# Supplementary material for: Cytosine and adenine deaminase base-editors induce broad and nonspecific changes in gene expression and splicing
Source: Commun Biol. 2021 Jul 16;4:882. doi: 10.1038/s42003-021-02406-5 (PMC8285404; doi:10.1038/s42003-021-02406-5)
Supplement: Supplementary file 4 — Supplementary Data 1 [file 42003_2021_2406_MOESM4_ESM.xlsx]

## Sheet: APOBEC1
Supplementary Data 1: DEGs of APOBEC1-transfected samples compared with GFP samples
ID	Genename	baseMean	log2FoldChange	lfcSE	stat	pvalue	padj
ENSG00000004776	HSPB6	32.6145	1.14315	0.316234	-3.61489	0.000300471	0.00258865
ENSG00000004838	ZMYND10	59.1134	1.25163	0.308316	-4.05956	4.91648e-05	0.000581962
ENSG00000006025	AC003665.1	67.3705	1.20849	0.279345	-4.32616	1.51731e-05	0.000225734
ENSG00000009694	TENM1	282.116	-1.13256	0.423457	2.67456	0.00748278	0.0337011
ENSG00000010219	DYRK4	287.729	1.55502	0.135074	-11.5124	1.14266e-30	3.91017e-27
ENSG00000010282	HHATL	17.1712	2.54243	0.514731	-4.93933	7.83931e-07	1.92178e-05
ENSG00000010379	SLC6A13	22.0932	2.9586	0.540069	-5.47819	4.29692e-08	1.69793e-06
ENSG00000010671	BTK	21.3841	1.25979	0.502911	-2.50501	0.0122449	0.0492504
ENSG00000012174	MBTPS2	813.216	-1.0693	0.150963	7.08319	1.40874e-12	1.91299e-10
ENSG00000013588	GPRC5A	155.95	1.2267	0.17221	-7.12328	1.05388e-12	1.466e-10
ENSG00000015285	WAS	22.1943	1.27749	0.343373	-3.72041	0.000198902	0.00183264
ENSG00000017427	IGF1	1.99154	3.50506	1.38542	-2.52997	0.0114074	0.0466826
ENSG00000018236	CNTN1	94.8252	-1.12793	0.209816	5.37581	7.62383e-08	2.76951e-06
ENSG00000018625	ATP1A2	2.73193	3.50221	1.29877	-2.69656	0.00700599	0.0319149
ENSG00000019102	VSIG2	30.2046	1.04321	0.369233	-2.82534	0.0047231	0.023262
ENSG00000019549	SNAI2	142.278	-1.60536	0.247798	6.47852	9.26272e-11	8.21692e-09
ENSG00000019582	CD74	51.4046	1.11602	0.285551	-3.9083	9.29476e-05	0.000981082
ENSG00000027869	SH2D2A	81.7681	-1.17307	0.278173	4.21705	2.47517e-05	0.000333466
ENSG00000038210	PI4K2B	343.199	-1.04243	0.133182	7.82707	4.99355e-15	1.42399e-12
ENSG00000039987	BEST2	39.1382	1.70283	0.446614	-3.81275	0.000137429	0.00135685
ENSG00000042832	TG	6.80452	3.21698	0.760038	-4.23266	2.30941e-05	0.000315356
ENSG00000043591	ADRB1	17.2189	-1.33012	0.521308	2.5515	0.0107259	0.044533
ENSG00000044524	EPHA3	239.864	-1.24611	0.317324	3.92693	8.60383e-05	0.000920648
ENSG00000047662	FAM184B	49.8571	1.84568	0.296881	-6.21688	5.07123e-10	3.5561e-08
ENSG00000048545	GUCA1A	10.6751	2.64103	0.738755	-3.57497	0.000350262	0.00292912
ENSG00000049239	H6PD	933.456	-1.01735	0.2194	4.63696	3.53574e-06	6.75939e-05
ENSG00000049247	UTS2	4.10046	3.54575	1.06069	-3.34288	0.000829137	0.00590367
ENSG00000050628	PTGER3	32.0664	1.38548	0.483377	-2.86625	0.00415369	0.0210764
ENSG00000052344	PRSS8	12.7335	1.5346	0.500933	-3.06348	0.00218776	0.0127975
ENSG00000053438	NNAT	52.6836	1.81811	0.38203	-4.75907	1.94491e-06	4.10832e-05
ENSG00000057468	MSH4	25.0031	1.20123	0.423332	-2.83755	0.00454613	0.0225894
ENSG00000059728	MXD1	759.468	1.20885	0.0928265	-13.0227	9.08658e-39	7.77357e-35
ENSG00000063978	RNF4	1383.9	1.08325	0.0942662	-11.4914	1.45779e-30	4.15714e-27
ENSG00000065618	COL17A1	7.35468	3.52843	0.811038	-4.35051	1.35823e-05	0.000206206
ENSG00000068079	IFI35	27.4927	1.32439	0.354992	-3.73076	0.000190905	0.00176912
ENSG00000069018	TRPC7	4.57934	3.72063	0.987221	-3.76879	0.000164038	0.00156333
ENSG00000069482	GAL	195.277	-1.19599	0.255797	4.67553	2.93192e-06	5.79274e-05
ENSG00000070190	DAPP1	36.569	2.21412	0.844092	-2.62308	0.00871389	0.0378605
ENSG00000070759	TESK2	130.366	1.00159	0.201938	-4.95987	7.05397e-07	1.76453e-05
ENSG00000072182	ASIC4	31.4998	1.31869	0.34361	-3.83776	0.000124163	0.00125039
ENSG00000072315	TRPC5	2.32599	4.28703	1.39287	-3.07783	0.00208511	0.0123405
ENSG00000074317	SNCB	35.2509	-1.09245	0.413394	2.64264	0.00822617	0.0362231
ENSG00000074966	TXK	10.7327	1.80859	0.589542	-3.06779	0.00215648	0.0126647
ENSG00000075043	KCNQ2	131.521	-1.26926	0.187314	6.77607	1.23491e-11	1.37203e-09
ENSG00000077616	NAALAD2	203.936	1.36098	0.154468	-8.81074	1.24319e-18	8.86292e-16
ENSG00000078114	NEBL	412.353	-1.00339	0.205727	4.87729	1.07553e-06	2.50031e-05
ENSG00000078795	PKD2L2	22.1877	1.14645	0.37525	-3.05517	0.00224935	0.0130595
ENSG00000078902	TOLLIP	580.277	1.08709	0.104441	-10.4087	2.26315e-25	4.47452e-22
ENSG00000079150	FKBP7	285.362	-1.00452	0.158384	6.34231	2.2634e-10	1.72887e-08
ENSG00000080031	PTPRH	16.5599	1.72748	0.451471	-3.82633	0.00013007	0.00129616
ENSG00000080493	SLC4A4	81.6635	-1.23874	0.276283	4.48357	7.34037e-06	0.000123616
ENSG00000081148	IMPG2	31.0979	2.26377	0.355364	-6.37028	1.88682e-10	1.48771e-08
ENSG00000081665	ZNF506	67.4778	1.08906	0.282852	-3.85028	0.000117983	0.00119591
ENSG00000082146	STRADB	274.403	-1.23913	0.159179	7.78449	6.99964e-15	1.84252e-12
ENSG00000082293	COL19A1	32.4255	-1.07093	0.425308	2.518	0.0118023	0.0478298
ENSG00000083454	P2RX5	21.3489	1.11205	0.381712	-2.91333	0.00357593	0.0187509
ENSG00000083814	ZNF671	25.9158	1.11206	0.427595	-2.60073	0.00930247	0.0398411
ENSG00000084110	HAL	31.5377	1.03827	0.361654	-2.87089	0.00409324	0.0208314
ENSG00000086159	AQP6	27.3735	1.53161	0.411562	-3.72144	0.000198087	0.0018271
ENSG00000086730	LAT2	105.231	1.02187	0.202388	-5.04906	4.43993e-07	1.19822e-05
ENSG00000086967	MYBPC2	27.325	1.4186	0.339182	-4.18242	2.88428e-05	0.000378161
ENSG00000087074	PPP1R15A	4378.83	1.04815	0.195842	-5.35201	8.69803e-08	3.10049e-06
ENSG00000087237	CETP	3.57672	3.24682	1.22421	-2.65217	0.00799763	0.0353864
ENSG00000087589	CASS4	188.423	1.25544	0.277352	-4.5265	5.99691e-06	0.00010429
ENSG00000088727	KIF9	157.218	1.01902	0.146493	-6.95606	3.49916e-12	4.37012e-10
ENSG00000088766	CRLS1	117.983	-2.25398	0.662952	3.39991	0.000674091	0.00498646
ENSG00000089199	CHGB	12.9739	1.85605	0.513541	-3.61421	0.000301261	0.00259351
ENSG00000090238	YPEL3	345.836	1.09998	0.143235	-7.67957	1.59628e-14	3.8248e-12
ENSG00000090339	ICAM1	9.32283	1.68905	0.639864	-2.63971	0.00829781	0.0364976
ENSG00000090554	FLT3LG	19.7682	1.24791	0.422515	-2.95354	0.00314156	0.0169156
ENSG00000090581	GNPTG	212.764	1.02619	0.211042	-4.8625	1.15913e-06	2.64436e-05
ENSG00000091010	POU4F3	20.5001	4.03356	0.492717	-8.18636	2.69238e-16	9.59722e-14
ENSG00000091106	NLRC4	140.57	1.10914	0.172496	-6.42998	1.27622e-10	1.07954e-08
ENSG00000091138	SLC26A3	5.514	2.95374	0.859577	-3.43627	0.000589779	0.00447499
ENSG00000091490	SEL1L3	145.888	-1.15859	0.22416	5.16857	2.35889e-07	7.08082e-06
ENSG00000091536	MYO15A	40.4343	1.07867	0.357537	-3.01695	0.00255329	0.0143802
ENSG00000092850	TEKT2	21.2482	1.16748	0.387269	-3.01465	0.00257274	0.0144518
ENSG00000092969	TGFB2	77.7951	1.61172	0.253572	-6.35609	2.06957e-10	1.6065e-08
ENSG00000096395	MLN	3.43121	3.90319	1.12983	-3.45469	0.000550935	0.00423282
ENSG00000099256	PRTFDC1	200.609	-1.06056	0.165157	6.42155	1.34896e-10	1.13141e-08
ENSG00000099377	HSD3B7	92.0043	1.04809	0.279531	-3.74946	0.000177214	0.00166693
ENSG00000099624	ATP5F1D	553.181	-1.0229	0.231188	4.42453	9.66506e-06	0.000155422
ENSG00000099797	TECR	99.1656	1.10306	0.26595	-4.14761	3.35957e-05	0.000427695
ENSG00000100292	HMOX1	348.346	1.15334	0.286132	-4.03081	5.55848e-05	0.000645805
ENSG00000100314	CABP7	29.8151	1.33956	0.391868	-3.4184	0.000629895	0.00470763
ENSG00000100319	ZMAT5	30.7458	1.10956	0.345956	-3.20722	0.00134024	0.0086763
ENSG00000100439	ABHD4	339.262	1.13691	0.148064	-7.67851	1.6095e-14	3.8248e-12
ENSG00000100558	PLEK2	18.9273	3.15542	0.539627	-5.84741	4.99272e-09	2.55001e-07
ENSG00000100652	SLC10A1	24.1352	3.73968	0.478005	-7.82352	5.13653e-15	1.44075e-12
ENSG00000100764	PSMC1	99.0435	1.22029	0.396341	-3.07888	0.0020778	0.0123099
ENSG00000100767	PAPLN	54.5908	1.97861	0.308635	-6.41085	1.44712e-10	1.20195e-08
ENSG00000101084	RAB5IF	262.503	-1.44135	0.314167	4.58784	4.47859e-06	8.16937e-05
ENSG00000101162	TUBB1	40.3105	1.71033	0.314721	-5.43443	5.49732e-08	2.09954e-06
ENSG00000101306	MYLK2	58.6123	1.17247	0.271765	-4.3143	1.60113e-05	0.000235913
ENSG00000101439	CST3	699.803	-1.02539	0.124425	8.241	1.70781e-16	6.49347e-14
ENSG00000101638	ST8SIA5	32.2248	1.50012	0.305759	-4.90621	9.28512e-07	2.19431e-05
ENSG00000102032	RENBP	27.286	1.08134	0.30836	-3.50675	0.000453615	0.00361835
ENSG00000102524	TNFSF13B	4.56309	2.28757	0.831021	-2.75272	0.00591019	0.0278653
ENSG00000103274	NUBP1	27.474	1.13459	0.361059	-3.1424	0.00167568	0.0103881
ENSG00000103522	IL21R	3.77309	3.38131	1.0357	-3.26476	0.00109557	0.00741021
ENSG00000104267	CA2	319.079	-1.11644	0.200508	5.56809	2.57554e-08	1.09078e-06
ENSG00000104427	ZC2HC1A	69.7371	-1.10295	0.300122	3.675	0.00023785	0.0021218
ENSG00000104941	RSPH6A	3.54327	3.61778	1.19956	-3.01592	0.00256197	0.0144053
ENSG00000105136	ZNF419	622.117	1.03826	0.202481	-5.12768	2.93339e-07	8.52233e-06
ENSG00000105146	AURKC	35.5513	2.06601	0.332404	-6.21536	5.12072e-10	3.57615e-08
ENSG00000105219	CNTD2	61.8821	1.38614	0.340014	-4.07672	4.56754e-05	0.000548041
ENSG00000105369	CD79A	13.5962	1.44349	0.550445	-2.62241	0.00873107	0.0378966
ENSG00000105371	ICAM4	24.598	-1.21371	0.37718	3.21786	0.00129152	0.00841506
ENSG00000106460	TMEM106B	737.559	-1.34775	0.176695	7.62754	2.39278e-14	5.38691e-12
ENSG00000106538	RARRES2	6.56155	1.70482	0.670239	-2.5436	0.0109717	0.0452789
ENSG00000106688	SLC1A1	81.8122	-1.6172	0.28113	5.75249	8.79396e-09	4.23844e-07
ENSG00000106804	C5	34.7012	-1.00855	0.402915	2.50314	0.0123096	0.0494523
ENSG00000107672	NSMCE4A	521.6	-1.12038	0.196172	5.71122	1.12167e-08	5.27248e-07
ENSG00000107738	VSIR	18.4394	1.60372	0.464375	-3.45351	0.000553349	0.00424565
ENSG00000107742	SPOCK2	78.2477	1.19121	0.323731	-3.67962	0.000233584	0.00209687
ENSG00000107859	PITX3	41.8366	-1.08109	0.361142	2.99352	0.00275778	0.0152556
ENSG00000108018	SORCS1	21.775	-1.5793	0.522609	3.02195	0.00251149	0.0142196
ENSG00000108342	CSF3	3.02153	3.69747	1.12805	-3.27776	0.00104635	0.00715267
ENSG00000108433	GOSR2	706.332	1.01162	0.122331	-8.26954	1.34479e-16	5.47841e-14
ENSG00000108561	C1QBP	2285.03	-1.20998	0.169554	7.13625	9.59082e-13	1.36749e-10
ENSG00000108590	MED31	14.8349	1.43596	0.460311	-3.11954	0.00181133	0.0110488
ENSG00000108846	ABCC3	4.56323	4.35708	1.09505	-3.97889	6.92378e-05	0.000768262
ENSG00000108932	SLC16A6	118.698	-1.06319	0.211898	5.01744	5.23644e-07	1.38478e-05
ENSG00000108950	FAM20A	33.3941	1.99582	0.326106	-6.12016	9.34837e-10	6.03587e-08
ENSG00000109255	NMU	65.5905	-1.08562	0.28082	3.86589	0.000110683	0.00113557
ENSG00000109472	CPE	276.406	-1.26889	0.189413	6.69909	2.09728e-11	2.16171e-09
ENSG00000109618	SEPSECS	215.505	-1.10937	0.212026	5.23223	1.67473e-07	5.31627e-06
ENSG00000109667	SLC2A9	18.3103	2.8552	0.540119	-5.28625	1.24852e-07	4.24697e-06
ENSG00000109743	BST1	9.62479	1.97813	0.701764	-2.8188	0.00482042	0.0235852
ENSG00000109771	LRP2BP	86.1125	1.02671	0.206411	-4.97409	6.55562e-07	1.66667e-05
ENSG00000109846	CRYAB	20.1161	1.36066	0.412827	-3.29595	0.000980895	0.00678106
ENSG00000110025	SNX15	29.097	1.07165	0.36403	-2.94386	0.00324142	0.0173369
ENSG00000110934	BIN2	3.86422	4.11528	1.10213	-3.73394	0.000188505	0.0017532
ENSG00000111241	FGF6	2.03006	4.63559	1.77302	-2.61452	0.00893534	0.0385583
ENSG00000111644	ACRBP	17.7956	2.47419	0.421206	-5.87406	4.25242e-09	2.20482e-07
ENSG00000111799	COL12A1	87.7416	2.20337	0.285202	-7.72565	1.11282e-14	2.80005e-12
ENSG00000111886	GABRR2	48.7751	1.34705	0.326871	-4.12104	3.77169e-05	0.000467974
ENSG00000112053	SLC26A8	1.78902	3.87392	1.3934	-2.78019	0.00543278	0.0260451
ENSG00000112116	IL17F	35.5209	3.48143	0.405877	-8.57755	9.69127e-18	5.02478e-15
ENSG00000112183	RBM24	10.7223	-1.53469	0.593723	2.58485	0.00974208	0.041321
ENSG00000112245	PTP4A1	13.5603	1.58387	0.55354	-2.86134	0.00421852	0.0213043
ENSG00000112357	PEX7	39.4169	-1.87911	0.36857	5.09838	3.42581e-07	9.60727e-06
ENSG00000112539	C6orf118	3.66334	-3.63189	1.40087	2.5926	0.00952538	0.0406534
ENSG00000113196	HAND1	154.472	-1.02672	0.302981	3.38873	0.00070217	0.00515407
ENSG00000113262	GRM6	1.69232	4.91055	1.62596	-3.0201	0.0025269	0.0142738
ENSG00000113302	IL12B	5.94333	3.48906	0.859963	-4.05722	4.96601e-05	0.000586798
ENSG00000113391	FAM172A	195.416	-1.01036	0.252571	4.00031	6.32588e-05	0.000713016
ENSG00000113430	IRX4	25.2375	1.00205	0.35398	-2.83081	0.00464307	0.0229471
ENSG00000113525	IL5	8.06307	2.40651	0.706017	-3.40858	0.00065303	0.00484993
ENSG00000113924	HGD	7.27564	2.12314	0.658863	-3.22243	0.0012711	0.00832637
ENSG00000115232	ITGA4	124.181	-1.0325	0.203396	5.07629	3.84866e-07	1.06727e-05
ENSG00000115290	GRB14	65.4472	-1.09271	0.276069	3.95811	7.55446e-05	0.000828569
ENSG00000115297	TLX2	11.7311	1.16148	0.462922	-2.50902	0.0121066	0.0488203
ENSG00000115380	EFEMP1	26.4039	-1.30184	0.436844	2.98011	0.00288144	0.0158169
ENSG00000115850	LCT	25.8475	3.60283	0.436132	-8.26087	1.44609e-16	5.75409e-14
ENSG00000116014	KISS1R	25.1251	-1.55095	0.422213	3.67338	0.000239365	0.00213198
ENSG00000116183	PAPPA2	18.6898	1.58988	0.397779	-3.99689	6.41795e-05	0.000721018
ENSG00000116299	KIAA1324	35.2437	1.56313	0.377931	-4.13601	3.53391e-05	0.000443293
ENSG00000116678	LEPR	231.08	-1.47992	0.180597	8.19461	2.51404e-16	9.35115e-14
ENSG00000116701	NCF2	5.52154	2.64319	0.93691	-2.82118	0.00478467	0.0234707
ENSG00000116748	AMPD1	7.60184	3.27679	0.82963	-3.94971	7.8247e-05	0.0008522
ENSG00000116750	UCHL5	1149.25	-1.04178	0.113849	9.15055	5.66465e-20	5.70131e-17
ENSG00000116774	OLFML3	11.5862	4.38939	0.714413	-6.14405	8.04422e-10	5.27343e-08
ENSG00000116785	CFHR3	27.6388	-1.02611	0.355342	2.88767	0.00388105	0.0199175
ENSG00000117226	GBP3	3.22572	2.85168	1.04314	-2.73375	0.00626168	0.0291928
ENSG00000117601	SERPINC1	27.0548	3.7291	0.433318	-8.60593	7.56994e-18	4.04755e-15
ENSG00000118513	MYB	84.5929	-1.07408	0.368991	2.91085	0.00360448	0.0188659
ENSG00000118520	ARG1	10.0516	1.85693	0.583746	-3.18106	0.00146735	0.00932283
ENSG00000119283	TRIM67	16.2054	1.58487	0.492255	-3.21962	0.00128362	0.00837956
ENSG00000119411	BSPRY	89.1908	-1.33758	0.269684	4.95978	7.05713e-07	1.76453e-05
ENSG00000119514	GALNT12	95.8093	-1.03291	0.239597	4.31105	1.62482e-05	0.000237816
ENSG00000119608	PROX2	20.5666	1.50088	0.438544	-3.42242	0.00062067	0.00465162
ENSG00000119703	ZC2HC1C	87.776	1.02417	0.223721	-4.57789	4.69688e-06	8.4951e-05
ENSG00000119725	ZNF410	44.669	1.01511	0.368497	-2.75473	0.00587413	0.0277412
ENSG00000119737	GPR75	85.6758	1.03905	0.254013	-4.09055	4.30351e-05	0.000522962
ENSG00000120217	CD274	12.5415	1.59272	0.519826	-3.06394	0.00218444	0.0127855
ENSG00000120324	PCDHB10	4.10859	2.85009	1.01627	-2.80446	0.00504011	0.0245129
ENSG00000120332	TNN	8.7102	2.59673	0.798191	-3.25326	0.00114089	0.00765063
ENSG00000120738	EGR1	1051.23	-1.66065	0.381454	4.35348	1.33994e-05	0.000204173
ENSG00000121577	POPDC2	30.9412	1.45746	0.469012	-3.10751	0.0018867	0.0114109
ENSG00000121741	ZMYM2	257.332	-1.12067	0.268154	4.17922	2.9251e-05	0.000382634
ENSG00000121858	TNFSF10	2.01874	5.1728	1.47775	-3.50045	0.000464478	0.00368438
ENSG00000122641	INHBA	44.8125	2.06583	0.344236	-6.0012	1.95867e-09	1.1583e-07
ENSG00000123096	SSPN	72.4788	-1.2833	0.298642	4.29714	1.73016e-05	0.000249394
ENSG00000123104	ITPR2	181.967	-1.18384	0.188067	6.29478	3.07839e-10	2.25091e-08
ENSG00000123179	EBPL	118.957	-1.2012	0.27623	4.34857	1.37031e-05	0.000207303
ENSG00000123219	CENPK	254.874	-1.07325	0.186516	5.75424	8.70333e-09	4.20661e-07
ENSG00000123243	ITIH5	28.8953	1.04438	0.355484	-2.93791	0.00330435	0.0176239
ENSG00000123297	TSFM	27.9015	1.16911	0.336206	-3.47736	0.000506386	0.00394907
ENSG00000123329	ARHGAP9	4.94271	2.77936	0.917259	-3.03007	0.00244499	0.0139539
ENSG00000123411	IKZF4	215.892	1.04932	0.151075	-6.94564	3.76761e-12	4.6713e-10
ENSG00000123560	PLP1	9.27518	2.09407	0.784627	-2.66888	0.00761056	0.0341309
ENSG00000123576	ESX1	18.7505	-1.28126	0.499412	2.56554	0.0103015	0.0431384
ENSG00000123689	G0S2	36.1392	-1.26503	0.366097	3.45544	0.000549394	0.00422288
ENSG00000123901	GPR83	42.2325	1.84527	0.504965	-3.65426	0.00025793	0.00226989
ENSG00000124091	GCNT7	26.8513	2.21209	0.446836	-4.95057	7.39952e-07	1.83487e-05
ENSG00000124103	FAM209A	21.7856	2.01343	0.470942	-4.27532	1.90862e-05	0.000269889
ENSG00000124134	KCNS1	26.7726	1.6988	0.458986	-3.70121	0.000214573	0.00195077
ENSG00000124449	IRGC	9.01593	1.36734	0.520695	-2.626	0.0086396	0.0376472
ENSG00000124557	BTN1A1	19.9255	2.00069	0.407019	-4.91546	8.85737e-07	2.11366e-05
ENSG00000124575	HIST1H1D	8.9196	1.74914	0.631257	-2.77088	0.00559053	0.0266817
ENSG00000124635	HIST1H2BJ	48.6148	1.2232	0.338365	-3.61503	0.000300311	0.00258858
ENSG00000124657	OR2B6	24.3846	2.65475	0.515588	-5.14898	2.61908e-07	7.75303e-06
ENSG00000124713	GNMT	24.0116	1.52803	0.379154	-4.0301	5.57534e-05	0.000646733
ENSG00000124762	CDKN1A	1100.73	1.15919	0.168566	-6.87675	6.12333e-12	7.32659e-10
ENSG00000125246	CLYBL	20.8239	-3.0324	0.622666	4.87002	1.11585e-06	2.57306e-05
ENSG00000125247	TMTC4	84.1667	-1.39169	0.304455	4.57108	4.85211e-06	8.72054e-05
ENSG00000125735	TNFSF14	7.91879	1.90409	0.702333	-2.71109	0.00670623	0.0308367
ENSG00000125775	SDCBP2	23.4004	1.66424	0.347795	-4.78511	1.70897e-06	3.67352e-05
ENSG00000125869	LAMP5	1.69694	4.35268	1.49716	-2.90729	0.00364578	0.0190065
ENSG00000125872	LRRN4	7.87722	2.67791	0.809705	-3.30727	0.000942109	0.00657133
ENSG00000125879	OTOR	3.7382	3.41006	1.31925	-2.58485	0.00974219	0.041321
ENSG00000125895	TMEM74B	58.3018	-1.10209	0.285191	3.86439	0.000111367	0.00114039
ENSG00000125966	MMP24	31.6159	1.21458	0.325284	-3.7339	0.000188538	0.0017532
ENSG00000125998	FAM83C	19.1107	3.31006	0.564751	-5.8611	4.59815e-09	2.36259e-07
ENSG00000126016	AMOT	1611.44	-1.47139	0.199995	7.35711	1.87932e-13	3.31496e-11
ENSG00000126231	PROZ	20.2125	1.51849	0.427897	-3.54873	0.000387089	0.00317654
ENSG00000126259	KIRREL2	6.89194	1.97628	0.774595	-2.55138	0.0107298	0.044533
ENSG00000126562	WNK4	143.308	1.23622	0.24499	-5.04599	4.51184e-07	1.2081e-05
ENSG00000126759	CFP	96.0408	1.12386	0.421301	-2.66759	0.0076398	0.0342102
ENSG00000126803	HSPA2	182.851	1.06274	0.158415	-6.7086	1.96497e-11	2.03761e-09
ENSG00000128039	SRD5A3	257.375	-1.40068	0.21626	6.47687	9.3647e-11	8.21692e-09
ENSG00000128285	MCHR1	9.42167	2.29803	0.783496	-2.93305	0.00335648	0.0178297
ENSG00000128510	CPA4	7.89532	1.98347	0.743967	-2.66607	0.00767446	0.0343025
ENSG00000128590	DNAJB9	313.272	1.04187	0.119636	-8.70863	3.0758e-18	1.87953e-15
ENSG00000129152	MYOD1	27.7799	-1.08027	0.345953	3.1226	0.00179262	0.010962
ENSG00000129194	SOX15	64.3185	1.49728	0.298361	-5.01835	5.21184e-07	1.38041e-05
ENSG00000129467	ADCY4	6.99157	3.38989	0.762844	-4.44375	8.84048e-06	0.000144195
ENSG00000129654	FOXJ1	23.7816	1.70511	0.496718	-3.43276	0.000597477	0.00451183
ENSG00000129749	CHRNA10	81.1044	2.25736	0.217691	-10.3695	3.41163e-25	5.8373e-22
ENSG00000130176	CNN1	9.55453	1.90071	0.617144	-3.07985	0.00207103	0.0122741
ENSG00000130182	ZSCAN10	23.2024	1.73342	0.428024	-4.04981	5.1259e-05	0.000601951
ENSG00000130255	RPL36	1076.28	1.15526	0.224925	-5.1362	2.80354e-07	8.21379e-06
ENSG00000130303	BST2	24.1733	-1.07237	0.42342	2.53265	0.0113205	0.0464158
ENSG00000130368	MAS1	4.21271	2.68295	1.00945	-2.65784	0.00786434	0.0349776
ENSG00000130748	TMEM160	161.047	-1.85927	0.256717	7.24252	4.40434e-13	6.78903e-11
ENSG00000130775	THEMIS2	163	1.07552	0.206308	-5.21318	1.8563e-07	5.75616e-06
ENSG00000130783	CCDC62	46.2682	1.07932	0.327528	-3.29535	0.000982993	0.00678733
ENSG00000130958	SLC35D2	1.47819	4.13366	1.57438	-2.62557	0.00865028	0.0376606
ENSG00000131044	TTLL9	12.0721	1.39831	0.514395	-2.71836	0.00656073	0.0303307
ENSG00000131171	SH3BGRL	622.72	-1.00737	0.148814	6.76932	1.29392e-11	1.41917e-09
ENSG00000131471	AOC3	347.211	1.10316	0.165253	-6.6756	2.46222e-11	2.49282e-09
ENSG00000131831	RAI2	56.1313	1.34332	0.276217	-4.86327	1.15463e-06	2.64436e-05
ENSG00000131845	ZNF304	948.453	1.01185	0.164815	-6.1393	8.28839e-10	5.39218e-08
ENSG00000132002	DNAJB1	9410.88	1.27517	0.402034	-3.17179	0.00151501	0.00956171
ENSG00000132561	MATN2	29.4319	1.74427	0.412383	-4.22973	2.33973e-05	0.000318732
ENSG00000132718	SYT11	77.3729	1.83735	0.307197	-5.98101	2.21754e-09	1.27751e-07
ENSG00000132837	DMGDH	19.9871	-1.48551	0.513097	2.89519	0.00378929	0.0195934
ENSG00000132855	ANGPTL3	17.6989	1.24983	0.426665	-2.9293	0.00339721	0.0180236
ENSG00000132975	GPR12	5.17495	-5.15033	1.31736	3.90959	9.24541e-05	0.000977079
ENSG00000133315	MACROD1	224.006	-1.39486	0.294044	4.7437	2.09848e-06	4.36801e-05
ENSG00000133454	MYO18B	4.49313	2.76413	1.05094	-2.63015	0.00853483	0.0373099
ENSG00000133739	LRRCC1	87.078	-1.07911	0.291553	3.70123	0.000214559	0.00195077
ENSG00000133863	TEX15	476.156	-1.15785	0.385122	3.00646	0.00264309	0.0147643
ENSG00000134007	ADAM20	3.07678	3.72612	1.16667	-3.19381	0.00140407	0.00899738
ENSG00000134146	DPH6	60.6033	-1.29921	0.357378	3.63538	0.000277569	0.00241567
ENSG00000134333	LDHA	8367.12	-1.1499	0.159236	7.22135	5.14751e-13	7.72579e-11
ENSG00000134398	ERN2	19.8462	2.61474	0.454047	-5.75873	8.47479e-09	4.10775e-07
ENSG00000134419	RPS15A	1156.77	1.10483	0.190216	-5.8083	6.31095e-09	3.11183e-07
ENSG00000134489	HRH4	46.0255	2.50932	0.325089	-7.71888	1.1736e-14	2.91019e-12
ENSG00000134533	RERG	60.2271	-1.04712	0.333401	3.14074	0.00168523	0.010417
ENSG00000134539	KLRD1	9.67927	2.41164	0.593135	-4.06592	4.78431e-05	0.00056926
ENSG00000134545	KLRC1	4.07698	2.86653	1.01115	-2.83492	0.00458373	0.0227029
ENSG00000134864	GGACT	38.3826	-1.26543	0.456686	2.7709	0.00559016	0.0266817
ENSG00000134940	ACRV1	50.834	2.01578	0.343571	-5.86716	4.43332e-09	2.28476e-07
ENSG00000135245	HILPDA	633.536	-1.11578	0.382618	2.91617	0.00354354	0.0186325
ENSG00000135355	GJA10	1.75601	4.97047	1.54996	-3.20684	0.001342	0.0086844
ENSG00000136114	THSD1	41.3663	1.08143	0.303634	-3.56162	0.000368578	0.00305838
ENSG00000136327	NKX2-8	36.4858	-1.43342	0.31962	4.48476	7.29974e-06	0.000123053
ENSG00000136535	TBR1	18.5893	2.79724	0.701258	-3.98889	6.63828e-05	0.000741874
ENSG00000136867	SLC31A2	2.86801	2.89753	1.08363	-2.67391	0.0074973	0.0337398
ENSG00000136872	ALDOB	43.7156	1.30698	0.322822	-4.04862	5.15202e-05	0.000604189
ENSG00000136960	ENPP2	8.38659	2.11072	0.66413	-3.17817	0.00148207	0.00939195
ENSG00000136997	MYC	3872.07	-1.08354	0.197393	5.48923	4.03682e-08	1.62136e-06
ENSG00000137714	FDX1	311.915	-1.18325	0.149284	7.92616	2.26028e-15	6.90596e-13
ENSG00000137747	TMPRSS13	19.2335	-1.28345	0.470217	2.72948	0.00634347	0.0295017
ENSG00000137843	PAK6	16.4729	1.73633	0.561622	-3.09163	0.00199059	0.0118963
ENSG00000137877	SPTBN5	25.3013	1.55804	0.367456	-4.24008	2.23438e-05	0.000307317
ENSG00000137960	GIPC2	4.96461	3.61239	0.940748	-3.83991	0.000123079	0.00124167
ENSG00000138207	RBP4	1.5929	4.83418	1.62127	-2.98173	0.00286622	0.0157587
ENSG00000138308	PLA2G12B	8.53962	2.77623	0.613158	-4.52776	5.96124e-06	0.000103866
ENSG00000138738	PRDM5	143.779	-1.01527	0.252082	4.02754	5.63627e-05	0.000651323
ENSG00000139178	C1RL	38.447	-1.07992	0.334478	3.22869	0.00124358	0.00817428
ENSG00000139269	INHBE	1579.58	1.13271	0.335948	-3.37167	0.000747129	0.00541669
ENSG00000139287	TPH2	3.23745	5.34773	1.30559	-4.09601	4.20332e-05	0.000512242
ENSG00000139292	LGR5	115.007	1.09439	0.183963	-5.949	2.69781e-09	1.50848e-07
ENSG00000139344	AMDHD1	44.92	1.15399	0.307259	-3.75575	0.000172822	0.00162919
ENSG00000139438	FAM222A	165.052	1.05571	0.231344	-4.56339	5.03335e-06	8.99902e-05
ENSG00000139597	N4BP2L1	133.82	1.00002	0.306888	-3.25858	0.00111972	0.0075426
ENSG00000139626	ITGB7	5.37438	1.94434	0.769154	-2.52789	0.0114751	0.0468477
ENSG00000139780	METTL21C	6.64149	3.46017	0.911473	-3.79624	0.000146905	0.00143222
ENSG00000139985	ADAM21	31.0814	1.21795	0.347095	-3.50897	0.000449837	0.00359828
ENSG00000140057	AK7	46.0667	-1.05537	0.327026	3.22718	0.00125017	0.00820501
ENSG00000140279	DUOX2	12.4632	1.60685	0.518123	-3.10129	0.00192677	0.0116122
ENSG00000140506	LMAN1L	4.89842	2.16394	0.827275	-2.61574	0.00890339	0.0384592
ENSG00000140749	IGSF6	10.8328	1.42171	0.565739	-2.51301	0.0119705	0.0484427
ENSG00000140795	MYLK3	26.0782	1.12228	0.360965	-3.10912	0.00187644	0.0113535
ENSG00000140876	NUDT7	43.2748	-1.43969	0.357481	4.02731	5.64184e-05	0.000651323
ENSG00000141052	MYOCD	6.74006	2.33948	0.681013	-3.4353	0.000591908	0.00448518
ENSG00000141434	MEP1B	19.8772	2.15787	0.49919	-4.32274	1.54104e-05	0.000228683
ENSG00000141485	SLC13A5	20.2846	1.20754	0.436662	-2.7654	0.0056853	0.0270135
ENSG00000142661	MYOM3	5.41358	2.19129	0.873229	-2.5094	0.0120935	0.0487788
ENSG00000142677	IL22RA1	4.5239	2.79985	0.900135	-3.11048	0.00186783	0.0113128
ENSG00000143107	FNDC7	18.0775	1.61558	0.446656	-3.61706	0.000297963	0.00257352
ENSG00000143217	NECTIN4	93.3979	1.92516	0.309551	-6.21921	4.99655e-10	3.51815e-08
ENSG00000143387	CTSK	30.3827	1.12059	0.357566	-3.13394	0.00172476	0.0106268
ENSG00000143552	NUP210L	22.9394	1.82986	0.535213	-3.41894	0.000628656	0.00470324
ENSG00000143570	SLC39A1	39.2134	1.35423	0.328384	-4.12393	3.7247e-05	0.000462809
ENSG00000143622	RIT1	792.232	1.06781	0.164095	-6.50725	7.65365e-11	6.96564e-09
ENSG00000143632	ACTA1	122.424	2.06917	0.334315	-6.18929	6.04366e-10	4.07114e-08
ENSG00000143850	PLEKHA6	155.921	2.22722	0.236281	-9.42611	4.25564e-21	4.85427e-18
ENSG00000143878	RHOB	2926.53	-1.02401	0.159893	6.40433	1.51032e-10	1.24238e-08
ENSG00000143889	HNRNPLL	429.338	-1.08963	0.192939	5.64754	1.62755e-08	7.38659e-07
ENSG00000143921	ABCG8	11.5247	2.01773	0.531795	-3.79419	0.000148125	0.00144043
ENSG00000144045	DQX1	19.5305	1.50017	0.415767	-3.6082	0.000308334	0.0026398
ENSG00000144452	ABCA12	8.8352	1.84993	0.664336	-2.78463	0.00535893	0.0257271
ENSG00000144668	ITGA9	112.438	1.08253	0.169934	-6.37029	1.8867e-10	1.48771e-08
ENSG00000144820	ADGRG7	1.64537	4.8741	1.60008	-3.04616	0.00231788	0.0133577
ENSG00000144821	MYH15	35.8736	1.16461	0.398296	-2.92398	0.00345592	0.0182615
ENSG00000144834	TAGLN3	10.9451	5.71815	0.878667	-6.50775	7.62851e-11	6.96564e-09
ENSG00000144837	PLA1A	3.3457	2.86343	1.07919	-2.6533	0.0079708	0.0352951
ENSG00000144935	TRPC1	311.748	-1.11496	0.177829	6.26981	3.61485e-10	2.60971e-08
ENSG00000145103	ILDR1	1.54024	4.77514	1.68069	-2.84118	0.00449476	0.0223942
ENSG00000145721	LIX1	5.51302	2.90167	1.08529	-2.67362	0.00750368	0.0337596
ENSG00000145888	GLRA1	5.4773	3.2967	0.89211	-3.6954	0.000219544	0.00199172
ENSG00000146013	GFRA3	20.8342	1.14892	0.398326	-2.88436	0.00392211	0.020098
ENSG00000146281	PM20D2	1536.29	-1.45413	0.160551	9.05715	1.33909e-19	1.14559e-16
ENSG00000146352	CLVS2	99.4003	-1.51789	0.337154	4.50205	6.7302e-06	0.000115154
ENSG00000146376	ARHGAP18	86.614	-1.4094	0.271857	5.18435	2.16764e-07	6.55272e-06
ENSG00000146411	SLC2A12	124.362	-1.25866	0.334744	3.76008	0.000169857	0.00160833
ENSG00000146453	PNLDC1	13.3015	3.68135	0.685839	-5.36766	7.97642e-08	2.86114e-06
ENSG00000147113	DIPK2B	6.25729	4.48446	0.982635	-4.56371	5.02571e-06	8.99476e-05
ENSG00000147174	GCNA	124.183	1.75282	0.259433	-6.75636	1.41499e-11	1.53231e-09
ENSG00000147437	GNRH1	40.9598	1.0042	0.332854	-3.01695	0.00255331	0.0143802
ENSG00000147465	STAR	11.9529	2.21226	0.566107	-3.90785	9.31212e-05	0.000981703
ENSG00000147592	LACTB2	135.673	-1.13167	0.174048	6.50209	7.92102e-11	7.17083e-09
ENSG00000147647	DPYS	4.12173	3.06469	1.08573	-2.8227	0.00476215	0.0234005
ENSG00000147655	RSPO2	15.7247	1.96073	0.538452	-3.64141	0.000271146	0.00237304
ENSG00000147689	FAM83A	12.3824	2.11615	0.587651	-3.60104	0.000316948	0.00270338
ENSG00000148377	IDI2	14.5481	2.3924	0.520248	-4.59858	4.25381e-06	7.87691e-05
ENSG00000148483	TMEM236	37.4121	1.58855	0.2897	-5.48344	4.17126e-08	1.66648e-06
ENSG00000148488	ST8SIA6	17.6796	-1.25573	0.485342	2.58732	0.00967265	0.0411178
ENSG00000148677	ANKRD1	485.437	1.46146	0.490203	-2.98134	0.00286987	0.0157686
ENSG00000148700	ADD3	729.532	-1.10292	0.152627	7.22625	4.96503e-13	7.51784e-11
ENSG00000149201	CCDC81	28.2221	1.26625	0.47439	-2.66922	0.00760285	0.0341175
ENSG00000149243	KLHL35	25.3648	2.17655	0.52643	-4.13455	3.55651e-05	0.000445601
ENSG00000149256	TENM4	25.2865	-1.53528	0.461163	3.32915	0.000871124	0.0061489
ENSG00000149300	C11orf52	1.65411	4.32305	1.51469	-2.85408	0.00431614	0.0217
ENSG00000149564	ESAM	71.8913	1.56564	0.355018	-4.41004	1.03351e-05	0.000163843
ENSG00000149781	FERMT3	118.595	1.53811	0.259856	-5.91911	3.23684e-09	1.76377e-07
ENSG00000149948	HMGA2	1089	-1.02553	0.148329	6.91389	4.71552e-12	5.72216e-10
ENSG00000150054	MPP7	105.777	-1.06261	0.235392	4.51422	6.35512e-06	0.000109613
ENSG00000150593	PDCD4	577.818	-1.00532	0.137234	7.32563	2.37781e-13	4.15146e-11
ENSG00000150594	ADRA2A	7.38207	3.25579	0.850059	-3.83008	0.000128102	0.00128102
ENSG00000151364	KCTD14	53.222	1.64013	0.376742	-4.35346	1.34007e-05	0.000204173
ENSG00000151388	ADAMTS12	13.0745	2.73703	0.649653	-4.21306	2.51937e-05	0.00033756
ENSG00000151773	CCDC122	98.9249	-1.07175	0.277035	3.86863	0.000109447	0.00112471
ENSG00000151929	BAG3	2951.81	1.58656	0.0943853	-16.8094	2.08287e-63	3.56379e-59
ENSG00000152137	HSPB8	182.999	1.20908	0.330838	-3.6546	0.000257587	0.00226831
ENSG00000152256	PDK1	954.831	-1.30125	0.448993	2.89816	0.00375361	0.0194678
ENSG00000152433	ZNF547	120.611	1.90741	0.262664	-7.26181	3.81952e-13	6.05111e-11
ENSG00000152454	ZNF256	576.43	1.01986	0.118176	-8.63001	6.13443e-18	3.49867e-15
ENSG00000152672	CLEC4F	29.3454	-1.60546	0.422963	3.79576	0.000147195	0.00143341
ENSG00000153294	ADGRF4	2.88411	4.09717	1.28289	-3.19371	0.00140456	0.00899738
ENSG00000153395	LPCAT1	27.1216	-3.31378	1.30823	2.53303	0.0113082	0.0463957
ENSG00000153495	TEX29	2.20894	3.64939	1.3531	-2.69705	0.00699569	0.0318935
ENSG00000154099	DNAAF1	141.523	1.0545	0.223931	-4.70903	2.48895e-06	5.02192e-05
ENSG00000154479	CCDC173	25.9818	1.37909	0.438893	-3.14219	0.00167691	0.0103918
ENSG00000154783	FGD5	23.7137	1.55768	0.446583	-3.48799	0.000486663	0.0038249
ENSG00000156009	MAGEA8	3.80149	-4.7104	1.40948	3.34194	0.000831943	0.00592119
ENSG00000156413	FUT6	16.4333	1.58609	0.604019	-2.62589	0.00864218	0.0376472
ENSG00000156475	PPP2R2B	2.84724	5.68064	1.4862	-3.82225	0.000132241	0.00131243
ENSG00000156521	TYSND1	603.841	-1.06701	0.214845	4.96643	6.81966e-07	1.72101e-05
ENSG00000157227	MMP14	113.878	1.05729	0.22389	-4.72237	2.33117e-06	4.77681e-05
ENSG00000157315	TMED6	28.1745	1.35579	0.369346	-3.67079	0.000241804	0.00214812
ENSG00000157368	IL34	7.95954	2.06584	0.614083	-3.36411	0.000767921	0.00554862
ENSG00000157578	LCA5L	43.937	-1.11537	0.361745	3.08329	0.00204724	0.0121584
ENSG00000157680	DGKI	5.75992	2.33001	0.866022	-2.69048	0.00713495	0.0324243
ENSG00000158023	WDR66	48.0719	1.35608	0.27436	-4.94271	7.70443e-07	1.89401e-05
ENSG00000158055	GRHL3	52.2477	1.22319	0.327311	-3.73708	0.000186172	0.00173781
ENSG00000158480	SPATA2	788.605	1.08683	0.218737	-4.96865	6.74223e-07	1.7065e-05
ENSG00000158683	PKD1L1	21.3491	1.28767	0.356577	-3.61119	0.000304795	0.00262062
ENSG00000158748	HTR6	120.519	-1.08231	0.26582	4.07159	4.66924e-05	0.000557896
ENSG00000158859	ADAMTS4	16.079	1.5092	0.458945	-3.28841	0.00100754	0.00692328
ENSG00000158887	MPZ	22.1039	1.34883	0.446409	-3.02152	0.00251509	0.0142306
ENSG00000159128	IFNGR2	54.4436	-5.35224	1.45797	3.67101	0.00024159	0.00214733
ENSG00000159167	STC1	14.8225	-1.77659	0.661186	2.68698	0.00721014	0.0326623
ENSG00000159208	CIART	52.165	1.05552	0.311933	-3.38382	0.000714851	0.0052292
ENSG00000159251	ACTC1	4.92686	2.17152	0.835474	-2.59914	0.00934567	0.0399861
ENSG00000159409	CELF3	57.1481	1.12154	0.317781	-3.52927	0.000416701	0.00337903
ENSG00000159588	CCDC17	59.0399	1.84631	0.291668	-6.33017	2.44893e-10	1.84587e-08
ENSG00000160201	U2AF1	246.73	1.18889	0.201653	-5.89572	3.73054e-09	1.98846e-07
ENSG00000160408	ST6GALNAC6	23.721	1.03087	0.409513	-2.51731	0.0118253	0.0479004
ENSG00000160785	SLC25A44	1315.74	1.04047	0.0933466	-11.1463	7.46207e-29	1.82394e-25
ENSG00000160999	SH2B2	49.9724	-1.07754	0.337018	3.19727	0.00138737	0.00892739
ENSG00000161180	CCDC116	18.5975	1.05138	0.393971	-2.66867	0.00761523	0.0341359
ENSG00000161513	FDXR	268.127	1.54605	0.244567	-6.32156	2.58933e-10	1.94313e-08
ENSG00000162188	GNG3	23.1688	1.60252	0.489687	-3.27253	0.00106589	0.00725722
ENSG00000162231	NXF1	1673.08	1.03834	0.160574	-6.46643	1.00344e-10	8.67112e-09
ENSG00000162367	TAL1	20.9488	1.34128	0.434299	-3.08839	0.00201246	0.0119935
ENSG00000162383	SLC1A7	7.94851	4.17457	0.826857	-5.04872	4.44791e-07	1.19849e-05
ENSG00000162482	AKR7A3	12.1343	-1.57838	0.602368	2.62029	0.00878547	0.0380941
ENSG00000162643	WDR63	39.6226	1.02807	0.27529	-3.73449	0.000188094	0.00175097
ENSG00000162670	BRINP3	58.6284	-1.26088	0.360005	3.50239	0.000461104	0.00367124
ENSG00000162772	ATF3	4663.2	1.12987	0.139102	-8.12264	4.56159e-16	1.56098e-13
ENSG00000162944	RFTN2	67.969	1.1957	0.260542	-4.58928	4.44781e-06	8.13056e-05
ENSG00000162976	PQLC3	51.1824	-1.22282	0.317289	3.85395	0.000116226	0.00117879
ENSG00000162989	KCNJ3	21.7804	-1.45729	0.494612	2.94633	0.00321566	0.0172422
ENSG00000162998	FRZB	30.8526	2.32686	0.329183	-7.06858	1.56523e-12	2.09227e-10
ENSG00000163017	ACTG2	1.41812	4.08779	1.61746	-2.52729	0.0114948	0.0468834
ENSG00000163263	C1orf189	5.12052	2.5636	0.865766	-2.96107	0.00306568	0.0166045
ENSG00000163435	ELF3	9.87808	2.03601	0.742667	-2.74149	0.00611615	0.0286548
ENSG00000163520	FBLN2	29.5693	-1.1458	0.445749	2.5705	0.0101552	0.0426497
ENSG00000163635	ATXN7	46.327	1.45176	0.474941	-3.05671	0.00223779	0.0130234
ENSG00000163666	HESX1	19.4685	-1.26934	0.435949	2.91166	0.00359508	0.0188225
ENSG00000163806	SPDYA	38.6862	1.29327	0.369513	-3.49992	0.000465393	0.00368993
ENSG00000163817	SLC6A20	32.5869	3.00893	0.49837	-6.03755	1.56471e-09	9.66506e-08
ENSG00000163874	ZC3H12A	136.768	1.04597	0.179033	-5.84233	5.14756e-09	2.62127e-07
ENSG00000163877	SNIP1	1024.91	1.45527	0.197168	-7.38086	1.57267e-13	2.88357e-11
ENSG00000163879	DNALI1	47.7049	2.38629	0.273445	-8.72677	2.62043e-18	1.72445e-15
ENSG00000164056	SPRY1	486.747	-1.13555	0.205076	5.53722	3.07313e-08	1.26702e-06
ENSG00000164082	GRM2	15.6887	2.70749	0.6604	-4.09977	4.13564e-05	0.000505073
ENSG00000164120	HPGD	65.0304	-1.40013	0.249267	5.617	1.94304e-08	8.54636e-07
ENSG00000164211	STARD4	410.039	-1.01736	0.159571	6.37562	1.82222e-10	1.45015e-08
ENSG00000164270	HTR4	1.45906	4.11924	1.62988	-2.52734	0.0114931	0.0468834
ENSG00000164304	CAGE1	15.5441	1.68026	0.521532	-3.22178	0.00127398	0.00834208
ENSG00000164309	CMYA5	301.246	1.38513	0.194174	-7.13342	9.79049e-13	1.37308e-10
ENSG00000164323	CFAP97	730.603	-1.27856	0.248985	5.13506	2.82047e-07	8.24927e-06
ENSG00000164393	ADGRF2	2.31478	4.28314	1.69699	-2.52396	0.011604	0.0472276
ENSG00000164404	GDF9	74.4453	1.3757	0.287496	-4.7851	1.70901e-06	3.67352e-05
ENSG00000164463	CREBRF	1000.9	1.01648	0.215466	-4.71759	2.38657e-06	4.87282e-05
ENSG00000164591	MYOZ3	6.83434	1.93977	0.64434	-3.01047	0.00260846	0.0145995
ENSG00000164627	KIF6	41.8751	-1.75401	0.35321	4.96593	6.83728e-07	1.72292e-05
ENSG00000164691	TAGAP	19.3723	1.95058	0.504567	-3.86585	0.000110704	0.00113557
ENSG00000164692	COL1A2	2.91373	3.22284	1.12397	-2.86737	0.00413904	0.0210207
ENSG00000164776	PHKG1	95.3589	1.26686	0.233485	-5.42586	5.76754e-08	2.1882e-06
ENSG00000165029	ABCA1	89.1125	1.26934	0.266475	-4.76345	1.90313e-06	4.04257e-05
ENSG00000165076	PRSS37	11.7356	2.02552	0.629609	-3.2171	0.00129491	0.00843395
ENSG00000165084	C8orf34	51.4345	-1.38361	0.282821	4.89219	9.97177e-07	2.34043e-05
ENSG00000165168	CYBB	20.7146	-1.73305	0.481246	3.60117	0.000316791	0.00270338
ENSG00000165194	PCDH19	46.9764	1.68437	0.28464	-5.91755	3.26764e-09	1.76928e-07
ENSG00000165376	CLDN2	12.6313	1.77618	0.60509	-2.9354	0.00333114	0.0177281
ENSG00000165474	GJB2	19.4175	-1.67012	0.582134	2.86897	0.00411814	0.0209417
ENSG00000165516	KLHDC2	249.526	-1.03982	0.290561	3.57865	0.000345369	0.00289379
ENSG00000165646	SLC18A2	20.0392	1.26803	0.361508	-3.50762	0.000452127	0.00361153
ENSG00000165861	ZFYVE1	353.905	1.10265	0.130548	-8.44628	3.00726e-17	1.47012e-14
ENSG00000165972	CCDC38	41.5696	1.25064	0.330629	-3.78263	0.000155182	0.00149108
ENSG00000166317	SYNPO2L	14.3258	1.86044	0.627787	-2.9635	0.00304167	0.0165006
ENSG00000166569	CPLX4	8.93009	3.43416	0.728809	-4.71201	2.45283e-06	4.96417e-05
ENSG00000166592	RRAD	14.8274	1.57643	0.494926	-3.18519	0.00144659	0.00921146
ENSG00000166743	ACSM1	1.78776	4.99374	1.65541	-3.01662	0.00255613	0.0143867
ENSG00000166823	MESP1	159.9	-1.27325	0.258934	4.91728	8.77561e-07	2.10886e-05
ENSG00000166863	TAC3	11.6968	2.39312	0.608571	-3.93235	8.41178e-05	0.000904623
ENSG00000166866	MYO1A	12.9893	2.34499	0.528509	-4.43698	9.12301e-06	0.000148238
ENSG00000166948	TGM6	2.02826	3.5273	1.39816	-2.52282	0.0116417	0.0473248
ENSG00000167080	B4GALNT2	5.27752	2.13527	0.843052	-2.53278	0.0113162	0.0464092
ENSG00000167117	ANKRD40CL	2.53518	3.43862	1.25651	-2.73664	0.00620701	0.0290011
ENSG00000167136	ENDOG	77.4401	-1.32895	0.336747	3.94644	7.93222e-05	0.000861602
ENSG00000167178	ISLR2	11.8257	1.37883	0.504236	-2.7345	0.00624752	0.0291426
ENSG00000167377	ZNF23	118.035	1.03899	0.260735	-3.98486	6.75202e-05	0.00075164
ENSG00000167476	JSRP1	57.1121	1.10215	0.314774	-3.50141	0.000462801	0.0036779
ENSG00000167549	CORO6	115.567	-1.14787	0.287945	3.98643	6.70755e-05	0.000747635
ENSG00000167578	RAB4B	20.3965	1.58393	0.413993	-3.82598	0.000130255	0.00129725
ENSG00000167580	AQP2	6.44547	3.60174	0.752776	-4.78462	1.71312e-06	3.67772e-05
ENSG00000167601	AXL	15.6461	1.86444	0.483273	-3.85795	0.000114344	0.00116453
ENSG00000167615	LENG8	10.1705	1.81867	0.671399	-2.70878	0.00675317	0.0309943
ENSG00000167641	PPP1R14A	114.518	-1.15145	0.207563	5.54746	2.89846e-08	1.20663e-06
ENSG00000167723	TRPV3	22.0307	1.11341	0.401037	-2.77634	0.0054975	0.0263037
ENSG00000167800	TBX10	10.5265	2.30647	0.63434	-3.63601	0.000276892	0.00241224
ENSG00000167880	EVPL	32.6723	2.43373	0.375728	-6.47737	9.3335e-11	8.21692e-09
ENSG00000167995	BEST1	502.126	1.01055	0.199666	-5.06121	4.16603e-07	1.13867e-05
ENSG00000168000	BSCL2	66.7674	1.18921	0.221716	-5.36366	8.1554e-08	2.91922e-06
ENSG00000168209	DDIT4	5155.56	-1.10548	0.209678	5.27228	1.34737e-07	4.52917e-06
ENSG00000168314	MOBP	88.7328	1.9842	0.648704	-3.05871	0.00222295	0.0129634
ENSG00000168491	CCDC110	51.8906	-1.19338	0.348543	3.42391	0.000617271	0.00463224
ENSG00000168621	GDNF	58.6118	1.28044	0.250918	-5.10302	3.34273e-07	9.46091e-06
ENSG00000168672	FAM84B	252.163	-1.18286	0.31279	3.78165	0.000155794	0.00149586
ENSG00000168802	CHTF8	22.4487	1.16497	0.345113	-3.37561	0.000736514	0.00535334
ENSG00000168894	RNF181	80.0616	1.12393	0.416318	-2.69969	0.0069405	0.0317061
ENSG00000168913	ENHO	106.233	-1.22493	0.238917	5.12702	2.94371e-07	8.52233e-06
ENSG00000169155	ZBTB43	1030.93	1.04975	0.106858	-9.82384	8.88896e-23	1.16043e-19
ENSG00000169181	GSG1L	14.8092	-1.41577	0.526965	2.68666	0.0072171	0.0326765
ENSG00000169194	IL13	5.46459	2.93256	0.918146	-3.194	0.00140316	0.00899738
ENSG00000169217	CD2BP2	2400.95	1.09083	0.129622	-8.41544	3.91411e-17	1.86029e-14
ENSG00000169282	KCNAB1	62.2288	1.03687	0.237359	-4.36835	1.25188e-05	0.000192277
ENSG00000169393	AC010330.1	6.47075	1.75719	0.678215	-2.5909	0.00957241	0.0408073
ENSG00000169403	PTAFR	231.327	2.49777	0.20675	-12.0811	1.32887e-33	7.57899e-30
ENSG00000169432	SCN9A	43.3735	-1.24041	0.393793	3.1499	0.00163327	0.0101656
ENSG00000169612	RAMAC	133.674	1.19084	0.301449	-3.95039	7.80246e-05	0.000850319
ENSG00000169760	NLGN1	136.546	-1.30003	0.280669	4.63189	3.62343e-06	6.88089e-05
ENSG00000169962	TAS1R3	31.4041	1.56738	0.415268	-3.77439	0.0001604	0.00153492
ENSG00000170091	NSG2	8.93354	3.99504	0.949777	-4.20629	2.59593e-05	0.000346461
ENSG00000170092	SPDYE5	23.6207	1.16831	0.33944	-3.44188	0.000577692	0.00439694
ENSG00000170128	GPR25	2.14016	4.14285	1.43685	-2.88329	0.00393541	0.0201497
ENSG00000170190	SLC16A5	40.5107	-1.01515	0.351001	2.89215	0.0038262	0.0197454
ENSG00000170293	CMTM8	159.323	-1.36997	0.330735	4.14219	3.44e-05	0.000435665
ENSG00000170345	FOS	629.501	-1.43087	0.272628	5.24845	1.53384e-07	4.9682e-06
ENSG00000170458	CD14	80.1252	1.09811	0.393959	-2.78736	0.00531395	0.0255842
ENSG00000170482	SLC23A1	27.1738	1.45854	0.414589	-3.51803	0.000434769	0.00349244
ENSG00000170632	ARMC10	45.5466	-1.07537	0.337751	3.18391	0.001453	0.00924192
ENSG00000171227	TMEM37	28.5104	-1.0442	0.386624	2.70082	0.00691689	0.0316438
ENSG00000171236	LRG1	8.68569	3.00575	0.662899	-4.53424	5.78106e-06	0.00010145
ENSG00000171243	SOSTDC1	44.9018	-1.73993	0.401981	4.32838	1.5021e-05	0.000223817
ENSG00000171346	KRT15	3.10281	3.06387	1.21138	-2.52924	0.0114311	0.0467463
ENSG00000171385	KCND3	24.146	1.42875	0.418808	-3.41147	0.000646144	0.00480656
ENSG00000171476	HOPX	30.2388	-1.40404	0.381786	3.67756	0.000235475	0.00210941
ENSG00000171522	PTGER4	8.44615	2.84935	0.725658	-3.92658	8.6162e-05	0.000921395
ENSG00000171532	NEUROD2	8.81839	1.99998	0.703365	-2.84344	0.00446297	0.0222628
ENSG00000171714	ANO5	356.922	-1.00931	0.163877	6.15898	7.32159e-10	4.87441e-08
ENSG00000171777	RASGRP4	6.7118	2.0343	0.810088	-2.51121	0.0120318	0.0486331
ENSG00000171786	NHLH1	204.761	1.40398	0.249099	-5.63624	1.738e-08	7.80718e-07
ENSG00000171794	UTF1	32.1224	-1.24484	0.430998	2.88826	0.00387376	0.0199132
ENSG00000171811	CFAP46	2.53924	3.91743	1.32443	-2.95783	0.00309813	0.0167485
ENSG00000172000	ZNF556	2.24235	3.65506	1.3889	-2.63161	0.00849803	0.0371775
ENSG00000172073	TEX37	2.79909	2.9017	1.14004	-2.54525	0.0109201	0.0451528
ENSG00000172216	CEBPB	509.25	-1.28676	0.215843	5.96155	2.49863e-09	1.41562e-07
ENSG00000172340	SUCLG2	320.997	-1.0953	0.176351	6.21093	5.26728e-10	3.64871e-08
ENSG00000172361	CFAP53	48.7606	1.50041	0.334762	-4.48202	7.39409e-06	0.000124154
ENSG00000172425	TTC36	16.4608	-1.36287	0.524627	2.59779	0.00938271	0.0401345
ENSG00000172426	RSPH9	46.5022	1.66158	0.412824	-4.02491	5.69978e-05	0.000655399
ENSG00000172640	OR10AD1	23.3479	1.15054	0.41465	-2.77472	0.00552494	0.0264055
ENSG00000172731	LRRC20	360.165	-1.16443	0.192391	6.05243	1.42675e-09	8.87701e-08
ENSG00000172748	ZNF596	87.3327	2.3593	0.204252	-11.5509	7.30461e-31	3.12455e-27
ENSG00000172809	RPL38	299.189	1.30065	0.303764	-4.28179	1.85399e-05	0.00026347
ENSG00000172901	LVRN	20.9387	1.68932	0.365	-4.62827	3.68731e-06	6.97897e-05
ENSG00000172986	GXYLT2	180.566	-1.01224	0.232745	4.34915	1.36665e-05	0.000207115
ENSG00000173080	RXFP4	3.82746	2.6704	0.929102	-2.87418	0.00405081	0.0206524
ENSG00000173085	COQ2	108.457	-1.57331	0.278333	5.65263	1.58013e-08	7.19042e-07
ENSG00000173110	HSPA6	4302.56	3.3182	0.491262	-6.75444	1.43391e-11	1.54303e-09
ENSG00000173250	GPR151	3.49529	5.95852	1.28519	-4.6363	3.54698e-06	6.77331e-05
ENSG00000173261	PLAC8L1	49.9119	1.08183	0.273646	-3.9534	7.70475e-05	0.000840206
ENSG00000173530	TNFRSF10D	421.56	1.13447	0.189231	-5.99514	2.03316e-09	1.19135e-07
ENSG00000173662	TAS1R1	12.1861	1.5816	0.552585	-2.86219	0.00420721	0.021266
ENSG00000173846	PLK3	112.86	1.11294	0.38771	-2.87054	0.00409774	0.0208481
ENSG00000173933	RBM4	391.078	1.02675	0.165648	-6.19841	5.70364e-10	3.88937e-08
ENSG00000174529	TMEM81	149.922	1.34371	0.269628	-4.98358	6.24186e-07	1.60358e-05
ENSG00000174564	IL20RB	24.3928	1.1942	0.395499	-3.01948	0.00253208	0.0142936
ENSG00000174599	TRAM1L1	60.3257	-1.44459	0.272132	5.30841	1.10583e-07	3.82239e-06
ENSG00000174697	LEP	4.14103	3.86076	1.10747	-3.48612	0.000490084	0.00385002
ENSG00000174788	PCP2	24.8584	1.07063	0.369506	-2.89746	0.003762	0.0194936
ENSG00000174791	RIN1	13.9705	1.34864	0.539253	-2.50094	0.0123863	0.0496903
ENSG00000174827	PDZK1	60.3527	1.05415	0.303566	-3.47255	0.000515536	0.00400359
ENSG00000174915	PTDSS2	106.767	-1.91852	0.685574	2.79842	0.00513536	0.0248983
ENSG00000174990	CA5A	2.50357	4.40283	1.47801	-2.97889	0.00289293	0.0158625
ENSG00000175106	TVP23C	52.9497	1.06385	0.235876	-4.51019	6.47684e-06	0.000111152
ENSG00000175202	HIGD2B	5.21038	2.43406	0.94833	-2.56668	0.0102676	0.0430585
ENSG00000175356	SCUBE2	27.3535	1.83014	0.476594	-3.84005	0.000123012	0.00124167
ENSG00000175518	UBQLNL	8.16725	3.51389	0.867248	-4.05177	5.08317e-05	0.000597753
ENSG00000175536	LIPT2	134.501	-1.34843	0.226949	5.94157	2.82306e-09	1.57337e-07
ENSG00000175564	UCP3	65.2884	1.0843	0.327302	-3.31283	0.000923561	0.00647098
ENSG00000175592	FOSL1	156.961	1.21573	0.298638	-4.07092	4.68277e-05	0.000558732
ENSG00000175634	RPS6KB2	378.674	1.1984	0.236571	-5.06571	4.06872e-07	1.11564e-05
ENSG00000175874	CREG2	45.781	-1.65964	0.377063	4.40149	1.07511e-05	0.000169541
ENSG00000176055	MBLAC2	237.886	-1.33091	0.178791	7.4439	9.77531e-14	1.90063e-11
ENSG00000176381	PRR18	16.5226	3.34288	0.773871	-4.31969	1.56251e-05	0.000231268
ENSG00000176383	B3GNT4	126.831	1.81328	0.208093	-8.71381	2.93818e-18	1.86193e-15
ENSG00000176601	MAP3K19	8.23875	2.86774	0.857369	-3.34482	0.00082337	0.00587261
ENSG00000176890	TYMS	316.637	-1.14944	0.413776	2.77793	0.00547067	0.02619
ENSG00000177576	C18orf32	100.081	1.20522	0.210817	-5.71692	1.08469e-08	5.12682e-07
ENSG00000177688	SUMO4	22.4371	1.76565	0.432645	-4.08106	4.48309e-05	0.000539801
ENSG00000177854	TMEM187	112.678	-1.05883	0.311075	3.40377	0.000664639	0.00492441
ENSG00000178199	ZC3H12D	18.4058	2.67431	0.474662	-5.63414	1.75932e-08	7.8525e-07
ENSG00000178217	SH2D4B	2.02893	4.07358	1.58925	-2.56321	0.0103708	0.0433743
ENSG00000178343	SHISA3	87.1416	-1.133	0.268904	4.21339	2.51562e-05	0.00033756
ENSG00000178381	ZFAND2A	247.64	1.31125	0.146652	-8.94121	3.84924e-19	2.99366e-16
ENSG00000178425	NT5DC1	254.132	-1.16897	0.15963	7.32303	2.4244e-13	4.19005e-11
ENSG00000178531	CTXN1	265.47	-1.1525	0.153168	7.52441	5.29591e-14	1.09172e-11
ENSG00000178567	EPM2AIP1	40.643	1.37379	0.301927	-4.55009	5.36241e-06	9.50785e-05
ENSG00000178814	OPLAH	5.70056	2.9398	0.923615	-3.18292	0.00145797	0.00927011
ENSG00000178821	TMEM52	50.5729	-1.15818	0.368232	3.14525	0.00165946	0.0103061
ENSG00000178928	TPRX1	3.96232	4.13086	1.11705	-3.69802	0.000217285	0.00197437
ENSG00000178965	ERICH3	2.83314	4.08975	1.41487	-2.89055	0.00384567	0.0198102
ENSG00000179044	EXOC3L1	21.7716	-1.31299	0.459432	2.85786	0.00426506	0.0215012
ENSG00000179111	HES7	77.6663	-1.28554	0.322636	3.98449	6.76266e-05	0.000752335
ENSG00000179256	SMCO3	7.08782	1.98172	0.788878	-2.51207	0.0120024	0.0485487
ENSG00000179335	CLK3	1527.78	1.00748	0.150739	-6.68361	2.33124e-11	2.37426e-09
ENSG00000179363	TMEM31	19.6688	1.66718	0.395002	-4.22068	2.43566e-05	0.000328919
ENSG00000179520	SLC17A8	42.6258	2.80314	0.503147	-5.57121	2.52969e-08	1.07402e-06
ENSG00000179564	LSMEM2	9.64263	2.08348	0.641128	-3.24971	0.00115521	0.007727
ENSG00000179580	RNF151	14.9464	2.02361	0.558139	-3.62564	0.000288244	0.00249714
ENSG00000179603	GRM8	6.53956	2.17784	0.751833	-2.8967	0.00377106	0.0195228
ENSG00000179673	RPRML	124.083	-1.56739	0.254548	6.15754	7.38814e-10	4.89966e-08
ENSG00000179674	ARL14	9.36049	2.03357	0.62979	-3.22896	0.00124241	0.00816973
ENSG00000179862	CITED4	39.187	-1.5939	0.319895	4.98257	6.27464e-07	1.60661e-05
ENSG00000179954	SSC5D	34.8413	1.16834	0.403116	-2.89828	0.00375221	0.0194678
ENSG00000180245	RRH	74.3415	1.37071	0.226219	-6.05918	1.36813e-09	8.55983e-08
ENSG00000180316	PNPLA1	11.2823	1.54628	0.603866	-2.56064	0.010448	0.0436539
ENSG00000180332	KCTD4	5.84489	3.68404	1.04922	-3.51121	0.000446073	0.00357151
ENSG00000180353	HCLS1	16.2404	3.06014	0.492638	-6.21174	5.24023e-10	3.64473e-08
ENSG00000180573	HIST1H2AC	76.0741	1.69619	0.211851	-8.00654	1.17984e-15	3.95826e-13
ENSG00000180787	ZFP3	11.9269	3.1037	0.608227	-5.10287	3.34533e-07	9.46091e-06
ENSG00000180902	D2HGDH	271.345	-1.39846	0.182239	7.6738	1.66978e-14	3.91368e-12
ENSG00000180929	GPR62	12.3915	1.55929	0.496444	-3.14092	0.00168417	0.010417
ENSG00000181007	ZFP82	3.51825	2.74023	1.03944	-2.63627	0.00838235	0.0367925
ENSG00000181016	LSMEM1	355.057	1.26743	0.397621	-3.18754	0.00143489	0.00916081
ENSG00000181192	DHTKD1	953.151	-1.05352	0.203722	5.17137	2.32386e-07	6.9879e-06
ENSG00000181392	SYNE4	52.3317	1.92847	0.301348	-6.39948	1.55908e-10	1.26982e-08
ENSG00000181577	C6orf223	4.43056	-4.92376	1.4781	3.33115	0.000864877	0.00611489
ENSG00000181652	ATG9B	34.0071	1.16703	0.355745	-3.28054	0.0010361	0.00709674
ENSG00000182103	FAM181B	58.5343	-1.06659	0.28058	3.80136	0.000143902	0.00141018
ENSG00000182308	DCAF4L1	171.032	1.45174	0.237572	-6.11073	9.91787e-10	6.35561e-08
ENSG00000182575	NXPH3	37.7138	1.27759	0.329795	-3.87389	0.000107113	0.00110738
ENSG00000182674	KCNB2	48.3141	-1.10402	0.387303	2.85052	0.00436476	0.0219006
ENSG00000182795	C1orf116	95.6387	2.01439	0.20519	-9.81719	9.49502e-23	1.16043e-19
ENSG00000182809	CRIP2	67.9767	1.42343	0.369066	-3.85684	0.000114863	0.00116844
ENSG00000182866	LCK	7.83635	2.01177	0.616275	-3.26441	0.00109693	0.00741543
ENSG00000182901	RGS7	22.7705	-1.19432	0.392767	3.04079	0.00235956	0.0135386
ENSG00000182902	SLC25A18	77.4138	1.67151	0.229055	-7.29741	2.93351e-13	4.87704e-11
ENSG00000183023	SLC8A1	184.804	-1.00723	0.235966	4.26854	1.96756e-05	0.000276842
ENSG00000183098	GPC6	317.263	-1.06882	0.195325	5.47203	4.44917e-08	1.742e-06
ENSG00000183423	LRIT3	99.0702	1.49655	0.304386	-4.91662	8.8051e-07	2.11208e-05
ENSG00000183463	URAD	10.3966	-2.03436	0.716597	2.83891	0.00452674	0.0225087
ENSG00000183621	ZNF438	47.1423	-1.16541	0.322457	3.61415	0.000301339	0.00259351
ENSG00000183647	ZNF530	685.481	1.16181	0.145478	-7.98615	1.39218e-15	4.49438e-13
ENSG00000183691	NOG	114.796	-1.61113	0.308483	5.22277	1.76268e-07	5.57477e-06
ENSG00000183977	PP2D1	30.4961	1.87888	0.335221	-5.60489	2.08385e-08	9.04939e-07
ENSG00000184047	DIABLO	87.6493	1.55764	0.278396	-5.59505	2.2056e-08	9.52975e-07
ENSG00000184292	TACSTD2	13.6894	4.37814	0.693832	-6.31008	2.78885e-10	2.05678e-08
ENSG00000184492	FOXD4L1	66.4802	1.58274	0.383754	-4.12437	3.71755e-05	0.000462262
ENSG00000184507	NUTM1	11.7552	1.93933	0.714688	-2.71353	0.00665699	0.0306904
ENSG00000184574	LPAR5	17.6228	1.87177	0.678193	-2.75994	0.00578117	0.0273702
ENSG00000184650	ODF4	7.32765	2.29757	0.683385	-3.36204	0.000773691	0.00558323
ENSG00000184678	HIST2H2BE	155.544	1.54979	0.35364	-4.3824	1.17377e-05	0.000181913
ENSG00000184697	CLDN6	6.81556	1.7855	0.679966	-2.62587	0.00864279	0.0376472
ENSG00000184709	LRRC26	9.34011	-4.11118	1.23963	3.31646	0.000911652	0.00639277
ENSG00000184735	DDX53	1.33569	4.57743	1.72801	-2.64895	0.00807412	0.0356512
ENSG00000184897	H1FX	3280.02	-1.1902	0.186351	6.38689	1.69292e-10	1.3599e-08
ENSG00000184898	RBM43	127.993	-1.34796	0.249526	5.40208	6.5874e-08	2.44491e-06
ENSG00000184984	CHRM5	7.29509	1.82769	0.621365	-2.94142	0.00326711	0.0174525
ENSG00000185238	PRMT3	588.98	-1.02222	0.142367	7.18017	6.96234e-13	1.02694e-10
ENSG00000185250	PPIL6	32.028	-1.42374	0.380578	3.741	0.000183289	0.00171276
ENSG00000185271	KLHL33	12.4556	1.4257	0.545045	-2.61575	0.00890306	0.0384592
ENSG00000185519	FAM131C	64.2818	-1.42113	0.329642	4.31113	1.62425e-05	0.000237816
ENSG00000185527	AC139530.1	20.2665	2.29584	0.489206	-4.69299	2.6924e-06	5.38166e-05
ENSG00000185585	OLFML2A	72.9774	-1.09713	0.284293	3.85916	0.000113777	0.00116014
ENSG00000185860	CCDC190	2.05926	4.64903	1.38447	-3.35799	0.000785129	0.0056491
ENSG00000185933	CALHM1	3.1795	3.05807	1.08279	-2.82426	0.00473896	0.02332
ENSG00000186088	GSAP	2.28334	3.19513	1.26417	-2.52745	0.0114896	0.0468834
ENSG00000186188	FFAR4	5.78335	5.68292	1.09048	-5.21138	1.87438e-07	5.78892e-06
ENSG00000186265	BTLA	7.00705	2.10508	0.692115	-3.04152	0.00235386	0.0135104
ENSG00000186281	GPAT2	77.7162	-1.27884	0.24503	5.2191	1.79793e-07	5.65489e-06
ENSG00000186364	NUDT17	284.226	1.4589	0.258858	-5.63591	1.7414e-08	7.80718e-07
ENSG00000186470	BTN3A2	400.908	-1.06444	0.170622	6.23858	4.41555e-10	3.14792e-08
ENSG00000186480	INSIG1	1579.03	-1.60695	0.388708	4.13408	3.56381e-05	0.000445601
ENSG00000186517	ARHGAP30	237.389	1.44802	0.446338	-3.24422	0.00117771	0.00783768
ENSG00000186522	SEPT10	451.518	-1.23873	0.142797	8.67473	4.14545e-18	2.44581e-15
ENSG00000186523	FAM86B1	71.5421	-1.14966	0.315305	3.64618	0.000266167	0.00233544
ENSG00000186790	FOXE3	15.9172	1.77328	0.431974	-4.10506	4.04212e-05	0.000495065
ENSG00000186919	ZACN	41.7949	1.15791	0.296498	-3.90529	9.41133e-05	0.000991551
ENSG00000187105	HEATR4	7.88646	2.63544	0.779981	-3.37885	0.000727909	0.00530658
ENSG00000187144	SPATA21	8.74741	2.09485	0.765603	-2.73621	0.00621516	0.0290312
ENSG00000187372	PCDHB13	14.7103	1.20666	0.414995	-2.90765	0.00364152	0.0189958
ENSG00000187492	CDHR4	14.0588	2.15493	0.527249	-4.08712	4.36762e-05	0.000529828
ENSG00000187531	SIRT7	460.196	1.02528	0.115148	-8.904	5.38689e-19	4.00738e-16
ENSG00000187553	CYP26C1	3.3879	5.38943	1.25955	-4.27885	1.87858e-05	0.000266301
ENSG00000187556	NANOS3	11.5313	1.63194	0.64332	-2.53675	0.0111887	0.0459525
ENSG00000187559	FOXD4L3	12.3661	1.36117	0.514145	-2.64744	0.00811038	0.0357743
ENSG00000187583	PLEKHN1	21.0941	1.60656	0.528094	-3.04219	0.00234865	0.0134941
ENSG00000187664	HAPLN4	20.5278	1.09949	0.424239	-2.59168	0.00955088	0.0407317
ENSG00000187678	SPRY4	17.2986	1.53278	0.514776	-2.97758	0.00290538	0.0159177
ENSG00000187682	ERAS	8.1036	1.9964	0.637885	-3.12972	0.00174973	0.0107342
ENSG00000187837	HIST1H1C	243.819	1.00592	0.289578	-3.47373	0.000513272	0.00399549
ENSG00000187848	P2RX2	57.7192	1.21138	0.31297	-3.87059	0.000108572	0.00111773
ENSG00000187862	TTC24	37.164	1.20167	0.396796	-3.02843	0.00245826	0.0140057
ENSG00000187902	SHISA7	33.3544	1.45108	0.374681	-3.87284	0.000107572	0.00111078
ENSG00000188033	ZNF490	79.6169	1.07094	0.252748	-4.23721	2.26318e-05	0.000310033
ENSG00000188037	CLCN1	13.4917	3.14783	0.634816	-4.95865	7.09846e-07	1.77048e-05
ENSG00000188039	NWD1	15.2542	3.01476	0.555628	-5.42585	5.76784e-08	2.1882e-06
ENSG00000188060	RAB42	23.3578	1.26119	0.428226	-2.94515	0.00322803	0.0173031
ENSG00000188095	MESP2	33.966	-1.52915	0.409775	3.73169	0.000190203	0.00176532
ENSG00000188167	TMPPE	98.6238	1.3263	0.287842	-4.60775	4.07051e-06	7.58676e-05
ENSG00000188176	SMTNL2	57.8268	-1.43587	0.303314	4.73394	2.20198e-06	4.54475e-05
ENSG00000188199	NUTM2B	23.3691	1.07228	0.323783	-3.31173	0.000927213	0.0064886
ENSG00000188290	HES4	1119.25	-2.06177	0.512447	4.02339	5.73672e-05	0.000658933
ENSG00000188373	C10orf99	2.01254	4.62217	1.41653	-3.26301	0.00110235	0.00744323
ENSG00000188747	NOXA1	191.601	-1.13843	0.151249	7.52686	5.19752e-14	1.08451e-11
ENSG00000188822	CNR2	12.6747	4.00252	0.753044	-5.31512	1.06588e-07	3.70673e-06
ENSG00000188959	C9orf152	56.6774	3.1824	0.718667	-4.42819	9.50253e-06	0.000153385
ENSG00000188993	LRRC66	57.298	1.33903	0.255584	-5.23911	1.61354e-07	5.15863e-06
ENSG00000189001	SBSN	43.0746	1.7634	0.379267	-4.6495	3.32748e-06	6.43313e-05
ENSG00000189030	VHLL	16.179	4.38324	0.559561	-7.83335	4.75022e-15	1.37756e-12
ENSG00000189045	ANKDD1B	20.1369	1.68617	0.373064	-4.51979	6.19001e-06	0.000107089
ENSG00000189190	ZNF600	8.99179	2.69202	0.676878	-3.97712	6.97558e-05	0.000773507
ENSG00000189195	BTBD8	135.594	-1.14397	0.332947	3.4359	0.000590595	0.00447921
ENSG00000189292	ALKAL2	17.9342	1.40937	0.513869	-2.74267	0.0060942	0.0285911
ENSG00000189362	NEMP2	80.0254	-1.29272	0.390377	3.31146	0.00092812	0.00649229
ENSG00000196189	SEMA4A	59.4236	-1.08847	0.405639	2.68334	0.00728904	0.0329412
ENSG00000196289	BECN2	5.75553	3.20042	1.0288	-3.11083	0.00186564	0.0113075
ENSG00000196337	CGB7	38.6514	2.0067	0.491223	-4.08511	4.40567e-05	0.000531977
ENSG00000196345	ZKSCAN7	23.7874	1.00901	0.361621	-2.79025	0.0052667	0.0254126
ENSG00000196456	ZNF775	115.692	-1.2119	0.241868	5.01059	5.42623e-07	1.42397e-05
ENSG00000196497	IPO4	10.5621	1.54212	0.534852	-2.88327	0.00393572	0.0201497
ENSG00000196503	ARL9	19.1479	1.57373	0.483767	-3.25307	0.00114165	0.00765122
ENSG00000196511	TPK1	21.0199	-1.04728	0.40499	2.58595	0.00971117	0.0412303
ENSG00000196787	HIST1H2AG	133.197	1.40384	0.328856	-4.26887	1.96467e-05	0.000276671
ENSG00000196900	TEX43	10.4553	2.14034	0.766716	-2.79157	0.00524529	0.0253236
ENSG00000196917	HCAR1	2.99618	2.69509	1.01716	-2.64962	0.00805815	0.035599
ENSG00000196946	ZNF705A	13.7066	2.831	0.681534	-4.15387	3.26901e-05	0.000419142
ENSG00000196972	SMIM10L2B	87.8827	-1.10989	0.287373	3.86221	0.000112365	0.0011478
ENSG00000197165	SULT1A2	1.9767	4.04328	1.5505	-2.60773	0.00911453	0.0391735
ENSG00000197345	MRPL21	187.494	1.12264	0.268653	-4.17878	2.93083e-05	0.00038309
ENSG00000197520	FAM177B	7.69963	3.93335	0.806622	-4.87632	1.08083e-06	2.50582e-05
ENSG00000197540	GZMM	8.0884	1.99196	0.693464	-2.87248	0.00407261	0.020745
ENSG00000197580	BCO2	41.4047	1.00312	0.272927	-3.67541	0.000237464	0.00211946
ENSG00000197594	ENPP1	346.471	-1.06522	0.19063	5.5879	2.29827e-08	9.85548e-07
ENSG00000197889	MEIG1	13.8198	1.1493	0.425252	-2.70263	0.00687936	0.031489
ENSG00000197903	HIST1H2BK	501.231	1.14982	0.15063	-7.6334	2.28647e-14	5.21619e-12
ENSG00000198019	FCGR1B	1.61913	4.85422	1.60293	-3.02834	0.00245897	0.0140057
ENSG00000198046	ZNF667	2.8177	3.58836	1.21272	-2.95895	0.0030869	0.0166931
ENSG00000198185	ZNF334	5.66027	2.59106	0.765142	-3.38637	0.000708232	0.00518743
ENSG00000198488	B3GNT6	4.26951	3.60442	1.10053	-3.27515	0.00105606	0.00720462
ENSG00000198648	STK39	240.716	-1.3151	0.190705	6.89601	5.3483e-12	6.44433e-10
ENSG00000198753	PLXNB3	40.1963	2.22338	0.392726	-5.6614	1.50145e-08	6.88734e-07
ENSG00000198910	L1CAM	35.2177	1.17873	0.372846	-3.16144	0.00156989	0.00984635
ENSG00000203685	STUM	211.081	-1.17938	0.262214	4.49778	6.86668e-06	0.000116904
ENSG00000203814	HIST2H2BF	33.9332	1.4058	0.501766	-2.80171	0.00508332	0.0246739
ENSG00000204025	TRPC5OS	18.4626	3.15816	0.498677	-6.33308	2.40313e-10	1.82745e-08
ENSG00000204624	DISP3	8.36383	1.69159	0.598658	-2.82565	0.00471855	0.023253
ENSG00000204710	SPDYC	32.3933	-1.08288	0.337841	3.20529	0.00134928	0.00871834
ENSG00000205085	FAM71F2	53.6937	1.05201	0.310359	-3.38967	0.000699768	0.00514526
ENSG00000205309	NT5M	61.9716	-1.12414	0.331744	3.38859	0.000702528	0.00515449
ENSG00000205639	MFSD2B	15.8024	1.75785	0.497694	-3.53199	0.00041245	0.0033525
ENSG00000206181	ELOA2	5.17373	3.2163	0.905422	-3.55227	0.00038192	0.00314184
ENSG00000213722	DDAH2	25.5898	1.27349	0.390826	-3.25847	0.00112015	0.0075426
ENSG00000213937	CLDN9	22.5516	1.23468	0.368902	-3.34691	0.000817169	0.0058379
ENSG00000214376	VSTM5	8.55383	3.2406	0.80641	-4.01855	5.85569e-05	0.000668831
ENSG00000214694	ARHGEF33	39.1409	1.67507	0.324353	-5.16433	2.41298e-07	7.21784e-06
ENSG00000214814	FER1L6	6.0129	1.96488	0.654659	-3.00138	0.00268755	0.0149541
ENSG00000214960	ISPD	18.3827	-1.5483	0.570597	2.71347	0.00665827	0.0306904
ENSG00000215375	MYL5	265.443	-1.00141	0.180425	5.5503	2.85184e-08	1.19596e-06
ENSG00000219607	PPP1R3G	73.503	-1.16378	0.453546	2.56596	0.0102891	0.0431168
ENSG00000221995	TIAF1	25.4954	1.05976	0.343956	-3.0811	0.00206237	0.012227
ENSG00000223638	RFPL4A	22.9092	2.05805	0.423168	-4.86345	1.15358e-06	2.64436e-05
ENSG00000225950	NTF4	12.0583	1.67304	0.533983	-3.13314	0.00172948	0.0106444
ENSG00000228594	FNDC10	534.47	-1.48421	0.163866	9.05746	1.33525e-19	1.14559e-16
ENSG00000229894	GK3P	7.98791	-2.24884	0.864829	2.60033	0.00931346	0.0398682
ENSG00000234776	C11orf94	18.4155	1.48175	0.505267	-2.9326	0.00336135	0.01785
ENSG00000234965	SHISA8	96.2896	-1.91206	0.436783	4.37759	1.19997e-05	0.000185303
ENSG00000235034	C19orf81	44.8604	-1.4466	0.350647	4.1255	3.6993e-05	0.000460327
ENSG00000235162	C12orf75	289.905	-1.2233	0.191177	6.39881	1.56593e-10	1.26982e-08
ENSG00000238205	MPC1L	4.72415	3.75748	1.15982	-3.23971	0.0011965	0.00791961
ENSG00000240720	LRRD1	10.7176	1.71923	0.499425	-3.44241	0.000576554	0.00439218
ENSG00000240764	PCDHGC5	6.91785	2.10253	0.659562	-3.18776	0.0014338	0.00915724
ENSG00000241360	PDXP	100.426	-1.20764	0.386968	3.12078	0.00180373	0.0110064
ENSG00000241697	TMEFF1	26.0598	-1.33677	0.503778	2.6535	0.00796625	0.0352841
ENSG00000242498	ARPIN	867.33	-1.1142	0.217112	5.13193	2.86785e-07	8.37353e-06
ENSG00000242689	CNTF	52.3385	1.11138	0.273745	-4.05989	4.90965e-05	0.000581962
ENSG00000243414	TICAM2	6.50205	2.60543	0.667188	-3.90509	9.41912e-05	0.000991761
ENSG00000244405	ETV5	51.6486	1.32276	0.244945	-5.40024	6.65516e-08	2.46073e-06
ENSG00000244607	CCDC13	30.8543	1.03369	0.389207	-2.65589	0.0079099	0.0350903
ENSG00000244617	ASPRV1	60.2783	1.22527	0.270323	-4.53262	5.82552e-06	0.000102021
ENSG00000248643	RBM14-RBM4	24.7464	1.92528	0.397727	-4.8407	1.2938e-06	2.89371e-05
ENSG00000248713	C4orf54	2.05541	4.09563	1.43094	-2.86219	0.00420718	0.021266
ENSG00000249693	THEGL	13.6796	1.4767	0.528842	-2.79232	0.00523312	0.025272
ENSG00000250366	TUNAR	10.2901	-1.70445	0.642953	2.65097	0.00802598	0.0354844
ENSG00000250673	REELD1	38.8911	1.14135	0.377547	-3.02307	0.00250227	0.0141815
ENSG00000253731	PCDHGA6	25.8811	1.06591	0.344057	-3.09807	0.00194787	0.0116941
ENSG00000254221	PCDHGB1	10.5971	1.35764	0.540982	-2.50959	0.0120873	0.0487689
ENSG00000254415	SIGLEC14	5.80973	2.50954	0.833922	-3.00933	0.00261826	0.0146496
ENSG00000255150	EID3	23.7047	1.78185	0.469191	-3.7977	0.000146044	0.00142626
ENSG00000255398	HCAR3	10.8798	1.47938	0.556669	-2.65756	0.00787097	0.0349867
ENSG00000255639	AC005833.1	12.6005	1.54713	0.474379	-3.26137	0.00110874	0.00747459
ENSG00000256222	MTRNR2L3	6.70329	1.91067	0.706473	-2.70451	0.00684048	0.0313362
ENSG00000257017	HP	10.5623	1.78016	0.567873	-3.13479	0.0017198	0.0106001
ENSG00000257594	GALNT4	11.3397	1.31411	0.513438	-2.55943	0.0104844	0.0437455
ENSG00000257704	INAFM1	79.3034	-1.09307	0.366856	2.97957	0.0028865	0.0158396
ENSG00000258405	ZNF578	1.63587	4.88216	1.60294	-3.04576	0.00232091	0.0133661
ENSG00000258429	PDF	119.027	-1.53067	0.389519	3.92964	8.5072e-05	0.000912303
ENSG00000259224	SLC35G6	8.37241	1.52289	0.591067	-2.57651	0.00998031	0.0420702
ENSG00000260548	AL035425.2	1375.66	-1.02593	0.178695	5.74122	9.39946e-09	4.49231e-07
ENSG00000260729	AC009690.1	12.3564	2.11121	0.542003	-3.8952	9.81175e-05	0.0010249
ENSG00000261150	EPPK1	192.389	1.09166	0.330095	-3.30712	0.000942601	0.00657209
ENSG00000261371	PECAM1	16.9493	5.53482	0.734601	-7.53445	4.90402e-14	1.0359e-11
ENSG00000261678	SCRT1	14.1598	1.8941	0.496681	-3.81351	0.000137009	0.00135426
ENSG00000263001	GTF2I	537.311	-1.23858	0.424992	2.91437	0.00356411	0.0186951
ENSG00000263513	FAM72C	16.4488	-1.55564	0.56272	2.76451	0.00570089	0.0270725
ENSG00000264058	AC073508.2	23.899	-1.0827	0.393316	2.75274	0.00590996	0.0278653
ENSG00000267216	AC020915.1	72.1567	1.3803	0.375751	-3.67344	0.000239308	0.00213198
ENSG00000268089	GABRQ	23.4926	1.00418	0.35028	-2.86678	0.00414672	0.0210473
ENSG00000268223	ARL14EPL	6.47634	2.10396	0.786609	-2.67473	0.00747905	0.0337011
ENSG00000268744	AC008758.4	12.0152	2.00748	0.564839	-3.55407	0.000379319	0.00312628
ENSG00000269404	SPIB	17.4105	1.9236	0.481923	-3.9915	6.56569e-05	0.000735684
ENSG00000271824	SMIM32	3.28549	2.87001	1.12891	-2.54229	0.0110128	0.0453984
ENSG00000272674	PCDHB16	6.8319	2.15254	0.668522	-3.21984	0.00128261	0.00837779
ENSG00000272899	ATP6V1FNB	67.8249	1.10516	0.232513	-4.75309	2.00333e-06	4.20577e-05
ENSG00000273398	AC017083.3	12.2378	1.44824	0.519492	-2.7878	0.00530672	0.0255769
ENSG00000274618	HIST1H4F	2.5089	4.39231	1.35544	-3.24051	0.00119317	0.00791032
ENSG00000274641	HIST1H2BO	45.1403	2.26008	0.346262	-6.52708	6.70644e-11	6.23626e-09
ENSG00000275074	NUDT18	84.7243	-1.16578	0.363609	3.20615	0.00134525	0.00869557
ENSG00000275591	XKR5	26.7669	-1.82459	0.437615	4.1694	3.05409e-05	0.000395575
ENSG00000275895	U2AF1L5	92.4519	1.24739	0.250756	-4.97451	6.54119e-07	1.66547e-05
ENSG00000276966	HIST1H4E	51.3433	1.78261	0.384595	-4.63504	3.56871e-06	6.79962e-05
ENSG00000277481	PKD1L3	20.9349	2.66803	0.457221	-5.83532	5.36868e-09	2.70968e-07
ENSG00000277531	PNMA8C	4.64418	3.28119	0.996058	-3.29417	0.000987114	0.00681304
ENSG00000278685	IQCA1L	24.0009	1.18082	0.438135	-2.69509	0.0070369	0.0320387
ENSG00000279765	AC013394.1	72.2751	1.05467	0.323307	-3.26213	0.00110579	0.00746357
ENSG00000280571	AC006059.2	15.3277	2.74975	0.446365	-6.16033	7.25942e-10	4.8519e-08
ENSG00000283439	SPEM3	4.22879	3.61847	1.08358	-3.33937	0.000839684	0.00596388
ENSG00000283683	MYOCOS	15.7208	3.40165	0.592561	-5.74059	9.43446e-09	4.49648e-07
ENSG00000285942	AC018362.3	9.15576	1.96093	0.7248	-2.70548	0.00682052	0.0312531
ENSG00000286261	AC022137.3	6.13534	1.80568	0.706179	-2.55697	0.0105589	0.0439997
ENSG00000131401	NAPSB	59.154	1.07269	0.262459	-4.08708	4.36829e-05	0.00277509
ENSG00000136149	RPL13AP25	57.8707	1.65413	0.283179	-5.84128	5.18004e-09	2.0317e-06
ENSG00000160172	FAM86C2P	86.5045	-1.68003	0.272482	6.16566	7.01895e-10	3.51767e-07
ENSG00000161643	SIGLEC16	11.8304	1.90924	0.560097	-3.40877	0.000652568	0.0218841
ENSG00000168126	OR2W6P	9.45248	3.39306	0.624047	-5.43719	5.41277e-08	1.3021e-05
ENSG00000170827	CELP	8.13549	3.16002	0.777923	-4.06213	4.8628e-05	0.00297405
ENSG00000175967	FO393415.1	6.94453	5.03925	1.04858	-4.80578	1.54151e-06	0.000206014
ENSG00000176761	ZNF285B	32.2736	1.63613	0.505305	-3.2379	0.00120412	0.0336296
ENSG00000176912	TYMSOS	167.277	-1.29126	0.32331	3.99388	6.50014e-05	0.00372303
ENSG00000179141	MTUS2-AS1	55.7248	-1.07329	0.323907	3.31357	0.000921135	0.0279313
ENSG00000179935	LINC00652	67.0947	1.04537	0.312818	-3.3418	0.00083237	0.0261198
ENSG00000182965	NPM1P14	14.1719	2.62033	0.838581	-3.12472	0.00177973	0.0447837
ENSG00000185607	ACTBP7	8.03405	3.26465	0.923215	-3.53618	0.00040596	0.0152401
ENSG00000186162	CIDECP1	373.713	1.22819	0.187604	-6.54674	5.88078e-11	4.08081e-08
ENSG00000196668	LINC00173	40.3941	-2.26979	0.426358	5.32367	1.01693e-07	2.13343e-05
ENSG00000198711	SSBP3-AS1	70.2116	1.3357	0.248237	-5.38076	7.41723e-08	1.71566e-05
ENSG00000200674	RN7SKP160	5.5619	2.70831	0.79528	-3.40549	0.000660459	0.0220756
ENSG00000203362	POLH-AS1	29.5363	1.41427	0.459858	-3.07545	0.00210189	0.0497667
ENSG00000203581	OR1F2P	7.30923	2.42826	0.77323	-3.14041	0.00168712	0.0429929
ENSG00000203876	ADD3-AS1	31.1253	-1.64161	0.469294	3.49803	0.00046871	0.017015
ENSG00000204949	FAM83A-AS1	2.50165	4.95253	1.388	-3.5681	0.000359574	0.0140117
ENSG00000205267	DGAT2L7P	4.3797	3.17679	1.00004	-3.17666	0.00148982	0.0391688
ENSG00000205704	LINC00634	57.6681	-1.0461	0.3127	3.34537	0.000821715	0.0259185
ENSG00000205890	AC108134.1	11.1564	1.96173	0.574883	-3.41239	0.000643955	0.0216758
ENSG00000206417	H1FX-AS1	1699.09	-1.47801	0.261022	5.6624	1.4927e-08	5.17909e-06
ENSG00000206625	RNU6-1	958.575	14.0708	0.844075	-16.67	2.16442e-62	3.90505e-58
ENSG00000207696	MIR659	5.89584	2.94707	0.950594	-3.10024	0.00193367	0.0474011
ENSG00000207721	MIR186	16.8755	1.3999	0.415595	-3.36842	0.00075599	0.0244437
ENSG00000208772	SNORD94	28.9501	1.64497	0.345206	-4.76518	1.88682e-06	0.000238056
ENSG00000211581	MIR765	5.25297	3.24432	0.879578	-3.6885	0.000225579	0.00972372
ENSG00000211591	MIR762	15.9307	-2.7464	0.671056	4.09266	4.26458e-05	0.0027238
ENSG00000212371	RF00404	22.9981	1.38136	0.401581	-3.43981	0.00058213	0.0201272
ENSG00000213014	VN2R17P	4.80123	4.46642	1.06854	-4.17991	2.9163e-05	0.00201593
ENSG00000213188	YBX1P4	5.61066	2.57705	0.796039	-3.23733	0.00120652	0.0336446
ENSG00000213315	AL122020.1	56.9891	4.46013	0.354028	-12.5982	2.15905e-36	9.73841e-33
ENSG00000213371	NAP1L1P3	77.4137	-1.08239	0.231012	4.68545	2.79352e-06	0.000316985
ENSG00000213411	RBM22P2	14.5336	2.7054	0.521251	-5.19021	2.10055e-07	3.90268e-05
ENSG00000213432	RPL17P34	4.05679	3.02207	0.955456	-3.16296	0.00156174	0.040426
ENSG00000213574	LDHAP5	501.499	-1.06304	0.167688	6.33938	2.30684e-10	1.30063e-07
ENSG00000213640	EEF1DP4	4.22309	4.26379	1.10475	-3.85951	0.000113613	0.00580683
ENSG00000213757	AC020898.1	27.6998	3.81475	0.420596	-9.06988	1.1915e-19	2.14971e-16
ENSG00000213943	KRT18P17	111.3	1.65572	0.321591	-5.14854	2.62518e-07	4.46825e-05
ENSG00000213976	AC010615.1	57.1928	2.02981	0.317817	-6.38674	1.69459e-10	1.01913e-07
ENSG00000214900	LINC01588	70.1431	1.76411	0.230015	-7.66954	1.7261e-14	1.8319e-11
ENSG00000214961	FO393409.1	71.1877	-1.40163	0.255391	5.48818	4.06104e-08	1.00369e-05
ENSG00000215120	AL590763.1	9.78961	2.55219	0.624902	-4.08414	4.424e-05	0.00279083
ENSG00000215515	IFIT1P1	11.8011	2.47089	0.601167	-4.11015	3.95404e-05	0.00259414
ENSG00000215692	AC114730.1	47.9509	-2.02373	0.390183	5.18662	2.14147e-07	3.90268e-05
ENSG00000215840	AL592295.1	30.6263	1.99233	0.340682	-5.84805	4.97373e-09	1.99413e-06
ENSG00000216990	HSPD1P10	9.64517	3.32347	0.744385	-4.46472	8.01727e-06	0.000741783
ENSG00000218016	ZNF192P2	25.2161	2.18385	0.4505	-4.84762	1.24954e-06	0.000174762
ENSG00000218363	SLC25A20P1	20.1788	6.01894	0.724036	-8.31304	9.32798e-17	1.40246e-13
ENSG00000219163	HMGB1P20	13.5337	3.12763	0.633719	-4.93536	8.00045e-07	0.000126618
ENSG00000220749	RPL21P28	49.2616	4.00515	0.333418	-12.0124	3.05899e-33	1.10381e-29
ENSG00000220785	MTMR9LP	22.9659	1.47118	0.477908	-3.07838	0.0020813	0.0493441
ENSG00000221060	RF00614	3.72548	4.04998	1.20744	-3.35418	0.000795997	0.0254184
ENSG00000222439	RNU6-994P	10.2808	3.15414	0.873992	-3.60889	0.00030751	0.0125522
ENSG00000223254	RF00019	4.45496	4.77411	1.18922	-4.01447	5.95792e-05	0.00349976
ENSG00000223356	AL590666.1	42.5388	1.30758	0.305596	-4.27879	1.87911e-05	0.00145506
ENSG00000223922	ASS1P2	30.4793	1.87716	0.394297	-4.76079	1.92839e-06	0.000240066
ENSG00000224080	UBE2FP1	51.0887	1.46447	0.40311	-3.63293	0.00028022	0.0117302
ENSG00000224097	AC021148.1	35.4305	1.17556	0.310664	-3.78403	0.000154307	0.00725596
ENSG00000224183	SDHDP6	2.25572	5.32908	1.48252	-3.59461	0.000324877	0.0130216
ENSG00000224346	BICD1P1	6.77766	3.07478	0.771055	-3.98776	6.67003e-05	0.00377244
ENSG00000224437	PIGUP1	88.6198	-1.00786	0.2213	4.55428	5.25661e-06	0.000529831
ENSG00000224545	AC008264.1	2.76478	5.62399	1.37693	-4.08444	4.41831e-05	0.00279083
ENSG00000224635	AL391095.1	29.8395	1.72119	0.409691	-4.20119	2.6552e-05	0.00186651
ENSG00000224647	AC026954.1	10.5434	2.12878	0.576002	-3.69578	0.000219212	0.00955318
ENSG00000224709	OR11M1P	12.6063	2.4922	0.591377	-4.21422	2.50638e-05	0.00180989
ENSG00000224837	GCSHP5	679.904	-1.21116	0.149679	8.09175	5.88155e-16	7.57964e-13
ENSG00000224844	AC107079.1	6.51445	2.71316	0.746512	-3.63445	0.000278573	0.0116884
ENSG00000224858	RPL29P11	6.8681	2.70775	0.71189	-3.80361	0.000142603	0.00683137
ENSG00000225205	AC078883.1	79.8875	-2.69666	0.772479	3.49092	0.000481362	0.0172027
ENSG00000225217	HSPA7	40.8946	3.28609	0.335017	-9.80871	1.03275e-22	2.32912e-19
ENSG00000225285	LINC01770	13.7781	-3.74005	0.833617	4.48653	7.23924e-06	0.000694736
ENSG00000225450	AL021707.1	32.5451	1.05071	0.304838	-3.44678	0.000567301	0.0198357
ENSG00000225647	AC005487.1	4.23222	5.72563	1.18818	-4.8188	1.44421e-06	0.000194451
ENSG00000225976	CKS1BP2	2.61427	5.53752	1.45566	-3.80414	0.000142299	0.00683137
ENSG00000226330	AL606489.1	6.28625	2.94315	0.789699	-3.72693	0.000193826	0.00865598
ENSG00000226383	LINC01876	36.9995	-2.00907	0.541757	3.70843	0.000208545	0.00924466
ENSG00000226920	AL160004.1	135.195	1.26457	0.230214	-5.493	3.95154e-08	1.00369e-05
ENSG00000226964	RHEBP2	28.1166	-1.32325	0.409604	3.23056	0.00123549	0.0342935
ENSG00000227252	AC105760.2	31.2825	-1.43346	0.453565	3.16043	0.00157539	0.0406627
ENSG00000227376	FTH1P16	25.6975	1.6285	0.468835	-3.47351	0.000513702	0.018173
ENSG00000227398	KIF9-AS1	213.969	1.11862	0.183957	-6.08084	1.19551e-09	5.82956e-07
ENSG00000227536	SOCS5P4	43.224	2.0642	0.324556	-6.36009	2.01637e-10	1.17353e-07
ENSG00000227640	SOX21-AS1	182.257	-1.06617	0.193144	5.52007	3.38873e-08	8.95287e-06
ENSG00000227676	LINC01068	11.4237	1.9248	0.601176	-3.20173	0.00136606	0.0368407
ENSG00000228238	AL096803.1	15.4761	2.33051	0.532965	-4.37273	1.22701e-05	0.00105573
ENSG00000228261	ITPRIP-AS1	2.09597	4.69541	1.45703	-3.2226	0.00127033	0.0349664
ENSG00000228275	ARMCX3-AS1	39.9594	1.38773	0.370365	-3.74693	0.000179014	0.00815598
ENSG00000228348	EFCAB14P1	48.8957	1.02914	0.268703	-3.83004	0.000128125	0.00633321
ENSG00000228502	EEF1A1P11	12.4599	3.13041	0.55615	-5.62872	1.8155e-08	6.01871e-06
ENSG00000228784	LINC00954	11.7214	3.18169	0.650774	-4.88909	1.01305e-06	0.000153592
ENSG00000228995	MTND1P9	7.25478	2.82606	0.849924	-3.32508	0.000883929	0.0272148
ENSG00000229043	AC091729.3	133.546	-1.25493	0.266273	4.71294	2.44172e-06	0.000289826
ENSG00000229052	AL449283.1	20.7516	2.91198	0.708328	-4.11106	3.9385e-05	0.00259414
ENSG00000229407	AL359853.1	12.6393	2.61763	0.546455	-4.79021	1.66607e-06	0.000216254
ENSG00000229417	NPM1P25	16.3147	2.31107	0.611493	-3.7794	0.00015721	0.00734813
ENSG00000229525	AC053503.2	10.2676	-2.41298	0.75026	3.21619	0.00129905	0.0356736
ENSG00000229808	AL391825.1	84.6194	1.34666	0.281008	-4.79223	1.64935e-06	0.000215635
ENSG00000229930	AC138393.2	3.80349	3.11643	0.996832	-3.12634	0.00176999	0.0447117
ENSG00000230097	ME2P1	68.2392	-1.38887	0.262454	5.29188	1.21062e-07	2.51058e-05
ENSG00000230729	AL160270.1	68.0615	-1.01121	0.26134	3.86931	0.000109142	0.00562612
ENSG00000230970	HHATL-AS1	10.0226	1.96263	0.63361	-3.09754	0.00195135	0.0476404
ENSG00000231006	RPL7P32	6.9656	2.39433	0.747327	-3.20386	0.00135596	0.0367331
ENSG00000231160	KLF3-AS1	22.5864	-2.27396	0.679183	3.34808	0.000813722	0.0257113
ENSG00000231409	AC018868.1	66.681	5.79431	0.389986	-14.8577	6.19904e-50	5.59215e-46
ENSG00000231584	FAHD2CP	157.675	-1.21502	0.186749	6.5062	7.70763e-11	5.15041e-08
ENSG00000231920	NEBL-AS1	18.6331	-2.43504	0.683263	3.56385	0.00036546	0.0141799
ENSG00000231953	AL031432.1	2.42751	5.44156	1.41785	-3.8379	0.00012409	0.00621896
ENSG00000231966	AL359853.2	14.8637	2.53558	0.491943	-5.15421	2.54702e-07	4.41859e-05
ENSG00000232043	AL133230.1	17.2191	1.85402	0.566092	-3.27513	0.00105615	0.0306351
ENSG00000232385	RPS3AP25	5.317	3.97562	0.909238	-4.37247	1.22847e-05	0.00105573
ENSG00000232489	MFAP1P1	6.05375	3.33253	0.938482	-3.55097	0.000383809	0.0146709
ENSG00000233030	AC243772.2	7.08918	3.04644	0.885145	-3.44175	0.000577975	0.0200535
ENSG00000233221	AC133785.1	8.62378	-3.40144	0.999883	3.40184	0.000669345	0.0223222
ENSG00000233476	EEF1A1P6	162.162	1.44644	0.259	-5.5847	2.34108e-08	7.03963e-06
ENSG00000233622	CYP2T1P	34.596	1.70309	0.323118	-5.27079	1.35839e-07	2.75372e-05
ENSG00000233684	LINC01865	8.3699	3.30948	0.715294	-4.62674	3.71475e-06	0.000398938
ENSG00000233695	GAS6-AS1	37.8375	1.80357	0.410457	-4.39405	1.11261e-05	0.000984003
ENSG00000233771	CICP5	17.4609	1.93408	0.429095	-4.50733	6.56473e-06	0.000647218
ENSG00000233971	RPS20P10	3.86168	5.06063	1.2227	-4.13891	3.48964e-05	0.00234926
ENSG00000234268	AP000936.3	6.86378	3.72046	0.781497	-4.76069	1.92937e-06	0.000240066
ENSG00000234329	AL604028.2	20.7302	1.63759	0.419482	-3.90383	9.46816e-05	0.00503907
ENSG00000234393	AL592546.1	5.65109	3.37692	0.832969	-4.05408	5.0332e-05	0.00304865
ENSG00000234569	RAD1P1	21.0954	-1.47763	0.46176	3.19999	0.00137432	0.0369529
ENSG00000234763	AL359378.1	3.70861	3.38678	1.08346	-3.1259	0.0017726	0.0447117
ENSG00000234773	AC012618.3	28.0979	1.53855	0.428126	-3.59367	0.00032605	0.0130216
ENSG00000235217	TSPY26P	88.7816	2.29477	0.235979	-9.72445	2.37172e-22	4.75452e-19
ENSG00000235262	KDM5C-IT1	4.25161	3.6021	0.979074	-3.67909	0.000234069	0.00996009
ENSG00000235284	SNORD62A	15.3209	1.6099	0.521018	-3.0899	0.00200221	0.0483585
ENSG00000235374	SSR4P1	63.9879	-1.32516	0.311809	4.24991	2.13857e-05	0.00158783
ENSG00000235472	EIF4A1P7	7.1599	3.13241	0.722766	-4.33392	1.46478e-05	0.00122919
ENSG00000235660	LINC00345	10.0071	3.73406	0.658836	-5.66766	1.4476e-08	5.12109e-06
ENSG00000235674	LDHAP2	505.148	-1.15285	0.155719	7.40344	1.32704e-13	1.33014e-10
ENSG00000235790	AC114488.2	16.8515	1.93559	0.47649	-4.06218	4.86166e-05	0.00297405
ENSG00000235813	AL672032.1	5.36382	3.29094	0.890213	-3.6968	0.000218334	0.00955318
ENSG00000235974	VN2R19P	2.60049	5.00535	1.35342	-3.69829	0.000217053	0.00952815
ENSG00000236326	AL050331.2	66.6478	-1.03574	0.27175	3.81136	0.000138206	0.00670299
ENSG00000236562	AC116049.1	11.7432	-2.17669	0.687722	3.16507	0.00155045	0.0403073
ENSG00000236754	AC007666.1	26.6714	2.07491	0.43279	-4.79425	1.63285e-06	0.000215035
ENSG00000237149	ZNF503-AS2	1417.31	-1.15075	0.222677	5.16779	2.36877e-07	4.23142e-05
ENSG00000237200	ZBTB40-IT1	26.3833	2.03625	0.395897	-5.14339	2.69824e-07	4.54968e-05
ENSG00000237729	AC002075.2	8.45857	4.97394	0.897134	-5.54425	2.9521e-08	8.06996e-06
ENSG00000237732	AC010980.1	29.1704	-1.48078	0.402422	3.67968	0.00023353	0.00996009
ENSG00000237774	AC126615.1	30.752	-2.29196	0.618193	3.70752	0.000209296	0.00925521
ENSG00000237886	NALT1	19.9126	-2.23655	0.592497	3.77478	0.000160147	0.00746607
ENSG00000238103	RPL9P7	36.8746	4.33579	0.390643	-11.0991	1.26682e-28	3.80933e-25
ENSG00000238228	OR7E7P	25.8783	1.11417	0.361103	-3.08548	0.00203225	0.0488877
ENSG00000238273	AC108058.1	14.4499	3.12136	0.575058	-5.4279	5.70194e-08	1.33603e-05
ENSG00000238278	ALG1L6P	91.5726	-1.32179	0.289404	4.56727	4.94112e-06	0.000500829
ENSG00000238317	SNORD11	25.3719	1.47472	0.389987	-3.78145	0.000155916	0.00730657
ENSG00000239219	AC008040.1	10.2249	2.06503	0.630464	-3.27541	0.00105508	0.0306351
ENSG00000239269	RPSAP4	2.59163	4.44654	1.34176	-3.31397	0.000919808	0.0279313
ENSG00000239884	RN7SL608P	34.3553	1.17393	0.348488	-3.36865	0.000755371	0.0244437
ENSG00000239911	PRKAG2-AS1	77.0073	-1.03117	0.285619	3.61029	0.000305858	0.0125131
ENSG00000239983	AC016687.1	4.92545	5.96074	1.13833	-5.23637	1.6377e-07	3.21167e-05
ENSG00000240106	RN7SL146P	17.5525	2.79536	0.519986	-5.37584	7.62252e-08	1.74083e-05
ENSG00000240211	AC092849.1	105.131	-1.40586	0.224054	6.27466	3.504e-10	1.80626e-07
ENSG00000240219	AL512306.2	33.7087	1.87334	0.33948	-5.51825	3.42394e-08	8.95287e-06
ENSG00000240758	AC010655.2	149.558	-1.54862	0.374815	4.1317	3.60094e-05	0.00241517
ENSG00000241218	AC063944.2	19.3717	1.35063	0.422872	-3.19394	0.00140346	0.0374352
ENSG00000241547	ACTG1P20	41.3759	1.54331	0.448121	-3.44397	0.000573239	0.0199532
ENSG00000241923	RPL14P3	35.6634	-1.14018	0.323813	3.5211	0.000429763	0.0158564
ENSG00000242276	RPL5P3	6.86411	2.81933	0.784869	-3.5921	0.000328019	0.0130355
ENSG00000242697	RPL5P12	11.9066	2.12835	0.59792	-3.55959	0.000371431	0.0143191
ENSG00000242769	RN7SL432P	2.57039	4.44122	1.38932	-3.1967	0.0013901	0.0371945
ENSG00000243064	ABCC13	9.65271	5.50901	0.991687	-5.55519	2.77317e-08	7.69747e-06
ENSG00000243181	AC087343.1	33.2993	4.27056	0.42709	-9.99919	1.53652e-23	3.96027e-20
ENSG00000243479	MNX1-AS1	144.203	-1.25989	0.267713	4.70613	2.52469e-06	0.000293873
ENSG00000244380	AC134772.1	68.8899	1.26602	0.362825	-3.48934	0.000484212	0.0172633
ENSG00000245156	AP001107.1	47.4964	1.34079	0.318336	-4.21187	2.53269e-05	0.00181853
ENSG00000246528	AC079089.1	43.5069	-1.17009	0.307338	3.80719	0.000140554	0.00679201
ENSG00000246731	AC100786.1	82.0165	1.86283	0.335326	-5.55528	2.77168e-08	7.69747e-06
ENSG00000246859	STARD4-AS1	154.165	-1.01683	0.214702	4.73604	2.17938e-06	0.000263895
ENSG00000247271	ZBED5-AS1	87.2761	-1.36189	0.312518	4.35778	1.31386e-05	0.00111814
ENSG00000247317	LY6E-DT	3.6414	-4.70704	1.48076	3.1788	0.00147887	0.0389662
ENSG00000247675	LRP4-AS1	33.1538	1.0062	0.305952	-3.28873	0.00100639	0.0297173
ENSG00000248211	TRPC7-AS1	7.45061	4.03338	0.825703	-4.88478	1.03543e-06	0.000155677
ENSG00000248406	AC008758.3	11.5088	2.011	0.594764	-3.38118	0.000721754	0.0237193
ENSG00000248557	AC024558.1	17.7714	-1.75373	0.554298	3.16388	0.00155683	0.0403568
ENSG00000248866	USP46-AS1	36.6406	-1.34593	0.433192	3.10701	0.00188989	0.0467727
ENSG00000249962	AL157400.5	56.8931	-1.79559	0.426975	4.20537	2.6065e-05	0.00184418
ENSG00000250182	EEF1A1P13	220.998	3.76564	0.280412	-13.429	4.09118e-41	2.46044e-37
ENSG00000250609	AC110753.1	13.7494	2.77126	0.600987	-4.61118	4.00396e-06	0.000422452
ENSG00000250656	ST3GAL1P1	6.9023	2.81654	0.751021	-3.75029	0.000176634	0.00806791
ENSG00000251017	AC093677.1	80.3996	-1.3014	0.289408	4.49678	6.89915e-06	0.000669218
ENSG00000251141	MRPS30-DT	27.1663	-1.26286	0.361153	3.49674	0.000470975	0.0170287
ENSG00000251161	AC020661.1	12.8339	1.72901	0.505872	-3.41788	0.000631118	0.0213633
ENSG00000251364	AC107884.1	17.3589	-1.88464	0.538928	3.49702	0.00047049	0.0170287
ENSG00000251455	AC092611.1	31.3055	1.05872	0.341381	-3.10129	0.0019268	0.0473448
ENSG00000251669	FAM86EP	93.2972	-1.30333	0.234403	5.56023	2.69426e-08	7.69747e-06
ENSG00000252645	RNU7-111P	34.4903	-1.21219	0.368832	3.28657	0.00101414	0.0298485
ENSG00000253295	AC022217.2	3.84235	5.58151	1.20822	-4.61962	3.84451e-06	0.00041043
ENSG00000253438	PCAT1	53.1208	-1.63402	0.510084	3.20343	0.001358	0.0367333
ENSG00000253540	FAM86HP	60.7762	-1.06819	0.345524	3.09151	0.00199142	0.0481624
ENSG00000253541	SEPT10P1	251.349	-1.11288	0.271508	4.09889	4.15128e-05	0.00269262
ENSG00000253806	AC108002.1	131.731	-1.91664	0.302788	6.32999	2.45181e-10	1.30105e-07
ENSG00000253869	PIGFP1	46.9366	-1.03837	0.29338	3.53935	0.000401114	0.0151083
ENSG00000253981	ALG1L13P	27.0106	-1.2649	0.408922	3.09326	0.00197971	0.0481243
ENSG00000254213	PRXL2AP2	29.2303	1.76634	0.415519	-4.25093	2.12886e-05	0.00158783
ENSG00000254333	NDST1-AS1	16.7021	-3.45498	0.805809	4.28759	1.80619e-05	0.00141684
ENSG00000254614	AP003068.2	35.2963	-1.9327	0.589468	3.27872	0.00104278	0.0304431
ENSG00000254829	AP003032.2	39.5361	1.60155	0.412915	-3.87865	0.000105039	0.0054614
ENSG00000254837	AP001372.2	98.1344	-1.17674	0.291489	4.037	5.41399e-05	0.00322374
ENSG00000254978	ALG1L9P	47.9671	-1.56702	0.358462	4.37151	1.2339e-05	0.00105573
ENSG00000255026	AC136475.3	14.0093	-2.21253	0.707585	3.12687	0.00176676	0.0447068
ENSG00000255303	OR5BA1P	16.306	3.40193	0.572471	-5.94254	2.80645e-09	1.26585e-06
ENSG00000255815	KRT8P11	19.0477	3.58964	0.541876	-6.62446	3.48517e-11	2.61997e-08
ENSG00000255893	AP000786.1	55.3368	-1.53992	0.45641	3.37399	0.000740882	0.0241718
ENSG00000256150	ITFG2-AS1	133.636	-3.19328	0.657903	4.85372	1.21167e-06	0.000172133
ENSG00000256897	AC018410.2	15.1592	1.64357	0.506789	-3.2431	0.00118237	0.0332472
ENSG00000257135	ODC1-DT	135.114	-1.02766	0.289361	3.55146	0.000383098	0.0146709
ENSG00000257410	AC089984.1	44.2838	1.17477	0.275507	-4.26403	2.00768e-05	0.00152838
ENSG00000257588	AC025154.2	5.09051	4.14901	1.05806	-3.92133	8.80599e-05	0.00475682
ENSG00000257605	AC073611.2	61.3276	1.05016	0.329837	-3.18386	0.00145325	0.0385015
ENSG00000257761	AC078860.1	16.826	1.92988	0.507898	-3.79974	0.000144846	0.00691352
ENSG00000258479	LINC00640	12.7772	3.25745	0.549424	-5.92884	3.05076e-09	1.31052e-06
ENSG00000258521	AL157871.2	22.8461	1.74003	0.440188	-3.95291	7.72057e-05	0.00427421
ENSG00000258735	LINC00637	4.17707	3.87646	1.0361	-3.74141	0.000182992	0.00829454
ENSG00000258942	AL358332.1	5.84714	3.10922	0.869129	-3.5774	0.000347033	0.0136409
ENSG00000258944	AC004846.2	22.9214	1.47316	0.441122	-3.33956	0.000839107	0.0262377
ENSG00000258951	KRT18P7	21.1435	1.75739	0.476363	-3.68919	0.000224973	0.00972372
ENSG00000259129	LINC00648	104.899	-1.00418	0.213667	4.69976	2.60468e-06	0.000301242
ENSG00000259158	ADAM20P1	84.7955	2.50213	0.628502	-3.9811	6.85959e-05	0.00384379
ENSG00000259381	AC090695.1	13.6561	2.10478	0.523214	-4.02279	5.75125e-05	0.0034021
ENSG00000259488	AC023355.1	115.414	-1.1734	0.3502	3.35065	0.000806212	0.0256538
ENSG00000259810	AC002519.1	7.58205	2.88957	0.797036	-3.62539	0.000288523	0.012022
ENSG00000259818	AL606760.3	21.7814	2.34755	0.406487	-5.77521	7.68555e-09	2.88881e-06
ENSG00000259954	IL21R-AS1	4.51582	3.43435	1.00259	-3.42549	0.000613691	0.0208516
ENSG00000260063	AL512408.1	42.7527	1.22637	0.374996	-3.27035	0.00107415	0.0310575
ENSG00000260077	AC104794.2	38.5991	-1.22939	0.398195	3.08742	0.002019	0.048699
ENSG00000260144	AC100827.2	30.2312	1.96941	0.463372	-4.25017	2.13607e-05	0.00158783
ENSG00000260219	AC106782.2	93.5102	1.02752	0.200261	-5.13089	2.88382e-07	4.77339e-05
ENSG00000260240	APOOP5	64.6071	-1.08338	0.253066	4.28102	1.86041e-05	0.00144679
ENSG00000260367	AC109460.1	38.4441	1.31045	0.372643	-3.51662	0.000437076	0.0159954
ENSG00000260668	AC093536.1	46.7866	-1.73051	0.412474	4.19543	2.72351e-05	0.00190456
ENSG00000260672	AC100827.4	9.3896	2.71398	0.721229	-3.76299	0.000167894	0.007787
ENSG00000260751	AC008870.2	35.9975	1.12405	0.342554	-3.28137	0.00103303	0.0302075
ENSG00000260805	AC092803.2	145.829	1.49095	0.356422	-4.18309	2.8757e-05	0.00199551
ENSG00000260942	CAPN10-DT	155.037	1.10366	0.235337	-4.68969	2.7362e-06	0.000312447
ENSG00000261239	ANKRD26P1	84.198	4.87095	0.769421	-6.33068	2.44087e-10	1.30105e-07
ENSG00000261251	Z97055.2	26.5978	1.38402	0.411766	-3.36118	0.000776115	0.0249602
ENSG00000261409	AL035425.3	8570.42	-1.10033	0.143149	7.68661	1.51089e-14	1.70372e-11
ENSG00000261455	LINC01003	139.786	-1.24106	0.264634	4.68971	2.73594e-06	0.000312447
ENSG00000261505	AL031714.1	351.913	1.31248	0.198471	-6.61295	3.76738e-11	2.71884e-08
ENSG00000261542	AC011978.2	17.9673	1.6029	0.505254	-3.17245	0.00151157	0.0395817
ENSG00000261592	AC010531.3	10.5467	2.46831	0.719417	-3.43099	0.000601385	0.0205108
ENSG00000261654	AL360270.2	30.6541	2.08627	0.35517	-5.87402	4.25364e-09	1.78475e-06
ENSG00000261707	AC092134.1	37.2157	-1.5349	0.428349	3.58331	0.000339273	0.0134531
ENSG00000261716	AC239868.1	251.257	1.30859	0.201553	-6.49251	8.44194e-11	5.43963e-08
ENSG00000262147	AC124283.2	22.383	1.65338	0.424671	-3.89332	9.88811e-05	0.00515611
ENSG00000262358	AC116914.1	7.19266	2.25162	0.692252	-3.2526	0.00114353	0.0325418
ENSG00000262703	AC009121.1	46.5529	1.62958	0.397914	-4.09531	4.21606e-05	0.00270698
ENSG00000262833	AC016245.1	10.4715	1.92544	0.613889	-3.13646	0.00171	0.0435147
ENSG00000263307	AC007216.4	10.4985	1.97994	0.526754	-3.75876	0.00017076	0.00783932
ENSG00000263697	MIR3621	6.54011	-5.54966	1.39052	3.99107	6.57772e-05	0.00375554
ENSG00000264300	AC090616.3	2.81751	4.61037	1.39634	-3.30174	0.00096086	0.0286374
ENSG00000264346	SNORA77B	49.7513	1.00808	0.293185	-3.43839	0.000585186	0.0201487
ENSG00000265095	FTLP12	17.3015	-1.627	0.504772	3.22323	0.00126753	0.0349664
ENSG00000265474	AC010761.5	76.2322	1.09695	0.350373	-3.13081	0.00174324	0.0442356
ENSG00000265478	AC107982.3	15.0944	3.06888	0.514074	-5.96972	2.37656e-09	1.12837e-06
ENSG00000266306	AC061975.5	4.41328	2.74967	0.886458	-3.10187	0.00192305	0.0473393
ENSG00000266325	MIR3665	10.6805	-3.8084	1.21153	3.14348	0.00166953	0.0427258
ENSG00000266777	SH3GL1P1	36.659	1.34377	0.344162	-3.90446	9.44355e-05	0.00503907
ENSG00000267026	AL136084.2	49.0558	-1.04554	0.30986	3.37422	0.000740238	0.0241718
ENSG00000267034	AC010980.2	22.9121	-1.91641	0.470111	4.07652	4.5715e-05	0.00285395
ENSG00000267122	AC004490.1	12.3284	1.92918	0.575986	-3.34935	0.000810026	0.0256845
ENSG00000267280	TBX2-AS1	65.3824	-1.07586	0.254508	4.22721	2.36605e-05	0.00172827
ENSG00000267757	EML2-AS1	73.5486	-1.6418	0.287773	5.70518	1.16221e-08	4.2793e-06
ENSG00000267801	AC087289.6	101.605	-1.27827	0.295918	4.31967	1.5626e-05	0.00128733
ENSG00000267898	AC026803.2	22.8012	1.91661	0.436986	-4.38598	1.15463e-05	0.00101619
ENSG00000268403	AC132192.2	63.7882	1.16908	0.270265	-4.32566	1.52075e-05	0.00126439
ENSG00000268592	AL355312.3	142.566	-3.11504	0.799187	3.89776	9.70855e-05	0.00512168
ENSG00000268678	AC005261.2	71.7137	1.29758	0.264247	-4.91047	9.08576e-07	0.000140107
ENSG00000268798	AC027307.3	49.9467	1.08094	0.326082	-3.31494	0.000916631	0.0278885
ENSG00000269091	AC010624.3	108.676	1.07703	0.231522	-4.65194	3.2882e-06	0.000357384
ENSG00000269210	AC019171.1	16.165	1.83881	0.552418	-3.32866	0.000872639	0.0270483
ENSG00000269399	AC008764.6	82.9729	1.23785	0.276718	-4.47331	7.70162e-06	0.000726875
ENSG00000269514	AC024257.3	56.9951	1.3169	0.306067	-4.30263	1.6878e-05	0.00135892
ENSG00000269570	AP001350.1	27.3119	2.25604	0.50039	-4.50856	6.5268e-06	0.000647014
ENSG00000269821	KCNQ1OT1	304.648	1.11672	0.166372	-6.71215	1.91784e-11	1.5728e-08
ENSG00000269896	AL513477.1	79.0816	-1.11166	0.264122	4.2089	2.56618e-05	0.0018228
ENSG00000269902	AC234772.2	4.04179	-4.85775	1.41413	3.43516	0.000592205	0.0202743
ENSG00000269926	DDIT4-AS1	3967.82	-1.17468	0.210862	5.57085	2.53495e-08	7.49763e-06
ENSG00000270008	AL137247.1	56.7809	1.34316	0.339971	-3.95079	7.78922e-05	0.00429765
ENSG00000270069	MIR222HG	132.363	-1.63445	0.324824	5.03181	4.85866e-07	7.89729e-05
ENSG00000270096	AC078795.2	59.8556	-1.15788	0.271058	4.27171	1.93981e-05	0.00148427
ENSG00000270195	AC016773.1	120.262	1.62917	0.186811	-8.72094	2.75908e-18	4.52539e-15
ENSG00000270419	CAHM	14.9708	-1.80721	0.57196	3.15968	0.00157942	0.0407084
ENSG00000270499	MKI67P1	2.71433	4.53065	1.34152	-3.37725	0.000732158	0.0239821
ENSG00000270583	AL365400.2	13.7066	-2.05346	0.578984	3.54667	0.000390136	0.0148499
ENSG00000270598	AL512343.1	20.004	-1.39607	0.450522	3.09878	0.0019432	0.0475058
ENSG00000270641	TSIX	173.731	1.00042	0.218763	-4.57305	4.80682e-06	0.00048997
ENSG00000270903	HNRNPA3P9	21.5538	1.78107	0.46359	-3.8419	0.000122087	0.00613563
ENSG00000270948	MTDHP1	15.3499	2.40913	0.535963	-4.49496	6.95837e-06	0.000671352
ENSG00000271086	NAMA	6.6769	3.15776	0.831248	-3.79882	0.000145385	0.00692093
ENSG00000271410	AC020728.1	1.85088	5.0664	1.60008	-3.16635	0.00154364	0.0401882
ENSG00000271653	AC097359.3	4.5053	3.42001	1.07898	-3.16965	0.00152621	0.0398492
ENSG00000271828	AC008937.3	29.8831	1.23565	0.375955	-3.28669	0.00101372	0.0298485
ENSG00000271933	AL603756.1	103.637	1.31705	0.273048	-4.8235	1.41062e-06	0.000192447
ENSG00000272316	AL021368.2	87.3586	-1.03195	0.264687	3.89876	9.66876e-05	0.00511565
ENSG00000272324	AC012629.2	30.8937	-3.77735	0.795626	4.74764	2.05803e-06	0.000250885
ENSG00000272455	AL391244.2	134.098	1.06482	0.300458	-3.54398	0.000394133	0.014939
ENSG00000272588	AC139887.4	6.84816	2.71304	0.830419	-3.26707	0.00108665	0.0313185
ENSG00000272870	AC097534.2	57.7292	-1.3396	0.316781	4.22879	2.34954e-05	0.00172319
ENSG00000272933	AL391121.1	47.6286	-1.31884	0.377304	3.49543	0.000473298	0.0170637
ENSG00000272942	AL022324.3	25.2078	-1.74931	0.457035	3.82753	0.000129437	0.00638059
ENSG00000273010	AL360270.3	221.769	1.22942	0.152149	-8.08038	6.45653e-16	7.76592e-13
ENSG00000273419	AC004877.1	262.745	1.11711	0.154214	-7.24387	4.3607e-13	4.14083e-10
ENSG00000273585	LINC02348	5.83192	3.09267	0.775114	-3.98996	6.60856e-05	0.00376125
ENSG00000273711	AC005520.5	125.53	-1.2328	0.223883	5.50646	3.66114e-08	9.43633e-06
ENSG00000274051	RF02271	11.9732	1.87028	0.573541	-3.26093	0.00111046	0.031751
ENSG00000274184	AC011815.2	71.5314	1.25119	0.279759	-4.47238	7.73529e-06	0.000726875
ENSG00000274918	AC116447.1	28.0344	2.41952	0.463118	-5.2244	1.74718e-07	3.35347e-05
ENSG00000275092	AL031710.2	33.1105	1.74925	0.501096	-3.49084	0.000481507	0.0172027
ENSG00000275401	AL391095.3	9.65228	2.36136	0.623613	-3.78657	0.000152741	0.00724724
ENSG00000275576	AL049539.1	11.22	2.13485	0.604895	-3.5293	0.000416663	0.0155319
ENSG00000275620	AL121827.2	17.9294	2.97417	0.531227	-5.59867	2.15998e-08	6.60516e-06
ENSG00000276007	AC079414.3	45.3568	-1.10909	0.297212	3.73166	0.000190219	0.00853714
ENSG00000276116	FUT8-AS1	22.7783	-1.8532	0.56871	3.25859	0.00111966	0.031913
ENSG00000276523	AC025287.3	19.8732	1.63	0.510436	-3.19336	0.00140629	0.0374352
ENSG00000276603	AL109614.1	19.624	1.74086	0.48392	-3.59741	0.000321407	0.0129915
ENSG00000276727	AC137834.2	52.8919	1.62954	0.524103	-3.1092	0.00187598	0.0465454
ENSG00000277459	AP001527.2	20.1736	-1.90971	0.597235	3.19759	0.00138581	0.0371599
ENSG00000277879	AL391988.1	49.2306	1.43546	0.326279	-4.39948	1.08513e-05	0.000969201
ENSG00000278000	AC139100.2	83.2796	1.04008	0.304263	-3.41836	0.000629988	0.0213633
ENSG00000278291	AL161772.1	162.629	-1.18608	0.198891	5.96347	2.4693e-09	1.14234e-06
ENSG00000278719	MCM8-AS1	6.79246	2.14017	0.648254	-3.30145	0.00096188	0.0286374
ENSG00000278744	AL449363.1	3.02523	4.70495	1.34857	-3.48884	0.000485118	0.0172633
ENSG00000278918	AC080112.3	21.2434	2.11253	0.506377	-4.17186	3.02121e-05	0.00207514
ENSG00000278949	AC127070.4	6.41138	2.67447	0.800691	-3.3402	0.000837177	0.0262228
ENSG00000279196	AC135048.4	79.8508	1.07188	0.316919	-3.38219	0.000719098	0.0237184
ENSG00000279253	AL121753.2	25.4187	1.28583	0.409293	-3.1416	0.00168029	0.0428795
ENSG00000279254	AC020604.1	18.2859	2.22418	0.562679	-3.95284	7.72305e-05	0.00427421
ENSG00000279331	RBM12B-AS1	105.954	1.27925	0.256026	-4.99655	5.83643e-07	9.40187e-05
ENSG00000279345	Z98885.3	11.9758	2.03018	0.49838	-4.07355	4.63011e-05	0.00287067
ENSG00000279348	AC012513.3	105.898	1.09343	0.225366	-4.85182	1.22335e-06	0.000172435
ENSG00000279452	AC006277.1	56.2462	1.15963	0.282793	-4.10063	4.12034e-05	0.00269262
ENSG00000279518	AC083843.4	14.4053	3.30807	0.728743	-4.53941	5.64118e-06	0.00056231
ENSG00000279568	AC093525.9	17.0563	1.39293	0.452078	-3.08117	0.00206186	0.0491653
ENSG00000279762	AC005899.8	16.8622	2.46121	0.477367	-5.15582	2.52529e-07	4.41859e-05
ENSG00000279789	AC120114.3	60.7046	1.02097	0.292299	-3.4929	0.000477804	0.0171724
ENSG00000279852	AC083964.2	6.78801	2.45294	0.744348	-3.29543	0.000982726	0.0291618
ENSG00000280012	RPL23AP61	5.35914	5.58286	1.17967	-4.73257	2.21698e-06	0.000266659
ENSG00000280047	AC091825.1	20.2979	1.34493	0.416441	-3.22957	0.00123977	0.0343593
ENSG00000280070	AL049833.3	4.93727	3.82738	1.06508	-3.59353	0.000326227	0.0130216
ENSG00000280138	AC027290.2	260.582	1.57146	0.193702	-8.11277	4.94769e-16	6.86663e-13
ENSG00000280152	AC009078.3	20.9309	1.7981	0.547616	-3.2835	0.00102526	0.0301266
ENSG00000280161	AC022413.1	70.8689	-1.07382	0.270541	3.96917	7.21228e-05	0.00401617
ENSG00000280311	AC131212.4	25.1107	1.46816	0.362153	-4.05397	5.03547e-05	0.00304865
ENSG00000280407	AC132872.4	324.973	1.00025	0.207094	-4.82991	1.36596e-06	0.000188127
ENSG00000280414	AC018470.1	213.99	-1.07664	0.239211	4.50079	6.77025e-06	0.000663853
ENSG00000280924	LINC00628	6.45901	4.29026	0.95971	-4.47037	7.80835e-06	0.00072994
ENSG00000281005	LINC00921	23.0728	1.19111	0.36499	-3.26341	0.00110081	0.0315752
ENSG00000281468	AC006504.8	19.1501	-1.46847	0.470968	3.11798	0.00182093	0.045503
ENSG00000281731	METTL14-DT	8.57637	2.19331	0.68594	-3.19752	0.00138613	0.0371599
ENSG00000283036	LINC01988	5.28256	2.75989	0.881858	-3.12963	0.00175028	0.044352
ENSG00000283084	AC026634.1	2.97798	5.20961	1.30773	-3.98371	6.7848e-05	0.00382536
ENSG00000283122	HYMAI	62.3847	-1.07148	0.336946	3.17999	0.00147278	0.0389618
ENSG00000283480	AL512380.2	49.5879	-2.93598	0.812424	3.61385	0.000301683	0.0123986
ENSG00000283613	AC090897.2	2.11328	4.70399	1.50691	-3.12161	0.00179864	0.0450709
ENSG00000284197	MIR658	29.365	-1.8353	0.557445	3.29233	0.000993594	0.0293876
ENSG00000284482	MIR4680	77.3288	-1.44711	0.258067	5.60748	2.05295e-08	6.60516e-06
ENSG00000284669	AC092053.3	27.8079	2.45762	0.369012	-6.66	2.73836e-11	2.14807e-08
ENSG00000285280	AL390957.1	8.67621	2.22148	0.685419	-3.24106	0.00119086	0.0333108
ENSG00000285540	AC022023.1	3.08825	5.26605	1.2693	-4.14878	3.34252e-05	0.00227569
ENSG00000285632	AC084024.4	44.9476	-1.77226	0.543805	3.25901	0.00111803	0.031913
ENSG00000285669	AC026979.4	45.9587	1.12046	0.306763	-3.65253	0.000259673	0.010972
ENSG00000285677	AL355388.3	44.9038	1.83902	0.33503	-5.48912	4.03942e-08	1.00369e-05
ENSG00000285737	AL138920.1	9.68054	1.91988	0.619118	-3.10099	0.00192875	0.0473448
ENSG00000285771	AL139095.5	7.19009	2.81161	0.912702	-3.08053	0.00206631	0.0491653
ENSG00000285793	AC125232.2	15.7174	-3.18268	1.01025	3.15039	0.00163054	0.0418466
ENSG00000285829	AC005921.4	8.96574	3.9831	0.807427	-4.93307	8.09462e-07	0.000126994
ENSG00000285999	AC025442.2	11.5236	1.88927	0.535501	-3.52803	0.000418657	0.0155698
ENSG00000286207	AC012443.2	132.616	1.36223	0.239334	-5.69176	1.25739e-08	4.53715e-06

## Sheet: BE3
Supplementary Data 1: DEGs of BE3-transfected samples compared with GFP samples
ID	Genename	baseMean	log2FoldChange	lfcSE	stat	pvalue	padj
ENSG00000005961	ITGA2B	42.0423	-1.08435	0.389525	2.78379	0.00537282	0.0431096
ENSG00000006327	TNFRSF12A	460.193	1.22152	0.186624	-6.54534	5.93605e-11	1.70656e-08
ENSG00000006611	USH1C	35.1533	-1.05892	0.385715	2.74535	0.00604472	0.0467962
ENSG00000006756	ARSD	14.6839	6.0636	0.965436	-6.28068	3.37093e-10	7.83257e-08
ENSG00000009694	TENM1	291.409	-1.38122	0.395777	3.4899	0.000483197	0.00748603
ENSG00000009790	TRAF3IP3	11.5108	-2.25349	0.719032	3.13406	0.00172405	0.0188545
ENSG00000010310	GIPR	75.9705	-1.13689	0.245588	4.62924	3.67013e-06	0.000185829
ENSG00000010318	PHF7	167.422	-1.13978	0.335062	3.40168	0.000669722	0.00950613
ENSG00000011677	GABRA3	2.69576	-4.3821	1.485	2.9509	0.00316851	0.029465
ENSG00000013563	DNASE1L1	197.307	-1.07564	0.246442	4.36466	1.2732e-05	0.000482054
ENSG00000013588	GPRC5A	184.168	1.4939	0.184931	-8.07815	6.57592e-16	5.87057e-13
ENSG00000018236	CNTN1	98.6935	-1.29326	0.21668	5.96855	2.39371e-09	4.38788e-07
ENSG00000021645	NRXN3	173.609	-1.29829	0.306889	4.23051	2.33165e-05	0.000803851
ENSG00000027869	SH2D2A	78.5917	-2.24971	0.402739	5.58602	2.32333e-08	2.75583e-06
ENSG00000028277	POU2F2	139.428	1.98344	0.190932	-10.3882	2.80559e-25	9.5177e-22
ENSG00000042062	RIPOR3	10.2235	1.66622	0.551907	-3.01903	0.0025359	0.02495
ENSG00000044524	EPHA3	255.796	-1.22831	0.328485	3.73932	0.000184521	0.00373045
ENSG00000046889	PREX2	48.9885	-1.06057	0.344915	3.07487	0.00210591	0.0219377
ENSG00000049239	H6PD	981.251	-1.10443	0.26932	4.10081	4.1171e-05	0.00124927
ENSG00000049246	PER3	43.1321	1.15511	0.424325	-2.72222	0.00648449	0.0490807
ENSG00000052344	PRSS8	15.0083	1.77622	0.521488	-3.40607	0.000659051	0.00940188
ENSG00000060642	PIGV	159.702	-1.15664	0.325695	3.55129	0.00038335	0.00633761
ENSG00000062370	ZNF112	256.475	1.17698	0.220144	-5.3464	8.97186e-08	8.40777e-06
ENSG00000071575	TRIB2	98.9565	-1.29458	0.258501	5.00802	5.49927e-07	3.85449e-05
ENSG00000072182	ASIC4	50.61	2.25656	0.321735	-7.0137	2.32098e-12	9.37343e-10
ENSG00000072858	SIDT1	25.8723	-1.30483	0.432556	3.01654	0.00255673	0.0251259
ENSG00000074410	CA12	130.76	-1.00388	0.261352	3.84112	0.000122476	0.00283413
ENSG00000075213	SEMA3A	118.007	-1.17728	0.304657	3.86429	0.000111414	0.00263201
ENSG00000075223	SEMA3C	438.785	1.17414	0.170231	-6.89732	5.29926e-12	1.95405e-09
ENSG00000075290	WNT8B	47.9928	-1.91578	0.419115	4.57101	4.85373e-06	0.000231912
ENSG00000075426	FOSL2	440.672	1.04502	0.260983	-4.00415	6.22419e-05	0.00171184
ENSG00000078902	TOLLIP	637.237	1.17865	0.130503	-9.03162	1.6915e-19	3.58639e-16
ENSG00000079101	CLUL1	12.9095	-2.33348	0.643789	3.62461	0.000289402	0.00512404
ENSG00000080224	EPHA6	95.6835	-1.51081	0.387701	3.89684	9.7456e-05	0.00238535
ENSG00000080298	RFX3	217.141	-1.129	0.252164	4.47726	7.5608e-06	0.000320616
ENSG00000081665	ZNF506	72.6919	1.12326	0.365435	-3.07376	0.00211378	0.0219693
ENSG00000083814	ZNF671	40.2757	2.02641	0.623075	-3.25227	0.00114486	0.0141229
ENSG00000086730	LAT2	119.919	1.21639	0.257971	-4.71522	2.41454e-06	0.000130848
ENSG00000087157	PGS1	688.764	1.00994	0.169763	-5.94911	2.696e-09	4.84331e-07
ENSG00000087237	CETP	7.09125	4.27746	1.12819	-3.79144	0.000149774	0.00325701
ENSG00000087494	PTHLH	55.6897	1.27174	0.261451	-4.86416	1.14946e-06	7.16806e-05
ENSG00000090581	GNPTG	233.62	1.11829	0.217685	-5.13721	2.78847e-07	2.13054e-05
ENSG00000092758	COL9A3	73.8752	-1.11844	0.247118	4.52593	6.01305e-06	0.000268403
ENSG00000100097	LGALS1	19.9332	1.51831	0.558735	-2.7174	0.00657969	0.0496021
ENSG00000100100	PIK3IP1	63.7797	-1.12393	0.356642	3.15143	0.00162474	0.0181309
ENSG00000100292	HMOX1	738.551	2.68627	0.305471	-8.79385	1.44515e-18	2.45127e-15
ENSG00000100336	APOL4	4.60721	3.1476	0.924504	-3.40464	0.000662523	0.00942761
ENSG00000100427	MLC1	19.8537	3.41927	0.49432	-6.91713	4.60892e-12	1.77674e-09
ENSG00000100453	GZMB	11.3772	5.36359	0.970215	-5.52825	3.23434e-08	3.51665e-06
ENSG00000100918	REC8	88.433	1.09077	0.344792	-3.16356	0.0015585	0.0176792
ENSG00000101306	MYLK2	73.3459	1.59804	0.353564	-4.5198	6.1899e-06	0.000275367
ENSG00000101331	CCM2L	29.4172	-1.34209	0.466418	2.87743	0.00400926	0.0351266
ENSG00000101349	PAK5	2.85495	-4.47097	1.54178	2.89988	0.0037331	0.0334673
ENSG00000101638	ST8SIA5	34.8013	1.53274	0.31135	-4.92288	8.52782e-07	5.60655e-05
ENSG00000101665	SMAD7	551.926	1.00807	0.119045	-8.46795	2.49746e-17	3.85108e-14
ENSG00000101670	LIPG	10.4444	-2.50619	0.808196	3.10097	0.00192891	0.0204489
ENSG00000102032	RENBP	38.9946	1.82856	0.382368	-4.78219	1.73399e-06	0.000101072
ENSG00000102547	CAB39L	52.3189	1.052	0.344649	-3.05237	0.00227045	0.0230984
ENSG00000102878	HSF4	49.4485	-1.20998	0.396205	3.05392	0.00225874	0.0230245
ENSG00000102924	CBLN1	25.6102	1.20484	0.360238	-3.34457	0.000824115	0.0110933
ENSG00000103145	HCFC1R1	257.179	1.44944	0.200992	-7.21143	5.5368e-13	2.84592e-10
ENSG00000103253	HAGHL	161.53	-1.22326	0.209533	5.83802	5.2825e-09	8.14562e-07
ENSG00000104549	SQLE	1903.66	-1.09034	0.217563	5.01163	5.39722e-07	3.81449e-05
ENSG00000104691	UBXN8	221.287	1.0139	0.240292	-4.21945	2.44901e-05	0.000837503
ENSG00000104722	NEFM	2469.16	-1.03146	0.269505	3.82726	0.000129579	0.0029454
ENSG00000105146	AURKC	33.8427	1.8324	0.372729	-4.91616	8.82592e-07	5.73583e-05
ENSG00000105219	CNTD2	60.3057	1.15306	0.333215	-3.46041	0.000539348	0.00811749
ENSG00000105499	PLA2G4C	90.3882	1.18539	0.370974	-3.19534	0.00139665	0.016293
ENSG00000105639	JAK3	45.0939	-1.10998	0.339789	3.26666	0.00108824	0.0136428
ENSG00000105851	PIK3CG	4.02323	6.09036	1.3398	-4.54571	5.47507e-06	0.000250991
ENSG00000105993	DNAJB6	2365.88	1.15811	0.143015	-8.09776	5.59793e-16	5.27512e-13
ENSG00000106031	HOXA13	543.216	-1.02249	0.276543	3.6974	0.000217822	0.0042177
ENSG00000106688	SLC1A1	87.0332	-1.62451	0.276251	5.88056	4.08881e-09	6.48171e-07
ENSG00000107242	PIP5K1B	38.6713	1.39683	0.360176	-3.87819	0.000105235	0.00254635
ENSG00000107742	SPOCK2	90.0767	1.40219	0.307967	-4.55305	5.28726e-06	0.000246122
ENSG00000107796	ACTA2	67.8132	1.31751	0.380084	-3.46637	0.000527532	0.00798928
ENSG00000107859	PITX3	42.9888	-1.36102	0.371393	3.66465	0.000247675	0.00463694
ENSG00000108342	CSF3	5.83222	4.66333	1.22624	-3.80296	0.000142978	0.00315369
ENSG00000110237	ARHGEF17	217.708	-1.23182	0.366871	3.35764	0.000786113	0.0107015
ENSG00000111344	RASAL1	57.0012	-1.01153	0.287519	3.51813	0.000434592	0.00692872
ENSG00000111405	ENDOU	50.3069	1.35485	0.387171	-3.49936	0.000466385	0.00730455
ENSG00000111653	ING4	168.308	1.19133	0.280675	-4.24452	2.19059e-05	0.000764541
ENSG00000111799	COL12A1	58.6701	1.10672	0.320122	-3.45719	0.000545845	0.00820073
ENSG00000111801	BTN3A3	187.927	-1.05466	0.310799	3.39338	0.000690347	0.00971757
ENSG00000112425	EPM2A	90.4419	-1.03211	0.298195	3.4612	0.000537773	0.00810152
ENSG00000112486	CCR6	48.3874	-2.62361	0.597769	4.389	1.13875e-05	0.000438522
ENSG00000112769	LAMA4	79.2497	-1.02312	0.293802	3.48235	0.00049703	0.00763643
ENSG00000113196	HAND1	164.684	-1.01062	0.320734	3.15095	0.00162738	0.0181363
ENSG00000113430	IRX4	31.2974	1.43595	0.356546	-4.02739	5.64e-05	0.00158613
ENSG00000114268	PFKFB4	350.863	-1.11324	0.211232	5.27021	1.36266e-07	1.18289e-05
ENSG00000114779	ABHD14B	416.712	-1.16243	0.215902	5.38407	7.28192e-08	6.9783e-06
ENSG00000114805	PLCH1	337.912	-1.2789	0.269453	4.74627	2.07202e-06	0.000116763
ENSG00000115232	ITGA4	130.673	-1.11611	0.284165	3.92769	8.57674e-05	0.00215205
ENSG00000115290	GRB14	70.3979	-1.0134	0.290113	3.49312	0.00047742	0.00742255
ENSG00000115461	IGFBP5	286.489	-1.55684	0.250796	6.20759	5.38023e-10	1.15518e-07
ENSG00000115520	COQ10B	386.235	1.04376	0.201528	-5.17921	2.22825e-07	1.78281e-05
ENSG00000116014	KISS1R	25.5657	-2.0707	0.479444	4.31895	1.56771e-05	0.000578075
ENSG00000116035	VAX2	47.4943	-1.16517	0.404219	2.88252	0.00394509	0.0347438
ENSG00000116678	LEPR	258.24	-1.06171	0.18778	5.65397	1.56781e-08	1.96987e-06
ENSG00000116711	PLA2G4A	92.7903	-1.2243	0.254179	4.81669	1.45958e-06	8.81044e-05
ENSG00000116785	CFHR3	27.9237	-1.42715	0.395974	3.60416	0.000313169	0.005465
ENSG00000117281	CD160	38.5703	1.60665	0.321909	-4.991	6.00671e-07	4.1586e-05
ENSG00000118432	CNR1	23.9598	1.62988	0.456375	-3.57136	0.000355133	0.00596413
ENSG00000118513	MYB	82.1791	-1.92982	0.52502	3.67571	0.000237192	0.00448346
ENSG00000119138	KLF9	902.206	-1.05177	0.190291	5.52714	3.25501e-08	3.51665e-06
ENSG00000119227	PIGZ	64.8705	-1.67629	0.454385	3.68915	0.000225005	0.00433205
ENSG00000119917	IFIT3	10.3708	1.58449	0.537255	-2.94923	0.00318567	0.029576
ENSG00000119919	NKX2-3	9.78576	-2.64469	0.836355	3.16216	0.00156605	0.0177207
ENSG00000120440	TTLL2	57.5729	-1.04078	0.302246	3.44348	0.000574279	0.00854466
ENSG00000120738	EGR1	1080.38	-2.06874	0.313709	6.59445	4.26829e-11	1.28666e-08
ENSG00000120885	CLU	268.052	1.10997	0.167944	-6.60915	3.86532e-11	1.19206e-08
ENSG00000121335	PRB2	4.06377	-4.97681	1.64271	3.02963	0.00244851	0.024416
ENSG00000121931	LRIF1	1383.37	1.10193	0.139485	-7.90005	2.788e-15	2.05609e-12
ENSG00000122188	LAX1	4.8448	4.01885	1.06218	-3.7836	0.000154577	0.00330219
ENSG00000122432	SPATA1	15.5988	1.34205	0.486468	-2.75876	0.00580217	0.0455211
ENSG00000122584	NXPH1	8.22874	-4.05093	1.26668	3.19807	0.00138352	0.0161732
ENSG00000122641	INHBA	85.2018	3.17887	0.380397	-8.3567	6.44981e-17	8.41552e-14
ENSG00000123091	RNF11	1560.4	1.07431	0.120906	-8.88551	6.36302e-19	1.19922e-15
ENSG00000123096	SSPN	75.5761	-1.45635	0.330519	4.40624	1.05179e-05	0.00041586
ENSG00000123560	PLP1	12.213	2.5182	0.720152	-3.49675	0.000470954	0.00735573
ENSG00000123999	INHA	28.5627	-1.52667	0.561151	2.7206	0.00651629	0.0492116
ENSG00000124212	PTGIS	16.5544	-1.89682	0.639068	2.9681	0.00299645	0.0283626
ENSG00000124216	SNAI1	67.7338	-1.1297	0.279318	4.0445	5.24358e-05	0.00149231
ENSG00000124225	PMEPA1	239.863	1.19696	0.170351	-7.02639	2.11941e-12	8.98734e-10
ENSG00000124557	BTN1A1	25.2108	2.36662	0.402357	-5.88189	4.056e-09	6.48171e-07
ENSG00000124713	GNMT	25.6011	1.53611	0.398306	-3.85662	0.000114967	0.0026936
ENSG00000124762	CDKN1A	1309.5	1.45401	0.191952	-7.57487	3.59488e-14	2.17773e-11
ENSG00000125246	CLYBL	24.3892	-1.5569	0.478598	3.25304	0.00114178	0.0141229
ENSG00000125355	TMEM255A	143.549	-1.1712	0.2743	4.26978	1.95663e-05	0.000695773
ENSG00000125650	PSPN	136.63	1.01373	0.237225	-4.2733	1.92602e-05	0.000689224
ENSG00000125740	FOSB	302.506	-2.61891	0.637475	4.10825	3.98662e-05	0.00122502
ENSG00000125966	MMP24	34.517	1.28985	0.335859	-3.84045	0.000122809	0.00283413
ENSG00000126016	AMOT	1805.36	-1.03821	0.231882	4.47734	7.55788e-06	0.000320616
ENSG00000128039	SRD5A3	275.535	-1.33768	0.240533	5.56131	2.67762e-08	3.04818e-06
ENSG00000128510	CPA4	17.2167	3.34507	0.62873	-5.32037	1.03558e-07	9.49491e-06
ENSG00000128564	VGF	44.9925	1.38389	0.483598	-2.86165	0.00421437	0.0361762
ENSG00000128590	DNAJB9	413.809	1.6058	0.12979	-12.3723	3.69275e-35	2.08788e-31
ENSG00000128591	FLNC	2298.7	1.25347	0.19567	-6.40601	1.49373e-10	3.7816e-08
ENSG00000128606	LRRC17	30.3497	-1.10173	0.360707	3.05438	0.0022553	0.0230171
ENSG00000128617	OPN1SW	10.0911	3.19344	0.705154	-4.52871	5.9345e-06	0.000266299
ENSG00000129152	MYOD1	27.3728	-1.72375	0.379982	4.53639	5.72255e-06	0.000258842
ENSG00000129244	ATP1B2	78.3575	-1.07743	0.316165	3.40782	0.000654833	0.00936644
ENSG00000129749	CHRNA10	54.4132	1.18912	0.314219	-3.78437	0.0001541	0.0033003
ENSG00000130176	CNN1	18.3726	3.07914	0.525637	-5.85792	4.68696e-09	7.2936e-07
ENSG00000130368	MAS1	6.10321	3.24689	0.905069	-3.58745	0.000333926	0.00572127
ENSG00000130513	GDF15	323.11	1.42122	0.386162	-3.68038	0.00023289	0.00442857
ENSG00000130943	PKDREJ	64.9024	-1.2844	0.412816	3.11131	0.0018626	0.0199328
ENSG00000131089	ARHGEF9	355.635	-1.01969	0.219938	4.63625	3.54789e-06	0.000180178
ENSG00000131097	HIGD1B	15.2524	1.94824	0.483934	-4.02584	5.67718e-05	0.00158905
ENSG00000131652	THOC6	326.439	1.57953	0.253448	-6.23216	4.60052e-10	1.04045e-07
ENSG00000131831	RAI2	64.9017	1.56474	0.282747	-5.53406	3.12902e-08	3.44639e-06
ENSG00000131871	SELENOS	529.884	1.70857	0.259167	-6.59254	4.32374e-11	1.28666e-08
ENSG00000132000	PODNL1	18.0933	1.97484	0.601331	-3.28412	0.00102301	0.0130861
ENSG00000132002	DNAJB1	9650.55	1.17658	0.407979	-2.88392	0.00392753	0.0346503
ENSG00000132274	TRIM22	12.5787	2.55156	0.709895	-3.59428	0.000325294	0.00563024
ENSG00000132855	ANGPTL3	22.9312	1.74637	0.474729	-3.67867	0.000234456	0.00444339
ENSG00000133863	TEX15	502.15	-1.22928	0.327119	3.75791	0.000171339	0.00355722
ENSG00000134107	BHLHE40	1524.66	-1.45994	0.489328	2.98355	0.00284923	0.0273198
ENSG00000134146	DPH6	65.9175	-1.09911	0.380912	2.88546	0.00390842	0.0345284
ENSG00000134259	NGF	5.90667	2.32247	0.76335	-3.04248	0.00234641	0.0237001
ENSG00000134333	LDHA	8989.08	-1.07096	0.209041	5.12317	3.00435e-07	2.26488e-05
ENSG00000134917	ADAMTS8	50.3829	-1.01865	0.30408	3.34994	0.000808288	0.0109506
ENSG00000134940	ACRV1	41.3109	1.39125	0.399035	-3.48655	0.000489292	0.00755862
ENSG00000135144	DTX1	19.9688	-2.47368	0.720061	3.43537	0.000591739	0.00868917
ENSG00000135245	HILPDA	653.697	-1.36969	0.308993	4.43277	9.30305e-06	0.000376607
ENSG00000135298	ADGRB3	49.0287	-1.31375	0.398961	3.29294	0.00099146	0.012779
ENSG00000135407	AVIL	92.1512	1.04137	0.299821	-3.47332	0.000514064	0.00784838
ENSG00000135722	FBXL8	113.701	-1.01664	0.289463	3.51215	0.000444505	0.00704613
ENSG00000135924	DNAJB2	622.625	1.11545	0.200533	-5.56242	2.66057e-08	3.04818e-06
ENSG00000135973	GPR45	8.89676	-2.53619	0.857893	2.9563	0.00311358	0.0292064
ENSG00000136169	SETDB2	117.523	-1.14643	0.248421	4.61487	3.93336e-06	0.000196807
ENSG00000136235	GPNMB	18.8328	1.89912	0.496585	-3.82437	0.000131109	0.00295335
ENSG00000136274	NACAD	41.7575	1.12352	0.348355	-3.22523	0.00125872	0.0151207
ENSG00000136997	MYC	3912.91	-1.51973	0.21218	7.16247	7.92388e-13	3.95309e-10
ENSG00000136999	CCN3	7.81521	2.62102	0.712489	-3.67868	0.000234444	0.00444339
ENSG00000137440	FGFBP1	3.28014	3.78806	1.32539	-2.85807	0.00426222	0.036476
ENSG00000137558	PI15	131.528	-1.18987	0.190999	6.22972	4.67281e-10	1.0429e-07
ENSG00000137561	TTPA	8.49089	-2.19796	0.759874	2.89253	0.00382148	0.0340168
ENSG00000137877	SPTBN5	31.5966	1.92351	0.374365	-5.13807	2.77572e-07	2.13054e-05
ENSG00000138109	CYP2C9	5.4981	-5.41507	1.46312	3.70105	0.000214712	0.00418133
ENSG00000138606	SHF	39.8066	-1.09573	0.306981	3.56936	0.000357858	0.00599802
ENSG00000138798	EGF	11.0185	-2.07042	0.744806	2.77981	0.00543907	0.0434972
ENSG00000139679	LPAR6	7.49467	2.22281	0.683398	-3.25258	0.00114363	0.0141229
ENSG00000139910	NOVA1	103.31	-1.06911	0.267477	3.99702	6.41455e-05	0.00174365
ENSG00000140057	AK7	49.2455	-1.00067	0.33114	3.02188	0.00251209	0.0247877
ENSG00000140263	SORD	396.067	-1.04722	0.19558	5.35443	8.58261e-08	8.13286e-06
ENSG00000140876	NUDT7	48.2302	-1.07067	0.323286	3.31183	0.000926878	0.0120719
ENSG00000141337	ARSG	70.8245	-1.18052	0.320187	3.68696	0.000226949	0.00435464
ENSG00000141526	SLC16A3	69.1535	1.86971	0.330776	-5.6525	1.58128e-08	1.97218e-06
ENSG00000142513	ACP4	50.5484	1.27718	0.344853	-3.70355	0.000212605	0.00414507
ENSG00000143217	NECTIN4	101.193	1.96888	0.339594	-5.79775	6.72113e-09	9.74392e-07
ENSG00000143847	PPFIA4	382.622	-1.50062	0.336081	4.46505	8.005e-06	0.00033836
ENSG00000143878	RHOB	3099.29	-1.0539	0.180859	5.82718	5.6372e-09	8.46179e-07
ENSG00000144406	UNC80	3.17163	-4.62322	1.46721	3.15104	0.00162691	0.0181363
ENSG00000144730	IL17RD	218.092	-1.04737	0.256623	4.08136	4.47732e-05	0.00133236
ENSG00000146411	SLC2A12	120.875	-2.26917	0.398173	5.69895	1.20549e-08	1.56088e-06
ENSG00000146674	IGFBP3	7.58579	1.94707	0.714984	-2.72323	0.00646467	0.0489963
ENSG00000146926	ASB10	7.89274	2.01342	0.720528	-2.79436	0.00520026	0.0420433
ENSG00000147174	GCNA	115.731	1.4408	0.305046	-4.72322	2.32139e-06	0.000127017
ENSG00000147202	DIAPH2	256.104	-1.06475	0.276084	3.85661	0.000114972	0.0026936
ENSG00000147246	HTR2C	62.1045	-1.03095	0.314398	3.27913	0.00104128	0.0132798
ENSG00000147883	CDKN2B	338.113	1.00838	0.196266	-5.13782	2.77943e-07	2.13054e-05
ENSG00000148053	NTRK2	76.168	-1.31007	0.438336	2.98874	0.00280133	0.0269611
ENSG00000148344	PTGES	25.4887	-1.64996	0.458158	3.6013	0.000316631	0.00550277
ENSG00000148483	TMEM236	36.1331	1.33617	0.467777	-2.85643	0.00428428	0.036628
ENSG00000148677	ANKRD1	992.962	2.83987	0.509294	-5.57608	2.45992e-08	2.85789e-06
ENSG00000148735	PLEKHS1	28.6215	2.61807	0.460621	-5.68378	1.3175e-08	1.66771e-06
ENSG00000148795	CYP17A1	2.76809	4.46467	1.38374	-3.22652	0.00125307	0.0150635
ENSG00000148832	PAOX	34.8606	-1.27038	0.332036	3.82604	0.000130221	0.0029454
ENSG00000149256	TENM4	26.814	-1.62515	0.597271	2.72095	0.00650936	0.0492031
ENSG00000149573	MPZL2	20.9724	1.54786	0.380348	-4.0696	4.7094e-05	0.00137252
ENSG00000149781	FERMT3	186.334	2.38997	0.245849	-9.72129	2.44671e-22	6.91685e-19
ENSG00000151388	ADAMTS12	12.0119	2.45051	0.67787	-3.61501	0.000300333	0.00526809
ENSG00000151692	RNF144A	259.065	-1.0413	0.299681	3.4747	0.000511425	0.00782924
ENSG00000151929	BAG3	3002.93	1.47944	0.115595	-12.7985	1.67132e-37	1.41745e-33
ENSG00000152137	HSPB8	274.156	2.02984	0.341258	-5.94811	2.71262e-09	4.84331e-07
ENSG00000152208	GRID2	6.86148	-3.77401	1.27943	2.94976	0.00318018	0.0295574
ENSG00000152256	PDK1	1022.28	-1.25069	0.449979	2.77943	0.00544538	0.0435066
ENSG00000152433	ZNF547	96.2549	1.21488	0.291618	-4.166	3.09997e-05	0.00101075
ENSG00000152527	PLEKHH2	231.169	-1.02361	0.277534	3.68823	0.000225817	0.00433783
ENSG00000152591	DSPP	4.21172	-5.0263	1.55185	3.23891	0.00119989	0.0146526
ENSG00000153037	SRP19	1476.07	1.19117	0.145182	-8.20466	2.31252e-16	2.45156e-13
ENSG00000153391	INO80C	114.929	1.02434	0.282035	-3.63197	0.000281266	0.00504317
ENSG00000154175	ABI3BP	39.2011	1.37245	0.354332	-3.87335	0.000107352	0.00257612
ENSG00000154645	CHODL	52.5258	-1.03871	0.323909	3.20678	0.00134231	0.0158223
ENSG00000154928	EPHB1	33.7838	-1.11833	0.364274	3.07002	0.00214047	0.0221653
ENSG00000155792	DEPTOR	43.2207	-1.28627	0.306935	4.1907	2.78094e-05	0.000934064
ENSG00000156222	SLC28A1	2.81512	5.03559	1.73156	-2.90812	0.00363605	0.0328057
ENSG00000156239	N6AMT1	267.774	1.29091	0.210493	-6.13282	8.63324e-10	1.78582e-07
ENSG00000156510	HKDC1	9.89126	2.6228	0.704738	-3.72167	0.00019791	0.00392354
ENSG00000156521	TYSND1	600.543	-1.65812	0.253726	6.53508	6.35747e-11	1.79726e-08
ENSG00000156574	NODAL	12.4973	-2.53026	0.89155	2.83805	0.00453905	0.0379641
ENSG00000157315	TMED6	36.7143	1.84661	0.378237	-4.88215	1.04935e-06	6.65429e-05
ENSG00000157368	IL34	9.10831	2.20687	0.735484	-3.00056	0.00269481	0.0261542
ENSG00000158571	PFKFB1	5.47337	-4.40682	1.36336	3.23233	0.00122786	0.0148919
ENSG00000158748	HTR6	124.769	-1.2915	0.293698	4.39739	1.09561e-05	0.000427212
ENSG00000158825	CDA	5.91298	-4.52348	1.3683	3.30593	0.000946632	0.0122758
ENSG00000158887	MPZ	24.5616	1.48485	0.443305	-3.3495	0.000809575	0.0109593
ENSG00000159231	CBR3	109.377	-1.00874	0.213675	4.7209	2.34806e-06	0.000128064
ENSG00000159761	C16orf86	36.838	-1.35577	0.443182	3.05918	0.00221945	0.0227883
ENSG00000159784	FAM131B	76.1876	-1.22558	0.319866	3.83154	0.000127344	0.00292289
ENSG00000159958	TNFRSF13C	137.906	-1.04821	0.343277	3.05353	0.00226165	0.0230403
ENSG00000160200	CBS	145.454	-1.0311	0.313369	3.29037	0.00100057	0.0128866
ENSG00000160318	CLDND2	22.2629	-1.41356	0.51263	2.75746	0.00582522	0.0455754
ENSG00000160801	PTH1R	22.1464	-1.40846	0.500036	2.81671	0.00485185	0.0399694
ENSG00000161180	CCDC116	39.3878	2.60706	0.353211	-7.38103	1.57066e-13	8.8805e-11
ENSG00000161405	IKZF3	43.5065	1.0896	0.268547	-4.0574	4.9622e-05	0.00143144
ENSG00000161860	SYCE2	39.5423	1.05458	0.299266	-3.5239	0.000425243	0.00685643
ENSG00000162415	ZSWIM5	180.875	-1.06965	0.26266	4.07237	4.65381e-05	0.001361
ENSG00000162512	SDC3	1060.89	-1.01406	0.228352	4.44079	8.96272e-06	0.000365446
ENSG00000162670	BRINP3	59.3125	-1.75832	0.507826	3.46244	0.000535302	0.00807811
ENSG00000162687	KCNT2	93.1893	-1.17043	0.394271	2.96858	0.00299176	0.0283498
ENSG00000162976	PQLC3	49.857	-2.13958	0.367593	5.82051	5.86671e-09	8.72904e-07
ENSG00000162989	KCNJ3	22.9545	-1.56593	0.518015	3.02295	0.00250327	0.0247672
ENSG00000162998	FRZB	9.84744	-3.31712	0.882381	3.75929	0.000170399	0.0035464
ENSG00000163354	DCST2	25.7741	-2.27213	0.557409	4.07623	4.57709e-05	0.00134786
ENSG00000163357	DCST1	46.3936	-1.45161	0.369033	3.93356	8.36959e-05	0.00211342
ENSG00000163395	IGFN1	11.7863	3.00481	0.634137	-4.73843	2.15385e-06	0.000120176
ENSG00000163602	RYBP	1839.75	1.15898	0.0898928	-12.8929	4.93775e-38	8.3754e-34
ENSG00000163689	C3orf67	94.8149	-1.10154	0.271093	4.06334	4.8376e-05	0.00140026
ENSG00000163803	PLB1	4.49239	3.29415	0.978075	-3.36799	0.000757185	0.0104417
ENSG00000163817	SLC6A20	21.3685	2.07039	0.632518	-3.27325	0.0010632	0.0134281
ENSG00000163884	KLF15	360.566	-1.12469	0.162883	6.90492	5.02333e-12	1.89346e-09
ENSG00000164056	SPRY1	521.893	-1.07331	0.230558	4.65526	3.23578e-06	0.000167417
ENSG00000164185	ZNF474	12.5023	-3.05486	0.789033	3.87165	0.000108102	0.00257754
ENSG00000164256	PRDM9	3.03796	-4.5541	1.66395	2.73692	0.00620166	0.0475984
ENSG00000164627	KIF6	46.2057	-1.41224	0.340806	4.14382	3.41565e-05	0.00109108
ENSG00000164900	GBX1	30.891	-1.47429	0.430633	3.42353	0.000618129	0.00895364
ENSG00000164949	GEM	200.122	1.77134	0.27644	-6.40768	1.4775e-10	3.7816e-08
ENSG00000165028	NIPSNAP3B	47.4583	-1.09365	0.367147	2.97878	0.00289395	0.0276391
ENSG00000165076	PRSS37	12.6358	2.03499	0.632532	-3.21722	0.00129439	0.0154073
ENSG00000165185	KIAA1958	659.827	-1.27468	0.309138	4.12332	3.73452e-05	0.00116657
ENSG00000165194	PCDH19	39.4367	1.06968	0.360683	-2.9657	0.00301992	0.0285528
ENSG00000165300	SLITRK5	916.039	-1.00725	0.281127	3.58291	0.000339792	0.00578089
ENSG00000165731	RET	36.0957	-1.29466	0.358169	3.61465	0.000300753	0.00527001
ENSG00000165841	CYP2C19	2.99949	-4.53836	1.51066	3.00423	0.00266257	0.0259107
ENSG00000166401	SERPINB8	8.57921	2.22888	0.648053	-3.43936	0.0005831	0.00862297
ENSG00000166407	LMO1	16.3558	-1.61513	0.594763	2.71558	0.006616	0.0498315
ENSG00000166856	GPR182	9.55527	-4.27561	1.21531	3.51811	0.000434628	0.00692872
ENSG00000166900	STX3	1303.85	1.20996	0.153116	-7.90228	2.73854e-15	2.05609e-12
ENSG00000167311	ART5	27.2442	-1.25642	0.459681	2.73325	0.00627133	0.0479379
ENSG00000167612	ANKRD33	2.44575	4.27843	1.5524	-2.75602	0.00585095	0.0456267
ENSG00000167700	MFSD3	465.252	-1.21721	0.217879	5.58662	2.31528e-08	2.75583e-06
ENSG00000167723	TRPV3	27.2599	1.51999	0.331201	-4.58934	4.44653e-06	0.000216109
ENSG00000167800	TBX10	9.57892	1.97974	0.688945	-2.87358	0.00405849	0.0353026
ENSG00000167880	EVPL	48.6024	3.06721	0.445394	-6.88651	5.71761e-12	2.06345e-09
ENSG00000168010	ATG16L2	257.908	-1.21063	0.35833	3.37853	0.000728743	0.0101486
ENSG00000168135	KCNJ4	188.038	-1.43213	0.187893	7.62204	2.49691e-14	1.56861e-11
ENSG00000168209	DDIT4	5161.49	-1.64291	0.231514	7.09638	1.28068e-12	5.56996e-10
ENSG00000168386	FILIP1L	196.066	1.46577	0.248453	-5.89961	3.6436e-09	6.00026e-07
ENSG00000168481	LGI3	6.80453	-3.76984	1.23995	3.04032	0.00236324	0.0237682
ENSG00000168491	CCDC110	54.4518	-1.3017	0.363468	3.58133	0.000341855	0.00580434
ENSG00000168672	FAM84B	262.391	-1.37152	0.346169	3.962	7.43242e-05	0.00193654
ENSG00000169194	IL13	5.934	2.98307	0.935187	-3.18981	0.00142367	0.0165173
ENSG00000169239	CA5B	144.427	-1.09988	0.228713	4.80898	1.51705e-06	9.09262e-05
ENSG00000169393	AC010330.1	12.4141	2.948	0.586746	-5.02432	5.05225e-07	3.58562e-05
ENSG00000169621	APLF	51.5253	-1.2448	0.323274	3.85062	0.00011782	0.00273761
ENSG00000169760	NLGN1	147.828	-1.1565	0.301401	3.83707	0.000124511	0.0028695
ENSG00000169840	GSX1	3.13985	4.65852	1.57703	-2.95398	0.00313708	0.0293062
ENSG00000169884	WNT10B	185.342	-1.07689	0.235923	4.56459	5.00478e-06	0.000236673
ENSG00000170092	SPDYE5	25.3089	1.18124	0.361105	-3.27118	0.001071	0.0134664
ENSG00000170153	RNF150	636.857	-1.01965	0.24741	4.12128	3.76772e-05	0.00117262
ENSG00000170345	FOS	647.371	-1.77434	0.297323	5.96773	2.40581e-09	4.38788e-07
ENSG00000170396	ZNF804A	70.0026	-1.20261	0.413486	2.90845	0.0036322	0.0327883
ENSG00000170454	KRT75	2.19444	5.21659	1.76709	-2.95209	0.00315635	0.0294003
ENSG00000170915	PAQR8	248.092	-1.37004	0.270842	5.05845	4.2268e-07	3.06742e-05
ENSG00000170989	S1PR1	64.8712	-1.27229	0.354389	3.59011	0.000330541	0.00569202
ENSG00000171227	TMEM37	28.7731	-1.46848	0.48301	3.04027	0.00236363	0.0237682
ENSG00000171236	LRG1	7.66695	2.65738	0.699086	-3.80122	0.000143986	0.00316769
ENSG00000171243	SOSTDC1	47.9183	-1.66718	0.395005	4.22065	2.43603e-05	0.000834746
ENSG00000171385	KCND3	31.7733	1.91612	0.42762	-4.4809	7.4328e-06	0.000316772
ENSG00000171388	APLN	52.0522	-2.22897	0.368115	6.0551	1.40335e-09	2.70495e-07
ENSG00000171517	LPAR3	597.511	-1.05952	0.254689	4.16004	3.18196e-05	0.00102686
ENSG00000171608	PIK3CD	121.969	-1.09641	0.226532	4.83998	1.29854e-06	7.98035e-05
ENSG00000171766	GATM	8.98159	2.69655	0.782552	-3.44584	0.000569293	0.0085153
ENSG00000171786	NHLH1	214.996	1.3741	0.264693	-5.19127	2.08864e-07	1.68702e-05
ENSG00000172238	ATOH1	38.6996	-1.32343	0.349333	3.78846	0.000151584	0.00327538
ENSG00000172731	LRRC20	373.525	-1.37471	0.21293	6.45618	1.07376e-10	2.84579e-08
ENSG00000172752	COL6A5	16.9844	2.34536	0.683397	-3.43191	0.00059934	0.00877136
ENSG00000172819	RARG	205.913	-1.00724	0.180847	5.56957	2.55362e-08	2.94657e-06
ENSG00000172915	NBEA	144.122	-1.15471	0.338525	3.411	0.000647252	0.00928766
ENSG00000173110	HSPA6	2182.27	1.89148	0.500802	-3.7769	0.000158793	0.00337046
ENSG00000173269	MMRN2	11.9336	-2.37542	0.649101	3.65955	0.000252655	0.00470374
ENSG00000173334	TRIB1	1239.27	-1.01657	0.111698	9.10108	8.94366e-20	2.16718e-16
ENSG00000173376	NDNF	104.609	-1.15954	0.30773	3.76805	0.000164527	0.00345385
ENSG00000173530	TNFRSF10D	473.908	1.28636	0.211878	-6.07122	1.26939e-09	2.5109e-07
ENSG00000173567	ADGRF3	23.4618	1.11065	0.389177	-2.85383	0.00431952	0.036818
ENSG00000173728	C1orf100	12.5612	1.81758	0.537861	-3.37927	0.000726789	0.01014
ENSG00000173991	TCAP	83.3205	1.31504	0.335417	-3.92063	8.83182e-05	0.00219635
ENSG00000174038	C9orf131	10.2957	1.99805	0.623147	-3.20638	0.00134414	0.0158329
ENSG00000175003	SLC22A1	6.28905	3.1053	0.828655	-3.74739	0.000178683	0.00365159
ENSG00000175202	HIGD2B	6.52802	2.7745	0.96644	-2.87084	0.00409379	0.0355186
ENSG00000175536	LIPT2	144.155	-1.29063	0.22325	5.78111	7.42089e-09	1.05776e-06
ENSG00000175874	CREG2	49.4289	-1.51743	0.381833	3.97405	7.06596e-05	0.0018727
ENSG00000176055	MBLAC2	256.805	-1.20284	0.184767	6.51003	7.51369e-11	2.0893e-08
ENSG00000176697	BDNF	6.65572	2.06155	0.704214	-2.92745	0.00341752	0.031203
ENSG00000176909	MAMSTR	50.9117	-1.08054	0.329916	3.2752	0.00105588	0.0133929
ENSG00000177688	SUMO4	49.2413	3.20204	0.389356	-8.22394	1.96921e-16	2.22678e-13
ENSG00000177854	TMEM187	113.07	-1.55574	0.328293	4.73888	2.14905e-06	0.000120176
ENSG00000178021	TSPYL6	4.14424	4.13715	1.51398	-2.73264	0.00628296	0.0479836
ENSG00000178026	LRRC75B	156.703	-1.06408	0.243006	4.3788	1.19334e-05	0.000456918
ENSG00000178381	ZFAND2A	256.353	1.24262	0.168754	-7.36347	1.79196e-13	9.8049e-11
ENSG00000178404	CEP295NL	3.17307	4.12546	1.41011	-2.92562	0.00343774	0.0313163
ENSG00000178568	ERBB4	67.8068	-1.21859	0.380586	3.20188	0.00136535	0.016016
ENSG00000178662	CSRNP3	216.968	-1.07806	0.393253	2.7414	0.00611781	0.0471898
ENSG00000178796	RIIAD1	9.86525	2.4939	0.604347	-4.1266	3.68172e-05	0.00115916
ENSG00000178878	APOLD1	170.64	-1.17129	0.256878	4.55972	5.1222e-06	0.000240672
ENSG00000178928	TPRX1	3.68002	3.92716	1.21009	-3.24534	0.00117311	0.0143774
ENSG00000178947	SMIM10L2A	206.289	-1.01615	0.221551	4.58654	4.50646e-06	0.000218396
ENSG00000179044	EXOC3L1	22.0366	-1.8153	0.550142	3.2997	0.000967892	0.0125324
ENSG00000179111	HES7	82.5059	-1.28109	0.390573	3.28003	0.00103795	0.0132573
ENSG00000179674	ARL14	24.6211	3.72591	0.554389	-6.72075	1.80796e-11	6.01306e-09
ENSG00000179715	PCED1B	7.05154	-2.776	1.01982	2.72206	0.00648762	0.0490825
ENSG00000179772	FOXS1	8.79462	2.10542	0.763483	-2.75766	0.0058217	0.0455754
ENSG00000180353	HCLS1	10.2436	2.06686	0.74804	-2.76303	0.00572676	0.0450963
ENSG00000180739	S1PR5	98.3884	-1.49467	0.242643	6.15995	7.27693e-10	1.52384e-07
ENSG00000180767	CHST13	13.0632	-2.64578	0.690164	3.83354	0.00012631	0.00290308
ENSG00000180902	D2HGDH	282.502	-1.60125	0.202306	7.91496	2.47332e-15	1.99773e-12
ENSG00000181031	RPH3AL	21.6207	-1.60122	0.428427	3.73744	0.000185903	0.00373875
ENSG00000181192	DHTKD1	986.988	-1.26334	0.228131	5.53778	3.06334e-08	3.41094e-06
ENSG00000181381	DDX60L	2.65964	4.94674	1.75372	-2.82072	0.00479165	0.0396275
ENSG00000181392	SYNE4	65.4044	2.27331	0.356539	-6.37607	1.81692e-10	4.46647e-08
ENSG00000181856	SLC2A4	36.5741	-1.16896	0.390725	2.99178	0.00277359	0.0267947
ENSG00000182103	FAM181B	58.9917	-1.50238	0.333172	4.50933	6.50315e-06	0.000285029
ENSG00000182168	UNC5C	114.35	-1.76642	0.327195	5.39868	6.71315e-08	6.56436e-06
ENSG00000182447	OTOL1	1.91071	4.45068	1.56014	-2.85274	0.00433442	0.0368523
ENSG00000182533	CAV3	29.8066	1.13353	0.38371	-2.95412	0.00313563	0.0293062
ENSG00000182700	IGIP	56.8491	-1.67561	0.505101	3.31737	0.000908707	0.0118748
ENSG00000182795	C1orf116	42.1057	-1.02996	0.316476	3.25445	0.00113611	0.0140764
ENSG00000182866	LCK	10.9501	2.56196	0.579952	-4.41753	9.98366e-06	0.000398454
ENSG00000182902	SLC25A18	71.4541	1.32425	0.251482	-5.2658	1.39581e-07	1.20181e-05
ENSG00000182916	TCEAL7	15.9093	1.83321	0.614984	-2.98091	0.00287394	0.0275242
ENSG00000183023	SLC8A1	190.867	-1.23587	0.292088	4.23116	2.32486e-05	0.000803143
ENSG00000183114	FAM43B	104.568	-1.43267	0.27594	5.19196	2.08094e-07	1.68702e-05
ENSG00000183463	URAD	11.134	-1.98313	0.724565	2.737	0.00620031	0.0475984
ENSG00000183578	TNFAIP8L3	18.0902	2.24779	0.555465	-4.04668	5.19502e-05	0.00148597
ENSG00000183615	FAM167B	18.4816	1.88075	0.525827	-3.57675	0.00034789	0.00586572
ENSG00000183691	NOG	120.754	-1.71087	0.31607	5.41295	6.19953e-08	6.18567e-06
ENSG00000184221	OLIG1	115.303	-1.13474	0.240816	4.71206	2.45225e-06	0.000132048
ENSG00000184277	TM2D3	1228.46	1.23584	0.15936	-7.75503	8.83193e-15	5.76182e-12
ENSG00000184351	KRTAP19-1	61.9205	1.33826	0.457173	-2.92725	0.00341978	0.031203
ENSG00000184384	MAML2	71.2663	-1.50917	0.336311	4.48744	7.20851e-06	0.000307987
ENSG00000184451	CCR10	74.0966	-1.0139	0.265581	3.81769	0.00013471	0.00301047
ENSG00000184584	TMEM173	17.0773	1.60392	0.530513	-3.02334	0.00250005	0.0247581
ENSG00000184709	LRRC26	10.4791	-2.56743	0.917384	2.79865	0.00513174	0.0416681
ENSG00000184898	RBM43	132.013	-1.63352	0.2895	5.64258	1.67525e-08	2.05911e-06
ENSG00000185008	ROBO2	78.6584	-1.68828	0.369927	4.56382	5.02313e-06	0.000236673
ENSG00000185022	MAFF	272.547	1.36687	0.244688	-5.58618	2.32122e-08	2.75583e-06
ENSG00000185250	PPIL6	35.0986	-1.16343	0.422736	2.75215	0.00592047	0.0460656
ENSG00000185437	SH3BGR	25.4032	1.38424	0.436728	-3.16956	0.00152667	0.0173795
ENSG00000185567	AHNAK2	286.489	-1.11282	0.288001	3.86395	0.000111568	0.00263201
ENSG00000185585	OLFML2A	74.8191	-1.3874	0.349679	3.96764	7.25879e-05	0.00190718
ENSG00000186281	GPAT2	82.094	-1.3338	0.258788	5.154	2.54986e-07	1.98398e-05
ENSG00000186469	GNG2	53.3136	-1.05493	0.369413	2.85569	0.00429438	0.0366959
ENSG00000186480	INSIG1	1686.79	-1.56623	0.299168	5.23529	1.64725e-07	1.37639e-05
ENSG00000186523	FAM86B1	71.7008	-1.67914	0.317295	5.29204	1.20959e-07	1.09717e-05
ENSG00000186628	FSD2	136.442	1.23574	0.253885	-4.86733	1.13117e-06	7.10626e-05
ENSG00000186790	FOXE3	6.34841	-4.62796	1.31654	3.51525	0.000439341	0.00698416
ENSG00000186806	VSIG10L	35.3118	-1.23563	0.441274	2.80015	0.00510787	0.0415738
ENSG00000186919	ZACN	44.2145	1.13281	0.332711	-3.40479	0.000662147	0.00942761
ENSG00000187391	MAGI2	94.2413	-1.0506	0.384873	2.72973	0.00633857	0.0482941
ENSG00000187492	CDHR4	15.9251	2.27484	0.536971	-4.23643	2.27102e-05	0.00078775
ENSG00000187775	DNAH17	1042.07	1.50209	0.318295	-4.71916	2.36816e-06	0.000128746
ENSG00000188039	NWD1	10.1234	2.0959	0.685203	-3.0588	0.00222223	0.022803
ENSG00000188095	MESP2	34.5386	-1.98683	0.413221	4.80816	1.52325e-06	9.09764e-05
ENSG00000188163	FAM166A	6.73051	2.54543	0.933629	-2.72639	0.00640316	0.0486388
ENSG00000188177	ZC3H6	461.434	-1.02853	0.329611	3.12043	0.00180587	0.0194483
ENSG00000188425	NANOS2	4.52472	-5.13427	1.59546	3.21804	0.0012907	0.0154066
ENSG00000188522	FAM83G	861.153	1.22517	0.171805	-7.13117	9.95209e-13	4.53098e-10
ENSG00000188523	CFAP77	17.8739	-1.74775	0.637386	2.74205	0.00610566	0.0471175
ENSG00000188620	HMX3	30.249	1.38055	0.452446	-3.0513	0.00227853	0.0231566
ENSG00000188747	NOXA1	189.713	-1.81593	0.169487	10.7142	8.72686e-27	3.70062e-23
ENSG00000188883	KLRG2	470.724	-1.27551	0.312069	4.08728	4.36459e-05	0.0013103
ENSG00000188897	AC099489.1	113.759	-1.07816	0.234231	4.60298	4.16484e-06	0.000204173
ENSG00000189030	VHLL	10.486	3.57984	0.666445	-5.37155	7.8062e-08	7.4387e-06
ENSG00000189045	ANKDD1B	17.4334	1.16653	0.418946	-2.78443	0.00536216	0.0430697
ENSG00000189099	PRSS48	3.75899	3.94144	1.39704	-2.82128	0.00478325	0.0395837
ENSG00000189195	BTBD8	145.124	-1.09176	0.352601	3.09629	0.00195958	0.0206578
ENSG00000189410	SH2D5	125.181	-1.43414	0.359496	3.98931	6.62644e-05	0.00178977
ENSG00000189433	GJB4	17.54	1.95585	0.575821	-3.39663	0.000682217	0.00964792
ENSG00000196104	SPOCK3	31.2544	-1.08729	0.38875	2.79687	0.00515996	0.0418403
ENSG00000196189	SEMA4A	60.3989	-1.44873	0.410713	3.52735	0.000419748	0.00679368
ENSG00000196289	BECN2	5.57793	3.03028	1.02507	-2.95617	0.00311486	0.0292064
ENSG00000196361	ELAVL3	23.0748	2.13608	0.494955	-4.31571	1.59094e-05	0.000584103
ENSG00000196782	MAML3	148.551	-1.06761	0.304489	3.50623	0.000454503	0.00715147
ENSG00000196972	SMIM10L2B	92.7297	-1.18289	0.312101	3.79009	0.000150592	0.00326548
ENSG00000197019	SERTAD1	199.019	1.05276	0.277572	-3.79273	0.000148998	0.00325191
ENSG00000197410	DCHS2	28.0683	-1.63886	0.502607	3.26072	0.00111131	0.0138299
ENSG00000197467	COL13A1	60.2328	-1.04671	0.315102	3.32182	0.00089431	0.0117137
ENSG00000197635	DPP4	47.6094	-1.23495	0.323067	3.82258	0.000132064	0.00297091
ENSG00000197780	TAF13	527.445	1.14929	0.326982	-3.51485	0.00044	0.00698808
ENSG00000198092	TMPRSS11F	3.26804	4.7326	1.48985	-3.17657	0.00149028	0.0170567
ENSG00000198113	TOR4A	237.889	1.01078	0.203094	-4.97692	6.46043e-07	4.45455e-05
ENSG00000198835	GJC2	53.293	1.16284	0.386974	-3.00496	0.00265615	0.0259019
ENSG00000198855	FICD	190.499	1.36456	0.174774	-7.80759	5.82924e-15	3.95503e-12
ENSG00000198870	STKLD1	62.8051	1.31671	0.25128	-5.24002	1.60559e-07	1.34822e-05
ENSG00000198944	SOWAHA	202.142	-1.15803	0.281235	4.11765	3.82749e-05	0.00118905
ENSG00000198963	RORB	31.9102	-2.19962	0.597499	3.68138	0.000231972	0.00441733
ENSG00000203685	STUM	209.848	-1.82755	0.313594	5.82776	5.6177e-09	8.46179e-07
ENSG00000204086	RPA4	28.0876	1.33294	0.345008	-3.8635	0.000111775	0.00263324
ENSG00000204219	TCEA3	11.4583	-1.93045	0.673955	2.86436	0.00417849	0.0359592
ENSG00000204710	SPDYC	32.1523	-1.70116	0.41703	4.07923	4.51859e-05	0.00133993
ENSG00000204950	LRRC10B	24.2204	-1.45394	0.527476	2.7564	0.00584415	0.0456038
ENSG00000205084	TMEM231	255.24	-1.01715	0.237116	4.28967	1.78937e-05	0.000644401
ENSG00000205085	FAM71F2	70.3951	1.59316	0.294439	-5.41084	6.27315e-08	6.22252e-06
ENSG00000205502	C2CD4B	3.64691	-4.81993	1.39318	3.45967	0.000540846	0.00813283
ENSG00000205744	DENND1C	31.6088	-1.57335	0.457805	3.43672	0.000588801	0.00866948
ENSG00000206150	RNASE13	6.99282	4.27881	1.19764	-3.57271	0.00035331	0.00594529
ENSG00000206181	ELOA2	9.08649	4.05177	1.01842	-3.97849	6.93537e-05	0.00185256
ENSG00000213937	CLDN9	23.9532	1.2303	0.448309	-2.74432	0.00606369	0.0469003
ENSG00000214140	PRCD	13.3929	1.49425	0.48136	-3.10422	0.00190779	0.0203266
ENSG00000214212	C19orf38	46.3475	1.04286	0.30274	-3.44472	0.000571651	0.00852258
ENSG00000214357	NEURL1B	97.6286	-1.16561	0.329715	3.53522	0.00040743	0.00661323
ENSG00000215045	GRID2IP	38.3756	-1.02109	0.348733	2.928	0.00341148	0.0311775
ENSG00000215218	UBE2QL1	23.8208	1.37901	0.437963	-3.14869	0.00164002	0.0182055
ENSG00000215910	C1orf167	17.8517	-1.8174	0.625675	2.9047	0.00367607	0.0331139
ENSG00000220008	LINGO3	38.9834	-1.13956	0.399485	2.85258	0.00433659	0.0368523
ENSG00000221995	TIAF1	27.8236	1.11921	0.378307	-2.95848	0.00309155	0.0290843
ENSG00000223638	RFPL4A	28.5134	2.39211	0.434384	-5.50691	3.65191e-08	3.92049e-06
ENSG00000227051	C14orf132	341.223	-1.03404	0.248286	4.16472	3.11732e-05	0.00101075
ENSG00000228594	FNDC10	564.746	-1.53795	0.194873	7.89208	2.97195e-15	2.10042e-12
ENSG00000229544	NKX1-2	196.95	-1.24259	0.218605	5.68415	1.31468e-08	1.66771e-06
ENSG00000234224	TMEM229A	40.8729	-1.17125	0.374725	3.12564	0.00177421	0.0192077
ENSG00000234409	CCDC188	16.2557	1.46427	0.533232	-2.74604	0.006032	0.0467191
ENSG00000235453	SMIM27	124.501	1.11892	0.206111	-5.42873	5.67569e-08	5.79946e-06
ENSG00000237172	B3GNT9	37.6891	1.23262	0.391334	-3.14978	0.00163392	0.0181735
ENSG00000241399	CD302	98.0447	-1.2465	0.353827	3.52291	0.000426837	0.00687561
ENSG00000242498	ARPIN	925.486	-1.08964	0.287687	3.7876	0.000152112	0.00327842
ENSG00000242689	CNTF	55.5465	1.10617	0.345107	-3.20528	0.00134929	0.0158605
ENSG00000242802	AP5Z1	755.354	1.06953	0.197497	-5.41542	6.11455e-08	6.13699e-06
ENSG00000243477	NAA80	196.169	-1.27204	0.221869	5.73331	9.84918e-09	1.34727e-06
ENSG00000243989	ACY1	20.8937	1.35991	0.404385	-3.36291	0.000771262	0.0105928
ENSG00000244405	ETV5	60.6031	1.56932	0.26218	-5.98566	2.1552e-09	4.01719e-07
ENSG00000249156	TAF11L12	4.34889	4.18433	1.32432	-3.15961	0.00157983	0.0177985
ENSG00000249242	TMEM150C	92.3861	-1.15151	0.261599	4.40184	1.07338e-05	0.000421374
ENSG00000249715	FER1L5	22.6366	1.53656	0.469387	-3.27355	0.00106207	0.0134281
ENSG00000255150	EID3	36.7265	2.57451	0.478145	-5.38436	7.27035e-08	6.9783e-06
ENSG00000256591	AP003108.2	31.8494	1.88356	0.575878	-3.27075	0.00107261	0.0134767
ENSG00000257017	HP	11.213	1.77584	0.579078	-3.06666	0.00216463	0.0223744
ENSG00000257950	P2RX5-TAX1BP3	43.3596	1.05317	0.370894	-2.83954	0.00451782	0.0378654
ENSG00000259803	SLC22A31	20.5659	-1.8259	0.600813	3.03905	0.00237329	0.0238482
ENSG00000260548	AL035425.2	1421.32	-1.25065	0.264078	4.73592	2.18062e-06	0.000121271
ENSG00000261652	C15orf65	20.8872	-1.52216	0.482769	3.15297	0.00161619	0.018071
ENSG00000261678	SCRT1	17.0941	2.17115	0.545326	-3.98138	6.85166e-05	0.00183889
ENSG00000266265	KLF14	20.2831	-2.04737	0.615363	3.3271	0.000877555	0.0115657
ENSG00000267221	C17orf113	60.5105	-1.25107	0.352709	3.54704	0.00038959	0.00640332
ENSG00000267909	CCDC177	12.5241	-1.51873	0.544483	2.78931	0.00528207	0.0425829
ENSG00000268089	GABRQ	27.8077	1.2906	0.437592	-2.94933	0.00318469	0.029576
ENSG00000268744	AC008758.4	11.6812	1.81088	0.62982	-2.87523	0.00403731	0.0352449
ENSG00000269755	AC008758.6	2.52185	4.32504	1.5249	-2.83628	0.00456417	0.0381367
ENSG00000272031	ANKRD34A	99.4841	-1.17264	0.299119	3.9203	8.84391e-05	0.00219635
ENSG00000272398	CD24	129.02	-1.13099	0.20422	5.53808	3.05797e-08	3.41094e-06
ENSG00000272442	AL353588.1	21.9581	1.39224	0.408547	-3.40779	0.000654911	0.00936644
ENSG00000273398	AC017083.3	15.2559	1.84013	0.530169	-3.47083	0.000518862	0.00788614
ENSG00000274276	CBSL	83.7107	-1.05937	0.338446	3.13009	0.00174751	0.0190497
ENSG00000277481	PKD1L3	16.5892	2.08668	0.530491	-3.93348	8.37245e-05	0.00211342
ENSG00000277531	PNMA8C	6.41455	3.75384	1.30224	-2.88261	0.00394401	0.0347438
ENSG00000277726	AL109811.3	36.968	1.67073	0.502339	-3.3259	0.000881333	0.0115975
ENSG00000278463	HIST1H2AB	4.45424	2.70166	0.982093	-2.75092	0.00594275	0.0462177
ENSG00000283654	LMLN2	19.845	2.43911	0.616614	-3.95566	7.63236e-05	0.00197649
ENSG00000284512	AC092718.8	24.9649	1.78738	0.593869	-3.00972	0.00261487	0.0255639
ENSG00000286001	AC021087.5	12.1443	2.13081	0.598941	-3.55763	0.00037421	0.00624124
ENSG00000136149	RPL13AP25	55.1655	1.44525	0.368798	-3.91882	8.89825e-05	0.010637
ENSG00000160172	FAM86C2P	91.7299	-1.50166	0.274556	5.46941	4.51548e-08	2.28251e-05
ENSG00000161643	SIGLEC16	14.9688	2.31929	0.615955	-3.76536	0.000166311	0.0161801
ENSG00000173295	FAM86B3P	119.351	-1.43406	0.359	3.9946	6.48032e-05	0.00881922
ENSG00000173811	CCDC13-AS1	31.878	-1.54281	0.437324	3.52784	0.000418971	0.0305038
ENSG00000175772	LINC01106	36.8895	-1.27331	0.348009	3.65883	0.000253368	0.0215509
ENSG00000180139	ACTA2-AS1	58.6866	1.31493	0.397839	-3.30519	0.000949126	0.0495338
ENSG00000196668	LINC00173	44.3621	-1.60911	0.407655	3.94723	7.90611e-05	0.0101054
ENSG00000197358	BNIP3P1	1433.25	-1.19596	0.332094	3.60125	0.000316685	0.0252378
ENSG00000199574	SNORD18C	62.6959	-1.41425	0.389577	3.63022	0.000283177	0.0229859
ENSG00000200320	SNORA63	160.873	-1.55188	0.309583	5.01282	5.36392e-07	0.000220694
ENSG00000200418	SNORA63B	113.654	-1.54407	0.369939	4.17385	2.99501e-05	0.00490627
ENSG00000200831	SNORD36B	123.489	-1.09978	0.324865	3.38534	0.000710913	0.0420651
ENSG00000205871	RPS3AP47	14.6277	2.86872	0.631587	-4.54208	5.57016e-06	0.00151611
ENSG00000205890	AC108134.1	12.037	2.03712	0.592158	-3.44016	0.000581364	0.0376758
ENSG00000206625	RNU6-1	81.5381	10.4553	1.34912	-7.74975	9.20762e-15	1.62901e-11
ENSG00000209482	SNORD83A	146.112	-1.22021	0.276555	4.41217	1.02339e-05	0.0024141
ENSG00000209582	SNORA48	44.2922	-1.19084	0.332873	3.57745	0.000346957	0.0271609
ENSG00000212643	ZRSR2P1	806.034	1.0228	0.205051	-4.98806	6.09894e-07	0.000245233
ENSG00000213315	AL122020.1	41.9195	3.90423	0.490627	-7.95764	1.75358e-15	3.87804e-12
ENSG00000213371	NAP1L1P3	81.2894	-1.0239	0.264582	3.86988	0.000108888	0.0125094
ENSG00000213453	FTH1P3	50.0802	2.45738	0.493379	-4.98072	6.3348e-07	0.000249056
ENSG00000213574	LDHAP5	511.788	-1.22601	0.200946	6.10119	1.05279e-09	8.46637e-07
ENSG00000213693	SEC14L1P1	146.831	1.29897	0.352726	-3.68265	0.000230823	0.0205344
ENSG00000213757	AC020898.1	23.0403	3.44288	0.466612	-7.37846	1.60126e-13	2.3608e-10
ENSG00000213888	LINC01521	160.448	-1.53263	0.345685	4.43361	9.26702e-06	0.00230919
ENSG00000213935	RPL22P16	4.37281	3.31633	0.997482	-3.3247	0.00088513	0.0480359
ENSG00000213943	KRT18P17	120.832	1.75609	0.339722	-5.16919	2.35105e-07	0.000103987
ENSG00000214142	RPL7P60	5.62697	5.58501	1.25929	-4.43505	9.20519e-06	0.00230919
ENSG00000214650	AC073592.1	8.81022	2.80427	0.80943	-3.46449	0.00053123	0.0360097
ENSG00000215067	ALOX12-AS1	56.2404	1.22001	0.354467	-3.44181	0.000577826	0.0375842
ENSG00000215374	FAM66B	25.3054	-2.01393	0.582301	3.45857	0.000543055	0.0366165
ENSG00000215692	AC114730.1	52.268	-1.55618	0.380417	4.09073	4.30016e-05	0.00650242
ENSG00000216895	AC009403.1	87.0601	1.25142	0.256544	-4.87799	1.07172e-06	0.000386956
ENSG00000220749	RPL21P28	431.932	7.23022	0.353355	-20.4616	4.73228e-93	8.37236e-89
ENSG00000220785	MTMR9LP	29.0842	1.9145	0.554634	-3.45182	0.000556816	0.0370002
ENSG00000221420	SNORA81	26.8187	-1.92069	0.472782	4.06253	4.85445e-05	0.00720161
ENSG00000221500	SNORD100	43.7732	-1.72567	0.409087	4.21835	2.46093e-05	0.00414655
ENSG00000223922	ASS1P2	34.14	2.03606	0.399062	-5.10213	3.35861e-07	0.000144928
ENSG00000223989	AL357140.1	81.4393	-1.3044	0.361411	3.60918	0.000307169	0.0245902
ENSG00000224209	LINC00466	11.6461	3.48241	0.71736	-4.85449	1.207e-06	0.000422078
ENSG00000224255	PDCL3P6	5.49181	3.6986	0.984771	-3.7558	0.00017279	0.0166142
ENSG00000224545	AC008264.1	2.69132	5.53754	1.50375	-3.68249	0.000230971	0.0205344
ENSG00000224729	PCOLCE-AS1	72.4868	-1.70388	0.390362	4.36488	1.27194e-05	0.00271122
ENSG00000225213	AC073367.1	16.2662	1.69867	0.488231	-3.47923	0.000502857	0.0348884
ENSG00000225217	HSPA7	21.4627	1.97132	0.454644	-4.33596	1.45125e-05	0.00291767
ENSG00000225377	NRSN2-AS1	29.2431	-1.7286	0.492094	3.51274	0.000443508	0.0316393
ENSG00000225647	AC005487.1	4.44188	5.73981	1.51492	-3.78884	0.000151351	0.0153891
ENSG00000226642	ACTG1P12	7.04051	3.48077	1.03189	-3.3732	0.000742987	0.0432399
ENSG00000226864	ATE1-AS1	39.5569	1.19615	0.344426	-3.47287	0.000514915	0.0351733
ENSG00000227028	SLC8A1-AS1	39.9022	-1.76501	0.447789	3.94161	8.09378e-05	0.0102232
ENSG00000227376	FTH1P16	36.4783	2.30911	0.45851	-5.03611	4.75081e-07	0.000200122
ENSG00000227815	AL359265.1	16.666	3.06305	0.705901	-4.33921	1.42997e-05	0.00290793
ENSG00000228502	EEF1A1P11	8.34439	2.29732	0.687381	-3.34214	0.000831357	0.0460429
ENSG00000228620	Z97056.1	48.8647	-1.21202	0.359272	3.37355	0.000742048	0.0432399
ENSG00000229043	AC091729.3	140.789	-1.14991	0.294976	3.89832	9.68615e-05	0.0114245
ENSG00000229153	EPHA1-AS1	20.3987	1.64522	0.415722	-3.95749	7.57407e-05	0.00978105
ENSG00000229417	NPM1P25	20.0754	2.64268	0.617393	-4.28039	1.86569e-05	0.00351146
ENSG00000229525	AC053503.2	10.2375	-3.39419	0.926057	3.66521	0.000247141	0.0212253
ENSG00000229589	ACVR2B-AS1	65.1821	-1.9809	0.468048	4.23225	2.31363e-05	0.00393584
ENSG00000229605	RPL21P93	24.8763	5.83375	0.759686	-7.67916	1.60139e-14	2.57562e-11
ENSG00000229808	AL391825.1	79.8982	1.08211	0.313964	-3.44662	0.000567639	0.0372943
ENSG00000229847	EMX2OS	196.073	-1.17706	0.311484	3.77889	0.000157526	0.0157085
ENSG00000230002	ALMS1-IT1	64.6487	1.93999	0.309277	-6.27266	3.54925e-10	3.48852e-07
ENSG00000230581	ACTG1P14	16.5922	2.71973	0.516644	-5.26423	1.40779e-07	6.7315e-05
ENSG00000231006	RPL7P32	10.7041	3.13207	0.73425	-4.26568	1.99297e-05	0.00371154
ENSG00000231023	LINC00326	7.25517	-5.83407	1.57709	3.69925	0.000216235	0.0198219
ENSG00000231154	MORF4L2-AS1	118.63	1.2541	0.336181	-3.73042	0.000191164	0.0180075
ENSG00000231409	AC018868.1	68.615	5.77956	0.44371	-13.0255	8.75914e-39	7.74833e-35
ENSG00000231584	FAHD2CP	164.296	-1.22332	0.206292	5.93006	3.02827e-09	2.3294e-06
ENSG00000231707	PABPC1P1	105.944	-1.04806	0.276173	3.79493	0.000147686	0.0151911
ENSG00000231890	DARS-AS1	56.4768	-1.50203	0.411329	3.65166	0.00026055	0.0219507
ENSG00000232093	DCST1-AS1	35.106	-2.23841	0.405657	5.51798	3.42921e-08	1.7844e-05
ENSG00000232303	DFFBP1	60.3638	1.16429	0.296904	-3.92144	8.80225e-05	0.0106225
ENSG00000232385	RPS3AP25	6.07973	4.1285	0.938662	-4.39828	1.09112e-05	0.00247868
ENSG00000232626	AC099336.1	7.17807	2.81845	0.762383	-3.69689	0.000218258	0.0198397
ENSG00000232648	AC107214.1	6.20338	3.29124	0.878425	-3.74676	0.000179136	0.0171312
ENSG00000233221	AC133785.1	8.54215	-6.06904	1.33738	4.538	5.67897e-06	0.00152231
ENSG00000233476	EEF1A1P6	149.691	1.12812	0.336928	-3.34826	0.000813204	0.0458191
ENSG00000233527	ZNF529-AS1	40.4123	1.48014	0.341841	-4.32991	1.49172e-05	0.00296533
ENSG00000233579	KRT8P15	5.0738	4.46597	1.11966	-3.98868	6.6442e-05	0.00890524
ENSG00000233593	LINC02609	141.255	-1.04697	0.273441	3.82886	0.000128736	0.0138037
ENSG00000233775	AL109945.1	6.95854	3.22177	0.966372	-3.33388	0.000856437	0.0469105
ENSG00000233922	LINC01694	311.896	-1.11789	0.268862	4.15787	3.21232e-05	0.00521398
ENSG00000233971	RPS20P10	5.18685	5.46176	1.20608	-4.52851	5.94003e-06	0.00156852
ENSG00000234219	CDCA4P4	6.66326	3.07447	0.872459	-3.52391	0.000425223	0.0308322
ENSG00000234500	AC008267.3	28.0894	2.01332	0.517956	-3.88706	0.000101467	0.0118285
ENSG00000234584	AC019186.1	6.69536	4.90311	1.29769	-3.77835	0.000157872	0.0157085
ENSG00000234709	UPF3AP3	14.8724	2.49461	0.528752	-4.71791	2.3828e-06	0.000739586
ENSG00000234793	AC114730.2	36.5305	-1.89451	0.568789	3.33078	0.000866032	0.0472896
ENSG00000235145	RPSAP16	13.1415	2.58508	0.588471	-4.39287	1.11865e-05	0.00250522
ENSG00000235472	EIF4A1P7	8.06471	3.27793	0.833906	-3.93081	8.46594e-05	0.0104348
ENSG00000235587	GAPDHP65	292.129	-1.01175	0.237369	4.26236	2.02277e-05	0.00372706
ENSG00000235672	AC090286.2	16.0567	2.47694	0.599018	-4.13499	3.54966e-05	0.00565772
ENSG00000235674	LDHAP2	523.376	-1.20434	0.193327	6.22953	4.6783e-10	4.13843e-07
ENSG00000235688	SNTG2-AS1	74.164	-1.4678	0.328632	4.4664	7.95477e-06	0.00206965
ENSG00000235847	LDHAP7	729.49	-1.19624	0.242338	4.93626	7.96345e-07	0.00030241
ENSG00000236423	LINC01134	25.9034	1.53337	0.433633	-3.53611	0.00040607	0.0297078
ENSG00000236670	KRT18P5	40.6693	2.65076	0.475688	-5.57248	2.51139e-08	1.34641e-05
ENSG00000236992	RPL12P12	8.30513	2.78162	0.699344	-3.97747	6.96519e-05	0.00919613
ENSG00000236993	GAPDHP21	29.6709	-2.1173	0.554818	3.81621	0.000135517	0.0143218
ENSG00000237729	AC002075.2	5.32541	4.17833	1.08377	-3.85535	0.000115563	0.0129401
ENSG00000237886	NALT1	19.8447	-3.16315	0.721723	4.38278	1.17176e-05	0.00255935
ENSG00000238103	RPL9P7	35.5877	4.21613	0.501241	-8.41139	4.05193e-17	1.19478e-13
ENSG00000238278	ALG1L6P	98.1413	-1.10308	0.329737	3.34532	0.000821865	0.0460429
ENSG00000238942	SNORD2	75.0103	-1.43394	0.336945	4.25571	2.08386e-05	0.00372706
ENSG00000239195	SNORD5	53.6625	-1.20452	0.340037	3.54231	0.000396634	0.0294842
ENSG00000239983	AC016687.1	3.08468	5.19896	1.34636	-3.86149	0.000112697	0.012781
ENSG00000240087	RPSAP12	6.7354	2.8409	0.811633	-3.50022	0.000464866	0.0328977
ENSG00000240219	AL512306.2	42.6898	2.28649	0.368449	-6.20572	5.44463e-10	4.58697e-07
ENSG00000240758	AC010655.2	155.381	-1.59361	0.398411	3.99992	6.33647e-05	0.00880017
ENSG00000241288	LINC02614	39.1515	-1.66184	0.415778	3.99694	6.41658e-05	0.00880017
ENSG00000241493	AC018638.3	5.44227	4.22877	1.0594	-3.99165	6.56149e-05	0.00886151
ENSG00000241547	ACTG1P20	59.2708	2.24193	0.478658	-4.68377	2.81646e-06	0.000859116
ENSG00000242876	RN7SL812P	9.22009	3.67226	0.85678	-4.28612	1.81822e-05	0.00348509
ENSG00000242902	FLNC-AS1	68.3167	1.24901	0.329588	-3.78962	0.000150876	0.0153891
ENSG00000243181	AC087343.1	43.3168	4.62633	0.520716	-8.88455	6.41772e-19	2.27085e-15
ENSG00000243609	RPS2P44	7.90582	4.28447	0.990325	-4.32633	1.51615e-05	0.00298041
ENSG00000244041	LINC01011	30.8961	-1.84203	0.503176	3.66081	0.000251417	0.0214883
ENSG00000245149	RNF139-AS1	118.274	1.25274	0.217875	-5.74983	8.93355e-09	5.45008e-06
ENSG00000245532	NEAT1	3011.32	1.03018	0.197206	-5.22386	1.75227e-07	8.15818e-05
ENSG00000246763	RGMB-AS1	90.5481	-1.53783	0.412858	3.72484	0.000195442	0.0182951
ENSG00000247151	CSTF3-DT	12.39	2.74335	0.601772	-4.55879	5.14483e-06	0.00143637
ENSG00000247157	LINC01252	9.83812	-3.01009	0.906109	3.322	0.000893755	0.0482083
ENSG00000247735	AC120114.1	54.5262	-1.71126	0.501134	3.41478	0.000638337	0.0396406
ENSG00000249737	AC020980.1	3.19553	5.78592	1.59195	-3.63449	0.000278532	0.0229859
ENSG00000249835	VCAN-AS1	126.905	-1.05643	0.24021	4.39795	1.09279e-05	0.00247868
ENSG00000249850	KRT18P31	10.8751	4.05671	0.837729	-4.84251	1.28208e-06	0.000436204
ENSG00000250056	LINC01018	8.35545	2.77485	0.814202	-3.40807	0.000654253	0.0396406
ENSG00000250182	EEF1A1P13	138.494	2.88339	0.361343	-7.97966	1.46736e-15	3.70864e-12
ENSG00000250474	WBP1LP2	33.5059	1.59929	0.454903	-3.51567	0.000438649	0.0314193
ENSG00000250988	SNHG21	58.3806	1.22556	0.311054	-3.94002	8.14755e-05	0.0102232
ENSG00000251095	AC097478.1	182.59	1.13982	0.250141	-4.55671	5.19599e-06	0.00143637
ENSG00000251179	TMEM92-AS1	3.48144	4.31012	1.29996	-3.31557	0.000914572	0.0488652
ENSG00000251615	AC104825.1	75.1099	1.30341	0.350161	-3.7223	0.000197416	0.0183825
ENSG00000252690	AC105339.2	111.036	1.06755	0.279452	-3.82014	0.000133374	0.0142148
ENSG00000253438	PCAT1	54.1034	-1.9447	0.527028	3.68994	0.000224304	0.0201441
ENSG00000253806	AC108002.1	147.107	-1.2467	0.293331	4.25016	2.13621e-05	0.00377938
ENSG00000253981	ALG1L13P	27.5809	-1.48893	0.436204	3.41338	0.000641631	0.0396406
ENSG00000254389	RHPN1-AS1	65.9935	-1.47456	0.390946	3.77179	0.000162083	0.01602
ENSG00000255156	RNY1P9	3.79831	4.03493	1.21808	-3.31252	0.000924609	0.0489766
ENSG00000255474	GAU1	22.9863	1.69513	0.511506	-3.31399	0.000919744	0.0488652
ENSG00000255520	AC090589.2	6.21177	3.47459	0.981569	-3.53983	0.000400378	0.0296071
ENSG00000255874	LINC00346	33.4966	1.14967	0.345791	-3.32477	0.000884919	0.0480359
ENSG00000257135	ODC1-DT	128.491	-1.89309	0.328906	5.75572	8.62741e-09	5.45008e-06
ENSG00000257242	LINC01619	25.7891	-1.74052	0.477226	3.64716	0.000265157	0.0221281
ENSG00000257596	SCAT2	48.4084	1.65916	0.336234	-4.93455	8.03373e-07	0.00030241
ENSG00000257954	AC125611.2	18.658	2.15405	0.566555	-3.80201	0.000143526	0.0150252
ENSG00000258359	PCNPP1	32.1802	1.67767	0.472349	-3.55176	0.000382669	0.0287383
ENSG00000258938	AL162311.3	73.6253	1.03856	0.295175	-3.51846	0.000434054	0.0312166
ENSG00000259158	ADAM20P1	64.1371	1.84021	0.497104	-3.70185	0.000214032	0.0197222
ENSG00000259352	AC091117.1	97.6517	-1.2925	0.249502	5.1803	2.21528e-07	0.000100494
ENSG00000260277	AC009019.1	65.4305	1.05166	0.274359	-3.83315	0.000126513	0.013648
ENSG00000260339	HEXA-AS1	49.5218	1.70546	0.39255	-4.34456	1.39558e-05	0.00287099
ENSG00000260391	AC022336.2	8.63423	2.18974	0.650713	-3.36514	0.000765036	0.0438026
ENSG00000260566	AC127459.1	90.6434	1.08783	0.315687	-3.4459	0.000569154	0.0372943
ENSG00000260633	AC010207.1	17.7675	1.63593	0.475776	-3.43845	0.000585054	0.0377765
ENSG00000260660	AC113208.2	11.9573	2.09117	0.601481	-3.4767	0.000507627	0.0350559
ENSG00000260751	AC008870.2	41.7953	1.3962	0.328092	-4.25553	2.08557e-05	0.00372706
ENSG00000260799	KRT8P50	40.8178	2.17577	0.556435	-3.91019	9.22218e-05	0.0109503
ENSG00000260807	AC009041.2	62.9616	-1.32762	0.3847	3.45106	0.000558391	0.0370002
ENSG00000260942	CAPN10-DT	167.841	1.20721	0.260759	-4.62959	3.66388e-06	0.00109867
ENSG00000261061	AC092718.4	173.156	1.24878	0.353169	-3.53592	0.000406358	0.0297078
ENSG00000261094	AC007066.2	102.678	1.67562	0.340828	-4.91633	8.81805e-07	0.000325019
ENSG00000261136	AC023908.3	33.9827	1.28611	0.381998	-3.36679	0.000760484	0.0436834
ENSG00000261326	LINC01355	114.768	1.39578	0.241368	-5.78276	7.34856e-09	4.81521e-06
ENSG00000261409	AL035425.3	8895.89	-1.1401	0.19309	5.90451	3.53704e-09	2.50309e-06
ENSG00000261430	AL031600.2	8.32838	2.58616	0.766389	-3.37447	0.00073958	0.0432399
ENSG00000261433	AC002347.1	9.79966	2.43725	0.710817	-3.42879	0.00060627	0.0385832
ENSG00000261654	AL360270.2	27.7671	1.76679	0.387012	-4.5652	4.99029e-06	0.001424
ENSG00000261707	AC092134.1	39.9799	-1.29672	0.379958	3.4128	0.000642996	0.0396406
ENSG00000261770	AC006504.1	66.1406	1.54337	0.389951	-3.95787	7.56225e-05	0.00978105
ENSG00000263006	ROCK1P1	154.179	1.15125	0.286764	-4.01463	5.95396e-05	0.00836012
ENSG00000263776	SNORA4	225.038	-1.18408	0.339384	3.4889	0.000485006	0.0339159
ENSG00000265478	AC107982.3	18.9277	3.3886	0.535937	-6.32274	2.56958e-10	2.67417e-07
ENSG00000265798	AC138207.6	6.88722	3.17997	0.933935	-3.40491	0.000661847	0.0396929
ENSG00000266709	AC005224.4	101.065	-1.50859	0.373289	4.04136	5.31417e-05	0.00770641
ENSG00000267296	CEBPA-DT	154.812	-1.07797	0.267574	4.02867	5.60928e-05	0.00793915
ENSG00000267506	AC021683.2	4.27207	3.81283	1.14286	-3.33623	0.000849235	0.0466605
ENSG00000267898	AC026803.2	24.2099	1.9568	0.485	-4.03465	5.46832e-05	0.00780206
ENSG00000268093	AC022154.1	41.7534	1.1914	0.34454	-3.45794	0.000544321	0.0366165
ENSG00000268403	AC132192.2	97.4268	2.07859	0.297352	-6.99033	2.74245e-12	3.73226e-09
ENSG00000268996	MAN1B1-DT	50.5182	-1.45419	0.434746	3.34491	0.00082309	0.0460429
ENSG00000269293	ZSCAN16-AS1	174.899	1.26391	0.276827	-4.56571	4.97814e-06	0.001424
ENSG00000269399	AC008764.6	111.947	1.86802	0.299383	-6.23959	4.38731e-10	4.08528e-07
ENSG00000269821	KCNQ1OT1	324.775	1.17237	0.328286	-3.57119	0.000355357	0.0275745
ENSG00000269906	AL606834.1	40.2063	1.45295	0.424964	-3.419	0.00062852	0.0392925
ENSG00000269926	DDIT4-AS1	3947.91	-1.59347	0.249175	6.39498	1.60572e-10	1.77552e-07
ENSG00000269929	AL158152.1	70.4463	1.51647	0.373111	-4.06438	4.81599e-05	0.00720161
ENSG00000270008	AL137247.1	63.6409	1.53346	0.405828	-3.7786	0.000157711	0.0157085
ENSG00000270069	MIR222HG	143.096	-1.30093	0.338848	3.83929	0.000123392	0.0135487
ENSG00000270082	AC010531.7	53.3548	1.36119	0.389602	-3.49379	0.000476212	0.0334331
ENSG00000270195	AC016773.1	154.443	2.09356	0.223656	-9.36064	7.92553e-21	4.67395e-17
ENSG00000270583	AL365400.2	14.1578	-2.21963	0.603942	3.67523	0.000237633	0.0208129
ENSG00000270641	TSIX	198.035	1.24031	0.329216	-3.76746	0.000164919	0.0161801
ENSG00000270933	AC010719.1	23.0564	2.74498	0.647952	-4.23639	2.27142e-05	0.00393584
ENSG00000270935	AL021808.1	3.95245	5.04666	1.37209	-3.67808	0.000235001	0.0207882
ENSG00000271396	AC091167.4	17.6588	3.04493	0.789485	-3.85686	0.000114855	0.0129401
ENSG00000271553	AC018638.7	29.5331	2.30698	0.480315	-4.80305	1.56264e-06	0.000511967
ENSG00000271855	AC073195.1	28.8518	1.87281	0.445445	-4.20435	2.61836e-05	0.00432934
ENSG00000271862	AC104118.1	43.743	1.45106	0.369195	-3.93033	8.48285e-05	0.0104348
ENSG00000271888	AL136162.1	36.7232	-1.59843	0.427441	3.73955	0.000184353	0.0175354
ENSG00000271895	AL109811.2	160.446	1.53192	0.378229	-4.05026	5.11613e-05	0.00748054
ENSG00000272163	AF106564.1	769.45	-1.13147	0.3061	3.69641	0.000218672	0.0198397
ENSG00000272170	AL355385.1	42.2061	1.48965	0.410073	-3.63265	0.000280527	0.0229859
ENSG00000272275	AC092687.3	40.8675	1.76481	0.468722	-3.76515	0.000166447	0.0161801
ENSG00000272374	Z97832.2	47.2914	1.42427	0.345713	-4.11979	3.7921e-05	0.00588508
ENSG00000272455	AL391244.2	157.805	1.39345	0.331241	-4.20677	2.59042e-05	0.00432355
ENSG00000272502	AC104958.2	19.6444	-1.90718	0.556779	3.42537	0.000613955	0.0389322
ENSG00000272593	AL359091.3	40.0943	1.53864	0.412486	-3.73017	0.000191352	0.0180075
ENSG00000272630	AL731563.3	42.7915	1.4917	0.352414	-4.23281	2.30785e-05	0.00393584
ENSG00000272829	AC002470.1	16.9141	-1.82798	0.541192	3.37769	0.000730968	0.0429644
ENSG00000272870	AC097534.2	58.9314	-1.50567	0.340569	4.42103	9.82302e-06	0.0023808
ENSG00000272948	AP001412.1	62.367	1.81127	0.305889	-5.92133	3.19349e-09	2.35413e-06
ENSG00000273010	AL360270.3	249.709	1.42834	0.182463	-7.82811	4.95245e-15	9.73541e-12
ENSG00000273064	AC017083.1	26.0696	1.81879	0.513338	-3.54307	0.000395495	0.0294842
ENSG00000273117	AC144652.1	78.6911	-2.84275	0.595645	4.77255	1.81905e-06	0.00058514
ENSG00000273129	PACERR	8.48225	2.40828	0.717829	-3.35495	0.000793798	0.0448686
ENSG00000273271	AP000254.1	67.7819	1.20475	0.351215	-3.43023	0.000603075	0.0385184
ENSG00000273284	AP001033.2	26.2844	1.54289	0.459806	-3.35553	0.000792133	0.0448686
ENSG00000273342	AP000553.3	14.6563	3.4006	0.604162	-5.62862	1.81658e-08	1.03674e-05
ENSG00000273521	AL162274.1	30.2057	-1.98502	0.558541	3.55393	0.000379517	0.0286941
ENSG00000273893	AL133520.1	46.1044	1.14741	0.343789	-3.33755	0.000845199	0.0465834
ENSG00000273989	AC022079.1	9.70509	2.43366	0.700161	-3.47585	0.000509234	0.0350559
ENSG00000274184	AC011815.2	95.4472	1.84587	0.285236	-6.4714	9.70984e-11	1.22705e-07
ENSG00000274213	AC015912.3	28.8552	1.74865	0.528503	-3.30868	0.000937358	0.0493564
ENSG00000274460	AC092119.2	59.2306	2.15456	0.492635	-4.37354	1.22248e-05	0.00263758
ENSG00000274751	AC120498.9	18.2178	1.5967	0.468476	-3.40827	0.00065375	0.0396406
ENSG00000274925	ZKSCAN2-DT	152.42	2.52361	0.282024	-8.94822	3.6126e-19	1.59785e-15
ENSG00000275106	AC025594.2	17.8147	2.07939	0.529101	-3.93004	8.49316e-05	0.0104348
ENSG00000275367	AC092111.1	44.0395	1.27666	0.325613	-3.92079	8.82607e-05	0.0106225
ENSG00000275401	AL391095.3	15.5274	3.16334	0.594743	-5.31883	1.04436e-07	5.13247e-05
ENSG00000275549	STPG3-AS1	39.5042	-1.55012	0.408076	3.7986	0.000145517	0.0150555
ENSG00000276058	STMN1P1	17.5706	3.38547	0.785748	-4.30859	1.64295e-05	0.00319419
ENSG00000276445	AC005393.1	45.1528	1.71977	0.508645	-3.38108	0.000722014	0.0425796
ENSG00000277534	AC007996.1	147.961	1.10411	0.301141	-3.66642	0.000245968	0.0212253
ENSG00000277986	RF00015	94.8699	-1.18212	0.322094	3.67012	0.000242437	0.021129
ENSG00000279095	AC243964.3	466.863	1.46709	0.227392	-6.45181	1.10523e-10	1.30358e-07
ENSG00000279108	AC008537.3	40.5299	1.86948	0.42309	-4.41864	9.93262e-06	0.0023808
ENSG00000279140	AL590326.1	28.3495	1.72989	0.460503	-3.75652	0.000172293	0.0166142
ENSG00000279259	AC087741.3	40.4281	1.72465	0.39578	-4.35759	1.31504e-05	0.00273714
ENSG00000279452	AC006277.1	56.2184	1.04329	0.315495	-3.30683	0.000943591	0.0493906
ENSG00000279528	AC115618.3	88.8071	1.00202	0.302052	-3.31736	0.00090872	0.0487745
ENSG00000279691	AC113410.3	32.4349	2.09534	0.472324	-4.43624	9.15443e-06	0.00230919
ENSG00000280287	AC131212.3	133.436	1.12232	0.232581	-4.82548	1.39667e-06	0.000466225
ENSG00000280367	AP002364.1	25.8744	1.51082	0.423625	-3.56641	0.000361904	0.0276653
ENSG00000280434	AL031595.3	26.7393	-2.09155	0.590998	3.53901	0.000401634	0.0296071
ENSG00000281491	DNAJB5-DT	8.52891	2.62412	0.722863	-3.63017	0.000283231	0.0229859
ENSG00000281912	LINC01144	33.0094	-1.74698	0.527116	3.31422	0.000918989	0.0488652
ENSG00000283045	AC103703.1	20.2149	3.58563	0.869461	-4.12397	3.72401e-05	0.00583055
ENSG00000283108	AC011451.3	12.5896	2.04545	0.566032	-3.61367	0.000301897	0.024278
ENSG00000283342	AC241584.2	12.5382	-2.83637	0.794878	3.56832	0.000359284	0.0276367
ENSG00000283480	AL512380.2	54.2602	-2.12703	0.52376	4.06108	4.88466e-05	0.00720161
ENSG00000284669	AC092053.3	20.6258	1.71986	0.503011	-3.41913	0.000628219	0.0392925
ENSG00000286113	AC022868.2	12.9757	2.2171	0.650428	-3.40868	0.000652775	0.0396406
ENSG00000286156	AC026273.1	21.9792	1.55626	0.434135	-3.58475	0.000337408	0.0265307

## Sheet: BE3-site3
Supplementary Data 1: DEGs of BE3-site3-transfected samples compared with GFP samples
ID	Genename	baseMean	log2FoldChange	lfcSE	stat	pvalue	padj
ENSG00000007314	SCN4A	63.8271	-1.15689	0.29799	3.88232	0.000103463	0.00559629
ENSG00000043039	BARX2	74.0091	1.0788	0.309734	-3.48299	0.000495842	0.016134
ENSG00000049192	ADAMTS6	50.8734	-1.50616	0.40121	3.75404	0.000174004	0.00797357
ENSG00000069812	HES2	68.9677	-1.70147	0.375653	4.52937	5.91596e-06	0.000693318
ENSG00000072182	ASIC4	36.9099	1.71679	0.375235	-4.57523	4.75691e-06	0.000608163
ENSG00000080298	RFX3	241.402	-1.07084	0.296597	3.61041	0.000305713	0.011779
ENSG00000090554	FLT3LG	20.2853	1.26309	0.412788	-3.0599	0.00221413	0.0454571
ENSG00000095370	SH2D3C	205.241	-1.33514	0.231474	5.76799	8.02242e-09	3.5628e-06
ENSG00000099985	OSM	6.73178	-5.68938	1.88665	3.0156	0.00256468	0.0495213
ENSG00000100292	HMOX1	478.218	1.97906	0.342036	-5.78612	7.20315e-09	3.28541e-06
ENSG00000100429	HDAC10	66.5352	1.00637	0.275637	-3.65108	0.000261138	0.0106522
ENSG00000100583	SAMD15	92.7391	-1.22039	0.33209	3.67488	0.000237963	0.00998971
ENSG00000100889	PCK2	634.432	-1.15217	0.171665	6.71173	1.92335e-11	2.6228e-08
ENSG00000102387	TAF7L	49.7292	-1.20748	0.371553	3.24982	0.00115476	0.0294525
ENSG00000105327	BBC3	506.093	-1.15792	0.152098	7.61299	2.67819e-14	6.45672e-11
ENSG00000105639	JAK3	48.445	-1.46563	0.370705	3.95363	7.69744e-05	0.0044487
ENSG00000106688	SLC1A1	98.3461	-1.54508	0.308824	5.0031	5.64148e-07	0.000120514
ENSG00000108932	SLC16A6	137.713	-1.1798	0.24526	4.81043	1.50603e-06	0.000252216
ENSG00000109475	RPL34	566.104	-1.03796	0.262244	3.95799	7.55819e-05	0.00441356
ENSG00000112486	CCR6	55.218	-2.89405	0.651194	4.44422	8.82094e-06	0.000933127
ENSG00000113369	ARRDC3	968.122	-1.68509	0.216319	7.78985	6.70898e-15	2.83052e-11
ENSG00000113389	NPR3	86.754	-1.82311	0.56033	3.25364	0.00113936	0.0293186
ENSG00000114805	PLCH1	380.645	-1.12376	0.299386	3.75355	0.000174345	0.00797357
ENSG00000116014	KISS1R	28.9285	-2.1507	0.518364	4.14901	3.33911e-05	0.00247153
ENSG00000116761	CTH	978.18	-1.38265	0.187553	7.37205	1.68028e-13	3.15071e-10
ENSG00000118514	ALDH8A1	175.168	-1.52893	0.314479	4.86179	1.1633e-06	0.000208849
ENSG00000120738	EGR1	1227.78	-2.06929	0.514932	4.01858	5.85508e-05	0.00371467
ENSG00000121075	TBX4	17.2699	-2.17677	0.634148	3.43259	0.000597847	0.0183441
ENSG00000122584	NXPH1	9.40234	-6.16907	1.65268	3.73277	0.000189383	0.00845508
ENSG00000122641	INHBA	41.2752	1.93572	0.475625	-4.06984	4.70452e-05	0.00318849
ENSG00000124216	SNAI1	74.3478	-1.21009	0.309085	3.91505	9.03841e-05	0.00507354
ENSG00000124357	NAGK	257.879	1.0761	0.171691	-6.26767	3.66493e-10	2.57706e-07
ENSG00000124449	IRGC	4.93788	-5.23723	1.61065	3.25163	0.00114746	0.0294293
ENSG00000125247	TMTC4	103.326	-1.00598	0.310669	3.23811	0.00120324	0.0302171
ENSG00000125409	TEKT3	17.3995	-2.19325	0.639444	3.42993	0.000603731	0.0184576
ENSG00000125740	FOSB	351.542	-2.31704	0.519303	4.46182	8.12656e-06	0.000878522
ENSG00000128276	RFPL3	92.166	-1.03262	0.339443	3.04209	0.00234938	0.0469832
ENSG00000128510	CPA4	10.0505	2.60314	0.813252	-3.2009	0.00137	0.0328877
ENSG00000128965	CHAC1	447.632	-1.59596	0.288201	5.53765	3.06558e-08	1.05581e-05
ENSG00000129194	SOX15	65.1652	1.50334	0.369226	-4.07159	4.66934e-05	0.00317741
ENSG00000129951	PLPPR3	96.8126	-1.11378	0.32333	3.4447	0.000571694	0.0176823
ENSG00000131096	PYY	14.4936	-3.3027	0.985205	3.35229	0.000801452	0.0228468
ENSG00000131831	RAI2	52.874	1.09019	0.308768	-3.53078	0.000414339	0.0144471
ENSG00000136161	RCBTB2	27.1561	1.18699	0.391123	-3.03481	0.00240685	0.0475065
ENSG00000136274	NACAD	41.8047	1.22162	0.327977	-3.7247	0.000195547	0.00863888
ENSG00000136997	MYC	4562.75	-1.04049	0.23816	4.36885	1.24901e-05	0.00117102
ENSG00000136999	CCN3	6.41849	2.45586	0.778232	-3.15568	0.00160122	0.036369
ENSG00000137501	SYTL2	116.503	-1.0415	0.249643	4.17194	3.02023e-05	0.00231679
ENSG00000137558	PI15	143.153	-1.40524	0.221867	6.33367	2.3939e-10	1.83634e-07
ENSG00000139318	DUSP6	32.3322	-1.43183	0.456526	3.13636	0.00171057	0.038069
ENSG00000140057	AK7	51.2536	-1.70905	0.38502	4.43886	9.0436e-06	0.000947949
ENSG00000140876	NUDT7	53.5287	-1.01221	0.329533	3.07165	0.00212877	0.044352
ENSG00000141437	SLC25A52	5.3218	-5.34514	1.60755	3.32503	0.000884086	0.0246021
ENSG00000141526	SLC16A3	50.7624	1.19042	0.357847	-3.32661	0.000879096	0.0245217
ENSG00000143110	C1orf162	113.928	-1.45896	0.377655	3.8632	0.000111911	0.00590192
ENSG00000144485	HES6	464.323	-1.02528	0.218288	4.69694	2.64085e-06	0.000401505
ENSG00000146411	SLC2A12	147.541	-1.20667	0.393162	3.06914	0.00214677	0.0446718
ENSG00000147604	RPL7	641.037	-1.07645	0.305436	3.5243	0.000424601	0.0146835
ENSG00000151012	SLC7A11	2010.09	-1.02408	0.233539	4.38506	1.15953e-05	0.00110555
ENSG00000152137	HSPB8	216.47	1.6341	0.395899	-4.12757	3.66613e-05	0.00263682
ENSG00000152763	WDR78	83.5186	-1.55144	0.341546	4.54242	5.56133e-06	0.000673367
ENSG00000154240	CEP112	42.3144	-1.17304	0.335287	3.49862	0.000467675	0.0155978
ENSG00000156521	TYSND1	700.046	-1.19202	0.27254	4.37376	1.22125e-05	0.00115139
ENSG00000159588	CCDC17	29.1252	-1.75921	0.503991	3.49056	0.000482005	0.0159184
ENSG00000159761	C16orf86	41.4213	-1.28573	0.350539	3.66788	0.00024457	0.010191
ENSG00000162976	PQLC3	60.6603	-1.14446	0.346482	3.30308	0.000956295	0.0259044
ENSG00000163354	DCST2	30.3082	-1.68482	0.467151	3.60658	0.000310264	0.0118766
ENSG00000163357	DCST1	52.5796	-1.26294	0.369803	3.41518	0.000637388	0.0193132
ENSG00000164309	CMYA5	179.559	-1.80413	0.272777	6.61395	3.74196e-11	3.94683e-08
ENSG00000164627	KIF6	50.2067	-1.79723	0.394684	4.5536	5.27353e-06	0.00065923
ENSG00000168209	DDIT4	5745.46	-1.79598	0.257605	6.97183	3.12842e-12	5.27953e-09
ENSG00000168491	CCDC110	59.6477	-1.50145	0.400689	3.74717	0.000178843	0.00809156
ENSG00000169181	GSG1L	16.8229	-2.13702	0.637753	3.35085	0.000805631	0.0229272
ENSG00000170381	SEMA3E	63.5487	-1.42747	0.323143	4.41745	9.98719e-06	0.00102416
ENSG00000170915	PAQR8	285.462	-1.00929	0.277247	3.64039	0.000272228	0.010897
ENSG00000170959	DCDC1	18.9917	-2.04185	0.590021	3.46063	0.000538906	0.0169675
ENSG00000171243	SOSTDC1	54.8407	-1.42581	0.40837	3.49146	0.000480395	0.0158964
ENSG00000171794	UTF1	37.2547	-1.50349	0.461115	3.26056	0.00111194	0.0288251
ENSG00000172216	CEBPB	594.675	-1.44199	0.247581	5.82431	5.73477e-09	2.68833e-06
ENSG00000172238	ATOH1	41.3264	-1.92968	0.427884	4.50982	6.4884e-06	0.000734887
ENSG00000173376	NDNF	117.219	-1.02701	0.32552	3.15497	0.00160514	0.036409
ENSG00000173530	TNFRSF10D	434.978	1.1238	0.229831	-4.88966	1.0101e-06	0.000187205
ENSG00000174628	IQCK	27.0935	-1.37395	0.419675	3.27383	0.001061	0.0279773
ENSG00000175105	ZNF654	892.251	-1.09877	0.172662	6.3637	1.96952e-10	1.66188e-07
ENSG00000175536	LIPT2	164.052	-1.03103	0.240692	4.2836	1.83895e-05	0.00155171
ENSG00000175591	P2RY2	46.7414	1.13758	0.312556	-3.6396	0.000273058	0.010897
ENSG00000175874	CREG2	56.1889	-1.3129	0.408318	3.21539	0.00130268	0.0317689
ENSG00000177606	JUN	17699.8	-1.00823	0.167504	6.01915	1.75338e-09	1.04031e-06
ENSG00000177854	TMEM187	128.42	-1.37962	0.36817	3.74723	0.000178799	0.00809156
ENSG00000178568	ERBB4	73.3372	-1.55643	0.390588	3.98483	6.75286e-05	0.00407004
ENSG00000179673	RPRML	154.433	-1.03647	0.271105	3.82313	0.000131769	0.00659863
ENSG00000179862	CITED4	47.645	-1.3655	0.335104	4.07486	4.60413e-05	0.00314572
ENSG00000180902	D2HGDH	329.582	-1.12751	0.230919	4.88271	1.04635e-06	0.000189873
ENSG00000181218	HIST3H2A	355.069	-1.01982	0.30418	3.3527	0.000800267	0.0228468
ENSG00000181392	SYNE4	43.7302	1.49621	0.374743	-3.99263	6.5344e-05	0.00399545
ENSG00000182168	UNC5C	134.119	-1.22717	0.347232	3.53413	0.000409115	0.0143539
ENSG00000182795	C1orf116	45.8792	-1.13269	0.340317	3.32833	0.000873694	0.0244924
ENSG00000184351	KRTAP19-1	96.4503	2.57442	0.46735	-5.50853	3.61833e-08	1.17429e-05
ENSG00000184378	ACTRT3	59.5456	1.21107	0.345176	-3.50857	0.000450528	0.0151759
ENSG00000184678	HIST2H2BE	87.3322	-1.69059	0.488245	3.46258	0.000535022	0.0168767
ENSG00000184897	H1FX	3891.14	-1.11396	0.220737	5.04652	4.49932e-07	9.99085e-05
ENSG00000184898	RBM43	155.378	-1.05529	0.285	3.70275	0.000213271	0.00915498
ENSG00000185442	FAM174B	69.4472	1.35724	0.292798	-4.63543	3.56201e-06	0.000484778
ENSG00000185666	SYN3	52.5966	-1.26401	0.37459	3.37438	0.000739816	0.0216006
ENSG00000185838	GNB1L	357.477	1.00078	0.20744	-4.82441	1.40415e-06	0.000246838
ENSG00000186523	FAM86B1	83.3553	-1.23711	0.326364	3.79057	0.0001503	0.00712488
ENSG00000187479	C11orf96	77.4418	-1.33801	0.385765	3.46847	0.000523432	0.0166669
ENSG00000188095	MESP2	39.2219	-1.96451	0.463919	4.23459	2.28969e-05	0.00183131
ENSG00000188747	NOXA1	225.739	-1.12702	0.168369	6.69371	2.17583e-11	2.6228e-08
ENSG00000189060	H1F0	11499	-1.11185	0.14531	7.65159	1.98507e-14	5.58334e-11
ENSG00000196104	SPOCK3	33.7327	-1.34378	0.443844	3.02759	0.00246513	0.0481499
ENSG00000196189	SEMA4A	67.86	-1.37922	0.451723	3.05323	0.0022639	0.0460864
ENSG00000196787	HIST1H2AG	79.6099	-1.63828	0.464616	3.52609	0.000421749	0.0146751
ENSG00000198551	ZNF627	510.127	-1.30305	0.173168	7.52478	5.28083e-14	1.11399e-10
ENSG00000203685	STUM	251.69	-1.04619	0.309896	3.37593	0.000735666	0.0215555
ENSG00000203952	CCDC160	28.1722	-1.86235	0.550849	3.38088	0.000722552	0.0213926
ENSG00000204086	RPA4	26.2842	1.25402	0.387544	-3.23582	0.00121295	0.0302807
ENSG00000204653	ASPDH	109.488	1.06221	0.282225	-3.76371	0.000167411	0.00769818
ENSG00000204805	AL391987.2	29.4168	-1.39285	0.44796	3.1093	0.00187529	0.0402126
ENSG00000205795	CYS1	32.467	-1.28512	0.396636	3.24005	0.00119508	0.0300985
ENSG00000206262	FOXL2NB	22.2566	1.56018	0.474505	-3.28802	0.00100894	0.0269839
ENSG00000215375	MYL5	307.814	-1.10174	0.207642	5.30597	1.12078e-07	3.01835e-05
ENSG00000228594	FNDC10	659.83	-1.04454	0.185642	5.62664	1.83757e-08	6.7415e-06
ENSG00000229117	RPL41	1037.53	-1.13176	0.321623	3.5189	0.000433338	0.0148887
ENSG00000233822	HIST1H2BN	121.507	-1.13589	0.314415	3.61272	0.000303002	0.0117013
ENSG00000234224	TMEM229A	45.0955	-1.2392	0.398439	3.11013	0.00187005	0.0401513
ENSG00000234965	SHISA8	117.405	-1.70056	0.499226	3.40638	0.000658297	0.0198029
ENSG00000235034	C19orf81	53.4028	-1.44989	0.375101	3.86533	0.000110941	0.00590192
ENSG00000237172	B3GNT9	39.9087	1.51549	0.430726	-3.51846	0.000434064	0.0148887
ENSG00000237489	C10orf143	34.1691	-1.46565	0.418191	3.50474	0.000457062	0.0153043
ENSG00000258429	PDF	143.388	-1.3835	0.454793	3.04205	0.00234972	0.0469832
ENSG00000261308	FIGNL2	28.3611	-1.44918	0.474141	3.05642	0.00223995	0.0458754
ENSG00000266714	MYO15B	198.414	1.001	0.29433	-3.40094	0.000671548	0.020094
ENSG00000278828	HIST1H3H	76.4845	-2.1196	0.524483	4.04132	5.31514e-05	0.00350384
ENSG00000145075	CCDC39	113.344	1.00175	0.207044	-4.83834	1.30927e-06	0.00141327
ENSG00000160172	FAM86C2P	107.211	-1.02877	0.27059	3.80197	0.000143552	0.0387389
ENSG00000173811	CCDC13-AS1	34.0244	-2.58598	0.538155	4.80528	1.54536e-06	0.00143508
ENSG00000200320	SNORA63	185.097	-1.28201	0.315566	4.06258	4.85342e-05	0.0161199
ENSG00000200623	SNORD18A	30.479	-2.05404	0.541271	3.79486	0.00014773	0.0388547
ENSG00000201778	RF00019	95.3321	-1.16904	0.2757	4.24027	2.23254e-05	0.0101552
ENSG00000206417	H1FX-AS1	2016.24	-1.28985	0.315907	4.08301	4.44552e-05	0.0150546
ENSG00000206625	RNU6-1	66.5548	10.5053	0.887964	-11.8308	2.70638e-32	2.3371e-28
ENSG00000210082	MT-RNR2	149524	-1.06907	0.195387	5.47155	4.46106e-08	7.7047e-05
ENSG00000210196	MT-TP	725.601	-1.19556	0.218405	5.47406	4.39829e-08	7.7047e-05
ENSG00000211459	MT-RNR1	35310.4	-1.12273	0.167327	6.70981	1.94877e-11	5.60953e-08
ENSG00000213885	RPL13AP7	279.135	-1.01993	0.232998	4.37743	1.20084e-05	0.00648117
ENSG00000220749	RPL21P28	196.486	6.40488	0.288863	-22.1727	6.29699e-109	1.08755e-104
ENSG00000227473	TSSK5P	127.079	1.2404	0.237767	-5.21687	1.8197e-07	0.000241754
ENSG00000229043	AC091729.3	156.011	-1.16606	0.279235	4.17591	2.96796e-05	0.0122749
ENSG00000229605	RPL21P93	9.13883	4.60925	0.968259	-4.76035	1.93258e-06	0.00149972
ENSG00000230002	ALMS1-IT1	52.9713	1.61667	0.346717	-4.66281	3.11918e-06	0.00215486
ENSG00000231409	AC018868.1	21.2283	4.27283	0.541355	-7.89284	2.95388e-15	1.70055e-11
ENSG00000231584	FAHD2CP	184.98	-1.09549	0.19533	5.60842	2.04176e-08	4.40791e-05
ENSG00000232093	DCST1-AS1	42.1508	-1.42661	0.366895	3.88834	0.000100932	0.0295457
ENSG00000235823	OLMALINC	436.079	-1.15212	0.306435	3.75975	0.000170083	0.0431987
ENSG00000236540	AC006547.1	135.093	1.00298	0.257937	-3.88846	0.000100882	0.0295457
ENSG00000236670	KRT18P5	28.5406	2.13416	0.51892	-4.1127	3.91058e-05	0.0135497
ENSG00000238103	RPL9P7	11.9686	2.52777	0.600424	-4.20997	2.55406e-05	0.0113106
ENSG00000243181	AC087343.1	22.107	3.8322	0.532064	-7.20251	5.91131e-13	2.55235e-09
ENSG00000246763	RGMB-AS1	100.6	-1.68774	0.350806	4.81102	1.50164e-06	0.00143508
ENSG00000254837	AP001372.2	113.982	-1.15823	0.300753	3.85109	0.000117592	0.032757
ENSG00000257135	ODC1-DT	151.369	-1.33328	0.330287	4.03675	5.41968e-05	0.017661
ENSG00000260727	SLC7A5P1	255.77	-1.14391	0.267621	4.27436	1.91686e-05	0.0097371
ENSG00000261455	LINC01003	164.666	-1.08783	0.278008	3.91295	9.1175e-05	0.0281194
ENSG00000263776	SNORA4	246.42	-1.38977	0.35584	3.90562	9.3986e-05	0.0284778
ENSG00000267374	AC016205.1	150.224	-1.06596	0.225624	4.7245	2.30683e-06	0.00166005
ENSG00000268996	MAN1B1-DT	55.0382	-1.88735	0.395799	4.76844	1.85657e-06	0.00149972
ENSG00000269926	DDIT4-AS1	4392.64	-1.77298	0.258469	6.85956	6.90721e-12	2.38589e-08
ENSG00000270441	AC135506.1	44.4862	-1.43236	0.383026	3.73959	0.000184321	0.0454773
ENSG00000272829	AC002470.1	18.4935	-2.6079	0.687447	3.7936	0.000148481	0.0388547
ENSG00000274925	ZKSCAN2-DT	88.1182	1.41785	0.333096	-4.25657	2.07592e-05	0.0099592
ENSG00000277449	CEBPB-AS1	94.6032	-1.67243	0.350422	4.77262	1.81848e-06	0.00149972

## Sheet: BE3-RNF2
Supplementary Data 1: DEGs of BE3-RNF2-transfected samples compared with GFP samples
ID	Genename	baseMean	log2FoldChange	lfcSE	stat	pvalue	padj
ENSG00000013588	GPRC5A	162.369	1.28358	0.199643	-6.42935	1.28149e-10	4.60136e-08
ENSG00000027869	SH2D2A	94.6185	-1.31177	0.30956	4.23752	2.26001e-05	0.00113764
ENSG00000053702	NRIP2	47.9615	1.27088	0.343208	-3.70294	0.000213113	0.00635424
ENSG00000062370	ZNF112	240.981	1.08359	0.211958	-5.11229	3.18276e-07	3.62921e-05
ENSG00000068137	PLEKHH3	608.918	-1.02557	0.15792	6.49426	8.34453e-11	3.12938e-08
ENSG00000068831	RASGRP2	32.9639	-1.27895	0.435434	2.93718	0.00331215	0.0438742
ENSG00000069812	HES2	69.3577	-1.54193	0.378047	4.07867	4.52936e-05	0.00197513
ENSG00000072182	ASIC4	44.15	2.18774	0.350129	-6.24837	4.1475e-10	1.24988e-07
ENSG00000073756	PTGS2	71.8787	1.01656	0.323039	-3.14685	0.00165039	0.0271961
ENSG00000074317	SNCB	39.4453	-1.61892	0.496769	3.2589	0.00111846	0.0206871
ENSG00000075223	SEMA3C	426.164	1.19426	0.193313	-6.17786	6.4975e-10	1.89055e-07
ENSG00000080298	RFX3	240.545	-1.05474	0.27885	3.78248	0.000155276	0.00495356
ENSG00000081665	ZNF506	71.6546	1.18269	0.343931	-3.43875	0.000584414	0.013063
ENSG00000083814	ZNF671	31.5842	1.63144	0.470284	-3.46905	0.0005223	0.0120511
ENSG00000090581	GNPTG	224.059	1.07881	0.249964	-4.31585	1.58988e-05	0.000857213
ENSG00000095321	CRAT	193.116	-1.0812	0.245931	4.39637	1.10074e-05	0.000635961
ENSG00000095370	SH2D3C	203.362	-1.38592	0.230705	6.00733	1.88609e-09	4.89687e-07
ENSG00000096070	BRPF3	1439.39	1.01913	0.190678	-5.34477	9.0531e-08	1.30581e-05
ENSG00000099860	GADD45B	264.423	-1.10256	0.225465	4.89014	1.00764e-06	9.60728e-05
ENSG00000100292	HMOX1	564.584	2.38949	0.334664	-7.13995	9.33664e-13	8.41501e-10
ENSG00000100764	PSMC1	62.1282	-1.91031	0.54767	3.48808	0.000486507	0.011499
ENSG00000100889	PCK2	628.207	-1.20564	0.172383	6.99393	2.67287e-12	1.80228e-09
ENSG00000101400	SNTA1	192.299	-1.07495	0.24331	4.41801	9.9616e-06	0.000604545
ENSG00000103145	HCFC1R1	222.546	1.16213	0.196346	-5.91878	3.24334e-09	7.93255e-07
ENSG00000105371	ICAM4	28.099	-1.60441	0.450739	3.55951	0.000371554	0.00935871
ENSG00000106336	FBXO24	48.4352	-1.80374	0.422082	4.27345	1.92473e-05	0.000990028
ENSG00000106688	SLC1A1	99.5239	-1.32189	0.309371	4.27283	1.93007e-05	0.000990028
ENSG00000107742	SPOCK2	80.1064	1.18912	0.358425	-3.31762	0.000907865	0.017836
ENSG00000107859	PITX3	45.0774	-2.28353	0.493263	4.62945	3.66647e-06	0.000269023
ENSG00000108932	SLC16A6	138.708	-1.04621	0.243067	4.30421	1.67582e-05	0.000894972
ENSG00000111679	PTPN6	34.1528	-1.34069	0.424103	3.16123	0.00157102	0.0262322
ENSG00000111799	COL12A1	62.8184	1.42662	0.363441	-3.92532	8.66151e-05	0.00322675
ENSG00000112486	CCR6	54.2373	-3.38067	0.699444	4.83336	1.34245e-06	0.000120506
ENSG00000113369	ARRDC3	978.784	-1.45328	0.214761	6.76695	1.31523e-11	6.72601e-09
ENSG00000115255	REEP6	113.878	-1.2809	0.289056	4.43131	9.36623e-06	0.00057063
ENSG00000116761	CTH	993.48	-1.13881	0.189833	5.99904	1.9849e-09	5.07534e-07
ENSG00000117281	CD160	37.9568	1.7473	0.346289	-5.04579	4.51653e-07	4.70499e-05
ENSG00000117586	TNFSF4	35.6608	-1.61802	0.415842	3.89096	9.98476e-05	0.00356243
ENSG00000118514	ALDH8A1	171.716	-1.74554	0.313143	5.57426	2.48577e-08	4.55977e-06
ENSG00000119125	GDA	13.683	-2.34712	0.772267	3.03926	0.00237158	0.0347722
ENSG00000119227	PIGZ	72.84	-1.61752	0.415376	3.89411	9.856e-05	0.00352394
ENSG00000119283	TRIM67	16.5111	1.64936	0.571971	-2.88364	0.00393106	0.0492872
ENSG00000119943	PYROXD2	67.1383	1.02368	0.322126	-3.1779	0.00148346	0.0252114
ENSG00000120738	EGR1	1189.26	-2.71236	0.453858	5.97623	2.28354e-09	5.66721e-07
ENSG00000121966	CXCR4	320.291	-1.00933	0.308147	3.27549	0.0010548	0.0198448
ENSG00000122641	INHBA	53.5508	2.56044	0.401684	-6.37427	1.83842e-10	6.20505e-08
ENSG00000124251	TP53TG5	31.5523	1.11561	0.371599	-3.00219	0.00268045	0.0378064
ENSG00000124357	NAGK	269.322	1.2404	0.171737	-7.2227	5.09649e-13	5.37553e-10
ENSG00000124635	HIST1H2BJ	30.8759	-1.68626	0.532902	3.16429	0.00155463	0.0260795
ENSG00000125247	TMTC4	102.774	-1.00949	0.321682	3.13815	0.00170016	0.0276851
ENSG00000125652	ALKBH7	138.765	-1.00576	0.201144	5.00017	5.72785e-07	5.82309e-05
ENSG00000125740	FOSB	344.004	-2.75835	0.388136	7.10666	1.18882e-12	9.55356e-10
ENSG00000125895	TMEM74B	68.163	-1.10233	0.294057	3.74869	0.000177757	0.00553634
ENSG00000125966	MMP24	33.8751	1.36445	0.379321	-3.59709	0.000321801	0.00857848
ENSG00000128510	CPA4	13.1635	3.1578	0.753962	-4.18828	2.81074e-05	0.0013514
ENSG00000128590	DNAJB9	345.378	1.25333	0.147669	-8.48743	2.11259e-17	1.1884e-13
ENSG00000128591	FLNC	2065.52	1.02768	0.133286	-7.71033	1.2549e-14	1.92525e-11
ENSG00000128965	CHAC1	456.732	-1.2642	0.285222	4.43233	9.32223e-06	0.000570007
ENSG00000129194	SOX15	68.1759	1.64976	0.332463	-4.96223	6.96902e-07	6.87773e-05
ENSG00000131096	PYY	14.5463	-2.94897	0.93028	3.16998	0.00152451	0.0257534
ENSG00000131831	RAI2	58.6891	1.44577	0.308752	-4.68264	2.83206e-06	0.000219237
ENSG00000131871	SELENOS	398.694	1.04621	0.221115	-4.73151	2.22858e-06	0.000181688
ENSG00000134146	DPH6	70.7743	-1.37021	0.394715	3.4714	0.00051776	0.0120024
ENSG00000136161	RCBTB2	28.3343	1.34171	0.389777	-3.44226	0.00057687	0.0129115
ENSG00000136235	GPNMB	15.9001	1.66706	0.544156	-3.06358	0.00218709	0.0325192
ENSG00000136274	NACAD	39.3244	1.02961	0.335377	-3.06999	0.00214065	0.0321402
ENSG00000136997	MYC	4461.07	-1.23139	0.237923	5.17559	2.27195e-07	2.77264e-05
ENSG00000136999	CCN3	7.05671	2.67417	0.771167	-3.46769	0.000524953	0.0120861
ENSG00000138675	FGF5	38.7331	1.11182	0.369124	-3.01204	0.00259498	0.0370185
ENSG00000139344	AMDHD1	29.196	-1.67261	0.491876	3.40048	0.000672679	0.0144613
ENSG00000140057	AK7	49.4019	-2.30051	0.408964	5.62521	1.85283e-08	3.55323e-06
ENSG00000140465	CYP1A1	43.4035	-1.1177	0.328883	3.39848	0.000677608	0.0145118
ENSG00000141526	SLC16A3	53.5069	1.37683	0.353951	-3.88988	0.000100293	0.00357077
ENSG00000142541	RPL13A	3063.26	-1.18233	0.111546	10.5995	2.99539e-26	5.05501e-22
ENSG00000143878	RHOB	3412.13	-1.0146	0.195276	5.19575	2.03897e-07	2.54887e-05
ENSG00000144485	HES6	451.882	-1.26821	0.220756	5.74484	9.20102e-09	1.89361e-06
ENSG00000148303	RPL7A	1632.65	-1.03634	0.315512	3.28464	0.00102113	0.0194719
ENSG00000148677	ANKRD1	596.56	2.01119	0.606412	-3.31655	0.000911376	0.0178634
ENSG00000148735	PLEKHS1	18.5868	1.90929	0.5887	-3.24323	0.00118183	0.0214998
ENSG00000150551	LYPD1	61.486	1.11321	0.265273	-4.19646	2.71116e-05	0.00131476
ENSG00000152137	HSPB8	235.048	1.87379	0.541651	-3.45941	0.000541355	0.0123625
ENSG00000152763	WDR78	84.7242	-1.2961	0.340341	3.80826	0.000139951	0.00455948
ENSG00000155367	PPM1J	20.6898	-2.28022	0.767625	2.97049	0.00297329	0.0409276
ENSG00000156427	FGF18	32.0426	-2.94704	0.797842	3.69376	0.000220965	0.00650884
ENSG00000156510	HKDC1	7.77772	2.37961	0.819074	-2.90525	0.00366962	0.0467032
ENSG00000156521	TYSND1	701.814	-1.10816	0.258313	4.28998	1.78688e-05	0.000931182
ENSG00000157734	SNX22	146.71	-1.13891	0.363105	3.13659	0.00170926	0.0277092
ENSG00000158258	CLSTN2	68.5344	1.21954	0.349629	-3.48811	0.000486457	0.011499
ENSG00000158373	HIST1H2BD	56.6129	-1.02666	0.349926	2.93394	0.00334693	0.0440583
ENSG00000159450	TCHH	116.484	1.25262	0.232454	-5.38866	7.09831e-08	1.06956e-05
ENSG00000160117	ANKLE1	162.695	1.04832	0.22675	-4.62326	3.77751e-06	0.000273602
ENSG00000160318	CLDND2	23.8465	-1.92123	0.535189	3.58982	0.000330908	0.00866427
ENSG00000160813	PPP1R35	516.297	-1.04836	0.133661	7.84338	4.38562e-15	1.05731e-11
ENSG00000162595	DIRAS3	27.9014	-2.7428	0.70033	3.91645	8.9864e-05	0.00328256
ENSG00000162976	PQLC3	58.8253	-1.45349	0.366438	3.96653	7.29259e-05	0.00280981
ENSG00000163357	DCST1	52.9336	-1.12823	0.364419	3.09596	0.00196175	0.0304567
ENSG00000163431	LMOD1	312.726	-1.05692	0.247175	4.27602	1.90266e-05	0.000981936
ENSG00000163689	C3orf67	104.243	-1.09172	0.282102	3.86994	0.000108864	0.00378802
ENSG00000164309	CMYA5	186.085	-1.24008	0.242902	5.10525	3.30353e-07	3.74163e-05
ENSG00000164627	KIF6	51.8666	-1.27348	0.398169	3.19835	0.00138217	0.0241426
ENSG00000165188	RNF183	12.4376	-2.19638	0.745151	2.94757	0.00320284	0.0430343
ENSG00000165194	PCDH19	38.8791	1.1227	0.33711	-3.33037	0.000867292	0.0173212
ENSG00000165507	DEPP1	47.5655	-1.4494	0.395144	3.66804	0.000244418	0.00695582
ENSG00000166401	SERPINB8	7.95671	2.29784	0.739673	-3.10656	0.00189278	0.0296588
ENSG00000167723	TRPV3	25.5464	1.49889	0.36991	-4.05204	5.07723e-05	0.00213674
ENSG00000167799	NUDT8	33.6054	-1.31136	0.401296	3.26781	0.00108384	0.0202332
ENSG00000168135	KCNJ4	212.087	-1.25544	0.214004	5.86646	4.45189e-09	1.01527e-06
ENSG00000168209	DDIT4	5654.83	-1.98537	0.256264	7.74738	9.38098e-15	1.75904e-11
ENSG00000168491	CCDC110	59.2372	-1.52672	0.396309	3.85235	0.000116989	0.00395651
ENSG00000169026	SLC49A3	66.8756	-1.33042	0.385708	3.44928	0.000562084	0.0127155
ENSG00000169181	GSG1L	16.6338	-2.26115	0.671936	3.36514	0.000765061	0.0158614
ENSG00000169239	CA5B	159.594	-1.04911	0.256254	4.09402	4.23957e-05	0.00186734
ENSG00000169393	AC010330.1	7.56152	2.19393	0.743141	-2.95223	0.00315483	0.042661
ENSG00000169885	CALML6	5.54745	-5.38621	1.85987	2.89602	0.00377927	0.0477809
ENSG00000170092	SPDYE5	24.656	1.21235	0.389504	-3.11256	0.00185475	0.0292804
ENSG00000170345	FOS	694.932	-2.74292	0.334797	8.19278	2.55258e-16	8.61546e-13
ENSG00000170381	SEMA3E	65.0574	-1.09001	0.30509	3.57275	0.000353256	0.00904634
ENSG00000170509	HSD17B13	10.9327	-2.85549	0.925292	3.08604	0.00202839	0.0310909
ENSG00000170917	NUDT6	104.417	-1.12161	0.308967	3.63021	0.000283195	0.0077964
ENSG00000170989	S1PR1	72.7009	-1.10387	0.299715	3.68306	0.000230449	0.00668223
ENSG00000171388	APLN	61.6756	-1.46954	0.334634	4.39148	1.12582e-05	0.00064226
ENSG00000171794	UTF1	36.7818	-1.61219	0.474567	3.39719	0.000680823	0.0145438
ENSG00000172794	RAB37	17.9734	-1.93387	0.569579	3.39526	0.000685638	0.0145912
ENSG00000173530	TNFRSF10D	455.099	1.29135	0.230146	-5.611	2.01163e-08	3.73059e-06
ENSG00000175591	P2RY2	46.6969	1.15153	0.296532	-3.8833	0.000103047	0.0036534
ENSG00000175768	TOMM5	103.458	1.21524	0.260817	-4.65936	3.17188e-06	0.000238967
ENSG00000176171	BNIP3	1433	-1.05317	0.296272	3.55473	0.000378363	0.00947367
ENSG00000176209	SMIM19	127.238	-1.02085	0.239206	4.26767	1.9753e-05	0.0010071
ENSG00000176678	FOXL1	61.4825	-1.29727	0.334411	3.87926	0.000104774	0.00369138
ENSG00000177606	JUN	17577.2	-1.02679	0.158696	6.47015	9.79076e-11	3.59193e-08
ENSG00000177688	SUMO4	20.5072	1.55667	0.523021	-2.9763	0.00291746	0.0403236
ENSG00000177854	TMEM187	126.402	-1.52298	0.366456	4.15598	3.23901e-05	0.00151041
ENSG00000178567	EPM2AIP1	36.8417	1.01321	0.35165	-2.8813	0.00396041	0.0494348
ENSG00000178662	CSRNP3	236.047	-1.16696	0.365156	3.19578	0.00139455	0.0242873
ENSG00000179111	HES7	90.19	-1.43788	0.366234	3.92613	8.63252e-05	0.00322306
ENSG00000179674	ARL14	10.114	2.31091	0.793708	-2.91154	0.00359652	0.0461909
ENSG00000179862	CITED4	48.3446	-1.13287	0.338743	3.34434	0.000824789	0.0166497
ENSG00000180767	CHST13	15.4545	-1.82772	0.595262	3.07044	0.00213744	0.0321387
ENSG00000180902	D2HGDH	325.824	-1.19753	0.208626	5.74009	9.46275e-09	1.92402e-06
ENSG00000181019	NQO1	51.6324	1.18396	0.371941	-3.18321	0.00145654	0.0249803
ENSG00000181218	HIST3H2A	340.909	-1.42711	0.306666	4.65364	3.26129e-06	0.000244356
ENSG00000181392	SYNE4	50.7269	1.92023	0.364546	-5.26745	1.38333e-07	1.82383e-05
ENSG00000182795	C1orf116	44.9252	-1.3152	0.345932	3.80191	0.000143585	0.00465988
ENSG00000183578	TNFAIP8L3	13.1783	1.7083	0.507406	-3.36673	0.00076065	0.0157896
ENSG00000183785	TUBA8	44.6691	1.09322	0.363551	-3.00705	0.00263798	0.0373791
ENSG00000184221	OLIG1	126.23	-1.19767	0.239786	4.99473	5.89187e-07	5.95396e-05
ENSG00000184277	TM2D3	1121.45	1.05768	0.159728	-6.62174	3.54992e-11	1.49771e-08
ENSG00000184351	KRTAP19-1	65.5251	1.64127	0.460852	-3.56138	0.000368914	0.00933402
ENSG00000184378	ACTRT3	57.6304	1.11802	0.333548	-3.35191	0.000802554	0.0164682
ENSG00000184678	HIST2H2BE	85.5933	-1.93422	0.483209	4.00287	6.25795e-05	0.00251781
ENSG00000184897	H1FX	3897.87	-1.04187	0.220309	4.72914	2.25476e-06	0.000182939
ENSG00000185900	POMK	148.262	1.1127	0.384358	-2.89495	0.00379215	0.0478582
ENSG00000186280	KDM4D	313.167	-1.01419	0.326571	3.10557	0.00189912	0.0297029
ENSG00000186281	GPAT2	92.0013	-1.19768	0.271183	4.41652	1.00304e-05	0.000604545
ENSG00000186417	GLDN	39.6504	-1.07331	0.367807	2.91812	0.00352144	0.0454689
ENSG00000186523	FAM86B1	84.2219	-1.06618	0.319917	3.33269	0.000860111	0.0172429
ENSG00000187479	C11orf96	75.0687	-1.69855	0.397106	4.27733	1.89152e-05	0.000979182
ENSG00000187726	DNAJB13	40.7466	1.15207	0.348646	-3.30442	0.000951729	0.0183769
ENSG00000187837	HIST1H1C	167.368	-1.67885	0.376943	4.45387	8.43368e-06	0.000533059
ENSG00000188095	MESP2	39.6773	-1.6841	0.485039	3.47209	0.000516421	0.0119878
ENSG00000188167	TMPPE	99.0241	1.28405	0.318573	-4.03062	5.56296e-05	0.00227865
ENSG00000188747	NOXA1	221.589	-1.27948	0.171631	7.45482	8.99934e-14	1.26561e-10
ENSG00000189060	H1F0	11507.5	-1.04953	0.145089	7.23365	4.70187e-13	5.28992e-10
ENSG00000189433	GJB4	15.7811	1.91733	0.536991	-3.5705	0.000356294	0.00909655
ENSG00000196456	ZNF775	135.234	-1.26008	0.269977	4.66737	3.05075e-06	0.000232961
ENSG00000197050	ZNF420	579.92	-1.08272	0.183267	5.9079	3.46489e-09	8.35335e-07
ENSG00000197361	FBXL22	13.7172	-2.86288	0.959121	2.9849	0.00283672	0.0394337
ENSG00000198576	ARC	100.53	-1.1948	0.244803	4.88065	1.05736e-06	9.96873e-05
ENSG00000198723	TEX45	37.1532	-1.4282	0.369913	3.86091	0.000112963	0.00388263
ENSG00000198944	SOWAHA	222.981	-1.14095	0.278485	4.09698	4.18583e-05	0.00184921
ENSG00000204653	ASPDH	122.485	1.44505	0.275881	-5.23793	1.62386e-07	2.09192e-05
ENSG00000205309	NT5M	72.4875	-1.13979	0.351973	3.23828	0.00120253	0.0217979
ENSG00000205643	CDPF1	143.522	-1.0616	0.254143	4.17716	2.95166e-05	0.00141512
ENSG00000206535	LNP1	173.492	-1.11733	0.210569	5.30625	1.119e-07	1.5479e-05
ENSG00000215375	MYL5	300.114	-1.33334	0.198259	6.72526	1.75281e-11	8.45156e-09
ENSG00000221916	C19orf73	55.7246	-1.18869	0.312507	3.80371	0.000142542	0.00463496
ENSG00000221946	FXYD7	2.792	4.25498	1.35951	-3.12978	0.00174935	0.0281782
ENSG00000221995	TIAF1	29.5399	1.422	0.414584	-3.42993	0.000603728	0.0133009
ENSG00000224578	HNRNPA1P48	6077.98	-1.01022	0.14095	7.16721	7.65408e-13	7.59825e-10
ENSG00000228594	FNDC10	637.433	-1.38105	0.20742	6.65821	2.77181e-11	1.23098e-08
ENSG00000229117	RPL41	1010.99	-1.37331	0.314843	4.36189	1.28942e-05	0.000718162
ENSG00000237172	B3GNT9	37.3288	1.32693	0.440371	-3.01321	0.00258504	0.0369392
ENSG00000242689	CNTF	56.8506	1.29069	0.307683	-4.19488	2.73018e-05	0.00132019
ENSG00000243137	PSG4	10.9198	2.7946	0.942408	-2.96539	0.00302304	0.0413762
ENSG00000243244	STON1	192.618	-1.06167	0.296568	3.57987	0.00034377	0.00888499
ENSG00000243477	NAA80	219.09	-1.15977	0.241458	4.80318	1.56169e-06	0.000136554
ENSG00000244405	ETV5	47.7214	1.00654	0.297777	-3.38018	0.000724379	0.0153191
ENSG00000244607	CCDC13	20.5879	-2.01871	0.609051	3.31451	0.000918024	0.0178898
ENSG00000249992	TMEM158	121.716	-1.07523	0.249985	4.30119	1.69881e-05	0.000901544
ENSG00000255150	EID3	24.5572	1.92267	0.552782	-3.47818	0.000504829	0.0118101
ENSG00000266714	MYO15B	200.833	1.06214	0.308181	-3.44648	0.000567941	0.0127918
ENSG00000272442	AL353588.1	21.8059	1.5294	0.424759	-3.60062	0.000317458	0.00850384
ENSG00000272822	AC073610.3	45.6016	-1.19845	0.387356	3.09394	0.00197517	0.0305527
ENSG00000274290	HIST1H2BE	23.9258	-1.73915	0.593828	2.92871	0.00340375	0.0445976
ENSG00000274641	HIST1H2BO	17.5632	-2.51859	0.73395	3.43155	0.000600142	0.0132801
ENSG00000275074	NUDT18	97.3073	-1.4109	0.416827	3.38484	0.000712187	0.0150801
ENSG00000276180	HIST1H4I	103.98	-1.2202	0.357511	3.41305	0.000642408	0.0139348
ENSG00000278828	HIST1H3H	76.6708	-1.96829	0.516425	3.81138	0.000138196	0.00452852
ENSG00000283654	LMLN2	14.5568	1.99267	0.633049	-3.14773	0.00164543	0.0271439
ENSG00000284713	SMIM38	17.1494	1.50618	0.520311	-2.89477	0.0037944	0.0478582
ENSG00000284862	CCDC39	136.176	1.00975	0.188491	-5.357	8.46147e-08	1.2417e-05
ENSG00000145075	CCDC39	115.481	1.07605	0.210675	-5.1076	3.26273e-07	0.000221608
ENSG00000160172	FAM86C2P	105.147	-1.21395	0.294366	4.12394	3.72442e-05	0.00614741
ENSG00000173811	CCDC13-AS1	35.0167	-1.90926	0.497869	3.83487	0.000125628	0.0142727
ENSG00000179141	MTUS2-AS1	62.4036	-1.3985	0.372279	3.75661	0.000172233	0.0175197
ENSG00000179743	AL450998.2	298.359	-1.19473	0.253715	4.70896	2.4898e-06	0.00103718
ENSG00000199744	SNORD36A	311.815	-1.03471	0.291999	3.54354	0.000394791	0.0306989
ENSG00000200320	SNORA63	180.504	-1.58383	0.318436	4.97377	6.56637e-07	0.000359016
ENSG00000200418	SNORA63B	132.8	-1.05034	0.293261	3.58158	0.000341523	0.027792
ENSG00000200623	SNORD18A	31.0021	-1.71822	0.505184	3.40118	0.00067095	0.0444657
ENSG00000205704	LINC00634	62.4586	-1.83178	0.358761	5.10584	3.29321e-07	0.000221608
ENSG00000206417	H1FX-AS1	2025.1	-1.2095	0.312666	3.86835	0.000109576	0.0128978
ENSG00000206625	RNU6-1	63.5802	10.4426	0.888015	-11.7595	6.31202e-32	5.52176e-28
ENSG00000207523	SNORA66	59.1394	-1.71173	0.476137	3.59504	0.000324347	0.0268179
ENSG00000209480	SNORD83B	222.582	-1.74852	0.36196	4.83071	1.36049e-06	0.0006264
ENSG00000210196	MT-TP	736.284	-1.01078	0.215882	4.68208	2.83982e-06	0.00112922
ENSG00000213058	AL365357.1	206.695	-1.30981	0.283931	4.61312	3.96671e-06	0.00144587
ENSG00000213315	AL122020.1	17.1276	2.53861	0.576148	-4.40618	1.05209e-05	0.00256841
ENSG00000213757	AC020898.1	10.7735	2.21311	0.618659	-3.57726	0.000347214	0.0278663
ENSG00000213885	RPL13AP7	277.79	-1.04513	0.23347	4.47649	7.58802e-06	0.00221267
ENSG00000214433	GOLGA2P8	15.0647	1.70649	0.506319	-3.37039	0.000750628	0.048283
ENSG00000215067	ALOX12-AS1	53.332	1.15435	0.298453	-3.86776	0.000109841	0.0128978
ENSG00000215458	AATBC	128.366	1.21737	0.361984	-3.36306	0.000770844	0.0488648
ENSG00000219023	AL033519.2	73.1692	-1.11789	0.305945	3.65388	0.000258309	0.0233803
ENSG00000220749	RPL21P28	190.222	6.35974	0.290704	-21.877	4.30165e-106	7.52617e-102
ENSG00000220842	RPL21P16	399.016	-1.17541	0.274811	4.27715	1.893e-05	0.00394284
ENSG00000221500	SNORD100	50.4118	-1.45475	0.416797	3.4903	0.000482483	0.0356182
ENSG00000223922	ASS1P2	25.7894	1.51434	0.437855	-3.45854	0.000543104	0.0380086
ENSG00000224729	PCOLCE-AS1	81.348	-1.7413	0.42857	4.06305	4.84355e-05	0.00756631
ENSG00000225285	LINC01770	17.0459	-2.93341	0.767049	3.82427	0.000131158	0.0146985
ENSG00000225647	AC005487.1	2.61734	5.28881	1.56596	-3.37736	0.000731855	0.0474242
ENSG00000225739	NPM1P18	126.203	-1.30688	0.290821	4.49376	6.99769e-06	0.00211089
ENSG00000227473	TSSK5P	131.032	1.34614	0.258241	-5.21272	1.86092e-07	0.000155041
ENSG00000228288	PCAT6	62.8584	-1.64494	0.457491	3.59557	0.000323687	0.0268179
ENSG00000228620	Z97056.1	54.221	-1.22464	0.352756	3.47165	0.000517277	0.0372439
ENSG00000229043	AC091729.3	156.701	-1.09388	0.277991	3.93495	8.32131e-05	0.0107844
ENSG00000229605	RPL21P93	8.60989	4.5151	0.977896	-4.61716	3.89025e-06	0.00144587
ENSG00000229891	LINC01315	35.4397	-1.57459	0.435813	3.613	0.000302677	0.0255828
ENSG00000229980	TOB1-AS1	55.6339	-1.64663	0.372368	4.42206	9.7765e-06	0.00244357
ENSG00000230002	ALMS1-IT1	57.9646	1.86975	0.321383	-5.81782	5.96207e-09	9.48295e-06
ENSG00000231113	AL035587.1	39.9067	1.22218	0.360324	-3.39188	0.000694146	0.045486
ENSG00000231154	MORF4L2-AS1	113.286	1.2225	0.321933	-3.79739	0.000146227	0.0157719
ENSG00000231409	AC018868.1	23.5095	4.44486	0.533542	-8.33086	8.02549e-17	4.68047e-13
ENSG00000231584	FAHD2CP	183.321	-1.1702	0.197311	5.93072	3.01614e-09	5.86338e-06
ENSG00000231890	DARS-AS1	63.0592	-1.52665	0.402512	3.79281	0.000148951	0.0158261
ENSG00000232093	DCST1-AS1	41.7033	-1.54372	0.370517	4.16639	3.09461e-05	0.00546358
ENSG00000232956	SNHG15	1664.39	-1.04016	0.263848	3.94227	8.0714e-05	0.0105794
ENSG00000235374	SSR4P1	73.4118	-1.45363	0.347295	4.18558	2.84434e-05	0.00518122
ENSG00000235688	SNTG2-AS1	83.3361	-1.41452	0.371319	3.80945	0.000139277	0.0153258
ENSG00000235823	OLMALINC	424.905	-1.43527	0.296069	4.84778	1.24852e-06	0.000606782
ENSG00000235888	AF064858.1	22.1453	-2.71206	0.688105	3.94134	8.10265e-05	0.0105794
ENSG00000236194	AC099811.1	20.977	2.04224	0.47048	-4.34076	1.4199e-05	0.00310533
ENSG00000236670	KRT18P5	30.4854	2.2947	0.516437	-4.44333	8.85764e-06	0.00231303
ENSG00000236993	GAPDHP21	34.9143	-1.55153	0.43432	3.57233	0.000353824	0.0281386
ENSG00000237668	RPS15AP38	2012.92	-1.06496	0.205122	5.19184	2.08227e-07	0.000165597
ENSG00000237774	AC126615.1	35.8425	-2.7772	0.737887	3.76372	0.000167402	0.0172286
ENSG00000238103	RPL9P7	12.5252	2.63129	0.599074	-4.39227	1.12174e-05	0.00261678
ENSG00000238917	SNORD10	90.4497	-1.76467	0.396815	4.44708	8.70439e-06	0.00230969
ENSG00000239467	AC007405.3	64.0337	-1.25615	0.29598	4.24404	2.19533e-05	0.00441488
ENSG00000240219	AL512306.2	36.8556	2.18865	0.387194	-5.6526	1.58042e-08	2.30425e-05
ENSG00000241532	AGGF1P3	40.4988	1.18988	0.32757	-3.63245	0.00028074	0.0246371
ENSG00000241547	ACTG1P20	48.8861	2.02728	0.519002	-3.90611	9.37929e-05	0.0117891
ENSG00000241923	RPL14P3	39.9192	-1.51701	0.39108	3.87903	0.000104873	0.012601
ENSG00000243181	AC087343.1	18.6824	3.5374	0.562398	-6.28986	3.17752e-10	7.94198e-07
ENSG00000246763	RGMB-AS1	100.925	-1.60242	0.350268	4.57484	4.7658e-06	0.00160351
ENSG00000247271	ZBED5-AS1	103.777	-1.07899	0.284538	3.79207	0.000149395	0.0158261
ENSG00000250182	EEF1A1P13	66.6621	1.4563	0.398824	-3.65149	0.000260723	0.0233929
ENSG00000254198	AC113191.1	70.0849	1.08174	0.264835	-4.08456	4.416e-05	0.00702385
ENSG00000254428	AP003392.1	37.3881	1.23176	0.35547	-3.46516	0.000529907	0.0375354
ENSG00000254531	AP001816.1	42.9309	-2.36139	0.427914	5.51836	3.42176e-08	4.27623e-05
ENSG00000254635	WAC-AS1	284.233	-1.06837	0.227422	4.69775	2.6305e-06	0.00107031
ENSG00000254838	GVINP1	9.91839	2.78822	0.769175	-3.62495	0.000289023	0.0246371
ENSG00000257135	ODC1-DT	149.533	-1.45956	0.328222	4.44688	8.71283e-06	0.00230969
ENSG00000258012	AC026111.1	47.0466	1.589	0.301812	-5.26487	1.40292e-07	0.000122727
ENSG00000259319	AF111167.2	43.911	-1.30338	0.375729	3.46893	0.000522529	0.0373243
ENSG00000260978	AC126407.1	50.1121	1.31555	0.351228	-3.74559	0.000179974	0.0182013
ENSG00000261136	AC023908.3	32.3109	1.24349	0.359185	-3.46198	0.00053622	0.0376775
ENSG00000261326	LINC01355	98.0928	1.01981	0.26158	-3.89864	9.67342e-05	0.011922
ENSG00000261455	LINC01003	160.544	-1.35253	0.287014	4.71243	2.44785e-06	0.00103718
ENSG00000263585	AC145207.4	946.816	-1.0262	0.151712	6.76415	1.34098e-11	3.9103e-08
ENSG00000265692	LINC01970	32.9902	-1.88063	0.468892	4.01079	6.05151e-05	0.0086079
ENSG00000267254	AC020928.1	84.943	1.09846	0.3116	-3.52522	0.000423137	0.0326133
ENSG00000267296	CEBPA-DT	171.594	-1.03384	0.256934	4.02376	5.72756e-05	0.00823652
ENSG00000267374	AC016205.1	147.376	-1.25555	0.23019	5.45439	4.91419e-08	5.19454e-05
ENSG00000267607	AC011511.5	30.1665	-1.67277	0.442122	3.7835	0.000154641	0.0161048
ENSG00000267757	EML2-AS1	89.0606	-1.25358	0.35061	3.57543	0.000349651	0.0279338
ENSG00000268996	MAN1B1-DT	57.612	-1.20932	0.348327	3.4718	0.000516986	0.0372439
ENSG00000269821	KCNQ1OT1	308.727	1.10168	0.206197	-5.34283	9.15076e-08	8.42641e-05
ENSG00000269926	DDIT4-AS1	4329.38	-1.98237	0.255618	7.75522	8.81928e-15	3.85755e-11
ENSG00000270195	AC016773.1	112.224	1.48196	0.241289	-6.14186	8.15618e-10	1.78376e-06
ENSG00000271643	AC112220.2	86.1088	1.12241	0.253257	-4.43191	9.34027e-06	0.00236837
ENSG00000271888	AL136162.1	39.8081	-2.24421	0.503635	4.45603	8.34898e-06	0.00230969
ENSG00000272156	AC008280.3	6.56121	-5.6451	1.6181	3.48871	0.000485351	0.0356794
ENSG00000272825	AL844908.1	19.5001	-3.40685	1.00057	3.40489	0.000661909	0.0440333
ENSG00000272948	AP001412.1	46.2386	1.13126	0.33601	-3.36673	0.000760639	0.0485037
ENSG00000273010	AL360270.3	212.996	1.06155	0.180069	-5.89522	3.74177e-09	6.5466e-06
ENSG00000273145	BX537318.1	42.7587	-1.45173	0.416347	3.48682	0.000488797	0.0357824
ENSG00000273175	BX323046.1	14.4679	-4.31948	1.26445	3.4161	0.00063525	0.0427474
ENSG00000274184	AC011815.2	74.4593	1.35166	0.319999	-4.22396	2.40048e-05	0.0045651
ENSG00000274925	ZKSCAN2-DT	96.636	1.69239	0.332383	-5.09169	3.54893e-07	0.000229468
ENSG00000275367	AC092111.1	41.2082	1.17848	0.332255	-3.54692	0.000389758	0.0304429
ENSG00000275557	AC242842.1	49.5596	-1.46359	0.398728	3.67064	0.000241944	0.0222792
ENSG00000275765	AC091982.3	20.039	-2.25707	0.586438	3.84879	0.000118705	0.013634
ENSG00000277449	CEBPB-AS1	95.7123	-1.47734	0.366163	4.03464	5.46853e-05	0.00814542
ENSG00000277986	RF00015	104.26	-1.29557	0.354937	3.65014	0.000262102	0.0233966
ENSG00000278709	NKILA	44.3506	-2.1546	0.490941	4.38872	1.14019e-05	0.00262484
ENSG00000279095	AC243964.3	386.932	1.01091	0.229626	-4.40242	1.07049e-05	0.00256841
ENSG00000279511	AL356274.2	36.6362	1.24291	0.330208	-3.76401	0.000167209	0.0172286
ENSG00000279716	AC006128.1	247.37	-1.1917	0.286168	4.16432	3.12276e-05	0.00546358
ENSG00000280287	AC131212.3	128.043	1.06938	0.232137	-4.60669	4.09122e-06	0.00146082
ENSG00000280351	AC127496.7	47.7859	1.07586	0.308219	-3.49057	0.000481993	0.0356182
ENSG00000281357	ARRDC3-AS1	47.835	-1.33373	0.391156	3.40971	0.000650329	0.0435945
ENSG00000283108	AC011451.3	13.074	2.34149	0.567706	-4.12448	3.71579e-05	0.00614741
ENSG00000284152	MIR6758	120.41	-1.1409	0.228012	5.00368	5.62458e-07	0.000328025
ENSG00000285427	SOD2-OT1	41.6484	-1.37227	0.380621	3.60535	0.000311732	0.0262215
ENSG00000285812	AL390719.3	17.7814	1.70497	0.479258	-3.55753	0.000374362	0.0296373

## Sheet: TadA-TadA 
Supplementary Data 1: DEGs of TadA-TadA*-transfected samples compared with GFP samples
ID	Genename	baseMean	log2FoldChange	lfcSE	stat	pvalue	padj
ENSG00000003436	TFPI	251.735	1.01046	0.220878	4.57473	4.76826e-06	4.79984e-05
ENSG00000003989	SLC7A2	731.377	-1.24373	0.194456	-6.39594	1.59566e-10	5.28432e-09
ENSG00000004776	HSPB6	33.6827	1.05107	0.315696	3.32936	0.000870447	0.00439015
ENSG00000006015	REX1BD	187.87	-1.12154	0.178653	-6.27775	3.43502e-10	1.03488e-08
ENSG00000006047	YBX2	41.1873	-1.05496	0.339835	-3.10433	0.00190709	0.00856757
ENSG00000006128	TAC1	8.12379	1.60861	0.625038	2.57362	0.0100641	0.0340783
ENSG00000006327	TNFRSF12A	442.804	1.1212	0.17181	6.52579	6.76443e-11	2.42409e-09
ENSG00000006756	ARSD	9.31668	5.39209	0.989438	5.44965	5.04687e-08	8.83826e-07
ENSG00000007174	DNAH9	1.35603	3.92829	1.57472	2.4946	0.0126101	0.0408621
ENSG00000007350	TKTL1	7.25726	-2.45607	0.943134	-2.60415	0.00921016	0.0316462
ENSG00000008517	IL32	14.4117	1.42616	0.433339	3.29109	0.000997984	0.0049311
ENSG00000009694	TENM1	301.505	-1.0842	0.434996	-2.49244	0.012687	0.0410254
ENSG00000009724	MASP2	173.869	1.1802	0.196974	5.99167	2.07697e-09	5.22219e-08
ENSG00000010318	PHF7	169.804	-1.01695	0.293835	-3.46095	0.000538277	0.00293014
ENSG00000010671	BTK	29.3283	1.87227	0.435271	4.30138	1.69737e-05	0.000147864
ENSG00000013563	DNASE1L1	192.489	-1.2528	0.151238	-8.2836	1.19505e-16	1.1966e-14
ENSG00000013588	GPRC5A	214.386	1.8568	0.15841	11.7215	9.89027e-32	7.65237e-29
ENSG00000015520	NPC1L1	291.534	1.31392	0.177759	7.39159	1.45087e-13	8.72677e-12
ENSG00000019102	VSIG2	40.8667	1.65479	0.305287	5.42043	5.94553e-08	1.01509e-06
ENSG00000019582	CD74	64.5782	1.5483	0.26179	5.91427	3.33342e-09	7.85894e-08
ENSG00000021645	NRXN3	172.564	-1.32956	0.212852	-6.2464	4.20022e-10	1.24775e-08
ENSG00000023445	BIRC3	27.1057	-1.61201	0.414931	-3.88501	0.000102326	0.000695762
ENSG00000026297	RNASET2	367.479	-1.1426	0.130786	-8.73642	2.40615e-18	3.1399e-16
ENSG00000027869	SH2D2A	80.2244	-1.94803	0.281872	-6.91105	4.81065e-12	2.17207e-10
ENSG00000028277	POU2F2	137.055	1.95203	0.168549	11.5813	5.12444e-31	3.79253e-28
ENSG00000042062	RIPOR3	11.3643	1.90464	0.506127	3.76316	0.00016778	0.00107935
ENSG00000042317	SPATA7	129.281	-1.12615	0.217026	-5.18899	2.11436e-07	3.06043e-06
ENSG00000044574	HSPA5	14281.2	1.74046	0.226539	7.68281	1.55635e-14	1.11312e-12
ENSG00000047662	FAM184B	38.5044	1.04666	0.353256	2.9629	0.00304752	0.0126709
ENSG00000049192	ADAMTS6	48.1759	-1.01245	0.34872	-2.90334	0.0036921	0.014875
ENSG00000049239	H6PD	929.784	-1.55611	0.216902	-7.17427	7.26958e-13	3.83105e-11
ENSG00000050628	PTGER3	33.0202	1.30711	0.480365	2.72107	0.00650711	0.0238253
ENSG00000051108	HERPUD1	1444.01	1.76344	0.165856	10.6324	2.10669e-26	7.96891e-24
ENSG00000051523	CYBA	122.899	-1.11012	0.206743	-5.36958	7.89195e-08	1.29294e-06
ENSG00000052344	PRSS8	19.0088	2.28834	0.433053	5.28419	1.2626e-07	1.94189e-06
ENSG00000053438	NNAT	54.5199	1.75828	0.364642	4.82194	1.42166e-06	1.64846e-05
ENSG00000053702	NRIP2	45.3524	1.00698	0.288335	3.49239	0.000478724	0.00264913
ENSG00000054983	GALC	26.6496	-1.12773	0.35987	-3.13373	0.00172602	0.00787888
ENSG00000057468	MSH4	24.8969	1.0206	0.332024	3.07388	0.00211294	0.00931775
ENSG00000057657	PRDM1	11.3019	1.46155	0.582009	2.51121	0.0120316	0.0393322
ENSG00000059377	TBXAS1	22.8994	-1.65782	0.468101	-3.54159	0.000397726	0.00226069
ENSG00000059588	TARBP1	1219.94	-1.25381	0.187727	-6.67887	2.40795e-11	9.42255e-10
ENSG00000059728	MXD1	808.465	1.21699	0.0909156	13.386	7.30367e-41	1.13021e-37
ENSG00000060642	PIGV	155.127	-1.38303	0.296975	-4.65707	3.2074e-06	3.37431e-05
ENSG00000062282	DGAT2	75.6918	-1.49309	0.254507	-5.86657	4.44903e-09	1.01566e-07
ENSG00000063127	SLC6A16	52.829	-1.48031	0.292354	-5.0634	4.11834e-07	5.53295e-06
ENSG00000064300	NGFR	220.679	1.33207	0.157272	8.46985	2.45716e-17	2.71596e-15
ENSG00000064763	FAR2	299.985	-1.03836	0.174814	-5.93981	2.85348e-09	6.86045e-08
ENSG00000065054	SLC9A3R2	304.825	-1.06145	0.177374	-5.98424	2.17403e-09	5.42615e-08
ENSG00000066056	TIE1	4.23944	2.84135	1.10421	2.5732	0.0100763	0.0340993
ENSG00000070601	FRMPD1	30.0236	-1.03822	0.375301	-2.76637	0.00566843	0.0211829
ENSG00000070915	SLC12A3	1.77934	3.76226	1.47231	2.55535	0.0106082	0.0355179
ENSG00000072182	ASIC4	40.5429	1.78181	0.312717	5.69783	1.21341e-08	2.51887e-07
ENSG00000073008	PVR	2893.02	1.42363	0.0790927	17.9996	1.96349e-72	1.11409e-68
ENSG00000073756	PTGS2	83.6402	1.36602	0.2548	5.36115	8.26956e-08	1.35091e-06
ENSG00000073849	ST6GAL1	202.061	-1.13378	0.227707	-4.97911	6.38779e-07	8.18914e-06
ENSG00000074219	TEAD2	118.785	-1.09778	0.20666	-5.312	1.08427e-07	1.70736e-06
ENSG00000074317	SNCB	36.0969	-1.38265	0.413926	-3.34033	0.000836774	0.00426071
ENSG00000074706	IPCEF1	23.445	1.39282	0.372435	3.73977	0.000184188	0.00116682
ENSG00000075213	SEMA3A	112.895	-1.55687	0.292357	-5.32525	1.00815e-07	1.60082e-06
ENSG00000075223	SEMA3C	474.93	1.38621	0.161423	8.58742	8.89459e-18	1.03701e-15
ENSG00000075290	WNT8B	50.1374	-1.43773	0.415857	-3.45727	0.00054567	0.00296423
ENSG00000075426	FOSL2	435.262	1.01615	0.219557	4.62819	3.68876e-06	3.81571e-05
ENSG00000076344	RGS11	9.9106	-2.06424	0.669037	-3.08538	0.0020329	0.00901616
ENSG00000077616	NAALAD2	312.627	2.20086	0.145227	15.1547	7.05865e-52	2.00254e-48
ENSG00000078114	NEBL	431.548	-1.11178	0.200998	-5.5313	3.17866e-08	5.90046e-07
ENSG00000078902	TOLLIP	629.693	1.14973	0.0948123	12.1263	7.65968e-34	8.69221e-31
ENSG00000079337	RAPGEF3	464.192	1.62145	0.196339	8.25841	1.47626e-16	1.46953e-14
ENSG00000079739	PGM1	597.014	-1.00222	0.111341	-9.00141	2.22842e-19	3.48001e-17
ENSG00000079841	RIMS1	16.0644	1.22786	0.443424	2.76904	0.00562213	0.021056
ENSG00000080031	PTPRH	15.3593	1.41065	0.448845	3.14285	0.00167311	0.00766821
ENSG00000081041	CXCL2	20.3655	1.53018	0.435249	3.51563	0.000438705	0.00245775
ENSG00000081665	ZNF506	69.6338	1.0109	0.287811	3.51239	0.000444098	0.00247932
ENSG00000082146	STRADB	286.802	-1.37457	0.170344	-8.06938	7.06578e-16	6.29706e-14
ENSG00000083123	BCKDHB	177.751	-1.03687	0.208352	-4.97653	6.47342e-07	8.2727e-06
ENSG00000083814	ZNF671	40.8365	2.06528	0.364069	5.67277	1.40509e-08	2.86436e-07
ENSG00000086506	HBQ1	22.1337	-1.57149	0.516634	-3.04179	0.00235176	0.0102174
ENSG00000086730	LAT2	116.699	1.14255	0.187045	6.1084	1.00635e-09	2.73207e-08
ENSG00000087074	PPP1R15A	4918.21	1.20636	0.197705	6.10182	1.04869e-09	2.83345e-08
ENSG00000087237	CETP	9.91429	4.82315	0.848154	5.68664	1.29562e-08	2.67323e-07
ENSG00000087494	PTHLH	59.9989	1.46375	0.214061	6.83802	8.02939e-12	3.44273e-10
ENSG00000088766	CRLS1	129.533	-1.81533	0.641413	-2.8302	0.00465186	0.018025
ENSG00000088827	SIGLEC1	18.5349	1.3222	0.40741	3.24537	0.00117299	0.0056691
ENSG00000089101	CFAP61	27.8051	1.68877	0.399029	4.23219	2.31427e-05	0.000193295
ENSG00000089163	SIRT4	50.059	1.01915	0.321239	3.17258	0.00151092	0.00702895
ENSG00000089250	NOS1	1.81289	3.8104	1.45853	2.61249	0.00898845	0.0310159
ENSG00000089775	ZBTB25	460.422	-1.00858	0.17376	-5.80447	6.45683e-09	1.42923e-07
ENSG00000089876	DHX32	322.031	-1.30613	0.220006	-5.93679	2.90654e-09	6.94876e-08
ENSG00000090339	ICAM1	12.0821	2.13183	0.576999	3.69469	0.000220154	0.00135925
ENSG00000090520	DNAJB11	708.824	1.16604	0.196689	5.92837	3.05957e-09	7.28392e-08
ENSG00000090554	FLT3LG	20.0147	1.1344	0.348243	3.2575	0.00112397	0.00545699
ENSG00000090581	GNPTG	249.474	1.29835	0.202829	6.40123	1.5413e-10	5.12421e-09
ENSG00000091138	SLC26A3	6.25804	3.0892	0.802249	3.85068	0.000117789	0.000788441
ENSG00000091536	MYO15A	46.9658	1.31937	0.295379	4.4667	7.94367e-06	7.56671e-05
ENSG00000091592	NLRP1	97.1445	1.0401	0.2258	4.60629	4.0992e-06	4.19583e-05
ENSG00000092758	COL9A3	74.9308	-1.01346	0.268602	-3.7731	0.000161229	0.00104232
ENSG00000095321	CRAT	177.436	-1.00659	0.215442	-4.6722	2.97985e-06	3.16576e-05
ENSG00000095752	IL11	33.3709	1.06795	0.37089	2.87944	0.00398381	0.0158626
ENSG00000096070	BRPF3	1527.73	1.12363	0.152997	7.34413	2.07098e-13	1.21142e-11
ENSG00000099194	SCD	11058.9	-1.00184	0.190519	-5.25848	1.45248e-07	2.19734e-06
ENSG00000099337	KCNK6	2.90763	2.52193	1.04675	2.4093	0.0159829	0.0497734
ENSG00000099797	TECR	126.245	1.57537	0.249902	6.30396	2.90131e-10	8.8984e-09
ENSG00000099812	MISP	5.52115	1.88281	0.752367	2.50251	0.0123315	0.0401121
ENSG00000099860	GADD45B	391.043	1.01	0.168942	5.9784	2.25345e-09	5.57533e-08
ENSG00000100060	MFNG	12.4197	1.17368	0.459932	2.55186	0.0107149	0.0357835
ENSG00000100078	PLA2G3	4.97007	2.70257	0.913586	2.9582	0.00309441	0.0128346
ENSG00000100097	LGALS1	17.0907	1.11357	0.424464	2.62348	0.00870358	0.0302352
ENSG00000100219	XBP1	7535.32	1.02937	0.115421	8.91842	4.72989e-19	6.9407e-17
ENSG00000100276	RASL10A	41.876	-1.15981	0.395507	-2.93247	0.00336275	0.0137565
ENSG00000100292	HMOX1	466.407	1.73734	0.279693	6.21159	5.24527e-10	1.52363e-08
ENSG00000100307	CBX7	198.81	-1.10511	0.158644	-6.96598	3.26127e-12	1.52929e-10
ENSG00000100314	CABP7	32.8206	1.42993	0.365936	3.9076	9.3216e-05	0.00064344
ENSG00000100319	ZMAT5	34.3896	1.24747	0.316861	3.93697	8.25182e-05	0.000578311
ENSG00000100336	APOL4	6.56994	3.7619	0.855365	4.39801	1.0925e-05	0.000100251
ENSG00000100342	APOL1	2.6986	3.04867	1.213	2.51333	0.0119597	0.0391514
ENSG00000100399	CHADL	10.0001	1.60472	0.657487	2.44068	0.0146595	0.0461397
ENSG00000100427	MLC1	12.6301	2.60945	0.570493	4.57403	4.78434e-06	4.808e-05
ENSG00000100664	EIF5	8550.68	1.01402	0.133075	7.61991	2.53854e-14	1.74943e-12
ENSG00000100767	PAPLN	39.3569	1.03037	0.321461	3.20526	0.00134941	0.0063734
ENSG00000101079	NDRG3	568.874	-1.2399	0.130161	-9.52588	1.63653e-21	3.71427e-19
ENSG00000101203	COL20A1	99.6008	2.44656	0.680554	3.59495	0.000324453	0.0018955
ENSG00000101204	CHRNA4	179.094	1.26811	0.21856	5.80211	6.54868e-09	1.44768e-07
ENSG00000101280	ANGPT4	2.24084	3.10516	1.24822	2.48767	0.0128582	0.0414924
ENSG00000101282	RSPO4	14.1188	-1.42581	0.515117	-2.76793	0.00564129	0.0211
ENSG00000101306	MYLK2	69.5158	1.46907	0.277728	5.28958	1.22598e-07	1.89887e-06
ENSG00000101311	FERMT1	42.5588	-1.28337	0.341472	-3.75836	0.000171033	0.00109654
ENSG00000101439	CST3	739.084	-1.05868	0.124251	-8.52045	1.58934e-17	1.81569e-15
ENSG00000101638	ST8SIA5	32.0897	1.32791	0.307076	4.32438	1.52959e-05	0.000135185
ENSG00000102109	PCSK1N	448.201	-1.03274	0.195613	-5.27949	1.29547e-07	1.98662e-06
ENSG00000102181	CD99L2	713.785	-1.17949	0.108618	-10.8591	1.80482e-27	7.87735e-25
ENSG00000102359	SRPX2	5.76796	2.21388	0.786916	2.81336	0.00490274	0.0188215
ENSG00000102580	DNAJC3	710.906	1.26877	0.135199	9.38447	6.32365e-21	1.28144e-18
ENSG00000102743	SLC25A15	575.225	-1.0104	0.117196	-8.62141	6.61354e-18	7.89961e-16
ENSG00000102878	HSF4	49.7729	-1.12948	0.345239	-3.27159	0.00106945	0.00522657
ENSG00000102924	CBLN1	30.4105	1.63692	0.299404	5.46726	4.57039e-08	8.09544e-07
ENSG00000103021	CCDC113	200.806	-2.19279	0.194303	-11.2854	1.54934e-29	9.09409e-27
ENSG00000103024	NME3	350.107	-1.90374	0.159666	-11.9233	8.94865e-33	9.52024e-30
ENSG00000103145	HCFC1R1	230.34	1.16774	0.154427	7.56176	3.97662e-14	2.64414e-12
ENSG00000103152	MPG	208.359	-1.33776	0.148556	-9.00506	2.15545e-19	3.39723e-17
ENSG00000103196	CRISPLD2	26.8755	1.24367	0.370115	3.36022	0.000778795	0.00401473
ENSG00000103202	NME4	1036.59	-1.02461	0.122172	-8.38659	5.00448e-17	5.32414e-15
ENSG00000103253	HAGHL	157.16	-1.44597	0.197605	-7.31746	2.52717e-13	1.46318e-11
ENSG00000103254	FAM173A	162.168	-1.59815	0.224394	-7.12207	1.06318e-12	5.41839e-11
ENSG00000103260	METRN	142.492	-1.40976	0.216984	-6.49706	8.1904e-11	2.88648e-09
ENSG00000103479	RBL2	628.997	-1.03411	0.179938	-5.74705	9.08163e-09	1.93476e-07
ENSG00000103522	IL21R	3.05761	2.9066	1.16163	2.50218	0.0123431	0.0401345
ENSG00000104413	ESRP1	8.40209	2.06181	0.814985	2.52988	0.0114101	0.0377351
ENSG00000104432	IL7	4.50314	-3.17044	1.21063	-2.61884	0.00882304	0.030538
ENSG00000104783	KCNN4	65.0539	1.40795	0.478237	2.94403	0.00323964	0.0133556
ENSG00000104814	MAP4K1	22.6651	-1.03697	0.373908	-2.77332	0.00554882	0.0208274
ENSG00000104848	KCNA7	28.3003	1.19706	0.367307	3.259	0.00111805	0.00543756
ENSG00000104883	PEX11G	17.6899	-2.2809	0.648914	-3.51495	0.000439829	0.00246114
ENSG00000104983	CCDC61	22.0463	-1.60437	0.478395	-3.35364	0.000797565	0.00409483
ENSG00000105219	CNTD2	60.6294	1.1718	0.322162	3.6373	0.000275506	0.00164897
ENSG00000105371	ICAM4	25.386	-1.49026	0.365573	-4.0765	4.57194e-05	0.000348048
ENSG00000105499	PLA2G4C	88.0255	1.11682	0.348666	3.20312	0.00135949	0.00640563
ENSG00000105501	SIGLEC5	2.627	3.36336	1.21692	2.76383	0.00571274	0.0213157
ENSG00000105550	FGF21	148.705	1.41944	0.572852	2.47784	0.0132179	0.042468
ENSG00000105639	JAK3	43.1461	-1.47718	0.333551	-4.42866	9.48189e-06	8.88281e-05
ENSG00000105649	RAB3A	91.3517	-1.09479	0.232449	-4.70979	2.47967e-06	2.67993e-05
ENSG00000105668	UPK1A	8.41594	1.85937	0.628216	2.95976	0.0030788	0.0127792
ENSG00000105877	DNAH11	106.404	-1.11276	0.400585	-2.77783	0.00547224	0.02064
ENSG00000105993	DNAJB6	2783.15	1.57789	0.117204	13.4627	2.59117e-41	4.41069e-38
ENSG00000106031	HOXA13	506.755	-1.60262	0.264662	-6.05532	1.40135e-09	3.65443e-08
ENSG00000106049	HIBADH	383.538	-1.07925	0.125188	-8.62101	6.63638e-18	7.89961e-16
ENSG00000106125	MINDY4	11.4169	-1.58653	0.637703	-2.48789	0.0128503	0.0414749
ENSG00000106328	FSCN3	30.7726	1.3611	0.483891	2.81281	0.00491103	0.018849
ENSG00000106460	TMEM106B	780.215	-1.37786	0.177932	-7.74373	9.65388e-15	7.17591e-13
ENSG00000106538	RARRES2	7.24436	1.77929	0.610821	2.91295	0.00358033	0.0145002
ENSG00000106688	SLC1A1	87.3082	-1.57429	0.258361	-6.09337	1.10558e-09	2.96832e-08
ENSG00000106733	NMRK1	77.0839	-1.13132	0.315175	-3.58948	0.000331335	0.00192986
ENSG00000106804	C5	35.3442	-1.34269	0.380701	-3.5269	0.000420462	0.00236755
ENSG00000107014	RLN2	30.8839	-1.85456	0.410375	-4.5192	6.20746e-06	6.07261e-05
ENSG00000107551	RASSF4	57.3143	-1.48309	0.298751	-4.96429	6.89532e-07	8.69424e-06
ENSG00000107593	PKD2L1	9.51189	1.90265	0.668048	2.84808	0.00439844	0.0172234
ENSG00000107742	SPOCK2	80.0853	1.09426	0.298444	3.66655	0.000245841	0.00149347
ENSG00000107819	SFXN3	220.766	-1.0259	0.242659	-4.22775	2.36043e-05	0.000196571
ENSG00000107902	LHPP	59.2368	-1.27481	0.258384	-4.93378	8.06529e-07	1.00064e-05
ENSG00000107960	STN1	109.034	-1.04765	0.230018	-4.55463	5.24783e-06	5.22084e-05
ENSG00000107984	DKK1	62.0134	1.25914	0.242006	5.20291	1.96194e-07	2.86909e-06
ENSG00000108231	LGI1	7.48938	-2.32177	0.837212	-2.77321	0.00555062	0.0208286
ENSG00000108342	CSF3	4.76444	4.34417	1.01066	4.29834	1.72082e-05	0.000149525
ENSG00000108433	GOSR2	811.326	1.22973	0.112735	10.9081	1.05385e-27	4.84827e-25
ENSG00000108479	GALK1	171.552	-1.36358	0.172584	-7.90097	2.76731e-15	2.19093e-13
ENSG00000108561	C1QBP	2469.67	-1.06953	0.167612	-6.38096	1.7598e-10	5.76063e-09
ENSG00000108590	MED31	14.9397	1.31136	0.423226	3.09849	0.0019451	0.00870615
ENSG00000108641	B9D1	124.253	-1.2507	0.188653	-6.62965	3.36479e-11	1.27562e-09
ENSG00000108784	NAGLU	426.184	-1.45568	0.164183	-8.86622	7.56728e-19	1.07342e-16
ENSG00000108984	MAP2K6	301.504	-1.53415	0.208767	-7.34863	2.00251e-13	1.17541e-11
ENSG00000109066	TMEM104	416.569	1.08146	0.108697	9.94932	2.53911e-23	7.20346e-21
ENSG00000109255	NMU	67.7511	-1.32913	0.246659	-5.38851	7.10454e-08	1.1833e-06
ENSG00000109321	AREG	9.6862	1.59994	0.643283	2.48715	0.0128771	0.0415378
ENSG00000109618	SEPSECS	222.679	-1.32066	0.216962	-6.08708	1.1499e-09	3.07267e-08
ENSG00000109667	SLC2A9	14.6029	2.30337	0.558262	4.12597	3.69177e-05	0.000289192
ENSG00000109846	CRYAB	45.4442	2.94475	0.347624	8.47106	2.4317e-17	2.70539e-15
ENSG00000110057	UNC93B1	166.265	-1.05875	0.183379	-5.77357	7.76071e-09	1.68284e-07
ENSG00000110172	CHORDC1	3020.15	1.08104	0.0960673	11.253	2.23933e-29	1.27059e-26
ENSG00000110315	RNF141	481.809	-1.05011	0.126484	-8.30235	1.02073e-16	1.04041e-14
ENSG00000110324	IL10RA	61.8857	1.75327	0.288605	6.07498	1.24e-09	3.28263e-08
ENSG00000110328	GALNT18	189.092	-1.35198	0.224606	-6.01935	1.75115e-09	4.49595e-08
ENSG00000110436	SLC1A2	7.26985	2.26152	0.742121	3.04738	0.00230846	0.0100447
ENSG00000110446	SLC15A3	10.3695	2.45895	0.571822	4.3002	1.70648e-05	0.000148505
ENSG00000110455	ACCS	174.003	-1.11044	0.251001	-4.42404	9.68734e-06	9.05535e-05
ENSG00000111110	PPM1H	375.338	-1.10769	0.19159	-5.78159	7.39975e-09	1.61485e-07
ENSG00000111319	SCNN1A	4.97773	2.35524	0.854675	2.75572	0.00585639	0.0217848
ENSG00000111321	LTBR	2.94332	4.56987	1.32748	3.44252	0.000576324	0.00310547
ENSG00000111405	ENDOU	65.2808	1.97171	0.316404	6.23164	4.6158e-10	1.357e-08
ENSG00000111644	ACRBP	11.8575	1.4511	0.464672	3.12285	0.00179107	0.00811704
ENSG00000111696	NT5DC3	563.777	1.02043	0.0925926	11.0207	3.03831e-28	1.61619e-25
ENSG00000111799	COL12A1	72.7208	1.65647	0.286796	5.77577	7.66013e-09	1.66527e-07
ENSG00000111981	ULBP1	317.324	1.51332	0.173455	8.72454	2.67257e-18	3.42049e-16
ENSG00000112116	IL17F	13.6826	1.47844	0.49847	2.96596	0.00301736	0.0125666
ENSG00000112309	B3GAT2	66.351	-1.05932	0.270816	-3.91157	9.16998e-05	0.000634776
ENSG00000112357	PEX7	45.3588	-1.12849	0.298826	-3.77642	0.000159096	0.00103054
ENSG00000112425	EPM2A	88.2062	-1.20075	0.253787	-4.73132	2.23064e-06	2.45443e-05
ENSG00000112486	CCR6	51.6342	-1.68307	0.573797	-2.93322	0.00335467	0.0137333
ENSG00000112667	DNPH1	337.831	-1.32444	0.200903	-6.59243	4.32687e-11	1.61164e-09
ENSG00000112769	LAMA4	77.3683	-1.1881	0.264915	-4.48481	7.29778e-06	7.02618e-05
ENSG00000112782	CLIC5	26.1297	1.4784	0.437794	3.37694	0.000732959	0.00381542
ENSG00000113070	HBEGF	252.498	1.52939	0.182263	8.39107	4.81739e-17	5.15733e-15
ENSG00000113196	HAND1	162.666	-1.08788	0.303979	-3.57879	0.000345184	0.00200059
ENSG00000113430	IRX4	40.014	2.00644	0.317408	6.32131	2.59356e-10	8.07085e-09
ENSG00000113924	HGD	6.55454	1.74285	0.648009	2.68955	0.00715486	0.0257539
ENSG00000114631	PODXL2	841.029	-1.18035	0.167268	-7.05666	1.70558e-12	8.36666e-11
ENSG00000114646	CSPG5	379.715	-1.0793	0.185849	-5.8074	6.34489e-09	1.40812e-07
ENSG00000114757	PEX5L	30.2295	1.51435	0.324074	4.67284	2.97064e-06	3.15842e-05
ENSG00000114805	PLCH1	347.835	-1.03473	0.246743	-4.19354	2.74629e-05	0.000224302
ENSG00000114948	ADAM23	192.049	-1.24267	0.165967	-7.48746	7.0221e-14	4.49361e-12
ENSG00000115107	STEAP3	657.821	-1.12527	0.153005	-7.35443	1.91747e-13	1.13165e-11
ENSG00000115252	PDE1A	9.95346	-1.58698	0.626057	-2.53489	0.0112484	0.0373018
ENSG00000115255	REEP6	104.555	-1.14345	0.248344	-4.6043	4.13858e-06	4.23104e-05
ENSG00000115290	GRB14	69.2914	-1.12212	0.265789	-4.22185	2.42301e-05	0.000201192
ENSG00000115380	EFEMP1	27.827	-1.34259	0.44532	-3.01489	0.00257074	0.0109892
ENSG00000115461	IGFBP5	267.197	-2.41772	0.228096	-10.5995	2.99423e-26	1.08442e-23
ENSG00000115541	HSPE1	336.289	2.17427	0.136424	15.9375	3.47825e-57	1.18414e-53
ENSG00000116014	KISS1R	25.7269	-1.92862	0.441695	-4.3664	1.26312e-05	0.000114123
ENSG00000116035	VAX2	48.0525	-1.06423	0.362108	-2.939	0.00329275	0.0135254
ENSG00000116039	ATP6V1B1	9.03672	-1.75414	0.659649	-2.6592	0.0078327	0.027719
ENSG00000116176	TPSG1	4.14812	-5.0092	1.54757	-3.23681	0.00120876	0.00581229
ENSG00000116183	PAPPA2	17.4766	1.26049	0.392619	3.21047	0.00132517	0.00628154
ENSG00000116299	KIAA1324	32.6048	1.20741	0.327048	3.69186	0.000222623	0.00137102
ENSG00000116661	FBXO2	11.5716	-2.10724	0.707909	-2.97671	0.00291362	0.0122127
ENSG00000116717	GADD45A	2352.7	1.14957	0.138261	8.3145	9.21401e-17	9.50551e-15
ENSG00000116785	CFHR3	28.5603	-1.18487	0.356292	-3.32555	0.000882447	0.00443752
ENSG00000117115	PADI2	39.9157	-1.97253	0.420824	-4.68732	2.76809e-06	2.96343e-05
ENSG00000117281	CD160	43.2812	1.88198	0.258621	7.277	3.41334e-13	1.93029e-11
ENSG00000118113	MMP8	4.19434	2.96412	0.967762	3.06286	0.00219234	0.00960566
ENSG00000118515	SGK1	146.867	1.05962	0.235078	4.50752	6.55887e-06	6.38337e-05
ENSG00000118518	RNF146	410.807	-1.04118	0.185359	-5.61709	1.94197e-08	3.81711e-07
ENSG00000118690	ARMC2	33.2304	-1.07603	0.386964	-2.7807	0.00542416	0.0204995
ENSG00000118898	PPL	78.1491	1.25899	0.453308	2.77734	0.00548056	0.0206577
ENSG00000119227	PIGZ	64.2471	-1.74469	0.295165	-5.9109	3.40233e-09	8.01031e-08
ENSG00000119283	TRIM67	17.4592	1.62889	0.471805	3.45246	0.000555499	0.00301041
ENSG00000119411	BSPRY	95.8546	-1.22377	0.255223	-4.79491	1.62751e-06	1.86304e-05
ENSG00000119514	GALNT12	98.748	-1.23793	0.233325	-5.3056	1.12302e-07	1.76023e-06
ENSG00000119523	ALG2	813.845	1.06667	0.123661	8.62578	6.36593e-18	7.68517e-16
ENSG00000119614	VSX2	14.1935	1.38529	0.545791	2.53813	0.0111447	0.0370083
ENSG00000119630	PGF	291.323	1.14506	0.234285	4.88745	1.02153e-06	1.23585e-05
ENSG00000119737	GPR75	113.746	1.61738	0.249875	6.47275	9.62351e-11	3.35679e-09
ENSG00000120057	SFRP5	7.62381	-3.39518	1.15517	-2.93911	0.00329158	0.0135254
ENSG00000120217	CD274	12.2365	1.383	0.520006	2.65959	0.00782355	0.0276981
ENSG00000120332	TNN	7.69624	2.22773	0.803017	2.77419	0.00553385	0.0208045
ENSG00000120694	HSPH1	5400.41	1.15934	0.138056	8.39762	4.55637e-17	4.90877e-15
ENSG00000120738	EGR1	1080.85	-2.03914	0.254612	-8.00881	1.15826e-15	1.00592e-13
ENSG00000120885	CLU	270.267	1.13519	0.126776	8.95431	3.41855e-19	5.2424e-17
ENSG00000121101	TEX14	36.9203	1.15486	0.308677	3.74131	0.000183061	0.00116098
ENSG00000121764	HCRTR1	15.0711	1.4465	0.441825	3.27392	0.00106067	0.00518816
ENSG00000121931	LRIF1	1513.17	1.34613	0.114774	11.7285	9.10244e-32	7.37818e-29
ENSG00000122188	LAX1	2.75459	3.08449	1.22456	2.51885	0.0117738	0.0387199
ENSG00000122641	INHBA	134.604	3.95386	0.271404	14.5682	4.47834e-48	9.52878e-45
ENSG00000122711	SPINK4	3.44911	2.3898	0.963371	2.48067	0.0131137	0.0422127
ENSG00000122877	EGR2	67.2576	1.67241	0.308871	5.41459	6.14301e-08	1.0415e-06
ENSG00000123096	SSPN	72.6067	-1.84202	0.323192	-5.69946	1.20188e-08	2.49797e-07
ENSG00000123179	EBPL	126.089	-1.20091	0.243446	-4.93296	8.09911e-07	1.00337e-05
ENSG00000123297	TSFM	28.3448	1.05221	0.331538	3.17372	0.00150498	0.00700323
ENSG00000123329	ARHGAP9	8.32888	3.59431	0.729518	4.92697	8.35161e-07	1.03015e-05
ENSG00000123358	NR4A1	826.773	1.02492	0.0864253	11.859	1.93202e-32	1.82705e-29
ENSG00000123560	PLP1	12.1695	2.51596	0.58947	4.26817	1.97087e-05	0.000168668
ENSG00000123999	INHA	28.728	-1.43255	0.401598	-3.56712	0.00036092	0.00207834
ENSG00000124006	OBSL1	1366.99	-1.12442	0.166027	-6.77248	1.26596e-11	5.21771e-10
ENSG00000124091	GCNT7	19.6781	1.35161	0.419171	3.22448	0.00126204	0.00603607
ENSG00000124098	FAM210B	650.567	-1.38512	0.144315	-9.59791	8.15846e-22	1.87667e-19
ENSG00000124134	KCNS1	26.3408	1.51477	0.488765	3.09918	0.00194057	0.00869047
ENSG00000124194	GDAP1L1	24.2359	1.09655	0.356069	3.0796	0.00207281	0.00916689
ENSG00000124212	PTGIS	17.5192	-1.26674	0.466873	-2.71325	0.00666269	0.0243113
ENSG00000124253	PCK1	14.8788	1.50343	0.459715	3.27036	0.0010741	0.00524779
ENSG00000124357	NAGK	282.513	1.26697	0.135821	9.32823	1.07652e-20	2.03721e-18
ENSG00000124507	PACSIN1	38.1023	-1.02487	0.323802	-3.1651	0.00155028	0.00717867
ENSG00000124557	BTN1A1	21.8806	2.08116	0.411351	5.05934	4.20715e-07	5.64335e-06
ENSG00000124657	OR2B6	18.8978	2.02919	0.515021	3.94002	8.14762e-05	0.000571804
ENSG00000124713	GNMT	31.0672	1.98118	0.357722	5.53833	3.05374e-08	5.69965e-07
ENSG00000124762	CDKN1A	1363.44	1.55708	0.165481	9.40939	4.99044e-21	1.03594e-18
ENSG00000124785	NRN1	953.515	-1.33208	0.191707	-6.94852	3.69143e-12	1.721e-10
ENSG00000125246	CLYBL	22.3059	-2.77907	0.554074	-5.01571	5.28369e-07	6.91307e-06
ENSG00000125247	TMTC4	87.1749	-1.62544	0.298462	-5.44607	5.14945e-08	8.99938e-07
ENSG00000125531	FNDC11	15.5496	2.09445	0.529148	3.95816	7.55304e-05	0.000534426
ENSG00000125775	SDCBP2	21.5465	1.30831	0.418934	3.12295	0.00179051	0.00811664
ENSG00000125863	MKKS	329.328	-1.04685	0.134378	-7.7903	6.68492e-15	5.07994e-13
ENSG00000125895	TMEM74B	61.8756	-1.10873	0.267384	-4.14658	3.37476e-05	0.000268435
ENSG00000125931	CITED1	15.4778	-1.45719	0.601588	-2.42224	0.015425	0.0482213
ENSG00000125966	MMP24	42.0119	1.76841	0.312993	5.65001	1.60437e-08	3.20535e-07
ENSG00000126016	AMOT	1689.55	-1.59286	0.200768	-7.93386	2.12439e-15	1.72116e-13
ENSG00000126091	ST3GAL3	78.2213	-1.34667	0.298331	-4.51401	6.36138e-06	6.20535e-05
ENSG00000126231	PROZ	21.0882	1.47265	0.423072	3.48085	0.000499819	0.00274892
ENSG00000126602	TRAP1	514.815	-1.03832	0.200562	-5.17705	2.25424e-07	3.24908e-06
ENSG00000126803	HSPA2	193.404	1.05862	0.155608	6.80314	1.0236e-11	4.33427e-10
ENSG00000127074	RGS13	2.14173	4.63183	1.71853	2.69523	0.00703395	0.0254208
ENSG00000127129	EDN2	3.1865	2.97336	1.13447	2.62092	0.00876917	0.0304134
ENSG00000127415	IDUA	64.9801	-1.10357	0.23067	-4.78418	1.7169e-06	1.94964e-05
ENSG00000127863	TNFRSF19	96.4164	-1.25081	0.229881	-5.44113	5.29426e-08	9.22883e-07
ENSG00000127954	STEAP4	3.3491	2.82782	0.970103	2.91497	0.00355721	0.0144272
ENSG00000128039	SRD5A3	264.588	-1.71498	0.225533	-7.60412	2.86859e-14	1.94539e-12
ENSG00000128242	GAL3ST1	136.363	1.1702	0.198212	5.90379	3.55248e-09	8.34072e-08
ENSG00000128510	CPA4	9.17895	2.17625	0.735956	2.95704	0.0031061	0.0128799
ENSG00000128590	DNAJB9	531.739	2.1676	0.108496	19.9786	8.45923e-89	7.19965e-85
ENSG00000128591	FLNC	2517.92	1.49089	0.112053	13.3051	2.1607e-40	3.06495e-37
ENSG00000128604	IRF5	42.0723	1.82695	0.41523	4.39986	1.0832e-05	9.95045e-05
ENSG00000128606	LRRC17	30.0644	-1.14867	0.346788	-3.31231	0.000925287	0.00461478
ENSG00000128617	OPN1SW	11.9287	3.48394	0.591702	5.888	3.90895e-09	9.02719e-08
ENSG00000128655	PDE11A	24.9924	-1.11882	0.430407	-2.59946	0.00933717	0.0319812
ENSG00000128833	MYO5C	222.214	-1.0656	0.172517	-6.1768	6.54153e-10	1.86829e-08
ENSG00000128872	TMOD2	420.325	-1.1787	0.196102	-6.01064	1.8479e-09	4.71589e-08
ENSG00000128965	CHAC1	720.127	1.15007	0.225501	5.10005	3.39565e-07	4.65735e-06
ENSG00000129152	MYOD1	28.6579	-1.26145	0.337824	-3.73404	0.000188436	0.00119107
ENSG00000129194	SOX15	69.4951	1.53907	0.280854	5.47995	4.25447e-08	7.62311e-07
ENSG00000129226	CD68	54.8635	1.19289	0.220852	5.40132	6.61505e-08	1.11266e-06
ENSG00000129467	ADCY4	7.86421	3.49383	0.773909	4.51452	6.3459e-06	6.19735e-05
ENSG00000130176	CNN1	11.4743	2.18332	0.530623	4.11464	3.8778e-05	0.00030182
ENSG00000130182	ZSCAN10	19.2283	1.10912	0.454946	2.43792	0.0147722	0.0464277
ENSG00000130193	THEM6	624.308	-1.03028	0.157503	-6.54136	6.09623e-11	2.21258e-09
ENSG00000130222	GADD45G	45.2	2.23826	0.308704	7.2505	4.1523e-13	2.33269e-11
ENSG00000130303	BST2	25.8509	-1.00715	0.404786	-2.48809	0.012843	0.0414591
ENSG00000130313	AC010618.1	463.555	-1.09451	0.122552	-8.93093	4.22434e-19	6.3076e-17
ENSG00000130368	MAS1	4.98374	2.8802	0.830958	3.46611	0.000528043	0.00288088
ENSG00000130711	PRDM12	13.949	-1.18201	0.489011	-2.41715	0.0156424	0.0488023
ENSG00000130731	METTL26	606.375	-1.10161	0.152551	-7.22125	5.15111e-13	2.82846e-11
ENSG00000130748	TMEM160	181.151	-1.28065	0.207719	-6.16532	7.03397e-10	1.99554e-08
ENSG00000130829	DUSP9	709.529	-1.26634	0.158753	-7.97678	1.50204e-15	1.2595e-13
ENSG00000130943	PKDREJ	65.9049	-1.14233	0.312567	-3.65468	0.000257505	0.00155435
ENSG00000131094	C1QL1	185.764	-1.02132	0.219335	-4.65644	3.2173e-06	3.38264e-05
ENSG00000131096	PYY	13.1447	-2.20813	0.714167	-3.0919	0.00198878	0.008876
ENSG00000131097	HIGD1B	11.9672	1.36687	0.487781	2.80222	0.00507524	0.0193528
ENSG00000131652	THOC6	323.492	1.56114	0.246992	6.3206	2.60546e-10	8.09311e-09
ENSG00000131668	BARX1	89.8083	-1.15834	0.216352	-5.35397	8.60437e-08	1.39755e-06
ENSG00000131864	USP29	2.37157	3.2324	1.26117	2.56302	0.0103766	0.0348726
ENSG00000131871	SELENOS	475.932	1.45287	0.181437	8.00759	1.16974e-15	1.01073e-13
ENSG00000132002	DNAJB1	19205.5	2.69927	0.405957	6.64916	2.9477e-11	1.1225e-09
ENSG00000132274	TRIM22	10.1419	2.11497	0.612303	3.45412	0.000552084	0.00299477
ENSG00000132326	PER2	334.895	1.33357	0.163733	8.14475	3.80059e-16	3.53517e-14
ENSG00000132432	SEC61G	54.3223	1.41664	0.295633	4.7919	1.65209e-06	1.88358e-05
ENSG00000132464	ENAM	4.96727	4.41927	1.07181	4.1232	3.73651e-05	0.000292427
ENSG00000132522	GPS2	50.5454	1.1762	0.259352	4.53516	5.75607e-06	5.68579e-05
ENSG00000132669	RIN2	55.0248	-1.45527	0.303821	-4.78988	1.66881e-06	1.89883e-05
ENSG00000132692	BCAN	17.2774	1.35343	0.442266	3.06022	0.00221177	0.00968583
ENSG00000132975	GPR12	6.08381	-2.23126	0.825704	-2.70226	0.00688709	0.0249908
ENSG00000133020	MYH8	1.97809	4.50403	1.46844	3.06721	0.00216067	0.00949134
ENSG00000133083	DCLK1	94.7927	-1.13596	0.235293	-4.82785	1.38016e-06	1.60912e-05
ENSG00000133124	IRS4	6946.71	-1.59931	0.456579	-3.50282	0.000460357	0.002555
ENSG00000133315	MACROD1	235.497	-1.49541	0.265408	-5.63436	1.75708e-08	3.48183e-07
ENSG00000133466	C1QTNF6	398.317	-1.0482	0.15696	-6.67809	2.42083e-11	9.45124e-10
ENSG00000133627	ACTR3B	165.306	-1.29535	0.199203	-6.50265	7.8917e-11	2.7986e-09
ENSG00000134007	ADAM20	2.89468	3.52582	1.12733	3.12759	0.00176244	0.00801505
ENSG00000134107	BHLHE40	1528.52	-1.41751	0.484667	-2.92472	0.00344769	0.01406
ENSG00000134146	DPH6	61.0993	-1.78516	0.419086	-4.25966	2.04739e-05	0.000174578
ENSG00000134258	VTCN1	9.06248	2.06329	0.760286	2.71384	0.00665084	0.0242785
ENSG00000134333	LDHA	8479.7	-1.55734	0.156854	-9.92859	3.12638e-23	8.58344e-21
ENSG00000134548	SPX	101.369	1.37072	0.212673	6.44519	1.15454e-10	3.97827e-09
ENSG00000134802	SLC43A3	20.351	1.17934	0.438226	2.69116	0.00712035	0.0256731
ENSG00000134824	FADS2	704.743	-1.01831	0.125448	-8.11734	4.76512e-16	4.33753e-14
ENSG00000134864	GGACT	38.44	-1.79847	0.420871	-4.27321	1.92679e-05	0.000165395
ENSG00000134940	ACRV1	37.159	1.10946	0.374756	2.96049	0.00307149	0.012755
ENSG00000134962	KLB	32.3567	1.8144	0.662656	2.73807	0.00618015	0.0228045
ENSG00000134986	NREP	395.063	-1.67408	0.171656	-9.75255	1.79899e-22	4.78475e-20
ENSG00000135100	HNF1A	13.4762	1.19995	0.446417	2.68795	0.00718923	0.0258557
ENSG00000135245	HILPDA	648.616	-1.42211	0.380926	-3.7333	0.000188989	0.00119412
ENSG00000135346	CGA	3.3579	2.82868	1.06593	2.65372	0.00796109	0.0280799
ENSG00000135406	PRPH	54.0663	-1.04674	0.332418	-3.14886	0.00163911	0.00753468
ENSG00000135452	TSPAN31	387.847	1.03032	0.162821	6.32796	2.48417e-10	7.75882e-09
ENSG00000135604	STX11	46.8336	1.51958	0.318572	4.76997	1.84257e-06	2.07435e-05
ENSG00000135722	FBXL8	107.673	-1.44659	0.241596	-5.98765	2.12895e-09	5.33121e-08
ENSG00000136011	STAB2	45.0593	1.39729	0.346092	4.03735	5.4058e-05	0.000399381
ENSG00000136099	PCDH8	20.4099	1.09041	0.416511	2.61797	0.00884552	0.0305971
ENSG00000136286	MYO1G	9.30437	2.06286	0.622452	3.31409	0.000919426	0.00458975
ENSG00000136327	NKX2-8	39.3361	-1.29251	0.305349	-4.23291	2.30687e-05	0.000192771
ENSG00000136521	NDUFB5	218.902	-1.01562	0.287493	-3.53268	0.000411374	0.00232407
ENSG00000136542	GALNT5	18.2202	-1.60326	0.506223	-3.1671	0.00153965	0.00713724
ENSG00000136573	BLK	8.66413	-2.28225	0.739592	-3.08582	0.00202989	0.00900748
ENSG00000136783	NIPSNAP3A	164.746	-1.19344	0.165783	-7.19885	6.07212e-13	3.2503e-11
ENSG00000136867	SLC31A2	3.24138	2.99656	1.02519	2.92294	0.00346745	0.0141237
ENSG00000136872	ALDOB	44.208	1.17288	0.298156	3.93376	8.36268e-05	0.000585319
ENSG00000136999	CCN3	6.25804	2.17176	0.659744	3.29182	0.000995421	0.00491988
ENSG00000137038	DMAC1	304.113	-1.18353	0.132102	-8.9592	3.27031e-19	5.06066e-17
ENSG00000137270	GCM1	69.6836	2.13138	0.219479	9.71111	2.70369e-22	6.76798e-20
ENSG00000137558	PI15	130.905	-1.20293	0.192791	-6.23957	4.38768e-10	1.29665e-08
ENSG00000137561	TTPA	8.81752	-1.69834	0.674462	-2.51807	0.0117999	0.0387807
ENSG00000137747	TMPRSS13	19.5451	-1.70792	0.475665	-3.5906	0.000329913	0.00192321
ENSG00000137877	SPTBN5	26.1183	1.48455	0.376792	3.93996	8.14944e-05	0.000571804
ENSG00000137880	GCHFR	18.7368	-1.06835	0.417975	-2.55603	0.0105875	0.0354834
ENSG00000137960	GIPC2	2.82493	2.47805	1.00338	2.46969	0.0135231	0.0431877
ENSG00000138166	DUSP5	144.272	1.26959	0.172635	7.35416	1.92131e-13	1.13165e-11
ENSG00000138738	PRDM5	147.723	-1.2716	0.262179	-4.85013	1.23379e-06	1.46047e-05
ENSG00000139269	INHBE	2022.36	1.61394	0.335679	4.80799	1.52453e-06	1.75936e-05
ENSG00000139318	DUSP6	50.057	1.07809	0.305642	3.52731	0.000419812	0.00236624
ENSG00000139344	AMDHD1	27.0609	-1.29151	0.422107	-3.05967	0.00221579	0.0097009
ENSG00000139428	MMAB	296.156	-1.0701	0.134471	-7.95791	1.74976e-15	1.44584e-13
ENSG00000139438	FAM222A	202.407	1.43937	0.225475	6.38371	1.72843e-10	5.66884e-09
ENSG00000139549	DHH	13.1307	1.15323	0.46515	2.47927	0.0131652	0.0423385
ENSG00000139625	MAP3K12	835.229	1.14314	0.191229	5.97785	2.26099e-09	5.58586e-08
ENSG00000139714	MORN3	20.3682	1.37867	0.531299	2.59491	0.00946155	0.0323273
ENSG00000139737	SLAIN1	577.634	-1.09557	0.17207	-6.36697	1.92796e-10	6.251e-09
ENSG00000139985	ADAM21	31.5002	1.09399	0.320719	3.41104	0.000647153	0.00343066
ENSG00000140057	AK7	45.5267	-1.68086	0.321047	-5.23555	1.64496e-07	2.45404e-06
ENSG00000140263	SORD	379.332	-1.38779	0.153059	-9.06702	1.22321e-19	1.983e-17
ENSG00000140279	DUOX2	11.53	1.27231	0.513066	2.47982	0.0131447	0.0422967
ENSG00000140451	PIF1	182.161	-1.40969	0.2197	-6.41642	1.39517e-10	4.6934e-09
ENSG00000140675	SLC5A2	89.1405	1.04941	0.25091	4.18243	2.88409e-05	0.000233554
ENSG00000140678	ITGAX	7.38822	1.71919	0.606006	2.83693	0.00455501	0.0177386
ENSG00000140839	CLEC18B	15.7904	1.51366	0.393377	3.84786	0.000119153	0.000796317
ENSG00000140876	NUDT7	45.992	-1.45661	0.308105	-4.72765	2.27134e-06	2.48475e-05
ENSG00000141052	MYOCD	5.84904	1.93978	0.710655	2.72956	0.00634184	0.0233054
ENSG00000141337	ARSG	69.4675	-1.32343	0.283785	-4.66348	3.10901e-06	3.28449e-05
ENSG00000141401	IMPA2	102.444	-1.26916	0.236285	-5.37131	7.81664e-08	1.28184e-06
ENSG00000141485	SLC13A5	21.8507	1.24711	0.403714	3.0891	0.00200764	0.00893441
ENSG00000141526	SLC16A3	64.1514	1.7041	0.281901	6.04503	1.49379e-09	3.8702e-08
ENSG00000141551	CSNK1D	4773.64	1.10134	0.0932595	11.8094	3.48875e-32	3.12555e-29
ENSG00000141569	TRIM65	1312.53	-1.40761	0.127798	-11.0144	3.25844e-28	1.68076e-25
ENSG00000141642	ELAC1	34.4992	-1.20312	0.318752	-3.77447	0.000160346	0.0010374
ENSG00000142178	SIK1	18.9632	1.63076	0.402444	4.05213	5.0754e-05	0.000379723
ENSG00000142511	GPR32	18.044	1.6307	0.567379	2.8741	0.00405183	0.0160845
ENSG00000142512	SIGLEC10	10.8447	-1.75762	0.599324	-2.93267	0.00336062	0.0137544
ENSG00000142513	ACP4	47.6337	1.11965	0.330893	3.38373	0.000715076	0.00373604
ENSG00000142609	CFAP74	22.6916	-1.29881	0.401866	-3.23196	0.00122946	0.00590016
ENSG00000142675	CNKSR1	111.045	1.21176	0.251367	4.8207	1.43058e-06	1.65543e-05
ENSG00000143107	FNDC7	18.2243	1.49303	0.436635	3.41941	0.000627571	0.00334246
ENSG00000143217	NECTIN4	83.2492	1.52242	0.313139	4.86181	1.16316e-06	1.38456e-05
ENSG00000143318	CASQ1	7.85521	-2.96756	0.972105	-3.05272	0.0022678	0.00989048
ENSG00000143340	FAM163A	21.1385	-1.37729	0.467073	-2.94876	0.00319051	0.0131786
ENSG00000143367	TUFT1	451.563	1.01102	0.135325	7.4711	7.95251e-14	4.99512e-12
ENSG00000143434	SEMA6C	361.023	-1.00787	0.175327	-5.74853	9.0024e-09	1.9227e-07
ENSG00000143643	TTC13	275.327	-1.00159	0.243418	-4.11468	3.87721e-05	0.00030182
ENSG00000143847	PPFIA4	376.966	-1.62909	0.302355	-5.38802	7.12364e-08	1.18344e-06
ENSG00000143850	PLEKHA6	103.184	1.11728	0.265159	4.21361	2.51318e-05	0.000207767
ENSG00000143878	RHOB	3067.81	-1.11816	0.16241	-6.88479	5.78733e-12	2.53897e-10
ENSG00000143882	ATP6V1C2	65.2007	1.27235	0.201761	6.30626	2.85864e-10	8.79924e-09
ENSG00000143889	HNRNPLL	460.32	-1.01908	0.186088	-5.47631	4.34286e-08	7.74075e-07
ENSG00000144369	FAM171B	598.006	1.07062	0.19431	5.50986	3.59114e-08	6.59764e-07
ENSG00000144485	HES6	421.829	-1.01066	0.183126	-5.5189	3.4112e-08	6.29778e-07
ENSG00000144642	RBMS3	133.004	1.04125	0.183682	5.66874	1.4385e-08	2.92546e-07
ENSG00000144655	CSRNP1	711.115	1.15981	0.122271	9.48559	2.4102e-21	5.25981e-19
ENSG00000144730	IL17RD	215.673	-1.1202	0.241914	-4.63056	3.64674e-06	3.78275e-05
ENSG00000144802	NFKBIZ	238.687	1.05423	0.182172	5.78701	7.16491e-09	1.56964e-07
ENSG00000145358	DDIT4L	101.774	-1.11683	0.194332	-5.74705	9.08158e-09	1.93476e-07
ENSG00000145476	CYP4V2	233.382	-1.26472	0.218101	-5.79878	6.6799e-09	1.47287e-07
ENSG00000145779	TNFAIP8	180.853	-1.02696	0.172206	-5.96357	2.46782e-09	6.05291e-08
ENSG00000145882	PCYOX1L	229.588	-1.20058	0.233246	-5.14728	2.64286e-07	3.75202e-06
ENSG00000145888	GLRA1	4.95031	3.02417	0.885946	3.4135	0.000641352	0.00340308
ENSG00000145949	MYLK4	15.5058	-1.67729	0.589547	-2.84505	0.00444047	0.017368
ENSG00000146006	LRRTM2	32.6382	1.21871	0.353376	3.44876	0.000563159	0.00304514
ENSG00000146281	PM20D2	1722.35	-1.00591	0.159933	-6.28956	3.1837e-10	9.62576e-09
ENSG00000146376	ARHGAP18	95.95	-1.04856	0.247419	-4.23799	2.25526e-05	0.000189241
ENSG00000146411	SLC2A12	127.415	-1.58733	0.342558	-4.63376	3.59086e-06	3.7316e-05
ENSG00000146416	AIG1	282.011	-1.0298	0.202002	-5.09796	3.43326e-07	4.69783e-06
ENSG00000146453	PNLDC1	7.77748	2.6164	0.727007	3.59887	0.000319608	0.00187147
ENSG00000146904	EPHA1	12.2487	1.41032	0.524619	2.68827	0.00718228	0.0258362
ENSG00000147174	GCNA	104.391	1.17502	0.279013	4.21136	2.5384e-05	0.000209446
ENSG00000147257	GPC3	601.464	-1.10422	0.165935	-6.65457	2.84122e-11	1.09667e-09
ENSG00000147394	ZNF185	114.115	1.15029	0.179149	6.42082	1.35538e-10	4.58673e-09
ENSG00000147606	SLC26A7	18.3435	-1.28554	0.526376	-2.44225	0.0145961	0.0459846
ENSG00000147883	CDKN2B	368.608	1.25093	0.181435	6.89464	5.39998e-12	2.38749e-10
ENSG00000147955	SIGMAR1	2770.33	-1.10626	0.106606	-10.3772	3.14929e-25	1.01146e-22
ENSG00000148334	PTGES2	640.807	-1.15977	0.138752	-8.35854	6.35001e-17	6.71366e-15
ENSG00000148344	PTGES	26.7101	-1.2192	0.424546	-2.87177	0.00408178	0.0161921
ENSG00000148377	IDI2	16.9134	2.56336	0.463152	5.5346	3.11936e-08	5.7996e-07
ENSG00000148483	TMEM236	45.1973	1.8825	0.246184	7.64673	2.06155e-14	1.43818e-12
ENSG00000148677	ANKRD1	1195.58	3.17679	0.49316	6.44169	1.18148e-10	4.05468e-09
ENSG00000148700	ADD3	756.165	-1.29273	0.149581	-8.64235	5.50669e-18	6.74352e-16
ENSG00000148735	PLEKHS1	27.4316	2.53811	0.441042	5.7548	8.67438e-09	1.86198e-07
ENSG00000148832	PAOX	35.2927	-1.16141	0.320094	-3.62834	0.00028525	0.00169774
ENSG00000148942	SLC5A12	16.4591	-1.14126	0.473099	-2.4123	0.0158523	0.0493937
ENSG00000149292	TTC12	77.8553	-1.05299	0.295056	-3.56878	0.000358645	0.002068
ENSG00000149474	KAT14	179.391	-1.28269	0.223227	-5.74613	9.13069e-09	1.94036e-07
ENSG00000149476	TKFC	241.879	-1.03444	0.195607	-5.28837	1.23413e-07	1.90716e-06
ENSG00000149564	ESAM	72.8474	1.45508	0.352142	4.13208	3.59494e-05	0.00028317
ENSG00000149781	FERMT3	180.191	2.32533	0.213487	10.8921	1.25706e-27	5.63097e-25
ENSG00000149948	HMGA2	1108	-1.36571	0.14365	-9.5072	1.95862e-21	4.3868e-19
ENSG00000150054	MPP7	109.981	-1.22641	0.198641	-6.174	6.65845e-10	1.89532e-08
ENSG00000150281	CTF1	62.5958	-1.15379	0.24041	-4.79926	1.59257e-06	1.83043e-05
ENSG00000150337	FCGR1A	1.82679	3.21107	1.31867	2.43508	0.0148886	0.0467416
ENSG00000150594	ADRA2A	5.28535	2.54189	0.933182	2.72389	0.00645175	0.0236583
ENSG00000150722	PPP1R1C	9.73971	1.61154	0.607029	2.65479	0.00793567	0.0280193
ENSG00000150961	SEC24D	318.396	1.30449	0.113143	11.5295	9.36692e-31	6.64349e-28
ENSG00000151005	TKTL2	6.5903	2.08141	0.629576	3.30604	0.000946239	0.00470274
ENSG00000151150	ANK3	311.324	-1.1824	0.148346	-7.97059	1.5792e-15	1.3177e-13
ENSG00000151388	ADAMTS12	12.4933	2.53104	0.596789	4.24109	2.22435e-05	0.000186978
ENSG00000151773	CCDC122	99.4256	-1.55009	0.28294	-5.47851	4.28918e-08	7.67722e-07
ENSG00000151929	BAG3	4669.82	2.4487	0.109971	22.2669	7.74348e-110	1.31809e-105
ENSG00000152137	HSPB8	205.898	1.36484	0.329927	4.1368	3.52179e-05	0.000278957
ENSG00000152256	PDK1	988.712	-1.53337	0.448328	-3.4202	0.000625756	0.00333384
ENSG00000152348	ATG10	53.6714	-1.27356	0.289429	-4.40025	1.08126e-05	9.93798e-05
ENSG00000152475	ZNF837	52.0337	-1.34073	0.381167	-3.51743	0.00043574	0.00244388
ENSG00000152578	GRIA4	17.9257	1.02775	0.3579	2.87161	0.00408381	0.0161926
ENSG00000152591	DSPP	4.20345	-5.03092	1.49294	-3.3698	0.000752219	0.00390136
ENSG00000152672	CLEC4F	30.6437	-1.77727	0.430073	-4.13249	3.58852e-05	0.000282796
ENSG00000152785	BMP3	61.0966	-1.03819	0.312057	-3.32692	0.000878127	0.00442233
ENSG00000153037	SRP19	1573.16	1.36346	0.135192	10.0854	6.40944e-24	1.94824e-21
ENSG00000153234	NR4A2	124.168	1.21727	0.177177	6.87034	6.40474e-12	2.78116e-10
ENSG00000153832	FBXO36	65.3874	-1.28707	0.379582	-3.39075	0.000697014	0.00365176
ENSG00000153896	ZNF599	127.634	-1.12451	0.210436	-5.34372	9.10586e-08	1.47059e-06
ENSG00000154079	SDHAF4	32.4704	-1.31067	0.353638	-3.70626	0.000210343	0.00130769
ENSG00000154144	TBRG1	595.782	1.05551	0.123667	8.53512	1.40013e-17	1.61034e-15
ENSG00000154485	MMP21	27.568	1.17188	0.341166	3.43493	0.000592715	0.00318071
ENSG00000154556	SORBS2	13.8426	-2.8081	0.666305	-4.21443	2.50406e-05	0.000207316
ENSG00000154645	CHODL	50.9705	-1.25797	0.316145	-3.97909	6.91788e-05	0.000495401
ENSG00000155254	MARVELD1	778.684	-1.20006	0.147101	-8.15803	3.40525e-16	3.18484e-14
ENSG00000155792	DEPTOR	43.0368	-1.32176	0.311454	-4.24384	2.19732e-05	0.000184979
ENSG00000155886	SLC24A2	6.26633	-3.7243	1.18059	-3.15462	0.00160708	0.00740744
ENSG00000156097	GPR61	123.493	1.83314	0.586177	3.12727	0.00176436	0.00802075
ENSG00000156194	PPEF2	26.6039	1.16488	0.361397	3.22328	0.00126732	0.00605455
ENSG00000156510	HKDC1	8.9591	2.42739	0.643093	3.77455	0.000160299	0.0010374
ENSG00000156521	TYSND1	586.917	-1.89834	0.221563	-8.56795	1.05345e-17	1.21985e-15
ENSG00000157315	TMED6	30.3489	1.39058	0.3706	3.75224	0.000175258	0.00111858
ENSG00000157322	CLEC18A	2.75299	3.92124	1.18468	3.30996	0.000933095	0.00464555
ENSG00000157368	IL34	6.9418	1.60934	0.608961	2.64277	0.00822307	0.0288402
ENSG00000157680	DGKI	7.97926	2.83535	0.740645	3.82821	0.000129078	0.000853932
ENSG00000158008	EXTL1	18.9339	-1.15008	0.407787	-2.82031	0.0047978	0.0185063
ENSG00000158023	WDR66	48.7406	1.23479	0.291255	4.23955	2.23966e-05	0.000188078
ENSG00000158113	LRRC43	14.3492	1.69671	0.520447	3.26009	0.00111377	0.00541863
ENSG00000158483	FAM86C1	154.513	-1.10552	0.197579	-5.59532	2.20219e-08	4.2743e-07
ENSG00000158717	RNF166	478.356	-1.14404	0.104421	-10.9561	6.21157e-28	3.02095e-25
ENSG00000158748	HTR6	121.473	-1.52788	0.31424	-4.86214	1.16124e-06	1.38325e-05
ENSG00000158887	MPZ	26.6825	1.68019	0.353394	4.75444	1.99001e-06	2.21177e-05
ENSG00000159128	IFNGR2	60.6622	-3.02646	1.07797	-2.80754	0.00499212	0.0191086
ENSG00000159167	STC1	14.4651	-3.31338	0.79937	-4.14499	3.39824e-05	0.000269799
ENSG00000159184	HOXB13	307.414	-1.18343	0.149641	-7.90849	2.60537e-15	2.07236e-13
ENSG00000159197	KCNE2	17.9542	-1.16129	0.44308	-2.62095	0.00876858	0.0304134
ENSG00000159714	ZDHHC1	110.377	-1.54761	0.197873	-7.82122	5.23139e-15	4.0112e-13
ENSG00000159792	PSKH1	341.508	-1.36614	0.201142	-6.79189	1.10676e-11	4.61748e-10
ENSG00000159958	TNFRSF13C	132.881	-1.3362	0.318735	-4.19218	2.76282e-05	0.000225341
ENSG00000160094	ZNF362	501.107	-1.16642	0.134102	-8.69803	3.37695e-18	4.25796e-16
ENSG00000160124	CCDC58	97.9491	-1.05188	0.233383	-4.50709	6.57215e-06	6.39264e-05
ENSG00000160201	U2AF1	272.711	1.29774	0.201013	6.456	1.07505e-10	3.7194e-09
ENSG00000160221	GATD3A	51.9892	-1.20873	0.278068	-4.34688	1.38088e-05	0.000123517
ENSG00000160233	LRRC3	190.386	-1.58089	0.250648	-6.30722	2.84101e-10	8.77671e-09
ENSG00000160539	PLPP7	47.754	-2.07302	0.384731	-5.38823	7.11553e-08	1.18344e-06
ENSG00000160570	DEDD2	1201.72	1.27668	0.107599	11.8651	1.7966e-32	1.79893e-29
ENSG00000160813	PPP1R35	453.923	-1.32523	0.145488	-9.10888	8.32368e-20	1.37559e-17
ENSG00000160951	PTGER1	10.7642	2.03151	0.70287	2.8903	0.00384869	0.0154038
ENSG00000160963	COL26A1	130.832	-1.08326	0.206013	-5.2582	1.45475e-07	2.19734e-06
ENSG00000161180	CCDC116	36.1333	2.44689	0.319922	7.64838	2.03534e-14	1.42574e-12
ENSG00000161270	NPHS1	6.92508	2.14205	0.650209	3.2944	0.000986324	0.00488342
ENSG00000161395	PGAP3	69.8749	-1.05146	0.239453	-4.39111	1.12773e-05	0.000103176
ENSG00000161405	IKZF3	47.7929	1.35183	0.240203	5.62787	1.82444e-08	3.59857e-07
ENSG00000161558	TMEM143	200.406	-1.31746	0.177179	-7.43578	1.0395e-13	6.38787e-12
ENSG00000161638	ITGA5	785.09	1.11946	0.169032	6.62274	3.52589e-11	1.33373e-09
ENSG00000161652	IZUMO2	2.97115	3.19609	1.20982	2.64178	0.0082471	0.0288882
ENSG00000161798	AQP5	3.53555	3.18481	1.12627	2.82774	0.00468785	0.0181315
ENSG00000162004	CCDC78	150.199	-1.16969	0.198225	-5.90078	3.61783e-09	8.47081e-08
ENSG00000162039	MEIOB	5.89997	2.19319	0.836925	2.62053	0.00877926	0.0304236
ENSG00000162073	PAQR4	268.323	-1.1703	0.170673	-6.85696	7.03401e-12	3.03891e-10
ENSG00000162415	ZSWIM5	175.779	-1.2818	0.261896	-4.89431	9.86495e-07	1.19687e-05
ENSG00000162512	SDC3	1037.48	-1.17006	0.154854	-7.5559	4.15971e-14	2.73384e-12
ENSG00000162572	SCNN1D	260.86	-1.07315	0.167827	-6.39439	1.61186e-10	5.32758e-09
ENSG00000162591	MEGF6	114.647	-1.1225	0.276079	-4.06587	4.7853e-05	0.000362728
ENSG00000162616	DNAJB4	882.614	1.27913	0.144452	8.85506	8.36375e-19	1.16695e-16
ENSG00000162620	LRRIQ3	72.5296	-1.1964	0.311847	-3.83651	0.000124793	0.000830747
ENSG00000162729	IGSF8	425.452	-1.01134	0.148197	-6.82426	8.83782e-12	3.76093e-10
ENSG00000162734	PEA15	3017.11	1.05594	0.109747	9.62152	6.48673e-22	1.55517e-19
ENSG00000162771	FAM71A	6.55775	1.94846	0.651511	2.99068	0.00278353	0.0117513
ENSG00000162772	ATF3	5294.57	1.31148	0.136227	9.6272	6.13818e-22	1.49263e-19
ENSG00000162836	ACP6	519.021	-1.13324	0.246037	-4.606	4.10488e-06	4.19912e-05
ENSG00000162882	HAAO	15.7702	-1.22526	0.441132	-2.77754	0.0054772	0.0206542
ENSG00000162976	PQLC3	54.1632	-1.24255	0.352221	-3.52776	0.0004191	0.00236301
ENSG00000162992	NEUROD1	7.92513	2.15052	0.622971	3.45204	0.000556375	0.0030142
ENSG00000163075	CFAP221	19.3504	1.08914	0.429723	2.53452	0.0112602	0.037318
ENSG00000163319	MRPS18C	72.4153	1.43516	0.35366	4.05801	4.94928e-05	0.000373268
ENSG00000163354	DCST2	27.7698	-1.3804	0.393664	-3.50654	0.000453967	0.00252613
ENSG00000163357	DCST1	47.1031	-1.28615	0.30716	-4.18724	2.82368e-05	0.000229316
ENSG00000163464	CXCR1	9.68756	3.85068	0.950689	4.0504	5.11292e-05	0.000381552
ENSG00000163479	SSR2	1645.4	1.00085	0.132535	7.55158	4.30004e-14	2.8152e-12
ENSG00000163516	ANKZF1	801.311	-1.02205	0.203504	-5.02228	5.10615e-07	6.7198e-06
ENSG00000163520	FBLN2	29.2183	-1.78026	0.448262	-3.97147	7.1429e-05	0.00050873
ENSG00000163617	CCDC191	95.0868	-1.03824	0.290653	-3.5721	0.000354135	0.00204411
ENSG00000163626	COX18	307.013	-1.0776	0.176127	-6.11833	9.45604e-10	2.58779e-08
ENSG00000163635	ATXN7	51.9701	1.58346	0.439116	3.60602	0.000310924	0.00182817
ENSG00000163666	HESX1	21.3204	-1.03939	0.394189	-2.63678	0.00836979	0.0292307
ENSG00000163689	C3orf67	92.995	-1.23304	0.26631	-4.63009	3.65515e-06	3.78916e-05
ENSG00000163806	SPDYA	37.4861	1.0468	0.389044	2.69069	0.00713051	0.0256988
ENSG00000163817	SLC6A20	28.9626	2.67915	0.523482	5.11794	3.08885e-07	4.28163e-06
ENSG00000163874	ZC3H12A	162.953	1.36183	0.157159	8.66527	4.50444e-18	5.59669e-16
ENSG00000163877	SNIP1	929.943	1.04045	0.198707	5.2361	1.64004e-07	2.44885e-06
ENSG00000163879	DNALI1	39.5538	1.86418	0.313691	5.94272	2.80322e-09	6.75962e-08
ENSG00000163884	KLF15	362.488	-1.07347	0.170876	-6.28216	3.33895e-10	1.00772e-08
ENSG00000163959	SLC51A	56.9727	1.2849	0.280326	4.58359	4.57056e-06	4.61996e-05
ENSG00000163995	ABLIM2	18.6654	-1.25427	0.453209	-2.76753	0.00564822	0.0211213
ENSG00000164082	GRM2	12.5261	2.14164	0.698597	3.06562	0.00217216	0.00953443
ENSG00000164099	PRSS12	317.686	-1.08843	0.193893	-5.61354	1.98228e-08	3.88738e-07
ENSG00000164107	HAND2	80.8514	-1.13839	0.261955	-4.34573	1.38812e-05	0.000124038
ENSG00000164120	HPGD	68.8422	-1.4185	0.23447	-6.04984	1.4499e-09	3.76797e-08
ENSG00000164124	TMEM144	142.859	-1.14772	0.215123	-5.33518	9.54491e-08	1.52988e-06
ENSG00000164237	CMBL	384.517	-1.21166	0.114739	-10.5602	4.55849e-26	1.61655e-23
ENSG00000164323	CFAP97	786.275	-1.16806	0.24838	-4.70269	2.56755e-06	2.76264e-05
ENSG00000164430	CGAS	16.024	1.70459	0.587402	2.90191	0.00370898	0.0149218
ENSG00000164440	TXLNB	32.9257	-1.08817	0.382793	-2.84272	0.00447306	0.0174719
ENSG00000164591	MYOZ3	8.45378	2.2677	0.59202	3.83045	0.000127911	0.000848516
ENSG00000164627	KIF6	41.5145	-2.85033	0.404898	-7.03962	1.92761e-12	9.40165e-11
ENSG00000164638	SLC29A4	141.351	-1.04749	0.172106	-6.0863	1.1555e-09	3.07809e-08
ENSG00000164776	PHKG1	94.3829	1.07603	0.23127	4.65273	3.27572e-06	3.43557e-05
ENSG00000164850	GPER1	62.2832	1.5568	0.249845	6.23104	4.63354e-10	1.35986e-08
ENSG00000164885	CDK5	32.7421	-1.21528	0.374577	-3.24441	0.00117696	0.00568668
ENSG00000164949	GEM	169.905	1.38098	0.262794	5.25501	1.48016e-07	2.23165e-06
ENSG00000165029	ABCA1	89.5113	1.12138	0.263407	4.25724	2.0697e-05	0.00017624
ENSG00000165076	PRSS37	10.7021	1.67408	0.590523	2.83491	0.00458379	0.017814
ENSG00000165102	HGSNAT	430.346	-1.04616	0.187796	-5.57073	2.53668e-08	4.83531e-07
ENSG00000165194	PCDH19	59.0401	2.05254	0.242595	8.46075	2.65661e-17	2.91747e-15
ENSG00000165300	SLITRK5	902.509	-1.1038	0.205071	-5.38252	7.34496e-08	1.21384e-06
ENSG00000165370	GPR101	5.61046	2.90993	0.836502	3.47869	0.000503873	0.00276765
ENSG00000165376	CLDN2	13.7175	1.82564	0.611767	2.9842	0.00284319	0.0119587
ENSG00000165379	LRFN5	27.3031	-1.58601	0.633792	-2.50241	0.012335	0.0401159
ENSG00000165507	DEPP1	44.0274	-1.18718	0.367423	-3.2311	0.00123315	0.00591455
ENSG00000165516	KLHDC2	262.541	-1.10931	0.289453	-3.83242	0.000126891	0.000842737
ENSG00000165698	SPACA9	68.5436	-1.19951	0.267067	-4.49144	7.07446e-06	6.84602e-05
ENSG00000165879	FRAT1	121.34	-1.23346	0.244043	-5.05426	4.32055e-07	5.7818e-06
ENSG00000166033	HTRA1	74.6081	-1.59788	0.252019	-6.34032	2.29285e-10	7.24098e-09
ENSG00000166192	SENP8	120.841	-1.42067	0.198805	-7.14605	8.93131e-13	4.59302e-11
ENSG00000166228	PCBD1	315.429	-1.05008	0.119283	-8.80326	1.32894e-18	1.79533e-16
ENSG00000166317	SYNPO2L	13.7144	1.61806	0.63835	2.53475	0.0112528	0.0373093
ENSG00000166401	SERPINB8	7.8233	2.04149	0.635056	3.21466	0.00130597	0.00620609
ENSG00000166432	ZMAT1	59.0684	-1.22382	0.437512	-2.79721	0.00515453	0.01962
ENSG00000166546	BEAN1	13.1256	-1.81859	0.638756	-2.84708	0.00441226	0.0172656
ENSG00000166596	CFAP52	20.2682	-1.3409	0.532452	-2.51835	0.0117908	0.0387681
ENSG00000166823	MESP1	166.265	-1.4607	0.24203	-6.0352	1.58768e-09	4.10097e-08
ENSG00000166856	GPR182	10.4743	-1.97323	0.787263	-2.50644	0.0121953	0.039768
ENSG00000167103	PIP5KL1	77.1198	1.02027	0.23971	4.25628	2.07861e-05	0.000176734
ENSG00000167136	ENDOG	82.9052	-1.2717	0.326394	-3.89622	9.77076e-05	0.000669287
ENSG00000167178	ISLR2	12.062	1.27107	0.487785	2.60579	0.00916615	0.0315141
ENSG00000167311	ART5	27.336	-1.22224	0.435747	-2.80493	0.00503275	0.0192252
ENSG00000167371	PRRT2	74.7524	-1.02608	0.280123	-3.66296	0.000249318	0.00151243
ENSG00000167522	ANKRD11	6488.49	1.00012	0.163359	6.12225	9.22628e-10	2.53306e-08
ENSG00000167550	RHEBL1	78.5331	1.17112	0.243567	4.80818	1.52308e-06	1.75888e-05
ENSG00000167588	GPD1	11.3237	-1.75572	0.641625	-2.73637	0.00621207	0.0228829
ENSG00000167641	PPP1R14A	114.077	-1.72304	0.202338	-8.51565	1.65653e-17	1.87983e-15
ENSG00000167654	ATCAY	5.11926	1.84763	0.693869	2.6628	0.00774938	0.0275042
ENSG00000167700	MFSD3	450.243	-1.49607	0.198629	-7.53198	4.99774e-14	3.24701e-12
ENSG00000167703	SLC43A2	13.4154	1.35952	0.473145	2.87337	0.00406116	0.0161178
ENSG00000167723	TRPV3	30.9123	1.81211	0.305492	5.93177	2.99681e-09	7.1445e-08
ENSG00000167799	NUDT8	31.5456	-1.00187	0.327163	-3.0623	0.0021964	0.00962099
ENSG00000167800	TBX10	14.8103	2.85167	0.549514	5.18944	2.10922e-07	3.05559e-06
ENSG00000167880	EVPL	48.5409	3.06422	0.333496	9.18817	3.99565e-20	6.94019e-18
ENSG00000167941	SOST	3.33424	3.74556	1.21162	3.09136	0.00199245	0.00888537
ENSG00000167964	RAB26	25.4829	-1.56763	0.395697	-3.9617	7.44174e-05	0.000527366
ENSG00000167995	BEST1	628.919	1.45291	0.185588	7.8287	4.92921e-15	3.81387e-13
ENSG00000168010	ATG16L2	260.778	-1.10488	0.256045	-4.31518	1.59474e-05	0.000140071
ENSG00000168237	GLYCTK	64.81	-1.0272	0.384877	-2.6689	0.00760998	0.0270885
ENSG00000168329	CX3CR1	14.612	-1.30793	0.488167	-2.67926	0.00737857	0.0264083
ENSG00000168386	FILIP1L	255.633	2.07696	0.221486	9.37738	6.76344e-21	1.35444e-18
ENSG00000168389	MFSD2A	144.339	1.19227	0.214507	5.55819	2.72593e-08	5.14421e-07
ENSG00000168398	BDKRB2	26.2082	1.35314	0.329997	4.10046	4.12333e-05	0.000318599
ENSG00000168539	CHRM1	8.60229	3.42927	0.862244	3.97715	6.97463e-05	0.000499252
ENSG00000168621	GDNF	62.7931	1.30336	0.238839	5.45706	4.84071e-08	8.52105e-07
ENSG00000168671	UGT3A2	45.5032	-2.04229	0.359985	-5.67327	1.40093e-08	2.85932e-07
ENSG00000168772	CXXC4	132.765	-1.20885	0.188804	-6.40266	1.52688e-10	5.08623e-09
ENSG00000168802	CHTF8	26.5839	1.44537	0.382057	3.78313	0.000154869	0.00100579
ENSG00000168894	RNF181	85.9428	1.15895	0.431821	2.68386	0.00727786	0.0261303
ENSG00000168913	ENHO	114.968	-1.07972	0.22825	-4.73041	2.24062e-06	2.46222e-05
ENSG00000168961	LGALS9	36.0784	1.15907	0.389802	2.97349	0.00294429	0.0123261
ENSG00000169026	SLC49A3	59.7036	-1.40959	0.321804	-4.38029	1.18524e-05	0.000107601
ENSG00000169126	ARMC4	41.9436	-1.17968	0.319969	-3.68687	0.000227033	0.0013926
ENSG00000169155	ZBTB43	1133.35	1.14737	0.0920876	12.4596	1.24038e-35	1.50813e-32
ENSG00000169169	CPT1C	77.2647	-1.21311	0.251339	-4.8266	1.38882e-06	1.6167e-05
ENSG00000169393	AC010330.1	7.34094	1.90712	0.641748	2.97176	0.00296101	0.0123869
ENSG00000169403	PTAFR	142.374	1.28478	0.221854	5.7911	6.99271e-09	1.53389e-07
ENSG00000169499	PLEKHA2	102.577	-1.21715	0.232337	-5.23872	1.61693e-07	2.41858e-06
ENSG00000169758	TMEM266	97.9701	-1.46601	0.196049	-7.47778	7.55883e-14	4.78314e-12
ENSG00000169760	NLGN1	148.907	-1.08279	0.274421	-3.94574	7.95544e-05	0.000559808
ENSG00000169840	GSX1	4.03711	5.04333	1.17841	4.27977	1.87085e-05	0.000160917
ENSG00000169877	AHSP	2.65323	4.40675	1.23572	3.56614	0.000362282	0.00208337
ENSG00000169962	TAS1R3	34.1797	1.6242	0.378478	4.29139	1.7756e-05	0.000153891
ENSG00000169991	IFFO2	864.827	1.30616	0.114385	11.419	3.36128e-30	2.1191e-27
ENSG00000170092	SPDYE5	24.2789	1.0685	0.333581	3.20312	0.00135948	0.00640563
ENSG00000170209	ANKK1	15.6935	-1.61187	0.522038	-3.08764	0.00201751	0.00896893
ENSG00000170275	CRTAP	2649.93	-1.1597	0.189142	-6.13136	8.71303e-10	2.40768e-08
ENSG00000170293	CMTM8	175.181	-1.08446	0.327685	-3.30947	0.000934729	0.00465232
ENSG00000170458	CD14	83.5625	1.04986	0.384791	2.72838	0.00636467	0.0233738
ENSG00000170468	RIOX1	9.1404	2.17707	0.672484	3.23736	0.00120642	0.00580595
ENSG00000170482	SLC23A1	28.4116	1.42129	0.399611	3.55668	0.000375566	0.00214887
ENSG00000170743	SYT9	19.8874	-2.12412	0.616509	-3.44541	0.000570196	0.0030783
ENSG00000170801	HTRA3	103.469	-1.74778	0.219069	-7.97822	1.48454e-15	1.25151e-13
ENSG00000170899	GSTA4	233.349	-1.13966	0.172376	-6.61151	3.80428e-11	1.42322e-09
ENSG00000170915	PAQR8	241.601	-1.60374	0.239927	-6.68427	2.32075e-11	9.14439e-10
ENSG00000171124	FUT3	158.434	1.13748	0.21002	5.41607	6.09247e-08	1.03571e-06
ENSG00000171227	TMEM37	29.0276	-1.37352	0.389156	-3.52947	0.000416395	0.00235087
ENSG00000171236	LRG1	9.10889	2.97856	0.689466	4.3201	1.55957e-05	0.000137549
ENSG00000171243	SOSTDC1	44.2506	-2.8274	0.427843	-6.6085	3.88222e-11	1.44919e-09
ENSG00000171298	GAA	1164.97	-1.11996	0.13039	-8.58937	8.74492e-18	1.02659e-15
ENSG00000171385	KCND3	25.2288	1.38123	0.429002	3.21963	0.00128357	0.00611328
ENSG00000171388	APLN	52.9848	-1.93355	0.341392	-5.66372	1.48129e-08	2.99817e-07
ENSG00000171435	KSR2	77.9995	-1.2468	0.364748	-3.41825	0.000630255	0.00335571
ENSG00000171476	HOPX	31.5254	-1.53411	0.337772	-4.54184	5.57646e-06	5.52839e-05
ENSG00000171522	PTGER4	5.84572	1.99816	0.810162	2.46637	0.013649	0.0435293
ENSG00000171551	ECEL1	54.4392	-1.3013	0.304864	-4.26846	1.96823e-05	0.000168528
ENSG00000171595	DNAI2	4.00208	2.89597	1.0313	2.80809	0.00498368	0.019089
ENSG00000171777	RASGRP4	6.92052	1.95383	0.752031	2.59807	0.00937491	0.0320892
ENSG00000171786	NHLH1	217.609	1.40834	0.251621	5.59705	2.1803e-08	4.24148e-07
ENSG00000171794	UTF1	32.1985	-1.81851	0.446037	-4.07703	4.56142e-05	0.000347402
ENSG00000172071	EIF2AK3	583.613	1.07835	0.110732	9.73842	2.06741e-22	5.41408e-20
ENSG00000172073	TEX37	2.82037	2.78974	1.07089	2.60506	0.00918574	0.0315687
ENSG00000172238	ATOH1	37.3974	-1.64127	0.357417	-4.59202	4.38978e-06	4.46107e-05
ENSG00000172340	SUCLG2	340.366	-1.09396	0.16014	-6.8313	8.41473e-12	3.58986e-10
ENSG00000172349	IL16	22.882	1.83339	0.378395	4.84517	1.26504e-06	1.49331e-05
ENSG00000172425	TTC36	16.5464	-1.9357	0.630692	-3.06917	0.00214655	0.00944395
ENSG00000172426	RSPH9	51.545	1.76253	0.407557	4.32463	1.5279e-05	0.000135106
ENSG00000172476	RAB40A	141.389	-1.05213	0.218249	-4.82076	1.43013e-06	1.65543e-05
ENSG00000172543	CTSW	9.07895	1.98099	0.707051	2.80176	0.00508246	0.0193759
ENSG00000172731	LRRC20	358.636	-1.76393	0.208543	-8.45834	2.71215e-17	2.94053e-15
ENSG00000172748	ZNF596	54.7342	1.14919	0.234189	4.90712	9.24216e-07	1.12936e-05
ENSG00000172794	RAB37	17.1007	-1.21976	0.424791	-2.87142	0.00408627	0.0161985
ENSG00000172986	GXYLT2	188.246	-1.1516	0.24574	-4.68627	2.78232e-06	2.97492e-05
ENSG00000173080	RXFP4	4.81437	2.98271	0.899564	3.31573	0.000914042	0.00457075
ENSG00000173085	COQ2	118.306	-1.31139	0.255121	-5.14027	2.74342e-07	3.88107e-06
ENSG00000173110	HSPA6	15246.7	5.24651	0.492752	10.6474	1.79359e-26	6.93875e-24
ENSG00000173376	NDNF	105.663	-1.07333	0.277804	-3.86362	0.000111721	0.000754347
ENSG00000173389	IQCF1	1.82784	3.82186	1.45828	2.62079	0.00877254	0.0304134
ENSG00000173404	INSM1	290.014	-1.08271	0.171813	-6.30168	2.94429e-10	8.99778e-09
ENSG00000173530	TNFRSF10D	503.27	1.44373	0.186998	7.72061	1.15778e-14	8.45829e-13
ENSG00000173621	LRFN4	371.699	-1.05828	0.148643	-7.11965	1.08202e-12	5.46847e-11
ENSG00000173627	APOBEC4	3.37054	3.82295	1.15968	3.29656	0.000978768	0.00485307
ENSG00000173728	C1orf100	10.548	1.40641	0.568232	2.47506	0.0133216	0.0426915
ENSG00000173933	RBM4	443.015	1.20725	0.155975	7.74003	9.939e-15	7.35573e-13
ENSG00000173991	TCAP	75.0635	1.03243	0.265471	3.88907	0.00010063	0.000686546
ENSG00000174038	C9orf131	12.1595	2.34194	0.628028	3.72904	0.000192212	0.00121134
ENSG00000174599	TRAM1L1	63.5589	-1.48529	0.283606	-5.23718	1.63051e-07	2.43674e-06
ENSG00000174684	B4GAT1	1394.96	-1.3571	0.135944	-9.98276	1.8136e-23	5.3226e-21
ENSG00000174697	LEP	2.89503	3.15899	1.25412	2.51889	0.0117724	0.0387199
ENSG00000174721	FGFBP3	125.804	-1.06461	0.202284	-5.26296	1.41753e-07	2.15247e-06
ENSG00000174844	DNAH12	35.8257	1.08542	0.287111	3.7805	0.000156514	0.00101531
ENSG00000174945	AMZ1	20.615	1.99352	0.412621	4.83137	1.35597e-06	1.58417e-05
ENSG00000175003	SLC22A1	4.27954	2.39852	0.822359	2.91664	0.00353826	0.0143606
ENSG00000175182	FAM131A	180.035	-1.41345	0.203522	-6.94493	3.78655e-12	1.75148e-10
ENSG00000175189	INHBC	84.0353	1.61208	0.234054	6.88765	5.67227e-12	2.50138e-10
ENSG00000175197	DDIT3	504.257	1.41605	0.196698	7.19909	6.06173e-13	3.2503e-11
ENSG00000175264	CHST1	36.2007	1.1853	0.285065	4.15801	3.21037e-05	0.000256438
ENSG00000175356	SCUBE2	27.1908	1.67277	0.453515	3.68845	0.000225623	0.00138598
ENSG00000175518	UBQLNL	5.1457	2.57543	1.02788	2.50559	0.0122249	0.0398567
ENSG00000175536	LIPT2	131.875	-2.26148	0.239733	-9.4333	3.97397e-21	8.35123e-19
ENSG00000175564	UCP3	75.4432	1.31136	0.300813	4.35937	1.30436e-05	0.000117413
ENSG00000175592	FOSL1	209.566	1.78336	0.279616	6.37791	1.79523e-10	5.86533e-09
ENSG00000175602	CCDC85B	873.814	-1.12872	0.148934	-7.57867	3.49125e-14	2.33051e-12
ENSG00000175634	RPS6KB2	374.828	1.00581	0.236895	4.2458	2.17814e-05	0.000183637
ENSG00000175643	RMI2	562.246	-1.01261	0.168411	-6.01273	1.8242e-09	4.66239e-08
ENSG00000175874	CREG2	51.214	-1.17831	0.337593	-3.49033	0.000482422	0.00266357
ENSG00000175894	TSPEAR	118.316	1.16448	0.210626	5.52863	3.22746e-08	5.98451e-07
ENSG00000176040	TMPRSS7	1.67458	4.25728	1.54907	2.74829	0.00599078	0.0222023
ENSG00000176046	NUPR1	362.948	1.26995	0.294084	4.31832	1.57221e-05	0.000138434
ENSG00000176055	MBLAC2	234.667	-2.13048	0.194193	-10.971	5.27127e-28	2.63905e-25
ENSG00000176125	UFSP1	107.433	-1.10689	0.293892	-3.76633	0.000165667	0.00106656
ENSG00000176302	FOXR1	2.49864	-4.27852	1.63795	-2.61211	0.00899851	0.031038
ENSG00000176383	B3GNT4	109.802	1.31418	0.231985	5.66495	1.47069e-08	2.98025e-07
ENSG00000176386	CDC26	16.2	1.41926	0.555742	2.55381	0.0106552	0.0356326
ENSG00000176387	HSD11B2	60.8299	-1.03762	0.256674	-4.04255	5.28735e-05	0.000391821
ENSG00000176678	FOXL1	56.0001	-1.22698	0.299363	-4.09865	4.15563e-05	0.000320513
ENSG00000176732	PFN4	7.44341	-2.0069	0.785363	-2.55538	0.0106071	0.0355179
ENSG00000176771	NCKAP5	26.5031	-1.18444	0.395613	-2.99393	0.00275406	0.0116487
ENSG00000177674	AGTRAP	332.976	-1.09791	0.186458	-5.88824	3.90328e-09	9.02719e-08
ENSG00000177688	SUMO4	38.6451	2.76627	0.411208	6.72719	1.72973e-11	6.94422e-10
ENSG00000177854	TMEM187	107.009	-2.18742	0.3371	-6.48894	8.64415e-11	3.0401e-09
ENSG00000177990	DPY19L2	18.4386	-1.54412	0.47921	-3.22222	0.00127202	0.00607018
ENSG00000178026	LRRC75B	157.015	-1.0339	0.189247	-5.46324	4.67528e-08	8.26862e-07
ENSG00000178342	KCNG2	5.83749	2.01561	0.729791	2.7619	0.00574667	0.0214235
ENSG00000178343	SHISA3	89.2137	-1.44533	0.25893	-5.58194	2.37844e-08	4.58629e-07
ENSG00000178381	ZFAND2A	405.188	2.29588	0.133333	17.2192	1.90692e-66	8.11491e-63
ENSG00000178425	NT5DC1	267.468	-1.22241	0.153067	-7.98612	1.39248e-15	1.18514e-13
ENSG00000178531	CTXN1	268.489	-1.58026	0.163176	-9.6844	3.51274e-22	8.66578e-20
ENSG00000178567	EPM2AIP1	39.0047	1.1139	0.300371	3.70841	0.000208561	0.00129994
ENSG00000178568	ERBB4	68.0792	-1.18724	0.323673	-3.66803	0.000244423	0.00148592
ENSG00000178585	CTNNBIP1	259.564	-1.29237	0.184162	-7.01754	2.25807e-12	1.08886e-10
ENSG00000178752	ERFE	424.022	-1.07553	0.155232	-6.9285	4.25322e-12	1.94619e-10
ENSG00000178789	CD300LB	1.24868	4.40351	1.80982	2.43312	0.0149694	0.046978
ENSG00000178796	RIIAD1	7.29937	1.88092	0.626461	3.00246	0.00267811	0.0113768
ENSG00000178821	TMEM52	48.9257	-2.0787	0.372447	-5.58121	2.38851e-08	4.59923e-07
ENSG00000178878	APOLD1	171.846	-1.10341	0.192126	-5.74315	9.29339e-09	1.96756e-07
ENSG00000178928	TPRX1	4.59503	4.28979	1.09745	3.90887	9.27275e-05	0.000641108
ENSG00000178947	SMIM10L2A	194.066	-1.49971	0.216501	-6.92706	4.29681e-12	1.96087e-10
ENSG00000178980	SELENOW	610.948	1.16597	0.161892	7.20214	5.9275e-13	3.19297e-11
ENSG00000179029	TMEM107	133.454	-1.07874	0.201436	-5.35525	8.5438e-08	1.39005e-06
ENSG00000179044	EXOC3L1	23.3691	-1.21432	0.490635	-2.475	0.0133237	0.0426915
ENSG00000179388	EGR3	31.0604	1.70622	0.573375	2.97575	0.0029227	0.0122477
ENSG00000179403	VWA1	189.962	-1.00569	0.243517	-4.12985	3.62993e-05	0.000285398
ENSG00000179580	RNF151	12.7543	1.50982	0.587773	2.56872	0.0102076	0.0344545
ENSG00000179603	GRM8	7.80064	2.40945	0.726094	3.31837	0.00090545	0.00453711
ENSG00000179627	AL590327.1	98.3763	-1.11199	0.224106	-4.96192	6.98009e-07	8.78161e-06
ENSG00000179673	RPRML	129.503	-1.73396	0.291959	-5.93906	2.86661e-09	6.87259e-08
ENSG00000179674	ARL14	15.8018	2.96087	0.532483	5.5605	2.69001e-08	5.08205e-07
ENSG00000179772	FOXS1	8.94361	2.14716	0.688725	3.11759	0.00182336	0.0082458
ENSG00000179862	CITED4	40.4803	-1.90908	0.31768	-6.00944	1.8617e-09	4.72984e-08
ENSG00000179909	ZNF154	27.4279	1.14993	0.369794	3.10965	0.0018731	0.00843489
ENSG00000180332	KCTD4	3.74864	2.8235	1.13507	2.48752	0.0128637	0.0415024
ENSG00000180340	FZD2	333.355	-1.13207	0.177705	-6.37053	1.8838e-10	6.13119e-09
ENSG00000180425	C11orf71	113.296	-1.06819	0.214758	-4.97395	6.56032e-07	8.35227e-06
ENSG00000180525	PRR26	52.481	1.10626	0.300624	3.67987	0.000233351	0.00142625
ENSG00000180739	S1PR5	103.424	-1.0597	0.213917	-4.9538	7.27792e-07	9.11588e-06
ENSG00000180767	CHST13	13.4902	-2.07998	0.591787	-3.51474	0.000440183	0.00246231
ENSG00000180787	ZFP3	9.69894	2.60423	0.65989	3.94647	7.93127e-05	0.000558569
ENSG00000180834	MAP6D1	19.9179	-2.0577	0.632605	-3.25275	0.00114295	0.00553967
ENSG00000180902	D2HGDH	272.998	-1.97132	0.186756	-10.5556	4.78669e-26	1.66284e-23
ENSG00000180929	GPR62	17.9318	2.23485	0.421638	5.3004	1.1555e-07	1.80449e-06
ENSG00000181192	DHTKD1	1002.27	-1.12487	0.199467	-5.63939	1.70657e-08	3.3936e-07
ENSG00000181381	DDX60L	1.50555	4.08547	1.5604	2.61822	0.00883902	0.0305809
ENSG00000181392	SYNE4	73.814	2.51724	0.269853	9.32817	1.07713e-20	2.03721e-18
ENSG00000181458	TMEM45A	113.399	-1.05115	0.195145	-5.38653	7.18304e-08	1.18939e-06
ENSG00000181481	RNF135	153.38	-1.576	0.190223	-8.28497	1.18138e-16	1.18991e-14
ENSG00000181585	TMIE	8.15204	-2.70427	0.801847	-3.37255	0.00074476	0.00386702
ENSG00000181656	GPR88	11.3784	-1.94296	0.642743	-3.02292	0.00250349	0.0107721
ENSG00000181773	GPR3	87.9782	1.12504	0.288635	3.89781	9.7066e-05	0.000665723
ENSG00000181856	SLC2A4	34.3549	-1.72888	0.390022	-4.43277	9.30311e-06	8.72974e-05
ENSG00000181982	CCDC149	6.92001	1.84853	0.734121	2.51802	0.0118016	0.0387807
ENSG00000182054	IDH2	212.251	-1.51109	0.18638	-8.10757	5.16412e-16	4.67573e-14
ENSG00000182168	UNC5C	116.775	-1.52561	0.295769	-5.15811	2.4946e-07	3.55638e-06
ENSG00000182185	RAD51B	41.1191	-1.05646	0.321778	-3.2832	0.00102635	0.00504054
ENSG00000182308	DCAF4L1	173.207	1.33365	0.222558	5.99234	2.06839e-09	5.2083e-08
ENSG00000182359	KBTBD3	37.5174	-1.35381	0.386664	-3.50126	0.000463065	0.00256623
ENSG00000182450	KCNK4	15.28	1.2775	0.436683	2.92546	0.00343951	0.0140334
ENSG00000182575	NXPH3	42.6327	1.44084	0.355836	4.04918	5.13977e-05	0.00038317
ENSG00000182687	GALR2	74.2797	1.52899	0.333242	4.58822	4.47038e-06	4.53756e-05
ENSG00000182866	LCK	10.4288	2.47366	0.54727	4.52	6.184e-06	6.05314e-05
ENSG00000182902	SLC25A18	64.0671	1.03049	0.247333	4.16643	3.09408e-05	0.000247847
ENSG00000183023	SLC8A1	184.575	-1.51244	0.245775	-6.15377	7.56625e-10	2.12529e-08
ENSG00000183114	FAM43B	107.42	-1.18503	0.247344	-4.79103	1.65927e-06	1.89051e-05
ENSG00000183153	GJD3	50.8972	-1.13572	0.30593	-3.71236	0.000205339	0.00128361
ENSG00000183248	PRR36	206.391	-1.25375	0.231013	-5.42715	5.72595e-08	9.85513e-07
ENSG00000183317	EPHA10	179.713	-1.18141	0.158268	-7.46459	8.35584e-14	5.21001e-12
ENSG00000183463	URAD	10.8002	-2.42517	0.744227	-3.25864	0.00111948	0.00544138
ENSG00000183578	TNFAIP8L3	11.9843	1.30828	0.469459	2.78678	0.00532344	0.0201637
ENSG00000183615	FAM167B	16.1916	1.57126	0.510439	3.07826	0.00208216	0.00919866
ENSG00000183621	ZNF438	48.5907	-1.40572	0.282097	-4.98311	6.2571e-07	8.03836e-06
ENSG00000183647	ZNF530	689.47	1.01116	0.14148	7.14704	8.86694e-13	4.57373e-11
ENSG00000183691	NOG	112.517	-2.73609	0.341956	-8.00129	1.23125e-15	1.0585e-13
ENSG00000183762	KREMEN1	588.918	-1.14751	0.138344	-8.29458	1.08968e-16	1.10408e-14
ENSG00000183785	TUBA8	45.3621	1.05901	0.277495	3.81631	0.000135462	0.000891661
ENSG00000183813	CCR4	13.8929	1.71023	0.657145	2.60251	0.00925434	0.031766
ENSG00000184047	DIABLO	76.4319	1.0453	0.282123	3.70512	0.000211293	0.00131216
ENSG00000184113	CLDN5	30.4692	1.22067	0.33069	3.69129	0.000223123	0.0013736
ENSG00000184117	NIPSNAP1	784.319	-1.07184	0.172739	-6.20497	5.47065e-10	1.58101e-08
ENSG00000184144	CNTN2	8.25959	2.00755	0.760143	2.64102	0.00826562	0.0289322
ENSG00000184221	OLIG1	104.991	-2.06309	0.227713	-9.06006	1.30382e-19	2.09374e-17
ENSG00000184227	ACOT1	68.2253	-1.00193	0.232512	-4.30914	1.6389e-05	0.000143505
ENSG00000184343	SRPK3	90.9497	-1.0951	0.312101	-3.50879	0.000450143	0.00250731
ENSG00000184384	MAML2	71.7559	-1.42547	0.311623	-4.57435	4.77703e-06	4.80583e-05
ENSG00000184389	A3GALT2	5.2907	2.35513	0.725057	3.2482	0.00116139	0.00561467
ENSG00000184451	CCR10	70.2612	-1.44471	0.255918	-5.64519	1.65e-08	3.2888e-07
ENSG00000184508	HDDC3	190.395	-1.01404	0.167464	-6.05526	1.40192e-09	3.65443e-08
ENSG00000184557	SOCS3	70.3942	1.00744	0.234986	4.28724	1.8091e-05	0.000156556
ENSG00000184709	LRRC26	10.7134	-2.18638	0.79938	-2.7351	0.00623615	0.0229617
ENSG00000184735	DDX53	1.73618	4.87599	1.6691	2.92133	0.00348542	0.0141833
ENSG00000184897	H1FX	3479.09	-1.19709	0.182934	-6.54383	5.99623e-11	2.18094e-09
ENSG00000184898	RBM43	128.135	-1.94203	0.255195	-7.60998	2.74139e-14	1.87405e-12
ENSG00000184903	IMMP2L	22.2349	-1.1118	0.437947	-2.53867	0.0111276	0.0369588
ENSG00000184924	PTRHD1	119.183	-1.19217	0.175997	-6.77384	1.25406e-11	5.18122e-10
ENSG00000185008	ROBO2	82.8278	-1.1877	0.345356	-3.43905	0.000583766	0.00313763
ENSG00000185022	MAFF	348.54	1.95116	0.200804	9.71672	2.55894e-22	6.50124e-20
ENSG00000185250	PPIL6	34.9635	-1.16637	0.338564	-3.44506	0.000570933	0.0030813
ENSG00000185432	METTL7A	496.393	-1.2496	0.117603	-10.6256	2.26616e-26	8.38578e-24
ENSG00000185437	SH3BGR	22.6978	1.0793	0.344586	3.13218	0.00173514	0.0079078
ENSG00000185519	FAM131C	64.6393	-1.97832	0.3797	-5.21022	1.88613e-07	2.76774e-06
ENSG00000185527	AC139530.1	14.0624	1.33924	0.540926	2.47583	0.0132928	0.0426362
ENSG00000185585	OLFML2A	75.9631	-1.22981	0.254361	-4.8349	1.3321e-06	1.55949e-05
ENSG00000185630	PBX1	1077.43	-1.01312	0.128419	-7.88918	3.0417e-15	2.38598e-13
ENSG00000185662	SMIM23	5.4186	1.9864	0.710726	2.79489	0.00519172	0.0197365
ENSG00000185745	IFIT1	94.6891	-1.56625	0.244095	-6.41656	1.39387e-10	4.6934e-09
ENSG00000185875	THNSL1	236.717	-1.18095	0.151403	-7.80007	6.18711e-15	4.72273e-13
ENSG00000185883	ATP6V0C	27.5114	1.55407	0.518236	2.99877	0.00271073	0.0114953
ENSG00000185958	FAM186A	8.69558	-2.81024	0.920681	-3.05235	0.00227055	0.0098974
ENSG00000185989	RASA3	52.06	-1.17932	0.30207	-3.90412	9.45699e-05	0.000651992
ENSG00000186088	GSAP	2.27858	3.09717	1.2249	2.52852	0.0114546	0.0378601
ENSG00000186106	ANKRD46	460.44	-1.03237	0.116854	-8.83478	1.003e-18	1.37686e-16
ENSG00000186204	CYP4F12	1.84667	4.95888	1.92696	2.57342	0.0100698	0.0340909
ENSG00000186205	2020-03-01	499.115	-1.11388	0.112181	-9.92938	3.10182e-23	8.58344e-21
ENSG00000186281	GPAT2	76.9999	-1.97173	0.281258	-7.01039	2.37656e-12	1.14276e-10
ENSG00000186364	NUDT17	295.147	1.40597	0.258413	5.44079	5.30457e-08	9.23256e-07
ENSG00000186470	BTN3A2	410.812	-1.35142	0.158715	-8.51472	1.66998e-17	1.88255e-15
ENSG00000186480	INSIG1	1646.94	-1.80129	0.387615	-4.64711	3.36613e-06	3.51955e-05
ENSG00000186517	ARHGAP30	245.042	1.3794	0.322971	4.27096	1.94637e-05	0.000166824
ENSG00000186523	FAM86B1	72.4285	-1.55496	0.289213	-5.37654	7.59302e-08	1.24757e-06
ENSG00000186529	CYP4F3	107.09	1.9757	0.751667	2.62843	0.00857806	0.0298356
ENSG00000186665	C17orf58	355.415	-1.25585	0.163307	-7.69012	1.46999e-14	1.05579e-12
ENSG00000186765	FSCN2	25.1743	1.35883	0.394947	3.44053	0.000580568	0.00312619
ENSG00000186889	TMEM17	28.4576	-1.19292	0.394124	-3.02676	0.00247188	0.010663
ENSG00000186918	ZNF395	569.371	-1.02609	0.188225	-5.45139	4.9979e-08	8.77054e-07
ENSG00000186919	ZACN	52.4306	1.57774	0.255423	6.17695	6.53521e-10	1.86829e-08
ENSG00000187097	ENTPD5	297.718	-1.00599	0.176919	-5.68616	1.29931e-08	2.67434e-07
ENSG00000187105	HEATR4	6.6536	2.15929	0.860804	2.50845	0.0121261	0.039603
ENSG00000187144	SPATA21	9.84403	2.19828	0.569934	3.85707	0.000114753	0.000772371
ENSG00000187391	MAGI2	93.1696	-1.11067	0.263609	-4.21334	2.51623e-05	0.000207919
ENSG00000187475	HIST1H1T	1.95658	3.90732	1.47787	2.64389	0.00819588	0.0287566
ENSG00000187492	CDHR4	19.8422	2.70621	0.450484	6.00735	1.88581e-09	4.78395e-08
ENSG00000187583	PLEKHN1	29.6861	2.22335	0.403658	5.50801	3.62909e-08	6.64956e-07
ENSG00000187642	PERM1	23.6566	1.95614	0.467885	4.18083	2.90453e-05	0.000234762
ENSG00000187678	SPRY4	41.2646	3.17012	0.39335	8.0593	7.67329e-16	6.7676e-14
ENSG00000187682	ERAS	7.715	1.75857	0.684138	2.57049	0.0101554	0.0342985
ENSG00000187726	DNAJB13	47.3062	1.45801	0.279117	5.22365	1.75432e-07	2.60123e-06
ENSG00000187775	DNAH17	1074.78	1.58132	0.384588	4.11172	3.92716e-05	0.000305103
ENSG00000187862	TTC24	38.478	1.13413	0.39953	2.83865	0.0045305	0.0176593
ENSG00000187902	SHISA7	36.427	1.51859	0.375844	4.04048	5.33424e-05	0.00039478
ENSG00000187994	RINL	16.2185	1.68938	0.533055	3.16925	0.00152834	0.00709277
ENSG00000187997	C17orf99	9.83591	3.03332	0.750072	4.04404	5.25389e-05	0.00038968
ENSG00000188001	TPRG1	14.1811	-1.73149	0.5446	-3.17938	0.00147591	0.00687901
ENSG00000188037	CLCN1	7.3876	1.85009	0.728644	2.53909	0.0111141	0.0369234
ENSG00000188039	NWD1	9.3576	1.92427	0.624117	3.08319	0.00204792	0.00907337
ENSG00000188060	RAB42	26.8925	1.46627	0.411806	3.56059	0.000370026	0.00212145
ENSG00000188092	GPR89B	83.1693	1.00418	0.224034	4.48226	7.38557e-06	7.10267e-05
ENSG00000188095	MESP2	34.2155	-2.10899	0.44029	-4.79	1.66785e-06	1.89883e-05
ENSG00000188162	OTOG	16.3914	-1.87441	0.533565	-3.51299	0.000443087	0.00247611
ENSG00000188163	FAM166A	11.2323	3.47877	0.608549	5.71649	1.08746e-08	2.27683e-07
ENSG00000188167	TMPPE	105.236	1.33465	0.272666	4.89483	9.83918e-07	1.1946e-05
ENSG00000188176	SMTNL2	62.0274	-1.31892	0.30049	-4.38922	1.1376e-05	0.000103774
ENSG00000188177	ZC3H6	428.381	-1.66015	0.40838	-4.0652	4.79915e-05	0.000363394
ENSG00000188290	HES4	1200.18	-1.93689	0.464557	-4.16933	3.05501e-05	0.000245063
ENSG00000188517	COL25A1	372.022	-1.22586	0.199622	-6.14088	8.20677e-10	2.28261e-08
ENSG00000188522	FAM83G	940.874	1.45833	0.127972	11.3957	4.39521e-30	2.67197e-27
ENSG00000188620	HMX3	31.9384	1.51651	0.42367	3.57947	0.000344287	0.00199675
ENSG00000188677	PARVB	328.898	-1.58593	0.17391	-9.11923	7.56576e-20	1.27143e-17
ENSG00000188690	UROS	476.782	-1.05388	0.155158	-6.7923	1.10361e-11	4.61748e-10
ENSG00000188747	NOXA1	181.15	-2.44738	0.191282	-12.7947	1.75609e-37	2.2994e-34
ENSG00000188761	BCL2L15	23.867	1.48738	0.414114	3.59172	0.000328498	0.00191562
ENSG00000188771	PLET1	1.98153	-3.95744	1.56759	-2.52455	0.0115848	0.0382311
ENSG00000188807	TMEM201	1139.13	1.0339	0.0985916	10.4867	9.94721e-26	3.38643e-23
ENSG00000188816	HMX2	9.97345	-1.62324	0.659447	-2.46151	0.0138352	0.044044
ENSG00000188883	KLRG2	449.074	-1.70489	0.259838	-6.56136	5.33179e-11	1.96532e-09
ENSG00000188897	AC099489.1	107.959	-1.50677	0.215524	-6.99116	2.72627e-12	1.30356e-10
ENSG00000189001	SBSN	35.8013	1.15847	0.390028	2.97022	0.00297584	0.0124215
ENSG00000189030	VHLL	16.9305	4.36575	0.565587	7.71898	1.17261e-14	8.52997e-13
ENSG00000189045	ANKDD1B	17.1279	1.12413	0.396813	2.83289	0.00461298	0.017907
ENSG00000189195	BTBD8	140.184	-1.35959	0.321855	-4.22424	2.3975e-05	0.000199561
ENSG00000189227	C15orf61	349.87	-1.11715	0.184787	-6.0456	1.48857e-09	3.86257e-08
ENSG00000189292	ALKAL2	20.2471	1.54674	0.432467	3.57657	0.000348138	0.00201565
ENSG00000189410	SH2D5	128.167	-1.21412	0.306838	-3.95688	7.59357e-05	0.000536908
ENSG00000189420	ZFP92	4.34193	3.0295	0.966868	3.13331	0.00172845	0.00788574
ENSG00000189431	RASSF10	5.89832	1.89184	0.783504	2.41458	0.0157533	0.0491122
ENSG00000189433	GJB4	14.2941	1.48823	0.440431	3.37904	0.000727403	0.00379114
ENSG00000196104	SPOCK3	30.9301	-1.15333	0.403499	-2.85831	0.00425901	0.0167778
ENSG00000196123	KIAA0895L	313.043	-1.20323	0.141432	-8.5075	1.77719e-17	1.99022e-15
ENSG00000196289	BECN2	6.10025	3.19666	0.908604	3.51821	0.000434464	0.00243913
ENSG00000196337	CGB7	31.9352	1.42887	0.519041	2.7529	0.00590702	0.0219528
ENSG00000196357	ZNF565	55.4076	1.16517	0.249226	4.67516	2.93724e-06	3.12876e-05
ENSG00000196361	ELAVL3	21.0818	1.94029	0.464673	4.1756	2.97204e-05	0.000239423
ENSG00000196372	ASB13	629.456	-1.6632	0.144829	-11.4839	1.58868e-30	1.04009e-27
ENSG00000196456	ZNF775	119.279	-1.47061	0.235067	-6.25612	3.94681e-10	1.17452e-08
ENSG00000196503	ARL9	19.0593	1.42198	0.465248	3.05639	0.00224019	0.0097901
ENSG00000196639	HRH1	13.9015	1.47535	0.562001	2.62517	0.00866056	0.030098
ENSG00000196659	TTC30B	223.903	-1.22166	0.215169	-5.67767	1.36545e-08	2.79696e-07
ENSG00000196684	HSH2D	3.83556	2.34845	0.948835	2.47509	0.0133202	0.0426915
ENSG00000196743	GM2A	360.803	-1.07358	0.175694	-6.11049	9.93244e-10	2.70512e-08
ENSG00000196748	CLPSL2	4.76423	-2.63395	1.05276	-2.50196	0.0123508	0.0401494
ENSG00000196782	MAML3	149.344	-1.00613	0.240368	-4.18578	2.84193e-05	0.000230579
ENSG00000196900	TEX43	9.92318	1.90474	0.787638	2.41829	0.0155935	0.0486763
ENSG00000197046	SIGLEC15	2.25304	4.69013	1.35118	3.47113	0.000518274	0.00283303
ENSG00000197063	MAFG	2431.83	1.14772	0.109909	10.4425	1.58559e-25	5.29213e-23
ENSG00000197153	HIST1H3J	22.5695	1.79551	0.672005	2.67186	0.0075431	0.0268898
ENSG00000197361	FBXL22	12.5589	-2.00094	0.719913	-2.77941	0.0054457	0.0205627
ENSG00000197496	SLC2A10	113.247	-1.01346	0.293515	-3.45284	0.000554714	0.00300711
ENSG00000197620	CXorf40A	549.223	-1.19339	0.195312	-6.11017	9.95242e-10	2.70623e-08
ENSG00000197714	ZNF460	328.606	1.6119	0.149052	10.8144	2.94362e-27	1.25266e-24
ENSG00000197763	TXNRD3	85.5024	-1.44229	0.358106	-4.02754	5.63626e-05	0.000414788
ENSG00000197768	STPG3	34.4796	-1.54136	0.464	-3.32189	0.000894096	0.0044855
ENSG00000197837	HIST4H4	24.0447	1.4397	0.44482	3.2366	0.00120965	0.00581491
ENSG00000198028	ZNF560	1.27704	4.43196	1.73315	2.55717	0.0105528	0.0353892
ENSG00000198185	ZNF334	4.86592	2.17669	0.829542	2.62397	0.00869119	0.0301983
ENSG00000198342	ZNF442	23.1472	1.24877	0.42031	2.97106	0.00296774	0.012409
ENSG00000198417	MT1F	14.5164	-1.24225	0.477578	-2.60114	0.00929147	0.0318659
ENSG00000198648	STK39	247.608	-1.58943	0.170324	-9.33175	1.04133e-20	2.01426e-18
ENSG00000198721	ECI2	108.904	-1.12476	0.213984	-5.25627	1.47004e-07	2.21835e-06
ENSG00000198723	TEX45	34.4402	-1.17498	0.335567	-3.50149	0.000462659	0.00256623
ENSG00000198732	SMOC1	455.136	-1.47823	0.153848	-9.6084	7.36816e-22	1.71809e-19
ENSG00000198753	PLXNB3	29.4779	1.37822	0.409694	3.36403	0.000768131	0.00397058
ENSG00000198835	GJC2	62.3848	1.56638	0.295181	5.30649	1.11757e-07	1.75491e-06
ENSG00000198855	FICD	182.002	1.25045	0.143074	8.73992	2.33283e-18	3.07825e-16
ENSG00000198870	STKLD1	73.3669	1.70262	0.220442	7.72366	1.13034e-14	8.29342e-13
ENSG00000198944	SOWAHA	188.593	-1.79569	0.254054	-7.06816	1.56998e-12	7.72377e-11
ENSG00000203685	STUM	196.811	-2.79199	0.287024	-9.72737	2.30479e-22	5.94426e-20
ENSG00000203727	SAMD5	194.28	-1.0646	0.259763	-4.09833	4.16138e-05	0.000320811
ENSG00000203814	HIST2H2BF	35.1955	1.34936	0.504816	2.67298	0.007518	0.0268171
ENSG00000204086	RPA4	29.0212	1.42748	0.351946	4.05596	4.99288e-05	0.000375872
ENSG00000204237	OXLD1	850.721	-1.31062	0.111559	-11.7482	7.21714e-32	6.14251e-29
ENSG00000204463	BAG6	9.57032	1.522	0.522955	2.9104	0.00360972	0.0146018
ENSG00000204531	POU5F1	11.5977	1.22369	0.459943	2.66053	0.00780174	0.0276554
ENSG00000204583	LRCOL1	3.34813	4.23176	1.14933	3.68193	0.000231473	0.0014168
ENSG00000204624	DISP3	10.3909	2.0297	0.517297	3.92367	8.72105e-05	0.000607156
ENSG00000204634	TBC1D8	335.84	1.129	0.170581	6.61856	3.6271e-11	1.36897e-09
ENSG00000204682	CASC10	179.818	-1.0181	0.20522	-4.96102	7.01245e-07	8.81287e-06
ENSG00000204710	SPDYC	32.0396	-1.69643	0.354946	-4.77941	1.75813e-06	1.98718e-05
ENSG00000204950	LRRC10B	23.0574	-1.95333	0.520088	-3.75578	0.000172803	0.00110664
ENSG00000204978	ERICH4	3.09469	2.37549	0.965832	2.45952	0.0139121	0.0442557
ENSG00000205084	TMEM231	254.065	-1.03768	0.212893	-4.8742	1.09252e-06	1.31056e-05
ENSG00000205085	FAM71F2	62.2962	1.29191	0.279851	4.61643	3.90393e-06	4.00877e-05
ENSG00000205089	CCNI2	11.3568	-2.9879	0.895028	-3.33833	0.000842847	0.00427756
ENSG00000205129	C4orf47	18.1276	1.06383	0.439466	2.42072	0.0154898	0.0483971
ENSG00000205133	TRIQK	181.017	-1.08756	0.185207	-5.87216	4.30141e-09	9.86773e-08
ENSG00000205238	SPDYE2	28.1169	-1.10984	0.445007	-2.49398	0.012632	0.0409098
ENSG00000205309	NT5M	64.4278	-1.30571	0.326335	-4.00113	6.30399e-05	0.000456623
ENSG00000205544	TMEM256	26.4506	-1.74657	0.42385	-4.12073	3.77677e-05	0.000295307
ENSG00000205639	MFSD2B	14.0638	1.32061	0.498684	2.64818	0.00809263	0.0284766
ENSG00000205643	CDPF1	129.373	-1.13588	0.229138	-4.95717	7.15281e-07	8.97238e-06
ENSG00000205795	CYS1	26.9881	-2.11603	0.399742	-5.2935	1.19999e-07	1.86371e-06
ENSG00000205808	PLPP6	243.291	-1.14143	0.207522	-5.50028	3.79198e-08	6.91823e-07
ENSG00000206013	IFITM5	3.89006	2.17868	0.864025	2.52155	0.0116839	0.0384906
ENSG00000206181	ELOA2	6.15723	3.41092	0.810675	4.2075	2.58209e-05	0.000212556
ENSG00000213465	ARL2	397.81	-1.34125	0.144767	-9.26487	1.95312e-20	3.49959e-18
ENSG00000213889	PPM1N	72.088	-1.04876	0.237557	-4.41477	1.0112e-05	9.39038e-05
ENSG00000214140	PRCD	13.0438	1.43019	0.458702	3.11791	0.00182141	0.00823917
ENSG00000214279	SCART1	112.652	-1.04723	0.230644	-4.54048	5.61254e-06	5.56093e-05
ENSG00000214300	SPDYE3	85.8587	-1.40169	0.235356	-5.95563	2.59071e-09	6.32699e-08
ENSG00000214376	VSTM5	6.81893	2.71798	0.793246	3.42641	0.000611624	0.0032657
ENSG00000215271	HOMEZ	569.676	-1.03183	0.143487	-7.1911	6.42716e-13	3.41885e-11
ENSG00000215375	MYL5	278.715	-1.08466	0.16947	-6.40029	1.55082e-10	5.14581e-09
ENSG00000221916	C19orf73	50.6248	-1.15867	0.266623	-4.34573	1.38816e-05	0.000124038
ENSG00000222009	BTBD19	29.204	1.58913	0.410198	3.87405	0.000107042	0.000725054
ENSG00000223547	ZNF844	2.87613	4.53856	1.3377	3.39281	0.000691805	0.00362978
ENSG00000223638	RFPL4A	36.0872	2.84258	0.354901	8.00948	1.15191e-15	1.00553e-13
ENSG00000223658	C1GALT1C1L	37.1272	-1.18515	0.322649	-3.67319	0.000239544	0.00146043
ENSG00000225180	PVALEF	6.64548	-2.72597	0.885492	-3.07848	0.00208062	0.00919428
ENSG00000225528	Z82206.1	41.1075	-1.48213	0.30172	-4.91225	9.00384e-07	1.10182e-05
ENSG00000225899	FRG2B	4.45422	2.45394	0.817221	3.00278	0.00267522	0.0113674
ENSG00000225950	NTF4	13.0858	1.73304	0.502372	3.44971	0.000561182	0.00303638
ENSG00000226763	SRRM5	152.618	1.32273	0.307232	4.30531	1.66749e-05	0.000145709
ENSG00000228594	FNDC10	530.082	-2.29484	0.166034	-13.8215	1.89088e-43	3.57629e-40
ENSG00000229859	PGA3	2.98065	3.61478	1.19055	3.03622	0.00239561	0.0103867
ENSG00000232859	LYRM9	28.2053	-2.14379	0.464013	-4.62012	3.83513e-06	3.95166e-05
ENSG00000234224	TMEM229A	35.9225	-2.72962	0.445529	-6.12669	8.97238e-10	2.46733e-08
ENSG00000234776	C11orf94	22.0119	1.77143	0.452975	3.91066	9.2045e-05	0.000636906
ENSG00000234965	SHISA8	102.196	-1.91557	0.425155	-4.50558	6.61903e-06	6.43456e-05
ENSG00000235034	C19orf81	46.5745	-1.68461	0.320666	-5.25347	1.49258e-07	2.24838e-06
ENSG00000235631	RNF148	9.85499	1.55084	0.608935	2.54681	0.0108711	0.0362413
ENSG00000237489	C10orf143	31.6652	-1.14756	0.34547	-3.32174	0.000894578	0.00448561
ENSG00000239920	AC104389.4	2.40272	3.20785	1.27898	2.50812	0.0121376	0.0396311
ENSG00000240764	PCDHGC5	6.7533	1.90597	0.599946	3.1769	0.00148858	0.0069326
ENSG00000241489	AC244197.3	70.0193	-1.113	0.269956	-4.12289	3.74141e-05	0.000292676
ENSG00000241563	CORT	61.2209	1.33143	0.247403	5.38164	7.38106e-08	1.21863e-06
ENSG00000241962	AC079447.1	8.87251	1.36239	0.561342	2.42703	0.0152229	0.0476683
ENSG00000242265	PEG10	26.8999	1.39114	0.53634	2.59377	0.00949304	0.0324218
ENSG00000242498	ARPIN	888.017	-1.41778	0.2197	-6.45326	1.09469e-10	3.77967e-09
ENSG00000242802	AP5Z1	781.189	1.16649	0.183764	6.34776	2.18471e-10	6.95104e-09
ENSG00000242866	STRC	37.1296	1.04956	0.273579	3.8364	0.000124851	0.000830811
ENSG00000243244	STON1	174.395	-1.10326	0.275336	-4.00695	6.15084e-05	0.000447243
ENSG00000243414	TICAM2	5.72176	2.22294	0.693854	3.20376	0.00135648	0.00639965
ENSG00000243449	C4orf48	14.2687	-1.43365	0.557651	-2.57087	0.0101443	0.0342679
ENSG00000243477	NAA80	190.571	-1.51743	0.233543	-6.49745	8.16916e-11	2.88497e-09
ENSG00000244187	TMEM141	117.449	-1.00755	0.206897	-4.86981	1.11705e-06	1.33528e-05
ENSG00000244405	ETV5	109.338	2.80368	0.191425	14.6464	1.42058e-48	3.45445e-45
ENSG00000248592	TMEM110-MUSTN1	15.8276	-1.38041	0.463165	-2.98039	0.00287884	0.0120877
ENSG00000248643	RBM14-RBM4	28.6809	2.11767	0.393355	5.3836	7.3011e-08	1.20777e-06
ENSG00000249242	TMEM150C	88.996	-1.44707	0.213615	-6.7742	1.25096e-11	5.18099e-10
ENSG00000249715	FER1L5	23.3938	1.62775	0.421785	3.85918	0.000113767	0.000767248
ENSG00000249992	TMEM158	105.756	-1.45658	0.221656	-6.57134	4.98633e-11	1.84516e-09
ENSG00000250571	GLI4	284.004	-1.22895	0.176089	-6.97916	2.96955e-12	1.4041e-10
ENSG00000250644	AC068580.4	9.62925	2.23271	0.60866	3.66824	0.000244223	0.00148523
ENSG00000250821	EXOC1L	7.10766	-1.98776	0.817036	-2.43289	0.0149789	0.0469992
ENSG00000251503	CENPS-CORT	25.1434	1.12221	0.340696	3.29386	0.000988209	0.00488991
ENSG00000254206	NPIPB11	61.9555	1.22636	0.302876	4.04903	5.14298e-05	0.00038317
ENSG00000254221	PCDHGB1	12.4569	1.60385	0.532571	3.01153	0.00259933	0.0110948
ENSG00000254996	ANKHD1-EIF4EBP3	66.4932	1.17853	0.2512	4.6916	2.71072e-06	2.90566e-05
ENSG00000255150	EID3	34.9017	2.47366	0.41598	5.94658	2.73801e-09	6.64857e-08
ENSG00000255346	NOX5	2.28315	-4.14755	1.63029	-2.54406	0.0109573	0.0364776
ENSG00000255974	CYP2A6	10.0788	2.08994	0.784864	2.6628	0.00774926	0.0275042
ENSG00000256222	MTRNR2L3	6.54693	1.69992	0.648241	2.62237	0.00873217	0.0303136
ENSG00000256591	AP003108.2	38.6463	2.29632	0.52998	4.33285	1.47193e-05	0.000130564
ENSG00000257017	HP	11.2806	1.78948	0.505143	3.54251	0.000396331	0.00225404
ENSG00000257594	GALNT4	11.8741	1.27201	0.50552	2.51624	0.0118613	0.0389172
ENSG00000257704	INAFM1	84.5088	-1.0644	0.353907	-3.00756	0.00263351	0.0112209
ENSG00000257950	P2RX5-TAX1BP3	44.2385	1.11623	0.331671	3.36548	0.00076411	0.0039522
ENSG00000259030	FPGT-TNNI3K	10.2367	-2.55313	0.800049	-3.19121	0.00141676	0.00664539
ENSG00000259224	SLC35G6	10.1624	1.8202	0.543592	3.34847	0.000812592	0.00415873
ENSG00000259803	SLC22A31	21.279	-1.4448	0.50524	-2.85962	0.00424146	0.0167164
ENSG00000260548	AL035425.2	1367.42	-1.58693	0.181009	-8.76715	1.83251e-18	2.43695e-16
ENSG00000261150	EPPK1	221.925	1.31256	0.296921	4.42056	9.84464e-06	9.19733e-05
ENSG00000261341	AC010325.1	29.1767	1.64799	0.449061	3.66986	0.000242686	0.00147694
ENSG00000261678	SCRT1	16.7179	2.12705	0.492875	4.3156	1.59169e-05	0.000139875
ENSG00000262180	OCLM	32.6876	1.2378	0.423374	2.92366	0.00345943	0.0141012
ENSG00000263513	FAM72C	17.9958	-1.31226	0.482576	-2.71929	0.0065423	0.0239366
ENSG00000264058	AC073508.2	23.6602	-1.71056	0.41381	-4.1337	3.56976e-05	0.000281759
ENSG00000266265	KLF14	20.4188	-1.8923	0.499608	-3.78757	0.000152125	0.000990239
ENSG00000267041	ZNF850	611.762	1.09683	0.202397	5.4192	5.98678e-08	1.02111e-06
ENSG00000267216	AC020915.1	69.3832	1.11911	0.377699	2.96297	0.00304685	0.0126709
ENSG00000267221	C17orf113	57.8685	-1.6486	0.350721	-4.7006	2.59404e-06	2.78585e-05
ENSG00000268089	GABRQ	26.2165	1.14803	0.326608	3.51501	0.000439731	0.00246114
ENSG00000268279	AC090004.1	28.1119	1.08478	0.332188	3.26555	0.0010925	0.00532548
ENSG00000268350	FAM156A	6.186	1.59476	0.612039	2.60565	0.00917001	0.031521
ENSG00000268744	AC008758.4	10.6439	1.59702	0.573289	2.78571	0.00534104	0.0202098
ENSG00000271601	LIX1L	842.285	-1.02794	0.0995453	-10.3263	5.35813e-25	1.689e-22
ENSG00000272031	ANKRD34A	100.326	-1.08881	0.255799	-4.25652	2.07636e-05	0.000176631
ENSG00000272442	AL353588.1	20.981	1.28195	0.420595	3.04795	0.00230408	0.0100307
ENSG00000272899	ATP6V1FNB	75.8956	1.2462	0.209703	5.9427	2.8036e-09	6.75962e-08
ENSG00000274641	HIST1H2BO	31.0964	1.26255	0.399017	3.16414	0.0015554	0.00719654
ENSG00000275074	NUDT18	80.4746	-2.43746	0.390609	-6.24015	4.37154e-10	1.29626e-08
ENSG00000275591	XKR5	29.1703	-1.57626	0.381914	-4.12727	3.67088e-05	0.000287688
ENSG00000275674	AC091167.6	2.45597	3.73624	1.3751	2.71707	0.00658625	0.0240737
ENSG00000275895	U2AF1L5	93.6866	1.11991	0.238059	4.70434	2.54692e-06	2.74217e-05
ENSG00000275993	SIK1B	105.046	1.31016	0.228681	5.7292	1.00905e-08	2.12575e-07
ENSG00000276966	HIST1H4E	45.5547	1.34867	0.403062	3.34605	0.000819724	0.00419145
ENSG00000277203	F8A1	131.04	-1.01946	0.212634	-4.79442	1.63146e-06	1.86381e-05
ENSG00000277481	PKD1L3	18.4236	2.3064	0.454973	5.06931	3.99264e-07	5.38105e-06
ENSG00000277531	PNMA8C	8.7576	4.23324	0.800605	5.28755	1.23966e-07	1.9131e-06
ENSG00000277639	AC007906.2	10.8691	1.85126	0.670479	2.7611	0.0057607	0.0214711
ENSG00000278685	IQCA1L	30.6396	1.6427	0.391288	4.19818	2.69067e-05	0.000220407
ENSG00000280071	GATD3B	109.864	-1.20894	0.281059	-4.30138	1.69735e-05	0.000147864
ENSG00000283516	AC022167.5	5.89803	4.00662	0.900189	4.45086	8.55276e-06	8.07908e-05
ENSG00000283654	LMLN2	28.6893	3.13127	0.436637	7.17132	7.4277e-13	3.89029e-11
ENSG00000284512	AC092718.8	26.2029	1.89503	0.531762	3.56368	0.000365689	0.00210051
ENSG00000284713	SMIM38	17.1338	1.36374	0.449189	3.03601	0.0023973	0.0103914
ENSG00000284791	SMIM41	6.05491	2.10512	0.709291	2.96792	0.00299822	0.0124995
ENSG00000286001	AC021087.5	11.2019	1.96775	0.610228	3.22461	0.00126144	0.00603607
ENSG00000160172	FAM86C2P	87.5901	-2.23082	0.27507	-8.11001	5.06162e-16	3.41153e-13
ENSG00000161643	SIGLEC16	14.2598	2.18977	0.561958	3.89667	9.75227e-05	0.00305615
ENSG00000164616	FBXL21P	122.283	-1.06228	0.179832	-5.90707	3.48242e-09	5.3706e-07
ENSG00000164845	FAM86FP	53.6336	-1.53451	0.337204	-4.5507	5.34684e-06	0.000282854
ENSG00000166763	STRCP1	60.8759	1.00819	0.229474	4.39347	1.11556e-05	0.000513865
ENSG00000168126	OR2W6P	5.82488	2.39277	0.700556	3.41553	0.000636578	0.013486
ENSG00000169668	BCRP2	35.2564	-1.46265	0.342234	-4.27383	1.92144e-05	0.000803823
ENSG00000171084	FAM86JP	96.5064	-1.2227	0.211817	-5.77242	7.81402e-09	1.08695e-06
ENSG00000172460	PRSS30P	89.2917	-1.27928	0.355941	-3.59407	0.000325549	0.00777472
ENSG00000173295	FAM86B3P	121.529	-1.39184	0.26114	-5.32986	9.82908e-08	9.99271e-06
ENSG00000175772	LINC01106	37.7654	-1.20873	0.323716	-3.73392	0.000188525	0.00509018
ENSG00000176912	TYMSOS	179.712	-1.17379	0.315739	-3.71761	0.000201115	0.00530464
ENSG00000179743	AL450998.2	275.873	-1.11734	0.212008	-5.27028	1.36213e-07	1.31271e-05
ENSG00000179935	LINC00652	70.7528	1.03994	0.294572	3.53033	0.000415047	0.00948874
ENSG00000180422	LINC00304	41.8065	1.09616	0.297938	3.67916	0.000234008	0.00597262
ENSG00000180846	CSNK1G2-AS1	15.5536	1.78372	0.568308	3.13866	0.00169724	0.028947
ENSG00000182625	AC091046.1	83.5379	-1.15384	0.223659	-5.15893	2.48369e-07	2.22651e-05
ENSG00000183586	HMGN3P1	54.9079	-1.00467	0.261573	-3.84089	0.00012259	0.00368742
ENSG00000183929	DUSP5P1	35.1884	-1.15439	0.371417	-3.10806	0.00188321	0.0314699
ENSG00000188825	LINC00910	38.2026	-1.32752	0.360069	-3.68686	0.00022704	0.00583049
ENSG00000189212	DPY19L2P1	19.4155	1.54175	0.522274	2.952	0.00315727	0.0460754
ENSG00000196668	LINC00173	41.4023	-2.81146	0.476539	-5.89975	3.64056e-09	5.56731e-07
ENSG00000196796	NPIPB10P	4.73491	3.18897	0.861159	3.70312	0.000212966	0.0055286
ENSG00000197099	AC068631.1	42.5506	1.68901	0.471725	3.5805	0.000342932	0.00813647
ENSG00000197358	BNIP3P1	1424.85	-1.36882	0.397101	-3.44703	0.000566784	0.0123525
ENSG00000197588	KLKP1	185.566	3.15355	0.824257	3.82593	0.000130277	0.00384058
ENSG00000198416	ZNF658B	29.0525	-1.64049	0.424798	-3.86182	0.000112545	0.00343641
ENSG00000198496	NBR2	80.1904	1.03329	0.262528	3.93591	8.28803e-05	0.00264606
ENSG00000198711	SSBP3-AS1	77.9693	1.46072	0.251403	5.81027	6.23718e-09	8.93734e-07
ENSG00000198857	HSD3BP5	12.4345	1.79246	0.547438	3.27428	0.00105933	0.0200601
ENSG00000200879	SNORD14E	40.1716	1.64937	0.479488	3.43986	0.000582017	0.0125344
ENSG00000203362	POLH-AS1	33.1973	1.56172	0.465212	3.35701	0.000787912	0.0158199
ENSG00000203644	AC083799.1	114.381	-1.08214	0.283237	-3.82061	0.000133123	0.00389841
ENSG00000203876	ADD3-AS1	32.0233	-1.9895	0.46723	-4.25808	2.06193e-05	0.000852795
ENSG00000204666	AC010624.1	15.5642	2.27389	0.53751	4.23041	2.33262e-05	0.0009309
ENSG00000204792	LINC01291	109.841	-1.08618	0.259725	-4.18204	2.88909e-05	0.00111389
ENSG00000205267	DGAT2L7P	3.95336	2.89377	0.988534	2.92733	0.00341881	0.0489885
ENSG00000205559	CHKB-DT	34.4588	-1.44351	0.372766	-3.87243	0.000107755	0.0033349
ENSG00000205704	LINC00634	59.6266	-1.22574	0.291721	-4.20176	2.64852e-05	0.00104099
ENSG00000206417	H1FX-AS1	1824.75	-1.34699	0.265434	-5.07468	3.88156e-07	3.19622e-05
ENSG00000206625	RNU6-1	479.681	12.9907	0.850945	15.2662	1.28416e-52	1.16845e-48
ENSG00000207088	SNORA7B	8.87681	2.07622	0.626107	3.31608	0.000912894	0.0177868
ENSG00000207291	RNU6-30P	11.0934	2.09025	0.548838	3.80851	0.000139808	0.00407075
ENSG00000208002	MIR643	2.17903	4.10435	1.36794	3.00039	0.00269636	0.0409244
ENSG00000208028	MIR616	22.4447	1.75994	0.414002	4.25104	2.12777e-05	0.0008721
ENSG00000208772	SNORD94	24.3995	1.05444	0.354903	2.97106	0.00296777	0.0442044
ENSG00000211581	MIR765	8.415	3.94508	0.759416	5.19489	2.04838e-07	1.90186e-05
ENSG00000212283	SNORD89	26.1733	1.10781	0.358465	3.09041	0.00199879	0.0327693
ENSG00000212371	RF00404	28.9104	1.80139	0.363456	4.95628	7.18551e-07	5.32059e-05
ENSG00000212643	ZRSR2P1	865.162	1.17794	0.176437	6.67628	2.45091e-11	6.02725e-09
ENSG00000212994	RPS26P6	6.21919	3.86963	0.837291	4.62161	3.80775e-06	0.000219283
ENSG00000213188	YBX1P4	9.58198	3.43269	0.63098	5.44025	5.32065e-08	5.83284e-06
ENSG00000213290	PGK1P2	456.721	-1.0293	0.197855	-5.20228	1.96858e-07	1.83714e-05
ENSG00000213453	FTH1P3	44.997	2.20865	0.482054	4.58175	4.61095e-06	0.000253505
ENSG00000213574	LDHAP5	495.714	-1.66282	0.159308	-10.4378	1.66707e-25	3.37081e-22
ENSG00000213612	FAM220CP	21.0946	-1.60074	0.450107	-3.55636	0.000376034	0.00880703
ENSG00000213630	BOLA3P3	178.74	-1.49501	0.222682	-6.71363	1.89846e-11	5.00699e-09
ENSG00000213693	SEC14L1P1	148.542	1.29024	0.31969	4.03589	5.43949e-05	0.00190728
ENSG00000213730	POLD2P1	102.839	-1.63997	0.22528	-7.27969	3.34593e-13	1.44975e-10
ENSG00000213888	LINC01521	162.987	-1.51433	0.279799	-5.41222	6.22495e-08	6.70306e-06
ENSG00000213942	AC005840.1	9.92319	2.59513	0.578823	4.48347	7.34382e-06	0.00036316
ENSG00000213943	KRT18P17	181.157	2.56688	0.299449	8.57201	1.0169e-17	9.73976e-15
ENSG00000214198	TTC41P	35.6872	1.11777	0.294995	3.78912	0.000151184	0.00436705
ENSG00000214424	FAM149B1P1	54.2849	-1.08661	0.292028	-3.72091	0.000198504	0.00528126
ENSG00000214433	GOLGA2P8	19.3438	2.0811	0.392676	5.29979	1.15935e-07	1.14042e-05
ENSG00000214650	AC073592.1	8.4735	2.69632	0.795758	3.38837	0.000703098	0.0145563
ENSG00000214870	AC004540.1	21.6177	-2.04488	0.518783	-3.94169	8.091e-05	0.00259683
ENSG00000214881	TMEM14DP	387.373	-1.10688	0.161114	-6.87015	6.41343e-12	2.01227e-09
ENSG00000214961	FO393409.1	76.8002	-1.22889	0.228644	-5.3747	7.67111e-08	8.02366e-06
ENSG00000215035	FDPSP5	34.9238	-1.26662	0.315277	-4.01747	5.88257e-05	0.00202465
ENSG00000215067	ALOX12-AS1	59.4928	1.32887	0.264458	5.02486	5.03794e-07	4.0236e-05
ENSG00000215097	DUSP8P3	3.54137	-4.83697	1.42228	-3.40085	0.000671755	0.0140836
ENSG00000215256	DHRS4-AS1	440.565	-1.45315	0.145451	-9.9907	1.67395e-23	2.76932e-20
ENSG00000215374	FAM66B	25.5452	-2.07755	0.461915	-4.4977	6.86931e-06	0.000346282
ENSG00000215458	AATBC	130.687	1.13848	0.301158	3.78036	0.000156603	0.00446686
ENSG00000215492	HNRNPA1P7	188.835	-1.00483	0.171522	-5.8583	4.67642e-09	6.97553e-07
ENSG00000215692	AC114730.1	48.1601	-2.96531	0.425926	-6.96203	3.35416e-12	1.13035e-09
ENSG00000215895	AL354702.1	586.824	1.61755	0.259575	6.23152	4.61944e-10	8.40645e-08
ENSG00000216621	AL583835.2	10.1615	3.20036	0.700015	4.57184	4.83464e-06	0.000261071
ENSG00000216895	AC009403.1	82.3048	1.05448	0.220902	4.7735	1.81047e-06	0.000120244
ENSG00000217239	AL136968.2	5.30839	4.95099	1.13089	4.37797	1.1979e-05	0.000542275
ENSG00000217644	AL355864.1	11.91	1.63522	0.532424	3.07127	0.0021315	0.0344597
ENSG00000218018	AL109955.1	21.8191	1.24118	0.393918	3.15084	0.00162799	0.0279443
ENSG00000219163	HMGB1P20	17.7409	3.49979	0.590354	5.92829	3.06097e-09	4.84378e-07
ENSG00000219665	ZNF433-AS1	7.28722	2.08019	0.690001	3.01477	0.00257174	0.0396279
ENSG00000220323	HIST2H2BD	74.9109	1.0296	0.278442	3.69773	0.000217539	0.00560733
ENSG00000220721	OR1F12	3.51921	3.84692	1.19371	3.22266	0.00127005	0.0231355
ENSG00000220773	RPSAP44	18.7218	2.0709	0.553348	3.74248	0.000182213	0.00498632
ENSG00000220785	MTMR9LP	29.196	1.89635	0.441865	4.2917	1.77313e-05	0.000750406
ENSG00000220848	RPS18P9	190.33	2.13125	0.170317	12.5135	6.30257e-36	2.86735e-32
ENSG00000221656	MIR1225	8.26666	1.74337	0.561333	3.10577	0.00189784	0.0316561
ENSG00000222439	RNU6-994P	9.88949	2.98235	0.888447	3.35681	0.000788476	0.0158199
ENSG00000223224	SNORD71	3.6353	3.91017	1.11207	3.51611	0.000437917	0.00992429
ENSG00000223356	AL590666.1	44.7562	1.28905	0.29067	4.43475	9.21809e-06	0.000440291
ENSG00000223764	LINC02593	409.003	-1.47082	0.224552	-6.55003	5.7524e-11	1.34208e-08
ENSG00000223922	ASS1P2	47.9053	2.68503	0.296161	9.06612	1.23329e-19	1.40272e-16
ENSG00000223989	AL357140.1	79.9452	-1.61168	0.33469	-4.81544	1.46872e-06	0.00010048
ENSG00000224063	AC007319.1	35.7585	1.29491	0.347755	3.72363	0.000196377	0.0052554
ENSG00000224080	UBE2FP1	51.9339	1.36536	0.413514	3.30184	0.000960524	0.0184774
ENSG00000224208	AL590762.3	70.1818	-1.34982	0.241299	-5.59399	2.2191e-08	2.72859e-06
ENSG00000224209	LINC00466	7.30139	2.61984	0.692987	3.7805	0.000156512	0.00446686
ENSG00000224635	AL391095.1	26.8121	1.32516	0.425384	3.1152	0.00183818	0.0308875
ENSG00000224709	OR11M1P	10.0023	1.89925	0.611389	3.10645	0.00189347	0.0316123
ENSG00000224729	PCOLCE-AS1	78.9852	-1.06001	0.350825	-3.02148	0.00251544	0.0389297
ENSG00000224794	AL022326.1	8.80858	2.4023	0.734728	3.26964	0.00107684	0.020307
ENSG00000224837	GCSHP5	722.645	-1.17772	0.145683	-8.08413	6.26116e-16	4.06931e-13
ENSG00000225138	SLC9A3-AS1	669.898	-1.08441	0.171061	-6.33932	2.30781e-10	4.56495e-08
ENSG00000225205	AC078883.1	86.4621	-2.30827	0.774275	-2.98121	0.00287115	0.0431738
ENSG00000225217	HSPA7	139.382	5.16446	0.250255	20.6368	1.28235e-94	2.33362e-90
ENSG00000225246	RPS2P1	1.81965	4.94594	1.59281	3.10516	0.00190173	0.0316731
ENSG00000225285	LINC01770	14.7509	-3.38085	0.715944	-4.72223	2.33278e-06	0.000145883
ENSG00000225401	TGIF2P1	7.33129	2.38616	0.69803	3.41843	0.000629843	0.0133744
ENSG00000225420	AC104134.1	212.065	1.14267	0.148443	7.69774	1.38495e-14	7.87604e-12
ENSG00000225462	FDPSP1	412.949	-1.00728	0.138855	-7.25419	4.04072e-13	1.71007e-10
ENSG00000225465	RFPL1S	35.7715	1.47747	0.431615	3.42313	0.00061905	0.013176
ENSG00000225647	AC005487.1	4.14035	5.61527	1.19696	4.69128	2.715e-06	0.000164145
ENSG00000225791	TRAM2-AS1	91.6646	-1.37871	0.264837	-5.20589	1.93067e-07	1.81105e-05
ENSG00000226180	AC010536.1	64.6846	1.4933	0.332334	4.49337	7.01051e-06	0.000349527
ENSG00000226200	SGMS1-AS1	44.0602	-1.26453	0.357379	-3.53835	0.000402638	0.00927494
ENSG00000226415	TPI1P1	7397.49	-1.02492	0.119198	-8.59841	8.08284e-18	8.17175e-15
ENSG00000226864	ATE1-AS1	39.7949	1.17476	0.311325	3.77343	0.00016102	0.00456423
ENSG00000226877	AL354733.1	29.5951	-1.42776	0.464173	-3.07592	0.00209851	0.0340971
ENSG00000227028	SLC8A1-AS1	42.4541	-1.28512	0.37244	-3.45055	0.000559446	0.0122218
ENSG00000227376	FTH1P16	32.0736	2.00485	0.4497	4.45818	8.26567e-06	0.000404351
ENSG00000227403	LINC01806	28.502	-1.97415	0.528099	-3.73822	0.000185326	0.00504876
ENSG00000227536	SOCS5P4	29.7994	1.01178	0.331708	3.05022	0.0022867	0.036217
ENSG00000227590	ATP5MC1P5	96.1087	-1.38391	0.202839	-6.82272	8.93334e-12	2.75541e-09
ENSG00000227640	SOX21-AS1	187.133	-1.31297	0.194574	-6.74792	1.49984e-11	4.1991e-09
ENSG00000227741	AL121987.2	42.5503	1.15767	0.288395	4.01418	5.96525e-05	0.00204822
ENSG00000227799	AC012358.2	75.9928	-1.02019	0.263855	-3.86648	0.000110416	0.00339419
ENSG00000228053	AL158823.1	1.87971	4.42828	1.44573	3.06301	0.00219122	0.0352366
ENSG00000228126	FALEC	19.6155	-1.38105	0.467687	-2.95294	0.00314758	0.0459991
ENSG00000228170	AL031963.1	83.9562	-1.01171	0.254449	-3.97609	7.00572e-05	0.00231421
ENSG00000228238	AL096803.1	13.0684	1.84417	0.477198	3.86458	0.000111282	0.00340354
ENSG00000228275	ARMCX3-AS1	40.389	1.26257	0.35338	3.57283	0.000353146	0.00834617
ENSG00000228328	AL158201.1	1335.41	-1.02729	0.180009	-5.70685	1.15083e-08	1.50668e-06
ENSG00000228436	AL139260.1	30.1284	1.26353	0.311763	4.05284	5.05986e-05	0.00180095
ENSG00000228477	AL663070.1	11.0445	1.71666	0.509461	3.36956	0.000752891	0.0153085
ENSG00000228801	AC064807.1	79.6655	-1.09567	0.319442	-3.42993	0.000603731	0.0129241
ENSG00000228925	AC016722.2	41.47	1.24029	0.383583	3.23343	0.00122315	0.0224856
ENSG00000228995	MTND1P9	6.2422	2.41548	0.752568	3.20965	0.00132898	0.0239929
ENSG00000229043	AC091729.3	135.33	-1.6462	0.251485	-6.54591	5.91341e-11	1.36218e-08
ENSG00000229106	BTBD6P1	25	-1.07659	0.358777	-3.00072	0.00269344	0.0409244
ENSG00000229153	EPHA1-AS1	22.2548	1.80697	0.360034	5.0189	5.19681e-07	4.09401e-05
ENSG00000229376	CICP3	14.7307	2.03278	0.566602	3.58766	0.000333657	0.0079371
ENSG00000229492	FO681548.1	6.59194	3.38464	0.86051	3.93329	8.37908e-05	0.00266578
ENSG00000229502	AL391863.1	1.58592	4.74787	1.62207	2.92704	0.00342208	0.0489968
ENSG00000229525	AC053503.2	10.4781	-3.15333	0.818796	-3.85118	0.00011755	0.00355346
ENSG00000229808	AL391825.1	87.1219	1.27624	0.276512	4.61548	3.92192e-06	0.000222408
ENSG00000229847	EMX2OS	192.013	-1.47797	0.239666	-6.16681	6.96836e-10	1.20772e-07
ENSG00000229980	TOB1-AS1	51.0457	-1.48088	0.309412	-4.78611	1.70041e-06	0.000114185
ENSG00000230002	ALMS1-IT1	64.4554	1.89969	0.259786	7.31252	2.62169e-13	1.16365e-10
ENSG00000230071	RPL4P6	21.8695	1.27631	0.42422	3.0086	0.00262454	0.040237
ENSG00000230383	AC009245.1	52.338	1.53491	0.335096	4.58052	4.63813e-06	0.000254231
ENSG00000230487	PSMG3-AS1	94.1331	-1.45788	0.297097	-4.90709	9.2436e-07	6.59667e-05
ENSG00000230581	ACTG1P14	10.5192	1.75071	0.525395	3.33219	0.000861669	0.0169521
ENSG00000230613	HM13-AS1	26.0778	1.66069	0.361795	4.59014	4.42951e-06	0.00024501
ENSG00000230658	KLHL7-DT	9.75797	-4.38967	1.16604	-3.76458	0.000166829	0.00467222
ENSG00000230699	AL645608.2	83.3999	-1.68212	0.371711	-4.52533	6.0301e-06	0.000312648
ENSG00000230910	AL391807.1	41.2778	-1.55745	0.518791	-3.00207	0.00268148	0.0408348
ENSG00000231128	AL137856.1	5.38648	2.2428	0.721446	3.10875	0.00187878	0.0314246
ENSG00000231154	MORF4L2-AS1	124.192	1.33702	0.263039	5.08299	3.71546e-07	3.13027e-05
ENSG00000231187	AL356056.2	10.0825	2.02619	0.612328	3.30899	0.000936329	0.0181269
ENSG00000231584	FAHD2CP	151.65	-2.25742	0.202801	-11.1312	8.84211e-29	2.01136e-25
ENSG00000231890	DARS-AS1	56.7752	-1.59004	0.350846	-4.53201	5.8426e-06	0.000304652
ENSG00000231920	NEBL-AS1	19.6391	-2.53874	0.673382	-3.77013	0.000163162	0.00459633
ENSG00000231966	AL359853.2	11.6536	1.91027	0.504714	3.78485	0.000153799	0.00440762
ENSG00000231982	AC112907.2	33.4994	-1.34341	0.324474	-4.14027	3.46892e-05	0.00129848
ENSG00000232093	DCST1-AS1	34.738	-2.64912	0.390424	-6.78523	1.15898e-11	3.29549e-09
ENSG00000232273	FTH1P1	23.8585	1.59578	0.513184	3.10956	0.00187364	0.031382
ENSG00000232626	AC099336.1	6.11606	2.48159	0.739154	3.35733	0.000786983	0.0158199
ENSG00000232665	PHBP10	94.9945	-1.23318	0.224125	-5.5022	3.75082e-08	4.32008e-06
ENSG00000232682	AL592430.1	53.1305	-1.33517	0.290389	-4.59786	4.26848e-06	0.000237438
ENSG00000232794	HNRNPDP1	205.796	-1.20487	0.185033	-6.51168	7.43165e-11	1.64928e-08
ENSG00000233264	AC006042.3	17.6732	-1.59652	0.542986	-2.94026	0.00327942	0.0472143
ENSG00000233388	AL022334.1	48.8984	1.00362	0.260041	3.85949	0.000113625	0.00345205
ENSG00000233527	ZNF529-AS1	35.3571	1.08741	0.323928	3.35696	0.000788036	0.0158199
ENSG00000233560	KRT8P39	39.8346	1.09531	0.290522	3.77014	0.000163154	0.00459633
ENSG00000233579	KRT8P15	3.11517	3.64863	1.12011	3.25738	0.00112444	0.0209657
ENSG00000233593	LINC02609	139.645	-1.25385	0.234012	-5.35808	8.41132e-08	8.65056e-06
ENSG00000233622	CYP2T1P	30.7298	1.26218	0.319687	3.94816	7.87536e-05	0.00254557
ENSG00000233639	PANTR1	13.2088	-2.13966	0.648011	-3.30188	0.000960378	0.0184774
ENSG00000233695	GAS6-AS1	56.8082	2.52909	0.36097	7.00638	2.44558e-12	9.23732e-10
ENSG00000233771	CICP5	22.2993	2.31708	0.386489	5.99519	2.03248e-09	3.27319e-07
ENSG00000234185	AC068533.3	2.34562	4.20924	1.44121	2.92064	0.00349312	0.0495463
ENSG00000234268	AP000936.3	17.6524	5.12017	0.616154	8.30989	9.57926e-17	7.57927e-14
ENSG00000234329	AL604028.2	20.3998	1.44947	0.391051	3.70659	0.000210067	0.00546115
ENSG00000234393	AL592546.1	5.01803	3.06039	1.03168	2.96641	0.00301298	0.04465
ENSG00000234405	Z69733.1	53.0039	-1.13387	0.358087	-3.16646	0.00154309	0.0268463
ENSG00000234500	AC008267.3	23.5648	1.5825	0.474256	3.33681	0.000847454	0.0167812
ENSG00000234569	RAD1P1	22.6467	-1.30691	0.412053	-3.17171	0.00151545	0.0265175
ENSG00000234618	RPSAP9	24.4598	1.68395	0.353219	4.76742	1.86598e-06	0.000122605
ENSG00000234709	UPF3AP3	10.0203	1.62004	0.539512	3.00279	0.00267517	0.040807
ENSG00000234740	AL162386.2	5.83457	2.83861	0.777613	3.65042	0.000261815	0.00654465
ENSG00000234793	AC114730.2	36.6348	-2.02271	0.392647	-5.15146	2.58465e-07	2.30566e-05
ENSG00000235105	AL356968.2	406.325	-1.26629	0.165065	-7.6715	1.69997e-14	9.37455e-12
ENSG00000235217	TSPY26P	61.1988	1.32128	0.258193	5.11743	3.09735e-07	2.69691e-05
ENSG00000235237	Z82188.2	33.4602	-1.95351	0.409724	-4.76787	1.86188e-06	0.000122605
ENSG00000235245	AL360181.2	40.1696	-1.12353	0.383958	-2.92618	0.00343155	0.0490749
ENSG00000235313	HM13-IT1	18.8022	1.50183	0.375669	3.99773	6.39517e-05	0.00215917
ENSG00000235374	SSR4P1	65.5035	-1.61422	0.334738	-4.82234	1.41885e-06	9.74352e-05
ENSG00000235448	LURAP1L-AS1	7.91151	1.98671	0.63357	3.13575	0.00171418	0.0291811
ENSG00000235527	HIPK1-AS1	20.3227	1.42622	0.360978	3.951	7.78253e-05	0.00252004
ENSG00000235674	LDHAP2	515.666	-1.4616	0.156673	-9.32895	1.06924e-20	1.29721e-17
ENSG00000235688	SNTG2-AS1	76.7768	-1.29266	0.299962	-4.30942	1.63686e-05	0.000703052
ENSG00000235790	AC114488.2	18.2449	1.98656	0.424494	4.67984	2.87099e-06	0.000171863
ENSG00000235847	LDHAP7	715.603	-1.49055	0.196455	-7.58724	3.26782e-14	1.69908e-11
ENSG00000235862	AL590648.2	6.72996	2.01215	0.665655	3.02281	0.00250441	0.0388671
ENSG00000235927	NEXN-AS1	56.6067	1.08552	0.274042	3.96113	7.4597e-05	0.00244158
ENSG00000235955	CICP20	3.72792	3.97142	1.15398	3.44149	0.000578527	0.0125105
ENSG00000235979	AC004448.2	6.77288	1.92803	0.647686	2.9768	0.00291278	0.043627
ENSG00000236015	AC011290.2	46.5849	1.47686	0.257717	5.73057	1.00094e-08	1.33935e-06
ENSG00000236194	AC099811.1	22.5019	1.97169	0.388097	5.0804	3.76647e-07	3.14414e-05
ENSG00000236255	AC009404.1	309.523	1.25533	0.16135	7.78016	7.2432e-15	4.39372e-12
ENSG00000236326	AL050331.2	68.9572	-1.1958	0.300441	-3.98017	6.88673e-05	0.00228278
ENSG00000236349	SUCLG2P2	336.834	-1.02684	0.198513	-5.17265	2.30794e-07	2.08955e-05
ENSG00000236423	LINC01134	25.2569	1.43628	0.387186	3.70955	0.000207628	0.00542423
ENSG00000236432	AC097662.1	23.3743	1.18028	0.371659	3.17571	0.00149469	0.0262552
ENSG00000236449	AC010894.3	5.15567	2.15106	0.724409	2.96939	0.00298388	0.0443995
ENSG00000236562	AC116049.1	12.7164	-1.82076	0.591237	-3.07958	0.00207291	0.0338321
ENSG00000236654	AC079780.1	45.5886	-1.25586	0.308258	-4.07404	4.62041e-05	0.00166499
ENSG00000236670	KRT18P5	29.5806	1.98036	0.4296	4.60977	4.03114e-06	0.000227116
ENSG00000236723	AL606760.2	228.15	-1.09307	0.181941	-6.00784	1.88015e-09	3.10525e-07
ENSG00000237149	ZNF503-AS2	1503.94	-1.13224	0.225218	-5.02731	4.97401e-07	4.02298e-05
ENSG00000237200	ZBTB40-IT1	20.5494	1.31039	0.434523	3.01569	0.00256396	0.0395414
ENSG00000237586	AC090192.1	6.00674	3.22416	0.909789	3.54386	0.00039432	0.0091418
ENSG00000237686	AL109615.3	49.9309	-1.02199	0.309116	-3.30618	0.000945785	0.0182517
ENSG00000237719	Z95152.1	8.54775	1.96761	0.660218	2.98023	0.00288027	0.0432112
ENSG00000237774	AC126615.1	33.6857	-1.80721	0.584316	-3.09287	0.00198233	0.0325581
ENSG00000237846	AL773545.3	9.29591	2.01387	0.633052	3.1812	0.00146667	0.0258734
ENSG00000237863	AL035425.1	779.301	-1.48659	0.471003	-3.15623	0.00159821	0.0275941
ENSG00000237939	AC097523.2	62.8509	-1.2717	0.357636	-3.55584	0.000376775	0.00880852
ENSG00000238278	ALG1L6P	96.8836	-1.32348	0.278273	-4.75606	1.97404e-06	0.000127389
ENSG00000238317	SNORD11	30.407	1.78001	0.335743	5.30169	1.14736e-07	1.14042e-05
ENSG00000239043	SNORD127	14.5321	1.40236	0.440141	3.18617	0.00144171	0.0255464
ENSG00000239345	HNRNPA1P26	56.7953	-1.27154	0.303084	-4.19534	2.7246e-05	0.00106705
ENSG00000239653	PSMD6-AS2	87.6848	1.10221	0.299439	3.68091	0.000232403	0.00595481
ENSG00000239719	AC004890.1	136.967	-1.10084	0.314946	-3.49533	0.000473479	0.0106375
ENSG00000239911	PRKAG2-AS1	77.203	-1.49103	0.278281	-5.35802	8.41383e-08	8.65056e-06
ENSG00000240087	RPSAP12	8.77443	3.28566	0.657347	4.99836	5.7819e-07	4.43962e-05
ENSG00000240106	RN7SL146P	13.3047	2.13216	0.568003	3.75379	0.000174181	0.0048393
ENSG00000240211	AC092849.1	109.722	-1.53481	0.208131	-7.37423	1.65293e-13	7.52001e-11
ENSG00000240457	RN7SL472P	5.91591	2.58496	0.759242	3.40466	0.00066246	0.0139692
ENSG00000240668	KRT8P36	21.3212	2.00271	0.626344	3.19747	0.00138641	0.0247352
ENSG00000240758	AC010655.2	155.946	-1.70545	0.378102	-4.51057	6.46551e-06	0.000330504
ENSG00000241135	LINC00881	1.7881	4.92332	1.55575	3.16459	0.00155299	0.0269669
ENSG00000241288	LINC02614	41.7567	-1.2083	0.30623	-3.94571	7.95623e-05	0.00256267
ENSG00000241357	AC092849.2	60.7503	-1.18127	0.296016	-3.99056	6.59184e-05	0.00220107
ENSG00000241493	AC018638.3	3.92619	3.67661	1.04531	3.51725	0.00043604	0.009898
ENSG00000241532	AGGF1P3	42.7818	1.22094	0.282722	4.31851	1.57083e-05	0.000682242
ENSG00000241547	ACTG1P20	57.1051	2.13891	0.425676	5.02474	5.0411e-07	4.0236e-05
ENSG00000241612	AC114728.1	3.30279	3.39113	1.09214	3.10504	0.00190251	0.0316731
ENSG00000241769	LINC00893	80.8196	-1.10861	0.271693	-4.08038	4.49623e-05	0.00162993
ENSG00000242445	RPL7AP11	18.0301	1.62983	0.443797	3.67248	0.000240211	0.00609673
ENSG00000242593	AC006148.1	9.45873	-3.78111	1.0102	-3.74295	0.000181872	0.0049845
ENSG00000242876	RN7SL812P	5.32556	2.66716	0.901805	2.95758	0.00310061	0.0455205
ENSG00000242888	AL133368.1	1.90271	5.01275	1.55854	3.2163	0.00129855	0.0235135
ENSG00000242902	FLNC-AS1	72.6757	1.3778	0.220912	6.23686	4.46429e-10	8.20618e-08
ENSG00000243150	AC106707.1	46.9533	-1.04771	0.29011	-3.6114	0.000304545	0.00736005
ENSG00000243243	AC073130.2	8.23461	2.50519	0.627408	3.99292	6.5264e-05	0.00218322
ENSG00000243406	MRPS31P5	42.0136	1.24846	0.315708	3.95447	7.6703e-05	0.00249257
ENSG00000243479	MNX1-AS1	143.623	-1.87718	0.270009	-6.95228	3.59441e-12	1.18929e-09
ENSG00000243766	HOTTIP	43.0158	-1.46505	0.443083	-3.3065	0.000944706	0.0182503
ENSG00000244041	LINC01011	30.6435	-2.13519	0.437295	-4.88273	1.04626e-06	7.37981e-05
ENSG00000244363	RPL7P23	24.6535	-1.47384	0.482222	-3.05635	0.0022405	0.0357342
ENSG00000244582	RPL21P120	2.30369	4.1896	1.32343	3.16572	0.00154701	0.0268888
ENSG00000244586	WNT5A-AS1	29.5684	-2.25896	0.666393	-3.38983	0.000699364	0.014512
ENSG00000244879	GABPB1-AS1	1824.89	-1.1814	0.21208	-5.57054	2.53948e-08	3.0605e-06
ENSG00000244932	AL449212.1	73.7818	1.2814	0.268799	4.7671	1.86892e-06	0.000122605
ENSG00000245105	A2M-AS1	16.0301	-1.47497	0.471151	-3.13056	0.00174472	0.0295904
ENSG00000245149	RNF139-AS1	122.743	1.3113	0.181285	7.23336	4.71177e-13	1.90544e-10
ENSG00000245156	AP001107.1	45.9781	1.09467	0.30744	3.5606	0.000370015	0.00871091
ENSG00000245857	AF233439.1	21.0689	-1.46907	0.426152	-3.44729	0.000566236	0.0123525
ENSG00000246089	AC016065.1	91.4776	-1.05062	0.227029	-4.62769	3.69759e-06	0.00021498
ENSG00000246339	EXTL3-AS1	25.3474	-1.30692	0.415837	-3.14287	0.00167298	0.0285868
ENSG00000246528	AC079089.1	45.3909	-1.28206	0.291403	-4.39962	1.08439e-05	0.000502735
ENSG00000246575	AC093162.2	30.9738	1.59765	0.349272	4.57422	4.78001e-06	0.000259661
ENSG00000246859	STARD4-AS1	152.987	-1.56744	0.230763	-6.79242	1.10268e-11	3.23655e-09
ENSG00000247151	CSTF3-DT	10.0241	2.3087	0.569594	4.05324	5.05139e-05	0.00180095
ENSG00000247240	UBL7-AS1	58.2874	-1.09847	0.314164	-3.49649	0.000471429	0.0106045
ENSG00000247271	ZBED5-AS1	90.8018	-1.49802	0.249294	-6.00903	1.86636e-09	3.10525e-07
ENSG00000247796	AC008966.1	100.688	-1.55785	0.241236	-6.45778	1.06253e-10	2.3019e-08
ENSG00000248213	CICP16	134.627	1.49997	0.30576	4.90571	9.3089e-07	6.61732e-05
ENSG00000248663	LINC00992	12.6323	-1.7238	0.581622	-2.96378	0.00303889	0.0448878
ENSG00000248866	USP46-AS1	37.2119	-1.73212	0.423709	-4.08799	4.35118e-05	0.00158049
ENSG00000248924	AC139713.1	41.0079	-1.09354	0.346514	-3.15584	0.00160037	0.0276052
ENSG00000248968	AC012640.1	6.71376	3.57677	0.830021	4.30925	1.63806e-05	0.000703052
ENSG00000249012	AC104819.1	6.89282	2.48498	0.737381	3.37001	0.000751651	0.0153004
ENSG00000249509	AC023886.1	21.3731	-1.42035	0.417947	-3.39839	0.000677848	0.0141462
ENSG00000249906	AC006487.1	24.515	1.50344	0.475776	3.15997	0.00157786	0.0272946
ENSG00000249962	AL157400.5	59.1403	-2.04767	0.371508	-5.51177	3.55236e-08	4.12706e-06
ENSG00000250132	AC004803.1	73.422	-1.27116	0.334023	-3.8056	0.000141462	0.00411236
ENSG00000250295	RDH10-AS1	21.8638	1.25043	0.396779	3.15145	0.00162464	0.0279378
ENSG00000250608	AC010210.1	12.1234	2.36438	0.734925	3.21718	0.00129459	0.0235017
ENSG00000250656	ST3GAL1P1	5.82639	2.40448	0.814867	2.95077	0.00316985	0.0462219
ENSG00000250746	AC105250.1	401.712	1.58033	0.229318	6.89142	5.52365e-12	1.79499e-09
ENSG00000250909	AC138956.1	75.1065	1.13507	0.32428	3.50029	0.00046476	0.0104841
ENSG00000250989	AL390726.2	39.3841	-1.24892	0.298881	-4.17865	2.93241e-05	0.00112109
ENSG00000251095	AC097478.1	198.076	1.31505	0.243312	5.40477	6.48917e-08	6.94016e-06
ENSG00000251179	TMEM92-AS1	2.85698	3.96699	1.297	3.05858	0.00222389	0.0355922
ENSG00000251229	AL645924.2	6.6386	2.29492	0.695956	3.2975	0.000975491	0.0187455
ENSG00000251364	AC107884.1	18.6388	-1.77049	0.507381	-3.48946	0.00048399	0.0108469
ENSG00000251661	AC136475.1	30.1252	-2.42953	0.47352	-5.13079	2.88535e-07	2.54891e-05
ENSG00000251669	FAM86EP	97.7638	-1.3876	0.229596	-6.04365	1.50666e-09	2.53872e-07
ENSG00000252481	SCARNA13	29.088	1.08899	0.313018	3.47899	0.00050331	0.0112108
ENSG00000252539	RNA5SP462	25.1883	1.88162	0.505854	3.7197	0.00019946	0.00529121
ENSG00000252645	RNU7-111P	34.7443	-1.6043	0.330606	-4.8526	1.21851e-06	8.52861e-05
ENSG00000252690	AC105339.2	112.213	1.0539	0.248289	4.24464	2.18942e-05	0.000891342
ENSG00000253180	AC104986.1	12.7512	2.15993	0.622056	3.47225	0.000516116	0.0114124
ENSG00000253384	AC124242.2	23.5098	-1.76082	0.463572	-3.79837	0.000145654	0.004214
ENSG00000253438	PCAT1	57.8431	-1.38193	0.468413	-2.95024	0.00317524	0.0462634
ENSG00000253508	AC004080.2	38.5446	-1.5008	0.350884	-4.27719	1.8927e-05	0.000793625
ENSG00000253540	FAM86HP	61.35	-1.48475	0.362889	-4.09149	4.28612e-05	0.0015631
ENSG00000253645	AC108863.1	23.1938	-1.18	0.398599	-2.96037	0.00307266	0.0452763
ENSG00000253667	AC100821.1	34.4057	1.30253	0.338549	3.84739	0.000119383	0.00359691
ENSG00000253669	GASAL1	24.8772	-1.84692	0.459556	-4.01891	5.84682e-05	0.00201898
ENSG00000253806	AC108002.1	148.615	-1.28141	0.283164	-4.52532	6.0303e-06	0.000312648
ENSG00000253869	PIGFP1	49.6545	-1.0463	0.281796	-3.71298	0.000204837	0.00537895
ENSG00000253875	AC013643.2	26.4415	-1.66971	0.383451	-4.35443	1.33413e-05	0.000590717
ENSG00000253981	ALG1L13P	27.7008	-1.56336	0.396807	-3.93985	8.15323e-05	0.0026076
ENSG00000253986	AC104561.3	4.18662	-5.0789	1.45844	-3.48242	0.000496902	0.0111089
ENSG00000254389	RHPN1-AS1	65.6562	-1.67532	0.322957	-5.18745	2.13189e-07	1.96934e-05
ENSG00000254531	AP001816.1	43.0623	-1.05782	0.294484	-3.59211	0.000328011	0.00782326
ENSG00000254612	AP001000.1	2728.12	1.09594	0.112251	9.76334	1.61744e-22	2.26417e-19
ENSG00000254614	AP003068.2	36.7139	-2.13294	0.576535	-3.69958	0.000215956	0.00558234
ENSG00000254635	WAC-AS1	258.738	-1.14648	0.196948	-5.82121	5.84224e-09	8.43787e-07
ENSG00000254814	AP003031.1	27.8061	-1.98183	0.389116	-5.09316	3.52151e-07	2.98067e-05
ENSG00000254837	AP001372.2	97.8172	-1.7596	0.273047	-6.4443	1.16137e-10	2.42926e-08
ENSG00000254867	AP006287.1	13.4844	2.1379	0.619316	3.45203	0.000556386	0.0121842
ENSG00000254978	ALG1L9P	51.8225	-1.37517	0.326839	-4.20749	2.58224e-05	0.00101934
ENSG00000255060	AC009656.1	1.96346	5.0535	1.56781	3.22329	0.00126727	0.0231079
ENSG00000255197	AC090559.1	5.66312	2.19707	0.698736	3.14435	0.00166454	0.0284693
ENSG00000255520	AC090589.2	7.95684	3.86491	0.781945	4.94269	7.70536e-07	5.60889e-05
ENSG00000255650	FAM222A-AS1	5.32841	2.34636	0.734636	3.19391	0.00140362	0.0249687
ENSG00000255680	AC091564.6	4.85637	2.32002	0.771199	3.00832	0.00262692	0.0402397
ENSG00000255750	AC022509.1	19.7327	-2.30693	0.595803	-3.87197	0.000107959	0.00333554
ENSG00000255815	KRT8P11	13.6074	2.89985	0.582697	4.9766	6.47105e-07	4.9272e-05
ENSG00000255847	AP003717.1	32.4734	1.39336	0.331572	4.20228	2.6424e-05	0.00104083
ENSG00000255874	LINC00346	32.9976	1.06049	0.313629	3.38133	0.00072135	0.0148665
ENSG00000255958	AC115676.1	12.6085	2.04354	0.637128	3.20743	0.00133929	0.0240834
ENSG00000256150	ITFG2-AS1	158.127	-1.4873	0.400382	-3.71471	0.000203434	0.0053576
ENSG00000256897	AC018410.2	15.0191	1.48016	0.481566	3.07363	0.00211469	0.0342376
ENSG00000257002	AP000438.1	3.55024	4.34532	1.21285	3.58274	0.000340004	0.00807753
ENSG00000257038	AP002761.3	26.5519	-1.601	0.542207	-2.95276	0.00314951	0.0459991
ENSG00000257135	ODC1-DT	137.956	-1.31612	0.279645	-4.70639	2.52147e-06	0.000154497
ENSG00000257242	LINC01619	27.8251	-1.18854	0.402982	-2.94937	0.00318422	0.0462831
ENSG00000257270	AL928654.2	411.975	-1.03191	0.125371	-8.23081	1.85954e-16	1.40999e-13
ENSG00000257433	AC004241.1	85.9471	1.68911	0.299637	5.63719	1.72849e-08	2.18438e-06
ENSG00000257542	OR7E47P	6.2087	2.17361	0.719548	3.02079	0.00252114	0.0389801
ENSG00000257951	AC126177.5	14.985	-1.50272	0.490994	-3.06057	0.00220914	0.0354315
ENSG00000257954	AC125611.2	15.2364	1.66973	0.535742	3.11668	0.00182903	0.0307622
ENSG00000258012	AC026111.1	46.8292	1.39678	0.248836	5.61326	1.98549e-08	2.45796e-06
ENSG00000258086	AC079313.1	10.6115	1.70878	0.558731	3.05833	0.00222574	0.0355922
ENSG00000258136	AC007622.2	59.937	1.06237	0.268686	3.95395	7.68729e-05	0.00249364
ENSG00000258441	LINC00641	2877.61	1.01617	0.137216	7.40564	1.3052e-13	6.09028e-11
ENSG00000258521	AL157871.2	26.705	1.96471	0.430091	4.56811	4.9213e-06	0.000264182
ENSG00000258592	AL391152.1	14.6022	-1.9074	0.650305	-2.93308	0.0033562	0.0482434
ENSG00000258655	ARHGAP5-AS1	45.412	-1.03126	0.322982	-3.19292	0.00140842	0.0250297
ENSG00000258711	AL358334.2	5.4401	3.22069	0.923568	3.48723	0.000488056	0.0109245
ENSG00000258783	KRT18P6	2.00826	5.09112	1.51306	3.36478	0.000766051	0.0155348
ENSG00000258938	AL162311.3	73.9222	1.00509	0.242447	4.14561	3.38915e-05	0.00127167
ENSG00000259115	AL357153.3	34.414	1.18015	0.349621	3.37553	0.000736745	0.0151153
ENSG00000259118	AL139022.1	20.4946	2.03866	0.61541	3.31269	0.000924031	0.0179461
ENSG00000259138	AL049780.2	7.72449	2.01416	0.61633	3.268	0.00108312	0.0203203
ENSG00000259158	ADAM20P1	58.464	1.5833	0.491096	3.22402	0.00126407	0.0230727
ENSG00000259275	AC087477.2	12.3915	-1.80031	0.569352	-3.16203	0.00156671	0.0271792
ENSG00000259319	AF111167.2	66.6764	1.0056	0.228061	4.40937	1.03672e-05	0.0004875
ENSG00000259352	AC091117.1	98.2866	-1.36921	0.243637	-5.6199	1.91068e-08	2.38154e-06
ENSG00000259381	AC090695.1	15.6446	2.25901	0.50168	4.50289	6.7036e-06	0.000340073
ENSG00000259442	AC105339.3	22.1051	1.29067	0.38703	3.33481	0.000853571	0.016884
ENSG00000259488	AC023355.1	119.665	-1.34531	0.35139	-3.82853	0.00012891	0.0038354
ENSG00000259498	TPM1-AS	61.0587	-1.01115	0.230926	-4.37869	1.19395e-05	0.000542275
ENSG00000259577	CERNA1	24.4641	-1.17474	0.394948	-2.97441	0.00293555	0.0438597
ENSG00000259659	AC009996.1	12.4223	1.92316	0.50221	3.8294	0.000128457	0.0038354
ENSG00000259884	AC025259.3	293.657	1.01189	0.150418	6.7272	1.72958e-11	4.62865e-09
ENSG00000259976	AC093010.3	104.636	1.06802	0.219865	4.85764	1.18793e-06	8.3467e-05
ENSG00000260012	AC007494.1	6.18694	-3.75863	1.26511	-2.971	0.00296833	0.0442044
ENSG00000260060	AC009088.1	14.3624	2.30734	0.500006	4.61462	3.93808e-06	0.000222563
ENSG00000260077	AC104794.2	39.799	-1.46261	0.40664	-3.59683	0.000322124	0.00771318
ENSG00000260083	MIR762HG	69.1531	-1.18074	0.280453	-4.21011	2.55247e-05	0.00100978
ENSG00000260190	AL807752.5	25.5276	1.85445	0.445749	4.1603	3.17825e-05	0.00120047
ENSG00000260339	HEXA-AS1	41.766	1.24386	0.385402	3.22743	0.00124908	0.022868
ENSG00000260367	AC109460.1	39.2162	1.21099	0.359755	3.36614	0.00076227	0.0154819
ENSG00000260466	AC126696.2	103.687	1.2018	0.190131	6.32088	2.60073e-10	5.08904e-08
ENSG00000260498	AC126696.3	14.6429	1.38201	0.465971	2.96588	0.00301821	0.0446912
ENSG00000260608	AC024270.4	8.24107	2.21944	0.716557	3.09737	0.00195246	0.0322129
ENSG00000260633	AC010207.1	17.1575	1.51586	0.401143	3.77884	0.000157559	0.00447309
ENSG00000260659	AC009113.2	71.5582	1.1365	0.244842	4.64177	3.45436e-06	0.000203438
ENSG00000260660	AC113208.2	15.2814	2.56443	0.471889	5.4344	5.49817e-08	5.99135e-06
ENSG00000260668	AC093536.1	50.7741	-1.43162	0.325726	-4.39517	1.10687e-05	0.000511241
ENSG00000260672	AC100827.4	9.18584	2.54983	0.757975	3.36401	0.000768196	0.0155348
ENSG00000260751	AC008870.2	41.5678	1.34406	0.285072	4.71482	2.41926e-06	0.000150773
ENSG00000260778	AC009065.4	62.9125	1.78158	0.253	7.0418	1.89776e-12	7.34797e-10
ENSG00000260799	KRT8P50	34.3692	1.76647	0.539753	3.27273	0.00106514	0.0201491
ENSG00000260807	AC009041.2	65.2893	-1.15627	0.293893	-3.93433	8.34292e-05	0.00265892
ENSG00000260879	AL359258.2	68.2492	-1.18788	0.28779	-4.12759	3.66591e-05	0.00136147
ENSG00000260892	AC105020.4	12.6315	-1.81031	0.584036	-3.09966	0.00193742	0.032052
ENSG00000260942	CAPN10-DT	167.682	1.16619	0.231539	5.03672	4.73581e-07	3.84742e-05
ENSG00000260978	AC126407.1	50.3832	1.18801	0.276062	4.30342	1.68179e-05	0.000716751
ENSG00000261094	AC007066.2	88.3509	1.26197	0.273425	4.61541	3.92312e-06	0.000222408
ENSG00000261118	AC092123.1	10.7384	1.73327	0.592417	2.92577	0.0034361	0.0490749
ENSG00000261136	AC023908.3	36.5336	1.4352	0.288795	4.96963	6.7082e-07	5.04446e-05
ENSG00000261189	AL031058.1	48.1167	-1.15546	0.290849	-3.9727	7.10618e-05	0.00234272
ENSG00000261239	ANKRD26P1	19.587	2.28514	0.603662	3.78546	0.000153424	0.00440381
ENSG00000261251	Z97055.2	32.1541	1.70575	0.383871	4.44356	8.84834e-06	0.000427109
ENSG00000261270	AC012181.2	19.8074	1.80416	0.415519	4.34193	1.41235e-05	0.000622323
ENSG00000261324	AC010168.2	56.7853	1.37907	0.319823	4.31198	1.61801e-05	0.000697739
ENSG00000261404	AC138627.1	9.2659	2.23398	0.597678	3.73777	0.00018566	0.00505028
ENSG00000261409	AL035425.3	8527.1	-1.65026	0.141766	-11.6407	2.55765e-31	6.64917e-28
ENSG00000261455	LINC01003	146.107	-1.35913	0.238966	-5.68756	1.28866e-08	1.65149e-06
ENSG00000261468	AC096921.2	5.1529	2.56913	0.85625	3.00045	0.00269584	0.0409244
ENSG00000261505	AL031714.1	406.434	1.53184	0.188052	8.14581	3.76749e-16	2.74243e-13
ENSG00000261592	AC010531.3	11.2918	2.48579	0.685033	3.62872	0.000284835	0.00697635
ENSG00000261654	AL360270.2	41.6583	2.58367	0.296479	8.71452	2.91993e-18	3.12569e-15
ENSG00000261707	AC092134.1	38.7428	-1.74475	0.336944	-5.17816	2.24089e-07	2.03899e-05
ENSG00000261730	AL034346.1	28.126	-1.36211	0.465693	-2.92491	0.00344555	0.0490749
ENSG00000261889	AC108134.2	45.1132	1.8688	0.337116	5.54351	2.96461e-08	3.50325e-06
ENSG00000262147	AC124283.2	22.768	1.55088	0.422626	3.66964	0.000242894	0.00614767
ENSG00000262370	AC108134.3	5.71768	3.13925	0.955474	3.28555	0.00101784	0.0193955
ENSG00000262468	LINC01569	86.4914	-1.43056	0.317709	-4.50272	6.70877e-06	0.000340073
ENSG00000262470	TVP23CP2	238.202	1.1312	0.161557	7.00188	2.52559e-12	9.23732e-10
ENSG00000262585	LINC01979	21.0302	1.33372	0.440842	3.02538	0.0024832	0.0386564
ENSG00000262703	AC009121.1	44.077	1.35316	0.408209	3.31488	0.000916834	0.0178444
ENSG00000263006	ROCK1P1	180.723	1.51781	0.252689	6.00664	1.89407e-09	3.10525e-07
ENSG00000263327	TAPT1-AS1	11.7145	-3.0844	1.01611	-3.03548	0.00240149	0.0376697
ENSG00000263400	TMEM220-AS1	4.26368	-5.10726	1.37189	-3.72279	0.000197032	0.00525826
ENSG00000263648	AC005244.1	5.14225	3.34683	0.904861	3.69872	0.000216687	0.0055933
ENSG00000263697	MIR3621	7.0345	-4.84188	1.37145	-3.53049	0.000414798	0.00948874
ENSG00000263781	AC024619.4	209.743	-1.00058	0.187166	-5.34595	8.99423e-08	9.19534e-06
ENSG00000264026	LINC02003	2.40247	4.26144	1.44211	2.955	0.00312666	0.0458123
ENSG00000264294	SNORD55	114.538	1.24887	0.221925	5.62745	1.8289e-08	2.29533e-06
ENSG00000264666	AC020558.1	33.9554	-1.13782	0.349249	-3.2579	0.00112239	0.020949
ENSG00000264769	AC145207.8	122.187	1.32248	0.194553	6.79754	1.06421e-11	3.17483e-09
ENSG00000264968	AC090844.2	11.4928	2.00398	0.657539	3.0477	0.00230603	0.0364281
ENSG00000265073	AC010761.3	36.4757	-1.19589	0.371365	-3.22026	0.00128075	0.0233072
ENSG00000265095	FTLP12	18.6009	-1.54042	0.471258	-3.26873	0.0010803	0.0203109
ENSG00000265265	AC233702.5	1.81457	4.37528	1.4638	2.98899	0.00279897	0.0422353
ENSG00000265366	GLUD1P2	2.89764	-4.54798	1.55493	-2.92488	0.00344585	0.0490749
ENSG00000265474	AC010761.5	79.2236	1.04612	0.348149	3.0048	0.00265759	0.0406069
ENSG00000265478	AC107982.3	9.16347	1.97565	0.585278	3.37557	0.000736619	0.0151153
ENSG00000265692	LINC01970	30.0384	-1.68976	0.387352	-4.36235	1.28675e-05	0.000572527
ENSG00000265798	AC138207.6	4.82415	2.48498	0.813788	3.0536	0.00226114	0.0358803
ENSG00000265967	AC100830.3	23.3417	1.75825	0.543053	3.23772	0.00120489	0.0222551
ENSG00000266104	MIR4326	5.92411	2.8503	0.847236	3.36423	0.00076758	0.0155348
ENSG00000266236	NARF-IT1	16.2109	1.5278	0.50902	3.00146	0.0026869	0.0408831
ENSG00000266320	MIR3909	1.57467	4.73876	1.60805	2.94691	0.00320971	0.0464806
ENSG00000266405	AP005061.1	9.58023	-5.29795	1.26396	-4.19154	2.77064e-05	0.00107966
ENSG00000266527	AC005697.2	10.8944	-2.9542	0.814989	-3.62483	0.000289148	0.00706297
ENSG00000266538	AC005838.2	6.47169	2.59201	0.876321	2.95784	0.00309807	0.0455205
ENSG00000266852	MIR4482	13.1044	2.16523	0.589905	3.67047	0.000242102	0.00613617
ENSG00000266975	FARSA-AS1	11.7366	2.2392	0.737722	3.03529	0.00240304	0.0376697
ENSG00000267026	AL136084.2	51.2647	-1.11874	0.287176	-3.89567	9.79261e-05	0.00306196
ENSG00000267030	AC011498.2	74.1971	1.28842	0.35499	3.62945	0.000284031	0.00697543
ENSG00000267034	AC010980.2	25.4038	-1.45379	0.399364	-3.64027	0.000272353	0.00675837
ENSG00000267042	AC100793.2	37.6697	-1.34111	0.316739	-4.23411	2.29454e-05	0.000925123
ENSG00000267080	ASB16-AS1	260.273	-1.03725	0.159085	-6.52014	7.02431e-11	1.57813e-08
ENSG00000267096	AC008735.1	25.9022	1.49405	0.494317	3.02244	0.00250742	0.0388671
ENSG00000267107	PCAT19	3.53561	5.90867	1.25028	4.72589	2.29112e-06	0.000143772
ENSG00000267123	SCAT1	6.42113	3.70347	0.867639	4.26845	1.96835e-05	0.000817809
ENSG00000267139	AC005262.2	45.3047	1.00527	0.317115	3.17005	0.00152411	0.0266433
ENSG00000267254	AC020928.1	90.8775	1.17929	0.247444	4.76588	1.88031e-06	0.000122645
ENSG00000267280	TBX2-AS1	67.1383	-1.32297	0.246149	-5.37468	7.67182e-08	8.02366e-06
ENSG00000267296	CEBPA-DT	156.092	-1.12676	0.21887	-5.14806	2.63199e-07	2.33644e-05
ENSG00000267356	AC006557.3	23.0036	1.04629	0.348251	3.0044	0.00266105	0.0406256
ENSG00000267533	AP002414.4	316.595	-1.11658	0.166435	-6.70881	1.96217e-11	5.10108e-09
ENSG00000267658	AC099811.3	25.9214	2.92793	0.510657	5.73365	9.82896e-09	1.32833e-06
ENSG00000267724	AC012254.3	88.3279	-1.00234	0.246378	-4.06829	4.73591e-05	0.00169654
ENSG00000267757	EML2-AS1	75.3908	-2.0405	0.281468	-7.2495	4.18326e-13	1.73016e-10
ENSG00000267898	AC026803.2	27.5748	2.20189	0.408598	5.38888	7.09e-08	7.50138e-06
ENSG00000268093	AC022154.1	48.4787	1.53491	0.274556	5.59052	2.2639e-08	2.765e-06
ENSG00000268120	AC010336.3	42.0285	-1.10673	0.298968	-3.70184	0.000214043	0.00554077
ENSG00000268218	AC137932.3	160.514	1.3673	0.277305	4.93066	8.19511e-07	5.91804e-05
ENSG00000268287	AC008687.3	7.4073	2.51962	0.662811	3.80141	0.000143874	0.00417578
ENSG00000268388	FENDRR	67.1323	-1.02383	0.270403	-3.78632	0.000152896	0.00440381
ENSG00000268403	AC132192.2	72.0632	1.33562	0.299004	4.46689	7.93662e-06	0.000390353
ENSG00000268592	AL355312.3	155.178	-2.52022	0.781313	-3.22562	0.001257	0.0229668
ENSG00000268678	AC005261.2	69.1921	1.04611	0.276809	3.77916	0.00015736	0.00447309
ENSG00000268996	MAN1B1-DT	53.2521	-1.13038	0.295419	-3.82635	0.000130056	0.00384058
ENSG00000269068	AC009955.4	35.7167	-1.15624	0.342816	-3.37277	0.000744172	0.0152162
ENSG00000269296	AC005614.1	16.1236	1.68051	0.425954	3.94529	7.97049e-05	0.00256267
ENSG00000269318	AC007292.2	24.6086	1.11075	0.364894	3.04403	0.0023343	0.0368108
ENSG00000269399	AC008764.6	108.652	1.76336	0.263611	6.68924	2.24331e-11	5.74981e-09
ENSG00000269444	AC011491.2	5.46491	2.70723	0.774813	3.49405	0.000475757	0.0106755
ENSG00000269463	AP001160.4	8.22442	2.14986	0.72767	2.95444	0.00313239	0.0458593
ENSG00000269480	AC020913.2	5.72173	2.48709	0.776896	3.20132	0.00136799	0.0244493
ENSG00000269570	AP001350.1	25.2654	1.96711	0.526628	3.73529	0.000187499	0.00507943
ENSG00000269821	KCNQ1OT1	447.156	1.91694	0.158752	12.075	1.43131e-33	5.20941e-30
ENSG00000269896	AL513477.1	78.7992	-1.62791	0.239782	-6.78913	1.12809e-11	3.25857e-09
ENSG00000269929	AL158152.1	68.2511	1.39505	0.342808	4.06948	4.71178e-05	0.00169122
ENSG00000269959	SPACA6P-AS	17.3684	1.51817	0.454372	3.34125	0.000834009	0.0165392
ENSG00000269994	AL513318.2	103.02	-1.10449	0.222386	-4.96655	6.81556e-07	5.1041e-05
ENSG00000269997	AC068790.3	13.0868	2.10689	0.524448	4.01736	5.88548e-05	0.00202465
ENSG00000270036	AC027243.2	23.2279	1.9998	0.399	5.01202	5.38614e-07	4.21769e-05
ENSG00000270069	MIR222HG	144.424	-1.34809	0.310598	-4.34032	1.42276e-05	0.000625397
ENSG00000270100	AC012065.4	95.2436	-1.10879	0.220837	-5.02087	5.14389e-07	4.08611e-05
ENSG00000270133	AC025766.1	9.09897	1.75339	0.595562	2.94409	0.00323901	0.0467435
ENSG00000270195	AC016773.1	181.089	2.3922	0.176389	13.5621	6.72149e-42	4.07725e-38
ENSG00000270441	AC135506.1	42.2293	-1.03895	0.315498	-3.29304	0.000991089	0.0190051
ENSG00000270571	AC007681.1	10.9123	1.65489	0.503527	3.2866	0.00101404	0.0193434
ENSG00000270583	AL365400.2	15.1452	-1.59743	0.48991	-3.26066	0.00111154	0.0208105
ENSG00000270598	AL512343.1	20.1393	-1.89808	0.469898	-4.03935	5.35994e-05	0.00189399
ENSG00000270641	TSIX	227.589	1.55961	0.222764	7.00119	2.538e-12	9.23732e-10
ENSG00000270714	MICOS10P2	113.097	-1.15467	0.260246	-4.43686	9.12788e-06	0.000438283
ENSG00000270723	RPL23AP92	4.04102	3.70449	1.05168	3.52245	0.000427573	0.00973839
ENSG00000270822	AC092032.1	3.63188	3.53859	1.14707	3.08489	0.00203626	0.0333235
ENSG00000270903	HNRNPA3P9	20.9759	1.5779	0.450216	3.50477	0.000456998	0.010331
ENSG00000270933	AC010719.1	16.3208	2.02328	0.557551	3.62886	0.000284674	0.00697635
ENSG00000271138	IGLVIVOR22-1	17.1582	-1.90712	0.573438	-3.32577	0.000881754	0.0172911
ENSG00000271155	AL161729.1	33.0723	-1.62021	0.394464	-4.10737	4.00197e-05	0.0014683
ENSG00000271270	TMCC1-AS1	163.52	-1.45896	0.252589	-5.77601	7.64927e-09	1.08695e-06
ENSG00000271396	AC091167.4	12.5815	2.38122	0.789089	3.01768	0.00254718	0.039316
ENSG00000271474	AC106881.1	14.3336	-2.2479	0.714057	-3.14807	0.0016435	0.0281624
ENSG00000271532	BBIP1P1	2.24633	4.70175	1.35358	3.47358	0.000513565	0.0113974
ENSG00000271826	PLS3-AS1	12.7771	-1.86227	0.610255	-3.05162	0.00227608	0.0360802
ENSG00000271833	AL445222.1	34.1611	-1.03472	0.35341	-2.92783	0.00341336	0.048949
ENSG00000271858	Z84492.1	31.2828	1.12828	0.300252	3.75778	0.000171429	0.00477012
ENSG00000271862	AC104118.1	41.4707	1.28324	0.321371	3.99301	6.52411e-05	0.00218322
ENSG00000271888	AL136162.1	36.4927	-1.85695	0.43226	-4.29591	1.73975e-05	0.000737993
ENSG00000271933	AL603756.1	113.353	1.39646	0.239872	5.82167	5.8261e-09	8.43787e-07
ENSG00000272006	AC037487.3	3.63603	-4.87649	1.5159	-3.21689	0.00129587	0.0235017
ENSG00000272142	AL359643.3	39.2063	-1.67887	0.398282	-4.21527	2.49477e-05	0.000991264
ENSG00000272145	NFYC-AS1	253.967	1.15867	0.193934	5.97456	2.30717e-09	3.68298e-07
ENSG00000272150	NBPF25P	76.9052	1.63951	0.254025	6.45413	1.08844e-10	2.3303e-08
ENSG00000272209	AL023583.1	3.60172	-4.86546	1.48543	-3.27546	0.00105491	0.0200179
ENSG00000272240	AC004908.1	22.8565	1.30997	0.400746	3.26883	0.00107994	0.0203109
ENSG00000272275	AC092687.3	45.7066	1.98092	0.343183	5.7722	7.82453e-09	1.08695e-06
ENSG00000272324	AC012629.2	34.581	-2.39919	0.673998	-3.55964	0.000371367	0.00873145
ENSG00000272374	Z97832.2	41.4021	1.03087	0.31349	3.28836	0.00100771	0.0192428
ENSG00000272455	AL391244.2	150.689	1.23194	0.296126	4.16021	3.17961e-05	0.00120047
ENSG00000272465	AL031768.1	2.78781	-4.49229	1.52915	-2.93777	0.00330583	0.0475569
ENSG00000272502	AC104958.2	20.0636	-1.83945	0.488405	-3.76623	0.000165729	0.00465421
ENSG00000272583	AL592494.2	8.04483	-2.73821	0.890164	-3.07607	0.00209749	0.0340971
ENSG00000272593	AL359091.3	34.7159	1.12312	0.375572	2.99042	0.00278597	0.0420739
ENSG00000272711	AC019069.1	76.3486	-1.12683	0.274776	-4.10091	4.11537e-05	0.00150385
ENSG00000272763	AC103702.2	100.193	-1.36706	0.204625	-6.68082	2.37612e-11	5.99295e-09
ENSG00000272798	AL008721.1	24.6489	-2.1214	0.508402	-4.17268	3.01034e-05	0.00114847
ENSG00000272849	AC084018.1	35.8134	1.21565	0.311263	3.90553	9.40179e-05	0.0029601
ENSG00000272894	AC004982.2	16.8227	-2.6334	0.841407	-3.12976	0.00174949	0.0296437
ENSG00000272910	AC090425.2	27.661	1.41592	0.464513	3.04818	0.0023023	0.0364281
ENSG00000272942	AL022324.3	26.785	-1.67221	0.456191	-3.66559	0.000246766	0.00622837
ENSG00000272990	AC084036.1	23.813	1.85323	0.538212	3.44332	0.000574625	0.0124488
ENSG00000273010	AL360270.3	292.576	1.77294	0.147706	12.0032	3.41988e-33	1.03725e-29
ENSG00000273117	AC144652.1	79.906	-2.81988	0.751852	-3.75058	0.000176428	0.00487199
ENSG00000273129	PACERR	10.594	2.8009	0.559556	5.00559	5.56919e-07	4.29442e-05
ENSG00000273145	BX537318.1	37.8728	-1.69126	0.35006	-4.83133	1.35622e-06	9.38423e-05
ENSG00000273188	AL022328.3	34.9864	1.50657	0.402239	3.74545	0.000180072	0.0049536
ENSG00000273328	AC099329.2	3.81492	-4.94767	1.60628	-3.0802	0.00206862	0.0337924
ENSG00000273356	LINC02019	33.9366	1.34072	0.413768	3.24026	0.0011942	0.0220949
ENSG00000273585	LINC02348	5.03086	2.7145	0.814518	3.33265	0.000860238	0.0169422
ENSG00000273796	BX322562.1	2.80901	-4.50093	1.53637	-2.92959	0.00339411	0.0487113
ENSG00000274051	RF02271	14.1425	2.10258	0.45624	4.60849	4.05609e-06	0.000227817
ENSG00000274184	AC011815.2	76.0267	1.26254	0.267926	4.71226	2.44985e-06	0.00015164
ENSG00000274460	AC092119.2	49.863	1.739	0.480866	3.61638	0.000298747	0.00726817
ENSG00000274918	AC116447.1	23.2478	1.91664	0.516514	3.71072	0.000206668	0.00541144
ENSG00000274925	ZKSCAN2-DT	110.182	1.81275	0.263578	6.87747	6.09245e-12	1.94509e-09
ENSG00000275101	MIR6766	5.38769	2.54488	0.785235	3.24091	0.00119149	0.0220802
ENSG00000275106	AC025594.2	15.6886	1.76575	0.49826	3.54384	0.000394346	0.0091418
ENSG00000275401	AL391095.3	16.0546	3.20059	0.580724	5.51137	3.56055e-08	4.12706e-06
ENSG00000275549	STPG3-AS1	41.8376	-1.16905	0.364942	-3.20339	0.00135818	0.0243064
ENSG00000275557	AC242842.1	46.6611	-1.14414	0.312337	-3.66315	0.000249134	0.00627941
ENSG00000275620	AL121827.2	22.6202	3.28324	0.482526	6.80428	1.01557e-11	3.08022e-09
ENSG00000275888	AC132872.3	322.54	1.5396	0.196529	7.83398	4.72659e-15	2.96602e-12
ENSG00000276007	AC079414.3	47.454	-1.18326	0.295259	-4.00752	6.13592e-05	0.00209439
ENSG00000276071	AC074138.1	31.1387	1.65617	0.397769	4.16364	3.13208e-05	0.00118859
ENSG00000276292	AC131159.1	18.4563	1.42081	0.4775	2.97553	0.00292485	0.0437358
ENSG00000276523	AC025287.3	21.0045	1.63537	0.516088	3.16879	0.00153075	0.026657
ENSG00000276603	AL109614.1	19.6549	1.61727	0.462242	3.49874	0.000467463	0.0105283
ENSG00000276662	AL713922.2	48.5743	1.67276	0.442278	3.78214	0.000155483	0.00444887
ENSG00000276867	AC074050.4	19.9172	1.52626	0.496114	3.07643	0.00209498	0.0340971
ENSG00000277007	AC096642.1	45.9462	-1.14608	0.346424	-3.30831	0.000938602	0.0181516
ENSG00000277173	AC004241.4	4.09975	3.44549	1.08535	3.17453	0.00150078	0.0263113
ENSG00000278291	AL161772.1	174.104	-1.08771	0.162853	-6.67911	2.40403e-11	5.99295e-09
ENSG00000278431	AC243547.2	15.4748	-1.4824	0.490792	-3.02042	0.00252423	0.0389948
ENSG00000278598	MIR6775	19.1113	1.62887	0.417149	3.90476	9.43171e-05	0.00296439
ENSG00000278601	AL158163.2	29.2714	1.05251	0.347366	3.02997	0.00244576	0.0381715
ENSG00000278829	AC099811.5	14.94	2.38056	0.710287	3.35155	0.000803597	0.0160702
ENSG00000278834	AC073508.3	63.9827	-1.10634	0.242979	-4.55323	5.28296e-06	0.00028029
ENSG00000278916	CEP83-DT	41.9443	-1.0314	0.300094	-3.43694	0.000588324	0.0126403
ENSG00000278918	AC080112.3	18.8286	1.71376	0.497507	3.4447	0.000571696	0.0124047
ENSG00000278981	AC079298.1	3.31319	-4.74253	1.61	-2.94568	0.0032225	0.0466141
ENSG00000279048	AC080080.1	36.2474	1.08918	0.373229	2.91826	0.00351987	0.0498479
ENSG00000279086	AC073130.3	136.715	1.13415	0.181299	6.25568	3.95799e-10	7.34974e-08
ENSG00000279095	AC243964.3	483.374	1.51438	0.186722	8.11034	5.04797e-16	3.41153e-13
ENSG00000279108	AC008537.3	35.3438	1.51182	0.406237	3.72152	0.00019803	0.00527635
ENSG00000279110	AL022323.4	17.8563	1.95216	0.472085	4.13518	3.54679e-05	0.00132263
ENSG00000279133	AC018628.1	109.714	1.06216	0.359145	2.95747	0.00310173	0.0455205
ENSG00000279137	AL356309.3	2.21735	5.22786	1.5431	3.3879	0.000704295	0.0145645
ENSG00000279145	AC011912.1	56.2041	1.10308	0.294869	3.74092	0.000183346	0.00500982
ENSG00000279208	CR381653.2	30.1758	1.53459	0.337647	4.54496	5.49449e-06	0.000288985
ENSG00000279253	AL121753.2	29.8159	1.55268	0.362633	4.28168	1.85484e-05	0.000781351
ENSG00000279331	RBM12B-AS1	119.818	1.44482	0.237778	6.07636	1.22944e-09	2.09097e-07
ENSG00000279342	AP000866.6	83.2468	1.06536	0.306919	3.47115	0.000518243	0.0114454
ENSG00000279345	Z98885.3	12.1446	1.93301	0.505276	3.82565	0.000130425	0.00384058
ENSG00000279452	AC006277.1	61.2043	1.23337	0.288627	4.27323	1.92662e-05	0.000804145
ENSG00000279520	AC093525.8	177.605	2.00134	0.649726	3.08028	0.00206805	0.0337924
ENSG00000279529	AC008764.8	159.695	1.2631	0.327271	3.85948	0.000113627	0.00345205
ENSG00000279541	AC005261.5	87.8277	1.7253	0.231627	7.44862	9.43187e-14	4.76781e-11
ENSG00000279561	AL845472.2	92.6125	-1.18946	0.375336	-3.16904	0.00152941	0.026657
ENSG00000279568	AC093525.9	19.2848	1.55104	0.414175	3.74489	0.000180472	0.0049536
ENSG00000279608	AL353795.3	11.3089	2.20785	0.711997	3.10093	0.00192916	0.0319734
ENSG00000279673	AC092919.2	23.1067	-1.61377	0.442663	-3.6456	0.000266766	0.00665015
ENSG00000279691	AC113410.3	38.0925	2.391	0.451131	5.30001	1.15798e-07	1.14042e-05
ENSG00000279692	AC110285.7	48.053	-1.04915	0.286462	-3.66242	0.000249842	0.00628856
ENSG00000279762	AC005899.8	16.2302	2.26145	0.456296	4.9561	7.19236e-07	5.32059e-05
ENSG00000279792	AC015909.5	24.9287	1.28962	0.381624	3.37929	0.000726741	0.0149607
ENSG00000279833	AL031846.2	84.9818	-1.12476	0.293041	-3.83823	0.000123925	0.0037153
ENSG00000279838	AL356273.3	29.0939	1.39429	0.40547	3.43869	0.000584546	0.0125739
ENSG00000279926	AL138831.3	6.98511	-3.93823	1.21545	-3.24014	0.00119471	0.0220949
ENSG00000280020	AC116407.3	35.0906	1.15605	0.302515	3.82148	0.000132651	0.00389352
ENSG00000280036	AC020661.4	2.407	4.26402	1.45525	2.93009	0.00338861	0.0486708
ENSG00000280057	AL022069.2	8.59028	-2.55694	0.75311	-3.39517	0.000685859	0.0142806
ENSG00000280067	AC023818.1	53.8761	1.27761	0.330221	3.86895	0.000109307	0.00336578
ENSG00000280073	AL157996.1	11.0035	1.66709	0.527416	3.16086	0.00157306	0.0272377
ENSG00000280138	AC027290.2	257.302	1.39587	0.166536	8.38178	5.21317e-17	4.51759e-14
ENSG00000280152	AC009078.3	21.3974	1.70752	0.490474	3.48136	0.000498883	0.0111395
ENSG00000280159	AC016583.1	2.07572	4.58452	1.44149	3.18041	0.00147069	0.0259086
ENSG00000280287	AC131212.3	149.238	1.38273	0.197765	6.99178	2.71412e-12	9.68461e-10
ENSG00000280367	AP002364.1	42.5923	2.5523	0.30674	8.32074	8.74141e-17	7.23074e-14
ENSG00000280385	AP000648.3	1042.48	1.54266	0.164983	9.35043	8.72958e-21	1.13472e-17
ENSG00000280407	AC132872.4	372.747	1.22416	0.1941	6.30686	2.84759e-10	5.51281e-08
ENSG00000280434	AL031595.3	28.2707	-1.58642	0.4131	-3.84028	0.000122895	0.00369049
ENSG00000280486	AC005329.3	83.6955	1.18009	0.255135	4.62536	3.73953e-06	0.000216726
ENSG00000280649	AC245100.8	43.4566	-1.04589	0.358264	-2.91933	0.00350788	0.0497168
ENSG00000280916	FOXCUT	388.534	-1.58394	0.154103	-10.2785	8.81282e-25	1.60376e-21
ENSG00000281103	TRG-AS1	34.4862	-1.51745	0.403241	-3.76312	0.000167807	0.00469085
ENSG00000281491	DNAJB5-DT	9.66605	2.82345	0.617358	4.57344	4.79791e-06	0.000259858
ENSG00000281912	LINC01144	34.5461	-1.42937	0.415449	-3.44054	0.000580547	0.0125175
ENSG00000282855	AC093591.3	37.2384	1.07316	0.326174	3.29013	0.0010014	0.0191424
ENSG00000282936	AC004706.3	130.537	1.02251	0.280302	3.6479	0.000264392	0.0066
ENSG00000283016	AL139353.3	35.5571	-1.79971	0.366481	-4.91077	9.07172e-07	6.49949e-05
ENSG00000283480	AL512380.2	58.2438	-1.47574	0.482387	-3.05925	0.00221891	0.0355456
ENSG00000283712	MIR6727	96.4769	1.12661	0.248253	4.53816	5.67474e-06	0.000297605
ENSG00000283759	MIR614	8.33687	1.84505	0.585499	3.15124	0.00162579	0.0279378
ENSG00000284129	MIR6789	16.1515	1.6421	0.429126	3.82661	0.000129919	0.00384058
ENSG00000284361	MIR4745	46.6654	1.98103	0.475817	4.16342	3.13509e-05	0.00118859
ENSG00000284482	MIR4680	86.1116	-1.01935	0.267576	-3.80956	0.000139215	0.00405998
ENSG00000284574	MIR6787	3.44565	3.45282	1.0761	3.20864	0.00133365	0.0240056
ENSG00000284602	AL031432.4	123.463	1.32183	0.388896	3.39894	0.000676467	0.0141377
ENSG00000284669	AC092053.3	40.1665	3.02975	0.30447	9.95091	2.49897e-23	3.78968e-20
ENSG00000285244	DINOL	32.6389	1.44533	0.476913	3.0306	0.00244067	0.0381247
ENSG00000285254	AL513128.2	11.6682	3.54855	0.600686	5.90749	3.47358e-09	5.3706e-07
ENSG00000285361	AL844170.1	14.2011	1.44371	0.48794	2.95879	0.0030885	0.0454729
ENSG00000285677	AL355388.3	47.4769	1.83861	0.320592	5.73506	9.74784e-09	1.32833e-06
ENSG00000286000	AC234775.4	29.4968	1.44924	0.416351	3.48083	0.000499872	0.0111479
ENSG00000286064	AL035413.2	76.7168	1.13404	0.357821	3.16929	0.00152814	0.026657
ENSG00000286138	AC010336.8	87.5382	1.57248	0.408677	3.84773	0.000119215	0.00359691
ENSG00000286156	AC026273.1	25.8293	1.89468	0.358749	5.28136	1.28232e-07	1.24789e-05
ENSG00000286205	AC139887.5	5.96767	3.78706	0.850751	4.45143	8.52995e-06	0.000415048

## Sheet: ABE7.10
Supplementary Data 1: DEGs of ABE7.10-transfected samples compared with GFP samples
ID	Genename	baseMean	log2FoldChange	lfcSE	stat	pvalue	padj
ENSG00000004776	HSPB6	35.4363	1.29416	0.286979	-4.50958	6.49563e-06	0.000139144
ENSG00000006327	TNFRSF12A	413.379	1.03553	0.177747	-5.82586	5.68182e-09	3.40829e-07
ENSG00000006756	ARSD	7.94978	5.20804	1.10698	-4.70472	2.54217e-06	6.35579e-05
ENSG00000007314	SCN4A	97.0604	1.19212	0.211273	-5.64254	1.67562e-08	8.72554e-07
ENSG00000007350	TKTL1	6.77009	-3.05957	1.03156	2.96596	0.00301743	0.0196919
ENSG00000009724	MASP2	159.971	1.05557	0.210688	-5.01012	5.43974e-07	1.74896e-05
ENSG00000013588	GPRC5A	221.888	2.01661	0.1746	-11.5499	7.39286e-31	8.96438e-28
ENSG00000023445	BIRC3	26.8156	-1.35389	0.421239	3.21406	0.0013087	0.0102569
ENSG00000027869	SH2D2A	83.0884	-1.20842	0.293552	4.11656	3.84564e-05	0.000577731
ENSG00000028277	POU2F2	106.291	1.44874	0.195257	-7.41964	1.17439e-13	2.34289e-11
ENSG00000049323	LTBP1	179.106	-1.06762	0.218179	4.89334	9.914e-07	2.88185e-05
ENSG00000051108	HERPUD1	1053.25	1.06132	0.173164	-6.12898	8.84438e-10	6.92106e-08
ENSG00000053438	NNAT	53.0061	1.78134	0.364823	-4.88276	1.04612e-06	3.0049e-05
ENSG00000062370	ZNF112	232.887	1.01785	0.198963	-5.11578	3.12439e-07	1.0739e-05
ENSG00000064835	POU1F1	3.63995	3.59975	1.16142	-3.09943	0.00193893	0.0139837
ENSG00000067066	SP100	10.169	3.17088	0.611821	-5.1827	2.18702e-07	7.91616e-06
ENSG00000068079	IFI35	26.7141	1.19886	0.3644	-3.28995	0.00100206	0.0083798
ENSG00000069482	GAL	194.562	-1.40551	0.243635	5.76889	7.97957e-09	4.56098e-07
ENSG00000072182	ASIC4	32.03	1.29785	0.322067	-4.02975	5.58357e-05	0.000784658
ENSG00000072315	TRPC5	2.04479	4.04261	1.49236	-2.70887	0.00675125	0.0367927
ENSG00000074706	IPCEF1	22.2115	1.35376	0.420605	-3.21861	0.00128814	0.0101332
ENSG00000075426	FOSL2	423.122	1.04381	0.218988	-4.7665	1.87456e-06	4.92609e-05
ENSG00000077616	NAALAD2	201.834	1.27504	0.177646	-7.17742	7.1039e-13	1.1377e-10
ENSG00000078902	TOLLIP	636.919	1.28231	0.129305	-9.91694	3.51348e-23	2.84023e-20
ENSG00000079337	RAPGEF3	360.96	1.07178	0.220941	-4.85099	1.22848e-06	3.4357e-05
ENSG00000080031	PTPRH	17.3989	1.79744	0.446901	-4.022	5.77054e-05	0.00080759
ENSG00000081041	CXCL2	17.1249	1.18239	0.448206	-2.63805	0.00833834	0.0432219
ENSG00000081665	ZNF506	72.8935	1.24048	0.290065	-4.27655	1.89814e-05	0.000324346
ENSG00000083814	ZNF671	42.1797	2.21511	0.376584	-5.88211	4.05069e-09	2.61271e-07
ENSG00000086205	FOLH1	6.13158	-2.90571	1.06892	2.71837	0.00656041	0.0359604
ENSG00000087074	PPP1R15A	4674.44	1.17052	0.200829	-5.82844	5.59486e-09	3.36802e-07
ENSG00000087157	PGS1	685.682	1.10967	0.135137	-8.21146	2.18516e-16	6.9991e-14
ENSG00000087237	CETP	8.45331	4.63587	0.864655	-5.36152	8.25226e-08	3.4111e-06
ENSG00000087589	CASS4	182.406	1.10836	0.291313	-3.8047	0.000141979	0.00168902
ENSG00000088766	CRLS1	122.941	-1.98216	0.67333	2.94382	0.0032419	0.0207443
ENSG00000089101	CFAP61	29.2246	1.8867	0.416242	-4.53271	5.82319e-06	0.00012805
ENSG00000089127	OAS1	7.52	6.04012	1.0689	-5.65079	1.59709e-08	8.41994e-07
ENSG00000090554	FLT3LG	19.2161	1.12461	0.368589	-3.05113	0.00227984	0.0158469
ENSG00000090581	GNPTG	222.73	1.09522	0.231499	-4.73099	2.23427e-06	5.66949e-05
ENSG00000091138	SLC26A3	5.55661	2.94149	0.840539	-3.49952	0.000466091	0.00455781
ENSG00000095596	CYP26A1	77.0977	-1.0465	0.258691	4.04538	5.22382e-05	0.000742709
ENSG00000099624	ATP5F1D	562.626	-1.05825	0.232092	4.55961	5.12476e-06	0.00011494
ENSG00000100012	SEC14L3	7.4636	1.84689	0.69646	-2.65182	0.0080058	0.0419335
ENSG00000100292	HMOX1	430.404	1.63764	0.283582	-5.77485	7.70206e-09	4.44952e-07
ENSG00000100314	CABP7	31.1499	1.39385	0.375284	-3.71413	0.000203906	0.00228483
ENSG00000100319	ZMAT5	30.9307	1.05744	0.33334	-3.17227	0.00151254	0.0114886
ENSG00000100336	APOL4	4.29133	3.09731	0.940821	-3.29213	0.000994307	0.0083396
ENSG00000100342	APOL1	3.72365	3.66792	1.15357	-3.17962	0.00147468	0.0112614
ENSG00000100427	MLC1	14.5325	2.9373	0.495395	-5.92921	3.04398e-09	2.05875e-07
ENSG00000100439	ABHD4	334.305	1.0384	0.132103	-7.86055	3.82444e-15	1.03054e-12
ENSG00000100453	GZMB	4.57845	4.00507	1.03979	-3.85182	0.000117245	0.00144647
ENSG00000100918	REC8	149.217	2.39139	0.305983	-7.81543	5.47769e-15	1.4306e-12
ENSG00000101082	SLA2	4.35285	3.58598	1.0761	-3.33238	0.000861081	0.00745801
ENSG00000101084	RAB5IF	271.745	-1.32753	0.280282	4.73642	2.17523e-06	5.56677e-05
ENSG00000101306	MYLK2	61.6812	1.25494	0.265805	-4.72128	2.34366e-06	5.92053e-05
ENSG00000101439	CST3	699.926	-1.18431	0.144121	8.21747	2.07833e-16	6.78496e-14
ENSG00000101443	WFDC2	8.41242	1.58023	0.572597	-2.75977	0.00578425	0.0325258
ENSG00000102032	RENBP	39.0498	1.91411	0.352229	-5.43429	5.50158e-08	2.42584e-06
ENSG00000102109	PCSK1N	424.712	-1.14896	0.225456	5.09614	3.46642e-07	1.1743e-05
ENSG00000102359	SRPX2	5.95273	2.37105	0.758831	-3.12461	0.00178043	0.0130729
ENSG00000102924	CBLN1	25.4788	1.29172	0.328984	-3.92639	8.62308e-05	0.00112431
ENSG00000103024	NME3	363.906	-1.15862	0.141794	8.17117	3.05405e-16	9.60104e-14
ENSG00000103145	HCFC1R1	218.146	1.12177	0.181399	-6.18399	6.2501e-10	5.22668e-08
ENSG00000103254	FAM173A	160.946	-1.31926	0.179757	7.33914	2.14972e-13	3.92405e-11
ENSG00000103274	NUBP1	26.835	1.00064	0.353972	-2.82688	0.00470034	0.0277348
ENSG00000104267	CA2	324.588	-1.14773	0.199955	5.73997	9.4691e-09	5.28775e-07
ENSG00000104814	MAP4K1	21.5775	-1.09266	0.405914	2.69185	0.0071058	0.0382954
ENSG00000105146	AURKC	24.6463	1.14331	0.368767	-3.10037	0.00193281	0.0139522
ENSG00000105246	EBI3	1.54	4.16558	1.5669	-2.65849	0.00784918	0.041293
ENSG00000105371	ICAM4	25.003	-1.27939	0.392695	3.25796	0.00112214	0.00914084
ENSG00000105499	PLA2G4C	91.3347	1.31579	0.347318	-3.78842	0.000151607	0.00178565
ENSG00000105856	HBP1	365.509	1.14445	0.228257	-5.01386	5.33485e-07	1.72176e-05
ENSG00000105993	DNAJB6	2195.06	1.05906	0.124551	-8.50303	1.84703e-17	6.67133e-15
ENSG00000106688	SLC1A1	86.9315	-1.26663	0.260367	4.86478	1.14586e-06	3.24741e-05
ENSG00000107165	TYRP1	24.9203	1.24612	0.419396	-2.97123	0.00296612	0.0194488
ENSG00000107201	DDX58	117.84	1.19418	0.231245	-5.16415	2.41534e-07	8.6667e-06
ENSG00000107537	PHYH	122.533	-1.09391	0.198237	5.51817	3.42546e-08	1.63344e-06
ENSG00000107551	RASSF4	56.7062	-1.23141	0.322429	3.81917	0.000133903	0.00161127
ENSG00000108433	GOSR2	723.241	1.01691	0.118235	-8.60077	7.91862e-18	3.05515e-15
ENSG00000108561	C1QBP	2304.25	-1.31898	0.170674	7.72806	1.092e-14	2.61096e-12
ENSG00000108590	MED31	15.1872	1.44843	0.436188	-3.32065	0.000898085	0.00770383
ENSG00000108839	ALOX12	86.2031	1.43752	0.261155	-5.50446	3.70292e-08	1.75589e-06
ENSG00000109255	NMU	66.7738	-1.13888	0.248593	4.58131	4.62077e-06	0.00010586
ENSG00000110243	APOA5	1.95586	3.98638	1.44456	-2.75958	0.00578756	0.0325258
ENSG00000110324	IL10RA	45.9804	1.09808	0.329806	-3.32948	0.000870085	0.00751198
ENSG00000110619	CARS	91.1728	1.43664	0.210138	-6.83666	8.10615e-12	1.02694e-09
ENSG00000111331	OAS3	135.809	4.20861	0.298122	-14.1171	2.98017e-45	7.22733e-42
ENSG00000111335	OAS2	17.6835	7.29911	1.0108	-7.22115	5.15514e-13	8.92996e-11
ENSG00000111405	ENDOU	45.3657	1.18882	0.353473	-3.36325	0.000770317	0.00683224
ENSG00000111644	ACRBP	12.857	1.73798	0.53136	-3.27082	0.00107238	0.00885013
ENSG00000111653	ING4	156.192	1.08942	0.155026	-7.02733	2.10527e-12	3.05461e-10
ENSG00000111799	COL12A1	56.38	1.10732	0.323697	-3.42087	0.000624223	0.00584074
ENSG00000111981	ULBP1	327.855	1.68213	0.170875	-9.84422	7.2597e-23	5.60185e-20
ENSG00000112357	PEX7	44.0595	-1.06731	0.312302	3.41754	0.000631895	0.00589844
ENSG00000112486	CCR6	47.7279	-2.20426	0.531365	4.1483	3.34952e-05	0.000514583
ENSG00000112667	DNPH1	329.734	-1.20538	0.195853	6.15452	7.53049e-10	6.03008e-08
ENSG00000113430	IRX4	27.3836	1.18125	0.324986	-3.63479	0.00027821	0.00295921
ENSG00000114646	CSPG5	360.295	-1.19377	0.187787	6.357	2.05726e-10	1.95106e-08
ENSG00000115129	TP53I3	54.8047	1.00139	0.290614	-3.44579	0.000569393	0.00541476
ENSG00000115415	STAT1	878.53	1.46995	0.131437	-11.1837	4.90056e-29	4.89364e-26
ENSG00000116014	KISS1R	26.6022	-1.2284	0.401187	3.06192	0.00219922	0.0154105
ENSG00000116035	VAX2	46.1645	-1.07224	0.375907	2.8524	0.00433898	0.0260554
ENSG00000116717	GADD45A	2394.24	1.29787	0.14342	-9.04942	1.43735e-19	7.87113e-17
ENSG00000117228	GBP1	11.4164	3.20256	0.641294	-4.9939	5.91723e-07	1.87408e-05
ENSG00000117281	CD160	37.2134	1.61817	0.27432	-5.89885	3.66043e-09	2.39921e-07
ENSG00000118432	CNR1	20.6133	1.34713	0.395169	-3.40899	0.000652032	0.00603209
ENSG00000119614	VSX2	14.665	1.55159	0.49232	-3.1516	0.00162381	0.0121649
ENSG00000119737	GPR75	94.4161	1.24308	0.271248	-4.58282	4.58754e-06	0.000105383
ENSG00000119917	IFIT3	99.2267	5.56846	0.331357	-16.805	2.24235e-63	1.26887e-59
ENSG00000119922	IFIT2	82.7912	5.07174	0.31068	-16.3246	6.59482e-60	2.23907e-56
ENSG00000120256	LRP11	190.858	-1.61925	0.609463	2.65684	0.00788766	0.0414682
ENSG00000120471	TP53AIP1	2.66593	-4.25804	1.64234	2.59267	0.00952353	0.0476678
ENSG00000121335	PRB2	3.90442	-4.80802	1.58339	3.03653	0.00239319	0.0164215
ENSG00000122432	SPATA1	14.6014	1.2708	0.483142	-2.63028	0.00853152	0.0439015
ENSG00000122547	EEPD1	92.3416	-1.23222	0.228485	5.39298	6.92978e-08	2.97823e-06
ENSG00000122641	INHBA	73.3891	2.9866	0.39123	-7.63387	2.27801e-14	5.1562e-12
ENSG00000123096	SSPN	75.9076	-1.06788	0.32728	3.26291	0.00110275	0.00903929
ENSG00000124091	GCNT7	17.7159	1.17925	0.447139	-2.63732	0.0083563	0.0432838
ENSG00000124098	FAM210B	649.525	-1.08612	0.146394	7.41914	1.17883e-13	2.34289e-11
ENSG00000124557	BTN1A1	19.2119	1.87389	0.415556	-4.50936	6.50241e-06	0.000139144
ENSG00000124657	OR2B6	18.0651	2.00983	0.523522	-3.83906	0.000123507	0.00151056
ENSG00000124713	GNMT	21.2996	1.16126	0.405294	-2.86523	0.00416709	0.0252374
ENSG00000124762	CDKN1A	1335.88	1.59847	0.167513	-9.54233	1.39663e-21	9.48365e-19
ENSG00000125966	MMP24	35.3534	1.44608	0.329282	-4.39161	1.12515e-05	0.000211758
ENSG00000126016	AMOT	1701.88	-1.18286	0.207551	5.69914	1.20411e-08	6.61519e-07
ENSG00000126231	PROZ	20.767	1.53188	0.423051	-3.62103	0.000293438	0.00309745
ENSG00000126709	IFI6	262.332	4.02871	0.22626	-17.8057	6.3828e-71	5.41772e-67
ENSG00000128039	SRD5A3	271.441	-1.13119	0.205432	5.50641	3.66231e-08	1.7415e-06
ENSG00000128165	ADM2	452.75	1.03026	0.152365	-6.76177	1.36313e-11	1.65948e-09
ENSG00000128510	CPA4	15.4326	3.22072	0.598443	-5.38183	7.37321e-08	3.11362e-06
ENSG00000128590	DNAJB9	460.664	1.94167	0.139503	-13.9185	4.89304e-44	1.0383e-40
ENSG00000128591	FLNC	2076.67	1.08558	0.146339	-7.41822	1.18701e-13	2.34289e-11
ENSG00000128604	IRF5	34.5394	1.44829	0.436358	-3.31905	0.000903235	0.0077441
ENSG00000128606	LRRC17	27.8678	-1.47196	0.381494	3.85841	0.000114128	0.00141316
ENSG00000128617	OPN1SW	9.14196	3.0867	0.66246	-4.65944	3.17065e-06	7.73518e-05
ENSG00000128652	HOXD3	27.1609	-1.64159	0.495635	3.31209	0.000926029	0.00790361
ENSG00000128965	CHAC1	677.197	1.08453	0.226072	-4.7973	1.60819e-06	4.3061e-05
ENSG00000129226	CD68	53.8374	1.2465	0.249922	-4.98757	6.11442e-07	1.92934e-05
ENSG00000129467	ADCY4	4.28211	2.45996	0.899021	-2.73626	0.00621415	0.0344518
ENSG00000130176	CNN1	11.9696	2.3364	0.529083	-4.41594	1.00572e-05	0.000194677
ENSG00000130222	GADD45G	27.3046	1.15321	0.42138	-2.73674	0.00620505	0.0344238
ENSG00000130300	PLVAP	1.77438	4.39546	1.47204	-2.98597	0.00282678	0.0186867
ENSG00000130303	BST2	140.509	3.59948	0.254282	-14.1555	1.72818e-45	4.88961e-42
ENSG00000130368	MAS1	5.21183	3.02171	0.895556	-3.37411	0.000740537	0.00662551
ENSG00000130513	GDF15	301.592	1.34409	0.488985	-2.74874	0.00598252	0.0333857
ENSG00000130589	HELZ2	1388.03	2.30993	0.202903	-11.3844	5.00199e-30	5.30711e-27
ENSG00000130748	TMEM160	167.202	-1.68007	0.217909	7.70996	1.25853e-14	2.96734e-12
ENSG00000130813	C19orf66	16.399	1.383	0.453159	-3.05191	0.00227388	0.0158332
ENSG00000130829	DUSP9	700.381	-1.0676	0.139788	7.63729	2.21849e-14	5.08933e-12
ENSG00000131080	EDA2R	65.6869	1.14662	0.254422	-4.50677	6.58216e-06	0.000140199
ENSG00000131094	C1QL1	177.003	-1.10496	0.208633	5.29621	1.18234e-07	4.66776e-06
ENSG00000131652	THOC6	280.323	1.29479	0.242734	-5.33419	9.59727e-08	3.88838e-06
ENSG00000131871	SELENOS	436.466	1.32858	0.1965	-6.7612	1.36856e-11	1.65948e-09
ENSG00000132256	TRIM5	249.931	1.04234	0.138918	-7.50325	6.22558e-14	1.30223e-11
ENSG00000132274	TRIM22	19.4505	3.40826	0.507522	-6.71549	1.87433e-11	2.20962e-09
ENSG00000132326	PER2	288.236	1.02931	0.178922	-5.75283	8.77622e-09	4.992e-07
ENSG00000132464	ENAM	2.66107	3.47622	1.22311	-2.84211	0.00448163	0.0267417
ENSG00000132530	XAF1	6.21729	6.26409	1.1726	-5.34207	9.18906e-08	3.74984e-06
ENSG00000132669	RIN2	54.8451	-1.1485	0.348721	3.29348	0.000989571	0.00832043
ENSG00000132855	ANGPTL3	17.6681	1.19483	0.404039	-2.95721	0.00310438	0.0200976
ENSG00000133083	DCLK1	92.375	-1.04063	0.282602	3.68231	0.000231127	0.00254565
ENSG00000133106	EPSTI1	38.5623	2.69617	0.411639	-6.54985	5.75949e-11	6.18817e-09
ENSG00000133315	MACROD1	232.068	-1.27811	0.279146	4.57864	4.68007e-06	0.00010693
ENSG00000133627	ACTR3B	161.234	-1.19021	0.192927	6.16921	6.86301e-10	5.60127e-08
ENSG00000134146	DPH6	63.6967	-1.05735	0.327643	3.22713	0.00125039	0.00988662
ENSG00000134259	NGF	5.17293	2.1206	0.72878	-2.90979	0.00361674	0.0225479
ENSG00000134321	RSAD2	7.55604	7.05	1.15028	-6.12893	8.84702e-10	6.92106e-08
ENSG00000134326	CMPK2	3.57181	3.58756	1.08986	-3.29175	0.000995654	0.00834677
ENSG00000134333	LDHA	8541.1	-1.15697	0.159106	7.2717	3.5499e-13	6.2774e-11
ENSG00000134539	KLRD1	7.14196	1.74458	0.618495	-2.82069	0.00479208	0.0281879
ENSG00000134548	SPX	88.024	1.09585	0.204564	-5.35702	8.46039e-08	3.47757e-06
ENSG00000134864	GGACT	39.1559	-1.24195	0.405676	3.06144	0.00220278	0.0154215
ENSG00000134917	ADAMTS8	46.0405	-1.43976	0.348436	4.13207	3.59513e-05	0.000544919
ENSG00000134940	ACRV1	37.5273	1.23949	0.392305	-3.15949	0.00158043	0.0119189
ENSG00000135100	HNF1A	13.5211	1.31406	0.475208	-2.76524	0.0056881	0.0321978
ENSG00000135114	OASL	23.3638	4.1602	1.0425	-3.99062	6.59014e-05	0.00089931
ENSG00000135144	DTX1	20.0651	-1.85512	0.548641	3.3813	0.000721442	0.00650064
ENSG00000135899	SP110	36.1812	1.73535	0.313456	-5.53619	3.0912e-08	1.5109e-06
ENSG00000136872	ALDOB	49.0732	1.53441	0.279061	-5.4985	3.8304e-08	1.81128e-06
ENSG00000136997	MYC	3881.76	-1.23314	0.196841	6.26466	3.73649e-10	3.30368e-08
ENSG00000136999	CCN3	5.65676	2.03916	0.688756	-2.96065	0.00306992	0.0199445
ENSG00000137270	GCM1	42.8118	1.05168	0.26417	-3.98107	6.86049e-05	0.000933203
ENSG00000137558	PI15	127.679	-1.10697	0.180085	6.14695	7.89881e-10	6.29531e-08
ENSG00000137628	DDX60	44.4727	2.24366	0.355787	-6.30619	2.85989e-10	2.63856e-08
ENSG00000137727	ARHGAP20	67.0967	-1.08592	0.34597	3.13878	0.00169652	0.012604
ENSG00000137825	ITPKA	37.0188	-1.09706	0.327074	3.35417	0.000796036	0.00698734
ENSG00000137959	IFI44L	308.7	5.11236	0.260384	-19.6339	7.93292e-86	1.34669e-81
ENSG00000137960	GIPC2	3.29065	2.83209	0.994527	-2.84768	0.00440397	0.026371
ENSG00000137965	IFI44	36.4306	7.86293	0.909898	-8.64156	5.54522e-18	2.35339e-15
ENSG00000138109	CYP2C9	5.56782	-3.35476	1.28588	2.60892	0.00908274	0.0460539
ENSG00000138400	MDH1B	10.2806	-2.20186	0.716106	3.07476	0.0021067	0.0149262
ENSG00000138496	PARP9	189.133	1.30712	0.176276	-7.41519	1.2145e-13	2.34289e-11
ENSG00000138642	HERC6	108.425	1.43029	0.198304	-7.21263	5.48821e-13	9.22454e-11
ENSG00000139269	INHBE	1668.43	1.22333	0.347319	-3.52222	0.00042795	0.00423361
ENSG00000139354	GAS2L3	798.095	1.05026	0.145523	-7.21713	5.30951e-13	9.10446e-11
ENSG00000139549	DHH	13.5735	1.33925	0.461999	-2.89882	0.00374569	0.0231803
ENSG00000139625	MAP3K12	774.323	1.03672	0.192981	-5.37214	7.78064e-08	3.26134e-06
ENSG00000139679	LPAR6	6.62314	2.0466	0.6431	-3.18239	0.00146064	0.0111794
ENSG00000139714	MORN3	21.6232	1.62345	0.507955	-3.19605	0.00139321	0.0107701
ENSG00000140057	AK7	47.1039	-1.03711	0.312133	3.32264	0.000891692	0.00765286
ENSG00000141401	IMPA2	96.3448	-1.48908	0.238688	6.23859	4.41534e-10	3.84384e-08
ENSG00000141526	SLC16A3	59.1527	1.60214	0.285116	-5.61926	1.91779e-08	9.80613e-07
ENSG00000141639	MAPK4	48.9958	-1.15593	0.324085	3.56675	0.000361437	0.00368072
ENSG00000142089	IFITM3	152.748	3.26995	0.25136	-13.009	1.08701e-38	1.84532e-35
ENSG00000143217	NECTIN4	105.391	2.13719	0.297605	-7.18129	6.90568e-13	1.11648e-10
ENSG00000143469	SYT14	54.9024	1.04064	0.275451	-3.77796	0.000158121	0.00185506
ENSG00000143850	PLEKHA6	105.045	1.26758	0.254573	-4.97922	6.38402e-07	1.99765e-05
ENSG00000143882	ATP6V1C2	57.3611	1.02327	0.242632	-4.2174	2.47139e-05	0.000403407
ENSG00000144227	NXPH2	2.72799	-4.28405	1.49275	2.8699	0.00410605	0.0249817
ENSG00000144290	SLC4A10	2.21287	4.17569	1.38765	-3.00917	0.00261963	0.0176402
ENSG00000144485	HES6	404.491	-1.03642	0.193147	5.36597	8.05131e-08	3.35821e-06
ENSG00000144550	CPNE9	24.2477	1.1083	0.413165	-2.68246	0.0073083	0.0391375
ENSG00000144655	CSRNP1	678.663	1.13598	0.125882	-9.0241	1.81177e-19	9.61146e-17
ENSG00000144671	SLC22A14	5.82312	2.57598	0.898819	-2.86596	0.00415746	0.0251929
ENSG00000144834	TAGLN3	2.67718	3.48451	1.21972	-2.85682	0.00427909	0.0257504
ENSG00000145192	AHSG	3.14001	3.41258	1.27858	-2.66904	0.00760679	0.0403109
ENSG00000145949	MYLK4	14.8476	-1.74618	0.642703	2.71694	0.00658887	0.0360582
ENSG00000146411	SLC2A12	127.622	-1.22555	0.352447	3.47726	0.00050656	0.00489234
ENSG00000146453	PNLDC1	5.37412	1.94142	0.754854	-2.57192	0.0101137	0.0498376
ENSG00000147174	GCNA	121.11	1.6431	0.291168	-5.64315	1.6697e-08	8.72147e-07
ENSG00000147394	ZNF185	108.081	1.10729	0.184121	-6.01392	1.81093e-09	1.30819e-07
ENSG00000147606	SLC26A7	17.0758	-1.60874	0.532838	3.01918	0.00253458	0.0171902
ENSG00000147883	CDKN2B	326.751	1.02401	0.191638	-5.34347	9.11843e-08	3.72999e-06
ENSG00000148377	IDI2	13.5611	2.19213	0.549299	-3.99078	6.58568e-05	0.00089931
ENSG00000148483	TMEM236	39.2733	1.64382	0.281962	-5.82992	5.54547e-09	3.35018e-07
ENSG00000148677	ANKRD1	935.753	2.80123	0.488471	-5.7347	9.7686e-09	5.4371e-07
ENSG00000148735	PLEKHS1	25.3307	2.4563	0.435943	-5.63446	1.75609e-08	9.02576e-07
ENSG00000149573	MPZL2	17.169	1.13736	0.392899	-2.89478	0.0037942	0.0234249
ENSG00000149781	FERMT3	99.3336	1.01068	0.23093	-4.37656	1.20565e-05	0.000223684
ENSG00000150625	GPM6A	76.8281	-1.2792	0.288555	4.43313	9.28752e-06	0.000182272
ENSG00000151655	ITIH2	26.8341	1.08641	0.356051	-3.05128	0.00227867	0.0158469
ENSG00000151929	BAG3	2529.45	1.1354	0.0986994	-11.5036	1.26458e-30	1.43117e-27
ENSG00000152137	HSPB8	225.211	1.67541	0.325474	-5.14761	2.63825e-07	9.33062e-06
ENSG00000152591	DSPP	4.17047	-3.89564	1.47344	2.64391	0.00819541	0.0426895
ENSG00000153037	SRP19	1461.23	1.27	0.134275	-9.45822	3.13236e-21	2.04519e-18
ENSG00000153162	BMP6	239.512	-1.10515	0.272229	4.05963	4.91501e-05	0.000707473
ENSG00000154645	CHODL	49.7589	-1.15003	0.322978	3.56072	0.000369842	0.00374385
ENSG00000154928	EPHB1	32.5243	-1.09567	0.34925	3.13722	0.00170556	0.012649
ENSG00000155465	SLC7A7	72.8799	1.04666	0.2498	-4.18999	2.78969e-05	0.00044635
ENSG00000156427	FGF18	28.7329	-1.81961	0.612006	2.97319	0.00294719	0.0193321
ENSG00000156510	HKDC1	11.7492	3.00946	0.699727	-4.30091	1.70095e-05	0.000295551
ENSG00000156521	TYSND1	599.435	-1.29602	0.219536	5.90346	3.55946e-09	2.34207e-07
ENSG00000156587	UBE2L6	99.169	1.44017	0.236883	-6.07968	1.20423e-09	9.12636e-08
ENSG00000156959	LHFPL4	11.7005	2.42185	0.773846	-3.12963	0.00175027	0.0129018
ENSG00000157322	CLEC18A	3.17038	4.20268	1.20467	-3.48866	0.000485448	0.00471721
ENSG00000157368	IL34	6.98804	1.72108	0.622045	-2.7668	0.00566086	0.0321045
ENSG00000158023	WDR66	43.4844	1.01988	0.287015	-3.55342	0.00038026	0.00382876
ENSG00000158486	DNAH3	18.6786	-1.30871	0.459516	2.84802	0.0043992	0.0263517
ENSG00000158887	MPZ	24.4408	1.56567	0.398292	-3.93097	8.46025e-05	0.00110648
ENSG00000159128	IFNGR2	56.8242	-3.88917	1.1874	3.27537	0.00105525	0.008747
ENSG00000159231	CBR3	105.268	-1.00409	0.192963	5.20354	1.95533e-07	7.15381e-06
ENSG00000159674	SPON2	34.8909	-1.1707	0.361815	3.23563	0.00121376	0.00966451
ENSG00000160999	SH2B2	49.7321	-1.28481	0.352126	3.64872	0.000263546	0.00282982
ENSG00000161180	CCDC116	33.4069	2.36716	0.357113	-6.6286	3.38897e-11	3.73579e-09
ENSG00000161405	IKZF3	41.6876	1.0888	0.26821	-4.05951	4.91764e-05	0.000707473
ENSG00000161513	FDXR	254.386	1.36169	0.248019	-5.49025	4.01368e-08	1.88221e-06
ENSG00000161652	IZUMO2	4.32355	3.89104	1.08453	-3.58778	0.000333507	0.00344189
ENSG00000161860	SYCE2	39.0838	1.12731	0.279146	-4.03842	5.38129e-05	0.000759374
ENSG00000162772	ATF3	4980.69	1.25035	0.146194	-8.55267	1.20271e-17	4.43853e-15
ENSG00000163319	MRPS18C	65.0811	1.25818	0.344955	-3.64738	0.000264924	0.00283923
ENSG00000163354	DCST2	25.8298	-1.68256	0.452537	3.71807	0.000200754	0.00225655
ENSG00000163357	DCST1	45.3834	-1.27217	0.328838	3.8687	0.000109418	0.00136179
ENSG00000163395	IGFN1	6.81329	2.01652	0.735454	-2.74187	0.00610904	0.0339578
ENSG00000163520	FBLN2	29.7028	-1.23612	0.447762	2.76066	0.00576845	0.0324901
ENSG00000163666	HESX1	20.0218	-1.22982	0.422868	2.90829	0.00363415	0.0226231
ENSG00000163746	PLSCR2	4.91526	2.91668	0.99271	-2.9381	0.00330231	0.021025
ENSG00000163817	SLC6A20	16.9567	1.63751	0.568981	-2.87796	0.00400254	0.0245031
ENSG00000163840	DTX3L	353.137	1.37949	0.117489	-11.7414	7.81876e-32	1.02101e-28
ENSG00000163879	DNALI1	28.1193	1.11694	0.342277	-3.26326	0.0011014	0.00903257
ENSG00000164107	HAND2	77.4779	-1.16786	0.268653	4.34709	1.37956e-05	0.000248879
ENSG00000164185	ZNF474	12.9266	-1.80432	0.661243	2.72868	0.00635887	0.0351165
ENSG00000164430	CGAS	16.7999	1.89361	0.582412	-3.25132	0.00114871	0.00928594
ENSG00000164463	CREBRF	1164.75	1.368	0.224048	-6.10583	1.02266e-09	7.82011e-08
ENSG00000164627	KIF6	44.9863	-1.28275	0.320776	3.99888	6.3642e-05	0.000876029
ENSG00000164690	SHH	5.11363	2.51752	0.969053	-2.59792	0.00937905	0.0471062
ENSG00000164850	GPER1	50.6428	1.12152	0.233255	-4.80812	1.52358e-06	4.13828e-05
ENSG00000164938	TP53INP1	555.343	1.1701	0.146148	-8.00626	1.18248e-15	3.52171e-13
ENSG00000164949	GEM	158.913	1.3061	0.260939	-5.00538	5.57508e-07	1.78571e-05
ENSG00000165029	ABCA1	89.4961	1.22419	0.267015	-4.58474	4.54549e-06	0.000104559
ENSG00000165076	PRSS37	10.2489	1.65381	0.620545	-2.66509	0.00769676	0.0406914
ENSG00000165194	PCDH19	39.2061	1.17011	0.310381	-3.76993	0.000163292	0.00190127
ENSG00000165474	GJB2	19.8463	-1.70397	0.503021	3.38748	0.000705389	0.00639331
ENSG00000165861	ZFYVE1	354.517	1.0481	0.134863	-7.77159	7.75064e-15	1.9638e-12
ENSG00000166033	HTRA1	73.528	-1.38212	0.26374	5.24047	1.60164e-07	5.97569e-06
ENSG00000166246	C16orf71	30.8399	1.3453	0.403687	-3.33254	0.000860568	0.00745738
ENSG00000166448	TMEM130	12.2311	-1.71612	0.581689	2.95023	0.00317536	0.0204185
ENSG00000166800	LDHAL6A	20.2193	1.62528	0.517694	-3.13946	0.00169259	0.0125913
ENSG00000166823	MESP1	155.133	-1.774	0.255	6.95688	3.47894e-12	4.68718e-10
ENSG00000166866	MYO1A	9.45161	1.60442	0.60591	-2.64795	0.00809824	0.0422872
ENSG00000166900	STX3	1201.28	1.09362	0.149906	-7.2954	2.97775e-13	5.32109e-11
ENSG00000166979	EVA1C	19.8506	-2.34109	0.545816	4.28915	1.79357e-05	0.000310373
ENSG00000167131	CCDC103	16.3785	1.18115	0.42347	-2.78922	0.00528358	0.030415
ENSG00000167136	ENDOG	79.8953	-1.25783	0.321431	3.91322	9.10751e-05	0.00117128
ENSG00000167550	RHEBL1	76.3591	1.20093	0.273678	-4.3881	1.14346e-05	0.000214489
ENSG00000167601	AXL	14.69	1.67115	0.494172	-3.38172	0.000720323	0.006494
ENSG00000167641	PPP1R14A	113.438	-1.39483	0.194537	7.17002	7.49843e-13	1.18966e-10
ENSG00000167703	SLC43A2	12.7136	1.31309	0.5088	-2.58076	0.00985823	0.048948
ENSG00000167723	TRPV3	26.4799	1.53773	0.341781	-4.49916	6.82228e-06	0.000143336
ENSG00000167880	EVPL	43.398	2.93274	0.372003	-7.88365	3.1795e-15	8.70569e-13
ENSG00000168386	FILIP1L	207.2	1.69417	0.22886	-7.40265	1.33494e-13	2.54628e-11
ENSG00000168398	BDKRB2	22.2444	1.0167	0.381838	-2.66264	0.0077531	0.040932
ENSG00000168481	LGI3	6.56549	-3.6104	1.21535	2.97066	0.00297156	0.0194675
ENSG00000168621	GDNF	56.3168	1.11775	0.268221	-4.16727	3.0827e-05	0.000483213
ENSG00000168894	RNF181	83.4308	1.17843	0.415865	-2.83368	0.00460152	0.0273322
ENSG00000169155	ZBTB43	1158.67	1.30782	0.0974801	-13.4163	4.85515e-41	9.1579e-38
ENSG00000169181	GSG1L	14.2163	-2.08999	0.595512	3.50956	0.000448841	0.00440945
ENSG00000169282	KCNAB1	67.8317	1.21238	0.230895	-5.25078	1.51456e-07	5.73912e-06
ENSG00000169393	AC010330.1	7.90919	2.14844	0.627225	-3.4253	0.00061411	0.00575021
ENSG00000170006	TMEM154	25.5822	1.22582	0.42071	-2.91369	0.00357183	0.0223417
ENSG00000170074	FAM153A	9.48525	1.77468	0.590755	-3.00409	0.00266376	0.0178523
ENSG00000170092	SPDYE5	28.2795	1.57184	0.323808	-4.85423	1.20856e-06	3.39117e-05
ENSG00000170293	CMTM8	162.337	-1.39566	0.340208	4.10236	4.08949e-05	0.000606846
ENSG00000170396	ZNF804A	66.9418	-1.23658	0.384533	3.21579	0.00130085	0.0102048
ENSG00000170482	SLC23A1	26.978	1.38688	0.406436	-3.41229	0.000644197	0.00598243
ENSG00000170734	POLH	540.557	1.09204	0.126235	-8.65082	5.11286e-18	2.22553e-15
ENSG00000170801	HTRA3	107.337	-1.07037	0.187958	5.69475	1.23552e-08	6.74676e-07
ENSG00000171236	LRG1	5.56882	2.09965	0.731625	-2.86984	0.00410677	0.0249817
ENSG00000171385	KCND3	21.161	1.00893	0.385891	-2.61454	0.00893488	0.0455329
ENSG00000171450	CDK5R2	18.1178	-1.18943	0.432285	2.75149	0.00593254	0.0331613
ENSG00000171476	HOPX	29.7619	-1.76079	0.386319	4.55787	5.16746e-06	0.000115577
ENSG00000171611	PTCRA	1.6391	4.84722	1.71396	-2.82809	0.00468271	0.0276583
ENSG00000171786	NHLH1	189.126	1.13814	0.260539	-4.36839	1.25165e-05	0.000229708
ENSG00000171794	UTF1	32.7865	-1.28136	0.436155	2.93785	0.00330498	0.021029
ENSG00000171819	ANGPTL7	2.09718	4.65136	1.3922	-3.34101	0.000834727	0.00727778
ENSG00000172215	CXCR6	22.3646	1.27534	0.429844	-2.96699	0.00300735	0.0196432
ENSG00000172426	RSPH9	39.3668	1.18659	0.434767	-2.72925	0.00634786	0.0350785
ENSG00000172458	IL17D	188.237	-1.15001	0.148212	7.75924	8.54392e-15	2.07202e-12
ENSG00000172748	ZNF596	57.3348	1.37079	0.234061	-5.85654	4.72616e-09	2.96057e-07
ENSG00000172794	RAB37	15.7802	-1.58719	0.495127	3.20562	0.0013477	0.0104899
ENSG00000173085	COQ2	115.094	-1.22429	0.251681	4.86445	1.14776e-06	3.24741e-05
ENSG00000173110	HSPA6	1677.5	1.36088	0.521451	-2.60979	0.0090598	0.0459514
ENSG00000173421	CCDC36	7.0544	2.53936	0.852952	-2.97714	0.00290952	0.0191293
ENSG00000174038	C9orf131	10.2856	2.08053	0.581861	-3.57564	0.000349368	0.00359229
ENSG00000174697	LEP	4.72737	4.04617	1.34668	-3.00454	0.00265982	0.0178436
ENSG00000174844	DNAH12	33.5168	1.0016	0.281686	-3.55572	0.000376951	0.00379995
ENSG00000175106	TVP23C	57.3706	1.22453	0.221201	-5.53585	3.09727e-08	1.5109e-06
ENSG00000175197	DDIT3	473.724	1.35307	0.20672	-6.54546	5.9313e-11	6.33269e-09
ENSG00000175264	CHST1	33.0368	1.04458	0.372006	-2.80796	0.00498557	0.0290642
ENSG00000175536	LIPT2	136.912	-1.38798	0.234867	5.90965	3.42837e-09	2.27959e-07
ENSG00000175592	FOSL1	149.223	1.01821	0.300916	-3.38371	0.000715146	0.00646627
ENSG00000175602	CCDC85B	836.48	-1.1738	0.183651	6.39148	1.64287e-10	1.57567e-08
ENSG00000175820	CCDC168	25.4787	-1.61126	0.51359	3.13724	0.00170546	0.012649
ENSG00000175874	CREG2	48.5613	-1.30159	0.362474	3.59085	0.000329599	0.00340867
ENSG00000176046	NUPR1	320.173	1.02898	0.295627	-3.48067	0.000500161	0.00483802
ENSG00000176209	SMIM19	109.051	-1.19445	0.218932	5.45581	4.87494e-08	2.18356e-06
ENSG00000176532	PRR15	39.7184	-1.46299	0.33057	4.42564	9.61547e-06	0.000187193
ENSG00000176678	FOXL1	55.2284	-1.02587	0.311571	3.29257	0.000992749	0.00833278
ENSG00000176890	TYMS	324.892	-1.11821	0.40856	2.73696	0.00620106	0.034413
ENSG00000177409	SAMD9L	4.00511	3.75183	1.01973	-3.67923	0.000233939	0.00256879
ENSG00000177688	SUMO4	55.9543	3.49018	0.356032	-9.80302	1.09271e-22	8.06515e-20
ENSG00000177854	TMEM187	107.553	-1.65211	0.323277	5.11051	3.21292e-07	1.09743e-05
ENSG00000178381	ZFAND2A	265.026	1.4297	0.149598	-9.55694	1.21291e-21	8.57934e-19
ENSG00000178404	CEP295NL	3.87265	4.50411	1.31249	-3.43172	0.000599759	0.00565012
ENSG00000178531	CTXN1	263.152	-1.40359	0.178021	7.88438	3.16109e-15	8.70569e-13
ENSG00000178567	EPM2AIP1	38.9228	1.20782	0.300379	-4.02097	5.79587e-05	0.000810467
ENSG00000178568	ERBB4	66.7539	-1.04238	0.324666	3.21062	0.00132447	0.0103423
ENSG00000178685	PARP10	70.3094	2.0748	0.303042	-6.84658	7.56383e-12	9.6544e-10
ENSG00000178741	COX5A	209.327	-1.07987	0.199928	5.40131	6.6155e-08	2.87224e-06
ENSG00000178821	TMEM52	49.6719	-1.47046	0.360257	4.08169	4.47097e-05	0.000653177
ENSG00000179256	SMCO3	7.85555	2.16961	0.783899	-2.76772	0.00564504	0.0320663
ENSG00000179403	VWA1	174.992	-1.35002	0.248182	5.43962	5.33947e-08	2.36055e-06
ENSG00000179673	RPRML	128.381	-1.42778	0.253065	5.64195	1.68133e-08	8.72852e-07
ENSG00000179674	ARL14	20.4795	3.47866	0.48339	-7.19638	6.18334e-13	1.01911e-10
ENSG00000179715	PCED1B	6.53478	-3.65742	1.24446	2.93895	0.00329323	0.0209935
ENSG00000179862	CITED4	40.1886	-1.56805	0.312806	5.01284	5.36311e-07	1.72759e-05
ENSG00000179909	ZNF154	29.3504	1.42975	0.324236	-4.40959	1.03566e-05	0.000198211
ENSG00000180447	GAS1	358.12	-1.03684	0.198209	5.23104	1.68559e-07	6.25028e-06
ENSG00000180573	HIST1H2AC	60.2013	1.04327	0.233953	-4.45931	8.2225e-06	0.000166371
ENSG00000180767	CHST13	12.8502	-2.1934	0.591475	3.70835	0.000208614	0.0023345
ENSG00000180787	ZFP3	7.13257	2.05219	0.763424	-2.68814	0.00718516	0.0386242
ENSG00000180834	MAP6D1	18.9967	-2.16625	0.645908	3.35381	0.000797076	0.00699285
ENSG00000180929	GPR62	13.9656	1.7807	0.467576	-3.80837	0.000139885	0.00167114
ENSG00000181381	DDX60L	3.22137	5.29782	1.22109	-4.33859	1.434e-05	0.000257219
ENSG00000181392	SYNE4	67.3054	2.41	0.275478	-8.74842	2.16367e-18	1.02029e-15
ENSG00000182054	IDH2	213.899	-1.11574	0.186598	5.97939	2.23981e-09	1.5712e-07
ENSG00000182168	UNC5C	119.586	-1.00367	0.310791	3.22942	0.00124042	0.00983067
ENSG00000182700	IGIP	57.3548	-1.21335	0.273842	4.43084	9.38681e-06	0.000183929
ENSG00000182902	SLC25A18	63.2312	1.09827	0.254919	-4.30829	1.64519e-05	0.00028852
ENSG00000183114	FAM43B	96.5331	-1.8505	0.269019	6.87867	6.04123e-12	7.8287e-10
ENSG00000183463	URAD	10.0363	-3.23132	0.885765	3.64806	0.000264233	0.00283361
ENSG00000183615	FAM167B	17.0631	1.78118	0.4589	-3.88141	0.000103854	0.00130594
ENSG00000183691	NOG	115.294	-1.78048	0.314653	5.65855	1.52654e-08	8.0983e-07
ENSG00000183831	ANKRD45	3.79178	2.62919	0.929826	-2.82761	0.00468963	0.0276812
ENSG00000184047	DIABLO	74.2675	1.07092	0.295716	-3.62144	0.000292972	0.00309682
ENSG00000184144	CNTN2	7.88795	1.99514	0.69819	-2.85758	0.00426881	0.0256976
ENSG00000184221	OLIG1	112.073	-1.05753	0.200083	5.28547	1.25384e-07	4.91573e-06
ENSG00000184659	FOXD4L4	10.4287	1.33472	0.507274	-2.63116	0.00850944	0.0438411
ENSG00000184709	LRRC26	9.40145	-5.09222	1.36568	3.72871	0.000192461	0.00219306
ENSG00000184897	H1FX	3412.1	-1.05121	0.184662	5.69264	1.25086e-08	6.80598e-07
ENSG00000184986	TMEM121	212.083	-1.00029	0.171399	5.83605	5.34531e-09	3.27588e-07
ENSG00000185022	MAFF	312.856	1.79525	0.200849	-8.93832	3.95145e-19	2.03272e-16
ENSG00000185250	PPIL6	33.3923	-1.25168	0.404716	3.09273	0.00198325	0.0142298
ENSG00000185271	KLHL33	12.7979	1.43227	0.517808	-2.76603	0.00567425	0.0321368
ENSG00000185610	DBX2	3.97815	-3.819	1.40445	2.71921	0.00654383	0.0358927
ENSG00000185633	NDUFA4L2	50.9953	1.05399	0.315956	-3.33587	0.00085032	0.00738364
ENSG00000185745	IFIT1	279.011	2.36632	0.223886	-10.5693	4.13659e-26	3.69593e-23
ENSG00000185829	ARL17A	14.4216	1.09097	0.412699	-2.6435	0.0082055	0.042729
ENSG00000185883	ATP6V0C	27.1023	1.61167	0.512124	-3.14702	0.00164942	0.0123296
ENSG00000185885	IFITM1	427.253	3.18007	0.190692	-16.6765	1.94159e-62	8.24011e-59
ENSG00000186205	2020-03-01	485.789	-1.03151	0.120013	8.59502	8.32522e-18	3.14064e-15
ENSG00000186480	INSIG1	1636.34	-1.46919	0.39135	3.75415	0.000173931	0.00201134
ENSG00000186517	ARHGAP30	227.781	1.28734	0.326044	-3.94836	7.86878e-05	0.00104769
ENSG00000186529	CYP4F3	110.569	2.12294	0.750332	-2.82934	0.00466444	0.0275804
ENSG00000186665	C17orf58	349.384	-1.08947	0.167703	6.49641	8.22584e-11	8.46314e-09
ENSG00000186919	ZACN	44.0115	1.2318	0.317107	-3.88447	0.000102552	0.00129341
ENSG00000187492	CDHR4	15.4544	2.29463	0.499709	-4.59193	4.39172e-06	0.00010171
ENSG00000187608	ISG15	402.577	2.0202	0.260299	-7.76108	8.42108e-15	2.07183e-12
ENSG00000187678	SPRY4	22.3576	2.0672	0.472744	-4.37276	1.22686e-05	0.000226382
ENSG00000187726	DNAJB13	44.7012	1.41062	0.283004	-4.98443	6.21436e-07	1.95361e-05
ENSG00000187775	DNAH17	1354.93	2.1805	0.404318	-5.39304	6.9276e-08	2.97823e-06
ENSG00000187902	SHISA7	31.6051	1.25595	0.393447	-3.19219	0.00141201	0.0108906
ENSG00000187954	CYHR1	2252.57	1.08631	0.21996	-4.93867	7.86562e-07	2.35497e-05
ENSG00000187997	C17orf99	5.94893	2.14396	0.778483	-2.75402	0.00588682	0.0329709
ENSG00000188039	NWD1	8.95331	1.9172	0.63674	-3.01097	0.00260416	0.0175569
ENSG00000188163	FAM166A	12.5479	3.72786	0.607281	-6.13861	8.32479e-10	6.60382e-08
ENSG00000188167	TMPPE	93.5225	1.12194	0.284911	-3.93785	8.22137e-05	0.00108275
ENSG00000188176	SMTNL2	61.1033	-1.13445	0.276571	4.10183	4.09889e-05	0.00060771
ENSG00000188290	HES4	1167.15	-1.80971	0.486768	3.71781	0.000200954	0.00225655
ENSG00000188522	FAM83G	836.858	1.25497	0.137885	-9.10159	8.90227e-20	5.0375e-17
ENSG00000188573	FBLL1	134.344	1.00416	0.309827	-3.24105	0.00119092	0.00950945
ENSG00000188613	NANOS1	72.5051	-1.3908	0.30414	4.5729	4.81016e-06	0.00010946
ENSG00000188620	HMX3	27.2915	1.20596	0.439849	-2.74176	0.00611107	0.033958
ENSG00000188763	FZD9	124.357	-1.03539	0.203078	5.09848	3.42389e-07	1.16248e-05
ENSG00000188996	HUS1B	31.4833	1.07085	0.349934	-3.06014	0.00221234	0.0154745
ENSG00000189030	VHLL	12.2047	3.89835	0.603843	-6.4559	1.07579e-10	1.07427e-08
ENSG00000189367	KIAA0408	13.1969	1.34317	0.485124	-2.76872	0.0056277	0.0320176
ENSG00000196104	SPOCK3	28.8925	-1.42933	0.449629	3.17891	0.00147832	0.0112842
ENSG00000196189	SEMA4A	59.8414	-1.18277	0.381707	3.09864	0.00194411	0.0140022
ENSG00000196289	BECN2	6.24999	3.30082	0.946667	-3.48678	0.000488869	0.00474773
ENSG00000196337	CGB7	29.7529	1.3432	0.521835	-2.57399	0.0100535	0.0495918
ENSG00000196372	ASB13	648.636	-1.06242	0.148674	7.14595	8.93747e-13	1.40484e-10
ENSG00000196456	ZNF775	117.324	-1.27976	0.237834	5.38091	7.41097e-08	3.1218e-06
ENSG00000196787	HIST1H2AG	129.893	1.28351	0.330136	-3.88782	0.000101149	0.00128432
ENSG00000197063	MAFG	2584.37	1.40761	0.118158	-11.913	1.01321e-32	1.44372e-29
ENSG00000197162	ZNF785	158.522	1.10438	0.204036	-5.41267	6.20902e-08	2.70267e-06
ENSG00000197355	UAP1L1	703.189	1.04404	0.12115	-8.61779	6.82564e-18	2.75886e-15
ENSG00000197714	ZNF460	290.117	1.39973	0.149692	-9.35076	8.70227e-21	5.27606e-18
ENSG00000197837	HIST4H4	23.1362	1.44081	0.473708	-3.04157	0.00235351	0.0162016
ENSG00000198092	TMPRSS11F	2.22938	4.19762	1.38531	-3.0301	0.00244471	0.0167167
ENSG00000198517	MAFK	628.973	1.07552	0.142661	-7.539	4.73598e-14	1.03074e-11
ENSG00000198648	STK39	255.355	-1.01104	0.15631	6.46817	9.91949e-11	9.96409e-09
ENSG00000198753	PLXNB3	32.5207	1.70861	0.418392	-4.08374	4.43168e-05	0.000647995
ENSG00000198835	GJC2	49.4807	1.06211	0.344151	-3.08617	0.00202755	0.0144742
ENSG00000198855	FICD	167.94	1.13571	0.160953	-7.05619	1.71136e-12	2.57097e-10
ENSG00000198870	STKLD1	58.9153	1.2579	0.238683	-5.27016	1.36307e-07	5.22335e-06
ENSG00000198944	SOWAHA	189.893	-1.34451	0.250695	5.36314	8.17873e-08	3.40299e-06
ENSG00000203685	STUM	212.488	-1.30039	0.274858	4.73113	2.23275e-06	5.66949e-05
ENSG00000203814	HIST2H2BF	41.311	1.82548	0.469813	-3.88555	0.000102099	0.00129153
ENSG00000204086	RPA4	31.5415	1.71905	0.330299	-5.20454	1.94476e-07	7.14593e-06
ENSG00000204624	DISP3	8.74587	1.73679	0.590409	-2.94167	0.00326444	0.0208335
ENSG00000204711	C9orf135	1.74176	3.78177	1.43544	-2.63458	0.00842414	0.0435267
ENSG00000205413	SAMD9	277.227	1.56648	0.180089	-8.69837	3.36697e-18	1.5448e-15
ENSG00000205544	TMEM256	27.5685	-1.05953	0.39672	2.67072	0.00756884	0.0401402
ENSG00000205639	MFSD2B	14.4395	1.48933	0.529155	-2.81454	0.00488464	0.0285838
ENSG00000205795	CYS1	28.5636	-1.12308	0.373369	3.00796	0.0026301	0.0176966
ENSG00000206181	ELOA2	3.71561	2.55699	0.953308	-2.68223	0.00731329	0.0391518
ENSG00000213185	FAM24B	51.8569	1.07648	0.245266	-4.38902	1.13863e-05	0.000214058
ENSG00000213614	HEXA	412.043	1.03486	0.147368	-7.02227	2.18299e-12	3.09695e-10
ENSG00000213928	IRF9	68.1029	2.07142	0.2387	-8.6779	4.03145e-18	1.801e-15
ENSG00000214212	C19orf38	44.1934	1.01047	0.252769	-3.99763	6.39803e-05	0.000878745
ENSG00000214357	NEURL1B	93.8322	-1.16376	0.294996	3.94501	7.97973e-05	0.00105831
ENSG00000214376	VSTM5	6.91331	2.81613	0.829176	-3.39631	0.000683018	0.00623717
ENSG00000217128	FNIP1	905.86	1.01975	0.118255	-8.62335	6.50255e-18	2.69237e-15
ENSG00000219607	PPP1R3G	74.4006	-1.25083	0.444401	2.81465	0.004883	0.0285838
ENSG00000221869	CEBPD	202.981	-1.08347	0.20592	5.26161	1.42797e-07	5.4397e-06
ENSG00000223638	RFPL4A	31.262	2.6406	0.394411	-6.69503	2.15628e-11	2.50719e-09
ENSG00000223658	C1GALT1C1L	33.9418	-1.6608	0.373735	4.4438	8.83852e-06	0.000175694
ENSG00000225614	ZNF469	18.8596	-1.63204	0.55182	2.95756	0.00310084	0.0200839
ENSG00000225968	ELFN1	38.3624	-1.01781	0.382799	2.65886	0.00784056	0.0412717
ENSG00000228594	FNDC10	565.244	-1.17987	0.157945	7.47011	8.01294e-14	1.63889e-11
ENSG00000229544	NKX1-2	194.115	-1.04291	0.250475	4.16372	3.13103e-05	0.000488533
ENSG00000229859	PGA3	2.98473	3.68893	1.24754	-2.95696	0.00310691	0.0201002
ENSG00000233608	TWIST2	53.6517	-1.03413	0.2612	3.95917	7.52111e-05	0.00100945
ENSG00000234776	C11orf94	17.5518	1.31468	0.505267	-2.60196	0.0092694	0.0467213
ENSG00000234965	SHISA8	97.1196	-2.0749	0.426998	4.85929	1.17809e-06	3.31663e-05
ENSG00000235034	C19orf81	46.2988	-1.36579	0.322308	4.23755	2.25975e-05	0.00037333
ENSG00000235162	C12orf75	300.476	-1.11024	0.203829	5.44693	5.12461e-08	2.28334e-06
ENSG00000241360	PDXP	95.8116	-1.88154	0.403123	4.6674	3.05039e-06	7.47236e-05
ENSG00000241563	CORT	56.0531	1.19883	0.270778	-4.42734	9.54006e-06	0.000185938
ENSG00000242689	CNTF	53.827	1.13318	0.263402	-4.30207	1.6921e-05	0.000294314
ENSG00000242802	AP5Z1	797.714	1.32261	0.20217	-6.5421	6.06597e-11	6.43599e-09
ENSG00000244405	ETV5	93.1187	2.57423	0.233803	-11.0103	3.40993e-28	3.21594e-25
ENSG00000248098	BCKDHA	4.91727	2.87918	0.922392	-3.12143	0.00179974	0.0131862
ENSG00000248643	RBM14-RBM4	19.7456	1.34153	0.444939	-3.01508	0.00256914	0.0173691
ENSG00000249715	FER1L5	23.2403	1.69959	0.424268	-4.00594	6.17723e-05	0.000856738
ENSG00000249992	TMEM158	99.5169	-1.69481	0.270165	6.27325	3.53579e-10	3.15914e-08
ENSG00000251503	CENPS-CORT	25.2188	1.22299	0.366517	-3.33678	0.000847557	0.00737097
ENSG00000254415	SIGLEC14	6.07866	2.5479	0.803555	-3.17078	0.00152031	0.0115372
ENSG00000255150	EID3	33.4961	2.46823	0.423022	-5.83475	5.38716e-09	3.28966e-07
ENSG00000255398	HCAR3	11.1652	1.47722	0.552251	-2.67491	0.00747495	0.0398039
ENSG00000256222	MTRNR2L3	9.10906	2.48852	0.61393	-4.05342	5.04746e-05	0.000721259
ENSG00000256591	AP003108.2	29.2344	1.77569	0.55626	-3.1922	0.00141192	0.0108906
ENSG00000256713	PGA5	6.39648	1.87747	0.663543	-2.82946	0.00466264	0.0275794
ENSG00000257950	P2RX5-TAX1BP3	41.1883	1.02401	0.340723	-3.00541	0.00265223	0.0178102
ENSG00000258429	PDF	122.916	-1.42939	0.527927	2.70756	0.00677803	0.0368982
ENSG00000259030	FPGT-TNNI3K	10.0622	-2.19373	0.789622	2.77821	0.005466	0.0312599
ENSG00000259224	SLC35G6	10.4699	1.97025	0.586811	-3.35756	0.000786328	0.00692934
ENSG00000260548	AL035425.2	1358.68	-1.29281	0.179983	7.18296	6.82201e-13	1.11356e-10
ENSG00000261678	SCRT1	15.2022	2.00567	0.498085	-4.02676	5.65503e-05	0.000793387
ENSG00000262180	OCLM	29.4028	1.05682	0.380811	-2.77519	0.00551692	0.0315026
ENSG00000266826	AC011195.2	6.77303	1.88291	0.728899	-2.58322	0.00978819	0.0487285
ENSG00000267216	AC020915.1	67.9586	1.16476	0.37762	-3.08448	0.00203906	0.0145319
ENSG00000267710	EDDM13	9.5977	1.71008	0.634155	-2.69663	0.00700457	0.037887
ENSG00000268182	SMIM17	5.32409	-4.25259	1.35884	3.12958	0.00175058	0.0129018
ENSG00000268279	AC090004.1	26.6721	1.04101	0.340461	-3.05763	0.00223093	0.0155853
ENSG00000268744	AC008758.4	11.5598	1.87414	0.576615	-3.25025	0.00115303	0.00931204
ENSG00000269858	EGLN2	126.663	1.10075	0.225153	-4.88891	1.01398e-06	2.93243e-05
ENSG00000271303	SRXN1	31.711	-2.97165	1.09357	2.71738	0.0065801	0.0360335
ENSG00000272442	AL353588.1	19.1508	1.14703	0.400576	-2.86345	0.00419058	0.0253345
ENSG00000273983	HIST1H3G	1.55219	4.1735	1.60861	-2.59447	0.0094737	0.0474552
ENSG00000275674	AC091167.6	3.05153	4.14828	1.25646	-3.30157	0.000961449	0.00814042
ENSG00000276966	HIST1H4E	42.3341	1.25262	0.436887	-2.86715	0.00414184	0.0251203
ENSG00000277481	PKD1L3	14.3903	1.86092	0.51606	-3.60602	0.000310924	0.00324018
ENSG00000283654	LMLN2	33.0994	3.44476	0.440416	-7.8216	5.21551e-15	1.38342e-12
ENSG00000285188	AC008397.2	6.8176	1.82956	0.70618	-2.59078	0.00957578	0.0478958
ENSG00000285437	POLR2J3	56.8147	1.47994	0.266085	-5.56191	2.66835e-08	1.32064e-06
ENSG00000286001	AC021087.5	10.9554	1.99202	0.605772	-3.2884	0.00100759	0.00841886
ENSG00000127957	PMS2P3	118.914	1.17764	0.219329	-5.36929	7.90468e-08	1.21616e-05
ENSG00000160172	FAM86C2P	95.3298	-1.03393	0.283801	3.64315	0.000269323	0.00880333
ENSG00000176912	TYMSOS	172.818	-1.23542	0.31797	3.88532	0.000102194	0.00408023
ENSG00000178458	H3F3AP6	25.9206	-1.27342	0.372364	3.41983	0.000626595	0.0175555
ENSG00000183298	RPSAP19	76.6556	-1.23411	0.268591	4.59475	4.33261e-06	0.000319521
ENSG00000185607	ACTBP7	10.6317	3.69911	0.873955	-4.23261	2.30999e-05	0.00125435
ENSG00000197322	C17orf102	7.9262	2.60475	0.681774	-3.82054	0.000133157	0.00499256
ENSG00000197575	RPS17P2	83.607	-1.17635	0.256855	4.57983	4.65345e-06	0.000335134
ENSG00000198416	ZNF658B	27.2367	-2.02944	0.456059	4.44994	8.58947e-06	0.000543604
ENSG00000198496	NBR2	76.8668	1.00099	0.278134	-3.59895	0.00031951	0.0100926
ENSG00000198857	HSD3BP5	11.8229	1.7502	0.568747	-3.0773	0.00208886	0.0444866
ENSG00000204666	AC010624.1	14.0209	2.12013	0.663554	-3.19512	0.00139773	0.0323372
ENSG00000205791	LOH12CR2	10.5773	-2.5102	0.753475	3.3315	0.0008638	0.0225384
ENSG00000206417	H1FX-AS1	1786.3	-1.2579	0.261669	4.80723	1.53036e-06	0.000134543
ENSG00000206625	RNU6-1	145.004	11.3097	0.855051	-13.227	6.13024e-40	1.09406e-35
ENSG00000207291	RNU6-30P	10.5234	2.04527	0.571386	-3.57949	0.000344269	0.0107604
ENSG00000211591	MIR762	16.6368	-2.42132	0.63115	3.83636	0.000124873	0.00480302
ENSG00000212643	ZRSR2P1	821.482	1.12175	0.174784	-6.41791	1.38156e-10	5.36014e-08
ENSG00000213073	AL353625.1	137.893	1.23479	0.226011	-5.46341	4.67077e-08	8.2534e-06
ENSG00000213188	YBX1P4	6.50515	2.79869	0.824771	-3.3933	0.000690563	0.0190487
ENSG00000213453	FTH1P3	43.7921	2.21607	0.475786	-4.6577	3.19769e-06	0.000248127
ENSG00000213574	LDHAP5	505.196	-1.20018	0.165104	7.26924	3.6151e-13	3.39572e-10
ENSG00000213630	BOLA3P3	183.355	-1.0249	0.213106	4.80936	1.51414e-06	0.000133777
ENSG00000213693	SEC14L1P1	141.139	1.2364	0.317929	-3.88891	0.000100696	0.00404755
ENSG00000213943	KRT18P17	113.019	1.63193	0.30549	-5.34201	9.1921e-08	1.36709e-05
ENSG00000214016	RPSAP61	22.9307	5.73795	0.623713	-9.19967	3.59038e-20	1.60194e-16
ENSG00000214198	TTC41P	34.3776	1.09792	0.354581	-3.09638	0.00195902	0.0421237
ENSG00000214433	GOLGA2P8	22.9476	2.49095	0.401385	-6.20588	5.43926e-10	1.86682e-07
ENSG00000214650	AC073592.1	10.3068	3.10377	0.753905	-4.11693	3.8395e-05	0.0018877
ENSG00000214708	AC116407.1	58.6145	-1.05962	0.295428	3.58673	0.000334852	0.0105028
ENSG00000214908	AL353678.1	533.214	-1.03593	0.162252	6.38468	1.71754e-10	6.38602e-08
ENSG00000215035	FDPSP5	34.4569	-1.12496	0.322818	3.4848	0.000492506	0.0145767
ENSG00000215067	ALOX12-AS1	62.1313	1.51892	0.270422	-5.61686	1.94454e-08	3.94366e-06
ENSG00000215374	FAM66B	26.0485	-1.48947	0.423923	3.51355	0.000442166	0.0132851
ENSG00000215483	LINC00598	17.5796	-1.80364	0.585832	3.07876	0.00207861	0.0443743
ENSG00000216316	AL022722.1	3.86461	3.41155	1.03246	-3.3043	0.000952151	0.0244856
ENSG00000216621	AL583835.2	9.07225	3.05001	0.749218	-4.07093	4.68264e-05	0.00219924
ENSG00000216895	AC009403.1	78.5888	1.01178	0.233959	-4.32458	1.52825e-05	0.000888426
ENSG00000219163	HMGB1P20	12.97	3.00947	0.687366	-4.37826	1.19629e-05	0.000726196
ENSG00000219665	ZNF433-AS1	8.87473	2.53208	0.654457	-3.86898	0.000109293	0.0042995
ENSG00000220323	HIST2H2BD	79.7956	1.28853	0.274536	-4.69349	2.68586e-06	0.00022056
ENSG00000220721	OR1F12	3.07721	3.67888	1.20787	-3.04576	0.00232095	0.0481093
ENSG00000220773	RPSAP44	16.9709	1.92522	0.581549	-3.3105	0.000931283	0.024053
ENSG00000220785	MTMR9LP	30.6095	2.06636	0.44924	-4.59967	4.23163e-06	0.000314675
ENSG00000220842	RPL21P16	353.216	-1.20067	0.22379	5.36516	8.08778e-08	1.2337e-05
ENSG00000220848	RPS18P9	120.77	1.12256	0.183574	-6.11502	9.65467e-10	2.97081e-07
ENSG00000223722	AC023157.1	112.492	1.36912	0.292706	-4.67744	2.90476e-06	0.000232472
ENSG00000223922	ASS1P2	47.9232	2.74579	0.332339	-8.26202	1.43233e-16	3.19534e-13
ENSG00000224209	LINC00466	6.81448	2.54049	0.722706	-3.51524	0.000439355	0.0132229
ENSG00000224255	PDCL3P6	4.21647	3.27657	1.01159	-3.23903	0.00119936	0.0289257
ENSG00000224709	OR11M1P	9.75435	1.91126	0.626943	-3.04854	0.00229958	0.0477792
ENSG00000224714	LINC02671	4.08075	-4.94506	1.51355	3.2672	0.00108619	0.0269613
ENSG00000224758	LINC01167	29.0647	1.22665	0.335096	-3.66059	0.000251631	0.00829079
ENSG00000224837	GCSHP5	715.397	-1.0164	0.145928	6.9651	3.28174e-12	2.01963e-09
ENSG00000225217	HSPA7	17.5738	1.55398	0.461742	-3.36546	0.000764151	0.0205389
ENSG00000225255	AP000527.1	2.96718	-4.49185	1.46284	3.07064	0.00213602	0.0452192
ENSG00000225647	AC005487.1	4.69866	5.84631	1.14023	-5.12732	2.9389e-07	3.48912e-05
ENSG00000225760	LINC00431	9.77606	2.20029	0.703468	-3.12777	0.00176136	0.0390978
ENSG00000225886	AL445490.1	9.12422	2.33331	0.752544	-3.10056	0.00193158	0.0416339
ENSG00000226329	AC005682.1	17.7249	-2.01521	0.552011	3.65066	0.000261568	0.00858125
ENSG00000226457	RPL22P3	437.774	-1.03519	0.169538	6.10592	1.02208e-09	3.04017e-07
ENSG00000226948	RPS4XP2	3786.31	-1.00333	0.147074	6.82193	8.98243e-12	4.97791e-09
ENSG00000227113	AC073210.1	10.7248	1.55422	0.498393	-3.11846	0.001818	0.0399088
ENSG00000227220	AL133346.1	14.8136	-3.32707	0.900676	3.69397	0.000220777	0.00747667
ENSG00000227376	FTH1P16	37.321	2.38459	0.415405	-5.74039	9.44585e-09	2.10725e-06
ENSG00000227640	SOX21-AS1	187.551	-1.04313	0.201271	5.1827	2.18697e-07	2.82832e-05
ENSG00000227741	AL121987.2	39.7077	1.05628	0.315378	-3.34925	0.000810293	0.0214878
ENSG00000228275	ARMCX3-AS1	40.8715	1.37847	0.350768	-3.92987	8.49931e-05	0.00359448
ENSG00000228350	LINC02585	27.1092	1.2047	0.346015	-3.48165	0.000498335	0.0147123
ENSG00000228436	AL139260.1	38.541	1.92726	0.299818	-6.42809	1.29217e-10	5.12476e-08
ENSG00000228925	AC016722.2	49.2569	1.7454	0.353151	-4.94237	7.71797e-07	7.52692e-05
ENSG00000229043	AC091729.3	139.511	-1.09707	0.240342	4.56461	5.00427e-06	0.000354956
ENSG00000229153	EPHA1-AS1	19.9385	1.6286	0.381753	-4.26612	1.98902e-05	0.00110557
ENSG00000229492	FO681548.1	5.07398	2.98153	0.959307	-3.10801	0.00188354	0.0409446
ENSG00000229611	AL354707.2	9.13395	1.9005	0.612616	-3.10227	0.00192044	0.041494
ENSG00000229808	AL391825.1	82.9749	1.22861	0.27658	-4.44215	8.90665e-06	0.000559708
ENSG00000229948	B3GALNT1P1	3.09146	3.70889	1.18528	-3.12913	0.00175324	0.0390151
ENSG00000229951	AC104695.2	4.04147	3.78743	1.11661	-3.3919	0.000694094	0.0190871
ENSG00000230002	ALMS1-IT1	68.2921	2.09503	0.271216	-7.72457	1.12227e-14	1.33528e-11
ENSG00000230163	AL122010.1	31.2973	1.10576	0.336588	-3.28521	0.00101908	0.0257879
ENSG00000230581	ACTG1P14	15.5127	2.62005	0.510627	-5.13105	2.88137e-07	3.45126e-05
ENSG00000230585	PHBP12	17.8783	1.93684	0.510825	-3.79159	0.000149687	0.00546313
ENSG00000230613	HM13-AS1	23.1215	1.44571	0.401419	-3.6015	0.00031638	0.0100114
ENSG00000231154	MORF4L2-AS1	110.876	1.11746	0.269269	-4.14998	3.32509e-05	0.00167708
ENSG00000231584	FAHD2CP	166.463	-1.00093	0.191528	5.22605	1.73171e-07	2.32375e-05
ENSG00000231747	AC079922.1	67.8936	-1.08103	0.292382	3.69732	0.000217888	0.00742108
ENSG00000231920	NEBL-AS1	19.6357	-2.04242	0.630342	3.24018	0.00119454	0.0288484
ENSG00000231982	AC112907.2	33.7109	-1.03945	0.323366	3.21446	0.00130692	0.0308527
ENSG00000232093	DCST1-AS1	38.2929	-1.12099	0.342681	3.27123	0.0010708	0.0266534
ENSG00000232303	DFFBP1	57.4516	1.07378	0.238154	-4.50876	6.52091e-06	0.000444194
ENSG00000233231	HNRNPA1P49	52.7696	1.05093	0.281185	-3.7375	0.00018586	0.00650399
ENSG00000233523	PHBP5	8.42875	2.01383	0.584844	-3.44336	0.000574527	0.0163475
ENSG00000233527	ZNF529-AS1	39.0145	1.4334	0.305074	-4.69853	2.62037e-06	0.000218531
ENSG00000233560	KRT8P39	44.8952	1.4928	0.29574	-5.04767	4.47229e-07	4.95758e-05
ENSG00000233579	KRT8P15	3.37059	3.83356	1.13015	-3.39209	0.000693606	0.0190871
ENSG00000233593	LINC02609	139.377	-1.02585	0.229706	4.46594	7.97178e-06	0.000511771
ENSG00000233622	CYP2T1P	28.4125	1.13574	0.348726	-3.25682	0.0011267	0.0277468
ENSG00000233695	GAS6-AS1	43.8622	2.06864	0.39707	-5.20976	1.89084e-07	2.48131e-05
ENSG00000233771	CICP5	26.8558	2.74026	0.356372	-7.68931	1.47925e-14	1.65001e-11
ENSG00000234030	TMEM97P1	3.03048	4.6644	1.31215	-3.55477	0.000378304	0.0116933
ENSG00000234219	CDCA4P4	6.60753	3.09448	0.823751	-3.75657	0.000172261	0.00613641
ENSG00000234268	AP000936.3	4.39542	2.89636	0.868787	-3.33379	0.000856711	0.0224189
ENSG00000234329	AL604028.2	23.6898	1.86992	0.377492	-4.95353	7.28777e-07	7.1859e-05
ENSG00000234500	AC008267.3	24.3594	1.73495	0.467711	-3.70945	0.000207714	0.00714271
ENSG00000234709	UPF3AP3	21.3755	3.19645	0.438613	-7.28762	3.15471e-13	3.1279e-10
ENSG00000234740	AL162386.2	6.36053	3.05606	0.752394	-4.06179	4.86986e-05	0.00227519
ENSG00000234743	EIF5AP4	70.8284	-1.03511	0.272981	3.79188	0.000149511	0.00546313
ENSG00000235145	RPSAP16	10.7004	2.19849	0.596049	-3.68844	0.000225632	0.00756929
ENSG00000235508	RPS2P7	50.8944	-1.22876	0.32364	3.79669	0.000146643	0.00537402
ENSG00000235527	HIPK1-AS1	21.0834	1.59616	0.384027	-4.15639	3.23317e-05	0.00165336
ENSG00000235587	GAPDHP65	286.443	-1.03041	0.209677	4.91426	8.91183e-07	8.46008e-05
ENSG00000235672	AC090286.2	20.6247	2.97976	0.535104	-5.56855	2.56867e-08	4.9541e-06
ENSG00000235674	LDHAP2	528.596	-1.00136	0.153941	6.50484	7.7776e-11	3.46192e-08
ENSG00000235688	SNTG2-AS1	76.1319	-1.107	0.307259	3.60284	0.000314764	0.00997795
ENSG00000235701	PCBP2P1	8.25569	1.95794	0.61146	-3.20208	0.00136439	0.0318312
ENSG00000235790	AC114488.2	17.0887	1.91412	0.449675	-4.25667	2.07495e-05	0.00114649
ENSG00000235888	AF064858.1	19.4145	-2.26455	0.572545	3.95523	7.64602e-05	0.00327239
ENSG00000235955	CICP20	3.12602	3.73499	1.21952	-3.06268	0.00219368	0.0461138
ENSG00000236065	AL020995.1	8.90562	2.19792	0.708976	-3.10014	0.00193431	0.0416425
ENSG00000236184	TCEA1P4	74.5487	1.21689	0.229089	-5.31188	1.085e-07	1.58721e-05
ENSG00000236194	AC099811.1	23.5168	2.13463	0.394202	-5.41507	6.1265e-08	9.85042e-06
ENSG00000236255	AC009404.1	280.052	1.06764	0.164977	-6.47147	9.70524e-11	4.00835e-08
ENSG00000236670	KRT18P5	30.2582	2.09585	0.444929	-4.71053	2.47072e-06	0.000207019
ENSG00000236762	RPL19P16	162.93	-1.09135	0.190504	5.72872	1.01194e-08	2.20244e-06
ENSG00000237149	ZNF503-AS2	1472.03	-1.05457	0.225351	4.67968	2.87318e-06	0.000230981
ENSG00000237686	AL109615.3	48.0799	-1.06881	0.294049	3.63482	0.000278178	0.00903078
ENSG00000237766	GGTA2P	23.8259	1.29166	0.373675	-3.45663	0.00054697	0.0158213
ENSG00000237774	AC126615.1	32.1928	-1.98066	0.581895	3.40381	0.000664532	0.0183874
ENSG00000237788	AL162615.1	21.8156	2.0724	0.411023	-5.04206	4.6054e-07	5.04249e-05
ENSG00000237846	AL773545.3	9.23705	2.06711	0.621277	-3.32719	0.000877252	0.0228226
ENSG00000237939	AC097523.2	61.2169	-1.2297	0.365157	3.3676	0.000758248	0.0204418
ENSG00000238286	SLC35E1P1	14.4344	2.15817	0.578834	-3.72849	0.000192633	0.00668237
ENSG00000239467	AC007405.3	58.3978	-1.01839	0.262812	3.87497	0.000106638	0.00423867
ENSG00000239503	MARK2P8	9.96439	2.58806	0.644945	-4.01284	5.99915e-05	0.00273709
ENSG00000239911	PRKAG2-AS1	77.9	-1.13762	0.276244	4.11817	3.81896e-05	0.00188279
ENSG00000240087	RPSAP12	8.5068	3.28297	0.669198	-4.90583	9.30339e-07	8.74939e-05
ENSG00000240211	AC092849.1	112.451	-1.05548	0.202124	5.22194	1.77061e-07	2.35822e-05
ENSG00000240476	LINC00973	4.6529	3.01993	0.989866	-3.05084	0.00228198	0.0475223
ENSG00000240668	KRT8P36	23.2621	2.2505	0.600298	-3.74897	0.000177563	0.00627913
ENSG00000241547	ACTG1P20	49.8894	1.9178	0.432284	-4.43644	9.14575e-06	0.000570714
ENSG00000241923	RPL14P3	34.934	-1.53957	0.34248	4.49535	6.94561e-06	0.000464263
ENSG00000242902	FLNC-AS1	62.9853	1.08071	0.250253	-4.31848	1.57108e-05	0.000910357
ENSG00000243406	MRPS31P5	40.1937	1.21471	0.323926	-3.74997	0.000176853	0.00627494
ENSG00000243609	RPS2P44	8.58484	4.4451	0.878432	-5.06027	4.18668e-07	4.72909e-05
ENSG00000243663	RPS4XP14	1072.42	-1.1677	0.227486	5.13305	2.8508e-07	3.43772e-05
ENSG00000243738	RN7SL181P	14.3829	1.54364	0.495615	-3.1146	0.00184196	0.0402861
ENSG00000243802	AC090589.1	148.004	-1.02836	0.195524	5.25949	1.44452e-07	2.04606e-05
ENSG00000243926	TIPARP-AS1	7.06933	-3.84581	1.14856	3.34836	0.0008129	0.021525
ENSG00000244582	RPL21P120	6.1001	5.72936	1.07507	-5.32927	9.86067e-08	1.45441e-05
ENSG00000245149	RNF139-AS1	116.131	1.24505	0.204236	-6.09611	1.08683e-09	3.17979e-07
ENSG00000245526	LINC00461	37.9738	-1.40531	0.36646	3.83481	0.000125661	0.0048126
ENSG00000245532	NEAT1	3180.9	1.22644	0.171639	-7.14546	8.96927e-13	7.27612e-10
ENSG00000246575	AC093162.2	25.4658	1.17798	0.375394	-3.13798	0.00170114	0.0380455
ENSG00000247151	CSTF3-DT	11.8419	2.69508	0.558183	-4.8283	1.37702e-06	0.000122879
ENSG00000247271	ZBED5-AS1	92.8121	-1.05079	0.26289	3.99706	6.41331e-05	0.00286414
ENSG00000248213	CICP16	131.81	1.52537	0.294516	-5.17925	2.22778e-07	2.85908e-05
ENSG00000249012	AC104819.1	7.2378	2.63793	0.707556	-3.72823	0.000192829	0.00668237
ENSG00000249661	TNRC18P1	26.9961	2.08804	0.370427	-5.63686	1.73179e-08	3.59386e-06
ENSG00000249717	AC110760.2	4.69902	4.34216	1.18106	-3.67648	0.00023647	0.00787365
ENSG00000249850	KRT18P31	10.4892	4.02825	0.734362	-5.48538	4.12592e-08	7.36352e-06
ENSG00000249962	AL157400.5	61.6433	-1.27144	0.385785	3.29571	0.000981734	0.0250658
ENSG00000250130	AC090519.1	5.90086	4.07918	1.00185	-4.07166	4.66787e-05	0.00219924
ENSG00000250608	AC010210.1	12.6971	2.52029	0.628568	-4.00958	6.08265e-05	0.00275526
ENSG00000250938	AC108866.1	11.1325	1.92857	0.557535	-3.4591	0.000541976	0.0157023
ENSG00000250988	SNHG21	55.1099	1.11435	0.285357	-3.9051	9.4186e-05	0.00390009
ENSG00000251095	AC097478.1	194.344	1.34557	0.219755	-6.12303	9.18108e-10	2.90469e-07
ENSG00000251441	RTEL1P1	47.3121	1.71579	0.283842	-6.04489	1.4951e-09	4.10509e-07
ENSG00000252539	RNA5SP462	32.8184	2.49431	0.476158	-5.23841	1.61968e-07	2.22357e-05
ENSG00000252645	RNU7-111P	35.8334	-1.06565	0.323039	3.29883	0.000970887	0.02486
ENSG00000253616	AC107959.3	10.5458	3.3314	0.853824	-3.90174	9.55023e-05	0.00394544
ENSG00000253806	AC108002.1	144.1	-1.26873	0.282218	4.49556	6.93858e-06	0.000464263
ENSG00000254837	AP001372.2	100.705	-1.17918	0.292178	4.03583	5.44088e-05	0.00250913
ENSG00000254876	SUGT1P4-STRA6LP	26.0368	1.37977	0.438146	-3.14911	0.0016377	0.0368575
ENSG00000255222	SETP17	5.6281	2.81521	0.78851	-3.57029	0.000356583	0.0111064
ENSG00000255409	RSF1-IT1	16.5769	2.49462	0.612648	-4.07186	4.66393e-05	0.00219924
ENSG00000255680	AC091564.6	5.77519	2.71814	0.75147	-3.61709	0.000297932	0.00952903
ENSG00000255815	KRT8P11	11.0689	2.56547	0.694234	-3.6954	0.000219537	0.00744882
ENSG00000255847	AP003717.1	31.3129	1.38303	0.354518	-3.90115	9.5735e-05	0.00394592
ENSG00000256150	ITFG2-AS1	143.196	-2.29839	0.549713	4.18106	2.90149e-05	0.00151412
ENSG00000256897	AC018410.2	18.8359	2.06761	0.487825	-4.23842	2.25099e-05	0.00123231
ENSG00000257002	AP000438.1	3.11259	4.18366	1.37921	-3.03338	0.00241832	0.0499534
ENSG00000257270	AL928654.2	399.873	-1.02002	0.146057	6.98376	2.87384e-12	1.97267e-09
ENSG00000257433	AC004241.1	67.7779	1.17041	0.300621	-3.8933	9.88903e-05	0.00400203
ENSG00000257596	SCAT2	41.8491	1.33522	0.280165	-4.76582	1.88087e-06	0.000159847
ENSG00000257803	AC010200.1	32.4131	1.79492	0.366466	-4.89792	9.68585e-07	9.0033e-05
ENSG00000257954	AC125611.2	15.9977	1.84808	0.557498	-3.31495	0.000916592	0.0237349
ENSG00000258086	AC079313.1	11.1582	1.88948	0.586724	-3.22038	0.00128021	0.0303449
ENSG00000258136	AC007622.2	58.5992	1.08461	0.283483	-3.82602	0.000130234	0.00493477
ENSG00000258359	PCNPP1	29.1759	1.47515	0.422818	-3.48887	0.000485071	0.0143805
ENSG00000258390	LINC02318	7.88311	3.17837	0.799088	-3.9775	6.96449e-05	0.00305394
ENSG00000258521	AL157871.2	22.7273	1.67233	0.436033	-3.83532	0.000125399	0.0048126
ENSG00000258656	AL160236.1	28.0726	-1.35254	0.415283	3.25692	0.0011263	0.0277468
ENSG00000258951	KRT18P7	18.672	1.38048	0.447717	-3.08337	0.00204672	0.043851
ENSG00000259158	ADAM20P1	68.0018	1.99641	0.467176	-4.27335	1.9256e-05	0.0010807
ENSG00000259319	AF111167.2	65.721	1.05398	0.236398	-4.45849	8.2538e-06	0.000527977
ENSG00000259352	AC091117.1	95.6243	-1.32241	0.227974	5.80072	6.60326e-09	1.57131e-06
ENSG00000259488	AC023355.1	119.857	-1.07144	0.35146	3.04853	0.00229968	0.0477792
ENSG00000260236	AC099778.1	81.3496	1.20222	0.318677	-3.77254	0.000161594	0.00580425
ENSG00000260339	HEXA-AS1	47.0309	1.61975	0.363532	-4.45559	8.36622e-06	0.000533257
ENSG00000260498	AC126696.3	14.5415	1.43828	0.459424	-3.13062	0.00174438	0.0388663
ENSG00000260633	AC010207.1	17.3666	1.62553	0.425078	-3.82409	0.000131259	0.0049417
ENSG00000260668	AC093536.1	50.8836	-1.15168	0.342474	3.36283	0.000771473	0.0206424
ENSG00000260774	AC021087.3	38.0076	1.14434	0.306409	-3.7347	0.00018794	0.00655973
ENSG00000260778	AC009065.4	51.4717	1.37457	0.276144	-4.97774	6.43318e-07	6.64305e-05
ENSG00000260799	KRT8P50	48.3644	2.54531	0.492081	-5.17254	2.30933e-07	2.90244e-05
ENSG00000260852	FBXL19-AS1	919.086	1.34521	0.16575	-8.11593	4.82062e-16	9.55928e-13
ENSG00000260942	CAPN10-DT	163.58	1.18217	0.237972	-4.96769	6.7756e-07	6.83187e-05
ENSG00000261094	AC007066.2	93.3972	1.48227	0.266316	-5.56581	2.60932e-08	4.9541e-06
ENSG00000261118	AC092123.1	11.6324	1.98238	0.589239	-3.36431	0.000767349	0.0205901
ENSG00000261136	AC023908.3	37.3852	1.56851	0.317998	-4.93247	8.11977e-07	7.83317e-05
ENSG00000261216	AC007216.2	19.0609	1.75331	0.552698	-3.17227	0.00151253	0.0344856
ENSG00000261251	Z97055.2	26.8427	1.33718	0.390999	-3.4199	0.000626433	0.0175555
ENSG00000261324	AC010168.2	55.0458	1.37722	0.295045	-4.66783	3.04395e-06	0.000239319
ENSG00000261409	AL035425.3	8661.23	-1.21744	0.144615	8.41845	3.81511e-17	9.72689e-14
ENSG00000261505	AL031714.1	380.975	1.44865	0.189896	-7.62865	2.37223e-14	2.49042e-11
ENSG00000261654	AL360270.2	28.1691	1.83545	0.338695	-5.41917	5.98764e-08	9.80381e-06
ENSG00000261770	AC006504.1	70.5793	1.73774	0.343727	-5.05558	4.29086e-07	4.81628e-05
ENSG00000262118	MTCO1P28	18.3399	1.69848	0.535491	-3.17181	0.00151492	0.0344856
ENSG00000262147	AC124283.2	21.7509	1.52008	0.418398	-3.63309	0.000280047	0.00907076
ENSG00000262833	AC016245.1	10.6108	1.89424	0.6243	-3.03418	0.00241194	0.0498794
ENSG00000263006	ROCK1P1	180.584	1.59031	0.258839	-6.14401	8.04618e-10	2.70944e-07
ENSG00000263177	MTND1P8	14.9926	1.90081	0.575065	-3.30537	0.000948497	0.0244269
ENSG00000263307	AC007216.4	9.62834	1.73371	0.555789	-3.11937	0.00181238	0.0398633
ENSG00000263697	MIR3621	6.70902	-5.66188	1.38604	4.08493	4.40892e-05	0.00213241
ENSG00000264769	AC145207.8	125.465	1.46827	0.210495	-6.97531	3.05197e-12	2.00151e-09
ENSG00000265478	AC107982.3	11.029	2.42803	0.553501	-4.38667	1.15099e-05	0.000705901
ENSG00000266104	MIR4326	5.74536	2.84908	0.877451	-3.24699	0.00116631	0.0283584
ENSG00000266325	MIR3665	10.9494	-3.85765	1.19748	3.22146	0.00127538	0.0303449
ENSG00000266538	AC005838.2	6.79787	2.7469	0.870596	-3.1552	0.00160389	0.0361879
ENSG00000266777	SH3GL1P1	34.3851	1.10616	0.354986	-3.11606	0.00183287	0.0401364
ENSG00000266934	AC005746.1	5.07967	2.77842	0.885385	-3.13809	0.0017005	0.0380455
ENSG00000267083	KRT18P61	6.97144	3.21893	0.855184	-3.76402	0.000167205	0.0059682
ENSG00000267254	AC020928.1	85.2007	1.08725	0.254482	-4.27242	1.93365e-05	0.00108181
ENSG00000267466	AC021683.1	11.4509	3.47747	0.897684	-3.87383	0.00010714	0.00424917
ENSG00000267506	AC021683.2	6.56127	4.5364	0.916316	-4.95069	7.39519e-07	7.25176e-05
ENSG00000267575	AC006504.5	181.423	1.02061	0.177029	-5.76523	8.15463e-09	1.89007e-06
ENSG00000267607	AC011511.5	27.737	-1.18956	0.362826	3.27861	0.00104321	0.0262506
ENSG00000267750	RUNDC3A-AS1	36.3396	1.04145	0.290762	-3.58178	0.000341255	0.0106849
ENSG00000267770	AC016182.1	17.1636	2.50401	0.620908	-4.03282	5.51112e-05	0.00252846
ENSG00000267801	AC087289.6	103.712	-1.31109	0.279208	4.69577	2.65611e-06	0.000220481
ENSG00000267871	ZNF460-AS1	21.0965	1.31045	0.404199	-3.24209	0.00118658	0.028695
ENSG00000267898	AC026803.2	25.6767	2.11759	0.425228	-4.97989	6.36216e-07	6.64009e-05
ENSG00000268093	AC022154.1	47.0981	1.53973	0.330178	-4.66333	3.11141e-06	0.000243549
ENSG00000268403	AC132192.2	84.5108	1.7959	0.25428	-7.06269	1.63315e-12	1.21445e-09
ENSG00000268592	AL355312.3	147.788	-2.85754	0.830002	3.44281	0.000575696	0.0163475
ENSG00000268678	AC005261.2	69.0449	1.13004	0.268011	-4.21641	2.48219e-05	0.00133433
ENSG00000269399	AC008764.6	97.5275	1.58186	0.267601	-5.91127	3.39484e-09	8.65538e-07
ENSG00000269514	AC024257.3	55.9235	1.19369	0.287644	-4.14988	3.32653e-05	0.00167708
ENSG00000269821	KCNQ1OT1	408.293	1.78347	0.163369	-10.9168	9.57716e-28	5.69746e-24
ENSG00000269951	AC090181.2	118.783	1.04074	0.249579	-4.16998	3.0462e-05	0.00156673
ENSG00000269997	AC068790.3	11.5632	1.90649	0.585517	-3.25608	0.00112962	0.0277468
ENSG00000270069	MIR222HG	133.033	-1.85849	0.336324	5.5259	3.27796e-08	6.03111e-06
ENSG00000270195	AC016773.1	170.215	2.3286	0.193166	-12.0549	1.82685e-33	1.63019e-29
ENSG00000270441	AC135506.1	40.5875	-1.10459	0.319822	3.45377	0.000552817	0.0159314
[truncated: 88 more rows]

## Sheet: ABE7.10-site1
Supplementary Data 1: DEGs of ABE7.10-site1-transfected samples compared with GFP samples
[truncated: 216 more rows]

[truncated: 1 more sheets: ABE7.10-site2]
