# Supplementary material for: Cytosine and adenine deaminase base-editors induce broad and nonspecific changes in gene expression and splicing
Source: Commun Biol. 2021 Jul 16;4:882. doi: 10.1038/s42003-021-02406-5 (PMC8285404; doi:10.1038/s42003-021-02406-5)
Supplement: Supplementary file 5 — Supplementary Data 2 [file 42003_2021_2406_MOESM5_ESM.xlsx]

## Sheet: BE3
Supplementary Data 2: GO enrichment analysis for biological process of DEGs identified in BE3-transfected samples compared with GFP samples
Term	Count	%	PValue	Genes	List Total	Pop Hits	Pop Total	Fold Enrichment	Bonferroni	Benjamini	FDR
GO:0001525~angiogenesis	17	2.87162	0.000106521	PIK3CG, NRXN3, TNFRSF12A, LEPR, APOLD1, NDNF, EPHB1, MMRN2, SH2D2A, S1PR1, HAND1, HMOX1, RHOB, VHLL, ANGPTL3, EGF, SEMA4A	406	223	16792	3.15297	0.19292	0.19292	0.183114
GO:0051965~positive regulation of synapse assembly	8	1.35135	0.000707238	CBLN1, BDNF, NRXN3, NTRK2, NLGN1, SLITRK5, EPHB1, ADGRB3	406	62	16792	5.33672	0.759122	0.509207	1.20987
GO:0043065~positive regulation of apoptotic process	18	3.04054	0.00103042	ING4, LDHA, WNT10B, RARG, ERBB4, TNFRSF12A, CLU, ARHGEF17, ANKRD1, ARHGEF9, FRZB, CSRNP3, HMOX1, CNR1, RHOB, UNC5C, IGFBP3, NGF	406	300	16792	2.48158	0.874353	0.499139	1.75814
GO:0035914~skeletal muscle cell differentiation	7	1.18243	0.00110377	EGR1, MYOD1, MAFF, FOS, ANKRD33, MYLK2, ANKRD1	406	49	16792	5.90852	0.891609	0.426216	1.88217
GO:0010976~positive regulation of neuron projection development	9	1.52027	0.00137445	RET, MAGI2, CNR1, NTRK2, AVIL, CNTN1, ANKRD1, NDNF, EPHA3	406	89	16792	4.18243	0.937168	0.425042	2.33861
GO:0071300~cellular response to retinoic acid	8	1.35135	0.00146242	RET, WNT10B, RARG, RORB, BRINP3, MYC, WNT8B, EPHA3	406	70	16792	4.72681	0.947373	0.387836	2.48652
GO:0045944~positive regulation of transcription from RNA polymerase II promoter	39	6.58784	0.00270846	CSF3, MYOD1, NOG, FOSL2, LMO1, ANKRD1, FOS, MAMSTR, TMEM173, ATOH1, S1PR1, CDKN2B, HAND1, POU2F2, HSF4, MAML3, MYB, PITX3, MYC, ETV5, SERTAD1, NKX2-3, EGR1, MAFF, IKZF3, RARG, SMAD7, NODAL, HCLS1, GSX1, MAML2, KLF14, ABHD14B, KLF15, FOSB, INHBA, CSRNP3, RFX3, NHLH1	406	981	16792	1.64427	0.995733	0.541385	4.55908
GO:0008285~negative regulation of cell proliferation	20	3.37838	0.00360046	HIST1H2AB, ING4, MAGI2, RARG, ERBB4, PTH1R, FRZB, PTHLH, IFIT3, INHBA, SPRY1, CDKN1A, ADAMTS8, CDKN2B, PTGES, TENM1, DNAJB2, GPNMB, FGFBP1, IGFBP3	406	396	16792	2.08887	0.999295	0.596327	6.0172
GO:0009395~phospholipid catabolic process	4	0.675676	0.00415874	PLA2G4A, LIPG, ANGPTL3, PLA2G4C	406	14	16792	11.817	0.999772	0.606096	6.9191
GO:0032436~positive regulation of proteasomal ubiquitin-dependent protein catabolic process	7	1.18243	0.0043749	RNF144A, SMAD7, ZFAND2A, CLU, DNAJB2, TRIB2, TRIB1	406	64	16792	4.52371	0.999852	0.586112	7.26611
GO:0035994~response to muscle stretch	4	0.675676	0.00617344	FOS, SLC8A1, TCAP, ANKRD1	406	16	16792	10.3399	0.999996	0.677831	10.1065
GO:0007219~Notch signaling pathway	9	1.52027	0.00671778	ATOH1, DTX1, MAML2, CNTN1, NEURL1B, HES7, MAML3, MESP2, MYC	406	115	16792	3.23684	0.999999	0.677015	10.9499
GO:0007157~heterophilic cell-cell adhesion via plasma membrane cell adhesion molecules	6	1.01351	0.00692296	TENM4, CBLN1, TENM1, GRID2, NLGN1, NECTIN4	406	50	16792	4.96315	0.999999	0.658766	11.2658
GO:0042493~response to drug	16	2.7027	0.00718517	SLC8A1, RET, LDHA, SORD, LGALS1, RPH3AL, FOSB, SRP19, FOS, INHBA, CDKN1A, LCK, MAS1, SEMA3C, MYC, HTR2C	406	304	16792	2.17682	1	0.645249	11.6681
GO:0030198~extracellular matrix organization	12	2.02703	0.00814997	LAMA4, DSPP, COL9A3, SPOCK2, COL13A1, OLFML2A, VHLL, ITGA4, ABI3BP, DNAJB6, NDNF, ITGA2B	406	196	16792	2.53222	1	0.66635	13.1334
GO:0019800~peptide cross-linking via chondroitin 4-sulfate glycosaminoglycan	3	0.506757	0.00816227	SPOCK3, SPOCK2, NDNF	406	6	16792	20.6798	1	0.643213	13.1519
GO:0008284~positive regulation of cell proliferation	21	3.5473	0.00954926	CSF3, CAV3, WNT10B, RARG, STX3, ERBB4, HCLS1, PTH1R, HILPDA, IL34, PTHLH, CNTF, NTRK2, MAS1, HSF4, EGF, FGFBP1, MYC, APLN, SERTAD1, DPP4	406	466	16792	1.86384	1	0.678775	15.218
GO:0007520~myoblast fusion	4	0.675676	0.0101264	CAV3, MYOD1, FER1L5, ADGRB3	406	19	16792	8.70729	1	0.679437	16.0639
GO:0042593~glucose homeostasis	8	1.35135	0.0111468	CAV3, BECN2, SLC2A4, LEPR, CNR1, RPH3AL, VGF, IGFBP5	406	101	16792	3.27601	1	0.69487	17.5403
GO:0042326~negative regulation of phosphorylation	4	0.675676	0.0117036	INHBA, CDKN1A, CDKN2B, INHA	406	20	16792	8.27192	1	0.694048	18.3355
GO:0043433~negative regulation of sequence-specific DNA binding transcription factor activity	6	1.01351	0.0146891	HAND1, SMAD7, HMOX1, BHLHE40, TRIB1, FOXS1	406	60	16792	4.13596	1	0.757753	22.4777
GO:0071345~cellular response to cytokine stimulus	4	0.675676	0.0152592	CSF3, HCLS1, IL13, ITGA4	406	22	16792	7.51993	1	0.754948	23.2458
GO:0048468~cell development	5	0.844595	0.0153689	INHBA, INHA, HSF4, GDF15, FOXE3	406	40	16792	5.16995	1	0.742023	23.3927
GO:0007204~positive regulation of cytosolic calcium ion concentration	9	1.52027	0.0160159	PIK3CG, CAV3, CCR6, CCR10, PTH1R, GIPR, LPAR3, CD24, CHRNA10	406	134	16792	2.77788	1	0.741674	24.2542
GO:0060395~SMAD protein signal transduction	6	1.01351	0.0167425	INHBA, FOS, MAGI2, NODAL, INHA, GDF15	406	62	16792	4.00254	1	0.743041	25.2108
GO:0046835~carbohydrate phosphorylation	4	0.675676	0.0172403	GNPTG, PFKFB4, HKDC1, PFKFB1	406	23	16792	7.19297	1	0.73966	25.8596
GO:0001501~skeletal system development	9	1.52027	0.0180668	PTHLH, DSPP, NOG, HOXA13, PTH1R, COL12A1, HES7, INHA, FRZB	406	137	16792	2.71705	1	0.742985	26.9251
GO:0055091~phospholipid homeostasis	3	0.506757	0.0186731	LIPG, CETP, ANGPTL3	406	9	16792	13.7865	1	0.74192	27.6976
GO:0007050~cell cycle arrest	9	1.52027	0.0210855	INHBA, ING4, CDKN1A, WNT10B, CAB39L, CDKN2B, INHA, BRINP3, MYC	406	141	16792	2.63997	1	0.77203	30.6955
GO:0007399~nervous system development	14	2.36486	0.022468	NOG, ERBB4, EPM2A, NLGN1, ELAVL3, INHA, PSPN, FOS, INHBA, BDNF, CBLN1, TENM1, AVIL, WNT8B	406	287	16792	2.01754	1	0.78217	32.3604
GO:0001755~neural crest cell migration	5	0.844595	0.022822	RET, ERBB4, SEMA3C, SEMA3A, SEMA4A	406	45	16792	4.59551	1	0.77651	32.7806
GO:0090084~negative regulation of inclusion body assembly	3	0.506757	0.0229732	DNAJB2, DNAJB1, DNAJB6	406	10	16792	12.4079	1	0.768063	32.9592
GO:0016477~cell migration	10	1.68919	0.0238694	S1PR1, ERBB4, PAK5, ADAMTS12, JAK3, CD24, SNAI1, SDC3, PRSS37, EPHA3	406	172	16792	2.40463	1	0.770754	34.0094
GO:0051591~response to cAMP	5	0.844595	0.0245343	FOS, LDHA, PFKFB1, FOSB, VGF	406	46	16792	4.49561	1	0.770065	34.7786
GO:0035987~endodermal cell differentiation	4	0.675676	0.0265344	INHBA, NODAL, COL12A1, ITGA4	406	27	16792	6.12735	1	0.78689	37.0416
GO:0051482~positive regulation of cytosolic calcium ion concentration involved in phospholipase C-activating G-protein coupled signaling pathway	4	0.675676	0.0292006	S1PR1, LPAR6, LPAR3, HTR2C	406	28	16792	5.90852	1	0.809154	39.9434
GO:0048662~negative regulation of smooth muscle cell proliferation	4	0.675676	0.032003	HMOX1, IGFBP3, TRIB1, IGFBP5	406	29	16792	5.70477	1	0.82945	42.8575
GO:0042113~B cell activation	4	0.675676	0.032003	LAT2, IKZF3, LAX1, PIK3CD	406	29	16792	5.70477	1	0.82945	42.8575
GO:0055008~cardiac muscle tissue morphogenesis	3	0.506757	0.0326425	TCAP, MYLK2, ANKRD1	406	12	16792	10.3399	1	0.827468	43.5035
GO:0060394~negative regulation of pathway-restricted SMAD protein phosphorylation	3	0.506757	0.0326425	NOG, SMAD7, PMEPA1	406	12	16792	10.3399	1	0.827468	43.5035
GO:0007584~response to nutrient	6	1.01351	0.0330681	LDHA, SLC8A1, CNR1, GIPR, LIPG, TTPA	406	74	16792	3.35348	1	0.823568	43.9297
GO:0030217~T cell differentiation	4	0.675676	0.0349409	EGR1, LEPR, PIK3CD, LCK	406	30	16792	5.51461	1	0.832867	45.7691
GO:0032880~regulation of protein localization	5	0.844595	0.0364124	TMEM231, TEX15, DNAJB2, TRIM22, DNAJB6	406	52	16792	3.97689	1	0.83801	47.1744
GO:0007210~serotonin receptor signaling pathway	3	0.506757	0.0379726	ZACN, HTR6, HTR2C	406	13	16792	9.54452	1	0.84347	48.6269
GO:0043303~mast cell degranulation	3	0.506757	0.0379726	PIK3CG, LAT2, PIK3CD	406	13	16792	9.54452	1	0.84347	48.6269
GO:0045651~positive regulation of macrophage differentiation	3	0.506757	0.0379726	HCLS1, IL34, TRIB1	406	13	16792	9.54452	1	0.84347	48.6269
GO:0032781~positive regulation of ATPase activity	4	0.675676	0.0380131	ATP1B2, DNAJB2, DNAJB1, DNAJB6	406	31	16792	5.33672	1	0.836893	48.664
GO:0007411~axon guidance	9	1.52027	0.0391287	ATOH1, BDNF, SPTBN5, NRXN3, SEMA3C, ROBO2, SEMA3A, UNC5C, EPHB1	406	159	16792	2.34111	1	0.838814	49.6787
GO:0006357~regulation of transcription from RNA polymerase II promoter	18	3.04054	0.0395356	MAFF, MYOD1, IKZF3, FOSL2, KLF9, TBX10, KIAA1958, FOSB, TCEAL7, FOXS1, BTBD8, INHBA, FOS, TAF13, ZNF671, TCEA3, HSF4, FOXE3	406	441	16792	1.68815	1	0.835291	50.0442
GO:0050873~brown fat cell differentiation	4	0.675676	0.0412184	LAMA4, SLC2A4, LRG1, NUDT7	406	32	16792	5.16995	1	0.841352	51.5288
GO:0006366~transcription from RNA polymerase II promoter	20	3.37838	0.0431812	EGR1, MAFF, MYOD1, IKZF3, DTX1, GSX1, KLF15, FOSB, FOS, TAF13, ATOH1, HAND1, CSRNP3, POU2F2, PITX3, MYB, ETV5, MYC, FOXE3, NHLH1	406	513	16792	1.61246	1	0.848871	53.2081
GO:0048015~phosphatidylinositol-mediated signaling	7	1.18243	0.043273	PIK3CG, ERBB4, PIK3CD, LCK, PLCH1, EGF, NGF	406	106	16792	2.73129	1	0.843434	53.2852
GO:0010001~glial cell differentiation	3	0.506757	0.0436083	DTX1, KLF15, MMP24	406	14	16792	8.86277	1	0.839719	53.5661
GO:0050982~detection of mechanical stimulus	3	0.506757	0.0436083	TCAP, PKDREJ, PKD1L3	406	14	16792	8.86277	1	0.839719	53.5661
GO:0014912~negative regulation of smooth muscle cell migration	3	0.506757	0.0436083	IGFBP3, TRIB1, IGFBP5	406	14	16792	8.86277	1	0.839719	53.5661
GO:0010721~negative regulation of cell development	2	0.337838	0.0476569	NODAL, FRZB	406	2	16792	41.3596	1	0.859833	56.8346
GO:0035747~natural killer cell chemotaxis	2	0.337838	0.0476569	PIK3CG, PIK3CD	406	2	16792	41.3596	1	0.859833	56.8346
GO:0006535~cysteine biosynthetic process from serine	2	0.337838	0.0476569	CBSL, CBS	406	2	16792	41.3596	1	0.859833	56.8346
GO:0006096~glycolytic process	4	0.675676	0.0480225	LDHA, HKDC1, PFKFB1, DHTKD1	406	34	16792	4.86584	1	0.856516	57.1187
GO:0042993~positive regulation of transcription factor import into nucleus	3	0.506757	0.0495317	CSF3, TMEM173, HCLS1	406	15	16792	8.27192	1	0.859926	58.2734
GO:2000060~positive regulation of protein ubiquitination involved in ubiquitin-dependent protein catabolic process	3	0.506757	0.0495317	CAV3, CLU, EGF	406	15	16792	8.27192	1	0.859926	58.2734

## Sheet: ABE7.10
Supplementary Data 2: GO enrichment analysis for biological process of DEGs identified in ABE7.10-transfected samples compared with GFP samples
Term	Count	%	PValue	Genes	List Total	Pop Hits	Pop Total	Fold Enrichment	Bonferroni	Benjamini	FDR
GO:0060337~type I interferon signaling pathway	19	3.00633	1.50832e-14	SP100, IFITM1, BST2, IFITM3, OAS3, RSAD2, OAS1, OAS2, STAT1, IFI35, IFIT3, IRF9, IFIT2, OASL, IFIT1, IRF5, ISG15, XAF1, IFI6	425	64	16792	11.7297	3.13154e-11	3.13154e-11	2.6068e-11
GO:0051607~defense response to virus	22	3.48101	1.16003e-09	BST2, IFITM1, IFITM3, OAS3, RSAD2, OAS1, IFI44L, OAS2, STAT1, TRIM22, IFIT3, IRF9, IFIT2, TRIM5, OASL, IFIT1, IRF5, ISG15, DDX60, C19ORF66, SPON2, GBP1	425	165	16792	5.26808	2.40591e-06	1.20295e-06	2.00293e-06
GO:0009615~response to virus	18	2.8481	2.24981e-09	BST2, IFITM1, IFITM3, OAS3, RSAD2, OAS1, IFI44, OAS2, TRIM22, DDX58, IFIT3, IFIT2, OASL, IFIT1, DDX60, IFNGR2, FOSL1, DCLK1	425	110	16792	6.46537	4.66609e-06	1.55537e-06	3.88455e-06
GO:0045071~negative regulation of viral genome replication	11	1.74051	4.08019e-08	IFIT1, OASL, ISG15, BST2, IFITM1, C19ORF66, IFITM3, OAS3, RSAD2, OAS1, PARP10	425	40	16792	10.8654	8.46195e-05	2.11556e-05	7.04491e-05
GO:0060333~interferon-gamma-mediated signaling pathway	12	1.89873	1.53224e-06	IRF9, TRIM5, OASL, SP100, IRF5, OAS3, OAS1, OAS2, STAT1, TRIM22, IFNGR2, GBP1	425	71	16792	6.67785	0.00317283	0.000635374	0.00264556
GO:0035456~response to interferon-beta	5	0.791139	4.56654e-05	BST2, IFITM1, IFITM3, XAF1, STAT1	425	9	16792	21.9503	0.0903652	0.0156614	0.0788172
GO:0043065~positive regulation of apoptotic process	20	3.16456	0.000234661	FZD9, ING4, LDHA, ERBB4, TNFRSF12A, ANKRD1, GPER1, GAL, IFIT2, NUPR1, IRF5, C1QBP, CNR1, HMOX1, GADD45G, DIABLO, UNC5C, FOSL1, GADD45A, NGF	425	300	16792	2.63404	0.385375	0.0671723	0.404396
GO:0008203~cholesterol metabolic process	9	1.42405	0.000303787	LEP, APOL1, HNF1A, INSIG1, FDXR, DISP3, CETP, ABCA1, ANGPTL3	425	68	16792	5.22934	0.467488	0.0757464	0.523229
GO:0035457~cellular response to interferon-alpha	4	0.632911	0.00119881	IFIT3, IFIT2, AXL, OAS1	425	9	16792	17.5603	0.916909	0.241509	2.04982
GO:0034341~response to interferon-gamma	5	0.791139	0.00285234	SP100, BST2, IFITM1, C19ORF66, IFITM3	425	24	16792	8.23137	0.997326	0.447013	4.81229
GO:0007050~cell cycle arrest	11	1.74051	0.00310358	INHBA, ING4, CDKN1A, CDKN2B, HBP1, GAS1, PPP1R15A, GADD45A, MYC, DDIT3, TP53INP1	425	141	16792	3.08239	0.998414	0.443493	5.22553
GO:1900745~positive regulation of p38MAPK cascade	4	0.632911	0.00700805	LEP, HAND2, GADD45G, GADD45A	425	16	16792	9.87765	1	0.703435	11.4345
GO:0048147~negative regulation of fibroblast proliferation	5	0.791139	0.00735199	MED31, NUPR1, PARP10, MYC, TP53INP1	425	31	16792	6.37268	1	0.691878	11.9627
GO:0043691~reverse cholesterol transport	4	0.632911	0.00983769	HNF1A, APOA5, CETP, ABCA1	425	18	16792	8.78013	1	0.768829	15.6925
GO:0031668~cellular response to extracellular stimulus	4	0.632911	0.00983769	CDKN1A, CDKN2B, AXL, FOSL1	425	18	16792	8.78013	1	0.768829	15.6925
GO:0001525~angiogenesis	13	2.05696	0.0113507	LEP, FGF18, SH2D2A, SRPX2, HAND2, TNFRSF12A, HMOX1, ADM2, RAPGEF3, VHLL, ANGPTL3, EPHB1, SEMA4A	425	223	16792	2.30331	1	0.793695	17.8895
GO:0051155~positive regulation of striated muscle cell differentiation	3	0.474684	0.0122803	HOPX, MESP1, SHH	425	7	16792	16.9331	1	0.798443	19.2123
GO:0034340~response to type I interferon	3	0.474684	0.0122803	SP100, ISG15, C19ORF66	425	7	16792	16.9331	1	0.798443	19.2123
GO:0042326~negative regulation of phosphorylation	4	0.632911	0.0132417	INHBA, CDKN1A, CDKN2B, AHSG	425	20	16792	7.90212	1	0.803341	20.5594
GO:0007399~nervous system development	15	2.37342	0.014639	FZD9, NOG, ERBB4, TRPC5, HES6, CSPG5, MAFK, GAL, GDNF, INHBA, SLC4A10, CBLN1, HES4, SH2B2, DCLK1	425	287	16792	2.06501	1	0.817171	22.4795
GO:0042157~lipoprotein metabolic process	5	0.791139	0.0150266	APOL1, APOA5, CETP, ABCA1, APOL4	425	38	16792	5.19876	1	0.808473	23.0043
GO:0045944~positive regulation of transcription from RNA polymerase II promoter	37	5.85443	0.0157214	NOG, FOSL2, HNF1A, HELZ2, ANKRD1, POU1F1, CITED4, GDNF, SHH, FLT3LG, CDKN2B, SPX, HAND2, POU2F2, FOSL1, ETV5, MYC, MAFG, MAFF, UTF1, IKZF3, CEBPD, GPER1, GAL, STAT1, MAFK, DDIT3, DDX58, INHBA, ATF3, GCM1, IRF5, CSRNP1, MESP1, RBM14-RBM4, NHLH1, BMP6	425	981	16792	1.49021	1	0.806652	23.9368
GO:1904706~negative regulation of vascular smooth muscle cell proliferation	3	0.474684	0.0161022	HMOX1, CNN1, GPER1	425	8	16792	14.8165	1	0.798754	24.4432
GO:0060395~SMAD protein signal transduction	6	0.949367	0.019994	INHBA, HNF1A, INHBE, GDF15, RBM14-RBM4, BMP6	425	62	16792	3.82361	1	0.851026	29.4407
GO:0006111~regulation of gluconeogenesis	3	0.474684	0.0203603	LEP, SELENOS, GNMT	425	9	16792	13.1702	1	0.843534	29.8948
GO:0055091~phospholipid homeostasis	3	0.474684	0.0203603	CETP, ABCA1, ANGPTL3	425	9	16792	13.1702	1	0.843534	29.8948
GO:0006986~response to unfolded protein	5	0.791139	0.0210688	CREBRF, HERPUD1, CHAC1, HSPA6, DDIT3	425	42	16792	4.70364	1	0.841206	30.765
GO:0043627~response to estrogen	6	0.949367	0.0240182	DHH, LDHA, HMOX1, CA2, GAL, CITED4	425	65	16792	3.64713	1	0.866929	34.2798
GO:0035455~response to interferon-alpha	3	0.474684	0.0250303	BST2, IFITM1, IFITM3	425	10	16792	11.8532	1	0.867617	35.4466
GO:0046325~negative regulation of glucose import	3	0.474684	0.0300886	LEP, SELENOS, MYC	425	11	16792	10.7756	1	0.904319	40.9916
GO:0000185~activation of MAPKKK activity	3	0.474684	0.0300886	GADD45G, MAP4K1, GADD45A	425	11	16792	10.7756	1	0.904319	40.9916
GO:0006357~regulation of transcription from RNA polymerase II promoter	19	3.00633	0.0315829	MAFG, MAFF, UTF1, IKZF3, FOXL1, HNF1A, FOSL2, MAFK, CITED4, EPM2AIP1, FOXD4L4, MED31, INHBA, ZNF671, ATF3, NUPR1, IRF5, HOPX, FOSL1	425	441	16792	1.70227	1	0.907183	42.5417
GO:0010628~positive regulation of gene expression	13	2.05696	0.034676	DDX58, MAFG, INHBA, NOG, CNTF, HAND2, HOXD3, MYLK2, ADM2, GPER1, MYC, NGF, ALOX12	425	262	16792	1.96045	1	0.919858	45.6295
GO:0035914~skeletal muscle cell differentiation	5	0.791139	0.0347983	MAFF, ATF3, NUPR1, MYLK2, ANKRD1	425	49	16792	4.03169	1	0.913584	45.7483
GO:0006139~nucleobase-containing compound metabolic process	5	0.791139	0.0347983	TYMS, SLC23A1, OAS3, OAS2, AK7	425	49	16792	4.03169	1	0.913584	45.7483
GO:0036499~PERK-mediated unfolded protein response	3	0.474684	0.0355128	HERPUD1, ATF3, DDIT3	425	12	16792	9.87765	1	0.911002	46.4376
GO:0071397~cellular response to cholesterol	3	0.474684	0.0355128	INHBA, MLC1, ABCA1	425	12	16792	9.87765	1	0.911002	46.4376
GO:0045765~regulation of angiogenesis	4	0.632911	0.0426255	LEP, SP100, TNFRSF12A, HMOX1	425	31	16792	5.09814	1	0.940589	52.8636
GO:0042981~regulation of apoptotic process	11	1.74051	0.0444364	TP53I3, IKZF3, NME3, INHBE, GAS1, BIRC3, STAT1, GDF15, TP53INP1, BMP6, TP53AIP1	425	213	16792	2.04045	1	0.942543	54.3796
GO:0009142~nucleoside triphosphate biosynthetic process	3	0.474684	0.0473735	NME3, AK7, CMPK2	425	14	16792	8.46655	1	0.948206	56.7411
GO:0008284~positive regulation of cell proliferation	19	3.00633	0.0497857	FGF18, STX3, PDF, ERBB4, TRPC5, CST3, GPER1, IL34, POU1F1, GDNF, SHH, FLT3LG, LEP, CNTF, ATF3, MAS1, FOSL1, MYC, ALOX12	425	466	16792	1.61095	1	0.951497	58.5939
GO:0055090~acylglycerol homeostasis	2	0.316456	0.0498641	APOA5, ANGPTL3	425	2	16792	39.5106	1	0.947494	58.6529
GO:0060700~regulation of ribonuclease activity	2	0.316456	0.0498641	OAS3, OAS1	425	2	16792	39.5106	1	0.947494	58.6529
