# Supplementary material for: Cytosine and adenine deaminase base-editors induce broad and nonspecific changes in gene expression and splicing
Source: Commun Biol. 2021 Jul 16;4:882. doi: 10.1038/s42003-021-02406-5 (PMC8285404; doi:10.1038/s42003-021-02406-5)
Supplement: Supplementary file 6 — Supplementary Data 3 [file 42003_2021_2406_MOESM6_ESM.xlsx]

## Sheet: BE3W90Y R126E-site 3
Supplementary Data 3: DEGs of BE3W90Y/R126E-site 3-transfected samples compared with GFP samples
ID	Genename	baseMean	log2FoldChange	lfcSE	stat	pvalue	padj
ENSG00000001497	LAS1L	1134.09	-1.06838	0.16117	6.62893	3.38132e-11	2.75045e-09
ENSG00000001630	CYP51A1	180.886	-1.05343	0.198884	5.29674	1.17891e-07	3.47702e-06
ENSG00000003436	TFPI	297.248	1.52507	0.263697	-5.78344	7.31876e-09	3.1416e-07
ENSG00000004777	ARHGAP33	254.294	1.15533	0.182161	-6.34239	2.26227e-10	1.43458e-08
ENSG00000006025	AC003665.1	67.711	1.04513	0.3288	-3.17863	0.00147974	0.00980659
ENSG00000006062	MAP3K14	215.657	1.11776	0.257516	-4.34053	1.42137e-05	0.000207713
ENSG00000006128	TAC1	10.2435	2.28502	0.680461	-3.35805	0.000784941	0.00588507
ENSG00000006327	TNFRSF12A	438.042	1.08627	0.211281	-5.14134	2.72783e-07	7.22045e-06
ENSG00000006468	ETV1	90.5296	2.19472	0.279527	-7.85154	4.10966e-15	7.70627e-13
ENSG00000006530	AGK	75.2501	-1.01709	0.279434	3.63983	0.000272813	0.00249353
ENSG00000006576	PHTF2	509.294	1.05034	0.181523	-5.78626	7.19699e-09	3.09679e-07
ENSG00000006756	ARSD	3.78257	4.27182	1.54332	-2.76795	0.00564103	0.0284753
ENSG00000007062	PROM1	8.30791	4.06068	1.01816	-3.98826	6.65607e-05	0.000773459
ENSG00000007264	MATK	341.269	-1.31324	0.27544	4.76779	1.86254e-06	3.68249e-05
ENSG00000008513	ST3GAL1	217.743	-1.15497	0.270449	4.27056	1.94981e-05	0.00027285
ENSG00000010404	IDS	152.62	-1.0362	0.294133	3.52289	0.000426873	0.00360374
ENSG00000011566	MAP4K3	513.807	1.03325	0.173564	-5.95313	2.63063e-09	1.26313e-07
ENSG00000012983	MAP4K5	649.522	1.09393	0.147979	-7.3925	1.44089e-13	1.91553e-11
ENSG00000013588	GPRC5A	190.064	1.66953	0.194737	-8.57327	1.00585e-17	2.98636e-15
ENSG00000015520	NPC1L1	298.712	1.43162	0.214466	-6.67526	2.46795e-11	2.09353e-09
ENSG00000016391	CHDH	591.804	-1.20226	0.238125	5.04887	4.4442e-07	1.08302e-05
ENSG00000021645	NRXN3	197.673	-1.29403	0.255464	5.06541	4.07525e-07	1.01533e-05
ENSG00000021826	CPS1	253.504	-1.02197	0.159702	6.39924	1.56152e-10	1.05768e-08
ENSG00000025156	HSF2	989.194	1.00414	0.149036	-6.73755	1.61082e-11	1.42762e-09
ENSG00000026508	CD44	4.84858	3.50414	1.2989	-2.69777	0.0069805	0.0337451
ENSG00000028277	POU2F2	220.983	3.1263	0.196471	-15.9123	5.20556e-57	4.63659e-53
ENSG00000031691	CENPQ	292.794	1.14688	0.259742	-4.41546	1.00797e-05	0.000155546
ENSG00000033100	CHPF2	1110.16	-1.08725	0.199754	5.44294	5.24072e-08	1.70362e-06
ENSG00000033327	GAB2	494.085	1.08917	0.309643	-3.51749	0.000435649	0.00365896
ENSG00000037897	METTL1	69.6671	-1.61397	0.362135	4.45682	8.31848e-06	0.000132028
ENSG00000038427	VCAN	1549.25	-1.08388	0.288821	3.75278	0.000174888	0.0017241
ENSG00000042062	RIPOR3	9.55091	1.57603	0.611624	-2.5768	0.00997185	0.0444986
ENSG00000042781	USH2A	17.06	2.16941	0.548807	-3.95296	7.71912e-05	0.000876408
ENSG00000047936	ROS1	2.32008	4.46313	1.76069	-2.53488	0.0112487	0.0490801
ENSG00000048545	GUCA1A	9.6979	2.52106	0.968963	-2.60181	0.00927338	0.0420774
ENSG00000049192	ADAMTS6	78.0385	1.01875	0.32613	-3.12374	0.00178567	0.0114507
ENSG00000049540	ELN	2.36678	5.63122	1.78169	-3.1606	0.00157442	0.0103189
ENSG00000050030	NEXMIF	95.4465	-1.28877	0.386501	3.33445	0.000854673	0.00630718
ENSG00000050165	DKK3	35.7056	1.11819	0.338701	-3.30142	0.000961975	0.0069183
ENSG00000051382	PIK3CB	305.872	1.05124	0.203401	-5.16833	2.36191e-07	6.33082e-06
ENSG00000051523	CYBA	139.921	-1.06101	0.235398	4.50731	6.56561e-06	0.000109003
ENSG00000052344	PRSS8	15.1076	1.92005	0.576226	-3.33212	0.000861878	0.0063418
ENSG00000056291	NPFFR2	11.4128	1.93103	0.692515	-2.78842	0.0052965	0.0270815
ENSG00000058085	LAMC2	55.6481	1.07839	0.318599	-3.38478	0.000712358	0.00542769
ENSG00000060140	STYK1	30.4005	1.34201	0.442273	-3.03435	0.00241057	0.0145467
ENSG00000060566	CREB3L3	5.78661	3.21188	0.895928	-3.58498	0.00033711	0.00296411
ENSG00000060718	COL11A1	3.59465	4.61207	1.46629	-3.1454	0.00165862	0.0107795
ENSG00000062370	ZNF112	283.292	1.50834	0.214262	-7.03969	1.92668e-12	2.03088e-10
ENSG00000062524	LTK	59.2934	1.09645	0.278243	-3.94063	8.1267e-05	0.000914523
ENSG00000062582	MRPS24	8.53964	-2.26512	0.878964	2.57703	0.00996519	0.0444801
ENSG00000063169	BICRA	1379.61	1.56165	0.127725	-12.2267	2.23943e-34	5.69903e-31
ENSG00000063177	RPL18	1205.59	-1.53989	0.515179	2.98905	0.0027985	0.0164659
ENSG00000063241	ISOC2	128.628	-1.12158	0.323183	3.47043	0.000519622	0.00421135
ENSG00000064989	CALCRL	25.8645	1.60399	0.541234	-2.96358	0.00304082	0.0175874
ENSG00000065526	SPEN	6925.41	-1.01818	0.261518	3.89336	9.88647e-05	0.00107328
ENSG00000066056	TIE1	7.75254	4.13918	1.13174	-3.65736	0.000254828	0.00236064
ENSG00000067715	SYT1	284.349	1.05735	0.1777	-5.95017	2.67858e-09	1.27925e-07
ENSG00000069275	NUCKS1	14915.9	-1.002	0.14516	6.90271	5.10188e-12	4.86015e-10
ENSG00000069431	ABCC9	28.3722	1.6732	0.455885	-3.67021	0.000242352	0.00227104
ENSG00000070729	CNGB1	4.65518	2.92703	1.14086	-2.56564	0.0102987	0.0457281
ENSG00000070759	TESK2	141.408	1.05119	0.235358	-4.46635	7.9564e-06	0.00012746
ENSG00000070985	TRPM5	11.2427	2.09616	0.800975	-2.61701	0.00887039	0.0406423
ENSG00000071909	MYO3B	3.76422	2.99179	1.17491	-2.5464	0.010884	0.0477554
ENSG00000072182	ASIC4	47.2328	2.27892	0.359319	-6.34235	2.26293e-10	1.43458e-08
ENSG00000072415	MPP5	850.262	1.06506	0.147738	-7.20911	5.63191e-13	6.77884e-11
ENSG00000073849	ST6GAL1	227.914	-1.19208	0.272075	4.38142	1.17906e-05	0.000177847
ENSG00000074706	IPCEF1	41.252	2.82903	0.388492	-7.28207	3.28737e-13	4.09518e-11
ENSG00000074964	ARHGEF10L	168.333	1.09182	0.235768	-4.6309	3.64083e-06	6.53149e-05
ENSG00000075043	KCNQ2	161.74	-1.08674	0.21232	5.11843	3.08095e-07	8.07706e-06
ENSG00000075223	SEMA3C	663.169	2.31919	0.187914	-12.3418	5.3942e-35	1.60154e-31
ENSG00000075399	VPS9D1	652.396	-1.18049	0.187517	6.29538	3.06643e-10	1.90333e-08
ENSG00000075420	FNDC3B	708.831	1.13488	0.215821	-5.25844	1.45285e-07	4.19466e-06
ENSG00000075426	FOSL2	477.05	1.30432	0.263763	-4.94505	7.61257e-07	1.71225e-05
ENSG00000075886	TUBA3D	22.2583	-1.59929	0.511669	3.12564	0.00177418	0.0113874
ENSG00000076344	RGS11	11.6736	-1.84758	0.716906	2.57716	0.00996152	0.0444801
ENSG00000076770	MBNL3	467.472	-1.52683	0.23743	6.43067	1.27043e-10	8.84044e-09
ENSG00000077616	NAALAD2	282.4	2.13453	0.19987	-10.6796	1.26817e-26	1.32889e-23
ENSG00000078579	FGF20	5.36623	2.75383	1.034	-2.66329	0.00773798	0.0365441
ENSG00000078902	TOLLIP	614.126	1.07187	0.126426	-8.47827	2.28568e-17	6.36206e-15
ENSG00000080031	PTPRH	15.895	1.57024	0.561957	-2.79423	0.00520236	0.0267305
ENSG00000080200	CRYBG3	538.041	-1.65489	0.627562	2.63701	0.008364	0.0388004
ENSG00000080854	IGSF9B	128.23	-1.50353	0.417132	3.60445	0.000312811	0.0027946
ENSG00000081041	CXCL2	30.1355	2.57056	0.442582	-5.8081	6.31845e-09	2.752e-07
ENSG00000081479	LRP2	332.694	-1.14439	0.264182	4.33183	1.47873e-05	0.000215252
ENSG00000081665	ZNF506	71.6142	1.08193	0.340638	-3.17618	0.00149228	0.00987498
ENSG00000082126	MPP4	9.81079	2.2584	0.682933	-3.30691	0.000943296	0.00680905
ENSG00000082516	GEMIN5	791.927	-1.1471	0.146708	7.81891	5.32842e-15	9.49205e-13
ENSG00000083814	ZNF671	44.65	2.43063	0.467942	-5.19429	2.05497e-07	5.63189e-06
ENSG00000084453	SLCO1A2	36.2993	1.11447	0.435618	-2.55836	0.0105167	0.0464975
ENSG00000084628	NKAIN1	127.733	-1.69573	0.328108	5.16822	2.36331e-07	6.33082e-06
ENSG00000084636	COL16A1	9.76494	3.08267	0.80071	-3.84993	0.000118154	0.00124913
ENSG00000084674	APOB	3.08992	4.93484	1.53042	-3.22449	0.00126197	0.00864309
ENSG00000084774	CAD	1785.08	-1.13213	0.190291	5.94949	2.68983e-09	1.2812e-07
ENSG00000085224	ATRX	2204.31	-1.00446	0.239799	4.18875	2.80498e-05	0.000373173
ENSG00000086730	LAT2	124.23	1.35282	0.232152	-5.8273	5.63324e-09	2.47779e-07
ENSG00000087494	PTHLH	60.5889	1.56292	0.285631	-5.47182	4.45431e-08	1.48039e-06
ENSG00000087589	CASS4	188.91	1.09729	0.344005	-3.18974	0.00142403	0.00951661
ENSG00000088002	SULT2B1	20.2067	1.28825	0.47443	-2.71537	0.00662017	0.0324188
ENSG00000089505	CMTM1	68.5291	-1.25074	0.314129	3.98163	6.84447e-05	0.000791736
ENSG00000090339	ICAM1	12.5926	2.39538	0.749932	-3.19414	0.0014025	0.00941732
ENSG00000090376	IRAK3	28.3603	-1.52594	0.586285	2.60274	0.00924833	0.0420013
ENSG00000090612	ZNF268	754.049	-1.63138	0.260977	6.25104	4.07724e-10	2.47047e-08
ENSG00000091009	RBM27	1343.17	1.02254	0.205629	-4.97275	6.60088e-07	1.51142e-05
ENSG00000091106	NLRC4	159.535	1.32875	0.206626	-6.43068	1.27036e-10	8.84044e-09
ENSG00000091138	SLC26A3	9.18834	4.01249	0.856808	-4.68307	2.82604e-06	5.28814e-05
ENSG00000091536	MYO15A	43.1157	1.08333	0.37473	-2.89095	0.00384079	0.0211029
ENSG00000091831	ESR1	14.1307	2.03366	0.723792	-2.80974	0.00495822	0.0257509
ENSG00000092140	G2E3	1521.39	1.2278	0.156744	-7.83319	4.75654e-15	8.64623e-13
ENSG00000096080	MRPS18A	32.9363	-1.79084	0.462424	3.87273	0.000107623	0.00115285
ENSG00000099194	SCD	11981.5	-1.47128	0.230288	6.38886	1.67123e-10	1.12345e-08
ENSG00000099246	RAB18	1302.38	1.28542	0.14044	-9.15283	5.54632e-20	2.53339e-17
ENSG00000099260	PALMD	26.933	1.17916	0.393947	-2.99319	0.00276075	0.0162794
ENSG00000099365	STX1B	63.9634	1.57492	0.344959	-4.56554	4.98216e-06	8.64683e-05
ENSG00000100027	YPEL1	62.89	1.18142	0.308845	-3.82527	0.000130627	0.00135368
ENSG00000100170	SLC5A1	8.09094	2.80992	1.05712	-2.65809	0.00785857	0.0369959
ENSG00000100292	HMOX1	773.616	2.99353	0.455379	-6.57371	4.90761e-11	3.75211e-09
ENSG00000100302	RASD2	223.492	1.40363	0.25218	-5.56598	2.60678e-08	9.06975e-07
ENSG00000100336	APOL4	5.26603	3.63427	1.02272	-3.55354	0.00038009	0.00327256
ENSG00000100427	MLC1	15.0629	3.16094	0.604743	-5.22691	1.72367e-07	4.82791e-06
ENSG00000100504	PYGL	1809.69	-1.09413	0.120988	9.04327	1.52054e-19	6.60657e-17
ENSG00000100583	SAMD15	92.9959	-1.48341	0.332854	4.45662	8.32607e-06	0.000132028
ENSG00000100764	PSMC1	63.1047	-2.16486	0.565078	3.83108	0.000127581	0.00133142
ENSG00000100823	APEX1	2343.16	-1.10641	0.141316	7.82934	4.90443e-15	8.82501e-13
ENSG00000101049	SGK2	62.6135	1.09202	0.374219	-2.91812	0.00352149	0.0197146
ENSG00000101187	SLCO4A1	244.595	-1.18836	0.260624	4.55966	5.12363e-06	8.8271e-05
ENSG00000101194	SLC17A9	7.68195	3.25787	0.861283	-3.78257	0.000155217	0.00155952
ENSG00000101306	MYLK2	82.625	2.00502	0.294877	-6.79953	1.04962e-11	9.49133e-10
ENSG00000101311	FERMT1	48.9547	-1.17697	0.387539	3.03704	0.00238913	0.0144369
ENSG00000101361	NOP56	4596.71	-1.28311	0.178539	7.18673	6.63638e-13	7.88136e-11
ENSG00000101638	ST8SIA5	38.8509	1.92015	0.336166	-5.7119	1.11724e-08	4.41299e-07
ENSG00000101665	SMAD7	650.721	1.52357	0.1285	-11.8565	1.99037e-32	3.22331e-29
ENSG00000101825	MXRA5	1.74571	5.19453	1.9959	-2.6026	0.00925189	0.0420013
ENSG00000102053	ZC3H12B	273.178	-1.3891	0.177151	7.84133	4.45814e-15	8.18735e-13
ENSG00000102174	PHEX	7.52776	2.42309	0.895205	-2.70674	0.00679472	0.0330623
ENSG00000102195	GPR50	47.2772	-1.30194	0.338503	3.84616	0.000119985	0.00126399
ENSG00000102384	CENPI	198.933	-1.03893	0.206609	5.0285	4.94324e-07	1.18354e-05
ENSG00000102387	TAF7L	81.1608	1.30189	0.298976	-4.35449	1.33378e-05	0.000196688
ENSG00000102390	PBDC1	210.765	-1.14047	0.262499	4.34468	1.39478e-05	0.000204162
ENSG00000102452	NALCN	1.93994	4.76987	1.80463	-2.64312	0.00821459	0.0382774
ENSG00000102547	CAB39L	56.2848	1.28561	0.315805	-4.07091	4.68305e-05	0.00057494
ENSG00000102554	KLF5	544.074	1.02937	0.134046	-7.67919	1.601e-14	2.50177e-12
ENSG00000102870	ZNF629	2756.98	-1.23084	0.160753	7.65675	1.90701e-14	2.87894e-12
ENSG00000103067	ESRP2	705.384	-1.04023	0.178709	5.8208	5.85655e-09	2.56336e-07
ENSG00000103145	HCFC1R1	240.879	1.32677	0.211637	-6.2691	3.6315e-10	2.22308e-08
ENSG00000103184	SEC14L5	17.9479	1.57956	0.524733	-3.01022	0.00261057	0.0155112
ENSG00000103522	IL21R	3.76225	3.52081	1.24401	-2.83021	0.00465173	0.0245093
ENSG00000103550	KNOP1	998.529	-1.01781	0.16565	6.14434	8.02954e-10	4.46994e-08
ENSG00000104343	UBE2W	822.866	1.05133	0.212614	-4.94476	7.62383e-07	1.71262e-05
ENSG00000104356	POP1	334.82	-1.04595	0.156548	6.68135	2.36748e-11	2.01791e-09
ENSG00000104497	SNX16	204.801	1.23409	0.186243	-6.62625	3.44326e-11	2.7881e-09
ENSG00000104549	SQLE	2089.77	-1.43205	0.230117	6.22312	4.87366e-10	2.90366e-08
ENSG00000104714	ERICH1	300.197	-1.28662	0.222122	5.79242	6.93811e-09	2.99989e-07
ENSG00000104722	NEFM	2788.78	-1.0122	0.293862	3.44448	0.000572169	0.00453812
ENSG00000104894	CD37	83.6139	-1.29611	0.350536	3.6975	0.000217733	0.00207528
ENSG00000105146	AURKC	47.8042	2.75012	0.36691	-7.49537	6.61141e-14	9.20122e-12
ENSG00000105219	CNTD2	72.3676	1.71595	0.356819	-4.80902	1.51674e-06	3.10565e-05
ENSG00000105220	GPI	1910.94	-1.00265	0.160886	6.23206	4.60348e-10	2.77048e-08
ENSG00000105251	SHD	11.781	2.00832	0.668275	-3.00523	0.00265383	0.0157322
ENSG00000105258	POLR2I	126.843	-1.36725	0.328802	4.15828	3.2065e-05	0.000414405
ENSG00000105327	BBC3	803.996	1.23169	0.119554	-10.3024	6.87072e-25	5.82833e-22
ENSG00000105409	ATP1A3	49.1828	-1.00328	0.36672	2.73583	0.00622236	0.0308675
ENSG00000105605	CACNG7	15.2392	2.13413	0.658643	-3.24019	0.00119451	0.00826046
ENSG00000105618	PRPF31	35.4121	-1.4818	0.558446	2.65343	0.00796777	0.0374308
ENSG00000105640	RPL18A	396.746	-2.32622	0.623015	3.73382	0.0001886	0.00183993
ENSG00000105784	RUNDC3B	308.789	1.28737	0.272392	-4.72617	2.28791e-06	4.42048e-05
ENSG00000105851	PIK3CG	2.6309	5.78593	1.68036	-3.44326	0.000574749	0.0045525
ENSG00000105856	HBP1	379.038	1.14708	0.277848	-4.12847	3.65191e-05	0.000461384
ENSG00000105993	DNAJB6	3023	1.89268	0.156935	-12.0602	1.71279e-33	3.39019e-30
ENSG00000106006	HOXA6	724.269	-1.25522	0.261437	4.80123	1.57696e-06	3.1959e-05
ENSG00000106031	HOXA13	594.544	-1.35136	0.307595	4.39331	1.11636e-05	0.000169827
ENSG00000106034	CPED1	7.57227	2.35185	0.807253	-2.9134	0.00357518	0.0199587
ENSG00000106211	HSPB1	3719.91	1.08692	0.132055	-8.23081	1.85947e-16	4.60063e-14
ENSG00000106366	SERPINE1	4.3679	4.11391	1.17573	-3.49902	0.000466978	0.003862
ENSG00000106588	PSMA2	106.794	-1.18114	0.461692	2.55829	0.010519	0.0464975
ENSG00000106688	SLC1A1	103.871	-1.15806	0.290419	3.98754	6.67626e-05	0.000775299
ENSG00000106689	LHX2	98.2202	1.33584	0.27519	-4.85427	1.20833e-06	2.55644e-05
ENSG00000106993	CDC37L1	205.352	1.07926	0.208723	-5.17078	2.33114e-07	6.29195e-06
ENSG00000107242	PIP5K1B	43.0462	1.76526	0.314215	-5.618	1.93182e-08	6.99462e-07
ENSG00000107742	SPOCK2	171.298	2.99366	0.321153	-9.32159	1.14613e-20	6.00503e-18
ENSG00000107864	CPEB3	292.733	1.22019	0.205725	-5.93116	3.00794e-09	1.39905e-07
ENSG00000107984	DKK1	87.6118	2.2333	0.263678	-8.46981	2.45794e-17	6.73627e-15
ENSG00000108309	RUNDC3A	63.2574	-1.25075	0.420032	2.97774	0.00290381	0.0169269
ENSG00000108839	ALOX12	77.582	1.04199	0.315427	-3.30341	0.000955166	0.00688322
ENSG00000109063	MYH3	147.999	1.22413	0.256233	-4.77743	1.77548e-06	3.53784e-05
ENSG00000109475	RPL34	556.602	-1.52142	0.262564	5.79447	6.85355e-09	2.97054e-07
ENSG00000109756	RAPGEF2	1065.09	1.02512	0.165117	-6.20845	5.35109e-10	3.13567e-08
ENSG00000109846	CRYAB	32.4773	2.48883	0.433083	-5.74677	9.09651e-09	3.70813e-07
ENSG00000110172	CHORDC1	3068.96	1.12849	0.137662	-8.19757	2.45288e-16	5.82609e-14
ENSG00000110324	IL10RA	49.1819	1.19737	0.372356	-3.21565	0.00130149	0.00885232
ENSG00000110328	GALNT18	217.257	-1.28422	0.254406	5.0479	4.46693e-07	1.08708e-05
ENSG00000110427	KIAA1549L	201.935	-1.53284	0.327049	4.68687	2.77411e-06	5.21287e-05
ENSG00000110446	SLC15A3	7.98625	2.06265	0.777802	-2.6519	0.00800414	0.0375423
ENSG00000110492	MDK	1915	-1.25103	0.300944	4.15704	3.22397e-05	0.000416172
ENSG00000111181	SLC6A12	16.215	1.33672	0.501282	-2.6666	0.00766237	0.0362756
ENSG00000111331	OAS3	29.8758	1.24942	0.423593	-2.94959	0.00318199	0.018261
ENSG00000111641	NOP2	50.0566	-2.10206	0.436583	4.81481	1.47341e-06	3.02388e-05
ENSG00000111653	ING4	193.147	1.62997	0.212556	-7.66842	1.74126e-14	2.65117e-12
ENSG00000111669	TPI1	4434.49	-1.20692	0.124047	9.72951	2.25671e-22	1.38624e-19
ENSG00000111799	COL12A1	61.7833	1.28284	0.371237	-3.45557	0.000549128	0.00440044
ENSG00000111846	GCNT2	91.4637	1.23421	0.257922	-4.7852	1.70815e-06	3.41694e-05
ENSG00000111859	NEDD9	47.5662	2.04555	0.364734	-5.60833	2.04286e-08	7.35183e-07
ENSG00000111860	CEP85L	692.486	1.05715	0.153405	-6.89127	5.52949e-12	5.23948e-10
ENSG00000112038	OPRM1	15.5898	5.39772	0.780759	-6.91343	4.73071e-12	4.58004e-10
ENSG00000112053	SLC26A8	2.12012	4.3349	1.59279	-2.72158	0.00649702	0.031963
ENSG00000112116	IL17F	14.2789	1.67237	0.617913	-2.70648	0.00680016	0.0330798
ENSG00000112183	RBM24	32.5406	2.41212	0.387227	-6.22922	4.68765e-10	2.81164e-08
ENSG00000112186	CAP2	497.909	1.03379	0.224936	-4.59596	4.30771e-06	7.59026e-05
ENSG00000112486	CCR6	60.2444	-1.56045	0.593997	2.62703	0.00861325	0.0397092
ENSG00000112599	GUCA1B	310.131	1.19464	0.218739	-5.46149	4.72145e-08	1.55941e-06
ENSG00000112759	SLC29A1	811.464	-1.31295	0.169467	7.74752	9.37027e-15	1.55206e-12
ENSG00000112782	CLIC5	27.5624	1.7034	0.523544	-3.25359	0.00113956	0.00793906
ENSG00000113070	HBEGF	242.804	1.49816	0.243507	-6.15242	7.63108e-10	4.2884e-08
ENSG00000113430	IRX4	35.6842	1.86323	0.383326	-4.86068	1.16983e-06	2.48615e-05
ENSG00000113522	RAD50	308.441	-1.48989	0.278204	5.35537	8.53806e-08	2.62726e-06
ENSG00000113742	CPEB4	969.423	1.1165	0.153474	-7.2748	3.4693e-13	4.29142e-11
ENSG00000113805	CNTN3	2.25842	4.42177	1.70518	-2.59314	0.00951051	0.0429456
ENSG00000114166	KAT2B	339.339	1.03391	0.221191	-4.67428	2.94987e-06	5.48424e-05
ENSG00000114391	RPL24	897.035	-1.79955	0.549723	3.27356	0.00106203	0.00747492
ENSG00000114638	UPK1B	4.33268	3.77049	1.23899	-3.04319	0.00234087	0.0142419
ENSG00000114646	CSPG5	414.028	-1.53324	0.21728	7.05653	1.70714e-12	1.85432e-10
ENSG00000114698	PLSCR4	64.2041	1.05733	0.301774	-3.5037	0.000458847	0.00381246
ENSG00000114861	FOXP1	920.686	1.06723	0.15788	-6.75978	1.38204e-11	1.23098e-09
ENSG00000115107	STEAP3	731.57	-1.35202	0.185992	7.26922	3.61563e-13	4.41156e-11
ENSG00000115520	COQ10B	395.775	1.11368	0.195879	-5.68556	1.30386e-08	5.0433e-07
ENSG00000115541	HSPE1	262.454	1.72406	0.194121	-8.88134	6.60578e-19	2.61501e-16
ENSG00000115568	ZNF142	1101.06	-1.15416	0.242218	4.76498	1.88875e-06	3.72193e-05
ENSG00000116095	PLEKHA3	464.508	1.17394	0.208421	-5.63257	1.77545e-08	6.52925e-07
ENSG00000116127	ALMS1	1023.1	-1.61933	0.51152	3.16573	0.00154693	0.0101687
ENSG00000116133	DHCR24	3413.89	-1.00659	0.143453	7.01689	2.26854e-12	2.37322e-10
ENSG00000116455	WDR77	1206.5	-1.01653	0.201131	5.05405	4.32537e-07	1.05986e-05
ENSG00000116574	RHOU	938.143	1.06588	0.171854	-6.20227	5.56546e-10	3.23997e-08
ENSG00000116649	SRM	756.858	-1.43723	0.286854	5.01034	5.43349e-07	1.28032e-05
ENSG00000116703	PDC	6.17656	-5.66434	1.72519	3.2833	0.00102598	0.0072874
ENSG00000116717	GADD45A	2586.86	1.45938	0.178745	-8.1646	3.22512e-16	7.27244e-14
ENSG00000116985	BMP8B	252.449	-1.22735	0.163246	7.51842	5.5441e-14	7.8383e-12
ENSG00000117069	ST6GALNAC5	37.0273	-1.50974	0.469019	3.21894	0.00128664	0.00876826
ENSG00000117281	CD160	36.9485	1.59359	0.357666	-4.45553	8.36871e-06	0.000132398
ENSG00000117586	TNFSF4	38.1009	-1.14705	0.389947	2.94155	0.00326571	0.0185568
ENSG00000117595	IRF6	54.6153	1.79598	0.310915	-5.77644	7.62967e-09	3.24379e-07
ENSG00000117600	PLPPR4	61.1939	1.35392	0.287145	-4.71509	2.416e-06	4.63278e-05
ENSG00000117601	SERPINC1	10.2573	1.91918	0.642079	-2.98901	0.00279885	0.0164659
ENSG00000117877	CD3EAP	116.238	-1.3206	0.305561	4.3219	1.54695e-05	0.000223411
ENSG00000117971	CHRNB4	25.0066	1.05435	0.401053	-2.62896	0.00856477	0.0395266
ENSG00000118217	ATF6	820.864	-1.02395	0.229166	4.46815	7.88998e-06	0.000126738
ENSG00000118407	FILIP1	61.1412	1.14507	0.327886	-3.49229	0.000478905	0.00393324
ENSG00000118503	TNFAIP3	161.601	1.23381	0.315559	-3.90991	9.23291e-05	0.00101591
ENSG00000118514	ALDH8A1	183.457	-1.24243	0.302936	4.1013	4.10838e-05	0.000508594
ENSG00000118972	FGF23	10.075	4.04199	0.758971	-5.32562	1.00607e-07	3.02227e-06
ENSG00000118985	ELL2	652.116	1.03671	0.165391	-6.26822	3.65203e-10	2.22799e-08
ENSG00000119048	UBE2B	502.2	1.00269	0.244045	-4.10864	3.98002e-05	0.000495458
ENSG00000119541	VPS4B	665.393	1.09988	0.194895	-5.64344	1.66689e-08	6.23823e-07
ENSG00000119599	DCAF4	328.13	1.08176	0.137852	-7.84727	4.25188e-15	7.88989e-13
ENSG00000119614	VSX2	17.8631	2.06298	0.545013	-3.78519	0.000153591	0.00154668
ENSG00000119922	IFIT2	16.4748	2.44639	0.585289	-4.17979	2.91775e-05	0.000385798
ENSG00000120129	DUSP1	1165.22	1.04534	0.116435	-8.97786	2.76094e-19	1.1438e-16
ENSG00000120149	MSX2	496.996	1.04375	0.216646	-4.81775	1.45184e-06	2.99342e-05
ENSG00000120332	TNN	11.6423	3.25452	0.876043	-3.71502	0.000203189	0.00195655
ENSG00000120738	EGR1	1217.18	-2.88783	0.30361	9.51163	1.87699e-21	1.0786e-18
ENSG00000120800	UTP20	506.685	-1.22826	0.134364	9.14134	6.16849e-20	2.74714e-17
ENSG00000120885	CLU	342.529	1.84555	0.154239	-11.9655	5.38533e-33	9.59342e-30
ENSG00000120899	PTK2B	74.2298	1.03439	0.269479	-3.83847	0.000123804	0.00129885
ENSG00000121057	AKAP1	1648.28	-1.01857	0.171636	5.93451	2.94725e-09	1.37441e-07
ENSG00000121274	TENT4B	1096.26	1.31034	0.14793	-8.85783	8.15887e-19	3.05831e-16
ENSG00000121316	PLBD1	2.71737	4.72459	1.48317	-3.18546	0.00144526	0.0096318
ENSG00000121931	LRIF1	1537.85	1.4457	0.150962	-9.57657	1.00318e-21	5.9569e-19
ENSG00000122257	RBBP6	5178.82	1.0519	0.19261	-5.46128	4.72709e-08	1.55941e-06
ENSG00000122547	EEPD1	110.124	-1.13288	0.255674	4.43098	9.38078e-06	0.000145947
ENSG00000122584	NXPH1	10.0637	-2.86211	1.05468	2.71373	0.00665295	0.0325295
ENSG00000122641	INHBA	115.411	3.96485	0.344263	-11.5169	1.08397e-30	1.48537e-27
ENSG00000122687	MRM2	35.5786	-1.2441	0.469065	2.65229	0.00799471	0.0375178
ENSG00000123091	RNF11	2070.05	1.91201	0.14749	-12.9636	1.96756e-38	8.76252e-35
ENSG00000123095	BHLHE41	209.911	1.12881	0.267329	-4.22256	2.41543e-05	0.000327961
ENSG00000123349	PFDN5	486.909	-1.1899	0.256599	4.63722	3.53126e-06	6.37313e-05
ENSG00000123416	TUBA1B	18573.6	-1.07314	0.105793	10.1438	3.53092e-24	2.73477e-21
ENSG00000124091	GCNT7	10.6724	-3.9936	1.18344	3.37457	0.000739298	0.00560419
ENSG00000124134	KCNS1	26.3937	1.60407	0.56228	-2.8528	0.0043336	0.023155
ENSG00000124171	PARD6B	368.583	1.57615	0.182982	-8.61367	7.07553e-18	2.13633e-15
ENSG00000124172	ATP5F1E	117.647	-1.22053	0.411116	2.96883	0.0029894	0.0173237
ENSG00000124225	PMEPA1	229.375	1.06978	0.182089	-5.87505	4.22717e-09	1.9259e-07
ENSG00000124253	PCK1	14.868	1.58143	0.564899	-2.79949	0.00511839	0.0264098
ENSG00000124557	BTN1A1	35.0775	3.22541	0.417459	-7.72629	1.10726e-14	1.76133e-12
ENSG00000124587	PEX6	357.533	1.22332	0.150419	-8.13278	4.19562e-16	9.22725e-14
ENSG00000124743	KLHL31	27.2148	1.51097	0.571258	-2.645	0.00816916	0.0381096
ENSG00000124762	CDKN1A	1528.02	1.95065	0.205774	-9.4796	2.55263e-21	1.42102e-18
ENSG00000124772	CPNE5	17.2539	1.70227	0.50248	-3.38774	0.000704716	0.00538328
ENSG00000124813	RUNX2	73.247	1.07967	0.412626	-2.61659	0.00888141	0.0406815
ENSG00000124942	AHNAK	1948.57	-1.18669	0.422107	2.81134	0.00493352	0.0256592
ENSG00000125089	SH3TC1	2.68027	4.69754	1.73453	-2.70825	0.00676382	0.032939
ENSG00000125337	KIF25	20.1851	1.3219	0.470747	-2.80808	0.0049838	0.0258536
ENSG00000125531	FNDC11	13.9976	1.99594	0.657575	-3.0353	0.00240294	0.0145105
ENSG00000125691	RPL23	597.177	-1.49179	0.308572	4.83451	1.33474e-06	2.7777e-05
ENSG00000125740	FOSB	361.214	-2.24045	0.38163	5.87073	4.33877e-09	1.9717e-07
ENSG00000126231	PROZ	25.9824	2.1046	0.479786	-4.38654	1.1517e-05	0.000174471
ENSG00000126368	NR1D1	159.584	1.18731	0.221491	-5.36053	8.29787e-08	2.57973e-06
ENSG00000126458	RRAS	43.6362	1.04215	0.348896	-2.98699	0.00281739	0.0165586
ENSG00000126464	PRR12	1148.31	1.03084	0.224512	-4.59148	4.40106e-06	7.72419e-05
ENSG00000126749	EMG1	268.215	-1.08125	0.217237	4.97728	6.44832e-07	1.4822e-05
ENSG00000126756	UXT	71.4591	-1.1671	0.331371	3.52204	0.000428247	0.00361041
ENSG00000126768	TIMM17B	222.824	-1.05925	0.24855	4.2617	2.02878e-05	0.000282348
ENSG00000127152	BCL11B	48.6572	1.36493	0.332411	-4.10615	4.02314e-05	0.000499977
ENSG00000127364	TAS2R4	75.6367	-1.46562	0.418349	3.50335	0.000459448	0.00381389
ENSG00000127540	UQCR11	416.594	-1.143	0.149677	7.6364	2.23377e-14	3.3439e-12
ENSG00000127578	WFIKKN1	70.2125	1.08607	0.341257	-3.18258	0.00145971	0.00970635
ENSG00000127603	MACF1	1722.34	-1.04791	0.25836	4.05601	4.99174e-05	0.000606154
ENSG00000127928	GNGT1	87.037	-1.56612	0.308493	5.07669	3.84059e-07	9.70443e-06
ENSG00000127995	CASD1	233.509	1.22554	0.193258	-6.34145	2.27611e-10	1.43782e-08
ENSG00000128228	SDF2L1	375.127	-1.05437	0.299673	3.5184	0.000434163	0.00364992
ENSG00000128242	GAL3ST1	175.895	1.92388	0.217252	-8.85551	8.33048e-19	3.05831e-16
ENSG00000128510	CPA4	19.6244	3.82784	0.679219	-5.63564	1.74408e-08	6.45039e-07
ENSG00000128536	CDHR3	74.8146	-1.12147	0.323376	3.46799	0.000524361	0.00424782
ENSG00000128590	DNAJB9	431.404	1.82034	0.16134	-11.2827	1.59836e-29	1.89822e-26
ENSG00000128604	IRF5	34.9328	1.43792	0.533918	-2.69315	0.00707796	0.034082
ENSG00000128617	OPN1SW	8.76022	3.17699	0.804246	-3.95026	7.80649e-05	0.000884636
ENSG00000128815	WDFY4	5.65547	3.1658	1.05663	-2.99614	0.00273422	0.0161604
ENSG00000129159	KCNC1	425.501	-1.01921	0.220767	4.61668	3.89923e-06	6.93222e-05
ENSG00000129204	USP6	105.383	1.28697	0.36753	-3.50167	0.000462346	0.00383081
ENSG00000129226	CD68	63.5377	1.65798	0.260923	-6.35429	2.09396e-10	1.35643e-08
ENSG00000129355	CDKN2D	157.013	1.08747	0.211455	-5.14283	2.70633e-07	7.1742e-06
ENSG00000129467	ADCY4	7.72957	3.71982	0.882658	-4.21434	2.5051e-05	0.000337819
ENSG00000129749	CHRNA10	57.9585	1.4118	0.272344	-5.18387	2.17326e-07	5.9016e-06
ENSG00000130054	FAM155B	514.746	-1.19455	0.187137	6.38333	1.73279e-10	1.16045e-08
ENSG00000130176	CNN1	14.3087	2.82456	0.565047	-4.99881	5.76847e-07	1.34151e-05
ENSG00000130182	ZSCAN10	22.358	1.57642	0.535484	-2.94391	0.00324092	0.0184689
ENSG00000130203	APOE	262.399	1.01439	0.232675	-4.35968	1.30251e-05	0.000193519
ENSG00000130222	GADD45G	38.1332	2.00868	0.434069	-4.62756	3.69997e-06	6.6309e-05
ENSG00000130368	MAS1	9.03564	4.16973	0.870906	-4.7878	1.68619e-06	3.38644e-05
ENSG00000130540	SULT4A1	649.572	1.28091	0.146208	-8.76088	1.93735e-18	6.63693e-16
ENSG00000130649	CYP2E1	63.0042	-1.13597	0.294753	3.85396	0.000116222	0.00123236
ENSG00000130943	PKDREJ	75.5586	-1.02015	0.367121	2.77879	0.00545623	0.0276757
ENSG00000131080	EDA2R	65.5005	1.01268	0.316306	-3.20158	0.00136675	0.00920157
ENSG00000131652	THOC6	284.941	1.26516	0.285179	-4.43637	9.14871e-06	0.000143338
ENSG00000131871	SELENOS	410.093	1.04235	0.232187	-4.48929	7.14615e-06	0.000117279
ENSG00000132002	DNAJB1	12544.4	1.95827	0.502061	-3.90046	9.6009e-05	0.00104927
ENSG00000132256	TRIM5	266.963	1.12175	0.16451	-6.81874	9.18405e-12	8.38998e-10
ENSG00000132274	TRIM22	9.6377	2.15708	0.783152	-2.75436	0.00588064	0.0294677
ENSG00000132467	UTP3	1795.55	-1.0209	0.194241	5.25584	1.47352e-07	4.24746e-06
ENSG00000132718	SYT11	61.5442	1.11923	0.354502	-3.15717	0.00159307	0.0104105
ENSG00000132823	OSER1	1070.24	1.14359	0.173339	-6.59738	4.18483e-11	3.31327e-09
ENSG00000132855	ANGPTL3	26.4607	2.22185	0.423298	-5.2489	1.53007e-07	4.38211e-06
ENSG00000132950	ZMYM5	163.19	1.58127	0.257067	-6.15121	7.68926e-10	4.30744e-08
ENSG00000133124	IRS4	7644.82	-2.44202	0.573173	4.26053	2.0394e-05	0.000283385
ENSG00000133454	MYO18B	8.61252	4.05871	1.02872	-3.94539	7.9669e-05	0.000899382
ENSG00000133863	TEX15	577.677	-1.08281	0.335089	3.23141	0.00123181	0.00848315
ENSG00000134070	IRAK2	148.802	1.05726	0.220524	-4.79433	1.63218e-06	3.28911e-05
ENSG00000134201	GSTM5	4.61203	3.12365	1.18119	-2.64449	0.0081814	0.0381527
ENSG00000134215	VAV3	149.783	1.14637	0.195825	-5.85409	4.79637e-09	2.12544e-07
ENSG00000134242	PTPN22	14.2667	2.06787	0.769463	-2.68741	0.00720078	0.0345289
ENSG00000134259	NGF	7.34772	2.9556	0.826643	-3.57542	0.000349666	0.0030549
ENSG00000134333	LDHA	10087.2	-1.14097	0.188259	6.06065	1.35576e-09	6.92022e-08
ENSG00000134419	RPS15A	808.689	-1.35289	0.238852	5.66414	1.47767e-08	5.60431e-07
ENSG00000134758	RNF138	5458.59	1.0349	0.155409	-6.6592	2.75319e-11	2.3026e-09
ENSG00000134827	TCN1	4.73677	2.85634	1.09606	-2.60601	0.00916051	0.0417034
ENSG00000134899	ERCC5	52.9329	-1.45152	0.330959	4.38582	1.15551e-05	0.000174888
ENSG00000134917	ADAMTS8	55.8129	-1.20564	0.33954	3.55081	0.000384049	0.00330505
ENSG00000134940	ACRV1	43.9933	1.63466	0.432154	-3.78258	0.000155211	0.00155952
ENSG00000135248	FAM71F1	8.64882	3.24978	0.884346	-3.67479	0.00023805	0.00224134
ENSG00000135269	TES	2548.34	1.31289	0.172896	-7.59349	3.11413e-14	4.51017e-12
ENSG00000135318	NT5E	41.4013	1.18332	0.37807	-3.1299	0.00174867	0.0112579
ENSG00000135452	TSPAN31	409.556	1.1979	0.201853	-5.93453	2.9468e-09	1.37441e-07
ENSG00000135486	HNRNPA1	5909.94	-1.43277	0.123902	11.5637	6.29295e-31	9.34189e-28
ENSG00000135747	ZNF670-ZNF695	8.41936	-4.63506	1.63476	2.83531	0.00457807	0.0241995
ENSG00000135750	KCNK1	235.417	1.04566	0.204909	-5.10303	3.34263e-07	8.62979e-06
ENSG00000135924	DNAJB2	670.322	1.36113	0.137276	-9.9153	3.57173e-23	2.65112e-20
ENSG00000136048	DRAM1	110.186	1.02343	0.238876	-4.28437	1.83254e-05	0.000258881
ENSG00000136099	PCDH8	22.7972	1.44493	0.475293	-3.04008	0.00236513	0.0143308
ENSG00000136114	THSD1	46.0151	1.22082	0.322254	-3.78838	0.000151635	0.00152957
ENSG00000136235	GPNMB	30.5014	3.08334	0.478909	-6.43826	1.20851e-10	8.47577e-09
ENSG00000136274	NACAD	43.2631	1.25826	0.341446	-3.6851	0.000228617	0.00216973
ENSG00000136383	ALPK3	77.0902	1.36514	0.282328	-4.83531	1.32936e-06	2.76973e-05
ENSG00000136449	MYCBPAP	18.3518	1.84466	0.494817	-3.72797	0.000193031	0.00187495
ENSG00000136872	ALDOB	51.1547	1.63138	0.341618	-4.77546	1.79299e-06	3.56875e-05
ENSG00000136997	MYC	4654.08	-1.07932	0.236329	4.56703	4.94691e-06	8.59749e-05
ENSG00000137075	RNF38	1315.06	1.0576	0.122315	-8.64657	5.30696e-18	1.62997e-15
ENSG00000137124	ALDH1B1	1207.72	-1.22442	0.143872	8.51046	1.73244e-17	4.89867e-15
ENSG00000137270	GCM1	67.8859	2.23738	0.316743	-7.06369	1.62139e-12	1.77199e-10
ENSG00000137449	CPEB2	267.985	1.06527	0.202226	-5.26775	1.38109e-07	3.99394e-06
ENSG00000137809	ITGA11	16.849	1.74907	0.522058	-3.35033	0.000807158	0.00602376
ENSG00000137877	SPTBN5	32.5975	2.15018	0.433073	-4.96494	6.87213e-07	1.56548e-05
ENSG00000137955	RABGGTB	2795.79	-1.38986	0.203517	6.82922	8.53799e-12	7.83999e-10
ENSG00000137960	GIPC2	4.42996	3.54889	1.06523	-3.33156	0.000863601	0.00635185
ENSG00000138031	ADCY3	531.8	-1.04486	0.229594	4.55092	5.34124e-06	9.14014e-05
ENSG00000138109	CYP2C9	16.7315	2.18078	0.684502	-3.18594	0.00144284	0.00962289
ENSG00000138166	DUSP5	134.525	1.0714	0.211478	-5.06626	4.05704e-07	1.01221e-05
ENSG00000138185	ENTPD1	1306.05	-1.17321	0.173285	6.7704	1.2843e-11	1.15548e-09
ENSG00000138311	ZNF365	40.8144	1.19656	0.388957	-3.07634	0.0020956	0.0130028
ENSG00000138379	MSTN	10.5655	2.33165	0.795063	-2.93267	0.00336063	0.0190052
ENSG00000138395	CDK15	18.8973	2.88167	0.59218	-4.8662	1.13762e-06	2.42716e-05
ENSG00000138448	ITGAV	1110.91	1.0248	0.158489	-6.46609	1.00569e-10	7.25317e-09
ENSG00000138675	FGF5	41.8885	1.27575	0.357314	-3.5704	0.000356442	0.00309891
ENSG00000138759	FRAS1	542.82	-1.07917	0.180225	5.9879	2.12571e-09	1.04606e-07
ENSG00000138798	EGF	24.1623	1.63321	0.429086	-3.80624	0.000141094	0.00144737
ENSG00000138823	MTTP	13.2432	1.52489	0.525622	-2.90112	0.00371827	0.020609
ENSG00000139044	B4GALNT3	507.42	-1.0089	0.164388	6.13733	8.39209e-10	4.64275e-08
ENSG00000139112	GABARAPL1	1138.3	1.14997	0.15131	-7.6001	2.95911e-14	4.35649e-12
ENSG00000139154	AEBP2	1640.08	1.09867	0.14487	-7.58383	3.35506e-14	4.81993e-12
ENSG00000139209	SLC38A4	7.75366	2.491	0.757844	-3.28696	0.00101277	0.00721947
ENSG00000139269	INHBE	1116.92	-1.11093	0.320484	3.46642	0.000527431	0.00426107
ENSG00000139278	GLIPR1	84.5287	-1.43563	0.497017	2.8885	0.00387083	0.0212177
ENSG00000139304	PTPRQ	2.02455	4.83335	1.7301	-2.79367	0.00521132	0.0267689
ENSG00000139323	POC1B	289.143	-1.27675	0.196934	6.48312	8.98479e-11	6.55963e-09
ENSG00000139354	GAS2L3	951.771	1.48399	0.169287	-8.76614	1.84893e-18	6.45819e-16
ENSG00000139515	PDX1	149.66	1.04458	0.250138	-4.176	2.96684e-05	0.000390046
ENSG00000139567	ACVRL1	22.9103	1.48014	0.545218	-2.71476	0.00663232	0.0324494
ENSG00000139722	VPS37B	1310.62	1.22959	0.165239	-7.44125	9.97402e-14	1.34604e-11
ENSG00000139793	MBNL2	488.896	1.36897	0.256364	-5.33993	9.29826e-08	2.83144e-06
ENSG00000139915	MDGA2	69.935	-1.16349	0.357649	3.25317	0.00114123	0.00794449
ENSG00000140279	DUOX2	12.8366	1.63253	0.605585	-2.69579	0.00702225	0.0338917
ENSG00000140367	UBE2Q2	496.395	1.16748	0.178659	-6.53466	6.37539e-11	4.83281e-09
ENSG00000140403	DNAJA4	106.209	1.41325	0.250166	-5.64926	1.61139e-08	6.05599e-07
ENSG00000140505	CYP1A2	13.7783	5.64539	0.892993	-6.32188	2.58398e-10	1.62081e-08
ENSG00000140678	ITGAX	8.45875	2.18004	0.684121	-3.18664	0.00143938	0.0096034
ENSG00000140839	CLEC18B	15.8207	1.6007	0.475415	-3.36695	0.000760057	0.00572655
ENSG00000141526	SLC16A3	91.0192	2.64414	0.315948	-8.3689	5.81578e-17	1.5463e-14
ENSG00000142233	NTN5	20.6622	1.61669	0.639286	-2.52889	0.0114423	0.0497275
ENSG00000142396	ERVK3-1	420.215	-1.39488	0.19712	7.07629	1.48069e-12	1.62821e-10
ENSG00000142867	BCL10	604.401	1.21123	0.123312	-9.82251	9.00695e-23	6.17115e-20
ENSG00000143107	FNDC7	18.789	1.65949	0.528786	-3.13831	0.00169927	0.0109756
ENSG00000143156	NME7	58.3488	1.35367	0.341169	-3.96774	7.25568e-05	0.00083014
ENSG00000143217	NECTIN4	79.7255	1.47583	0.380861	-3.87498	0.000106632	0.0011443
ENSG00000143369	ECM1	101.584	1.59947	0.224082	-7.13785	9.48022e-13	1.11842e-10
ENSG00000143387	CTSK	33.2896	1.23124	0.424971	-2.89722	0.0037648	0.0208151
ENSG00000143631	FLG	3.11049	6.02647	1.57338	-3.83027	0.000128001	0.00133502
ENSG00000143632	ACTA1	88.6493	1.16691	0.427446	-2.72995	0.00633437	0.0313272
ENSG00000143768	LEFTY2	13.0425	2.3488	0.80881	-2.90402	0.00368402	0.020451
ENSG00000143786	CNIH3	72.2566	-1.2866	0.3065	4.19771	2.69624e-05	0.000360863
ENSG00000143882	ATP6V1C2	60.3307	1.04742	0.257926	-4.06094	4.8875e-05	0.00059675
ENSG00000144031	ANKRD53	17.9959	1.35419	0.470958	-2.87539	0.00403531	0.0219296
ENSG00000144120	TMEM177	685.728	-1.58734	0.161197	9.84723	7.04578e-23	5.02054e-20
ENSG00000144228	SPOPL	618.254	1.56411	0.159914	-9.78095	1.35927e-22	8.96815e-20
ENSG00000144290	SLC4A10	2.47714	4.57377	1.64883	-2.77395	0.00553799	0.0280028
ENSG00000144369	FAM171B	589.738	1.01236	0.224081	-4.51785	6.24718e-06	0.000104495
ENSG00000144642	RBMS3	145.441	1.32101	0.234308	-5.63795	1.72083e-08	6.39976e-07
ENSG00000144649	GASK1A	158.447	-1.83761	0.278452	6.59936	4.12948e-11	3.28404e-09
ENSG00000144655	CSRNP1	921.195	1.92709	0.151123	-12.7518	3.04478e-37	1.08479e-33
ENSG00000144671	SLC22A14	10.7076	3.85874	0.885571	-4.35735	1.31648e-05	0.000194803
ENSG00000144802	NFKBIZ	259.785	1.32181	0.216776	-6.09758	1.07688e-09	5.76085e-08
ENSG00000144821	MYH15	52.0973	2.06849	0.445569	-4.64235	3.44466e-06	6.25516e-05
ENSG00000144891	AGTR1	53.4463	1.10001	0.35834	-3.06974	0.00214246	0.0132107
ENSG00000145040	UCN2	50.5088	-1.55323	0.481663	3.22472	0.00126095	0.00863944
ENSG00000145623	OSMR	45.6159	1.15329	0.330235	-3.49233	0.000478831	0.00393324
ENSG00000146426	TIAM2	257.42	1.16489	0.230385	-5.05629	4.27498e-07	1.05186e-05
ENSG00000146453	PNLDC1	6.86279	2.56558	0.864053	-2.96924	0.00298538	0.0173115
ENSG00000146910	CNPY1	96.9562	1.07818	0.304596	-3.53971	0.000400566	0.00341747
ENSG00000147041	SYTL5	99.526	1.03206	0.226346	-4.55968	5.12316e-06	8.8271e-05
ENSG00000147166	ITGB1BP2	14.9345	-2.05619	0.76556	2.68586	0.00723424	0.0346706
ENSG00000147174	GCNA	116.262	1.52269	0.317134	-4.80142	1.57543e-06	3.1959e-05
ENSG00000147400	CETN2	462.362	-1.05132	0.193602	5.43034	5.62454e-08	1.81054e-06
ENSG00000147437	GNRH1	45.4027	1.13866	0.36807	-3.0936	0.00197741	0.0123816
ENSG00000147576	ADHFE1	16.9645	2.0252	0.579327	-3.49579	0.000472665	0.00389818
ENSG00000147604	RPL7	643.459	-1.3022	0.304755	4.27293	1.9292e-05	0.000270391
ENSG00000147799	ARHGAP39	726.4	-1.06943	0.133035	8.03874	9.07681e-16	1.88219e-13
ENSG00000148154	UGCG	604.716	1.04483	0.130613	-7.99945	1.24976e-15	2.50149e-13
ENSG00000148303	RPL7A	1634.83	-1.35003	0.418575	3.22531	0.00125838	0.0086285
ENSG00000148482	SLC39A12	5.44323	3.44457	1.11829	-3.0802	0.00206862	0.0128533
ENSG00000148483	TMEM236	53.4302	2.4139	0.291552	-8.27947	1.23729e-16	3.14872e-14
ENSG00000148634	HERC4	521.714	1.3085	0.187008	-6.99701	2.61476e-12	2.67698e-10
ENSG00000148677	ANKRD1	1033.01	3.13951	0.617675	-5.08279	3.71939e-07	9.43835e-06
ENSG00000148735	PLEKHS1	39.3371	3.44287	0.484923	-7.09982	1.24916e-12	1.39079e-10
ENSG00000148803	FUOM	78.7526	-1.26245	0.376849	3.35002	0.000808047	0.00602787
ENSG00000148826	NKX6-2	4.13617	3.9785	1.21083	-3.28576	0.00101707	0.00724435
ENSG00000148848	ADAM12	10.6792	2.02119	0.669155	-3.02052	0.00252345	0.0150899
ENSG00000149131	SERPING1	10.9054	1.8481	0.652892	-2.83064	0.00464552	0.0244983
ENSG00000149328	GLB1L2	311.9	-1.14567	0.226818	5.05105	4.39397e-07	1.07372e-05
ENSG00000149573	MPZL2	27.4006	2.31677	0.389666	-5.94553	2.75567e-09	1.30557e-07
ENSG00000149781	FERMT3	222.834	2.95379	0.244245	-12.0936	1.14217e-33	2.54333e-30
ENSG00000149806	FAU	338.667	-1.12679	0.236284	4.76878	1.85345e-06	3.67268e-05
ENSG00000149926	FAM57B	73.0215	1.09104	0.332378	-3.28253	0.00102881	0.00730458
ENSG00000150316	CWC15	198.606	-1.07768	0.425354	2.53361	0.0112894	0.0492431
ENSG00000150347	ARID5B	915.896	1.07605	0.197339	-5.45281	4.95791e-08	1.62353e-06
ENSG00000150779	TIMM8B	393.738	-1.05876	0.197555	5.35931	8.3541e-08	2.59268e-06
ENSG00000150961	SEC24D	296.356	1.11095	0.143751	-7.72833	1.08967e-14	1.76133e-12
ENSG00000151388	ADAMTS12	18.4004	3.4864	0.674361	-5.16992	2.34191e-07	6.30194e-06
ENSG00000151553	FAM160B1	654.344	1.25821	0.135679	-9.27343	1.80246e-20	8.67811e-18
ENSG00000151577	DRD3	7.78823	7.35166	1.16393	-6.31621	2.68047e-10	1.67544e-08
ENSG00000151640	DPYSL4	226.755	-1.54135	0.25953	5.93901	2.86755e-09	1.35139e-07
ENSG00000151687	ANKAR	172.209	1.21518	0.193166	-6.29084	3.15746e-10	1.95302e-08
ENSG00000151835	SACS	1998.8	-1.20457	0.244154	4.93367	8.07006e-07	1.79925e-05
ENSG00000151929	BAG3	3511.97	1.98451	0.118467	-16.7516	5.51405e-63	9.82274e-59
ENSG00000152137	HSPB8	202.697	1.36698	0.397774	-3.43659	0.000589096	0.00465579
ENSG00000152270	PDE3B	246.079	-1.02748	0.228735	4.492	7.05561e-06	0.000115949
ENSG00000152315	KCNK13	34.1035	-1.11412	0.42664	2.61138	0.00901768	0.0412217
ENSG00000152402	GUCY1A2	101.856	-1.24038	0.376739	3.2924	0.000993365	0.00710675
ENSG00000152433	ZNF547	93.2603	1.13661	0.326911	-3.47682	0.000507392	0.00412726
ENSG00000152484	USP12	1170.75	1.03421	0.115918	-8.92184	4.58614e-19	1.85676e-16
ENSG00000152492	CCDC50	1298.85	1.09881	0.173052	-6.34962	2.15841e-10	1.39311e-08
ENSG00000152495	CAMK4	275.564	-1.02559	0.278713	3.67972	0.000233489	0.00220891
ENSG00000153037	SRP19	1503.54	1.27491	0.16501	-7.72628	1.10738e-14	1.76133e-12
ENSG00000153558	FBXL2	179.651	1.09706	0.211734	-5.18132	2.20319e-07	5.97376e-06
ENSG00000153814	JAZF1	325.09	1.02333	0.196666	-5.20338	1.95693e-07	5.3964e-06
ENSG00000154080	CHST9	125.194	-1.03229	0.274349	3.76268	0.000168103	0.00166829
ENSG00000154175	ABI3BP	41.7482	1.61306	0.353952	-4.55728	5.1821e-06	8.89344e-05
ENSG00000154305	MIA3	1718.2	-1.02931	0.159237	6.46399	1.01978e-10	7.32514e-09
ENSG00000154640	BTG3	1022.74	1.17952	0.229638	-5.13644	2.7999e-07	7.40022e-06
ENSG00000155254	MARVELD1	871.963	-1.38734	0.178529	7.77099	7.78768e-15	1.30877e-12
ENSG00000155368	DBI	161.979	-1.11943	0.281714	3.97365	7.07799e-05	0.000813467
ENSG00000156006	NAT2	18.6274	4.93049	0.763816	-6.45507	1.08166e-10	7.67676e-09
ENSG00000156030	ELMSAN1	1392.21	1.19964	0.24527	-4.89109	1.00279e-06	2.1785e-05
ENSG00000156050	FAM161B	108.984	1.05612	0.237713	-4.44283	8.87831e-06	0.000139469
ENSG00000156113	KCNMA1	20.0423	1.34706	0.460759	-2.92357	0.00346045	0.0194278
ENSG00000156222	SLC28A1	1.88786	4.72336	1.76657	-2.67374	0.00750097	0.0356707
ENSG00000156265	MAP3K7CL	9.81481	2.17762	0.677214	-3.21555	0.00130196	0.00885232
ENSG00000156463	SH3RF2	53.0551	1.86915	0.447709	-4.17492	2.98091e-05	0.000391318
ENSG00000156467	UQCRB	1185.17	-1.15783	0.304595	3.8012	0.000143999	0.00147228
ENSG00000156509	FBXO43	14.7995	1.44732	0.556335	-2.60153	0.009281	0.0421013
ENSG00000156510	HKDC1	11.7965	3.17653	0.745885	-4.25874	2.05584e-05	0.000285445
ENSG00000156804	FBXO32	126.52	1.17603	0.282521	-4.16262	3.14616e-05	0.000409351
ENSG00000156869	FRRS1	68.1318	1.01478	0.262407	-3.86719	0.000110097	0.00117653
ENSG00000156959	LHFPL4	14.4977	2.98129	0.911355	-3.27127	0.00107064	0.00752585
ENSG00000157343	ARMC12	11.4369	2.10725	0.611501	-3.44604	0.000568875	0.00451422
ENSG00000157542	KCNJ6	2.3188	4.47184	1.7075	-2.61895	0.00882017	0.0404851
ENSG00000157613	CREB3L1	78.6164	1.15784	0.289285	-4.00242	6.26972e-05	0.000734795
ENSG00000157734	SNX22	143.997	-1.76104	0.378833	4.64858	3.34229e-06	6.10662e-05
ENSG00000158113	LRRC43	15.1671	1.95264	0.625834	-3.12006	0.00180817	0.01157
ENSG00000158246	TENT5B	64.0009	1.28381	0.366428	-3.50357	0.000459067	0.0038125
ENSG00000158417	EIF5B	1956.4	-1.04063	0.129482	8.03692	9.21278e-16	1.8864e-13
ENSG00000158445	KCNB1	91.3269	-1.4442	0.353194	4.08897	4.33294e-05	0.000535277
ENSG00000158483	FAM86C1	172.845	-1.24511	0.247826	5.02414	5.05701e-07	1.20597e-05
ENSG00000158865	SLC5A11	13.9256	1.39191	0.547093	-2.54419	0.010953	0.0480347
ENSG00000158882	TOMM40L	306.999	-1.16096	0.218723	5.30788	1.10907e-07	3.28021e-06
ENSG00000158887	MPZ	35.0505	2.45277	0.401171	-6.11403	9.71471e-10	5.27615e-08
ENSG00000159239	AC005041.1	3.14682	3.89134	1.44184	-2.69887	0.00695753	0.0336889
ENSG00000159450	TCHH	117.915	1.19853	0.232601	-5.1527	2.56763e-07	6.83704e-06
ENSG00000159685	CHCHD6	87.7487	1.12474	0.2204	-5.10318	3.33993e-07	8.62979e-06
ENSG00000159905	AC006213.1	97.2092	-1.37007	0.471166	2.90782	0.00363957	0.0202727
ENSG00000160188	RSPH1	3.06027	-4.65466	1.81982	2.55776	0.0105348	0.0465445
ENSG00000160233	LRRC3	224.574	-1.25924	0.272782	4.61627	3.90702e-06	6.93915e-05
ENSG00000160326	SLC2A6	166.574	-1.09987	0.222103	4.95206	7.34302e-07	1.6579e-05
ENSG00000160408	ST6GALNAC6	16.0017	-2.3447	0.707655	3.31333	0.000921907	0.00668725
ENSG00000160469	BRSK1	301.357	1.00904	0.192178	-5.25054	1.51653e-07	4.35734e-06
ENSG00000160570	DEDD2	1251.11	1.43832	0.139751	-10.292	7.65849e-25	6.20129e-22
ENSG00000160593	JAML	4.00666	3.66567	1.19834	-3.05897	0.00222101	0.0136291
ENSG00000160602	AC010761.1	121.154	-1.13279	0.251051	4.51218	6.4165e-06	0.000106994
ENSG00000160606	TLCD1	114.87	-1.00779	0.251503	4.00706	6.14784e-05	0.000723832
ENSG00000160712	IL6R	241.139	1.16715	0.233098	-5.00712	5.52515e-07	1.29677e-05
ENSG00000160963	COL26A1	144.518	-1.38093	0.236961	5.82767	5.62071e-09	2.47779e-07
ENSG00000161180	CCDC116	62.3924	3.6926	0.326809	-11.2989	1.32807e-29	1.68988e-26
ENSG00000161649	CD300LG	7.70047	1.95397	0.738753	-2.64496	0.00817001	0.0381096
ENSG00000161860	SYCE2	40.9223	1.15825	0.310159	-3.73438	0.000188175	0.0018378
ENSG00000161940	BCL6B	275.482	-1.03262	0.247555	4.1713	3.02867e-05	0.00039642
ENSG00000161960	EIF4A1	1201.82	-1.2597	0.192946	6.52878	6.63076e-11	4.98399e-09
ENSG00000162148	PPP1R32	87.4723	1.44813	0.327154	-4.42644	9.58022e-06	0.00014866
ENSG00000162188	GNG3	25.4677	1.79448	0.607051	-2.95606	0.00311592	0.0179634
ENSG00000162344	FGF19	33.4258	1.5618	0.469934	-3.32345	0.000889121	0.00650731
ENSG00000162419	GMEB1	589.186	1.09616	0.134177	-8.16948	3.09728e-16	7.15914e-14
ENSG00000162444	RBP7	53.0372	-1.16209	0.394504	2.9457	0.00322229	0.0184057
ENSG00000162595	DIRAS3	28.6982	-2.77562	0.694029	3.99929	6.35339e-05	0.000742646
ENSG00000162616	DNAJB4	881.649	1.31253	0.181006	-7.25128	4.12862e-13	5.00322e-11
ENSG00000162772	ATF3	4878.82	1.08414	0.172454	-6.28654	3.2461e-10	2.0009e-08
ENSG00000162783	IER5	1667.21	1.06109	0.12198	-8.6989	3.35111e-18	1.04731e-15
ENSG00000162896	PIGR	16.8821	1.90017	0.723982	-2.62462	0.00867465	0.0399303
ENSG00000163121	NEURL3	6.45507	4.1735	1.05125	-3.97003	7.18624e-05	0.000824073
ENSG00000163131	CTSS	12.2125	1.93057	0.713475	-2.70587	0.00681263	0.0331133
ENSG00000163141	BNIPL	29.7333	1.1231	0.419565	-2.67683	0.00743225	0.0353722
ENSG00000163166	IWS1	1037.12	-1.06737	0.118482	9.00872	2.08472e-19	8.8422e-17
ENSG00000163170	BOLA3	77.4435	-1.03901	0.325388	3.19313	0.00140738	0.00943587
ENSG00000163263	C1orf189	5.57614	2.82022	0.928427	-3.03763	0.00238443	0.0144194
ENSG00000163357	DCST1	54.7204	-1.07583	0.351067	3.06445	0.00218074	0.0134328
ENSG00000163395	IGFN1	7.32803	2.24722	0.837014	-2.6848	0.00725725	0.0347435
ENSG00000163492	CCDC141	5.31656	2.53682	0.961965	-2.63713	0.00836117	0.0387981
ENSG00000163545	NUAK2	52.6644	1.07376	0.301514	-3.56124	0.000369104	0.00319495
ENSG00000163554	SPTA1	1.8197	5.25142	2.0129	-2.60888	0.00908378	0.0414282
ENSG00000163584	RPL22L1	244.853	-1.31607	0.302036	4.35732	1.31662e-05	0.000194803
ENSG00000163602	RYBP	2066.25	1.53878	0.106656	-14.4275	3.47269e-47	2.06208e-43
ENSG00000163606	CD200R1	74.237	1.59743	0.380227	-4.20125	2.6545e-05	0.000355811
ENSG00000163682	RPL9	744.964	-1.19781	0.467968	2.55961	0.0104791	0.0463671
ENSG00000163734	CXCL3	28.1967	1.3625	0.388609	-3.50609	0.000454736	0.00378713
ENSG00000163746	PLSCR2	4.94214	3.08791	1.10104	-2.80453	0.00503906	0.026072
ENSG00000163794	UCN	111.724	1.27605	0.224052	-5.69533	1.2313e-08	4.81409e-07
ENSG00000163803	PLB1	7.85073	4.51141	0.903277	-4.99449	5.89921e-07	1.36479e-05
ENSG00000163817	SLC6A20	19.8408	2.04894	0.66632	-3.07501	0.00210493	0.013047
ENSG00000163866	SMIM12	701.497	-1.21442	0.233606	5.19859	2.00802e-07	5.51169e-06
ENSG00000163874	ZC3H12A	158.483	1.32924	0.20553	-6.46737	9.97217e-11	7.22131e-09
ENSG00000163898	LIPH	26.1151	2.13874	0.42113	-5.07857	3.80293e-07	9.63661e-06
ENSG00000164008	C1orf50	92.5695	-1.08064	0.326295	3.31184	0.000926856	0.00671452
ENSG00000164062	APEH	232.259	-1.11025	0.218968	5.07035	3.97075e-07	9.92115e-06
ENSG00000164076	CAMKV	449.263	-1.03469	0.272245	3.80058	0.000144356	0.00147452
ENSG00000164151	ICE1	1756.21	-1.03362	0.245557	4.2093	2.5616e-05	0.000344395
ENSG00000164185	ZNF474	14.6713	-3.42528	0.895647	3.82436	0.000131113	0.00135794
ENSG00000164309	CMYA5	178.616	-2.38303	0.295661	8.06003	7.62734e-16	1.65699e-13
ENSG00000164338	UTP15	559.326	-1.15781	0.229416	5.04676	4.49354e-07	1.09206e-05
ENSG00000164362	TERT	191.234	-1.07629	0.29328	3.66985	0.000242696	0.00227264
ENSG00000164379	FOXQ1	111.316	-1.01068	0.313578	3.22305	0.00126831	0.00866989
ENSG00000164405	UQCRQ	278.342	-1.15255	0.232481	4.95762	7.13602e-07	1.61732e-05
ENSG00000164438	TLX3	73.1912	1.25493	0.301568	-4.16136	3.16357e-05	0.000410458
ENSG00000164463	CREBRF	1237.69	1.49205	0.259149	-5.75751	8.53632e-09	3.53642e-07
ENSG00000164509	IL31RA	3.78722	3.23119	1.27655	-2.53119	0.0113677	0.0495306
ENSG00000164603	BMT2	811.806	1.56534	0.179063	-8.74183	2.29369e-18	7.56664e-16
ENSG00000164684	ZNF704	731.886	-1.08994	0.255802	4.26086	2.03642e-05	0.000283192
ENSG00000164687	FABP5	43.4177	-2.11237	0.395748	5.33766	9.4152e-08	2.85627e-06
ENSG00000164695	CHMP4C	83.2462	1.15776	0.293473	-3.94503	7.97902e-05	0.000900179
ENSG00000164850	GPER1	65.7722	1.79764	0.249996	-7.19066	6.44805e-13	7.7091e-11
ENSG00000164879	CA3	15.6796	1.64257	0.581397	-2.82521	0.004725	0.0247927
ENSG00000164949	GEM	207.915	1.99453	0.311227	-6.40862	1.46846e-10	1.00227e-08
ENSG00000165029	ABCA1	107.39	1.68365	0.30478	-5.52415	3.31092e-08	1.13207e-06
ENSG00000165030	NFIL3	695.634	1.45261	0.19942	-7.28416	3.23686e-13	4.06066e-11
ENSG00000165168	CYBB	26.1265	-1.29799	0.454178	2.8579	0.00426455	0.0228821
ENSG00000165185	KIAA1958	733.692	-1.56696	0.29944	5.23298	1.66799e-07	4.70897e-06
ENSG00000165244	ZNF367	1000.4	1.06058	0.131701	-8.05293	8.08321e-16	1.73487e-13
ENSG00000165264	NDUFB6	320.873	-1.3326	0.266693	4.99678	5.82945e-07	1.35216e-05
ENSG00000165283	STOML2	1135.83	-1.27975	0.437316	2.92638	0.00342927	0.0193197
ENSG00000165312	OTUD1	598.444	1.74374	0.168178	-10.3685	3.45061e-25	3.07346e-22
ENSG00000165323	FAT3	110.051	-1.86861	0.395256	4.7276	2.27185e-06	4.39421e-05
ENSG00000165457	FOLR2	1.7671	4.61448	1.82395	-2.52993	0.0114084	0.0496113
ENSG00000165476	REEP3	753.596	1.03298	0.169578	-6.09146	1.11885e-09	5.96741e-08
ENSG00000165555	NOXRED1	53.8904	1.12081	0.331906	-3.37688	0.000733122	0.00556211
ENSG00000165621	OXGR1	12.3628	1.86079	0.711848	-2.61403	0.00894816	0.0409249
ENSG00000165731	RET	42.0121	-1.05894	0.364431	2.90574	0.00366385	0.0203692
ENSG00000165794	SLC39A2	4.14872	3.43397	1.246	-2.756	0.00585127	0.0293453
ENSG00000165899	OTOGL	3.66608	4.64875	1.55465	-2.99022	0.00278774	0.0164113
ENSG00000165985	C1QL3	5.50048	-5.49185	1.66186	3.30464	0.00095097	0.00685576
ENSG00000166133	RPUSD2	410.164	-1.00563	0.197335	5.09605	3.46814e-07	8.87665e-06
ENSG00000166333	ILK	96.1264	-1.06974	0.248887	4.29808	1.72286e-05	0.000246316
ENSG00000166401	SERPINB8	7.86257	2.2026	0.76206	-2.89032	0.00384848	0.0211204
ENSG00000166407	LMO1	18.4707	-1.96449	0.617115	3.18335	0.00145583	0.0096878
ENSG00000166441	RPL27A	2188.98	-1.14942	0.203911	5.63689	1.73147e-08	6.42593e-07
ENSG00000166483	WEE1	1847.25	1.02797	0.179054	-5.74109	9.40712e-09	3.81728e-07
ENSG00000166793	YPEL4	13.839	2.46583	0.574534	-4.29188	1.7717e-05	0.000251082
ENSG00000166819	PLIN1	48.7172	1.18961	0.324658	-3.66419	0.000248121	0.00230821
ENSG00000166900	STX3	1308.18	1.24817	0.170186	-7.33416	2.23109e-13	2.8389e-11
ENSG00000166924	NYAP1	50.9879	1.31288	0.360403	-3.64282	0.000269672	0.00246862
ENSG00000166987	MBD6	1743.32	1.00484	0.167344	-6.00465	1.9174e-09	9.56769e-08
ENSG00000167183	PRR15L	18.0589	-1.63548	0.591059	2.76704	0.00565676	0.0285305
ENSG00000167363	FN3K	68.1886	1.11154	0.289045	-3.84556	0.000120278	0.00126633
ENSG00000167654	ATCAY	5.34996	2.09963	0.825743	-2.54272	0.0109993	0.048214
ENSG00000167723	TRPV3	29.551	1.82563	0.363606	-5.0209	5.14304e-07	1.22321e-05
ENSG00000167749	KLK4	4.30531	3.21634	1.22973	-2.61549	0.00890993	0.0407815
ENSG00000167799	NUDT8	33.855	-1.60993	0.410641	3.92053	8.83557e-05	0.000977585
ENSG00000167815	PRDX2	932.719	-1.0037	0.206202	4.86757	1.12979e-06	2.42191e-05
ENSG00000167880	EVPL	70.6873	3.97292	0.367563	-10.8088	3.12688e-27	3.48139e-24
ENSG00000167964	RAB26	48.36	1.3168	0.344347	-3.82406	0.000131273	0.00135881
ENSG00000168002	POLR2G	198.624	-1.0747	0.212364	5.06064	4.17848e-07	1.03383e-05
ENSG00000168032	ENTPD3	12.1981	1.54288	0.585696	-2.63426	0.00843214	0.0390562
ENSG00000168060	NAALADL1	15.9081	2.29462	0.606389	-3.78407	0.000154285	0.00155279
ENSG00000168386	FILIP1L	205.28	1.67531	0.27676	-6.0533	1.41909e-09	7.18173e-08
ENSG00000168398	BDKRB2	24.6017	1.20573	0.435475	-2.76877	0.00562686	0.0284199
ENSG00000168412	MTNR1A	9.35055	-3.16977	1.0836	2.92521	0.00344221	0.0193716
ENSG00000168509	HJV	3.08654	4.36497	1.46718	-2.97508	0.00292908	0.0170296
ENSG00000168621	GDNF	77.5787	1.94635	0.273144	-7.12573	1.03531e-12	1.18224e-10
ENSG00000168653	NDUFS5	576.649	-1.13682	0.271913	4.18084	2.9044e-05	0.00038439
ENSG00000168679	SLC16A4	121.665	1.14978	0.254239	-4.52245	6.11289e-06	0.000102634
ENSG00000168802	CHTF8	23.1977	1.0863	0.411885	-2.63739	0.00835475	0.0387784
ENSG00000168961	LGALS9	39.6975	1.46697	0.452565	-3.24146	0.00118918	0.00822999
ENSG00000169239	CA5B	156.653	-1.6408	0.263779	6.22035	4.96046e-10	2.93574e-08
ENSG00000169271	HSPB3	10.041	2.56011	0.724453	-3.53385	0.000409546	0.00348574
ENSG00000169291	SHE	1.8954	4.73273	1.76343	-2.68382	0.00727859	0.0348176
ENSG00000169330	MINAR1	218.99	-1.18166	0.228894	5.16247	2.43707e-07	6.50885e-06
ENSG00000169427	KCNK9	20.0346	1.53454	0.494079	-3.10586	0.00189729	0.0120023
ENSG00000169435	RASSF6	30.9541	1.03581	0.399804	-2.59078	0.00957581	0.0431748
ENSG00000169554	ZEB2	1251.27	1.14501	0.179883	-6.36531	1.94896e-10	1.27175e-08
ENSG00000169840	GSX1	4.4626	5.49582	1.27717	-4.30313	1.68402e-05	0.000241344
ENSG00000169876	MUC17	7.52775	4.98114	1.12951	-4.40999	1.03376e-05	0.000158303
ENSG00000169981	ZNF35	469.383	-1.22313	0.254503	4.80598	1.53995e-06	3.13875e-05
ENSG00000169989	TIGD4	75.9858	1.03491	0.374233	-2.76542	0.00568487	0.0286479
ENSG00000170049	KCNAB3	123.559	-1.03574	0.295943	3.49979	0.00046563	0.00385264
ENSG00000170122	FOXD4	113.212	-1.09843	0.393385	2.79226	0.00523416	0.0268579
ENSG00000170209	ANKK1	38.8222	2.04938	0.404189	-5.07035	3.97091e-07	9.92115e-06
ENSG00000170214	ADRA1B	13.6419	1.56719	0.575679	-2.72233	0.00648224	0.0319167
ENSG00000170345	FOS	769.69	-1.36081	0.312255	4.35799	1.31259e-05	0.000194692
ENSG00000170468	RIOX1	8.69297	2.22987	0.869791	-2.56369	0.0103566	0.0459395
ENSG00000170515	PA2G4	3513.43	-1.20111	0.12714	9.44714	3.4821e-21	1.8797e-18
ENSG00000170537	TMC7	162.883	1.25119	0.275076	-4.54853	5.40226e-06	9.21799e-05
ENSG00000170542	SERPINB9	85.2046	1.1387	0.243339	-4.67949	2.87594e-06	5.3646e-05
ENSG00000170748	RBMXL2	17.1768	1.77436	0.519391	-3.41623	0.000634951	0.00495229
ENSG00000170889	RPS9	69.4836	-1.75453	0.432979	4.05222	5.07333e-05	0.000612422
ENSG00000170927	PKHD1	2.38254	5.08446	1.6621	-3.05905	0.0022204	0.0136291
ENSG00000171217	CLDN20	16.6789	-3.32207	0.980604	3.38778	0.000704618	0.00538328
ENSG00000171360	KRT38	35.1248	-1.23119	0.405987	3.03259	0.00242467	0.014612
ENSG00000171385	KCND3	31.2844	2.02667	0.412188	-4.91686	8.79445e-07	1.93652e-05
ENSG00000171421	MRPL36	524.476	-1.03303	0.24841	4.15859	3.20225e-05	0.000414269
ENSG00000171435	KSR2	86.7426	-1.5288	0.45059	3.39288	0.000691616	0.00530596
ENSG00000171469	ZNF561	788.359	-1.28075	0.163921	7.81324	5.57384e-15	9.78943e-13
ENSG00000171487	NLRP5	2.57187	4.63341	1.62776	-2.8465	0.00442025	0.0235122
ENSG00000171611	PTCRA	1.93002	5.34055	1.96124	-2.72306	0.00646812	0.0318736
ENSG00000171786	NHLH1	238.691	1.73428	0.300162	-5.77783	7.56711e-09	3.22489e-07
ENSG00000171811	CFAP46	3.08751	4.40099	1.48862	-2.95642	0.00311232	0.0179543
ENSG00000171817	ZNF540	77.8153	2.15014	0.27891	-7.70908	1.26726e-14	1.99778e-12
ENSG00000171928	TVP23B	584.301	1.00605	0.304833	-3.30032	0.000965754	0.00693148
ENSG00000171931	FBXW10	12.1136	2.21921	0.635132	-3.49408	0.000475691	0.00391226
ENSG00000171992	SYNPO	104.912	1.01539	0.328527	-3.09074	0.00199661	0.0124623
ENSG00000172159	FRMD3	107.98	1.40615	0.227035	-6.19355	5.88231e-10	3.39686e-08
ENSG00000172209	GPR22	7.02376	2.73767	0.878032	-3.11796	0.00182105	0.0116315
ENSG00000172346	CSDC2	22.2506	1.87275	0.507068	-3.6933	0.000221365	0.00210652
ENSG00000172348	RCAN2	103.215	1.48261	0.222429	-6.66552	2.63721e-11	2.21601e-09
ENSG00000172349	IL16	20.1225	1.61404	0.482654	-3.34409	0.000825544	0.00613271
ENSG00000172638	EFEMP2	25.5596	1.13476	0.423972	-2.67649	0.00743973	0.0353983
ENSG00000172748	ZNF596	52.419	1.00948	0.337249	-2.99328	0.00275997	0.0162794
ENSG00000172752	COL6A5	26.9562	3.45314	0.681956	-5.06358	4.11457e-07	1.02227e-05
ENSG00000172809	RPL38	189.729	-1.69651	0.401391	4.22657	2.37278e-05	0.000322909
ENSG00000172901	LVRN	10.9427	-2.37406	0.783391	3.0305	0.00244151	0.0146837
ENSG00000173110	HSPA6	2904.39	2.68802	0.613947	-4.37826	1.19629e-05	0.000179383
ENSG00000173267	SNCG	13.5647	1.51042	0.59653	-2.53202	0.0113408	0.0494311
ENSG00000173334	TRIB1	1390.36	-1.06825	0.124966	8.54832	1.24889e-17	3.58834e-15
ENSG00000173338	KCNK7	8.27075	-2.56549	0.987692	2.59746	0.00939168	0.042506
ENSG00000173401	GLIPR1L1	11.7704	1.93292	0.656685	-2.94346	0.00324568	0.0184839
ENSG00000173530	TNFRSF10D	431.596	1.01303	0.230777	-4.38966	1.1353e-05	0.000172269
ENSG00000173621	LRFN4	415.192	-1.19945	0.185989	6.44902	1.12578e-10	7.95817e-09
ENSG00000173638	SLC19A1	2112.18	-1.11193	0.143084	7.77119	7.77543e-15	1.30877e-12
ENSG00000173728	C1orf100	14.0956	2.23554	0.585924	-3.81541	0.000135959	0.00140241
ENSG00000173898	SPTBN2	855.61	-1.01776	0.207636	4.90166	9.50287e-07	2.07456e-05
ENSG00000174137	FAM53A	83.2721	1.73437	0.285146	-6.0824	1.18394e-09	6.18495e-08
ENSG00000174332	GLIS1	19.5877	1.57712	0.539794	-2.92171	0.00348117	0.0195134
ENSG00000174521	TTC9B	21.0173	1.69868	0.561932	-3.02292	0.00250349	0.0149856
ENSG00000174844	DNAH12	38.2654	1.29651	0.453229	-2.86061	0.00422823	0.0227078
ENSG00000174871	CNIH2	31.8141	1.27632	0.45487	-2.8059	0.00501764	0.0259914
ENSG00000175003	SLC22A1	9.52831	4.09282	0.764249	-5.35535	8.53926e-08	2.62726e-06
ENSG00000175130	MARCKSL1	4576.58	-1.25575	0.203543	6.16945	6.85276e-10	3.91266e-08
ENSG00000175264	CHST1	35.4056	1.13106	0.375285	-3.01386	0.00257943	0.0153627
ENSG00000175356	SCUBE2	25.2736	1.57662	0.570942	-2.76143	0.00575488	0.0289434
ENSG00000175592	FOSL1	204.739	1.84375	0.340596	-5.41331	6.18708e-08	1.9734e-06
ENSG00000175787	ZNF169	238.385	1.097	0.215097	-5.10002	3.39611e-07	8.74252e-06
ENSG00000175832	ETV4	16.29	1.58639	0.576647	-2.75105	0.00594039	0.029717
ENSG00000176383	B3GNT4	109.958	1.36736	0.250039	-5.46857	4.53693e-08	1.50225e-06
ENSG00000176387	HSD11B2	66.7715	-1.36736	0.307138	4.45196	8.50916e-06	0.000134262
ENSG00000176542	USF3	501.083	-1.18581	0.18476	6.41807	1.38012e-10	9.49243e-09
ENSG00000176635	HORMAD2	9.75392	3.97579	0.981675	-4.05	5.12166e-05	0.000616885
ENSG00000176788	BASP1	882.322	1.08319	0.177861	-6.09009	1.12849e-09	6.00087e-08
ENSG00000176884	GRIN1	56.2646	-1.63678	0.406406	4.02746	5.63822e-05	0.000673636
ENSG00000177181	RIMKLA	360.646	-1.1388	0.194044	5.86876	4.39057e-09	1.98145e-07
ENSG00000177283	FZD8	343.273	-1.19255	0.167201	7.13246	9.85943e-13	1.14049e-10
ENSG00000177556	ATOX1	94.3248	-1.38247	0.242517	5.70051	1.19448e-08	4.69724e-07
ENSG00000177600	RPLP2	432.4	-1.49368	0.28002	5.33419	9.59739e-08	2.90268e-06
ENSG00000177646	ACAD9	342.697	-1.03425	0.18554	5.57425	2.48603e-08	8.71776e-07
ENSG00000177688	SUMO4	70.2658	4.07699	0.384494	-10.6035	2.86941e-26	2.6903e-23
ENSG00000177700	POLR2L	378.757	-1.31006	0.262124	4.99788	5.79633e-07	1.34623e-05
ENSG00000177954	RPS27	751.164	-1.27362	0.286539	4.44483	8.79631e-06	0.000138425
ENSG00000178031	ADAMTSL1	18.3888	2.19595	0.664952	-3.30241	0.000958567	0.00690215
ENSG00000178033	CALHM5	29.0924	1.36867	0.409642	-3.34114	0.000834353	0.00618783
ENSG00000178057	NDUFAF3	469.498	-1.28837	0.208026	6.19329	5.89216e-10	3.39686e-08
ENSG00000178075	GRAMD1C	135.949	1.09405	0.25837	-4.23442	2.29139e-05	0.000313508
ENSG00000178342	KCNG2	9.36605	3.16777	0.825796	-3.83602	0.000125046	0.0013088
ENSG00000178381	ZFAND2A	264.31	1.37294	0.180766	-7.59511	3.07538e-14	4.49056e-12
ENSG00000178404	CEP295NL	5.09019	5.16892	1.3695	-3.7743	0.000160455	0.00160311
ENSG00000178695	KCTD12	2285.66	-1.22601	0.256215	4.7851	1.70904e-06	3.41694e-05
ENSG00000178796	RIIAD1	10.4135	2.81991	0.711767	-3.96185	7.43713e-05	0.000847633
ENSG00000178821	TMEM52	58.4821	-1.63647	0.413073	3.96169	7.44215e-05	0.000847663
ENSG00000178928	TPRX1	3.38142	4.05434	1.3827	-2.93218	0.00336588	0.0190227
ENSG00000178947	SMIM10L2A	232.685	-1.00083	0.269142	3.71859	0.000200337	0.00193431
ENSG00000179041	RRS1	947.014	-1.05571	0.15794	6.6842	2.32188e-11	1.98856e-09
ENSG00000179046	TRIML2	8.26485	2.79535	1.00319	-2.78645	0.00532895	0.0272318
ENSG00000179674	ARL14	27.4051	4.17213	0.535496	-7.79116	6.63971e-15	1.14835e-12
ENSG00000179772	FOXS1	12.7563	3.06617	0.779342	-3.93431	8.34358e-05	0.000931865
ENSG00000179909	ZNF154	27.1715	1.12781	0.414896	-2.71831	0.00656168	0.0322188
ENSG00000180787	ZFP3	10.0109	2.87909	0.799229	-3.60234	0.000315369	0.00281321
ENSG00000180879	SSR4	314.604	-1.04125	0.181804	5.72731	1.02033e-08	4.08741e-07
ENSG00000180929	GPR62	14.7326	1.94665	0.542903	-3.58563	0.000336266	0.00295815
ENSG00000181143	MUC16	4.45994	3.82749	1.22974	-3.11244	0.00185547	0.0118047
ENSG00000181218	HIST3H2A	358.47	-1.17329	0.309559	3.79021	0.000150522	0.00152179
ENSG00000181381	DDX60L	4.02855	5.87273	1.36939	-4.28857	1.7983e-05	0.000254448
ENSG00000181392	SYNE4	72.8604	2.6906	0.334709	-8.03861	9.08659e-16	1.88219e-13
ENSG00000181773	GPR3	89.7215	1.19129	0.3622	-3.28905	0.00100526	0.00717169
ENSG00000181856	SLC2A4	40.4546	-1.47214	0.436056	3.37603	0.000735412	0.00557711
ENSG00000181924	COA4	987.539	-1.03695	0.158805	6.52973	6.58877e-11	4.9734e-09
ENSG00000182240	BACE2	405.614	-1.09732	0.166888	6.57523	4.85774e-11	3.72999e-09
ENSG00000182447	OTOL1	2.03161	4.83334	1.72809	-2.79693	0.00515915	0.0265545
ENSG00000182473	EXOC7	354.584	-1.21363	0.252642	4.80378	1.55699e-06	3.16624e-05
ENSG00000182866	LCK	10.4897	2.67748	0.667744	-4.00974	6.07851e-05	0.000717103
ENSG00000183160	TMEM119	9.91154	3.18714	0.834952	-3.81716	0.000134999	0.00139494
ENSG00000183161	FANCF	110.318	1.17081	0.246214	-4.75524	1.98211e-06	3.89298e-05
ENSG00000183207	RUVBL2	283.533	-1.63221	0.602984	2.70688	0.00679185	0.0330574
ENSG00000183258	DDX41	889.72	-1.03144	0.259441	3.97564	7.01906e-05	0.000807736
ENSG00000183287	CCBE1	96.8857	1.27435	0.255055	-4.99639	5.8413e-07	1.35315e-05
ENSG00000183578	TNFAIP8L3	16.8023	2.24921	0.50756	-4.43141	9.36177e-06	0.000145906
ENSG00000183615	FAM167B	15.7272	1.58228	0.587357	-2.69389	0.00706235	0.0340392
ENSG00000183688	RFLNB	938.897	-1.15292	0.153787	7.49685	6.53694e-14	9.16922e-12
ENSG00000183798	EMILIN3	444.314	-1.28796	0.20218	6.37038	1.88562e-10	1.24007e-08
ENSG00000183831	ANKRD45	4.18222	2.96833	1.03421	-2.87015	0.00410279	0.0222082
ENSG00000183914	DNAH2	20.3434	1.27983	0.485084	-2.63836	0.00833078	0.0386873
ENSG00000184144	CNTN2	9.08722	2.39055	0.87686	-2.72626	0.00640562	0.0316268
ENSG00000184163	C1QTNF12	101.554	1.11961	0.356698	-3.13882	0.00169627	0.0109642
ENSG00000184277	TM2D3	1189.31	1.16006	0.169142	-6.85846	6.96067e-12	6.52618e-10
ENSG00000184305	CCSER1	47.0668	-1.47059	0.347227	4.23523	2.28316e-05	0.000312622
ENSG00000184361	SPATA32	5.58798	2.97625	1.0583	-2.81229	0.00491904	0.0255997
ENSG00000184557	SOCS3	78.5533	1.35104	0.27778	-4.8637	1.15213e-06	2.45503e-05
ENSG00000184588	PDE4B	40.7337	1.04943	0.335674	-3.12633	0.00177005	0.0113709
ENSG00000184788	SATL1	26.5027	1.15716	0.405074	-2.85666	0.0042812	0.0229438
ENSG00000184990	SIVA1	595.387	-1.22811	0.216268	5.67866	1.35756e-08	5.22324e-07
ENSG00000184995	IFNE	5.78396	-5.57322	1.84584	3.01933	0.0025333	0.0151386
ENSG00000185022	MAFF	347.112	2.0868	0.243912	-8.55552	1.17342e-17	3.42677e-15
ENSG00000185261	KIAA0825	20.507	1.26672	0.461058	-2.74741	0.00600672	0.0299898
ENSG00000185504	FAAP100	705.16	-1.111	0.15752	7.05308	1.74996e-12	1.88932e-10
ENSG00000185567	AHNAK2	312.305	-1.56264	0.28277	5.52619	3.27267e-08	1.1233e-06
ENSG00000185662	SMIM23	7.01486	2.71794	0.786149	-3.45729	0.000545644	0.00437773
ENSG00000185774	KCNIP4	4.1932	-5.10058	1.77892	2.86723	0.0041408	0.022346
ENSG00000185875	THNSL1	271.146	-1.1004	0.179613	6.12654	8.98093e-10	4.92266e-08
ENSG00000186088	GSAP	2.81436	3.71184	1.45587	-2.54956	0.0107858	0.0474148
ENSG00000186193	SAPCD2	1234.25	-1.20943	0.195681	6.18064	6.38426e-10	3.65689e-08
ENSG00000186280	KDM4D	312.453	-1.36956	0.330606	4.14256	3.4345e-05	0.000437954
ENSG00000186340	THBS2	3.86861	3.33172	1.20346	-2.76845	0.00563237	0.0284396
ENSG00000186376	ZNF75D	564.579	-1.15595	0.145915	7.92205	2.33626e-15	4.57341e-13
ENSG00000186417	GLDN	39.5556	-1.44257	0.389788	3.7009	0.000214836	0.00205206
ENSG00000186468	RPS23	3060.77	-1.14521	0.144655	7.91679	2.43726e-15	4.71929e-13
ENSG00000186567	CEACAM19	167.234	-1.11748	0.307284	3.63665	0.000276209	0.0025194
ENSG00000186628	FSD2	133.044	1.18246	0.280577	-4.21437	2.50475e-05	0.000337819
ENSG00000186854	TRABD2A	35.6293	-1.33287	0.381426	3.49444	0.000475058	0.00391134
ENSG00000186994	KANK3	97.2458	1.00787	0.230934	-4.3643	1.27528e-05	0.00018979
ENSG00000187193	MT1X	56.9313	-1.81078	0.376749	4.80633	1.53724e-06	3.13681e-05
ENSG00000187492	CDHR4	13.934	2.15388	0.616333	-3.49468	0.000474638	0.00391083
ENSG00000187514	PTMA	15484.4	-1.23074	0.139356	8.83165	1.03146e-18	3.67487e-16
ENSG00000187516	HYPM	3.46356	5.10203	1.55359	-3.28403	0.00102335	0.00727817
ENSG00000187595	ZNF385C	54.3426	1.05098	0.331227	-3.17299	0.00150877	0.00997303
ENSG00000187678	SPRY4	24.473	2.34544	0.548309	-4.27759	1.88926e-05	0.00026542
ENSG00000187726	DNAJB13	46.326	1.47062	0.358529	-4.10183	4.09898e-05	0.000507784
ENSG00000187800	PEAR1	39.2723	1.13684	0.396239	-2.86907	0.00411686	0.022264
ENSG00000187848	P2RX2	64.7439	1.40654	0.363278	-3.8718	0.000108037	0.00115589
ENSG00000187902	SHISA7	34.5059	1.44367	0.459433	-3.14228	0.00167638	0.0108632
ENSG00000187987	ZSCAN23	96.6007	-1.46121	0.486076	3.00614	0.00264586	0.0156902
ENSG00000187994	RINL	15.8693	1.7405	0.664603	-2.61886	0.00882252	0.0404854
ENSG00000188039	NWD1	10.502	2.34194	0.737549	-3.17531	0.00149678	0.00990107
ENSG00000188112	C6orf132	6.28248	2.64498	0.89904	-2.94201	0.0032609	0.0185353
ENSG00000188163	FAM166A	13.5807	4.06125	0.692595	-5.86381	4.52356e-09	2.02024e-07
ENSG00000188191	PRKAR1B	330.321	-1.69802	0.264928	6.40937	1.46122e-10	1.00116e-08
ENSG00000188486	H2AFX	2868.34	-1.57526	0.148129	10.6344	2.06118e-26	2.03988e-23
ENSG00000188620	HMX3	39.066	2.12658	0.459919	-4.6238	3.7677e-06	6.73198e-05
ENSG00000188739	RBM34	23.9008	-1.71849	0.511574	3.35921	0.000781643	0.00586529
ENSG00000188761	BCL2L15	25.475	1.74847	0.496762	-3.51972	0.000431999	0.00363688
ENSG00000188779	SKOR1	108.11	1.43451	0.284617	-5.04014	4.65187e-07	1.12288e-05
ENSG00000188959	C9orf152	13.7954	-2.70863	0.999669	2.70953	0.00673786	0.0328215
ENSG00000188981	MSANTD1	24.4024	1.86254	0.587961	-3.1678	0.00153596	0.0101077
ENSG00000188996	HUS1B	41.8974	1.81387	0.414646	-4.37452	1.21701e-05	0.000181725
ENSG00000189001	SBSN	22.4719	-1.76222	0.633495	2.78175	0.00540665	0.0274869
ENSG00000189030	VHLL	13.1109	4.22441	0.694692	-6.08098	1.19453e-09	6.22203e-08
ENSG00000189043	NDUFA4	184.955	-1.29176	0.211798	6.09905	1.06701e-09	5.72524e-08
ENSG00000189056	RELN	2.70489	5.82386	1.69095	-3.44413	0.0005729	0.0045419
ENSG00000189099	PRSS48	5.03342	4.69686	1.24862	-3.76165	0.000168795	0.00167423
ENSG00000189280	GJB5	7.0596	2.2689	0.800781	-2.83336	0.00460611	0.0243193
ENSG00000189366	ALG1L	57.8214	-1.04834	0.328243	3.1938	0.00140416	0.00942134
ENSG00000196126	HLA-DRB1	78.1992	1.08214	0.263234	-4.11094	3.94051e-05	0.000491255
ENSG00000196172	ZNF681	54.1919	1.62357	0.284384	-5.70909	1.13581e-08	4.47638e-07
ENSG00000196218	RYR1	34.6643	1.22587	0.414145	-2.96001	0.00307631	0.0177696
ENSG00000196268	ZNF493	266.523	1.01226	0.171961	-5.88658	3.94275e-09	1.80556e-07
ENSG00000196289	BECN2	11.6841	4.56263	0.928977	-4.91146	9.04016e-07	1.98083e-05
ENSG00000196361	ELAVL3	30.0721	2.87418	0.497652	-5.77548	7.67351e-09	3.25466e-07
ENSG00000196569	LAMA2	9.12614	2.07628	0.742045	-2.79806	0.00514113	0.0265
ENSG00000196588	MRTFA	1342.76	1.03231	0.128291	-8.04664	8.50991e-16	1.80471e-13
ENSG00000196735	HLA-DQA1	33.9409	1.21946	0.412584	-2.95567	0.0031199	0.0179806
ENSG00000196843	ARID5A	334.528	1.10973	0.15557	-7.13336	9.79469e-13	1.14049e-10
ENSG00000196878	LAMB3	7.65349	2.3427	0.869238	-2.69512	0.00703625	0.0339317
ENSG00000196911	KPNA5	968.71	1.35093	0.197566	-6.83785	8.0391e-12	7.42013e-10
ENSG00000196981	WDR5B	285.109	-1.0518	0.202292	5.19941	1.99921e-07	5.50289e-06
ENSG00000197050	ZNF420	596.338	-1.09521	0.182704	5.99442	2.04215e-09	1.01334e-07
ENSG00000197063	MAFG	2486.38	1.22937	0.141283	-8.7015	3.27531e-18	1.04731e-15
ENSG00000197162	ZNF785	187.24	1.51216	0.260928	-5.79531	6.81956e-09	2.96302e-07
ENSG00000197172	MAGEA6	39.437	-1.2293	0.388174	3.16687	0.00154089	0.0101327
ENSG00000197208	SLC22A4	16.3311	-1.68291	0.644885	2.60963	0.00906393	0.04138
ENSG00000197261	C6orf141	140.733	1.26164	0.272144	-4.63592	3.55346e-06	6.39408e-05
ENSG00000197444	OGDHL	209.06	-1.30882	0.215649	6.06923	1.28526e-09	6.59818e-08
ENSG00000197483	ZNF628	389.718	1.23371	0.139333	-8.85442	8.41233e-19	3.05831e-16
ENSG00000197616	MYH6	3.8081	5.78395	1.3896	-4.16231	3.15044e-05	0.000409351
ENSG00000197620	CXorf40A	622.38	-1.22657	0.233534	5.2522	1.50295e-07	4.3253e-06
ENSG00000197705	KLHL14	101.301	1.01025	0.275209	-3.67086	0.000241734	0.00226645
ENSG00000197779	ZNF81	409.012	-1.13162	0.305765	3.70094	0.000214806	0.00205206
ENSG00000197885	NKIRAS1	391.391	1.17597	0.210709	-5.581	2.39136e-08	8.43559e-07
ENSG00000198108	CHSY3	61.648	-1.05144	0.36825	2.85524	0.00430041	0.0230399
ENSG00000198113	TOR4A	258.937	1.27899	0.229547	-5.57178	2.52151e-08	8.80748e-07
ENSG00000198160	MIER1	2018.04	1.03922	0.163818	-6.34375	2.24242e-10	1.43177e-08
ENSG00000198216	CACNA1E	4.31445	5.44645	1.32089	-4.12333	3.73441e-05	0.000469819
ENSG00000198380	GFPT1	1780.92	1.01804	0.159857	-6.36842	1.9099e-10	1.25084e-08
ENSG00000198464	ZNF480	608.701	-1.19515	0.16235	7.36154	1.81805e-13	2.364e-11
ENSG00000198517	MAFK	700.323	1.29942	0.173727	-7.47966	7.4517e-14	1.02903e-11
ENSG00000198650	TAT	19.4975	1.49888	0.505387	-2.9658	0.00301892	0.0174721
ENSG00000198691	ABCA4	1.96995	4.78901	1.76298	-2.71642	0.00659913	0.0323403
ENSG00000198774	RASSF9	102.562	1.04616	0.313688	-3.33505	0.000852841	0.00629872
ENSG00000198785	GRIN3A	11.5962	2.84314	0.806063	-3.52719	0.000419989	0.00355762
ENSG00000198934	MAGEE1	290.804	-1.07464	0.160303	6.7038	2.03073e-11	1.7733e-09
ENSG00000198939	ZFP2	51.6618	1.08187	0.318258	-3.39935	0.000675473	0.00520453
ENSG00000203326	ZNF525	120.872	-1.04808	0.236879	4.42456	9.66412e-06	0.000149701
ENSG00000203722	RAET1G	8.47898	2.10331	0.780998	-2.69311	0.0070789	0.034082
ENSG00000203724	C1orf53	15.1785	-1.78545	0.641264	2.78427	0.0053648	0.0273444
ENSG00000203786	KPRP	2.00401	5.39206	1.88165	-2.86561	0.00416211	0.0224271
ENSG00000204086	RPA4	26.2268	1.17173	0.419655	-2.79212	0.00523637	0.0268579
ENSG00000204583	LRCOL1	3.72227	4.6806	1.30051	-3.59906	0.000319371	0.00284038
ENSG00000205085	FAM71F2	63.1328	1.37324	0.35873	-3.82805	0.000129163	0.00134398
ENSG00000205277	MUC12	7.53721	4.98239	1.02569	-4.85761	1.18811e-06	2.51965e-05
ENSG00000205502	C2CD4B	4.40472	-5.17485	1.63829	3.1587	0.00158477	0.01036
ENSG00000206561	COLQ	89.2042	-1.38988	0.352856	3.93895	8.18396e-05	0.000917489
ENSG00000212122	TSSK1B	3.45701	4.04744	1.39775	-2.89568	0.00378342	0.0208856
ENSG00000213221	DNLZ	19.9692	2.5526	0.576149	-4.43046	9.40332e-06	0.00014617
ENSG00000213339	QTRT1	364.161	-1.18621	0.311153	3.8123	0.000137681	0.00141671
ENSG00000213722	DDAH2	26.4262	1.2313	0.480195	-2.56417	0.0103424	0.0458878
ENSG00000213782	DDX47	91.1089	-2.04417	0.531855	3.84348	0.000121303	0.00127561
ENSG00000213865	C8orf44	109.153	1.087	0.230957	-4.70651	2.51994e-06	4.79595e-05
ENSG00000213906	LTB4R2	71.3669	-1.40286	0.422914	3.31714	0.000909445	0.006618
ENSG00000213918	DNASE1	721.556	-1.00268	0.173717	5.77193	7.83703e-09	3.30044e-07
ENSG00000213949	ITGA1	120.368	1.01672	0.283275	-3.58915	0.000331755	0.00292858
ENSG00000213967	ZNF726	76.0463	1.05872	0.360347	-2.93806	0.00330278	0.0187256
ENSG00000214140	PRCD	15.0128	1.89408	0.537831	-3.5217	0.000428791	0.00361234
ENSG00000214562	NUTM2D	47.4778	-1.04699	0.370579	2.8253	0.00472366	0.0247927
ENSG00000214944	ARHGEF28	60.6605	1.07763	0.285487	-3.77471	0.000160194	0.0016014
ENSG00000215021	PHB2	2481.99	-1.00818	0.142993	7.0506	1.78147e-12	1.90031e-10
ENSG00000215182	MUC5AC	2.13658	4.91922	1.70097	-2.89201	0.00382791	0.0210594
ENSG00000215529	EFCAB8	5.52841	2.47915	0.949549	-2.61087	0.00903131	0.0412734
ENSG00000217128	FNIP1	1012.58	1.24874	0.136264	-9.16413	4.99492e-20	2.34157e-17
ENSG00000218823	PAPOLB	10.8312	2.70407	0.802772	-3.36841	0.00075602	0.00569943
ENSG00000221843	C2orf16	80.8386	-1.08575	0.407144	2.66675	0.00765885	0.0362756
ENSG00000221995	TIAF1	38.2669	2.05086	0.337339	-6.07952	1.20546e-09	6.26067e-08
ENSG00000224578	HNRNPA1P48	6200.15	-1.10297	0.141716	7.783	7.08271e-15	1.21319e-12
ENSG00000225528	Z82206.1	48.0016	-1.28568	0.345976	3.7161	0.000202319	0.00194922
ENSG00000225828	FAM229A	718.662	1.10211	0.203864	-5.40612	6.44044e-08	2.0451e-06
ENSG00000225973	PIGBOS1	75.8071	-1.08032	0.314686	3.433	0.000596942	0.00470736
ENSG00000227051	C14orf132	385.887	-1.00294	0.232164	4.31996	1.5606e-05	0.000225105
ENSG00000228474	OST4	38.9464	-2.39397	0.513536	4.66174	3.13546e-06	5.77014e-05
ENSG00000228594	FNDC10	673.415	-1.07851	0.187249	5.75974	8.42454e-09	3.49825e-07
ENSG00000229117	RPL41	991.495	-2.15371	0.316062	6.8142	9.47926e-12	8.61549e-10
ENSG00000230667	SETSIP	56.3683	-1.31725	0.327834	4.01805	5.86818e-05	0.00069459
ENSG00000230873	STMND1	50.1728	1.22877	0.326216	-3.76673	0.000165401	0.00164331
ENSG00000231861	OR5K2	2.9504	4.30754	1.47315	-2.92403	0.00345526	0.0194142
ENSG00000232112	TMA7	289.577	-1.05582	0.315718	3.3442	0.000825199	0.00613271
ENSG00000233276	GPX1	2534.22	-1.18178	0.242761	4.86806	1.12699e-06	2.42054e-05
ENSG00000234224	TMEM229A	43.8637	-2.00041	0.467689	4.27723	1.89232e-05	0.000265641
ENSG00000235631	RNF148	10.8058	1.88531	0.693209	-2.71968	0.00653452	0.0321031
ENSG00000237289	CKMT1B	195.383	-1.08371	0.286271	3.78561	0.000153332	0.00154581
ENSG00000239474	KLHL41	71.5004	1.18083	0.438673	-2.69183	0.00710606	0.0341759
ENSG00000239672	NME1	730.256	-1.06555	0.205332	5.18939	2.10988e-07	5.76463e-06
ENSG00000240184	PCDHGC3	170.246	-1.02554	0.300632	3.41128	0.000646577	0.00501879
ENSG00000240654	C1QTNF9	2.10039	4.88593	1.70372	-2.8678	0.00413335	0.0223307
ENSG00000241343	RPL36A	526.613	-1.18931	0.209647	5.67293	1.40372e-08	5.36605e-07
ENSG00000242220	TCP10L	147.414	-2.4138	0.394854	6.11315	9.76864e-10	5.28932e-08
ENSG00000242689	CNTF	72.9365	1.92207	0.288251	-6.66805	2.59224e-11	2.18854e-09
ENSG00000242715	CCDC169	3.28651	3.98929	1.39932	-2.85088	0.00435989	0.0232745
ENSG00000243364	EFNA4	99.2315	-1.23652	0.264901	4.66785	3.04363e-06	5.6244e-05
ENSG00000243414	TICAM2	5.16662	2.16557	0.845826	-2.5603	0.0104581	0.0463202
ENSG00000244405	ETV5	82.9292	2.44595	0.262513	-9.31745	1.19174e-20	6.06561e-18
ENSG00000247626	MARS2	776.714	-1.1464	0.12333	9.29533	1.46748e-20	7.26156e-18
ENSG00000248329	APELA	5.14244	2.79127	1.04171	-2.6795	0.00737313	0.0351377
ENSG00000248746	ACTN3	20.3726	1.86788	0.547676	-3.41056	0.00064829	0.00502989
ENSG00000249715	FER1L5	26.3325	2.03517	0.478075	-4.257	2.07185e-05	0.000287221
ENSG00000249992	TMEM158	118.828	-1.75525	0.269347	6.51667	7.18868e-11	5.3358e-09
ENSG00000250305	TRMT9B	49.3259	-1.07514	0.357326	3.00886	0.00262226	0.015571
ENSG00000254709	IGLL5	6.13972	-5.65264	1.86796	3.0261	0.0024773	0.0148688
ENSG00000254901	BORCS8	125.684	-1.20401	0.297024	4.0536	5.04364e-05	0.000609962
ENSG00000255423	EBLN2	76.5512	-2.42203	0.434305	5.57679	2.45004e-08	8.60848e-07
ENSG00000255561	FDXACB1	36.9843	-1.50812	0.529101	2.85034	0.00436721	0.0232996
ENSG00000256591	AP003108.2	28.9646	1.7724	0.684415	-2.58965	0.00960724	0.0432945
ENSG00000256683	ZNF350	198.444	-1.35435	0.32684	4.14377	3.41635e-05	0.000436891
ENSG00000256771	ZNF253	5.16274	-5.40442	1.87379	2.88422	0.00392383	0.0214414
ENSG00000257017	HP	18.2845	2.99394	0.523775	-5.71609	1.09003e-08	4.33435e-07
ENSG00000257315	ZBED6	19.9486	-1.99945	0.636505	3.14129	0.00168204	0.010892
ENSG00000257704	INAFM1	148.47	1.26483	0.37793	-3.34674	0.000817666	0.00608688
ENSG00000257950	P2RX5-TAX1BP3	45.5747	1.21612	0.420345	-2.89316	0.00381389	0.0210082
ENSG00000258315	C17orf49	29.9402	-1.33639	0.496325	2.69256	0.00709058	0.0341291
ENSG00000258388	PPT2-EGFL8	9.81095	-2.82002	1.0397	2.71235	0.00668085	0.0326241
ENSG00000260314	MRC1	13.9119	2.0924	0.570506	-3.66762	0.000244816	0.00228333
ENSG00000260548	AL035425.2	1592.94	-1.42564	0.214789	6.63742	3.19215e-11	2.60848e-09
ENSG00000261150	EPPK1	138.14	-1.10543	0.392348	2.81747	0.00484036	0.0252419
ENSG00000261884	AC040162.1	35.0128	-1.60985	0.517408	3.11136	0.00186226	0.0118395
ENSG00000262484	CCER2	24.0045	1.47706	0.45712	-3.23122	0.00123262	0.00848453
ENSG00000265681	RPL17	771.128	-1.01461	0.213262	4.75758	1.95932e-06	3.85247e-05
ENSG00000266302	AC098850.3	3.9407	3.5886	1.15504	-3.10689	0.00189064	0.0119729
ENSG00000267127	AC090360.1	21.9843	-1.58224	0.510942	3.09672	0.00195675	0.0122781
ENSG00000267216	AC020915.1	44.972	-1.50431	0.530121	2.83768	0.00454431	0.0240714
ENSG00000267318	AC005702.1	7.97543	3.15083	0.975747	-3.22915	0.0012416	0.00853309
ENSG00000267561	AC093155.3	8.29476	2.21328	0.808342	-2.73805	0.0061804	0.0307021
ENSG00000268533	AC003002.2	4.0593	3.37077	1.26719	-2.66004	0.00781306	0.0368109
ENSG00000268744	AC008758.4	15.7173	2.63161	0.626596	-4.19985	2.67092e-05	0.000357742
ENSG00000273079	GRIN2B	1.74571	5.19453	1.9959	-2.6026	0.00925189	0.0420013
ENSG00000274276	CBSL	90.2472	-1.6215	0.409561	3.95912	7.52273e-05	0.000856293
ENSG00000275493	AL627230.1	13.3937	-2.6678	0.847346	3.14842	0.00164156	0.0106882
ENSG00000277203	F8A1	147.656	-1.04235	0.240809	4.32852	1.50117e-05	0.000218122
ENSG00000277481	PKD1L3	18.8659	2.54148	0.552926	-4.59641	4.29822e-06	7.58104e-05
ENSG00000277726	AL109811.3	31.4404	1.29514	0.463911	-2.79179	0.00524177	0.0268579
ENSG00000277957	SENP3-EIF4A1	21.6657	-1.86457	0.632789	2.94659	0.00321302	0.0183653
ENSG00000278828	HIST1H3H	80.4574	-1.65217	0.51747	3.19279	0.00140905	0.00943994
ENSG00000279765	AC013394.1	51.5643	-1.33028	0.441605	3.01237	0.00259213	0.0154126
ENSG00000283516	AC022167.5	5.46167	4.14585	1.13599	-3.64956	0.000262691	0.00241714
ENSG00000283654	LMLN2	27.7354	3.30855	0.552788	-5.9852	2.16127e-09	1.06063e-07
ENSG00000284753	EEF1AKMT4	49.8365	-1.38106	0.393274	3.51169	0.000445262	0.00371691
ENSG00000284791	SMIM41	8.81288	3.06219	0.750539	-4.07999	4.50376e-05	0.000554458
ENSG00000284946	AC068831.7	1070.88	1.41075	0.144384	-9.77081	1.5024e-22	9.55846e-20
ENSG00000285441	SOD2	2.8733	-4.5549	1.74191	2.61489	0.00892555	0.0408425
ENSG00000285897	AC004687.2	5.09338	-5.38246	1.80416	2.98336	0.00285098	0.0167119
ENSG00000105988	NHP2P1	1850.54	-1.00082	0.189055	5.2938	1.19801e-07	1.72849e-05
ENSG00000127589	TUBBP1	4292.94	-1.2582	0.16309	7.71476	1.2121e-14	8.74411e-12
ENSG00000132967	HMGB1P5	4961.64	-1.06089	0.166728	6.36297	1.97883e-10	6.00955e-08
ENSG00000164556	FAM183BP	43.782	2.08026	0.379374	-5.4834	4.17227e-08	6.65901e-06
ENSG00000168405	CMAHP	8.4767	2.33648	0.70235	-3.32666	0.000878936	0.022431
ENSG00000173295	FAM86B3P	139.415	-1.10599	0.320081	3.45536	0.000549555	0.0158326
ENSG00000176812	AC112778.1	40.2065	-1.32439	0.389016	3.40446	0.000662946	0.018143
ENSG00000177337	DLGAP1-AS1	6.87243	3.24573	0.964999	-3.36345	0.000769741	0.0205359
ENSG00000180389	ATP5F1EP2	417.596	-1.1033	0.321735	3.42921	0.000605336	0.0170582
ENSG00000182057	OGFRP1	110.609	-1.84706	0.308673	5.98388	2.17879e-09	4.67791e-07
ENSG00000183929	DUSP5P1	36.9923	-1.90189	0.434086	4.38137	1.17935e-05	0.000767853
ENSG00000185607	ACTBP7	11.7095	4.10277	1.03742	-3.95479	7.66019e-05	0.00348867
ENSG00000186842	LINC00846	86.3962	-2.03581	0.430397	4.73008	2.24427e-06	0.000195534
ENSG00000189212	DPY19L2P1	27.902	2.56097	0.597222	-4.28814	1.80176e-05	0.00108316
ENSG00000197582	GPX1P1	1239.53	-1.18968	0.283512	4.19623	2.71399e-05	0.0015107
ENSG00000197744	PTMAP2	4363.95	-1.26306	0.150259	8.40592	4.24509e-17	4.50354e-14
ENSG00000197847	SLC22A20P	24.6958	2.32172	0.507172	-4.57778	4.6994e-06	0.00036689
ENSG00000198134	PTMAP9	831.506	-1.11277	0.163597	6.8019	1.03247e-11	4.23195e-09
ENSG00000199477	SNORA31	44.1345	1.80874	0.49684	-3.64049	0.000272124	0.00938385
ENSG00000199574	SNORD18C	68.9053	-2.0434	0.471067	4.3378	1.43914e-05	0.000901209
ENSG00000199631	SNORD33	104.582	-2.43668	0.511805	4.76096	1.92675e-06	0.000172881
ENSG00000199673	SNORD16	67.6179	-1.97658	0.409629	4.8253	1.39795e-06	0.000130632
ENSG00000199744	SNORD36A	312.885	-1.20946	0.301988	4.00499	6.20202e-05	0.00293579
ENSG00000199785	SNORA52	62.663	-1.55528	0.394602	3.9414	8.10074e-05	0.00362523
ENSG00000200084	SNORD68	463.656	-1.89202	0.574814	3.29154	0.000996394	0.0245827
ENSG00000200087	SNORA73B	92.3255	-2.4999	0.51242	4.87863	1.06826e-06	0.000103581
ENSG00000200259	SNORD35A	116.23	-2.69879	0.538363	5.01296	5.36004e-07	5.89777e-05
ENSG00000200320	SNORA63	179.909	-1.93829	0.350995	5.52228	3.34627e-08	5.48636e-06
ENSG00000200418	SNORA63B	123.435	-2.47738	0.329347	7.52211	5.38987e-14	3.14615e-11
ENSG00000200530	SNORD35B	93.6206	-1.34853	0.387979	3.47577	0.000509388	0.0149379
ENSG00000200534	SNORA33	65.6545	-1.74353	0.491049	3.55063	0.000384309	0.0121384
ENSG00000200623	SNORD18A	29.9107	-2.96243	0.615526	4.81284	1.48799e-06	0.00013762
ENSG00000200779	RNU6-105P	6.05601	-5.6066	1.66028	3.3769	0.000733065	0.0197326
ENSG00000200831	SNORD36B	138.443	-1.16825	0.350689	3.33131	0.000864385	0.022235
ENSG00000200913	SNORD46	70.5212	-1.87761	0.404125	4.64611	3.38248e-06	0.00027983
ENSG00000200983	SNORA3A	33.7269	-2.20699	0.638914	3.45429	0.00055175	0.0158671
ENSG00000201403	SNORD14B	80.0449	-1.47661	0.322846	4.57373	4.79121e-06	0.000370856
ENSG00000201487	SNORD45B	56.2807	-1.60871	0.376345	4.27456	1.91513e-05	0.0011202
ENSG00000201512	SNORA71C	60.4085	-1.18067	0.340704	3.4654	0.000529447	0.0153514
ENSG00000201675	SNORD32A	99.8509	-2.4749	0.474402	5.21689	1.81953e-07	2.486e-05
ENSG00000201772	SNORA5C	17.3218	-1.96605	0.622831	3.15664	0.001596	0.0356235
ENSG00000201778	RF00019	91.2958	-2.03569	0.33377	6.09909	1.06671e-09	2.46644e-07
ENSG00000202503	SNORD34	114.746	-2.41288	0.466714	5.16993	2.34176e-07	2.99968e-05
ENSG00000203411	RF00017	12.1671	-6.61404	1.62644	4.06658	4.77072e-05	0.00237679
ENSG00000203709	MIR29B2CHG	38.7212	1.36698	0.399291	-3.42353	0.000618135	0.0172571
ENSG00000203875	SNHG5	537.78	-1.48119	0.162794	9.09856	9.15356e-20	1.26988e-16
ENSG00000204666	AC010624.1	15.9971	2.55162	0.611998	-4.16933	3.0549e-05	0.00164503
ENSG00000205890	AC108134.1	12.4953	2.28694	0.656485	-3.48361	0.000494704	0.0146023
ENSG00000205959	AC105345.1	37.5711	-1.83212	0.490284	3.73685	0.000186343	0.00692303
ENSG00000206573	THUMPD3-AS1	1158.59	1.04154	0.187619	-5.55137	2.83446e-08	4.68986e-06
ENSG00000206602	SNORD58A	86.6848	-1.56196	0.404337	3.86303	0.000111991	0.00464311
ENSG00000206611	SNORD24	62.1626	-1.75527	0.459613	3.81902	0.00013398	0.00539361
ENSG00000206620	SNORD45C	51.6168	-2.19435	0.443585	4.94684	7.5426e-07	7.77319e-05
ENSG00000206622	SNORA69	45.2258	-1.99991	0.617031	3.24118	0.00119035	0.0283594
ENSG00000206625	RNU6-1	75.7145	10.6683	0.891624	-11.965	5.41878e-33	4.88639e-29
ENSG00000207165	SNORA70	322.093	-1.08334	0.20794	5.20988	1.88963e-07	2.56237e-05
ENSG00000207166	SNORA68	68.609	-2.42718	0.62362	3.89208	9.93893e-05	0.00423756
ENSG00000207200	RNU6-45P	12.1327	2.31402	0.63313	-3.65488	0.0002573	0.00899304
ENSG00000207241	SNORD45A	66.2532	-2.75863	0.419029	6.58339	4.59843e-11	1.62613e-08
ENSG00000207280	SNORD20	33.3521	-3.85031	0.898743	4.28411	1.83473e-05	0.00109179
ENSG00000207445	SNORD15B	32.5784	-2.9322	0.684547	4.28342	1.84043e-05	0.00109179
ENSG00000209480	SNORD83B	220.519	-2.29812	0.371563	6.18499	6.21048e-10	1.53433e-07
ENSG00000209482	SNORD83A	161.766	-1.50569	0.317809	4.73771	2.16146e-06	0.000190155
ENSG00000210195	MT-TT	255.464	-1.00186	0.294115	3.40634	0.000658398	0.0180661
ENSG00000211592	IGKC	9.67418	-6.28263	1.74801	3.59417	0.000325433	0.0106519
ENSG00000211698	TRGV4	12.8366	3.03636	0.763418	-3.97733	6.96935e-05	0.00321463
ENSG00000212232	SNORD17	160.26	-1.76193	0.284842	6.18563	6.1854e-10	1.53433e-07
ENSG00000212452	SNORD69	58.5399	-1.39329	0.455499	3.05881	0.00222219	0.0458025
ENSG00000212498	SNORD86	290.855	-1.04411	0.213893	4.88148	1.05294e-06	0.000102648
ENSG00000212643	ZRSR2P1	871.595	1.28722	0.213589	-6.02662	1.67422e-09	3.68226e-07
ENSG00000212694	LINC01089	176.775	1.59286	0.326677	-4.87595	1.08287e-06	0.000104437
ENSG00000213073	AL353625.1	134.017	1.13256	0.283816	-3.99047	6.59428e-05	0.00308103
ENSG00000213188	YBX1P4	8.98858	3.61107	0.787299	-4.58665	4.50412e-06	0.000353271
ENSG00000213371	NAP1L1P3	87.0718	-1.5653	0.306641	5.10467	3.31372e-07	3.93177e-05
ENSG00000213453	FTH1P3	75.1096	3.45238	0.52791	-6.53971	6.16371e-11	2.05857e-08
ENSG00000213574	LDHAP5	580.147	-1.201	0.18904	6.35316	2.10938e-10	6.2365e-08
ENSG00000213630	BOLA3P3	209.154	-1.04172	0.255308	4.08024	4.49896e-05	0.00227918
ENSG00000213693	SEC14L1P1	146.483	1.34254	0.388157	-3.45874	0.000542702	0.0156602
ENSG00000213707	HMGB1P10	9.15331	2.79342	0.736312	-3.7938	0.00014836	0.00584206
ENSG00000213763	ACTBP2	701.643	-1.18002	0.209594	5.63	1.80206e-08	3.15536e-06
ENSG00000213842	SUGT1P2	62.4968	1.08032	0.306594	-3.52362	0.000425693	0.0132597
ENSG00000213864	EEF1B2P2	39.4871	-1.23015	0.385441	3.19153	0.0014152	0.0323107
ENSG00000213943	KRT18P17	110.314	1.63136	0.377222	-4.32467	1.52763e-05	0.000950029
ENSG00000214035	AC073310.1	24.8585	1.35537	0.4286	-3.16232	0.00156516	0.035022
ENSG00000214182	PTMAP5	6297.28	-1.14748	0.151591	7.56957	3.74459e-14	2.36989e-11
ENSG00000214433	GOLGA2P8	19.6835	2.33792	0.547886	-4.26717	1.97966e-05	0.00114801
ENSG00000214650	AC073592.1	11.014	3.44418	0.880266	-3.91266	9.12851e-05	0.00397511
ENSG00000214783	POLR2J4	185.106	1.22382	0.347946	-3.51728	0.000435998	0.0134543
ENSG00000214810	CYCSP55	300.841	-1.01097	0.271063	3.72966	0.000191738	0.00707158
ENSG00000214820	MPRIPP1	372.236	-1.04925	0.30975	3.38742	0.000705538	0.0191344
ENSG00000214900	LINC01588	57.4709	1.19532	0.295637	-4.0432	5.27258e-05	0.00255263
ENSG00000215067	ALOX12-AS1	57.0253	1.31035	0.323635	-4.04886	5.14686e-05	0.00252238
ENSG00000215347	SLC25A5P1	114.854	-1.0052	0.246252	4.08201	4.46488e-05	0.00226828
ENSG00000215481	BCRP3	27.6695	1.414	0.465367	-3.03846	0.00237792	0.0480782
ENSG00000216621	AL583835.2	7.70411	2.94724	0.964577	-3.05547	0.00224707	0.0461571
ENSG00000216895	AC009403.1	90.5231	1.4215	0.269315	-5.27821	1.3045e-07	1.85977e-05
ENSG00000217447	AL021331.1	8.64809	-6.11849	1.63613	3.73961	0.000184304	0.0068676
ENSG00000218510	LINC00339	73.2491	-1.18787	0.374099	3.17529	0.00149689	0.0338226
ENSG00000218582	GAPDHP63	131.641	-1.00469	0.249412	4.02822	5.62008e-05	0.00268854
ENSG00000220323	HIST2H2BD	81.9065	1.37187	0.335977	-4.08323	4.44146e-05	0.00226276
ENSG00000220749	RPL21P28	84.9588	5.09962	0.35568	-14.3377	1.27286e-46	2.2956e-42
ENSG00000220988	SNORD88C	19.5893	-1.81332	0.595681	3.04411	0.00233368	0.0475033
ENSG00000221116	SNORD110	100.656	-1.81452	0.320462	5.66219	1.4945e-08	2.64249e-06
ENSG00000221184	AL513534.1	28.812	-1.62366	0.510559	3.18016	0.00147193	0.0333077
ENSG00000221241	SNORD88A	6.79814	-5.77353	1.77263	3.25705	0.00112578	0.0270712
ENSG00000221381	SNORD88B	60.6065	-2.30708	0.521341	4.42528	9.63157e-06	0.000645745
ENSG00000221500	SNORD100	51.2082	-1.51112	0.433958	3.48217	0.000497367	0.014633
ENSG00000221953	C1orf229	58.0468	1.05128	0.306412	-3.43093	0.00060152	0.0170038
ENSG00000222020	HDAC4-AS1	36.9183	1.26088	0.345744	-3.64686	0.000265462	0.00920692
ENSG00000222881	RF00019	6.09442	-5.61945	1.70215	3.30138	0.000962092	0.0238999
ENSG00000223663	NDUFB4P8	4.93291	3.7969	1.19009	-3.19043	0.00142062	0.0323905
ENSG00000223922	ASS1P2	60.0254	3.37291	0.35061	-9.62014	6.57404e-22	1.48203e-18
ENSG00000223959	AFG3L1P	697.169	-1.01919	0.179137	5.68947	1.27435e-08	2.29828e-06
ENSG00000224063	AC007319.1	36.0159	1.42688	0.424976	-3.35755	0.000786374	0.0208614
ENSG00000224186	C5orf66	422.697	-1.24902	0.268368	4.65414	3.25332e-06	0.000270385
ENSG00000224255	PDCL3P6	5.89287	4.09561	1.09877	-3.72747	0.000193413	0.00711878
ENSG00000224334	AP000357.1	129.969	-1.15798	0.240996	4.80499	1.54761e-06	0.000140966
ENSG00000224416	IFNA22P	17.9806	2.63146	0.868284	-3.03064	0.00244036	0.0488477
ENSG00000224437	PIGUP1	102.934	-1.09564	0.259946	4.21488	2.49916e-05	0.00140851
ENSG00000224545	AC008264.1	2.50557	5.74917	1.73416	-3.31526	0.000915593	0.0231658
ENSG00000224758	LINC01167	32.1718	1.52596	0.401674	-3.799	0.00014528	0.00574587
ENSG00000224908	TIMM8BP2	157.996	-1.65388	0.400035	4.13433	3.55992e-05	0.00187804
ENSG00000224934	AL391684.1	168.521	1.02895	0.27749	-3.70804	0.000208868	0.00764083
ENSG00000225091	SNORA71A	31.5886	-2.12403	0.546677	3.88536	0.000102179	0.0043157
ENSG00000225217	HSPA7	27.7853	2.71427	0.431353	-6.29245	3.12484e-10	8.41142e-08
ENSG00000225284	AC018693.1	27.7419	-1.99196	0.520599	3.82628	0.000130093	0.0053082
ENSG00000225400	RAB28P5	20.1691	-2.22358	0.671603	3.31085	0.000930132	0.0233309
ENSG00000225449	RAB6C-AS1	127.978	1.20079	0.2628	-4.56922	4.89551e-06	0.000374173
ENSG00000225507	AC069282.1	106.243	1.12277	0.311904	-3.59972	0.000318555	0.0105283
ENSG00000225630	MTND2P28	35.3522	-1.57564	0.428214	3.67956	0.000233635	0.00837697
ENSG00000225695	HNRNPA1P35	66.5859	-1.40379	0.339553	4.13424	3.56135e-05	0.00187804
ENSG00000225783	MIAT	29.778	1.48551	0.443098	-3.35255	0.00080071	0.0211123
ENSG00000225951	ODF2-AS1	17.9141	-2.30319	0.635594	3.62369	0.000290432	0.00988291
ENSG00000226415	TPI1P1	8092.46	-1.1434	0.151098	7.5673	3.81075e-14	2.36989e-11
ENSG00000226535	AL445487.1	74.7903	1.20005	0.278518	-4.30871	1.64206e-05	0.0010142
ENSG00000226549	SCDP1	1081.98	-1.77597	0.523052	3.39539	0.000685297	0.0186415
ENSG00000226572	SNORD57	267.625	-2.03204	0.375641	5.40953	6.31896e-08	9.88138e-06
ENSG00000226688	ENTPD1-AS1	227.236	-1.12452	0.222097	5.06318	4.12313e-07	4.82861e-05
ENSG00000226790	HNRNPA3P1	225.962	-1.16227	0.258445	4.49719	6.88586e-06	0.000490856
ENSG00000226849	AL109811.1	174.809	-1.15991	0.323928	3.58078	0.000342574	0.0110922
ENSG00000226864	ATE1-AS1	39.697	1.2516	0.408458	-3.06421	0.00218247	0.0451385
ENSG00000227060	LINC00629	21.6563	1.51283	0.448377	-3.37402	0.000740791	0.0199108
ENSG00000227245	AC092042.1	4.6791	-5.23374	1.69241	3.09248	0.0019849	0.0417551
ENSG00000227376	FTH1P16	33.1931	2.28581	0.550201	-4.15449	3.26008e-05	0.00173438
ENSG00000227388	AL133410.1	9.37929	2.92723	0.708738	-4.1302	3.62449e-05	0.00190023
ENSG00000227470	AC073415.1	16.3588	-2.28526	0.721171	3.16882	0.00153061	0.0344197
ENSG00000227590	ATP5MC1P5	110.16	-1.13081	0.257371	4.39371	1.11431e-05	0.00073464
ENSG00000227896	AL731569.1	90.8045	1.52618	0.272384	-5.60304	2.10624e-08	3.58358e-06
ENSG00000228040	AL390729.1	7.54676	3.03995	0.918754	-3.30878	0.000937037	0.0233793
ENSG00000228686	AL590723.1	7.42623	2.43657	0.784798	-3.1047	0.00190469	0.0408109
ENSG00000229056	HECW2-AS1	4.11154	5.41795	1.47104	-3.68307	0.000230442	0.00829173
ENSG00000229257	AL807752.2	108.219	-1.53683	0.394014	3.90044	9.60186e-05	0.00414045
ENSG00000229431	AL139289.1	86.9433	-2.35205	0.5401	4.35485	1.33159e-05	0.000843685
ENSG00000229780	UBE2Q1-AS1	23.2267	-2.76597	0.765716	3.61227	0.000303526	0.0101939
ENSG00000229808	AL391825.1	95.8082	1.65673	0.332569	-4.98161	6.30573e-07	6.69885e-05
ENSG00000229867	STEAP3-AS1	81.0509	-1.54457	0.350954	4.40105	1.0773e-05	0.000716938
ENSG00000229931	AL137003.1	58.6786	1.77691	0.447876	-3.96741	7.26583e-05	0.00333433
ENSG00000230002	ALMS1-IT1	68.6146	2.24012	0.319864	-7.00334	2.49934e-12	1.09941e-09
ENSG00000230581	ACTG1P14	12.2644	2.29919	0.631301	-3.64199	0.000270536	0.00934696
ENSG00000230711	CTAGE13P	29.2231	1.15057	0.372083	-3.09225	0.00198647	0.0417551
ENSG00000230836	LINC01293	3.92154	4.81298	1.50127	-3.20593	0.00134626	0.031128
ENSG00000230844	ZNF674-AS1	235.821	1.26063	0.214136	-5.88705	3.93145e-09	7.79162e-07
ENSG00000231154	MORF4L2-AS1	126.424	1.50802	0.318177	-4.73957	2.14169e-06	0.00018934
ENSG00000231245	C1DP1	234.056	1.0045	0.224934	-4.46577	7.97816e-06	0.000553408
ENSG00000231519	AC007285.2	7.52956	-5.91702	1.60649	3.68321	0.000230317	0.00829173
ENSG00000231721	LINC-PINT	59.3861	1.58163	0.335561	-4.71339	2.43632e-06	0.000208241
ENSG00000231731	AC010976.1	169.064	-1.23436	0.278573	4.43102	9.37905e-06	0.000631161
ENSG00000231830	AC245140.1	6.11825	3.32389	1.06501	-3.12099	0.00180242	0.0392119
ENSG00000231864	AL807752.3	482.944	-1.15074	0.231236	4.97648	6.47498e-07	6.78932e-05
ENSG00000231878	SNRPFP1	342.351	-1.05444	0.278224	3.78989	0.000150716	0.00590906
ENSG00000231884	NDUFB1P1	70.0432	-1.24171	0.410455	3.02521	0.00248463	0.0495142
ENSG00000231890	DARS-AS1	65.1916	-1.32579	0.404964	3.27385	0.00106092	0.0257865
ENSG00000231969	AC007364.1	31.2189	-2.45199	0.607952	4.03319	5.50239e-05	0.00263925
ENSG00000232110	AL353751.1	4.46196	-5.16252	1.70914	3.02054	0.00252325	0.0499593
ENSG00000232303	DFFBP1	58.9828	1.11965	0.297646	-3.76169	0.000168768	0.00643495
ENSG00000232310	AL078590.3	5.92876	3.28918	0.981666	-3.35061	0.000806344	0.021168
ENSG00000232479	AC010900.1	10.2337	2.74818	0.720425	-3.81467	0.000136366	0.00545247
ENSG00000232530	LIF-AS1	6.74293	4.11096	1.17418	-3.50115	0.000463263	0.0139482
ENSG00000232600	TONSL-AS1	34.2685	-1.80755	0.497177	3.63562	0.00027731	0.00952628
ENSG00000232732	AC097717.1	14.1379	2.15537	0.613612	-3.5126	0.000443748	0.0136273
ENSG00000232821	AC003986.2	16.4653	3.40125	0.707448	-4.80777	1.52626e-06	0.000140439
ENSG00000233122	CTAGE7P	93.5534	1.35701	0.246523	-5.50461	3.69984e-08	5.95773e-06
ENSG00000233276	GPX1	2257.52	-1.1513	0.268826	4.2827	1.84639e-05	0.00109179
ENSG00000233435	AGGF1P2	51.6811	1.09344	0.286721	-3.81361	0.000136954	0.00545247
ENSG00000233560	KRT8P39	42.8158	1.39263	0.350658	-3.97148	7.14277e-05	0.00328622
ENSG00000233579	KRT8P15	6.30659	5.10385	1.13412	-4.50028	6.78651e-06	0.000485693
ENSG00000233728	AL929472.3	349.169	-1.01358	0.221664	4.57262	4.81668e-06	0.000371234
ENSG00000233873	RPL7P44	7.74333	3.35718	0.935137	-3.59004	0.000330627	0.0107827
ENSG00000234219	CDCA4P4	8.84066	3.84322	0.832288	-4.61766	3.88095e-06	0.000315284
ENSG00000234264	DEPDC1-AS1	5.28653	-5.41116	1.72261	3.14126	0.00168224	0.0370441
ENSG00000234696	GPR50-AS1	4.95344	-5.31432	1.65348	3.21401	0.00130893	0.0305389
ENSG00000234709	UPF3AP3	17.4083	3.03234	0.557303	-5.44109	5.29555e-08	8.37765e-06
ENSG00000234740	AL162386.2	9.06704	3.91375	0.823802	-4.75083	2.02579e-06	0.000180867
ENSG00000234789	AL590369.1	58.1616	-1.342	0.406827	3.2987	0.000971333	0.0240963
ENSG00000234912	SNHG20	435.845	1.15036	0.243445	-4.72532	2.2975e-06	0.000199209
ENSG00000234964	FABP5P7	475.039	-1.53846	0.201522	7.63417	2.27278e-14	1.51813e-11
ENSG00000235085	AC091153.2	50.3823	1.15756	0.312516	-3.70401	0.000212219	0.00774771
ENSG00000235145	RPSAP16	9.9764	2.1937	0.713941	-3.07267	0.00212153	0.0439791
ENSG00000235298	AL354733.3	64.6251	-2.44943	0.535175	4.57688	4.71963e-06	0.00036689
ENSG00000235316	DUSP8P5	122.118	1.27296	0.309716	-4.11008	3.9552e-05	0.00204977
ENSG00000235363	SNRPGP10	837.959	-1.08307	0.258966	4.18229	2.88584e-05	0.00158195
ENSG00000235527	HIPK1-AS1	19.9387	1.50061	0.481674	-3.11542	0.00183684	0.0397689
ENSG00000235672	AC090286.2	22.4072	3.35565	0.622694	-5.38892	7.08818e-08	1.08335e-05
ENSG00000235674	LDHAP2	597.547	-1.08959	0.184883	5.89342	3.78283e-09	7.58037e-07
ENSG00000235847	LDHAP7	814.678	-1.32086	0.228926	5.76983	7.93503e-09	1.48055e-06
ENSG00000235888	AF064858.1	22.7099	-2.5341	0.648318	3.90873	9.27819e-05	0.00401276
ENSG00000235912	AL031729.1	179.787	-1.44978	0.378303	3.83232	0.00012694	0.00520567
ENSG00000235927	NEXN-AS1	58.9599	1.28661	0.340071	-3.78337	0.000154721	0.00602678
ENSG00000235958	UBOX5-AS1	57.5106	1.13575	0.354049	-3.20788	0.00133715	0.0309571
ENSG00000236194	AC099811.1	21.6373	2.07272	0.483201	-4.28956	1.7903e-05	0.00108316
ENSG00000236255	AC009404.1	282.653	1.05345	0.209647	-5.02486	5.0379e-07	5.69169e-05
ENSG00000236527	ARF4P2	12.2093	2.52882	0.64849	-3.89956	9.63692e-05	0.00414045
ENSG00000236565	HNRNPA3P5	884.886	-1.10631	0.191349	5.78162	7.39829e-09	1.40451e-06
ENSG00000236670	KRT18P5	43.6412	3.02221	0.483324	-6.25296	4.02734e-10	1.05265e-07
ENSG00000236671	PRKG1-AS1	61.9005	1.6868	0.336574	-5.01168	5.3958e-07	5.89777e-05
ENSG00000236682	MAP3K2-DT	26.4431	1.65417	0.470968	-3.51227	0.000444296	0.0136273
ENSG00000236778	INTS6-AS1	46.4417	1.51967	0.466701	-3.25619	0.00112918	0.027117
ENSG00000236824	BCYRN1	22.1219	-3.17899	0.715186	4.44498	8.78985e-06	0.000600473
ENSG00000236972	FABP5P1	90.4475	-1.01052	0.28781	3.51108	0.000446289	0.0136421
ENSG00000237017	AC245052.4	20.2045	-3.84615	0.973601	3.95044	7.80086e-05	0.00352603
ENSG00000237437	ASS1P12	95.798	-1.09027	0.261501	4.16928	3.05564e-05	0.00164503
ENSG00000237491	AL669831.5	108.967	1.08064	0.249829	-4.32553	1.52168e-05	0.000949605
ENSG00000237517	DGCR5	192.85	-1.0137	0.233165	4.34756	1.37661e-05	0.000868081
ENSG00000237828	PA2G4P1	288.068	-1.1543	0.188193	6.13357	8.59273e-10	2.03908e-07
ENSG00000237863	AL035425.1	839.996	-2.14541	0.571512	3.75392	0.000174094	0.00657002
ENSG00000238247	AC006210.2	324.629	-1.27254	0.255855	4.97366	6.57006e-07	6.84919e-05
ENSG00000238423	SNORD42B	25.5374	-2.39568	0.722894	3.31401	0.000919687	0.0232293
ENSG00000238597	SNORD4B	29.7666	-3.09664	0.765629	4.04457	5.24194e-05	0.00254999
ENSG00000238622	SNORD97	18.3865	-2.65823	0.810445	3.27997	0.00103819	0.0254054
ENSG00000238650	SNORD54	33.5886	-2.14777	0.637782	3.36757	0.000758345	0.0203052
ENSG00000238795	SCARNA12	225.915	-1.91134	0.337086	5.67018	1.42648e-08	2.54718e-06
ENSG00000238862	SNORD19B	83.8974	-1.18171	0.337155	3.50493	0.000456724	0.0138205
ENSG00000238917	SNORD10	94.3989	-1.43075	0.390236	3.66637	0.000246013	0.00868269
ENSG00000238942	SNORD2	80.1324	-2.57979	0.399487	6.45776	1.06261e-10	3.36214e-08
ENSG00000239419	RN7SL535P	4.95898	-5.31613	1.75532	3.02858	0.00245703	0.0490725
ENSG00000239653	PSMD6-AS2	89.0545	1.22828	0.366287	-3.35334	0.00079843	0.021083
ENSG00000239718	HLTF-AS1	75.4242	-1.35588	0.408991	3.31518	0.000915843	0.0231658
ENSG00000239719	AC004890.1	147.338	-1.50811	0.397156	3.79728	0.000146294	0.00577334
ENSG00000239791	AC002310.2	105.698	1.41536	0.327944	-4.31585	1.58987e-05	0.000985337
ENSG00000240219	AL512306.2	67.4787	3.40464	0.342938	-9.92786	3.14949e-23	9.46684e-20
ENSG00000240418	AC020917.1	22.3581	1.50261	0.495405	-3.03311	0.00242051	0.0486124
ENSG00000240668	KRT8P36	32.1295	3.0763	0.692247	-4.44393	8.8329e-06	0.000601137
ENSG00000240731	AL139287.1	140.807	-1.14693	0.317165	3.6162	0.000298956	0.0100779
ENSG00000241073	AC093019.2	315.495	1.04295	0.284396	-3.66724	0.000245186	0.00867046
ENSG00000241217	RN7SL809P	9.81993	-3.26475	1.05887	3.08325	0.00204755	0.0427899
ENSG00000241532	AGGF1P3	47.2263	1.60688	0.310829	-5.16966	2.34519e-07	2.99968e-05
ENSG00000241547	ACTG1P20	51.4001	2.10929	0.519016	-4.06401	4.82358e-05	0.00239557
ENSG00000241607	AC245096.1	37.4609	2.0548	0.424136	-4.84469	1.26811e-06	0.00011974
ENSG00000241735	FABP5P3	25.4878	-1.50738	0.486981	3.09537	0.00196569	0.041512
ENSG00000241772	AC092620.1	108.418	1.71476	0.283591	-6.0466	1.47937e-09	3.29389e-07
ENSG00000242338	BMS1P4	23.6768	-2.0488	0.630231	3.25087	0.00115054	0.0275931
ENSG00000242396	AC096536.2	284.11	-1.23658	0.269436	4.58951	4.44279e-06	0.000352977
ENSG00000242583	AC008040.2	27.0667	2.18214	0.464119	-4.70169	2.58017e-06	0.000219497
ENSG00000242670	RPL22P13	94.5817	-1.11903	0.288772	3.87514	0.000106565	0.00447997
ENSG00000242902	FLNC-AS1	62.6313	1.01278	0.295251	-3.43023	0.000603075	0.0170211
ENSG00000243094	AC079203.1	6.66289	-5.74494	1.73821	3.3051	0.000949436	0.0236507
ENSG00000243181	AC087343.1	16.9527	3.32104	0.602629	-5.51093	3.56951e-08	5.79965e-06
ENSG00000245112	SMARCA5-AS1	631.75	-1.01853	0.286628	3.55349	0.000380155	0.0120826
ENSG00000245146	MALINC1	116.387	1.01149	0.257339	-3.93056	8.47468e-05	0.00374522
ENSG00000245149	RNF139-AS1	162.523	2.17308	0.217967	-9.96977	2.06704e-23	7.45581e-20
ENSG00000245322	AC097460.1	130.46	-1.19328	0.286086	4.17106	3.03186e-05	0.00164203
ENSG00000245532	NEAT1	3891.44	1.81136	0.211491	-8.56475	1.08311e-17	1.30226e-14
ENSG00000245534	RORA-AS1	21.3683	1.54192	0.462905	-3.33096	0.000865483	0.022235
ENSG00000246731	AC100786.1	40.4806	-1.61248	0.527403	3.0574	0.00223267	0.0459136
ENSG00000246763	RGMB-AS1	102.647	-1.62027	0.349131	4.64087	3.46937e-06	0.000285708
ENSG00000247092	SNHG10	429.076	1.69983	0.203629	-8.34771	6.96019e-17	6.97372e-14
ENSG00000247151	CSTF3-DT	10.6842	2.67312	0.709885	-3.76557	0.000166169	0.00634929
ENSG00000247400	DNAJC3-DT	66.8991	1.51696	0.29449	-5.15114	2.58903e-07	3.22022e-05
ENSG00000247982	LINC00926	45.2495	1.22205	0.358523	-3.40857	0.000653054	0.0179814
ENSG00000248213	CICP16	71.5261	-2.00306	0.457322	4.37998	1.18689e-05	0.000769986
ENSG00000248309	MEF2C-AS1	31.298	1.49907	0.436128	-3.43723	0.000587695	0.0166701
ENSG00000248367	AC008610.1	36.7549	1.58357	0.454695	-3.48271	0.000496369	0.0146275
ENSG00000248406	AC008758.3	14.4761	2.59851	0.666684	-3.89766	9.71269e-05	0.00415091
ENSG00000249087	ZNF436-AS1	162.026	1.94122	0.276689	-7.0159	2.2847e-12	1.03012e-09
ENSG00000249661	TNRC18P1	24.4449	1.98089	0.460294	-4.30353	1.68098e-05	0.00102768
ENSG00000249898	MCPH1-AS1	30.8172	1.23896	0.400787	-3.09132	0.00199269	0.0418372
ENSG00000250130	AC090519.1	8.10863	4.85097	1.07294	-4.52119	6.1492e-06	0.00044718
ENSG00000250332	AC010460.3	138.37	-1.01079	0.328428	3.07766	0.00208634	0.0432993
ENSG00000250539	KRT8P33	116.976	1.02588	0.287351	-3.57013	0.000356803	0.0114705
ENSG00000250608	AC010210.1	15.7938	3.1361	0.704264	-4.45301	8.46735e-06	0.00058509
ENSG00000250656	ST3GAL1P1	6.17146	2.75867	0.857398	-3.21749	0.00129318	0.0302889
ENSG00000250899	AC125807.2	256.4	-1.20215	0.30073	3.99744	6.40315e-05	0.00300731
ENSG00000250988	SNHG21	57.9188	1.2422	0.360661	-3.44422	0.000572711	0.016369
ENSG00000251023	AC114980.1	14.9315	1.9273	0.625804	-3.07971	0.002072	0.0431749
ENSG00000251108	YBX1P5	4.64448	4.62142	1.28517	-3.59597	0.000323186	0.0105976
ENSG00000251141	MRPS30-DT	47.1907	1.00595	0.315197	-3.19151	0.00141533	0.0323107
ENSG00000251179	TMEM92-AS1	3.57102	4.64446	1.41808	-3.27516	0.00105601	0.0257366
ENSG00000251414	AC138956.2	36.6092	-1.84543	0.560282	3.29375	0.000988595	0.0244908
ENSG00000251441	RTEL1P1	40.8415	1.37471	0.36362	-3.78061	0.000156443	0.00606762
ENSG00000251455	AC092611.1	35.1044	1.30242	0.405137	-3.21476	0.00130552	0.0304987
ENSG00000251595	ABCA11P	158.119	-1.0337	0.292211	3.5375	0.000403938	0.0126257
ENSG00000251602	AL928654.1	101.56	-1.2005	0.301388	3.98322	6.79871e-05	0.00315205
ENSG00000251669	FAM86EP	111.05	-1.20131	0.299289	4.01386	5.97343e-05	0.0028425
ENSG00000252481	SCARNA13	45.8021	2.38358	0.35817	-6.65488	2.83524e-11	1.06528e-08
ENSG00000253508	AC004080.2	44.0208	-1.30436	0.401747	3.24672	0.00116743	0.0279239
ENSG00000253683	AC027309.2	1143.93	-1.25891	0.283487	4.44081	8.96188e-06	0.000605347
ENSG00000254427	AC103736.1	12.4807	2.39088	0.606365	-3.94298	8.04757e-05	0.0036104
ENSG00000254595	AC084337.1	41.9104	-1.40417	0.386869	3.62956	0.000283901	0.00969725
ENSG00000254612	AP001000.1	2770.84	1.21602	0.140973	-8.62592	6.35803e-18	8.1905e-15
ENSG00000254876	SUGT1P4-STRA6LP	26.9926	1.51111	0.478889	-3.15545	0.00160251	0.0356408
ENSG00000254910	AC136475.2	35.9998	1.05113	0.344769	-3.04879	0.00229767	0.0469824
ENSG00000254978	ALG1L9P	58.8775	-1.20629	0.382293	3.15542	0.0016027	0.0356408
ENSG00000255389	Z97989.1	53.785	1.19698	0.348249	-3.43715	0.000587866	0.0166701
ENSG00000255458	AC108471.2	18.4297	1.69012	0.523391	-3.22918	0.00124145	0.0293057
ENSG00000255503	AP001767.3	46.3781	1.24727	0.36598	-3.40802	0.00065437	0.0179902
ENSG00000255513	AC005363.1	734.413	-1.3368	0.331312	4.03487	5.46323e-05	0.00262745
ENSG00000255847	AP003717.1	33.0552	1.56904	0.41372	-3.79252	0.000149128	0.00585954
ENSG00000255929	AP000943.3	77.7351	-1.02819	0.327251	3.14189	0.00167862	0.0370096
ENSG00000256116	AP001453.1	89.982	1.7771	0.347041	-5.1207	3.04396e-07	3.65985e-05
ENSG00000256152	AC027290.1	315.774	1.2663	0.207301	-6.10848	1.00586e-09	2.35594e-07
ENSG00000256973	AC053513.1	15.8761	-2.92122	0.772273	3.78263	0.000155181	0.00603165
ENSG00000257386	AC025257.1	631.725	-1.08428	0.237961	4.55654	5.20039e-06	0.000390788
ENSG00000257410	AC089984.1	55.0876	1.73474	0.343576	-5.04908	4.43944e-07	5.1324e-05
ENSG00000257497	AC121761.1	351.554	1.08012	0.215487	-5.01247	5.37358e-07	5.89777e-05
ENSG00000257542	OR7E47P	9.10952	3.17929	0.761754	-4.17365	2.9976e-05	0.00162837
ENSG00000257553	AC034102.4	1465.53	-1.26521	0.161004	7.85826	3.89499e-15	3.05418e-12
ENSG00000257596	SCAT2	74.0078	2.76824	0.291551	-9.4949	2.20412e-21	3.61376e-18
ENSG00000257752	AC091516.1	14.2435	-2.74247	0.76889	3.56679	0.000361379	0.0115763
ENSG00000257803	AC010200.1	30.3275	1.72135	0.423621	-4.06341	4.83608e-05	0.00239557
ENSG00000257954	AC125611.2	17.2888	2.14983	0.629927	-3.41282	0.000642949	0.0177846
ENSG00000258012	AC026111.1	41.0937	1.1094	0.335943	-3.30234	0.000958823	0.0238515
ENSG00000258359	PCNPP1	37.5754	2.18844	0.483054	-4.53043	5.88644e-06	0.000431553
ENSG00000258469	CHMP4BP1	530.709	1.16673	0.194938	-5.98517	2.16169e-09	4.67791e-07
ENSG00000258611	AC087641.1	15.952	1.97779	0.620328	-3.1883	0.00143112	0.0325744
ENSG00000258789	AL162171.2	76.4429	-1.71582	0.476815	3.59851	0.000320042	0.0105283
ENSG00000258900	HNRNPCP1	85.1607	1.32923	0.363235	-3.65943	0.00025278	0.00890407
ENSG00000259026	AL049833.2	10.824	-3.94156	1.20534	3.27009	0.00107514	0.0259921
ENSG00000259262	NDUFA3P4	11.7499	2.9064	0.859688	-3.38076	0.000722853	0.0195163
ENSG00000259352	AC091117.1	110.862	-1.28043	0.312916	4.09191	4.27838e-05	0.00218585
ENSG00000259607	AC108449.3	72.3227	1.09464	0.283215	-3.86506	0.000111062	0.00462587
ENSG00000259744	AC009269.4	24.1224	1.42148	0.423178	-3.35906	0.00078207	0.0208033
ENSG00000259793	AC013726.1	7.99505	3.6966	1.03224	-3.58115	0.000342081	0.0110922
ENSG00000259941	AC084782.1	48.1773	1.97272	0.384258	-5.13385	2.83873e-07	3.48275e-05
ENSG00000259954	IL21R-AS1	5.82374	4.06827	1.12979	-3.60091	0.000317102	0.0105127
ENSG00000260060	AC009088.1	13.9031	2.46465	0.64504	-3.82092	0.000132955	0.00536431
ENSG00000260082	AC106886.1	21.5154	2.0902	0.578833	-3.61106	0.00030495	0.0102226
ENSG00000260167	AC093249.2	33.1986	1.85301	0.400765	-4.62369	3.76982e-06	0.000308617
ENSG00000260233	SSSCA1-AS1	56.8957	1.1499	0.329936	-3.48524	0.0004917	0.0145374
ENSG00000260257	AL035071.1	118.739	1.48275	0.48454	-3.06012	0.00221245	0.0456539
ENSG00000260279	AC137932.1	58.3589	-1.63616	0.494394	3.30943	0.000934869	0.0233793
ENSG00000260285	AL133367.1	181.87	1.28479	0.229294	-5.60322	2.10401e-08	3.58358e-06
ENSG00000260316	AL008727.1	12.7685	2.89303	0.676406	-4.27706	1.89376e-05	0.00111251
ENSG00000260400	AL513534.2	225.316	1.01171	0.330796	-3.05841	0.00222518	0.0458118
ENSG00000260495	AC009148.1	12.5074	2.79338	0.817356	-3.41758	0.00063181	0.0175034
ENSG00000260526	AC109347.1	53.7973	1.78211	0.408378	-4.36388	1.27775e-05	0.000823008
ENSG00000260566	AC127459.1	91.6242	1.12673	0.358247	-3.14511	0.00166024	0.0366941
ENSG00000260633	AC010207.1	21.2506	2.20886	0.46831	-4.71666	2.39753e-06	0.000205902
ENSG00000260660	AC113208.2	11.9771	2.2838	0.632729	-3.60944	0.000306855	0.0102484
ENSG00000260751	AC008870.2	42.5643	1.52703	0.355776	-4.29211	1.76985e-05	0.00107472
ENSG00000260772	AC012321.1	909.071	1.34518	0.26982	-4.98549	6.1806e-07	6.63494e-05
ENSG00000260799	KRT8P50	45.7032	2.60027	0.604054	-4.30471	1.67208e-05	0.00102571
ENSG00000260879	AL359258.2	76.3336	-1.12198	0.336323	3.33603	0.000849852	0.0220851
ENSG00000260941	LINC00622	19.5029	2.57178	0.771977	-3.33142	0.000864054	0.022235
ENSG00000260942	CAPN10-DT	180.059	1.4658	0.283682	-5.16704	2.37826e-07	3.00864e-05
ENSG00000260978	AC126407.1	47.0356	1.04064	0.343964	-3.02544	0.00248271	0.0495142
ENSG00000261002	AC036103.1	83.3087	1.15077	0.334256	-3.44278	0.000575761	0.0164302
ENSG00000261061	AC092718.4	181.578	1.43252	0.344681	-4.15607	3.23772e-05	0.00172758
ENSG00000261087	AP003469.4	148.249	1.38683	0.213238	-6.50365	7.83921e-11	2.57055e-08
ENSG00000261094	AC007066.2	113.98	2.06094	0.324539	-6.35035	2.14819e-10	6.2488e-08
ENSG00000261136	AC023908.3	65.3685	2.93432	0.320024	-9.16906	4.77178e-20	7.17159e-17
ENSG00000261167	AC107027.3	91.4258	-1.28719	0.370219	3.47684	0.000507354	0.0149025
ENSG00000261251	Z97055.2	28.7214	1.55877	0.484799	-3.2153	0.0013031	0.0304817
ENSG00000261326	LINC01355	138.954	1.99505	0.249582	-7.99356	1.31097e-15	1.12588e-12
ENSG00000261366	MANEA-DT	17.2249	1.75326	0.577782	-3.03447	0.00240955	0.0485003
ENSG00000261373	VPS9D1-AS1	1095.85	-1.64284	0.22161	7.41319	1.23297e-13	6.91625e-11
ENSG00000261409	AL035425.3	9815.93	-1.38892	0.171674	8.09043	5.94533e-16	5.3612e-13
ENSG00000261427	AC099518.3	41.5348	-1.41815	0.403562	3.51409	0.000441263	0.0135805
ENSG00000261490	AC005674.2	24.2246	1.75575	0.527904	-3.32588	0.000881385	0.022431
ENSG00000261505	AL031714.1	335.288	1.07265	0.24153	-4.44107	8.95135e-06	0.000605347
ENSG00000261526	AC012615.1	56.6172	1.42091	0.405555	-3.50362	0.000458981	0.0138655
ENSG00000261534	AL596244.1	110.634	-1.21151	0.321337	3.7702	0.000163116	0.00628591
ENSG00000261654	AL360270.2	33.0613	2.33016	0.374137	-6.22808	4.72187e-10	1.21656e-07
ENSG00000261668	AC093591.2	173.816	1.09435	0.279514	-3.9152	9.03288e-05	0.0039445
ENSG00000261770	AC006504.1	112.472	2.89774	0.385252	-7.52168	5.40786e-14	3.14615e-11
ENSG00000261798	AL033527.3	31.7979	2.33796	0.531567	-4.39824	1.0913e-05	0.000723589
ENSG00000261801	LOXL1-AS1	272.947	-1.11668	0.217577	5.13233	2.86175e-07	3.48727e-05
ENSG00000262172	AC116025.2	20.533	2.05962	0.489528	-4.20737	2.58362e-05	0.00145157
ENSG00000262456	AC006435.1	313.358	1.17916	0.185362	-6.36139	1.9993e-10	6.00955e-08
ENSG00000262554	AC004232.1	36.3211	-1.82357	0.475855	3.8322	0.000127003	0.00520567
ENSG00000262786	AC005224.2	6.61863	3.04225	0.930234	-3.27042	0.00107388	0.0259921
ENSG00000262877	AC110285.2	78.4191	1.23657	0.250299	-4.94038	7.79697e-07	7.98968e-05
ENSG00000263235	AC006111.2	63.3573	-1.28049	0.35578	3.59911	0.000319303	0.0105283
ENSG00000263764	SNORD43	60.641	-1.54503	0.487791	3.1674	0.00153807	0.0345444
ENSG00000263776	SNORA4	237.332	-2.3033	0.390406	5.89975	3.64044e-09	7.377e-07
ENSG00000263826	AC112907.3	172.739	-2.5227	0.311161	8.10739	5.17186e-16	4.90918e-13
ENSG00000265073	AC010761.3	39.2491	-1.6528	0.460866	3.58629	0.000335418	0.0108996
ENSG00000265478	AC107982.3	18.9668	3.64662	0.556887	-6.54822	5.82256e-11	1.98132e-08
ENSG00000265666	RARA-AS1	35.4044	1.47427	0.420907	-3.5026	0.000460745	0.0138955
ENSG00000265749	AC135178.3	93.6555	-2.39851	0.353533	6.7844	1.16571e-11	4.6719e-09
ENSG00000265917	MIR3685	22.9572	1.7151	0.552155	-3.10619	0.00189514	0.0407376
ENSG00000266282	UBL5P2	287.296	-1.11072	0.335349	3.31214	0.000925857	0.0232648
ENSG00000266405	AP005061.1	11.8424	-2.51737	0.833428	3.0205	0.00252357	0.0499593
ENSG00000266490	AC127024.5	56.3515	1.59316	0.397944	-4.00348	6.24172e-05	0.00294684
ENSG00000266651	AC093484.4	33.163	-3.81713	0.829067	4.60413	4.14199e-06	0.000333486
ENSG00000266904	LINC00663	24.1958	1.35861	0.447012	-3.03932	0.00237111	0.0480367
ENSG00000267062	AC018761.2	705.426	-1.10492	0.24302	4.54661	5.45158e-06	0.000407964
ENSG00000267124	AC016588.1	203.353	1.01152	0.225108	-4.4935	7.00633e-06	0.000497477
ENSG00000267152	AC093227.1	81.384	1.3259	0.393272	-3.37145	0.000747728	0.0200674
ENSG00000267254	AC020928.1	87.8507	1.1496	0.31499	-3.64964	0.000262605	0.009143
ENSG00000267278	MAP3K14-AS1	56.1122	1.05116	0.346802	-3.031	0.00243743	0.0488434
ENSG00000267296	CEBPA-DT	174.462	-1.0504	0.260301	4.03534	5.45234e-05	0.00262745
ENSG00000267302	RNFT1-DT	21.1664	2.28901	0.600136	-3.81415	0.000136653	0.00545247
ENSG00000267355	RPL9P29	35.8251	1.56592	0.432404	-3.62142	0.000292987	0.00995107
ENSG00000267437	AC012309.2	64.0452	-1.46255	0.335827	4.35507	1.33024e-05	0.000843685
ENSG00000267475	AC008736.2	49.2743	-1.61351	0.474155	3.40291	0.000666727	0.0182188
ENSG00000267505	AC005180.2	21.5532	1.92219	0.553847	-3.47061	0.000519285	0.0151542
ENSG00000267546	AC015802.4	22.8087	1.80233	0.572266	-3.14946	0.00163571	0.0362409
ENSG00000267575	AC006504.5	237.935	1.79959	0.212712	-8.4602	2.66925e-17	3.00875e-14
ENSG00000267655	AC125437.1	27.7291	1.46413	0.483269	-3.02963	0.00244851	0.0489566
ENSG00000267750	RUNDC3A-AS1	39.2991	1.25257	0.345972	-3.62045	0.000294086	0.00996961
ENSG00000267757	EML2-AS1	92.0028	-1.10012	0.30163	3.64723	0.000265078	0.00920692
ENSG00000267758	AC099811.4	8.75211	2.97425	0.813272	-3.65714	0.000255044	0.00894885
ENSG00000267898	AC026803.2	25.2981	2.22209	0.520208	-4.27154	1.9413e-05	0.0011294
ENSG00000268061	NAPA-AS1	55.132	-1.07817	0.348014	3.09806	0.0019479	0.0412805
ENSG00000268225	AC010487.1	20.6787	1.85881	0.524227	-3.5458	0.00039142	0.0123198
ENSG00000268366	AC010271.1	41.1846	-4.2901	1.18825	3.61045	0.000305666	0.0102276
ENSG00000268403	AC132192.2	149.952	3.15521	0.28653	-11.0118	3.35371e-28	2.01614e-24
ENSG00000268583	AC011466.1	69.0569	1.38459	0.264598	-5.23281	1.66951e-07	2.31613e-05
ENSG00000268636	AC011495.2	52.7743	1.18231	0.364399	-3.24456	0.00117634	0.0280998
ENSG00000268729	AC020922.2	64.1206	1.50196	0.407788	-3.68318	0.000230341	0.00829173
ENSG00000268912	AC012313.5	28.4631	-1.93798	0.527884	3.67122	0.000241398	0.00858699
ENSG00000269293	ZSCAN16-AS1	167.129	1.15913	0.271737	-4.26564	1.99331e-05	0.00115222
ENSG00000269399	AC008764.6	124.642	2.26918	0.312435	-7.26289	3.78916e-13	1.9525e-10
ENSG00000269813	AC010336.6	138.278	1.18021	0.278173	-4.2427	2.20843e-05	0.00126442
ENSG00000269867	AC010326.3	82.4457	1.06899	0.324739	-3.29184	0.000995358	0.0245827
ENSG00000269906	AL606834.1	48.9263	2.05981	0.419131	-4.91448	8.90186e-07	8.86989e-05
ENSG00000269929	AL158152.1	76.1401	1.817	0.403715	-4.50071	6.77267e-06	0.000485693
ENSG00000269937	AC093525.7	41.0279	-2.27048	0.503902	4.50579	6.61259e-06	0.000477032
ENSG00000269939	PCF11-AS1	141.696	1.2416	0.397395	-3.12436	0.00178192	0.0388127
ENSG00000270012	AC232271.1	159.225	1.52973	0.263494	-5.80556	6.41515e-09	1.23082e-06
ENSG00000270036	AC027243.2	18.8225	1.65444	0.535712	-3.0883	0.00201303	0.0421661
ENSG00000270195	AC016773.1	150.929	2.21726	0.232437	-9.53919	1.4395e-21	2.59614e-18
ENSG00000270419	CAHM	30.655	1.38191	0.44713	-3.09063	0.00199733	0.0418858
ENSG00000270557	AC013731.1	7.01059	4.37272	0.957003	-4.56918	4.8963e-06	0.000374173
ENSG00000270605	AL353622.1	314.008	1.1221	0.218258	-5.14117	2.73036e-07	3.37274e-05
ENSG00000270641	TSIX	203.348	1.38163	0.284299	-4.85977	1.17522e-06	0.00011274
ENSG00000270714	MICOS10P2	119.756	-1.84277	0.317354	5.80667	6.3726e-09	1.23082e-06
ENSG00000270728	AL035413.1	31.9826	-1.72886	0.561446	3.0793	0.00207489	0.0431749
ENSG00000270822	AC092032.1	5.12807	4.41788	1.24815	-3.53953	0.000400845	0.0125617
ENSG00000270903	HNRNPA3P9	9.9836	-6.32726	1.60143	3.95101	7.78223e-05	0.00352603
ENSG00000270933	AC010719.1	25.3438	3.14834	0.618002	-5.09438	3.49888e-07	4.12433e-05
ENSG00000271034	AC139700.1	85.57	1.31744	0.269433	-4.88968	1.01001e-06	9.95388e-05
ENSG00000271327	AC010201.2	10.1102	2.64952	0.694161	-3.81686	0.00013516	0.00542899
ENSG00000271335	AL117336.2	35.7371	1.8452	0.395589	-4.66445	3.09444e-06	0.000258371
ENSG00000271452	AC005034.5	43.4564	-1.21523	0.377114	3.22246	0.00127097	0.0298852
ENSG00000271553	AC018638.7	23.4528	1.95211	0.584262	-3.34116	0.000834291	0.0218064
ENSG00000271555	AC113139.1	9.64958	2.717	0.843079	-3.22271	0.00126983	0.0298852
ENSG00000271576	AL359504.2	139.983	1.92539	0.291507	-6.60496	3.97626e-11	1.43424e-08
ENSG00000271659	AL161729.4	17.5438	2.05454	0.655339	-3.13508	0.00171807	0.0375579
ENSG00000271787	AC104794.4	112.66	1.51645	0.293325	-5.16986	2.34268e-07	2.99968e-05
ENSG00000271798	SNORA51	79.7178	-1.45907	0.334092	4.36726	1.25814e-05	0.000813284
ENSG00000271828	AC008937.3	18.8496	-1.86597	0.617769	3.0205	0.00252359	0.0499593
ENSG00000271855	AC073195.1	30.9131	2.18297	0.434576	-5.02323	5.08102e-07	5.69169e-05
ENSG00000271857	AL096865.1	10.7768	3.29921	0.786762	-4.19341	2.74793e-05	0.00152489
ENSG00000271862	AC104118.1	49.9662	1.90654	0.355211	-5.36733	7.99101e-08	1.19106e-05
ENSG00000271870	AC024060.1	60.5887	1.79531	0.443732	-4.04594	5.21146e-05	0.00254712
ENSG00000271895	AL109811.2	148.327	1.39464	0.342845	-4.06785	4.74498e-05	0.00237052
ENSG00000271993	AC126118.1	17.0839	2.49207	0.557332	-4.47142	7.77005e-06	0.000543151
ENSG00000272010	AC100814.1	33.3764	1.66691	0.474843	-3.51045	0.000447354	0.0136515
ENSG00000272145	NFYC-AS1	317.784	1.88743	0.236331	-7.98637	1.38966e-15	1.13921e-12
ENSG00000272163	AF106564.1	863.947	-1.15283	0.329557	3.49812	0.000468554	0.0140839
ENSG00000272170	AL355385.1	43.7997	1.67682	0.425956	-3.93659	8.26468e-05	0.00368944
ENSG00000272205	AL451050.2	71.5571	2.053	0.458876	-4.47397	7.6779e-06	0.000538797
ENSG00000272240	AC004908.1	25.7386	1.75783	0.485799	-3.61842	0.000296407	0.0100295
ENSG00000272275	AC092687.3	41.8236	1.95594	0.418152	-4.67759	2.90268e-06	0.000245774
ENSG00000272296	SNORD96A	153.219	-1.02272	0.270282	3.78391	0.000154384	0.00602664
ENSG00000272341	AL137003.2	355.154	2.41509	0.325934	-7.40974	1.26552e-13	6.91625e-11
ENSG00000272374	Z97832.2	48.0414	1.55426	0.375469	-4.13952	3.48028e-05	0.00184608
ENSG00000272455	AL391244.2	208.411	2.20043	0.347936	-6.32425	2.5446e-10	6.95332e-08
ENSG00000272533	SNORA28	21.6591	-3.39453	1.01519	3.34372	0.000826622	0.0216374
ENSG00000272572	AL138762.1	28.7784	1.54839	0.464821	-3.33115	0.000864894	0.022235
ENSG00000272692	AC010997.4	137.196	1.34956	0.292514	-4.61367	3.95618e-06	0.000319954
ENSG00000272711	AC019069.1	78.2987	-2.39104	0.377697	6.33059	2.44228e-10	6.77638e-08
ENSG00000272807	AC007038.2	45.624	1.3212	0.317041	-4.16729	3.0824e-05	0.0016545
ENSG00000272810	U91328.3	10.2132	3.38324	0.697342	-4.85162	1.22455e-06	0.000116236
ENSG00000272812	AC004908.2	34.3699	1.59907	0.480602	-3.32722	0.000877158	0.022431
ENSG00000272848	AL135910.1	15.445	-2.84735	0.796202	3.57616	0.000348674	0.0112493
ENSG00000272849	AC084018.1	39.149	1.57272	0.374001	-4.20512	2.60939e-05	0.00145698
ENSG00000272948	AP001412.1	70.1257	2.23785	0.375951	-5.95252	2.64046e-09	5.5373e-07
ENSG00000272983	AL117339.4	38.5577	-1.34845	0.443876	3.0379	0.00238237	0.0480941
ENSG00000272990	AC084036.1	27.2154	2.34744	0.598705	-3.92086	8.82332e-05	0.00386791
ENSG00000272991	AF129408.1	104.868	1.72128	0.401354	-4.28869	1.79727e-05	0.00108316
ENSG00000273002	AL355388.2	20.2016	2.19335	0.480874	-4.56117	5.08695e-06	0.000387102
ENSG00000273008	AC010864.1	54.6842	1.43426	0.316502	-4.53161	5.85362e-06	0.000430898
ENSG00000273010	AL360270.3	232.964	1.29894	0.188935	-6.87507	6.19604e-12	2.59874e-09
ENSG00000273129	PACERR	8.37275	2.57738	0.720096	-3.57922	0.00034462	0.0111384
ENSG00000273148	LINC00653	82.6018	2.17675	0.305429	-7.12686	1.02683e-12	5.00508e-10
ENSG00000273247	AC097376.2	89.9836	1.01695	0.296804	-3.42635	0.000611754	0.0171853
ENSG00000273262	AL121928.1	20.5765	-1.92233	0.620757	3.09674	0.00195659	0.0413683
ENSG00000273284	AP001033.2	39.0283	2.60741	0.423372	-6.15868	7.3353e-10	1.76389e-07
ENSG00000273311	DGCR11	63.2253	-1.97163	0.434531	4.53738	5.69576e-06	0.000422728
ENSG00000273342	AP000553.3	20.3636	4.23407	0.578547	-7.31844	2.50868e-13	1.33071e-10
ENSG00000273373	AL355488.1	396.453	1.38901	0.24887	-5.58127	2.3877e-08	4.0245e-06
ENSG00000273374	AC069222.1	52.8043	1.57992	0.414252	-3.81391	0.000136788	0.00545247
ENSG00000273375	AC055764.2	3.35572	4.07756	1.34849	-3.0238	0.00249625	0.0496908
ENSG00000273402	AC004908.3	7.16247	3.64884	0.873539	-4.17708	2.95275e-05	0.00160885
ENSG00000273448	AC006480.2	55.2995	1.44	0.36345	-3.96202	7.43174e-05	0.00340181
ENSG00000273493	AC098479.1	14.7239	2.11098	0.679952	-3.1046	0.00190534	0.0408109
ENSG00000273521	AL162274.1	35.6	-1.62148	0.524122	3.0937	0.00197677	0.0416972
ENSG00000273576	AC009283.1	74.4378	1.42783	0.30145	-4.73656	2.17379e-06	0.000190312
ENSG00000273723	AL139089.1	33.7428	1.56178	0.514134	-3.03768	0.00238404	0.0480941
ENSG00000273987	AC121761.2	14.4757	2.15372	0.553915	-3.88817	0.000101002	0.004276
ENSG00000274020	LINC01138	84.6558	1.30176	0.30238	-4.30503	1.66964e-05	0.00102571
ENSG00000274184	AC011815.2	95.3233	1.99338	0.314219	-6.34392	2.23997e-10	6.41235e-08
ENSG00000274258	MIR6728	380.961	-1.22041	0.200455	6.08821	1.14177e-09	2.60656e-07
ENSG00000274314	MIR6749	5.22677	-5.39144	1.76478	3.05503	0.0022504	0.0461729
ENSG00000274340	AC032011.1	15.0023	2.14865	0.595517	-3.60805	0.000308508	0.0102845
ENSG00000274422	AC245060.5	126.299	1.18884	0.241461	-4.92354	8.49941e-07	8.56979e-05
ENSG00000274460	AC092119.2	83.8571	3.05626	0.535582	-5.70644	1.15367e-08	2.10166e-06
ENSG00000274712	AC005332.4	89.9457	1.21161	0.342627	-3.53624	0.000405873	0.0126642
ENSG00000274751	AC120498.9	17.9009	1.66387	0.524593	-3.17173	0.00151534	0.0341614
ENSG00000274925	ZKSCAN2-DT	177.406	3.039	0.301717	-10.0724	7.32071e-24	3.30072e-20
ENSG00000274979	AC020656.2	7.87264	3.51518	0.820327	-4.2851	1.82656e-05	0.00109079
ENSG00000275038	AC091980.2	41.2639	1.17464	0.365692	-3.2121	0.00131768	0.0307032
ENSG00000275339	Z99129.1	12.222	2.46206	0.633142	-3.88864	0.000100807	0.004276
ENSG00000275413	AC002553.2	28.5653	1.65773	0.531996	-3.11605	0.00183292	0.0397316
ENSG00000275560	AC008115.3	47.987	-2.26581	0.603594	3.75386	0.000174132	0.00657002
ENSG00000275651	MIR6851	7.51712	-5.91599	1.6917	3.49707	0.000470404	0.014116
ENSG00000275764	AC092747.4	270.782	1.25391	0.262447	-4.77775	1.77271e-06	0.000160657
ENSG00000276058	STMN1P1	13.7348	3.17979	0.779741	-4.078	4.54239e-05	0.00228832
ENSG00000276071	AC074138.1	29.8312	1.69692	0.492018	-3.4489	0.000562882	0.0161136
ENSG00000276337	AC105429.1	160.095	1.76032	0.243985	-7.21486	5.3989e-13	2.7047e-10
ENSG00000276445	AC005393.1	45.4631	1.85665	0.585573	-3.17066	0.00152092	0.0342445
ENSG00000276449	AC004076.2	47.7	1.24796	0.381509	-3.27113	0.00107118	0.0259661
ENSG00000276488	AC008735.4	16.4118	-3.53425	1.0113	3.49476	0.00047449	0.0141679
ENSG00000276517	AL133243.3	69.5443	1.12864	0.269916	-4.18145	2.89658e-05	0.00158303
ENSG00000276564	AC130650.2	115.923	1.16549	0.231974	-5.02423	5.05467e-07	5.69169e-05
ENSG00000276791	AC092117.1	146.335	1.53519	0.318572	-4.81898	1.44296e-06	0.000134143
ENSG00000276926	MIR6797	25.6696	-3.22886	0.815514	3.95929	7.51732e-05	0.00343227
ENSG00000276975	HYDIN2	3.51189	4.15709	1.31453	-3.16242	0.00156463	0.035022
ENSG00000277502	RF02271	94.1828	-1.15829	0.338211	3.42474	0.000615379	0.0172335
ENSG00000277534	AC007996.1	189.037	1.84491	0.31084	-5.93523	2.93432e-09	6.08281e-07
ENSG00000277693	AP003900.1	10.1783	2.73786	0.707058	-3.87218	0.000107866	0.00451496
ENSG00000277767	AL442128.2	12.7379	2.45216	0.758295	-3.23378	0.00122165	0.028876
ENSG00000277986	RF00015	102.034	-1.87149	0.354618	5.27749	1.30962e-07	1.85977e-05
ENSG00000278090	LUNAR1	13.8403	2.14599	0.587134	-3.65503	0.00025715	0.00899304
ENSG00000278594	AL589182.2	12.6499	-2.30614	0.743101	3.1034	0.00191311	0.0409289
ENSG00000278861	AC117503.2	23.8203	-2.28317	0.633196	3.60578	0.000311219	0.0103558
ENSG00000278977	AC003101.3	63.8769	-1.20979	0.373716	3.2372	0.00120708	0.0286525
ENSG00000278986	AC091060.1	72.9947	-1.53854	0.337476	4.55895	5.14111e-06	0.000389579
ENSG00000278987	AL031009.1	19.5751	-3.84986	0.844711	4.55761	5.17396e-06	0.000390428
ENSG00000279026	AC005225.4	39.7704	2.01111	0.387234	-5.19352	2.06359e-07	2.75681e-05
ENSG00000279086	AC073130.3	131.245	1.07206	0.233039	-4.60036	4.2177e-06	0.000336576
ENSG00000279095	AC243964.3	449.936	1.44446	0.234444	-6.16122	7.21878e-10	1.75933e-07
ENSG00000279108	AC008537.3	35.5065	1.65737	0.457006	-3.62659	0.00028719	0.00979107
ENSG00000279138	AP002847.1	5.2813	4.19031	1.28216	-3.26816	0.00108249	0.0260998
ENSG00000279140	AL590326.1	44.597	2.88554	0.45044	-6.40605	1.4934e-10	4.6437e-08
ENSG00000279212	AL390961.3	26.3531	1.3535	0.437598	-3.09303	0.00198127	0.0417431
ENSG00000279253	AL121753.2	33.9719	2.036	0.451109	-4.51331	6.38234e-06	0.000462271
ENSG00000279259	AC087741.3	43.2758	2.0285	0.402405	-5.04095	4.63218e-07	5.32111e-05
ENSG00000279342	AP000866.6	126.536	2.2859	0.345078	-6.62429	3.48911e-11	1.28421e-08
ENSG00000279382	AC018665.1	50.7445	-2.85542	0.552251	5.17052	2.33445e-07	2.99968e-05
ENSG00000279400	AC008957.3	45.9086	-2.00677	0.447052	4.4889	7.15905e-06	0.000506328
ENSG00000279452	AC006277.1	69.5416	1.70268	0.329564	-5.16647	2.38556e-07	3.00864e-05
ENSG00000279529	AC008764.8	157.694	1.31386	0.400624	-3.27954	0.00103976	0.0254094
ENSG00000279530	AC092881.1	14.6122	-2.79884	0.838427	3.3382	0.000843223	0.022001
ENSG00000279583	AC009086.3	53.5969	1.27341	0.36324	-3.5057	0.000455405	0.0138205
ENSG00000279637	AC018445.3	6.10653	3.70662	1.13677	-3.26066	0.00111154	0.0267645
ENSG00000279641	AC120057.3	383.296	1.0095	0.239037	-4.22317	2.40888e-05	0.00136617
ENSG00000279658	AC110491.2	47.9921	-1.93258	0.603095	3.20444	0.00135325	0.0312229
ENSG00000279691	AC113410.3	49.8127	3.16415	0.459649	-6.88383	5.82663e-12	2.50198e-09
ENSG00000279692	AC110285.7	92.6153	1.61207	0.301517	-5.34654	8.96498e-08	1.3145e-05
ENSG00000279894	Z73965.1	57.7524	1.81473	0.442998	-4.09647	4.19503e-05	0.00214936
ENSG00000280010	AP001350.2	38.1762	2.35492	0.387098	-6.08352	1.17576e-09	2.6506e-07
ENSG00000280077	AL353763.2	107.15	1.90877	0.372632	-5.12239	3.01682e-07	3.65157e-05
ENSG00000280157	AL359510.2	65.584	1.7777	0.351784	-5.05339	4.34031e-07	5.05016e-05
ENSG00000280195	AC245140.2	473.328	-1.54035	0.161105	9.56115	1.16452e-21	2.33356e-18
ENSG00000280248	AC124319.5	43.0426	-2.17678	0.657894	3.30872	0.000937245	0.0233793
ENSG00000280311	AC131212.4	29.029	1.83732	0.436905	-4.20531	2.6072e-05	0.00145698
ENSG00000280322	AL035425.4	943.125	-2.78182	0.63419	4.38642	1.1523e-05	0.000752964
ENSG00000280367	AP002364.1	56.7864	3.35904	0.345357	-9.72629	2.32943e-22	6.00161e-19
ENSG00000280383	Z95331.1	664.486	1.13974	0.148933	-7.65265	1.96879e-14	1.36566e-11
ENSG00000280385	AP000648.3	885.683	1.1961	0.201882	-5.92475	3.12772e-09	6.41006e-07
ENSG00000280434	AL031595.3	31.686	-1.64056	0.529424	3.09876	0.00194334	0.0412805
ENSG00000280634	THRIL	439.766	-1.40588	0.262228	5.36131	8.26202e-08	1.22136e-05
ENSG00000281490	CICP14	294.889	-1.09368	0.279732	3.90974	9.2394e-05	0.00400559
ENSG00000281691	RBM5-AS1	252.216	-1.17765	0.285405	4.12624	3.68744e-05	0.00191684
ENSG00000283016	AL139353.3	41.6218	-1.39008	0.435267	3.19362	0.00140501	0.0321566
ENSG00000283045	AC103703.1	19.3364	3.75999	0.716573	-5.24718	1.54441e-07	2.15919e-05
ENSG00000283108	AC011451.3	12.897	2.26978	0.605221	-3.75033	0.000176602	0.00663546
ENSG00000283122	HYMAI	174.437	2.4018	0.309729	-7.75452	8.86793e-15	6.66388e-12
ENSG00000283341	AC068205.2	97.9922	1.01849	0.270187	-3.76957	0.00016353	0.00628842
ENSG00000283342	AC241584.2	14.0524	-6.82002	1.56504	4.35774	1.31414e-05	0.000843433
ENSG00000283476	MIR1279	96.1614	1.14924	0.288139	-3.98849	6.64954e-05	0.00309882
ENSG00000283529	AL035685.1	21.1589	-2.41642	0.665649	3.63017	0.000283239	0.00969302
ENSG00000283662	AC138904.3	72.6407	-1.50011	0.384759	3.89883	9.66593e-05	0.00414074
ENSG00000283759	MIR614	9.94182	2.44538	0.671365	-3.6424	0.000270107	0.00934696
ENSG00000284114	MIR6800	5.37404	-5.43007	1.70414	3.18639	0.0014406	0.0327219
ENSG00000284128	AP000356.3	15.1763	1.69142	0.531674	-3.18131	0.0014661	0.0332176
ENSG00000284361	MIR4745	19.6339	-2.6372	0.821831	3.20893	0.00133229	0.0308842
ENSG00000284481	MIR1292	46.394	-2.85887	0.530855	5.38541	7.22795e-08	1.09128e-05
ENSG00000284503	MIR3652	204.947	-1.1242	0.228339	4.92339	8.50564e-07	8.56979e-05
ENSG00000285219	AL591485.1	120.923	1.01586	0.291366	-3.48655	0.000489302	0.0145141
ENSG00000285254	AL513128.2	8.28986	3.22307	0.834185	-3.86373	0.000111668	0.00464038
ENSG00000285278	AL138885.3	206.707	1.47253	0.246476	-5.97431	2.31066e-09	4.90268e-07
ENSG00000285361	AL844170.1	18.5301	2.26324	0.575561	-3.93224	8.41573e-05	0.00373837
ENSG00000285410	GABPB1-IT1	178.827	1.10386	0.256928	-4.29639	1.736e-05	0.00105773
ENSG00000285518	AC004900.1	18.1161	-2.66063	0.667179	3.98788	6.66671e-05	0.00309882
ENSG00000285684	AL137781.1	9.25173	4.25805	1.11327	-3.82481	0.000130875	0.00532486
ENSG00000285763	AL358777.1	28.9545	1.74946	0.526034	-3.32575	0.000881817	0.022431
ENSG00000285813	AP000813.1	135.963	1.91324	0.268611	-7.12273	1.05814e-12	5.02197e-10
ENSG00000285928	AC103591.4	45.0223	1.87417	0.479063	-3.91217	9.14705e-05	0.00397511
ENSG00000286156	AC026273.1	22.0367	1.66554	0.45871	-3.63093	0.000282406	0.00968289
ENSG00000286220	AC007546.3	11.2383	2.93453	0.668066	-4.39257	1.12019e-05	0.00073464

## Sheet: BE3W90A-site3
Supplementary Data 3: DEGs of BE3W90A-site 3-transfected samples compared with GFP samples
ID	Genename	baseMean	log2FoldChange	lfcSE	stat	pvalue	padj
ENSG00000006756	ARSD	5.9821	4.69136	1.201	-3.90622	9.37518e-05	0.0077249
ENSG00000013588	GPRC5A	163.912	1.1537	0.177857	-6.48666	8.7759e-11	1.65543e-07
ENSG00000072182	ASIC4	35.2792	1.40594	0.321814	-4.36879	1.24937e-05	0.00191087
ENSG00000074706	IPCEF1	22.7939	1.28645	0.404036	-3.18401	0.00145252	0.0496164
ENSG00000091513	TF	42.4923	-1.29053	0.385123	3.35096	0.000805314	0.0338246
ENSG00000100156	SLC16A8	95.2725	1.15205	0.33259	-3.46389	0.000532418	0.0251079
ENSG00000100292	HMOX1	469.482	1.7139	0.278849	-6.14632	7.93029e-10	9.67587e-07
ENSG00000100453	GZMB	11.3361	5.32549	0.81866	-6.50513	7.76253e-11	1.64731e-07
ENSG00000102313	ITIH6	12.7855	1.72071	0.535755	-3.21175	0.00131929	0.0466618
ENSG00000105851	PIK3CG	2.36274	5.291	1.40323	-3.77058	0.00016287	0.0110602
ENSG00000107742	SPOCK2	83.8822	1.1756	0.297683	-3.94919	7.84172e-05	0.0069338
ENSG00000109475	RPL34	519.157	-1.06308	0.2307	4.60804	4.06483e-06	0.000811866
ENSG00000111331	OAS3	31.9844	1.35677	0.347602	-3.90323	9.49172e-05	0.0077249
ENSG00000112486	CCR6	49.2165	-2.58641	0.561129	4.6093	4.04036e-06	0.000811866
ENSG00000117281	CD160	33.7241	1.23624	0.291192	-4.24546	2.18149e-05	0.0029393
ENSG00000117595	IRF6	42.8816	1.0289	0.264911	-3.88396	0.000102768	0.00807205
ENSG00000118514	ALDH8A1	168.356	-1.02336	0.251003	4.07708	4.56045e-05	0.00486936
ENSG00000119125	GDA	12.0306	-2.60142	0.702259	3.70436	0.000211924	0.0131789
ENSG00000119917	IFIT3	14.1774	2.23424	0.494048	-4.52231	6.11671e-06	0.00104892
ENSG00000120738	EGR1	1134.84	-1.64546	0.431433	3.81395	0.000136765	0.00988024
ENSG00000122641	INHBA	52.879	2.25293	0.341231	-6.60235	4.04691e-11	1.37409e-07
ENSG00000124216	SNAI1	67.9027	-1.21076	0.264431	4.57873	4.67799e-06	0.000882426
ENSG00000124557	BTN1A1	18.5065	1.67108	0.433944	-3.85092	0.000117677	0.00883984
ENSG00000124701	APOBEC2	5.17031	2.72881	0.853644	-3.19666	0.00139029	0.048466
ENSG00000125740	FOSB	327.687	-1.67805	0.517487	3.24268	0.00118411	0.0443766
ENSG00000126709	IFI6	72.0099	1.46907	0.241501	-6.08308	1.17896e-09	1.19096e-06
ENSG00000128510	CPA4	13.4668	2.88646	0.622859	-4.63422	3.58289e-06	0.000741789
ENSG00000130176	CNN1	11.229	2.10602	0.525205	-4.00991	6.07415e-05	0.00590196
ENSG00000132274	TRIM22	10.3921	2.13417	0.621618	-3.43325	0.000596396	0.0274391
ENSG00000137558	PI15	136.088	-1.03282	0.171745	6.01367	1.81366e-09	1.71058e-06
ENSG00000137959	IFI44L	52.7612	1.96287	0.33959	-5.78013	7.46446e-09	5.06896e-06
ENSG00000137965	IFI44	3.43188	4.22389	1.21583	-3.47408	0.000512613	0.0244456
ENSG00000143217	NECTIN4	92.8322	1.74	0.317152	-5.48632	4.1039e-08	2.24748e-05
ENSG00000147604	RPL7	591.393	-1.04727	0.261803	4.00021	6.32868e-05	0.00607017
ENSG00000148677	ANKRD1	584.65	1.72621	0.492347	-3.50609	0.000454736	0.0223123
ENSG00000148735	PLEKHS1	19.2251	1.75883	0.48661	-3.61445	0.000300983	0.0167534
ENSG00000152137	HSPB8	226.735	1.5623	0.325693	-4.79685	1.61181e-06	0.000402408
ENSG00000152779	SLC16A12	9.3157	2.40518	0.68784	-3.49672	0.000471024	0.0229787
ENSG00000156510	HKDC1	9.11356	2.42796	0.623574	-3.89362	9.87584e-05	0.00783468
ENSG00000161180	CCDC116	24.4845	1.56818	0.364484	-4.30246	1.68909e-05	0.00243014
ENSG00000164308	ERAP2	58.1684	1.09176	0.263059	-4.15025	3.32105e-05	0.00388838
ENSG00000164949	GEM	166.019	1.27934	0.257519	-4.96794	6.76675e-07	0.000218093
ENSG00000165171	METTL27	38.1675	1.40275	0.31682	-4.42758	9.5298e-06	0.00150099
ENSG00000165192	ASB11	9.47646	1.99537	0.57919	-3.44511	0.000570828	0.0265505
ENSG00000165507	DEPP1	44.3825	-1.24738	0.341472	3.65295	0.000259249	0.0150214
ENSG00000167723	TRPV3	25.929	1.35513	0.31618	-4.28594	1.81964e-05	0.00257434
ENSG00000167880	EVPL	23.4812	1.55848	0.405145	-3.84672	0.000119708	0.00895277
ENSG00000168386	FILIP1L	167.279	1.00409	0.23761	-4.22582	2.38077e-05	0.00315254
ENSG00000169891	REPS2	51.9853	1.22304	0.37151	-3.29207	0.000994541	0.0391748
ENSG00000172752	COL6A5	16.373	2.24173	0.618957	-3.62179	0.000292571	0.0164376
ENSG00000174130	TLR6	45.7199	1.11332	0.256736	-4.33645	1.44805e-05	0.00215645
ENSG00000177688	SUMO4	33.6593	2.46799	0.38282	-6.44688	1.1418e-10	1.93843e-07
ENSG00000178403	NEUROG2	54.522	-1.17366	0.352902	3.32574	0.000881834	0.0355603
ENSG00000179674	ARL14	11.2293	2.26618	0.572812	-3.95623	7.61414e-05	0.00687581
ENSG00000181392	SYNE4	42.4482	1.24627	0.335324	-3.71663	0.000201896	0.0127478
ENSG00000187479	C11orf96	72.7387	-1.08046	0.319578	3.38091	0.000722469	0.031114
ENSG00000189030	VHLL	5.87161	2.52026	0.741899	-3.39704	0.000681202	0.0300705
ENSG00000196711	ALKAL1	32.8674	-1.09694	0.345091	3.1787	0.00147937	0.0499761
ENSG00000197653	DNAH10	2.94678	-4.54185	1.42799	3.18058	0.0014698	0.0498347
ENSG00000198535	C2CD4A	35.113	-1.02332	0.309258	3.30896	0.000936425	0.0371538
ENSG00000198576	ARC	94.0075	-1.06591	0.204601	5.20972	1.89125e-07	7.46692e-05
ENSG00000229117	RPL41	942.688	-1.20642	0.345161	3.49522	0.000473667	0.0230222
ENSG00000234409	CCDC188	17.3568	1.58763	0.469663	-3.38036	0.000723921	0.031114
ENSG00000241360	PDXP	105.492	-1.43425	0.387584	3.70049	0.000215183	0.0133327
ENSG00000243137	PSG4	12.8692	2.81759	0.698654	-4.03288	5.50974e-05	0.00563488
ENSG00000244405	ETV5	57.294	1.39577	0.252881	-5.51945	3.40054e-08	1.92437e-05
ENSG00000249156	TAF11L12	3.23204	3.67697	1.15199	-3.19184	0.00141369	0.0490227
ENSG00000249992	TMEM158	112.235	-1.08526	0.213176	5.09092	3.56324e-07	0.000126027
ENSG00000258311	AC009779.3	34.435	1.03099	0.315753	-3.26518	0.00109396	0.0420248
ENSG00000179141	MTUS2-AS1	55.5106	-1.78006	0.348366	5.10976	3.22568e-07	0.000479604
ENSG00000198857	HSD3BP5	14.6663	2.11049	0.522072	-4.04252	5.288e-05	0.0163306
ENSG00000199744	SNORD36A	291.931	-1.02273	0.244946	4.17534	2.97536e-05	0.0115405
ENSG00000200320	SNORA63	168.276	-1.42427	0.27573	5.16546	2.3985e-07	0.000389036
ENSG00000200418	SNORA63B	123.935	-1.05584	0.237654	4.44276	8.88136e-06	0.00511166
ENSG00000200831	SNORD36B	123.877	-1.33375	0.293021	4.55172	5.32097e-06	0.00365142
ENSG00000202252	SNORD14C	30.6813	-1.30219	0.351575	3.70387	0.000212334	0.0362552
ENSG00000206625	RNU6-1	199.876	11.704	0.862768	-13.5656	6.40627e-42	1.14301e-37
ENSG00000206799	SNORA32	53.6188	-1.41808	0.371557	3.81659	0.000135307	0.0277845
ENSG00000207405	SNORA64	556.876	-1.08299	0.259934	4.16641	3.09435e-05	0.0117467
ENSG00000207445	SNORD15B	29.5922	-2.20381	0.555819	3.96497	7.34041e-05	0.0189949
ENSG00000207523	SNORA66	54.4465	-1.62349	0.430868	3.76795	0.000164592	0.0317481
ENSG00000208797	SNORD73A	85.0935	-1.14881	0.24077	4.7714	1.82951e-06	0.00192013
ENSG00000209480	SNORD83B	215.057	-1.21154	0.312033	3.88274	0.000103286	0.0230634
ENSG00000213188	YBX1P4	6.62107	2.75161	0.73207	-3.75866	0.000170823	0.0317481
ENSG00000219023	AL033519.2	67.3045	-1.22067	0.263602	4.63072	3.64392e-06	0.00282673
ENSG00000221116	SNORD110	97.5447	-1.07855	0.248638	4.33784	1.43889e-05	0.00742269
ENSG00000221420	SNORA81	28.5649	-1.55868	0.414203	3.76309	0.000167829	0.0317481
ENSG00000223922	ASS1P2	32.5747	1.86606	0.339556	-5.49559	3.89397e-08	0.000138952
ENSG00000229400	AL596330.1	2.61024	5.44199	1.38131	-3.93972	8.15767e-05	0.0199382
ENSG00000230002	ALMS1-IT1	51.2629	1.31623	0.285154	-4.61584	3.91499e-06	0.00291047
ENSG00000232134	RPS15AP12	39.8462	-1.2503	0.343726	3.63748	0.000275314	0.0423461
ENSG00000233594	BTF3P5	12.1528	-2.36305	0.652484	3.62162	0.000292768	0.0438955
ENSG00000234329	AL604028.2	21.3577	1.52173	0.376891	-4.03759	5.4002e-05	0.0163306
ENSG00000234709	UPF3AP3	14.7713	2.43016	0.508895	-4.77536	1.79386e-06	0.00192013
ENSG00000235672	AC090286.2	14.7117	2.24854	0.579155	-3.88244	0.000103412	0.0230634
ENSG00000236670	KRT18P5	28.7479	1.88309	0.435703	-4.32196	1.5465e-05	0.00766464
ENSG00000238942	SNORD2	80.6772	-1.0693	0.284299	3.76119	0.000169105	0.0317481
ENSG00000240219	AL512306.2	32.2359	1.60468	0.340511	-4.71257	2.44615e-06	0.00207829
ENSG00000245532	NEAT1	3080.24	1.00554	0.169575	-5.92979	3.03326e-09	1.35299e-05
ENSG00000250519	AP002784.1	28.0268	1.3509	0.36118	-3.74025	0.000183838	0.0331317
ENSG00000251441	RTEL1P1	41.6391	1.28292	0.301413	-4.25636	2.07784e-05	0.00997331
ENSG00000252542	SNORD36C	106.65	-1.65398	0.393638	4.20178	2.64829e-05	0.0109442
ENSG00000255874	LINC00346	36.2681	1.27491	0.304948	-4.18074	2.90565e-05	0.0115206
ENSG00000261326	LINC01355	104.387	1.05761	0.213362	-4.95689	7.16321e-07	0.0009129
ENSG00000261770	AC006504.1	64.595	1.41376	0.360659	-3.91994	8.85723e-05	0.0207935
ENSG00000263776	SNORA4	232.35	-1.18821	0.292111	4.06766	4.74883e-05	0.0163038
ENSG00000267466	AC021683.1	8.88174	2.94648	0.725184	-4.06307	4.84308e-05	0.0163038
ENSG00000267506	AC021683.2	4.68297	3.92135	0.989154	-3.96435	7.35968e-05	0.0189949
ENSG00000268403	AC132192.2	66.5957	1.0834	0.266461	-4.06587	4.78539e-05	0.0163038
ENSG00000270002	AC022028.2	19.4391	1.66103	0.422369	-3.93265	8.40151e-05	0.0202567
ENSG00000270195	AC016773.1	108.631	1.18646	0.196075	-6.05104	1.43911e-09	8.55889e-06
ENSG00000271798	SNORA51	73.9	-1.22581	0.282757	4.33523	1.45608e-05	0.00742269
ENSG00000272296	SNORD96A	139.614	-1.07657	0.22651	4.75287	2.00554e-06	0.00196776
ENSG00000272405	AL365181.3	26.0041	2.02996	0.545276	-3.72282	0.000197009	0.0348023
ENSG00000272825	AL844908.1	17.6472	-2.87658	0.793675	3.62438	0.00028966	0.0437975
ENSG00000274925	ZKSCAN2-DT	96.2022	1.44989	0.269321	-5.38348	7.30583e-08	0.000164641
ENSG00000275620	AL121827.2	12.5918	2.14129	0.57557	-3.7203	0.000198988	0.0348072
ENSG00000279511	AL356274.2	36.1874	1.03062	0.285561	-3.60912	0.000307235	0.0449319

## Sheet: BE3(hA3A)-site 3
Supplementary Data 3: DEGs of BE3(hA3A)-site 3-transfected samples compared with GFP samples
ID	Genename	baseMean	log2FoldChange	lfcSE	stat	pvalue	padj
ENSG00000013588	GPRC5A	180.421	1.28324	0.165754	-7.74185	9.79813e-15	4.17155e-11
ENSG00000023839	ABCC2	47.0917	-1.04027	0.283576	3.66842	0.000244053	0.0144819
ENSG00000028277	POU2F2	124.919	1.59091	0.173538	-9.16751	4.84062e-20	8.24358e-16
ENSG00000050165	DKK3	40.0837	1.25502	0.271592	-4.62098	3.81928e-06	0.000692014
ENSG00000072163	LIMS2	31.7042	1.25048	0.319449	-3.91448	9.05993e-05	0.00709189
ENSG00000072182	ASIC4	35.3707	1.28901	0.311586	-4.13693	3.51988e-05	0.00354695
ENSG00000074706	IPCEF1	24.0271	1.29162	0.364547	-3.54307	0.000395492	0.0196936
ENSG00000100292	HMOX1	466.835	1.58576	0.298251	-5.31687	1.05568e-07	4.49458e-05
ENSG00000100453	GZMB	3.76672	3.52005	1.12091	-3.14036	0.00168742	0.0492068
ENSG00000105383	CD33	2.0857	4.4797	1.37188	-3.26537	0.00109322	0.0377637
ENSG00000107742	SPOCK2	85.0508	1.08136	0.291971	-3.70366	0.000212507	0.013208
ENSG00000111331	OAS3	34.1474	1.40432	0.332902	-4.21842	2.46015e-05	0.00286962
ENSG00000112486	CCR6	53.4512	-2.06156	0.514992	4.00309	6.25217e-05	0.00529724
ENSG00000115474	KCNJ13	6.93852	-3.39284	1.07561	3.15434	0.00160862	0.0484273
ENSG00000117228	GBP1	7.94265	2.3307	0.652647	-3.57114	0.000355426	0.018454
ENSG00000118514	ALDH8A1	167.516	-1.46585	0.257749	5.68715	1.29178e-08	7.09647e-06
ENSG00000119917	IFIT3	20.2262	2.83321	0.424844	-6.66884	2.57829e-11	6.27261e-08
ENSG00000119922	IFIT2	18.1578	2.33283	0.457233	-5.10206	3.35984e-07	0.000121741
ENSG00000120738	EGR1	1166.08	-1.88782	0.251298	7.51229	5.81003e-14	1.64908e-10
ENSG00000122584	NXPH1	9.11248	-2.76961	0.875951	3.16183	0.00156781	0.0480212
ENSG00000122641	INHBA	40.0923	1.53113	0.389756	-3.92844	8.54986e-05	0.00681485
ENSG00000124762	CDKN1A	1376.26	1.41914	0.17878	-7.93792	2.05599e-15	1.16712e-11
ENSG00000125740	FOSB	348.864	-1.53679	0.328923	4.6722	2.97995e-06	0.000583316
ENSG00000126709	IFI6	75.7094	1.47514	0.305516	-4.82834	1.37675e-06	0.000344796
ENSG00000126733	DACH2	29.1098	-1.33967	0.425277	3.15012	0.00163202	0.0488459
ENSG00000128510	CPA4	12.4945	2.65483	0.636339	-4.17204	3.01879e-05	0.0032538
ENSG00000129204	USP6	104.67	1.05999	0.303118	-3.49695	0.000470606	0.0223243
ENSG00000129226	CD68	62.3759	1.3611	0.219383	-6.20422	5.49696e-10	4.92702e-07
ENSG00000130176	CNN1	17.4365	2.86493	0.439203	-6.52302	6.89059e-11	9.77889e-08
ENSG00000130368	MAS1	4.86824	2.7164	0.844413	-3.21691	0.00129581	0.0419796
ENSG00000131080	EDA2R	69.3723	1.01142	0.257486	-3.92805	8.56358e-05	0.00681485
ENSG00000131831	RAI2	59.5445	1.17943	0.245948	-4.79546	1.62299e-06	0.00038929
ENSG00000135363	LMO2	34.8415	1.19193	0.286254	-4.16388	3.12889e-05	0.00330963
ENSG00000136274	NACAD	43.7907	1.08731	0.275165	-3.95147	7.76718e-05	0.0063768
ENSG00000136997	MYC	4257.94	-1.31692	0.201056	6.55001	5.7533e-11	9.56761e-08
ENSG00000137558	PI15	141.992	-1.08123	0.18074	5.98221	2.20128e-09	1.56199e-06
ENSG00000137959	IFI44L	55.7427	1.98107	0.32353	-6.12328	9.16705e-10	7.43405e-07
ENSG00000137965	IFI44	3.27071	4.07581	1.23211	-3.30799	0.000939666	0.034414
ENSG00000138311	ZNF365	41.4439	1.04445	0.321113	-3.25258	0.00114361	0.0389514
ENSG00000139278	GLIPR1	77.3577	-1.59732	0.433334	3.68613	0.000227695	0.0137241
ENSG00000139567	ACVRL1	27.3535	1.68508	0.399877	-4.21399	2.50903e-05	0.00288708
ENSG00000141526	SLC16A3	70.3618	1.76826	0.306904	-5.76162	8.33113e-09	4.72931e-06
ENSG00000143217	NECTIN4	81.9437	1.31692	0.317651	-4.14579	3.38642e-05	0.00345866
ENSG00000148303	RPL7A	1593.56	-1.00202	0.268668	3.72956	0.000191812	0.0124204
ENSG00000148677	ANKRD1	634.861	1.8033	0.501053	-3.59902	0.000319419	0.0169657
ENSG00000148735	PLEKHS1	19.5977	1.68992	0.483032	-3.49857	0.000467755	0.0223243
ENSG00000149781	FERMT3	114.377	1.11941	0.232447	-4.81575	1.46646e-06	0.000361939
ENSG00000152591	DSPP	4.4869	-5.2881	1.4868	3.5567	0.000375542	0.0190751
ENSG00000154655	L3MBTL4	40.4458	1.10895	0.323288	-3.43023	0.000603065	0.0264665
ENSG00000161180	CCDC116	33.0104	2.12929	0.331206	-6.4289	1.28534e-10	1.6838e-07
ENSG00000163263	C1orf189	5.61816	2.50155	0.751374	-3.3293	0.000870637	0.032803
ENSG00000163898	LIPH	21.4033	1.37085	0.369914	-3.70586	0.000210677	0.0131713
ENSG00000164185	ZNF474	13.4014	-2.90499	0.716213	4.05604	4.9911e-05	0.00454538
ENSG00000164309	CMYA5	173.873	-1.52133	0.243372	6.25105	4.07705e-10	4.08425e-07
ENSG00000164532	TBX20	52.9169	-1.32192	0.403718	3.27436	0.00105903	0.0372631
ENSG00000166793	YPEL4	11.8469	1.81413	0.519925	-3.48922	0.00048443	0.0225963
ENSG00000167723	TRPV3	26.2963	1.26364	0.314881	-4.01307	5.99342e-05	0.00512904
ENSG00000167748	KLK1	8.49481	2.32682	0.711626	-3.26973	0.00107651	0.0374907
ENSG00000167880	EVPL	27.2051	1.78519	0.378501	-4.71648	2.39962e-06	0.000510818
ENSG00000167995	BEST1	349.887	-1.08742	0.205415	5.2938	1.19798e-07	4.976e-05
ENSG00000168016	TRANK1	12.1621	3.07544	0.710804	-4.32671	1.51352e-05	0.00192353
ENSG00000170006	TMEM154	28.795	1.26312	0.37283	-3.38793	0.000704222	0.0284192
ENSG00000175264	CHST1	40.3036	1.2985	0.277439	-4.6803	2.86456e-06	0.000567249
ENSG00000177688	SUMO4	28.8181	2.05149	0.43157	-4.75356	1.99868e-06	0.000453833
ENSG00000178033	CALHM5	29.1512	1.1535	0.332802	-3.46603	0.000528204	0.0239237
ENSG00000179674	ARL14	12.5113	2.39247	0.624578	-3.83053	0.000127865	0.00907312
ENSG00000181392	SYNE4	51.0959	1.59262	0.302711	-5.2612	1.43121e-07	5.80321e-05
ENSG00000183638	RP1L1	8.77835	-2.70409	0.801285	3.37469	0.000738991	0.0294043
ENSG00000185527	AC139530.1	16.9634	1.64324	0.50487	-3.25477	0.00113484	0.0387318
ENSG00000186480	INSIG1	1855.13	-1.26372	0.386364	3.27081	0.00107241	0.0374523
ENSG00000188996	HUS1B	35.9975	1.16158	0.341557	-3.40085	0.000671767	0.0277675
ENSG00000189030	VHLL	9.07557	3.22594	0.640515	-5.03648	4.7416e-07	0.000152113
ENSG00000198535	C2CD4A	34.1629	-1.69511	0.328927	5.15346	2.55719e-07	9.67754e-05
ENSG00000198576	ARC	96.488	-1.24283	0.202717	6.13084	8.74139e-10	7.43405e-07
ENSG00000213782	DDX47	87.2495	-1.53213	0.439494	3.48613	0.000490069	0.022679
ENSG00000223638	RFPL4A	22.3711	1.73569	0.419987	-4.13272	3.58488e-05	0.00359121
ENSG00000229117	RPL41	999.459	-1.12881	0.267309	4.22288	2.41196e-05	0.00284854
ENSG00000238243	OR2W3	14.416	-2.05898	0.609092	3.38041	0.000723791	0.0289346
ENSG00000242220	TCP10L	148.992	-1.19915	0.307784	3.89607	9.77651e-05	0.00741285
ENSG00000244405	ETV5	62.315	1.4853	0.225549	-6.58525	4.54108e-11	8.59273e-08
ENSG00000249156	TAF11L12	3.76591	3.84697	1.1288	-3.40802	0.000654368	0.0273135
ENSG00000255150	EID3	26.4946	1.75681	0.476557	-3.68646	0.000227392	0.0137241
ENSG00000257017	HP	11.9138	1.77247	0.518905	-3.41578	0.000635998	0.0269802
ENSG00000279765	AC013394.1	48.5923	-1.25522	0.373447	3.36118	0.000776102	0.0305243
ENSG00000286001	AC021087.5	12.9393	2.13139	0.575186	-3.70557	0.000210915	0.0131713
ENSG00000154898	CCDC144CP	34.3017	-2.18189	0.493207	4.42388	9.69421e-06	0.0086545
ENSG00000173811	CCDC13-AS1	33.2832	-1.78586	0.41755	4.277	1.89425e-05	0.0116627
ENSG00000179141	MTUS2-AS1	57.2968	-1.79682	0.326796	5.49831	3.8345e-08	7.60722e-05
ENSG00000200320	SNORA63	169.473	-1.69681	0.275014	6.1699	6.83346e-10	3.05028e-06
ENSG00000200418	SNORA63B	126.448	-1.16687	0.294482	3.96245	7.41839e-05	0.0294345
ENSG00000200623	SNORD18A	28.7361	-1.94995	0.443471	4.39702	1.09745e-05	0.00903445
ENSG00000200831	SNORD36B	129.201	-1.26571	0.312229	4.05377	5.0398e-05	0.0230733
ENSG00000201778	RF00019	90.6252	-1.24993	0.268462	4.65589	3.22589e-06	0.00442548
ENSG00000206625	RNU6-1	156.66	11.3037	0.886251	-12.7546	2.94005e-37	5.24946e-33
ENSG00000209480	SNORD83B	219.61	-1.32363	0.307671	4.3021	1.69185e-05	0.0111882
ENSG00000209582	SNORA48	46.3884	-1.34743	0.31863	4.22882	2.34917e-05	0.0131077
ENSG00000210825	SNORA40	110.931	-1.17051	0.290059	4.03543	5.45023e-05	0.0243284
ENSG00000215067	ALOX12-AS1	60.942	1.26407	0.277153	-4.56093	5.09284e-06	0.0055184
ENSG00000215467	RPL27AP	9.22637	4.95548	0.867131	-5.71479	1.09837e-08	2.80163e-05
ENSG00000221116	SNORD110	100.812	-1.08757	0.257608	4.22182	2.42336e-05	0.0131118
ENSG00000223922	ASS1P2	28.8043	1.49773	0.389154	-3.84869	0.000118754	0.0421962
ENSG00000227376	FTH1P16	32.4383	1.91951	0.438792	-4.37453	1.21695e-05	0.00905359
ENSG00000230002	ALMS1-IT1	57.5507	1.52069	0.271987	-5.59102	2.25737e-08	5.03816e-05
ENSG00000230581	ACTG1P14	13.1897	2.13466	0.506578	-4.21389	2.51013e-05	0.0131819
ENSG00000234709	UPF3AP3	14.0726	2.25745	0.532723	-4.23756	2.25961e-05	0.0131077
ENSG00000235672	AC090286.2	17.0828	2.47657	0.546424	-4.53233	5.83372e-06	0.0055184
ENSG00000238103	RPL9P7	12.766	2.29525	0.502138	-4.57095	4.85511e-06	0.0055184
ENSG00000238942	SNORD2	80.5206	-1.36684	0.312133	4.37902	1.19216e-05	0.00905359
ENSG00000239195	SNORD5	56.9368	-1.25036	0.301086	4.15283	3.28386e-05	0.0158469
ENSG00000240087	RPSAP12	6.52616	2.65478	0.698591	-3.80018	0.000144589	0.04871
ENSG00000240219	AL512306.2	34.8699	1.71039	0.339376	-5.03982	4.6596e-07	0.000756337
ENSG00000241282	RPL34P33	38.9441	1.37655	0.358005	-3.84505	0.000120527	0.0421962
ENSG00000241741	RPL7AP30	57.9925	4.03971	0.343358	-11.7653	5.89197e-32	5.26005e-28
ENSG00000244363	RPL7P23	57.4838	1.69259	0.344784	-4.90914	9.14747e-07	0.00136107
ENSG00000245532	NEAT1	3235.68	1.04825	0.177171	-5.91663	3.28613e-09	1.17348e-05
ENSG00000251441	RTEL1P1	43.5161	1.30986	0.300056	-4.36539	1.26894e-05	0.00906279
ENSG00000260727	SLC7A5P1	240.825	-1.31624	0.230277	5.71587	1.09141e-08	2.80163e-05
ENSG00000262089	AC040977.1	24.1142	1.62517	0.40393	-4.02338	5.73677e-05	0.0249829
ENSG00000263776	SNORA4	238.053	-1.26961	0.31648	4.01166	6.02944e-05	0.0256323
ENSG00000272849	AC084018.1	37.8077	1.2245	0.308282	-3.97202	7.12671e-05	0.0289199
ENSG00000273342	AP000553.3	10.5495	2.6936	0.580412	-4.64084	3.46999e-06	0.00442548
ENSG00000274184	AC011815.2	74.8619	1.08128	0.274119	-3.94456	7.9946e-05	0.0310312
ENSG00000274925	ZKSCAN2-DT	98.0852	1.41371	0.276565	-5.11167	3.19327e-07	0.000570158

## Sheet: BE3(hA3AR128A)-site 3
Supplementary Data 3: DEGs of BE3(hA3AR128A)-site 3-transfected samples compared with GFP samples
ID	Genename	baseMean	log2FoldChange	lfcSE	stat	pvalue	padj
ENSG00000000419	DPM1	266.78	-1.00794	0.194278	5.18816	2.12382e-07	2.02681e-06
ENSG00000000971	CFH	2.09472	3.85023	1.58281	-2.43253	0.0149936	0.0401581
ENSG00000002746	HECW1	17.9108	1.3383	0.414847	-3.226	0.00125534	0.00473293
ENSG00000002834	LASP1	1636.02	1.01105	0.0964417	-10.4835	1.02817e-25	2.07908e-23
ENSG00000004864	SLC25A13	489.933	-1.07423	0.165046	6.50871	7.57982e-11	1.42248e-09
ENSG00000005187	ACSM3	16.9276	1.11801	0.45678	-2.4476	0.0143812	0.0387854
ENSG00000005238	FAM214B	142.345	1.36611	0.166911	-8.18466	2.73064e-16	1.31121e-14
ENSG00000005471	ABCB4	28.1801	1.29902	0.309356	-4.19912	2.67955e-05	0.000157612
ENSG00000005801	ZNF195	1456.38	-1.29121	0.148872	8.67328	4.1985e-18	2.67162e-16
ENSG00000005844	ITGAL	9.56012	2.08009	0.657681	-3.16276	0.0015628	0.00573298
ENSG00000005889	ZFX	1960.78	-1.20461	0.115021	10.4729	1.15012e-25	2.30012e-23
ENSG00000006047	YBX2	76.0345	1.1022	0.270669	-4.07213	4.65851e-05	0.000257691
ENSG00000006283	CACNA1G	56.6733	2.30824	0.281585	-8.1973	2.45848e-16	1.18679e-14
ENSG00000006468	ETV1	71.5839	1.24491	0.246283	-5.05479	4.30873e-07	3.83445e-06
ENSG00000006534	ALDH3B1	124.882	1.20804	0.261664	-4.61674	3.89811e-06	2.8018e-05
ENSG00000006611	USH1C	68.2106	1.24763	0.255441	-4.88421	1.03845e-06	8.52451e-06
ENSG00000006756	ARSD	17.1274	6.14427	0.884286	-6.94829	3.69744e-12	8.84229e-11
ENSG00000006788	MYH13	4.47154	3.15165	0.906702	-3.47595	0.000509048	0.0021625
ENSG00000007174	DNAH9	4.32524	5.52972	1.15322	-4.79501	1.62669e-06	1.28156e-05
ENSG00000007237	GAS7	179.69	2.09318	0.170003	-12.3126	7.74715e-35	4.40595e-32
ENSG00000007516	BAIAP3	98.7902	1.27554	0.246546	-5.17364	2.29582e-07	2.18067e-06
ENSG00000008394	MGST1	443.006	-1.068	0.151962	7.02804	2.09459e-12	5.28704e-11
ENSG00000008988	RPS20	1610.63	-1.0308	0.119085	8.65598	4.8868e-18	3.06672e-16
ENSG00000009790	TRAF3IP3	26.4183	1.39315	0.35043	-3.97556	7.02144e-05	0.000370493
ENSG00000010282	HHATL	14.1094	1.80007	0.575333	-3.12875	0.00175554	0.00634541
ENSG00000010310	GIPR	169.187	1.56147	0.176917	-8.82598	1.08501e-18	7.89846e-17
ENSG00000010539	ZNF200	889.717	-1.08642	0.243849	4.4553	8.37747e-06	5.57039e-05
ENSG00000010610	CD4	27.7277	1.16299	0.382251	-3.04249	0.0023463	0.00816293
ENSG00000010932	FMO1	15.5371	1.50228	0.423855	-3.54432	0.000393632	0.00172536
ENSG00000011028	AC080038.1	513.606	1.24009	0.163246	-7.59643	3.0441e-14	1.05724e-12
ENSG00000012124	CD22	10.7339	2.7504	0.575383	-4.78013	1.75185e-06	1.3695e-05
ENSG00000012822	CALCOCO1	690.625	1.4028	0.16895	-8.30304	1.01482e-16	5.24678e-15
ENSG00000013364	MVP	185.137	1.0663	0.217779	-4.89623	9.7691e-07	8.05929e-06
ENSG00000013441	CLK1	1038.49	-1.85538	0.251546	7.37589	1.63249e-13	5.01617e-12
ENSG00000013503	POLR3B	180.985	-1.04717	0.155453	6.73628	1.62494e-11	3.4628e-10
ENSG00000014257	ACPP	10.083	1.5564	0.662854	-2.34803	0.0188732	0.0488303
ENSG00000015592	STMN4	7.78173	-2.85124	1.09277	2.60919	0.00907569	0.0262589
ENSG00000018699	TTC27	204.293	-1.15162	0.153043	7.52482	5.27911e-14	1.72796e-12
ENSG00000019549	SNAI2	174.457	-1.20447	0.229833	5.24064	1.60024e-07	1.56238e-06
ENSG00000019991	HGF	3.69664	3.36779	1.38376	-2.43379	0.0149417	0.0400555
ENSG00000021300	PLEKHB1	373.919	1.04684	0.122062	-8.57628	9.79899e-18	5.90503e-16
ENSG00000024422	EHD2	330.135	1.63556	0.156634	-10.4419	1.59604e-25	3.12327e-23
ENSG00000026950	BTN3A1	755.559	1.08224	0.148518	-7.28691	3.17151e-13	9.32676e-12
ENSG00000028277	POU2F2	109.403	1.15891	0.177898	-6.51449	7.29386e-11	1.37413e-09
ENSG00000029534	ANK1	76.4342	1.55229	0.273602	-5.67353	1.39887e-08	1.66067e-07
ENSG00000032742	IFT88	49.1689	-1.11858	0.315387	3.5467	0.000390088	0.0017125
ENSG00000033327	GAB2	586.546	1.28987	0.250434	-5.15053	2.59757e-07	2.44306e-06
ENSG00000035141	FAM136A	1991.73	-1.23208	0.133097	9.25697	2.10318e-20	2.00397e-18
ENSG00000037241	RPL26L1	371.063	-1.19373	0.2147	5.55998	2.69802e-08	3.06499e-07
ENSG00000037897	METTL1	69.2289	-1.29063	0.289024	4.46549	7.98853e-06	5.33321e-05
ENSG00000038002	AGA	127.953	-1.11452	0.222042	5.01939	5.18368e-07	4.52459e-06
ENSG00000038382	TRIO	1669.82	1.39655	0.162254	-8.60718	7.48815e-18	4.57355e-16
ENSG00000039139	DNAH5	4.26788	2.19772	0.825452	-2.66245	0.00775742	0.0228887
ENSG00000040731	CDH10	20.3282	1.78431	0.428444	-4.16462	3.11869e-05	0.000180755
ENSG00000041353	RAB27B	14.9779	1.09663	0.436916	-2.50993	0.0120756	0.0334669
ENSG00000041357	PSMA4	1361.87	-1.17346	0.17061	6.87803	6.06844e-12	1.38743e-10
ENSG00000041880	PARP3	150.685	-1.10097	0.174729	6.30104	2.95664e-10	5.00062e-09
ENSG00000041982	TNC	27.1977	2.18202	0.452095	-4.82646	1.38978e-06	1.11196e-05
ENSG00000042832	TG	5.47451	2.5257	0.851133	-2.96746	0.00300274	0.0100955
ENSG00000047621	C12orf4	602.03	-1.166	0.143074	8.14964	3.65004e-16	1.71646e-14
ENSG00000047662	FAM184B	43.6691	1.11892	0.306058	-3.65591	0.000256271	0.00117953
ENSG00000047936	ROS1	3.27361	4.57235	1.25371	-3.64705	0.000265268	0.0012148
ENSG00000049192	ADAMTS6	86.2862	1.0405	0.268344	-3.87748	0.000105545	0.000535493
ENSG00000049246	PER3	46.7251	1.10888	0.357218	-3.10421	0.00190789	0.00683368
ENSG00000049540	ELN	2.02014	4.95326	1.53703	-3.22261	0.0012703	0.00477783
ENSG00000050165	DKK3	66.3752	2.32741	0.239659	-9.71134	2.69758e-22	3.1673e-20
ENSG00000050327	ARHGEF5	2.18278	5.06574	1.53331	-3.3038	0.000953836	0.00372588
ENSG00000050438	SLC4A8	121.227	1.13338	0.287022	-3.94875	7.85601e-05	0.000410366
ENSG00000053328	METTL24	8.39275	1.95243	0.591379	-3.30149	0.000961731	0.00375108
ENSG00000053372	MRTO4	773.938	-1.27337	0.185652	6.85887	6.94064e-12	1.56521e-10
ENSG00000053918	KCNQ1	24.7589	2.05206	0.382116	-5.37026	7.86238e-08	8.10235e-07
ENSG00000054179	ENTPD2	25.4545	2.53195	0.422115	-5.99824	1.99464e-09	2.82935e-08
ENSG00000055044	NOP58	1382.67	-1.19837	0.10506	11.4066	3.87752e-30	1.44014e-27
ENSG00000055118	KCNH2	124.03	1.23949	0.188568	-6.57317	4.9254e-11	9.60744e-10
ENSG00000055813	CCDC85A	27.6248	1.77292	0.373354	-4.74863	2.04797e-06	1.57461e-05
ENSG00000055957	ITIH1	3.55838	3.01921	1.00705	-2.99807	0.00271695	0.00926817
ENSG00000056291	NPFFR2	11.2309	1.52305	0.577376	-2.63789	0.00834247	0.024417
ENSG00000057657	PRDM1	13.3921	1.62367	0.598611	-2.7124	0.00667977	0.0201333
ENSG00000058673	ZC3H11A	20.3764	-1.11451	0.397087	2.8067	0.00500511	0.0157619
ENSG00000058729	RIOK2	548.459	-1.13837	0.169529	6.71491	1.88182e-11	3.95008e-10
ENSG00000058866	DGKG	3.49267	2.99791	1.05332	-2.84616	0.00442504	0.0141706
ENSG00000060140	STYK1	36.7867	1.52709	0.347849	-4.39011	1.13295e-05	7.29754e-05
ENSG00000060566	CREB3L3	5.50208	2.70749	0.821543	-3.29562	0.00098205	0.00382051
ENSG00000060718	COL11A1	2.27568	3.42905	1.40373	-2.44281	0.0145733	0.039193
ENSG00000060762	MPC1	344.245	-1.75933	0.200276	8.78456	1.56976e-18	1.1116e-16
ENSG00000060982	BCAT1	2120.95	-1.00147	0.130531	7.67229	1.68948e-14	6.04064e-13
ENSG00000061337	LZTS1	45.0571	1.86806	0.353668	-5.28195	1.27819e-07	1.27322e-06
ENSG00000061794	MRPS35	800.103	-1.04707	0.173705	6.02788	1.66125e-09	2.39755e-08
ENSG00000062524	LTK	71.1012	1.31486	0.240468	-5.46789	4.55413e-08	4.96291e-07
ENSG00000063127	SLC6A16	112.79	1.35441	0.197554	-6.85594	7.08466e-12	1.59571e-10
ENSG00000063169	BICRA	1596.01	1.59446	0.112119	-14.2211	6.77683e-46	1.23331e-42
ENSG00000063177	RPL18	1176.62	-1.41434	0.419687	3.37	0.00075168	0.00303322
ENSG00000064300	NGFR	225.486	1.12125	0.144677	-7.75008	9.18377e-15	3.43194e-13
ENSG00000064703	DDX20	1553.4	-1.23613	0.128988	9.58332	9.39785e-22	1.00018e-19
ENSG00000064835	POU1F1	3.05919	3.06432	1.2358	-2.47963	0.0131519	0.0359724
ENSG00000065320	NTN1	1196.15	1.17634	0.159018	-7.39752	1.38751e-13	4.29444e-12
ENSG00000065534	MYLK	116.923	1.06751	0.212003	-5.03538	4.76913e-07	4.19697e-06
ENSG00000065618	COL17A1	5.07782	2.57838	0.916889	-2.81209	0.00492205	0.0155433
ENSG00000066405	CLDN18	35.264	1.74042	0.373645	-4.65796	3.19366e-06	2.35214e-05
ENSG00000066923	STAG3	108.024	1.48461	0.252799	-5.8727	4.28763e-09	5.70817e-08
ENSG00000067064	IDI1	1712.74	-1.20309	0.164213	7.32636	2.36489e-13	7.05551e-12
ENSG00000067533	RRP15	1139.39	-1.11656	0.116052	9.62121	6.50639e-22	7.0904e-20
ENSG00000067606	PRKCZ	141.991	1.00576	0.245018	-4.10485	4.04579e-05	0.000227041
ENSG00000069424	KCNAB2	243.826	1.10292	0.187824	-5.87212	4.30254e-09	5.72383e-08
ENSG00000069493	CLEC2D	2699.82	-1.255	0.0857148	14.6416	1.52406e-48	3.08182e-45
ENSG00000069812	HES2	131.888	1.32639	0.248707	-5.33314	9.65307e-08	9.77064e-07
ENSG00000070010	UFD1	1166.26	1.30643	0.190646	-6.85267	7.24831e-12	1.62654e-10
ENSG00000070182	SPTB	342.464	1.43607	0.205472	-6.98912	2.76625e-12	6.81231e-11
ENSG00000070669	ASNS	2147.86	-1.26752	0.12372	10.245	1.24599e-24	2.12697e-22
ENSG00000070759	TESK2	183.707	1.48891	0.172521	-8.63034	6.11687e-18	3.81236e-16
ENSG00000071243	ING3	276.585	-1.66562	0.221045	7.53519	4.87618e-14	1.60183e-12
ENSG00000071909	MYO3B	5.07035	3.12685	0.897711	-3.48314	0.000495577	0.00211416
ENSG00000072163	LIMS2	31.654	1.14513	0.33175	-3.45179	0.000556886	0.00233681
ENSG00000072182	ASIC4	61.7661	2.45745	0.279916	-8.77924	1.6458e-18	1.14758e-16
ENSG00000072195	SPEG	573.284	1.03075	0.182057	-5.66167	1.49909e-08	1.77156e-07
ENSG00000072201	LNX1	54.2114	-1.19104	0.256865	4.63684	3.53768e-06	2.57941e-05
ENSG00000072315	TRPC5	3.21622	4.55459	1.38172	-3.29631	0.00097963	0.00381191
ENSG00000072954	TMEM38A	269.227	1.2789	0.12617	-10.1363	3.81324e-24	5.99574e-22
ENSG00000073150	PANX2	313.063	1.14588	0.146687	-7.81176	5.63941e-15	2.21189e-13
ENSG00000073350	LLGL2	403.139	1.18692	0.122714	-9.67227	3.95513e-22	4.43382e-20
ENSG00000073584	SMARCE1	297.973	-1.65856	0.276088	6.00738	1.8854e-09	2.69328e-08
ENSG00000073605	GSDMB	289.153	1.31093	0.209639	-6.25325	4.01989e-10	6.57304e-09
ENSG00000073910	FRY	73.1652	1.72008	0.277994	-6.18746	6.11397e-10	9.6336e-09
ENSG00000074181	NOTCH3	1230.94	1.94847	0.11546	-16.8757	6.78878e-64	3.08873e-60
ENSG00000074706	IPCEF1	33.9086	2.01965	0.380235	-5.31159	1.08674e-07	1.09268e-06
ENSG00000074935	TUBE1	391.116	-1.00343	0.160727	6.2431	4.28994e-10	6.977e-09
ENSG00000075429	CACNG5	6.64998	2.47153	0.820168	-3.01344	0.00258304	0.00885955
ENSG00000075461	CACNG4	47.5012	1.08233	0.338164	-3.20061	0.00137137	0.00511636
ENSG00000075651	PLD1	149.342	1.08234	0.24657	-4.3896	1.13562e-05	7.31061e-05
ENSG00000075673	ATP12A	11.4902	1.40749	0.543619	-2.58911	0.00962244	0.0275474
ENSG00000076356	PLXNA2	191.941	1.29104	0.167937	-7.68762	1.49899e-14	5.42349e-13
ENSG00000077157	PPP1R12B	1424.17	1.20211	0.218467	-5.50247	3.74505e-08	4.1508e-07
ENSG00000077264	PAK3	99.468	1.41697	0.292877	-4.83811	1.31079e-06	1.05756e-05
ENSG00000077616	NAALAD2	232.874	1.28999	0.157077	-8.21244	2.16742e-16	1.06035e-14
ENSG00000078018	MAP2	23.3981	1.35874	0.398553	-3.40919	0.000651551	0.00267665
ENSG00000078295	ADCY2	1.43035	4.45039	1.84881	-2.40717	0.0160766	0.0426358
ENSG00000078795	PKD2L2	28.1272	1.36073	0.330144	-4.12163	3.76209e-05	0.000213357
ENSG00000078814	MYH7B	25.2832	1.10948	0.333774	-3.32403	0.000887261	0.00349811
ENSG00000079257	LXN	8.42075	-1.87701	0.694235	2.7037	0.00685714	0.0206133
ENSG00000079308	TNS1	63.1518	1.14569	0.28975	-3.95406	7.68369e-05	0.00040252
ENSG00000079337	RAPGEF3	238.798	-1.45171	0.217906	6.66207	2.69994e-11	5.51473e-10
ENSG00000079785	DDX1	441.497	-1.30643	0.147829	8.83745	9.79241e-19	7.27396e-17
ENSG00000079841	RIMS1	16.5208	1.0451	0.421553	-2.47916	0.0131693	0.0360133
ENSG00000080031	PTPRH	15.5521	1.17344	0.462672	-2.53623	0.0112053	0.0313684
ENSG00000080166	DCT	34.2095	1.02822	0.319645	-3.21674	0.00129654	0.0048641
ENSG00000080293	SCTR	2.94676	4.41389	1.31626	-3.35336	0.000798373	0.00319402
ENSG00000080608	PUM3	183.282	-1.3074	0.17454	7.49054	6.85885e-14	2.21319e-12
ENSG00000080618	CPB2	11.8207	1.87957	0.583792	-3.21958	0.00128377	0.00482117
ENSG00000080823	MOK	568.02	-1.15542	0.258046	4.47758	7.54933e-06	5.05483e-05
ENSG00000080854	IGSF9B	240.456	1.37314	0.309952	-4.43015	9.4166e-06	6.19121e-05
ENSG00000081248	CACNA1S	4.36756	2.61574	0.889839	-2.93957	0.00328671	0.0109171
ENSG00000081818	PCDHB4	5.08202	2.56064	0.953398	-2.6858	0.00723559	0.0216153
ENSG00000081842	PCDHA6	1.91173	4.8684	1.55871	-3.12336	0.00178802	0.0064487
ENSG00000082126	MPP4	10.1138	1.9503	0.568167	-3.43261	0.000597798	0.00247877
ENSG00000082153	BZW1	1550.16	-1.33965	0.223333	5.99845	1.99207e-09	2.82935e-08
ENSG00000082515	MRPL22	221.32	-1.02499	0.23051	4.44661	8.7235e-06	5.77936e-05
ENSG00000082684	SEMA5B	23.0617	1.67122	0.373226	-4.47776	7.54294e-06	5.05241e-05
ENSG00000083067	TRPM3	10.7546	2.47917	0.639502	-3.87672	0.000105876	0.00053702
ENSG00000083720	OXCT1	343.41	-1.19136	0.136563	8.7239	2.6879e-18	1.7788e-16
ENSG00000083814	ZNF671	38.8676	1.72981	0.382311	-4.52463	6.05019e-06	4.13471e-05
ENSG00000084073	ZMPSTE24	1347.76	-1.25953	0.192351	6.54811	5.82717e-11	1.12221e-09
ENSG00000084674	APOB	3.2153	4.55306	1.30546	-3.48771	0.00048718	0.00208126
ENSG00000084710	EFR3B	308.043	1.29321	0.153173	-8.4428	3.09836e-17	1.72438e-15
ENSG00000085552	IGSF9	52.3051	1.34973	0.333647	-4.04537	5.22412e-05	0.000284737
ENSG00000086570	FAT2	46.6216	1.76414	0.298978	-5.90057	3.62239e-09	4.86164e-08
ENSG00000086589	RBM22	1029.86	-1.02179	0.202515	5.04549	4.52349e-07	4.00209e-06
ENSG00000087074	PPP1R15A	3110.55	-1.12063	0.199742	5.61036	2.01904e-08	2.33298e-07
ENSG00000087245	MMP2	69.7424	1.80776	0.347757	-5.19833	2.01082e-07	1.93317e-06
ENSG00000088205	DDX18	1816.08	-1.25558	0.0894335	14.0393	8.96558e-45	1.48331e-41
ENSG00000088827	SIGLEC1	27.4198	2.01008	0.392661	-5.11912	3.06962e-07	2.83286e-06
ENSG00000088992	TESC	56.2226	1.14587	0.346166	-3.31017	0.000932384	0.0036527
ENSG00000089041	P2RX7	7.76941	2.28727	0.679393	-3.36663	0.000760915	0.00306505
ENSG00000089048	ESF1	728.883	-1.35985	0.105425	12.8988	4.57357e-38	4.15355e-35
ENSG00000089163	SIRT4	66.9422	1.51807	0.315772	-4.80751	1.52823e-06	1.21398e-05
ENSG00000089195	TRMT6	538.825	-1.10688	0.181566	6.09633	1.08534e-09	1.62035e-08
ENSG00000089280	FUS	3326.03	-1.13741	0.147337	7.71981	1.16503e-14	4.29198e-13
ENSG00000090238	YPEL3	435.077	1.28711	0.137918	-9.33246	1.03444e-20	1.00314e-18
ENSG00000090402	SI	1.56284	4.57464	1.67944	-2.72391	0.00645143	0.0195259
ENSG00000090530	P3H2	33.2731	1.38829	0.384533	-3.61032	0.000305822	0.001379
ENSG00000090612	ZNF268	692.842	-2.15958	0.219166	9.85363	6.611e-23	8.41354e-21
ENSG00000091138	SLC26A3	4.85958	2.41975	0.888582	-2.72315	0.0064662	0.0195642
ENSG00000091986	CCDC80	200.555	1.10177	0.234388	-4.7006	2.59393e-06	1.94909e-05
ENSG00000092020	PPP2R3C	125.789	-1.06865	0.247228	4.32252	1.54256e-05	9.61735e-05
ENSG00000092054	MYH7	3.56267	4.71267	1.29963	-3.62616	0.000287671	0.00130643
ENSG00000092068	SLC7A8	247.567	1.1249	0.218391	-5.15088	2.59272e-07	2.43976e-06
ENSG00000092096	SLC22A17	360.472	1.21429	0.177571	-6.83833	8.01227e-12	1.78476e-10
ENSG00000092208	GEMIN2	194.812	-1.16186	0.229632	5.05963	4.20069e-07	3.74564e-06
ENSG00000092345	DAZL	1.39715	4.41116	1.84712	-2.38814	0.0169341	0.0445609
ENSG00000092607	TBX15	20.6175	-1.61392	0.496491	3.25064	0.00115145	0.00438303
ENSG00000093072	ADA2	10.7701	1.97229	0.751902	-2.62306	0.00871429	0.0253746
ENSG00000095303	PTGS1	24.6083	-2.77594	0.704509	3.94025	8.13978e-05	0.000423487
ENSG00000095383	TBC1D2	67.0378	1.26338	0.225458	-5.60359	2.09956e-08	2.42295e-07
ENSG00000095539	SEMA4G	279.379	1.21215	0.197571	-6.13525	8.50248e-10	1.29487e-08
ENSG00000095637	SORBS1	214.537	1.09333	0.157711	-6.93253	4.13384e-12	9.82138e-11
ENSG00000096080	MRPS18A	30.9453	-1.99201	0.388928	5.1218	3.02636e-07	2.79862e-06
ENSG00000096746	HNRNPH3	2284.88	-1.74518	0.150608	11.5876	4.76559e-31	1.8453e-28
ENSG00000099260	PALMD	29.6989	1.15294	0.351207	-3.28278	0.00102789	0.00396663
ENSG00000099308	MAST3	363.625	1.34627	0.118815	-11.3308	9.23485e-30	3.23202e-27
ENSG00000099331	MYO9B	970.252	1.19631	0.111788	-10.7016	1.00003e-26	2.30375e-24
ENSG00000099338	CATSPERG	86.2158	1.48694	0.2676	-5.55655	2.75156e-08	3.11744e-07
ENSG00000099365	STX1B	60.6318	1.09804	0.328084	-3.34682	0.000817439	0.00325771
ENSG00000099785	2020-03-02	150.942	1.28249	0.177572	-7.22233	5.11037e-13	1.44036e-11
ENSG00000099812	MISP	10.2527	2.9181	0.632919	-4.61055	4.01606e-06	2.87493e-05
ENSG00000099834	CDHR5	7.10048	2.18905	0.70812	-3.09136	0.00199245	0.00708491
ENSG00000099901	RANBP1	1782.49	-1.19303	0.135656	8.79456	1.43615e-18	1.02096e-16
ENSG00000100027	YPEL1	91.9104	1.85467	0.222526	-8.33466	7.77218e-17	4.09988e-15
ENSG00000100029	PES1	1408.85	-1.51258	0.336368	4.49679	6.89885e-06	4.66217e-05
ENSG00000100060	MFNG	17.4966	1.77922	0.405357	-4.38925	1.1374e-05	7.31691e-05
ENSG00000100097	LGALS1	25.4719	1.8465	0.40473	-4.5623	5.05961e-06	3.53203e-05
ENSG00000100100	PIK3IP1	128.443	1.32085	0.223324	-5.91448	3.32919e-09	4.51138e-08
ENSG00000100146	SOX10	15.1393	1.16454	0.446291	-2.60937	0.00907087	0.0262491
ENSG00000100147	CCDC134	83.8885	2.01592	0.307397	-6.55803	5.45244e-11	1.05563e-09
ENSG00000100216	TOMM22	1674.62	-1.14832	0.147726	7.77336	7.64336e-15	2.91617e-13
ENSG00000100292	HMOX1	718.107	2.43571	0.371269	-6.56049	5.36297e-11	1.03941e-09
ENSG00000100298	APOBEC3H	6.26145	1.82505	0.738422	-2.47155	0.0134528	0.0366069
ENSG00000100302	RASD2	224.658	1.09641	0.210089	-5.21878	1.80102e-07	1.7481e-06
ENSG00000100336	APOL4	5.06583	3.15269	1.01114	-3.11794	0.00182119	0.00655924
ENSG00000100346	CACNA1I	14.6938	2.03248	0.495712	-4.10011	4.12947e-05	0.000231046
ENSG00000100353	EIF3D	1859.91	-1.29407	0.335018	3.86268	0.000112152	0.000564919
ENSG00000100354	TNRC6B	2592.94	1.1149	0.18404	-6.05795	1.37869e-09	2.02019e-08
ENSG00000100439	ABHD4	502.808	1.72525	0.12826	-13.4512	3.02885e-41	3.24247e-38
ENSG00000100504	PYGL	1784.43	-1.01595	0.094924	10.7028	9.87476e-27	2.30375e-24
ENSG00000100519	PSMC6	421.33	-1.26597	0.262074	4.83059	1.36132e-06	1.09126e-05
ENSG00000100575	TIMM9	218.558	-1.67013	0.22341	7.47563	7.68322e-14	2.46174e-12
ENSG00000100583	SAMD15	90.8483	-1.35912	0.278156	4.88619	1.02807e-06	8.4507e-06
ENSG00000100632	ERH	917.885	-1.4006	0.185025	7.56978	3.73866e-14	1.26704e-12
ENSG00000100714	MTHFD1	619.921	-1.10013	0.119237	9.22639	2.79899e-20	2.62571e-18
ENSG00000100764	PSMC1	60.0836	-2.09113	0.489931	4.26821	1.97045e-05	0.000119774
ENSG00000100823	APEX1	2278.29	-1.13538	0.116654	9.73288	2.18326e-22	2.61402e-20
ENSG00000100867	DHRS2	278.957	-3.79054	0.466996	8.11685	4.78422e-16	2.19315e-14
ENSG00000100902	PSMA6	109.363	-1.2326	0.271331	4.54278	5.55166e-06	3.83725e-05
ENSG00000101049	SGK2	68.922	1.08768	0.312863	-3.47654	0.000507921	0.00215923
ENSG00000101052	IFT52	72.6593	-1.25354	0.251541	4.98343	6.24673e-07	5.34481e-06
ENSG00000101115	SALL4	250.934	1.14712	0.145406	-7.88911	3.04353e-15	1.23361e-13
ENSG00000101146	RAE1	640.619	-1.11944	0.211408	5.29515	1.18917e-07	1.1891e-06
ENSG00000101188	NTSR1	10.7421	1.59088	0.646657	-2.46016	0.0138874	0.0376321
ENSG00000101247	NDUFAF5	291.65	-1.19913	0.192292	6.23597	4.48983e-10	7.2604e-09
ENSG00000101282	RSPO4	27.7859	1.15366	0.365308	-3.15804	0.00158834	0.00581498
ENSG00000101311	FERMT1	46.7027	-1.34532	0.330566	4.06974	4.70654e-05	0.000259874
ENSG00000101331	CCM2L	62.2366	1.37244	0.344137	-3.98806	6.66162e-05	0.000353454
ENSG00000101336	HCK	1.96803	-4.23214	1.71125	2.47312	0.013394	0.0364851
ENSG00000101361	NOP56	4600.73	-1.03568	0.151305	6.84499	7.64796e-12	1.70779e-10
ENSG00000101440	ASIP	21.083	1.2306	0.376887	-3.26517	0.00109399	0.00419323
ENSG00000101445	PPP1R16B	307.614	1.01897	0.166907	-6.105	1.02799e-09	1.53978e-08
ENSG00000101457	DNTTIP1	244.15	-1.2132	0.287219	4.22396	2.40045e-05	0.000142717
ENSG00000101638	ST8SIA5	46.5338	1.97055	0.290167	-6.7911	1.11286e-11	2.43132e-10
ENSG00000101665	SMAD7	622.911	1.07184	0.104624	-10.2447	1.25054e-24	2.12697e-22
ENSG00000101825	MXRA5	2.40835	5.20094	1.54104	-3.37495	0.000738289	0.00298979
ENSG00000102057	KCND1	344.858	1.22796	0.157103	-7.81629	5.44028e-15	2.14302e-13
ENSG00000102109	PCSK1N	904.077	1.34704	0.178489	-7.54688	4.45804e-14	1.47781e-12
ENSG00000102359	SRPX2	8.06336	2.69387	0.674887	-3.99158	6.56337e-05	0.000348852
ENSG00000102390	PBDC1	200.159	-1.36147	0.226356	6.01473	1.80188e-09	2.58005e-08
ENSG00000102452	NALCN	2.21786	4.53474	1.41421	-3.20655	0.00134337	0.00501909
ENSG00000102753	KPNA3	550.016	-1.15819	0.132494	8.74143	2.30182e-18	1.56309e-16
ENSG00000102786	INTS6	311.724	-1.34457	0.144018	9.33607	9.99759e-21	9.78205e-19
ENSG00000102870	ZNF629	2738.44	-1.05809	0.136136	7.77228	7.70861e-15	2.92879e-13
ENSG00000102981	PARD6A	50.6147	1.04389	0.304466	-3.4286	0.000606696	0.00250995
ENSG00000102996	MMP15	610.438	1.42448	0.142892	-9.9689	2.08522e-23	2.96476e-21
ENSG00000103089	FA2H	68.5207	1.39136	0.299981	-4.63814	3.51554e-06	2.56842e-05
ENSG00000103316	CRYM	13.5356	1.65735	0.491173	-3.37428	0.00074009	0.00299575
ENSG00000103489	XYLT1	10.9228	1.48092	0.545573	-2.71443	0.00663904	0.0200371
ENSG00000103888	CEMIP	58.9703	1.49074	0.290651	-5.12898	2.91317e-07	2.70356e-06
ENSG00000104081	BMF	326.13	2.15677	0.195503	-11.0319	2.68261e-28	7.62825e-26
ENSG00000104131	EIF3J	1294.6	-1.20027	0.122505	9.79779	1.15077e-22	1.40556e-20
ENSG00000104237	RP1	1.67545	4.67388	1.63363	-2.86104	0.00422254	0.0136179
ENSG00000104320	NBN	566.761	-1.09461	0.17564	6.2321	4.60221e-10	7.42515e-09
ENSG00000104332	SFRP1	12.9245	-1.97918	0.752804	2.62907	0.00856183	0.0249947
ENSG00000104356	POP1	321.543	-1.18018	0.1351	8.73554	2.42492e-18	1.63448e-16
ENSG00000104783	KCNN4	36.4307	-1.5199	0.55775	2.72506	0.00642897	0.0194677
ENSG00000104833	TUBB4A	816.485	1.02703	0.142329	-7.21589	5.35805e-13	1.49787e-11
ENSG00000104848	KCNA7	30.6149	1.14195	0.445744	-2.5619	0.0104101	0.0294364
ENSG00000104863	LIN7B	104.765	1.06771	0.20002	-5.33802	9.39677e-08	9.52712e-07
ENSG00000104879	CKM	20.304	1.65672	0.544797	-3.04099	0.002358	0.00819739
ENSG00000104888	SLC17A7	55.4142	1.6975	0.251409	-6.75193	1.45891e-11	3.13468e-10
ENSG00000104894	CD37	174.386	1.67316	0.247784	-6.75247	1.45345e-11	3.12664e-10
ENSG00000104901	DKKL1	6.8497	1.97631	0.827489	-2.38832	0.0169256	0.0445449
ENSG00000104907	TRMT1	490.473	-1.0463	0.200809	5.21043	1.884e-07	1.82087e-06
ENSG00000104967	NOVA2	189.425	1.3084	0.258118	-5.069	3.99922e-07	3.58178e-06
ENSG00000105193	RPS16	1670.67	-1.73186	0.110448	15.6802	2.06457e-55	4.69665e-52
ENSG00000105219	CNTD2	72.461	1.37167	0.295771	-4.63761	3.52466e-06	2.57302e-05
ENSG00000105251	SHD	10.2877	1.3051	0.555153	-2.35089	0.0187288	0.0485064
ENSG00000105258	POLR2I	121.284	-1.47227	0.27269	5.39906	6.69919e-08	7.00681e-07
ENSG00000105289	TJP3	108.416	1.88268	0.206599	-9.11275	8.03209e-20	6.96077e-18
ENSG00000105355	PLIN3	644.711	1.12442	0.163553	-6.87494	6.20148e-12	1.41429e-10
ENSG00000105376	ICAM5	482.617	1.07626	0.232236	-4.63436	3.58048e-06	2.60436e-05
ENSG00000105392	CRX	3.98509	3.20887	1.04182	-3.08007	0.00206953	0.00732324
ENSG00000105398	SULT2A1	19.1443	1.47041	0.513306	-2.86459	0.00417544	0.0134756
ENSG00000105550	FGF21	71.8675	-4.70905	0.872923	5.39458	6.86847e-08	7.16323e-07
ENSG00000105605	CACNG7	15.2527	1.76193	0.559799	-3.14744	0.00164706	0.00599858
ENSG00000105639	JAK3	87.5611	1.21866	0.24084	-5.06006	4.19116e-07	3.73897e-06
ENSG00000105640	RPL18A	391.699	-1.745	0.494949	3.52563	0.000422485	0.00183855
ENSG00000105695	MAG	3.84712	3.45893	1.04531	-3.30901	0.00093628	0.00366595
ENSG00000105696	TMEM59L	235.464	1.21961	0.15369	-7.93552	2.09615e-15	8.7495e-14
ENSG00000105708	ZNF14	350.93	-1.34776	0.292575	4.60656	4.09386e-06	2.92517e-05
ENSG00000105808	RASA4	52.3104	1.16871	0.265168	-4.40742	1.04608e-05	6.78776e-05
ENSG00000105821	DNAJC2	504.54	-1.03307	0.147724	6.99323	2.6862e-12	6.63312e-11
ENSG00000105928	GSDME	202.669	1.35782	0.19398	-6.9998	2.56335e-12	6.35564e-11
ENSG00000105948	TTC26	530.064	-1.15562	0.129313	8.93656	4.01462e-19	3.13571e-17
ENSG00000105953	OGDH	502.617	1.0508	0.105036	-10.0042	1.46092e-23	2.12699e-21
ENSG00000105967	TFEC	5.73673	2.93255	0.875293	-3.35036	0.00080707	0.00322173
ENSG00000105996	HOXA2	72.6414	-1.20859	0.318487	3.79479	0.000147768	0.000722912
ENSG00000106003	LFNG	20.1639	1.01575	0.39708	-2.55804	0.0105265	0.0297286
ENSG00000106031	HOXA13	585.894	-1.19036	0.257942	4.61485	3.9337e-06	2.82293e-05
ENSG00000106034	CPED1	9.29404	2.38934	0.644018	-3.71005	0.000207222	0.000977256
ENSG00000106105	GARS	2130.08	-1.05985	0.0956972	11.0751	1.65721e-28	5.11178e-26
ENSG00000106245	BUD31	284.245	-1.31707	0.191098	6.89209	5.49768e-12	1.26795e-10
ENSG00000106246	PTCD1	127.61	-1.46684	0.40243	3.64496	0.000267428	0.00122386
ENSG00000106278	PTPRZ1	20.4093	1.69708	0.436831	-3.88499	0.000102332	0.000520354
ENSG00000106328	FSCN3	16.7367	-2.04816	0.67862	3.01812	0.0025435	0.0087371
ENSG00000106355	LSM5	570.962	-1.3223	0.210122	6.29299	3.11411e-10	5.23787e-09
ENSG00000106366	SERPINE1	3.03658	3.05381	1.13512	-2.69029	0.00713893	0.0213581
ENSG00000106399	RPA3	204.827	-1.26653	0.209873	6.03475	1.59208e-09	2.31239e-08
ENSG00000106483	SFRP4	51.5327	1.07111	0.276372	-3.87559	0.000106367	0.00053921
ENSG00000106536	POU6F2	26.2887	1.66722	0.3431	-4.85928	1.17813e-06	9.58891e-06
ENSG00000106588	PSMA2	100.504	-1.48731	0.396601	3.75014	0.000176734	0.000847757
ENSG00000106665	CLIP2	316.49	1.35198	0.19297	-7.00619	2.44894e-12	6.12118e-11
ENSG00000106803	SEC61B	182.522	-1.06659	0.205548	5.189	2.11422e-07	2.01978e-06
ENSG00000107147	KCNT1	46.79	1.47957	0.346242	-4.27322	1.92674e-05	0.000117391
ENSG00000107187	LHX3	12.0432	1.81972	0.563714	-3.22809	0.00124619	0.00470235
ENSG00000107282	APBA1	19.7074	2.54419	0.490755	-5.18424	2.16897e-07	2.06665e-06
ENSG00000107593	PKD2L1	9.39333	1.65022	0.650605	-2.53645	0.0111984	0.0313586
ENSG00000107736	CDH23	134.727	1.4277	0.212035	-6.73334	1.65815e-11	3.52531e-10
ENSG00000107738	VSIR	18.2363	1.17045	0.49345	-2.37198	0.017693	0.0462305
ENSG00000107742	SPOCK2	153.311	2.36836	0.260305	-9.09838	9.16856e-20	7.87069e-18
ENSG00000107954	NEURL1	81.7551	1.56927	0.225768	-6.9508	3.63208e-12	8.69741e-11
ENSG00000108255	CRYBA1	4.28685	2.60968	0.869503	-3.00135	0.00268787	0.00918967
ENSG00000108309	RUNDC3A	62.7591	-1.08398	0.294615	3.6793	0.000233875	0.00108662
ENSG00000108551	RASD1	22.7934	1.83362	0.537073	-3.4141	0.00063993	0.00263426
ENSG00000108590	MED31	16.7449	1.34749	0.421858	-3.19418	0.00140227	0.005222
ENSG00000108651	UTP6	295.839	-1.02588	0.192101	5.34031	9.27867e-08	9.43172e-07
ENSG00000108759	KRT32	58.6469	1.99137	0.451936	-4.40631	1.05147e-05	6.81716e-05
ENSG00000108839	ALOX12	97.8922	1.41075	0.235807	-5.98267	2.19509e-09	3.08007e-08
ENSG00000108846	ABCC3	2.6197	3.18732	1.25538	-2.53893	0.0111191	0.0311751
ENSG00000108932	SLC16A6	127.824	-1.86171	0.22732	8.18979	2.61684e-16	1.25989e-14
ENSG00000109061	MYH1	4.15607	2.53497	0.929783	-2.72641	0.00640269	0.0194043
ENSG00000109265	KIAA1211	378.356	1.03743	0.288584	-3.59489	0.000324528	0.00145578
ENSG00000109424	UCP1	2.85615	3.29564	1.22751	-2.68482	0.00725687	0.0216635
ENSG00000109472	CPE	547.209	1.05342	0.163524	-6.44199	1.17916e-10	2.1247e-09
ENSG00000109475	RPL34	521.415	-1.81366	0.223903	8.10021	5.48626e-16	2.4653e-14
ENSG00000109534	GAR1	423.593	-1.17224	0.278077	4.2155	2.49224e-05	0.000147692
ENSG00000109705	NKX3-2	236.207	1.0679	0.14609	-7.30991	2.67315e-13	7.94911e-12
ENSG00000109832	DDX25	12.7005	2.27253	0.72461	-3.13621	0.00171147	0.00620088
ENSG00000109906	ZBTB16	58.5895	1.80633	0.449869	-4.01523	5.9388e-05	0.000319386
ENSG00000109919	MTCH2	550.209	-1.18338	0.130679	9.05563	1.35786e-19	1.12838e-17
ENSG00000110002	VWA5A	6.29515	1.7528	0.742597	-2.36037	0.0182569	0.0475061
ENSG00000110148	CCKBR	10.7119	1.58957	0.646163	-2.46001	0.0138932	0.0376367
ENSG00000110195	FOLR1	5.86481	2.0436	0.76896	-2.65762	0.00786955	0.0231857
ENSG00000110395	CBL	3569.4	1.00577	0.15849	-6.34597	2.21026e-10	3.80194e-09
ENSG00000110665	C11orf21	1.4132	4.4258	1.7913	-2.47072	0.0134842	0.0366705
ENSG00000110696	C11orf58	3404.19	-1.01366	0.182927	5.54137	3.00122e-08	3.36533e-07
ENSG00000110700	RPS13	1268.89	-1.08645	0.0907272	11.9749	4.80755e-33	2.2434e-30
ENSG00000110768	GTF2H1	588.734	-1.11514	0.176903	6.30367	2.90678e-10	4.93015e-09
ENSG00000110786	PTPN5	39.654	1.94659	0.279139	-6.97356	3.09012e-12	7.52633e-11
ENSG00000110900	TSPAN11	81.0379	1.80209	0.307993	-5.85106	4.88448e-09	6.38597e-08
ENSG00000111011	RSRC2	2484.53	-1.17746	0.156283	7.5342	4.91347e-14	1.61118e-12
ENSG00000111142	METAP2	2158.98	-1.01349	0.165576	6.12101	9.2983e-10	1.40516e-08
ENSG00000111196	MAGOHB	292.563	-1.2837	0.152197	8.43444	3.32779e-17	1.84642e-15
ENSG00000111321	LTBR	1.93919	3.75267	1.48665	-2.52425	0.0115946	0.0323288
ENSG00000111328	CDK2AP1	808.488	-1.04752	0.17913	5.84781	4.98082e-09	6.47471e-08
ENSG00000111371	SLC38A1	6082.8	-1.29395	0.119775	10.8031	3.32667e-27	8.29343e-25
ENSG00000111405	ENDOU	28.3585	-1.62825	0.491571	3.31234	0.000925188	0.00362877
ENSG00000111424	VDR	227.748	1.18598	0.183844	-6.45103	1.11091e-10	2.01569e-09
ENSG00000111641	NOP2	52.6855	-1.06835	0.317581	3.36404	0.000768108	0.00308992
ENSG00000111669	TPI1	4405.48	-1.03813	0.0996678	10.4159	2.09731e-25	4.01778e-23
ENSG00000111816	FRK	81.5859	1.51782	0.249453	-6.0846	1.16782e-09	1.7344e-08
ENSG00000111834	RSPH4A	46.154	-1.33686	0.337489	3.96121	7.45709e-05	0.000391551
ENSG00000111845	PAK1IP1	183.068	-1.41527	0.248771	5.68904	1.27752e-08	1.52857e-07
ENSG00000111859	NEDD9	59.2516	2.16593	0.28366	-7.63565	2.24688e-14	7.94e-13
ENSG00000111886	GABRR2	54.9556	1.23906	0.315646	-3.92547	8.65601e-05	0.000447403
ENSG00000111906	HDDC2	280.75	-1.04214	0.134832	7.72915	1.0827e-14	4.0049e-13
ENSG00000111913	RIPOR2	13.678	1.69678	0.443995	-3.82161	0.000132582	0.000654602
ENSG00000112038	OPRM1	3.98085	2.67619	1.10048	-2.43184	0.0150222	0.0402169
ENSG00000112081	SRSF3	5753.23	-1.50229	0.232858	6.4515	1.10745e-10	2.01143e-09
ENSG00000112183	RBM24	33.6692	2.09827	0.332805	-6.30481	2.88556e-10	4.9033e-09
ENSG00000112212	TSPO2	25.0936	2.03448	0.448185	-4.53937	5.64221e-06	3.89097e-05
ENSG00000112280	COL9A1	2.56068	4.74123	1.33836	-3.54257	0.000396242	0.00173639
ENSG00000112297	CRYBG1	95.0053	1.46436	0.276704	-5.29214	1.20896e-07	1.20756e-06
ENSG00000112303	VNN2	1.38302	4.4061	1.78359	-2.47036	0.0134977	0.0366962
ENSG00000112306	RPS12	385.626	-1.15953	0.182566	6.35129	2.1351e-10	3.6831e-09
ENSG00000112486	CCR6	52.0436	-3.36132	0.576036	5.83526	5.37055e-09	6.88786e-08
ENSG00000112599	GUCA1B	328.461	1.05791	0.189869	-5.57178	2.52147e-08	2.88232e-07
ENSG00000112715	VEGFA	2432.09	-1.567	0.138474	11.3162	1.09122e-29	3.747e-27
ENSG00000112782	CLIC5	41.3531	2.28043	0.392319	-5.81269	6.14754e-09	7.79102e-08
ENSG00000113013	HSPA9	4097.6	-1.18921	0.122769	9.6866	3.43785e-22	3.91034e-20
ENSG00000113140	SPARC	38.8178	-1.13551	0.283002	4.01235	6.0116e-05	0.00032292
ENSG00000113211	PCDHB6	2.75085	4.85185	1.29013	-3.76076	0.000169399	0.000816229
ENSG00000113240	CLK4	310.111	-1.09143	0.156643	6.96764	3.22293e-12	7.79976e-11
ENSG00000113263	ITK	2.32661	4.59925	1.39984	-3.28555	0.00101785	0.00393454
ENSG00000113369	ARRDC3	921.099	-2.05004	0.18541	11.0568	2.03286e-28	5.87237e-26
ENSG00000113387	SUB1	1423.24	-1.19933	0.131216	9.14012	6.23855e-20	5.51143e-18
ENSG00000113407	TARS	2427.76	-1.69029	0.166593	10.1462	3.44435e-24	5.59676e-22
ENSG00000113460	BRIX1	654.03	-1.27186	0.238164	5.34025	9.28194e-08	9.43172e-07
ENSG00000113520	IL4	2.47725	3.08793	1.20272	-2.56746	0.0102446	0.0290363
ENSG00000113597	TRAPPC13	389.231	-1.06055	0.182453	5.81272	6.14665e-09	7.79102e-08
ENSG00000113739	STC2	4140.59	-1.20255	0.106116	11.3324	9.06555e-30	3.23202e-27
ENSG00000113763	UNC5A	53.3864	1.58555	0.250955	-6.31804	2.64901e-10	4.51398e-09
ENSG00000114019	AMOTL2	1010.25	-1.31285	0.220681	5.94909	2.69633e-09	3.7231e-08
ENSG00000114023	FAM162A	252.785	-1.19013	0.177775	6.69458	2.16288e-11	4.49854e-10
ENSG00000114113	RBP2	8.61324	2.31512	0.741971	-3.12023	0.00180712	0.00651371
ENSG00000114391	RPL24	840.144	-2.05347	0.450223	4.56101	5.09076e-06	3.55104e-05
ENSG00000114405	C3orf14	167.67	-1.55174	0.324445	4.78275	1.72912e-06	1.35463e-05
ENSG00000114480	GBE1	229.205	-1.00566	0.183292	5.48662	4.09692e-08	4.5024e-07
ENSG00000114520	SNX4	391.674	-1.07025	0.163398	6.54997	5.75479e-11	1.11062e-09
ENSG00000114626	ABTB1	105.76	1.11279	0.241513	-4.60758	4.07378e-06	2.91426e-05
ENSG00000114638	UPK1B	3.39237	2.89977	1.11833	-2.59293	0.00951608	0.0273116
ENSG00000114646	CSPG5	420.664	-1.05902	0.18531	5.71483	1.09814e-08	1.33234e-07
ENSG00000114686	MRPL3	1475.22	-1.23628	0.103701	11.9216	9.13382e-33	4.0543e-30
ENSG00000114735	HEMK1	923.628	1.02951	0.192732	-5.34169	9.2085e-08	9.37803e-07
ENSG00000114757	PEX5L	44.7655	2.1709	0.349204	-6.21671	5.07678e-10	8.12597e-09
ENSG00000114942	EEF1B2	1383.83	-1.62249	0.131414	12.3464	5.09282e-35	2.98981e-32
ENSG00000115053	NCL	11034.8	-1.09763	0.101645	10.7987	3.49144e-27	8.58658e-25
ENSG00000115128	SF3B6	409.498	-1.61936	0.248871	6.50681	7.6764e-11	1.43875e-09
ENSG00000115129	TP53I3	63.3801	1.01613	0.269515	-3.77023	0.000163096	0.000788153
ENSG00000115233	PSMD14	432.993	-1.36268	0.185282	7.35465	1.91428e-13	5.76787e-12
ENSG00000115297	TLX2	16.1552	1.56122	0.422804	-3.69253	0.000222034	0.00104064
ENSG00000115350	POLE4	286.964	-1.12503	0.191938	5.86142	4.5892e-09	6.03024e-08
ENSG00000115368	WDR75	449.155	-1.09651	0.120675	9.08647	1.02311e-19	8.62017e-18
ENSG00000115423	DNAH6	79.0212	1.2694	0.321829	-3.94434	8.00214e-05	0.000417161
ENSG00000115539	PDCL3	103.66	-1.54164	0.229169	6.72709	1.73092e-11	3.66717e-10
ENSG00000115596	WNT6	33.4773	2.29449	0.395681	-5.79884	6.67739e-09	8.39485e-08
ENSG00000115758	ODC1	1819.63	-1.31294	0.128903	10.1855	2.30233e-24	3.83329e-22
ENSG00000115761	NOL10	489.427	-1.22324	0.185794	6.58385	4.58409e-11	9.00927e-10
ENSG00000115866	DARS	529.719	-1.63307	0.214934	7.598	3.0075e-14	1.04653e-12
ENSG00000115875	SRSF7	2337.91	-1.03369	0.149989	6.89175	5.51102e-12	1.26795e-10
ENSG00000115902	SLC1A4	373.741	-1.01862	0.214593	4.74677	2.06691e-06	1.58716e-05
ENSG00000115946	PNO1	458.041	-1.49358	0.218776	6.82699	8.67124e-12	1.92214e-10
ENSG00000116017	ARID3A	1447.02	1.15241	0.0865099	-13.3211	1.74483e-40	1.76412e-37
ENSG00000116032	GRIN3B	62.6063	1.15357	0.269725	-4.27684	1.89566e-05	0.000115691
ENSG00000116396	KCNC4	702.81	1.22832	0.192129	-6.39318	1.6247e-10	2.85405e-09
ENSG00000116455	WDR77	1129.03	-1.38538	0.167414	8.27515	1.28298e-16	6.50388e-15
ENSG00000116525	TRIM62	371.265	1.0677	0.152652	-6.99435	2.66496e-12	6.58962e-11
ENSG00000116560	SFPQ	10976.4	-1.08481	0.0841882	12.8855	5.43045e-38	4.49222e-35
ENSG00000116649	SRM	728.849	-1.46352	0.240837	6.07682	1.22592e-09	1.81092e-08
ENSG00000116661	FBXO2	27.5608	1.50104	0.382668	-3.92257	8.76079e-05	0.000452305
ENSG00000116663	FBXO6	28.5446	1.35988	0.382614	-3.55419	0.000379144	0.00167152
ENSG00000116752	BCAS2	597.537	-1.33735	0.179538	7.4488	9.41926e-14	2.98124e-12
ENSG00000116761	CTH	927.07	-1.81026	0.154737	11.699	1.2903e-31	5.21825e-29
ENSG00000116833	NR5A2	89.9866	1.02102	0.261598	-3.90301	9.50051e-05	0.000486767
ENSG00000116852	KIF21B	289.102	1.32695	0.155142	-8.55314	1.19781e-17	7.14178e-16
ENSG00000116981	NT5C1A	15.6717	1.13666	0.433571	-2.62163	0.00875106	0.0254577
ENSG00000117115	PADI2	92.2752	1.44509	0.307091	-4.70573	2.52957e-06	1.90545e-05
ENSG00000117281	CD160	39.2464	1.41215	0.293038	-4.81901	1.4427e-06	1.15106e-05
ENSG00000117394	SLC2A1	889.588	-1.81507	0.176024	10.3115	6.25433e-25	1.11591e-22
ENSG00000117569	PTBP2	1143.84	-1.47655	0.116422	12.6827	7.37517e-37	5.36883e-34
ENSG00000117592	PRDX6	2481.73	-1.02482	0.132808	7.71658	1.1949e-14	4.39312e-13
ENSG00000117595	IRF6	70.3763	2.02822	0.221592	-9.15297	5.53876e-20	4.96551e-18
ENSG00000117598	PLPPR5	18.2882	1.35351	0.566103	-2.39092	0.016806	0.0443072
ENSG00000117600	PLPPR4	63.7251	1.15407	0.22449	-5.14087	2.73468e-07	2.56406e-06
ENSG00000117601	SERPINC1	9.58734	1.38022	0.56474	-2.44399	0.0145259	0.0390886
ENSG00000117707	PROX1	301.246	1.25653	0.215061	-5.84267	5.13703e-09	6.63983e-08
ENSG00000117971	CHRNB4	29.8058	1.27376	0.319106	-3.99165	6.56157e-05	0.000348852
ENSG00000117983	MUC5B	20.6449	2.70813	0.503096	-5.38293	7.32849e-08	7.61251e-07
ENSG00000118004	COLEC11	63.069	-1.27805	0.371798	3.43748	0.000587154	0.00244243
ENSG00000118007	STAG1	229.573	-1.36541	0.18537	7.36589	1.75969e-13	5.36426e-12
ENSG00000118094	TREH	3.8493	3.47726	1.15163	-3.01941	0.00253265	0.00870477
ENSG00000118246	FASTKD2	594.448	-1.03877	0.097665	10.636	2.02632e-26	4.44301e-24
ENSG00000118263	KLF7	393.153	1.19216	0.143547	-8.30503	9.97976e-17	5.17441e-15
ENSG00000118298	CA14	103.764	1.00633	0.234633	-4.28894	1.79528e-05	0.000110193
ENSG00000118307	CASC1	7.47808	-2.37829	0.772338	3.07934	0.00207462	0.00733698
ENSG00000118369	USP35	374.358	1.54269	0.17568	-8.78127	1.61634e-18	1.13214e-16
ENSG00000118432	CNR1	24.114	1.39821	0.376973	-3.70905	0.000208039	0.000980601
ENSG00000118473	SGIP1	1.84466	3.63506	1.54318	-2.35557	0.0184944	0.0480233
ENSG00000118492	ADGB	1.68041	4.68545	1.60698	-2.91569	0.00354906	0.0116735
ENSG00000118514	ALDH8A1	175.56	-1.37694	0.253579	5.43002	5.63477e-08	6.00745e-07
ENSG00000118600	RXYLT1	244.016	-1.005	0.140805	7.13753	9.50242e-13	2.55066e-11
ENSG00000118804	STBD1	60.5168	1.10402	0.223962	-4.92948	8.24505e-07	6.91164e-06
ENSG00000118939	UCHL3	136.181	-1.27942	0.19628	6.51833	7.10932e-11	1.34354e-09
ENSG00000118965	WDR35	747.3	-1.48242	0.106668	13.8975	6.56369e-44	9.95438e-41
ENSG00000118972	FGF23	8.67011	3.35155	0.692921	-4.83685	1.31912e-06	1.06318e-05
ENSG00000119121	TRPM6	29.3271	1.36928	0.340944	-4.01615	5.91567e-05	0.000318424
ENSG00000119125	GDA	13.5265	-2.13335	0.694081	3.07363	0.0021147	0.00746418
ENSG00000119922	IFIT2	12.239	1.36652	0.545482	-2.50517	0.0122393	0.0338515
ENSG00000120049	KCNIP2	70.3432	1.03917	0.243689	-4.26433	2.00502e-05	0.00012151
ENSG00000120051	CFAP58	8.62381	1.8456	0.588757	-3.13474	0.00172008	0.00622959
ENSG00000120217	CD274	12.4912	1.17107	0.499011	-2.34678	0.0189363	0.0489729
ENSG00000120251	GRIA2	21.3459	1.9526	0.496692	-3.93121	8.45207e-05	0.000438107
ENSG00000120254	MTHFD1L	218.158	-1.0715	0.163618	6.54879	5.8007e-11	1.11829e-09
ENSG00000120322	PCDHB8	12.2127	2.37808	0.669574	-3.55164	0.000382844	0.00168538
ENSG00000120328	PCDHB12	11.6926	1.38746	0.534247	-2.59704	0.00940307	0.0270342
ENSG00000120341	SEC16B	7.6344	3.28242	0.741072	-4.42929	9.45433e-06	6.21153e-05
ENSG00000120370	GORAB	398.351	-1.03175	0.148521	6.94684	3.73562e-12	8.92185e-11
ENSG00000120437	ACAT2	152.894	-1.22881	0.163685	7.50714	6.04331e-14	1.96047e-12
ENSG00000120549	KIAA1217	83.6723	1.03277	0.229814	-4.49395	6.9915e-06	4.71253e-05
ENSG00000120616	EPC1	604.859	-1.43828	0.212408	6.77132	1.2761e-11	2.76145e-10
ENSG00000120697	ALG5	94.5615	-1.63578	0.278642	5.87053	4.344e-09	5.77054e-08
ENSG00000120699	EXOSC8	442.551	-1.31025	0.202706	6.4638	1.02103e-10	1.86939e-09
ENSG00000120738	EGR1	1264.85	-1.39721	0.241309	5.79011	7.03398e-09	8.81015e-08
ENSG00000120833	SOCS2	426.545	-1.05923	0.132093	8.01879	1.0679e-15	4.62731e-14
ENSG00000120837	NFYB	312.018	-1.38794	0.179063	7.75115	9.10675e-15	3.41016e-13
ENSG00000120885	CLU	319.797	1.3151	0.137952	-9.53307	1.52702e-21	1.60637e-19
ENSG00000120915	EPHX2	49.8714	1.23895	0.344983	-3.59133	0.000328992	0.00147362
ENSG00000121073	SLC35B1	355.169	-1.25283	0.247721	5.05742	4.2496e-07	3.78739e-06
ENSG00000121350	PYROXD1	117.169	-1.24467	0.287433	4.3303	1.48908e-05	9.29668e-05
ENSG00000121446	RGSL1	1.44909	4.47487	1.82423	-2.45302	0.0141661	0.038279
ENSG00000121753	ADGRB2	709.362	1.09231	0.137383	-7.95085	1.85237e-15	7.83985e-14
ENSG00000121764	HCRTR1	14.3419	1.05062	0.443111	-2.37101	0.0177397	0.0463325
ENSG00000121769	FABP3	78.789	1.53383	0.317004	-4.83852	1.30812e-06	1.05619e-05
ENSG00000121858	TNFSF10	3.59983	5.78235	1.34329	-4.30463	1.67267e-05	0.0001034
ENSG00000122122	SASH3	17.8839	2.1753	0.4258	-5.10873	3.24326e-07	2.978e-06
ENSG00000122194	PLG	2.01325	4.9483	1.62132	-3.05202	0.00227308	0.00794233
ENSG00000122432	SPATA1	16.306	1.18603	0.47377	-2.50338	0.0123013	0.0339931
ENSG00000122435	TRMT13	715.021	-1.13472	0.136719	8.29963	1.04438e-16	5.38432e-15
ENSG00000122641	INHBA	44.8819	1.71887	0.397677	-4.32228	1.54424e-05	9.62453e-05
ENSG00000122644	ARL4A	218.701	-1.07459	0.179058	6.00133	1.95713e-09	2.78265e-08
ENSG00000122787	AKR1D1	2.38487	4.07613	1.58727	-2.56801	0.0102283	0.0289991
ENSG00000122884	P4HA1	764.298	-1.44594	0.160904	8.98635	2.55567e-19	2.08568e-17
ENSG00000123243	ITIH5	62.5067	2.45912	0.28939	-8.49758	1.93579e-17	1.12196e-15
ENSG00000123349	PFDN5	473.766	-1.1936	0.204794	5.82829	5.5997e-09	7.15653e-08
ENSG00000123384	LRP1	598.762	1.60009	0.183649	-8.71276	2.96552e-18	1.94135e-16
ENSG00000123405	NFE2	6.9468	1.77364	0.677407	-2.61828	0.00883754	0.0256678
ENSG00000123407	HOXC12	39.7045	1.13107	0.337337	-3.35295	0.000799563	0.00319728
ENSG00000123545	NDUFAF4	491.234	-1.36726	0.204783	6.67662	2.44515e-11	5.0225e-10
ENSG00000123560	PLP1	9.37033	1.75533	0.670119	-2.61942	0.00880789	0.0255858
ENSG00000123569	H2BFWT	11.3493	-1.55134	0.646424	2.39988	0.0164003	0.0433949
ENSG00000123576	ESX1	22.5138	-1.10182	0.438373	2.51343	0.0119565	0.0331903
ENSG00000123700	KCNJ2	34.2396	1.52793	0.515015	-2.96676	0.00300956	0.0101165
ENSG00000123737	EXOSC9	625.933	-1.44119	0.190858	7.55111	4.3155e-14	1.43842e-12
ENSG00000124126	PREX1	158.371	1.33968	0.149785	-8.94399	3.75363e-19	2.9445e-17
ENSG00000124134	KCNS1	43.9187	2.4092	0.426384	-5.65032	1.60154e-08	1.88406e-07
ENSG00000124193	SRSF6	3419.03	-1.07402	0.175264	6.128	8.89879e-10	1.35183e-08
ENSG00000124194	GDAP1L1	13.9064	-2.87537	0.651415	4.41403	1.01464e-05	6.60659e-05
ENSG00000124207	CSE1L	1781.18	-1.17872	0.117363	10.0433	9.83159e-24	1.44294e-21
ENSG00000124232	RBPJL	5.37864	3.41695	1.05936	-3.22548	0.00125763	0.00473862
ENSG00000124313	IQSEC2	289.91	1.24115	0.154912	-8.01194	1.12913e-15	4.86946e-14
ENSG00000124383	MPHOSPH10	702.349	-1.24955	0.128193	9.74736	1.8933e-22	2.28186e-20
ENSG00000124449	IRGC	4.84127	-3.56451	1.20262	2.96395	0.00303721	0.0101982
ENSG00000124466	LYPD3	31.8236	1.49582	0.341402	-4.38141	1.17915e-05	7.53751e-05
ENSG00000124467	PSG8	2.81336	5.42827	1.42068	-3.8209	0.000132967	0.000656146
ENSG00000124493	GRM4	37.8126	1.29857	0.396801	-3.27261	0.00106561	0.00409655
ENSG00000124557	BTN1A1	24.661	2.12026	0.39898	-5.3142	1.07125e-07	1.07771e-06
ENSG00000124587	PEX6	372.824	1.03966	0.137925	-7.53785	4.77768e-14	1.57516e-12
ENSG00000124602	UNC5CL	194.04	1.81909	0.175375	-10.3726	3.30486e-25	6.13727e-23
ENSG00000124614	RPS10	190.123	-1.89789	0.55838	3.39893	0.000676507	0.00276358
ENSG00000124688	MAD2L1BP	655.997	-1.16458	0.263564	4.41858	9.93525e-06	6.48535e-05
ENSG00000124701	APOBEC2	9.53149	3.66679	0.728204	-5.03539	4.76883e-07	4.19697e-06
ENSG00000124713	GNMT	25.0003	1.21862	0.389507	-3.12862	0.00175627	0.00634678
ENSG00000124721	DNAH8	9.20688	2.62194	0.636438	-4.1197	3.7936e-05	0.000214728
ENSG00000124743	KLHL31	34.9816	1.79945	0.4277	-4.20727	2.58477e-05	0.000152728
ENSG00000124762	CDKN1A	1895.41	2.07236	0.167779	-12.3517	4.76891e-35	2.89298e-32
ENSG00000124772	CPNE5	17.0116	1.31838	0.448987	-2.93635	0.00332103	0.0110251
ENSG00000124787	RPP40	64.1453	-1.33217	0.279407	4.76785	1.86203e-06	1.44817e-05
ENSG00000124788	ATXN1	1064.8	1.11085	0.219226	-5.06714	4.03847e-07	3.61338e-06
ENSG00000124802	EEF1E1	322.888	-1.02807	0.207006	4.96638	6.82134e-07	5.79776e-06
ENSG00000124900	TRIM51	1.44029	4.45915	1.70187	-2.62015	0.00878904	0.0255404
ENSG00000124920	MYRF	400.458	1.02277	0.143659	-7.11948	1.08332e-12	2.86977e-11
ENSG00000125246	CLYBL	50.6394	1.27529	0.320011	-3.98514	6.74399e-05	0.000356992
ENSG00000125409	TEKT3	18.5974	-1.1803	0.455498	2.59124	0.00956312	0.0274164
ENSG00000125414	MYH2	3.93028	3.16482	1.19435	-2.64982	0.00805338	0.0236545
ENSG00000125531	FNDC11	18.5811	2.25628	0.501857	-4.49585	6.92928e-06	4.67926e-05
ENSG00000125657	TNFSF9	200.736	1.40388	0.138698	-10.1218	4.42094e-24	6.87664e-22
ENSG00000125691	RPL23	573.319	-1.53218	0.254854	6.01198	1.83269e-09	2.62005e-08
ENSG00000125730	C3	47.92	1.29333	0.295489	-4.37693	1.20364e-05	7.66718e-05
ENSG00000125731	SH2D3A	134.941	1.26077	0.186043	-6.77677	1.2289e-11	2.66564e-10
ENSG00000125744	RTN2	142.87	1.32302	0.162478	-8.14279	3.86286e-16	1.8072e-14
ENSG00000125772	GPCPD1	531.292	-1.1017	0.135901	8.10664	5.20403e-16	2.3618e-14
ENSG00000125870	SNRPB2	336.3	-1.51804	0.229158	6.62443	3.48585e-11	7.01759e-10
ENSG00000126231	PROZ	25.6347	1.70459	0.434845	-3.91999	8.85536e-05	0.00045654
ENSG00000126261	UBA2	1732.57	-1.03344	0.10648	9.70551	2.85646e-22	3.31112e-20
ENSG00000126458	RRAS	56.0342	1.45083	0.243501	-5.9582	2.55037e-09	3.54848e-08
ENSG00000126464	PRR12	1556.09	1.57878	0.181889	-8.67992	3.96032e-18	2.53781e-16
ENSG00000126500	FLRT1	79.7787	1.0206	0.312178	-3.26929	0.00107816	0.00413605
ENSG00000126524	SBDS	992.036	-1.12143	0.190393	5.89011	3.85945e-09	5.15699e-08
ENSG00000126709	IFI6	83.1849	1.61341	0.230204	-7.00861	2.4069e-12	6.04182e-11
ENSG00000126803	HSPA2	344.037	2.18968	0.13867	-15.7906	3.61094e-56	9.38794e-53
ENSG00000126804	ZBTB1	541.724	-1.32626	0.176273	7.52392	5.31581e-14	1.73685e-12
ENSG00000126895	AVPR2	36.717	-1.08425	0.349622	3.1012	0.00192735	0.00688556
ENSG00000127241	MASP1	34.8427	1.75133	0.447081	-3.91725	8.95649e-05	0.000461232
ENSG00000127362	TAS2R3	30.3217	1.9228	0.605629	-3.17488	0.001499	0.00553576
ENSG00000127837	AAMP	1278.36	-1.06036	0.171284	6.19064	5.99198e-10	9.44957e-09
ENSG00000127922	SEM1	375.914	-1.06425	0.189628	5.61228	1.9968e-08	2.31023e-07
ENSG00000128052	KDR	22.8378	3.29917	1.18649	-2.7806	0.00542582	0.0168977
ENSG00000128250	RFPL1	15.4396	1.79071	0.693941	-2.5805	0.00986586	0.0281292
ENSG00000128271	ADORA2A	31.3215	1.61503	0.399491	-4.04272	5.28347e-05	0.000287628
ENSG00000128274	A4GALT	149.678	1.18938	0.168817	-7.04538	1.84956e-12	4.72756e-11
ENSG00000128283	CDC42EP1	3076.44	-1.2032	0.140743	8.54892	1.2425e-17	7.34166e-16
ENSG00000128463	EMC4	424.054	-1.11137	0.193729	5.73675	9.65125e-09	1.1804e-07
ENSG00000128510	CPA4	8.99378	1.91601	0.720968	-2.65755	0.00787099	0.0231862
ENSG00000128594	LRRC4	50.9005	-1.23526	0.358566	3.44501	0.000571038	0.00238575
ENSG00000128617	OPN1SW	5.74591	1.90845	0.814267	-2.34376	0.0190903	0.049305
ENSG00000128655	PDE11A	49.2454	1.26417	0.345602	-3.65789	0.000254303	0.00117136
ENSG00000128815	WDFY4	5.2316	2.60859	0.820344	-3.17987	0.00147341	0.00545565
ENSG00000128849	CGNL1	165.201	1.32716	0.163112	-8.13651	4.06841e-16	1.88399e-14
ENSG00000128965	CHAC1	437.726	-1.65801	0.238254	6.95899	3.42714e-12	8.25006e-11
ENSG00000129226	CD68	57.6642	1.05699	0.248345	-4.25613	2.07994e-05	0.000125673
ENSG00000129244	ATP1B2	196.665	1.86423	0.237842	-7.83809	4.57464e-15	1.81777e-13
ENSG00000129355	CDKN2D	202.043	1.49043	0.162158	-9.19121	3.88458e-20	3.58861e-18
ENSG00000129460	NGDN	287.089	-1.505	0.198756	7.57212	3.67181e-14	1.24903e-12
ENSG00000129480	DTD2	341.526	-1.21975	0.133371	9.14553	5.93381e-20	5.2936e-18
ENSG00000129518	EAPP	432.736	-1.09288	0.160464	6.81076	9.70847e-12	2.14423e-10
ENSG00000130045	NXNL2	11.058	2.06484	0.52597	-3.92577	8.64533e-05	0.000447076
ENSG00000130052	STARD8	139.624	1.38277	0.20314	-6.80698	9.96694e-12	2.19599e-10
ENSG00000130222	GADD45G	41.5872	1.84505	0.33918	-5.43973	5.33618e-08	5.72264e-07
ENSG00000130270	ATP8B3	79.0355	2.00335	0.241502	-8.2954	1.08221e-16	5.54793e-15
ENSG00000130304	SLC27A1	267.65	1.09836	0.182275	-6.02585	1.68223e-09	2.42591e-08
ENSG00000130377	ACSBG2	45.3509	1.32874	0.322515	-4.11992	3.79002e-05	0.000214655
ENSG00000130487	KLHDC7B	17.6676	-3.18233	0.76253	4.17338	3.00109e-05	0.000174998
ENSG00000130513	GDF15	545.333	2.3578	0.482627	-4.88535	1.03247e-06	8.47921e-06
ENSG00000130528	HRC	6.30649	1.73568	0.674837	-2.572	0.0101113	0.0287121
ENSG00000130589	HELZ2	1117.17	1.52741	0.202471	-7.54385	4.56297e-14	1.50711e-12
ENSG00000130669	PAK4	1165.54	1.0145	0.10713	-9.46977	2.80459e-21	2.90005e-19
ENSG00000130702	LAMA5	865.898	1.14805	0.155652	-7.37573	1.63448e-13	5.01617e-12
ENSG00000130720	FIBCD1	35.8551	1.14693	0.345203	-3.32249	0.000892188	0.00351449
ENSG00000130826	DKC1	1623.98	-1.01053	0.151147	6.68571	2.2981e-11	4.75262e-10
ENSG00000130935	NOL11	731.833	-1.18188	0.185614	6.36741	1.92242e-10	3.34155e-09
ENSG00000130940	CASZ1	499.266	1.16023	0.166071	-6.98634	2.82142e-12	6.92943e-11
ENSG00000130957	FBP2	5.86836	2.81451	0.836487	-3.36468	0.000766332	0.00308346
ENSG00000131013	PPIL4	623.291	-1.14261	0.189277	6.0367	1.57294e-09	2.29008e-08
ENSG00000131018	SYNE1	298.681	1.54792	0.160309	-9.65584	4.64359e-22	5.15297e-20
ENSG00000131037	EPS8L1	20.0316	-1.26001	0.412161	3.05708	0.00223502	0.00783117
ENSG00000131061	ZNF341	99.4426	1.30775	0.216053	-6.05291	1.42249e-09	2.07601e-08
ENSG00000131080	EDA2R	84.9389	1.45301	0.250603	-5.79804	6.70928e-09	8.42665e-08
ENSG00000131096	PYY	15.0361	-1.82276	0.69648	2.6171	0.00886805	0.0257445
ENSG00000131174	COX7B	351.51	-1.16354	0.186835	6.22763	4.73544e-10	7.63333e-09
ENSG00000131469	RPL27	3308.61	-1.11678	0.11518	9.69594	3.13726e-22	3.61361e-20
ENSG00000131470	PSMC3IP	451.604	-1.01364	0.19639	5.16136	2.45158e-07	2.31532e-06
ENSG00000131634	TMEM204	16.2619	1.85755	0.596416	-3.11453	0.0018424	0.00662513
ENSG00000131650	KREMEN2	159.001	1.22622	0.161976	-7.57042	3.7202e-14	1.26313e-12
ENSG00000131730	CKMT2	49.7364	1.05799	0.409647	-2.58269	0.00980345	0.0279688
ENSG00000131831	RAI2	64.2606	1.2883	0.255126	-5.04967	4.42578e-07	3.92327e-06
ENSG00000131951	LRRC9	49.0549	1.04403	0.267808	-3.89843	9.68201e-05	0.000494952
ENSG00000131966	ACTR10	250.625	-1.06666	0.196346	5.43255	5.55554e-08	5.94388e-07
ENSG00000132000	PODNL1	18.7562	1.82247	0.437544	-4.16522	3.11055e-05	0.000180483
ENSG00000132003	ZSWIM4	380.392	1.17692	0.125196	-9.40066	5.42234e-21	5.48229e-19
ENSG00000132256	TRIM5	313.142	1.27903	0.130849	-9.77485	1.44375e-22	1.75165e-20
ENSG00000132259	CNGA4	14.1738	2.02277	0.530955	-3.80968	0.000139149	0.000683872
ENSG00000132274	TRIM22	9.44925	1.74476	0.689203	-2.53156	0.0113557	0.0317306
ENSG00000132334	PTPRE	20.2296	1.43086	0.442562	-3.23314	0.00122439	0.00462969
ENSG00000132341	RAN	3365.19	-1.14234	0.103248	11.064	1.87561e-28	5.68903e-26
ENSG00000132434	LANCL2	285.512	-1.42567	0.156326	9.11983	7.52446e-20	6.55204e-18
ENSG00000132467	UTP3	1708.53	-1.24549	0.160246	7.77235	7.70459e-15	2.92879e-13
ENSG00000132554	RGS22	2.17972	3.36222	1.35827	-2.47537	0.0133098	0.0363156
ENSG00000132603	NIP7	649.095	-1.09619	0.223356	4.90783	9.20891e-07	7.6387e-06
ENSG00000132622	HSPA12B	64.7671	1.02909	0.218469	-4.71048	2.47131e-06	1.8662e-05
ENSG00000132639	SNAP25	17.5379	-3.18319	0.691563	4.60289	4.16664e-06	2.96669e-05
ENSG00000132664	POLR3F	361.436	-1.05465	0.174084	6.0583	1.37568e-09	2.01741e-08
ENSG00000132773	TOE1	369.729	-1.19335	0.212464	5.61671	1.94627e-08	2.25463e-07
ENSG00000132846	ZBED3	576.306	-1.15498	0.179718	6.42661	1.30483e-10	2.32809e-09
ENSG00000132854	KANK4	5.89351	1.92418	0.797795	-2.41188	0.0158706	0.042171
ENSG00000132915	PDE6A	2.50596	4.71106	1.55734	-3.02506	0.00248582	0.00857295
ENSG00000132938	MTUS2	73.6706	1.32389	0.280927	-4.7126	2.44576e-06	1.85228e-05
ENSG00000132950	ZMYM5	92.8555	-1.025	0.255515	4.01149	6.03369e-05	0.00032401
ENSG00000132963	POMP	173.379	-1.91325	0.284102	6.73439	1.64623e-11	3.50406e-10
ENSG00000133020	MYH8	4.00155	5.41207	1.17143	-4.62006	3.83633e-06	2.75958e-05
ENSG00000133101	CCNA1	10.9256	1.51406	0.536023	-2.82461	0.0047338	0.015035
ENSG00000133107	TRPC4	43.4028	2.2509	0.488175	-4.61085	4.01024e-06	2.87219e-05
ENSG00000133169	BEX1	16.7409	-1.62391	0.50092	3.24185	0.00118755	0.00450818
ENSG00000133246	PRAM1	19.0855	1.31926	0.450957	-2.92548	0.00343926	0.0113511
ENSG00000133316	WDR74	434.057	-1.52708	0.292299	5.22437	1.74753e-07	1.6989e-06
ENSG00000133401	PDZD2	96.9783	1.19802	0.31584	-3.79313	0.00014876	0.000727374
ENSG00000133773	CCDC59	868.525	-1.05085	0.142688	7.36469	1.77555e-13	5.40355e-12
ENSG00000134001	EIF2S1	1652.62	-1.09748	0.148917	7.36979	1.70897e-13	5.23595e-12
ENSG00000134107	BHLHE40	1604.4	-1.94044	0.483271	4.01523	5.93876e-05	0.000319386
ENSG00000134200	TSHB	3.17099	3.48159	1.26609	-2.74988	0.00596179	0.0182781
ENSG00000134201	GSTM5	7.27324	3.52407	0.87441	-4.03023	5.57224e-05	0.000301813
ENSG00000134248	LAMTOR5	308.171	-1.15855	0.170555	6.79284	1.09948e-11	2.40787e-10
ENSG00000134258	VTCN1	9.38351	1.92471	0.776213	-2.47962	0.0131524	0.0359724
ENSG00000134259	NGF	6.85033	2.4044	0.729725	-3.29494	0.00098442	0.00382809
ENSG00000134333	LDHA	8956.87	-2.07485	0.152948	13.5657	6.39337e-42	7.27205e-39
ENSG00000134363	FST	62.9116	1.11153	0.353539	-3.14402	0.00166644	0.00605837
ENSG00000134516	DOCK2	3.06647	5.55391	1.32661	-4.18655	2.83223e-05	0.000165682
ENSG00000134532	SOX5	119.255	1.38242	0.239324	-5.77634	7.63435e-09	9.50975e-08
ENSG00000134539	KLRD1	13.3037	2.7299	0.540253	-5.05301	4.3489e-07	3.86265e-06
ENSG00000134595	SOX3	19.1624	1.26941	0.433459	-2.92856	0.00340538	0.0112619
ENSG00000134640	MTNR1B	1.88459	4.85294	1.994	-2.43377	0.0149424	0.0400555
ENSG00000134668	SPOCD1	75.3029	1.63279	0.224854	-7.26154	3.82699e-13	1.1108e-11
ENSG00000134684	YARS	4034.24	-1.42096	0.144336	9.84483	7.21633e-23	9.12014e-21
ENSG00000134716	CYP2J2	49.0888	1.16828	0.347089	-3.36594	0.000762819	0.00307136
ENSG00000134809	TIMM10	222.19	-1.19398	0.215661	5.5364	3.08754e-08	3.45999e-07
ENSG00000134853	PDGFRA	20.7913	1.15104	0.41167	-2.79603	0.00517343	0.0162078
ENSG00000134955	SLC37A2	184.946	1.08245	0.138156	-7.83499	4.68889e-15	1.85911e-13
ENSG00000134987	WDR36	1165.73	-1.05854	0.0961284	11.0117	3.3561e-28	9.39657e-26
ENSG00000135069	PSAT1	3008.74	-1.58598	0.152679	10.3877	2.82051e-25	5.2918e-23
ENSG00000135074	ADAM19	305.406	1.12612	0.149905	-7.51221	5.81356e-14	1.8893e-12
ENSG00000135218	CD36	3.66874	2.76089	1.09441	-2.52273	0.0116449	0.0324492
ENSG00000135226	UGT2B28	1.48152	4.49623	1.71506	-2.62162	0.00875123	0.0254577
ENSG00000135245	HILPDA	740.125	-1.13931	0.374909	3.03891	0.00237439	0.00824649
ENSG00000135253	KCP	24.5065	-1.14059	0.450095	2.53411	0.0112733	0.0315295
ENSG00000135316	SYNCRIP	3147.65	-1.22314	0.105755	11.5658	6.1411e-31	2.32837e-28
ENSG00000135318	NT5E	50.4189	1.42701	0.291627	-4.89329	9.91644e-07	8.16973e-06
ENSG00000135436	FAM186B	43.2899	1.15956	0.277065	-4.18516	2.84965e-05	0.000166648
ENSG00000135486	HNRNPA1	5855.05	-1.20314	0.0988512	12.1713	4.42204e-34	2.23546e-31
ENSG00000135517	MIP	1.95565	-4.22586	1.65803	2.54873	0.0108116	0.0304113
ENSG00000135519	KCNH3	172.628	1.17606	0.188095	-6.25245	4.04056e-10	6.60091e-09
ENSG00000135521	LTV1	363.183	-2.00423	0.18966	10.5674	4.21817e-26	8.72346e-24
ENSG00000135604	STX11	44.8425	1.14755	0.330327	-3.47399	0.000512778	0.00217682
ENSG00000135636	DYSF	9.09351	1.36333	0.582676	-2.33978	0.0192951	0.0497523
ENSG00000135678	CPM	139.624	1.04477	0.232396	-4.49564	6.93615e-06	4.68216e-05
ENSG00000135697	BCO1	5.04987	2.20161	0.762845	-2.88605	0.00390115	0.0127053
ENSG00000135698	MPHOSPH6	240.184	-1.16103	0.148676	7.80907	5.76106e-15	2.24509e-13
ENSG00000135709	KIAA0513	500.225	1.95923	0.0980207	-19.9879	7.01896e-89	6.3869e-85
ENSG00000135828	RNASEL	236.557	1.22766	0.1652	-7.43132	1.07516e-13	3.38526e-12
ENSG00000135829	DHX9	3475.28	-1.08826	0.0964211	11.2866	1.5291e-29	4.9693e-27
ENSG00000135835	KIAA1614	159.225	1.05659	0.191103	-5.52891	3.22221e-08	3.59761e-07
ENSG00000135899	SP110	37.7774	1.50471	0.294041	-5.11733	3.09894e-07	2.85558e-06
ENSG00000136045	PWP1	607.009	-1.14044	0.112448	10.1419	3.60109e-24	5.7488e-22
ENSG00000136146	MED4	258.975	-1.10212	0.164283	6.70865	1.96432e-11	4.09962e-10
ENSG00000136161	RCBTB2	17.5009	-1.24685	0.455237	2.73891	0.00616431	0.0187914
ENSG00000136167	LCP1	40.7741	1.13862	0.29248	-3.893	9.90137e-05	0.000504606
ENSG00000136235	GPNMB	23.9223	2.1995	0.475865	-4.62211	3.79865e-06	2.74006e-05
ENSG00000136274	NACAD	52.0029	1.44674	0.26037	-5.55648	2.75275e-08	3.11744e-07
ENSG00000136371	MTHFS	45.9239	-1.1941	0.354286	3.37044	0.000750474	0.00302903
ENSG00000136378	ADAMTS7	501.192	1.35813	0.167549	-8.10585	5.23788e-16	2.37125e-14
ENSG00000136449	MYCBPAP	20.2172	1.71896	0.410819	-4.18422	2.86145e-05	0.000167284
ENSG00000136450	SRSF1	4097.44	-1.20927	0.147963	8.17282	3.01274e-16	1.43871e-14
ENSG00000136457	CHAD	33.8565	1.38905	0.43666	-3.18107	0.00146733	0.00543537
ENSG00000136521	NDUFB5	240.909	-1.06478	0.285008	3.73595	0.000187007	0.000891391
ENSG00000136522	MRPL47	112.898	-1.3848	0.311896	4.43995	8.99804e-06	5.93962e-05
ENSG00000136542	GALNT5	50.2133	1.9387	0.335552	-5.77764	7.57547e-09	9.44935e-08
ENSG00000136573	BLK	18.325	1.15395	0.42931	-2.68792	0.00718986	0.0214928
ENSG00000136718	IMP4	802.299	-1.12646	0.14874	7.57333	3.6378e-14	1.24211e-12
ENSG00000136870	ZNF189	918.931	-1.03183	0.179087	5.76163	8.33054e-09	1.03275e-07
ENSG00000136872	ALDOB	47.9056	1.11453	0.315661	-3.53077	0.000414359	0.00180751
ENSG00000136875	PRPF4	978.904	-1.14444	0.212569	5.38385	7.29088e-08	7.57777e-07
ENSG00000136883	KIF12	27.612	2.15998	0.42469	-5.08602	3.65652e-07	3.314e-06
ENSG00000136933	RABEPK	254.943	-1.25023	0.205158	6.09397	1.10146e-09	1.64173e-08
ENSG00000136938	ANP32B	2528	-1.11623	0.127864	8.72982	2.55078e-18	1.71297e-16
ENSG00000136999	CCN3	7.03353	2.20364	0.663014	-3.32367	0.000888407	0.00350111
ENSG00000137040	RANBP6	1226.16	-1.09116	0.103542	10.5383	5.75246e-26	1.17628e-23
ENSG00000137101	CD72	87.0514	2.11225	0.256379	-8.23876	1.74006e-16	8.62869e-15
ENSG00000137210	TMEM14B	552.278	-1.09841	0.154229	7.12199	1.06376e-12	2.82619e-11
ENSG00000137460	FHDC1	107.628	1.05278	0.287794	-3.65812	0.000254071	0.00117081
ENSG00000137507	LRRC32	18.5995	2.41548	0.537192	-4.49649	6.90846e-06	4.66693e-05
ENSG00000137547	MRPL15	440.872	-1.29229	0.185334	6.97278	3.10745e-12	7.55039e-11
ENSG00000137648	TMPRSS4	3.25452	4.56429	1.25793	-3.62841	0.000285172	0.00129645
ENSG00000137821	LRRC49	195.89	-1.49802	0.193607	7.73744	1.0144e-14	3.77527e-13
ENSG00000137857	DUOX1	42.1636	1.30835	0.298573	-4.38199	1.176e-05	7.52004e-05
ENSG00000137868	STRA6	11.7061	1.95362	0.639481	-3.055	0.00225059	0.00787513
ENSG00000137876	RSL24D1	1154.52	-1.29954	0.185585	7.00236	2.51681e-12	6.25731e-11
ENSG00000137877	SPTBN5	26.6883	1.28341	0.361869	-3.54661	0.000390227	0.0017125
ENSG00000137878	GCOM1	19.6001	1.47249	0.460419	-3.19815	0.00138315	0.00515817
ENSG00000137955	RABGGTB	2666.02	-1.51673	0.169428	8.95206	3.48894e-19	2.76066e-17
ENSG00000137959	IFI44L	56.3011	1.92385	0.324515	-5.92839	3.05911e-09	4.1765e-08
ENSG00000137965	IFI44	3.51585	4.13338	1.26776	-3.26039	0.00111259	0.00425201
ENSG00000138050	THUMPD2	791.852	-1.0459	0.138518	7.55064	4.33134e-14	1.44106e-12
ENSG00000138119	MYOF	11.8452	2.01216	0.550872	-3.65268	0.000259515	0.00119145
ENSG00000138316	ADAMTS14	15.1264	2.18646	0.565227	-3.86829	0.000109601	0.000553754
ENSG00000138363	ATIC	777.183	-1.14384	0.108085	10.5827	3.58287e-26	7.4948e-24
ENSG00000138378	STAT4	18.3458	1.20126	0.485725	-2.47314	0.0133933	0.0364851
ENSG00000138381	ASNSD1	664.925	-1.41906	0.113256	12.5297	5.13587e-36	3.46177e-33
ENSG00000138395	CDK15	14.2702	1.89855	0.525987	-3.6095	0.000306789	0.00138268
ENSG00000138430	OLA1	790.758	-1.13691	0.143678	7.9129	2.51451e-15	1.03299e-13
ENSG00000138433	CIR1	717.822	-1.0161	0.185458	5.47886	4.2807e-08	4.69505e-07
ENSG00000138623	SEMA7A	141.055	1.17292	0.177119	-6.62222	3.53848e-11	7.11163e-10
ENSG00000138653	NDST4	17.901	2.3625	0.752209	-3.14075	0.00168515	0.00611528
ENSG00000138660	AP1AR	527.563	-1.07255	0.123713	8.6696	4.33642e-18	2.74978e-16
ENSG00000138798	EGF	26.2203	1.49587	0.32381	-4.61958	3.84522e-06	2.76488e-05
ENSG00000139155	SLCO1C1	1.83924	4.80815	2.01136	-2.39049	0.0168257	0.0443462
ENSG00000139192	TAPBPL	36.2085	1.87746	0.439602	-4.27082	1.94751e-05	0.000118617
ENSG00000139269	INHBE	913.593	-3.93672	0.369693	10.6486	1.7701e-26	3.92854e-24
ENSG00000139304	PTPRQ	2.14436	4.47906	1.44765	-3.09403	0.00197455	0.0070321
ENSG00000139323	POC1B	281.59	-1.24444	0.176084	7.06729	1.57983e-12	4.08982e-11
ENSG00000139329	LUM	12.58	2.08114	0.490208	-4.24543	2.18176e-05	0.000130869
ENSG00000139343	SNRPF	60.8197	-1.76226	0.458374	3.84458	0.000120759	0.00060227
ENSG00000139372	TDG	888.15	-1.07416	0.120546	8.91082	5.0657e-19	3.92301e-17
ENSG00000139508	SLC46A3	276.102	1.10364	0.201074	-5.48874	4.04811e-08	4.45145e-07
ENSG00000139549	DHH	22.3009	2.16613	0.410876	-5.27198	1.34963e-07	1.33634e-06
ENSG00000139567	ACVRL1	23.8175	1.25483	0.480195	-2.61317	0.00897077	0.0260091
ENSG00000139675	HNRNPA1L2	451.481	-1.85557	0.145966	12.7124	5.04786e-37	3.82775e-34
ENSG00000139679	LPAR6	6.68665	1.76392	0.636466	-2.77142	0.00558124	0.017292
ENSG00000139718	SETD1B	1637.18	1.01185	0.1287	-7.86206	3.77869e-15	1.51806e-13
ENSG00000139726	DENR	2080.89	-1.04819	0.15293	6.85405	7.17856e-12	1.61399e-10
ENSG00000139874	SSTR1	6.77421	2.36304	0.735188	-3.2142	0.00130807	0.00490129
ENSG00000139880	CDH24	227.687	1.0199	0.152705	-6.6789	2.40747e-11	4.95067e-10
ENSG00000140105	WARS	2136.99	-1.04267	0.123087	8.47101	2.43271e-17	1.39662e-15
ENSG00000140284	SLC27A2	73.0827	-1.02334	0.221218	4.62593	3.72922e-06	2.69638e-05
ENSG00000140403	DNAJA4	104.631	1.04983	0.199715	-5.25664	1.4671e-07	1.44479e-06
ENSG00000140450	ARRDC4	1311.27	1.12777	0.150339	-7.50153	6.30791e-14	2.04266e-12
ENSG00000140481	CCDC33	4.17304	2.71862	1.03742	-2.62056	0.00877856	0.0255209
ENSG00000140506	LMAN1L	6.09668	2.28296	0.777786	-2.93521	0.00333325	0.0110593
ENSG00000140511	HAPLN3	416.328	1.329	0.171245	-7.76084	8.43718e-15	3.18565e-13
ENSG00000140519	RHCG	2.86819	3.34811	1.1995	-2.79125	0.00525047	0.0164237
ENSG00000140675	SLC5A2	54.9165	-1.92166	0.358007	5.36764	7.97715e-08	8.20668e-07
ENSG00000140678	ITGAX	9.34211	2.02461	0.575791	-3.51623	0.000437727	0.00189762
ENSG00000140749	IGSF6	19.1928	2.33803	0.539853	-4.33086	1.48527e-05	9.27924e-05
ENSG00000140807	NKD1	302.517	1.239	0.161969	-7.64956	2.01665e-14	7.16817e-13
ENSG00000140986	RPL3L	23.4487	1.03707	0.413758	-2.50647	0.0121944	0.0337426
ENSG00000141293	SKAP1	4.41366	2.0629	0.846486	-2.43701	0.0148091	0.0397451
ENSG00000141294	LRRC46	46.2551	-1.28452	0.398723	3.22158	0.00127487	0.00479368
ENSG00000141338	ABCA8	7.46707	2.56836	0.86961	-2.95346	0.00314232	0.0105085
ENSG00000141428	C18orf21	386.723	-1.12002	0.190025	5.89407	3.76789e-09	5.04947e-08
ENSG00000141505	ASGR1	52.714	-1.01719	0.367422	2.76845	0.00563244	0.0174239
ENSG00000141506	PIK3R5	43.0876	1.71439	0.266454	-6.43408	1.24221e-10	2.2229e-09
ENSG00000141526	SLC16A3	95.6755	2.34809	0.278557	-8.42946	3.47259e-17	1.91508e-15
ENSG00000141748	ARL5C	14.5709	1.21115	0.506717	-2.39019	0.0168397	0.044364
ENSG00000141750	STAC2	55.2665	1.50385	0.293578	-5.12249	3.01523e-07	2.79118e-06
ENSG00000141753	IGFBP4	103.664	-1.51983	0.341932	4.44483	8.79634e-06	5.82125e-05
ENSG00000142233	NTN5	31.1768	2.21625	0.486097	-4.55928	5.133e-06	3.57777e-05
ENSG00000142235	AC008403.1	153.202	1.51643	0.165286	-9.1746	4.53255e-20	4.10387e-18
ENSG00000142347	MYO1F	33.2311	1.0587	0.366158	-2.89137	0.00383567	0.0125122
ENSG00000142449	FBN3	18.2139	1.19604	0.411442	-2.90696	0.00364961	0.0119694
ENSG00000142733	MAP3K6	100.096	-1.08186	0.187589	5.76718	8.06089e-09	1.00137e-07
ENSG00000142798	HSPG2	245.222	1.77392	0.32522	-5.45452	4.91046e-08	5.31697e-07
ENSG00000143106	PSMA5	193.442	-1.11583	0.337116	3.30993	0.000933206	0.00365471
ENSG00000143171	RXRG	8.6294	1.43498	0.581593	-2.46733	0.0136125	0.0369808
ENSG00000143178	TBX19	98.7006	1.14242	0.204684	-5.58137	2.38626e-08	2.73646e-07
ENSG00000143217	NECTIN4	101.744	1.75302	0.309456	-5.66485	1.47149e-08	1.74233e-07
ENSG00000143341	HMCN1	101.729	1.43974	0.220551	-6.52793	6.66844e-11	1.26812e-09
ENSG00000143353	LYPLAL1	249.6	-1.06107	0.170641	6.21818	5.02941e-10	8.07145e-09
ENSG00000143387	CTSK	38.9174	1.36173	0.349219	-3.89934	9.64539e-05	0.000493635
ENSG00000143436	MRPL9	891.113	-1.02994	0.181374	5.67855	1.35842e-08	1.61581e-07
ENSG00000143520	FLG2	4.90066	3.58566	1.26348	-2.83793	0.00454064	0.0144796
ENSG00000143543	JTB	92.532	-1.15733	0.304788	3.79718	0.000146352	0.000716368
ENSG00000143621	ILF2	2982.46	-1.30316	0.326121	3.99595	6.44362e-05	0.000343389
ENSG00000143631	FLG	11.6235	7.47613	0.989084	-7.55865	4.07289e-14	1.3701e-12
ENSG00000143633	C1orf131	664.717	-1.26611	0.174368	7.26111	3.83917e-13	1.11256e-11
ENSG00000143816	WNT9A	110.596	2.23457	0.24344	-9.17915	4.34525e-20	3.96441e-18
ENSG00000143850	PLEKHA6	111.012	1.03679	0.255663	-4.0553	5.00693e-05	0.000274544
ENSG00000143858	SYT2	93.3227	1.11011	0.286729	-3.87163	0.000108108	0.00054758
ENSG00000144015	TRIM43	1.71249	4.71	1.67145	-2.8179	0.00483381	0.0153072
ENSG00000144031	ANKRD53	20.0895	1.33861	0.423909	-3.15776	0.00158984	0.00581813
ENSG00000144045	DQX1	19.6998	1.11144	0.41456	-2.68101	0.00734013	0.0218702
ENSG00000144119	C1QL2	1.94265	3.74809	1.54645	-2.42368	0.0153641	0.0410168
ENSG00000144130	NT5DC4	8.56618	3.21226	0.691396	-4.64604	3.38363e-06	2.48014e-05
ENSG00000144152	FBLN7	9.14064	1.98451	0.657012	-3.02051	0.00252346	0.00867809
ENSG00000144182	LIPT1	107.748	-1.1803	0.236402	4.99276	5.95238e-07	5.12186e-06
ENSG00000144229	THSD7B	2.00718	4.93264	1.56689	-3.14805	0.00164363	0.00598727
ENSG00000144285	SCN1A	4.32099	4.99719	1.16624	-4.28488	1.82836e-05	0.00011211
ENSG00000144290	SLC4A10	2.02463	3.80922	1.47793	-2.57741	0.00995441	0.0283323
ENSG00000144339	TMEFF2	28.34	1.88432	0.416132	-4.52817	5.94963e-06	4.07978e-05
ENSG00000144355	DLX1	445.549	-1.07891	0.134967	7.99389	1.30751e-15	5.59891e-14
ENSG00000144481	TRPM8	1.58304	4.59971	1.68562	-2.72879	0.00635671	0.0192906
ENSG00000144559	TAMM41	45.3835	-1.27224	0.399217	3.18684	0.00143838	0.00534169
ENSG00000144560	VGLL4	657.473	1.03586	0.103012	-10.0557	8.66726e-24	1.2824e-21
ENSG00000144648	ACKR2	20.5173	1.51824	0.464212	-3.27057	0.00107333	0.00412098
ENSG00000144671	SLC22A14	10.913	3.46613	0.74238	-4.66895	3.02745e-06	2.24008e-05
ENSG00000144730	IL17RD	405.493	1.13157	0.210507	-5.37546	7.63891e-08	7.91689e-07
ENSG00000144810	COL8A1	30.2881	2.45102	0.465597	-5.26427	1.4075e-07	1.39061e-06
ENSG00000144852	NR1I2	2.59917	4.22242	1.46112	-2.88986	0.00385419	0.0125665
ENSG00000144893	MED12L	171.023	1.06958	0.33801	-3.16436	0.00155423	0.00570848
ENSG00000145147	SLIT2	6783.22	1.50486	0.163293	-9.21572	3.09201e-20	2.87099e-18
ENSG00000145220	LYAR	672.781	-1.46706	0.116989	12.5401	4.5035e-36	3.15227e-33
ENSG00000145244	CORIN	31.26	1.90542	0.347789	-5.47866	4.28557e-08	4.69555e-07
ENSG00000145354	CISD2	857.81	-1.09781	0.180645	6.07718	1.22314e-09	1.80975e-08
ENSG00000145451	GLRA3	26.857	1.84481	0.413255	-4.4641	8.04072e-06	5.36215e-05
ENSG00000145494	NDUFS6	117.498	-1.06475	0.18933	5.62376	1.86844e-08	2.17276e-07
ENSG00000145526	CDH18	9.05059	2.50504	0.60808	-4.11959	3.79551e-05	0.000214728
ENSG00000145536	ADAMTS16	3.56282	3.27598	1.24409	-2.63323	0.00845771	0.0247145
ENSG00000145555	MYO10	578.261	1.02716	0.188462	-5.45024	5.03031e-08	5.43303e-07
ENSG00000145864	GABRB2	2.01522	4.93826	2.02309	-2.44096	0.0146485	0.0393429
ENSG00000145911	N4BP3	244.567	1.16324	0.1733	-6.71227	1.91624e-11	4.00846e-10
ENSG00000145934	TENM2	3.98814	2.94826	1.20124	-2.45436	0.0141137	0.0381601
ENSG00000146094	DOK3	206.765	-1.24106	0.303859	4.08434	4.42028e-05	0.000245707
ENSG00000146197	SCUBE3	71.9119	1.47563	0.230212	-6.40989	1.45629e-10	2.57811e-09
ENSG00000146374	RSPO3	4.7296	2.3881	0.893692	-2.67218	0.00753605	0.0223294
ENSG00000146700	SSC4D	21.4581	1.05894	0.379353	-2.79145	0.00524725	0.0164193
ENSG00000146950	SHROOM2	38.5373	1.40019	0.340986	-4.10631	4.02036e-05	0.000225962
ENSG00000147121	KRBOX4	231.196	-1.11953	0.16718	6.69656	2.13376e-11	4.44306e-10
ENSG00000147234	FRMPD3	197.43	1.34611	0.256468	-5.24865	1.53218e-07	1.50077e-06
ENSG00000147488	ST18	2.25961	3.98124	1.31872	-3.01902	0.0025359	0.00871265
ENSG00000147604	RPL7	599.792	-1.6839	0.258458	6.5152	7.25921e-11	1.36902e-09
ENSG00000147654	EBAG9	256.926	-1.27414	0.139186	9.15418	5.4771e-20	4.93454e-18
ENSG00000147669	POLR2K	631.736	-1.00279	0.17163	5.84274	5.13484e-09	6.63983e-08
ENSG00000147679	UTP23	546.54	-1.21117	0.147682	8.20125	2.37901e-16	1.15148e-14
ENSG00000147724	FAM135B	1.73079	4.7241	1.60254	-2.94787	0.00319968	0.0106748
ENSG00000147883	CDKN2B	405.178	1.23195	0.178341	-6.90785	4.92039e-12	1.14509e-10
ENSG00000147996	CBWD5	263.85	-1.03917	0.180623	5.75323	8.75518e-09	1.08024e-07
ENSG00000148180	GSN	154.982	1.34173	0.167055	-8.03165	9.61685e-16	4.20714e-14
ENSG00000148200	NR6A1	854.104	1.4681	0.117929	-12.449	1.41568e-35	8.88409e-33
ENSG00000148303	RPL7A	1544.34	-1.58693	0.337382	4.70366	2.55534e-06	1.92247e-05
ENSG00000148357	HMCN2	12.6898	1.75228	0.604291	-2.89973	0.00373488	0.012225
ENSG00000148377	IDI2	13.116	1.83501	0.527673	-3.47756	0.000506005	0.00215259
ENSG00000148386	LCN9	11.7628	4.33509	0.7036	-6.16129	7.2155e-10	1.11721e-08
ENSG00000148411	NACC2	801.479	1.08364	0.10899	-9.94248	2.71961e-23	3.77819e-21
ENSG00000148483	TMEM236	48.3728	1.80681	0.248109	-7.28232	3.28122e-13	9.61592e-12
ENSG00000148488	ST8SIA6	38.243	1.29143	0.345097	-3.74223	0.000182397	0.000871247
ENSG00000148584	A1CF	10.9841	2.2212	0.548707	-4.04807	5.16422e-05	0.00028181
ENSG00000148677	ANKRD1	557.916	1.40373	0.496408	-2.82777	0.00468738	0.0149057
ENSG00000148735	PLEKHS1	18.0093	1.40114	0.507307	-2.76192	0.00574633	0.017719
ENSG00000148795	CYP17A1	3.21633	4.54789	1.27835	-3.55764	0.000374203	0.00165254
ENSG00000148798	INA	1026.21	-1.054	0.0936111	11.2594	2.08212e-29	6.64642e-27
ENSG00000148826	NKX6-2	3.9682	3.4842	1.04178	-3.34445	0.000824446	0.00328173
ENSG00000148842	CNNM2	679.778	1.04473	0.193546	-5.39787	6.74373e-08	7.04935e-07
ENSG00000149100	EIF3M	666.771	-1.20212	0.155082	7.7515	9.08139e-15	3.40768e-13
ENSG00000149131	SERPING1	11.1218	1.53905	0.542037	-2.83938	0.00452007	0.0144292
ENSG00000149201	CCDC81	17.667	-1.52164	0.628977	2.41924	0.0155532	0.0414365
ENSG00000149313	AASDHPPT	1846.61	-1.04511	0.0890812	11.7321	8.72313e-32	3.608e-29
ENSG00000149380	P4HA3	13.3368	1.2987	0.486102	-2.67166	0.00754767	0.0223459
ENSG00000149403	GRIK4	17.1436	1.11049	0.448889	-2.47387	0.0133658	0.0364311
ENSG00000149418	ST14	3.92937	2.7007	1.06756	-2.52978	0.0114133	0.031877
ENSG00000149488	TMC2	7.58132	2.23869	0.81687	-2.74057	0.00613334	0.0187189
ENSG00000149503	INCENP	2859.35	1.35184	0.122223	-11.0605	1.95116e-28	5.72729e-26
ENSG00000149506	ZP1	7.4075	1.97571	0.622494	-3.17386	0.00150424	0.00555399
ENSG00000149571	KIRREL3	11.2413	2.03703	0.500647	-4.06879	4.72584e-05	0.000260623
ENSG00000149654	CDH22	27.9369	1.26149	0.372932	-3.38262	0.000717987	0.00291341
ENSG00000149781	FERMT3	135.559	1.47152	0.225556	-6.52395	6.84791e-11	1.29683e-09
ENSG00000149968	MMP3	3.2635	2.89664	1.18467	-2.4451	0.0144811	0.0389911
ENSG00000150275	PCDH15	4.92828	2.47915	0.965179	-2.56859	0.0102113	0.0289553
ENSG00000150316	CWC15	175.037	-2.13301	0.373432	5.71192	1.11712e-08	1.35176e-07
ENSG00000150361	KLHL1	3.48904	4.67908	1.23748	-3.78114	0.00015611	0.000759434
ENSG00000150394	CDH8	28.4257	1.24448	0.442072	-2.81511	0.00487606	0.0154142
ENSG00000150456	EEF1AKMT1	73.837	-1.09886	0.247238	4.44453	8.80834e-06	5.82582e-05
ENSG00000150459	SAP18	719.415	-1.31726	0.226745	5.80942	6.26884e-09	7.92819e-08
ENSG00000150722	PPP1R1C	12.6551	1.96701	0.583876	-3.36888	0.000754743	0.00304491
ENSG00000150779	TIMM8B	379.529	-1.16713	0.162067	7.20151	5.95499e-13	1.65458e-11
ENSG00000150783	TEX12	2.68614	-4.67684	1.77229	2.63887	0.00831835	0.0243503
ENSG00000150787	PTS	146.639	-1.21082	0.246335	4.91532	8.86359e-07	7.39269e-06
ENSG00000150961	SEC24D	344.163	1.24531	0.114639	-10.8629	1.73154e-27	4.50175e-25
ENSG00000151012	SLC7A11	1896.95	-1.51796	0.189537	8.00876	1.15868e-15	4.97331e-14
ENSG00000151092	NGLY1	657.724	-1.21967	0.118328	10.3076	6.5138e-25	1.15092e-22
ENSG00000151117	TMEM86A	104.489	1.30058	0.205367	-6.33294	2.40529e-10	4.1296e-09
ENSG00000151332	MBIP	355.606	-1.12097	0.17155	6.53439	6.38688e-11	1.21967e-09
ENSG00000151366	NDUFC2	225.676	-1.39674	0.249744	5.59269	2.23576e-08	2.57035e-07
ENSG00000151640	DPYSL4	227.711	-1.16413	0.210029	5.54271	2.97834e-08	3.34173e-07
ENSG00000151655	ITIH2	35.8743	1.47983	0.311661	-4.74819	2.05242e-06	1.57737e-05
ENSG00000151704	KCNJ1	19.2381	1.30466	0.451128	-2.89199	0.00382813	0.0124943
ENSG00000151725	CENPU	453.096	-1.07035	0.183011	5.84855	4.95867e-09	6.45443e-08
ENSG00000151838	CCDC175	6.5442	2.15576	0.851059	-2.53304	0.0113079	0.0316215
ENSG00000152092	ASTN1	1.81516	4.79354	1.55528	-3.08211	0.00205539	0.00728107
ENSG00000152256	PDK1	1110.85	-1.35764	0.44291	3.06528	0.00217467	0.00764916
ENSG00000152430	BOLL	19.2907	1.5499	0.546877	-2.83409	0.00459561	0.0146318
ENSG00000152578	GRIA4	26.1992	1.74022	0.321467	-5.41339	6.18439e-08	6.52841e-07
ENSG00000152580	IGSF10	55.2546	1.32312	0.280536	-4.7164	2.40057e-06	1.82261e-05
ENSG00000152779	SLC16A12	13.2119	2.91481	0.637743	-4.57051	4.86531e-06	3.41078e-05
ENSG00000152936	LMNTD1	4.07834	3.22256	1.13638	-2.83582	0.00457086	0.0145658
ENSG00000152952	PLOD2	937.52	-1.14746	0.213951	5.36317	8.17742e-08	8.39847e-07
ENSG00000153294	ADGRF4	4.0166	4.36612	1.22184	-3.57339	0.000352384	0.00156683
ENSG00000153347	FAM81B	1.99262	3.7923	1.50429	-2.521	0.0117023	0.0325991
ENSG00000153446	C16orf89	6.6798	1.7801	0.695969	-2.55773	0.0105357	0.0297455
ENSG00000153558	FBXL2	199.032	1.10624	0.165983	-6.66479	2.65046e-11	5.41974e-10
ENSG00000153721	CNKSR3	559.784	1.09031	0.126463	-8.62155	6.60518e-18	4.0887e-16
ENSG00000153832	FBXO36	126.111	1.14716	0.332228	-3.45292	0.00055455	0.0023297
ENSG00000154080	CHST9	215.71	1.25371	0.158246	-7.92256	2.32674e-15	9.62371e-14
ENSG00000154162	CDH12	41.6787	1.00177	0.330989	-3.0266	0.00247318	0.0085349
ENSG00000154175	ABI3BP	72.8563	2.516	0.262941	-9.5687	1.08256e-21	1.14543e-19
ENSG00000154582	ELOC	361.256	-1.03032	0.205478	5.01425	5.32404e-07	4.63821e-06
ENSG00000154719	MRPL39	157.534	-1.25826	0.156521	8.03889	9.0657e-16	3.97558e-14
ENSG00000154764	WNT7A	7.97002	3.87163	0.809544	-4.78249	1.73141e-06	1.35585e-05
ENSG00000154856	APCDD1	117.303	1.13906	0.256869	-4.43439	9.23339e-06	6.07954e-05
ENSG00000154864	PIEZO2	2.96817	3.87142	1.37053	-2.82477	0.00473145	0.0150328
ENSG00000155115	GTF3C6	215.778	-1.79491	0.257172	6.97941	2.96416e-12	7.25063e-11
ENSG00000155254	MARVELD1	862.434	-1.18939	0.145017	8.20172	2.36977e-16	1.15007e-14
ENSG00000155269	GPR78	28.4212	1.27572	0.341871	-3.73158	0.00019028	0.000905573
ENSG00000155324	GRAMD2B	13.2033	1.73529	0.591255	-2.93493	0.00333625	0.0110635
ENSG00000155367	PPM1J	47.1011	1.67321	0.462427	-3.61832	0.000296523	0.00134273
ENSG00000155428	TRIM74	13.1903	1.23751	0.506938	-2.44115	0.0146405	0.0393388
ENSG00000155438	NIFK	863.946	-1.89762	0.178739	10.6167	2.49205e-26	5.33563e-24
ENSG00000155530	LRGUK	34.3982	1.12903	0.380057	-2.97069	0.0029713	0.0100027
ENSG00000155749	ALS2CR12	14.5339	1.42704	0.57648	-2.47544	0.0133073	0.0363141
ENSG00000155754	C2CD6	11.0631	1.54461	0.526489	-2.93379	0.0033485	0.011098
ENSG00000156097	GPR61	57.6211	-1.56517	0.497456	3.14635	0.00165322	0.00601739
ENSG00000156261	CCT8	1177.9	-1.01441	0.168983	6.00303	1.93663e-09	2.75565e-08
ENSG00000156395	SORCS3	1.30364	4.30999	1.82893	-2.35656	0.0184449	0.0479198
ENSG00000156414	TDRD9	1.82126	4.79805	1.57912	-3.03844	0.0023781	0.00825463
ENSG00000156427	FGF18	32.7833	-1.92291	0.599603	3.20697	0.00134139	0.00501407
ENSG00000156453	PCDH1	213.411	1.00142	0.180354	-5.55255	2.81535e-08	3.18239e-07
ENSG00000156463	SH3RF2	48.5005	1.28806	0.374077	-3.4433	0.000574661	0.00239785
ENSG00000156467	UQCRB	1149.82	-1.19679	0.250638	4.77497	1.7973e-06	1.40142e-05
ENSG00000156574	NODAL	35.3848	1.85979	0.459229	-4.04981	5.12601e-05	0.000280145
ENSG00000156687	UNC5D	2.1156	5.01355	1.48904	-3.36697	0.000759993	0.00306269
ENSG00000156697	UTP14A	926.236	-1.46601	0.13544	10.8241	2.64715e-27	6.78528e-25
ENSG00000156804	FBXO32	142.415	1.21513	0.253356	-4.79613	1.61761e-06	1.27496e-05
ENSG00000156831	NSMCE2	118.114	-1.27311	0.211036	6.03266	1.61282e-09	2.33692e-08
ENSG00000156858	PRR14	1856.19	-1.06744	0.322183	3.31314	0.000922532	0.00361991
ENSG00000156886	ITGAD	30.1092	1.40209	0.385001	-3.64179	0.000270748	0.00123803
ENSG00000156920	ADGRG4	2.59491	3.17295	1.20448	-2.6343	0.00843119	0.0246489
ENSG00000156959	LHFPL4	21.0907	3.25662	0.673922	-4.83234	1.34941e-06	1.08379e-05
ENSG00000156966	B3GNT7	27.5556	1.11944	0.388915	-2.87836	0.00399748	0.0129865
ENSG00000156976	EIF4A2	5466.23	-1.05279	0.144792	7.27102	3.56791e-13	1.04058e-11
ENSG00000157103	SLC6A1	75.0778	1.63602	0.240566	-6.80071	1.04103e-11	2.28537e-10
ENSG00000157322	CLEC18A	1.9535	3.172	1.32309	-2.39743	0.0165107	0.0436677
ENSG00000157423	HYDIN	5.2848	2.62112	0.918118	-2.85488	0.00430527	0.0138475
ENSG00000157613	CREB3L1	106.898	1.67218	0.218639	-7.64813	2.03915e-14	7.21995e-13
ENSG00000157734	SNX22	146.969	-1.1542	0.320385	3.60252	0.000315145	0.00141683
ENSG00000157765	SLC34A2	5.37769	2.33328	0.865305	-2.69649	0.00700748	0.0209959
ENSG00000157766	ACAN	13.513	1.42368	0.592963	-2.40097	0.0163519	0.0432792
ENSG00000158023	WDR66	55.8412	1.325	0.260594	-5.08454	3.6851e-07	3.33326e-06
ENSG00000158125	XDH	2.06058	4.97908	1.63841	-3.03897	0.00237389	0.0082463
ENSG00000158246	TENT5B	66.5967	1.08933	0.288314	-3.77829	0.000157912	0.00076697
ENSG00000158292	GPR153	515.736	1.07043	0.139435	-7.67694	1.62935e-14	5.85496e-13
ENSG00000158406	HIST1H4H	27.0309	-1.85161	0.6032	3.06965	0.00214312	0.00755573
ENSG00000158553	POM121L2	38.8256	1.14995	0.41288	-2.78519	0.00534969	0.0166939
ENSG00000158578	ALAS2	11.6015	1.95197	0.636115	-3.06858	0.00215082	0.00757846
ENSG00000158683	PKD1L1	24.4939	1.23069	0.344868	-3.5686	0.0003589	0.00159114
ENSG00000158715	SLC45A3	361.84	1.17672	0.124872	-9.42347	4.36433e-21	4.46216e-19
ENSG00000158825	CDA	22.0862	2.29774	0.425458	-5.40063	6.64063e-08	6.95355e-07
ENSG00000158859	ADAMTS4	19.349	1.5618	0.465251	-3.3569	0.000788225	0.00315828
ENSG00000158865	SLC5A11	14.8815	1.25409	0.444368	-2.82219	0.00476969	0.0151358
ENSG00000158887	MPZ	35.886	2.11058	0.327239	-6.44966	1.12102e-10	2.03202e-09
ENSG00000159197	KCNE2	18.1973	-1.98501	0.472032	4.20525	2.60793e-05	0.000154047
ENSG00000159307	SCUBE1	67.5281	1.96038	0.301628	-6.49935	8.06659e-11	1.50106e-09
ENSG00000159377	PSMB4	1700.79	-1.11553	0.145721	7.65526	1.92929e-14	6.88452e-13
ENSG00000159399	HK2	1919.16	-1.6049	0.227913	7.04172	1.89885e-12	4.83995e-11
ENSG00000159450	TCHH	278.249	2.83121	0.162378	-17.4359	4.406e-68	2.67282e-64
ENSG00000159588	CCDC17	51.3737	1.09464	0.319267	-3.42862	0.000606653	0.00250995
ENSG00000159648	TEPP	23.977	2.49874	0.567112	-4.40608	1.05259e-05	6.81955e-05
ENSG00000159784	FAM131B	147.162	1.17384	0.178561	-6.57386	4.90274e-11	9.5735e-10
ENSG00000159871	LYPD5	13.2373	1.76843	0.635537	-2.78257	0.00539304	0.0168148
ENSG00000159885	ZNF222	193.987	-1.00373	0.283529	3.54012	0.000399942	0.00175218
ENSG00000159905	AC006213.1	163.694	1.11568	0.345401	-3.2301	0.00123747	0.00467429
ENSG00000160111	CPAMD8	12.1373	2.2722	0.561532	-4.04644	5.20028e-05	0.000283522
ENSG00000160124	CCDC58	107.448	-1.0989	0.224443	4.8961	9.77553e-07	8.06093e-06
ENSG00000160179	ABCG1	114.455	2.54712	0.207095	-12.2993	9.13592e-35	5.03832e-32
ENSG00000160282	FTCD	17.64	1.94644	0.557652	-3.49042	0.000482256	0.00206265
ENSG00000160284	SPATC1L	3.04736	-4.85788	1.82651	2.65965	0.00782226	0.023065
ENSG00000160305	DIP2A	1080.11	1.06515	0.149379	-7.13051	9.9999e-13	2.66845e-11
ENSG00000160396	HIPK4	4.01681	-3.38335	1.41441	2.39206	0.0167542	0.0441963
ENSG00000160471	COX6B2	19.9259	1.21368	0.490493	-2.4744	0.0133459	0.0363869
ENSG00000160712	IL6R	283.802	1.32472	0.191366	-6.92246	4.43861e-12	1.04365e-10
ENSG00000160789	LMNA	1445.79	1.1659	0.11865	-9.82642	8.66404e-23	1.07998e-20
ENSG00000160886	LY6K	58.2145	-1.18648	0.259501	4.57215	4.82748e-06	3.38817e-05
ENSG00000160951	PTGER1	10.6017	1.76864	0.675019	-2.62014	0.00878948	0.0255404
ENSG00000161057	PSMC2	590.209	-1.01332	0.185772	5.45461	4.90794e-08	5.31697e-07
ENSG00000161180	CCDC116	33.4235	2.08369	0.336377	-6.19451	5.84661e-10	9.22832e-09
ENSG00000161249	DMKN	969.603	-1.20726	0.125174	9.64463	5.17962e-22	5.71296e-20
ENSG00000161381	PLXDC1	43.1792	1.03215	0.30644	-3.36819	0.000756636	0.00305119
ENSG00000161544	CYGB	18.7782	1.6868	0.558321	-3.02121	0.00251768	0.00866312
ENSG00000161547	SRSF2	3101.23	-1.43385	0.144468	9.925	3.24114e-23	4.3693e-21
ENSG00000161649	CD300LG	8.02086	1.69484	0.633961	-2.67341	0.00750835	0.0222657
ENSG00000161681	SHANK1	57.6065	1.8346	0.348852	-5.25896	1.44871e-07	1.42745e-06
ENSG00000161896	IP6K3	14.4646	-2.07769	0.723369	2.87224	0.00407578	0.0132031
ENSG00000161940	BCL6B	270.786	-1.00406	0.201935	4.97219	6.6201e-07	5.63777e-06
ENSG00000161960	EIF4A1	1195.58	-1.0661	0.166139	6.4169	1.39077e-10	2.47174e-09
ENSG00000162148	PPP1R32	98.7135	1.44017	0.266249	-5.40912	6.33364e-08	6.65892e-07
ENSG00000162188	GNG3	25.3437	1.43515	0.481119	-2.98294	0.00285492	0.00966277
ENSG00000162385	MAGOH	233.62	-1.63499	0.251442	6.50248	7.90087e-11	1.47173e-09
ENSG00000162398	LEXM	3.82841	3.11803	1.21583	-2.56453	0.0103314	0.0292493
ENSG00000162520	SYNC	29.8046	1.38591	0.339132	-4.08665	4.37644e-05	0.000243494
ENSG00000162522	KIAA1522	2519.06	1.18539	0.125302	-9.46026	3.07188e-21	3.15848e-19
ENSG00000162552	WNT4	20.4068	2.24769	0.432558	-5.19628	2.03314e-07	1.9536e-06
ENSG00000162591	MEGF6	209.085	1.0345	0.235695	-4.38917	1.13783e-05	7.31712e-05
ENSG00000162595	DIRAS3	27.9256	-2.12507	0.610402	3.48142	0.000498758	0.00212702
ENSG00000162645	GBP2	11.9796	1.85655	0.48113	-3.85872	0.000113981	0.000572072
ENSG00000162664	ZNF326	1833.98	-1.12654	0.0923706	12.1959	3.26962e-34	1.70011e-31
ENSG00000162745	OLFML2B	56.3018	2.14214	0.343421	-6.23766	4.44163e-10	7.19157e-09
ENSG00000162777	DENND2D	10.8487	1.95964	0.654925	-2.99216	0.00277011	0.00942127
ENSG00000162782	TDRD5	6.68479	2.0633	0.696201	-2.96365	0.0030401	0.0102041
ENSG00000162783	IER5	1872.41	1.1147	0.092151	-12.0965	1.10269e-33	5.28103e-31
ENSG00000162804	SNED1	82.6529	1.03676	0.268245	-3.86496	0.000111106	0.000560991
ENSG00000162814	SPATA17	25.4647	-1.13733	0.410419	2.77114	0.00558612	0.0173041
ENSG00000162843	WDR64	27.7024	1.00797	0.389196	-2.58989	0.00960068	0.0275024
ENSG00000162931	TRIM17	60.9152	1.87008	0.4191	-4.46215	8.11427e-06	5.40526e-05
ENSG00000163002	NUP35	145.475	-1.0325	0.245822	4.20021	2.66666e-05	0.000156955
ENSG00000163017	ACTG2	2.74771	4.84821	1.3283	-3.64993	0.000262314	0.00120248
ENSG00000163029	SMC6	491.173	-1.08526	0.109405	9.91965	3.41954e-23	4.5759e-21
ENSG00000163072	NOSTRIN	29.128	1.07163	0.402266	-2.66398	0.00772231	0.0227999
ENSG00000163092	XIRP2	2.16986	4.49349	1.39893	-3.21209	0.00131773	0.0049334
ENSG00000163156	SCNM1	272.805	-1.10446	0.292878	3.77104	0.00016257	0.00078582
ENSG00000163170	BOLA3	71.9762	-1.46764	0.288845	5.08108	3.75295e-07	3.38958e-06
ENSG00000163235	TGFA	50.3473	1.02024	0.255876	-3.98726	6.68412e-05	0.000354534
ENSG00000163319	MRPS18C	41.9171	-1.12016	0.41397	2.70589	0.00681218	0.0205019
ENSG00000163346	PBXIP1	445.411	1.44451	0.13152	-10.9832	4.60415e-28	1.25061e-25
ENSG00000163357	DCST1	53.2279	-1.10422	0.309179	3.57147	0.000354989	0.00157649
ENSG00000163362	INAVA	140.232	1.43998	0.173032	-8.32204	8.64598e-17	4.50021e-15
ENSG00000163395	IGFN1	8.07219	2.07007	0.745991	-2.77493	0.00552139	0.0171302
ENSG00000163406	SLC15A2	22.5097	1.13333	0.467598	-2.42374	0.0153618	0.0410165
ENSG00000163449	TMEM169	39.8808	1.7154	0.303573	-5.65071	1.59785e-08	1.88094e-07
ENSG00000163481	RNF25	442.139	-1.39607	0.257221	5.42749	5.71505e-08	6.0788e-07
ENSG00000163492	CCDC141	8.34191	3.01124	0.672312	-4.47893	7.50177e-06	5.02668e-05
ENSG00000163520	FBLN2	69.6478	1.5616	0.309671	-5.04277	4.58841e-07	4.04968e-06
ENSG00000163531	NFASC	172.698	1.33262	0.198581	-6.71073	1.93649e-11	4.04618e-10
ENSG00000163536	SERPINI1	61.319	1.19248	0.28698	-4.15526	3.24916e-05	0.0001876
ENSG00000163545	NUAK2	58.0178	1.07608	0.271952	-3.95689	7.59332e-05	0.000398015
ENSG00000163554	SPTA1	2.22512	5.09307	1.86842	-2.72587	0.00641314	0.0194295
ENSG00000163584	RPL22L1	229.212	-1.64097	0.2065	7.94659	1.91718e-15	8.07655e-14
ENSG00000163618	CADPS	1.32463	4.34032	1.75308	-2.47582	0.0132929	0.0362868
ENSG00000163637	PRICKLE2	107.567	1.02052	0.238434	-4.28008	1.86825e-05	0.000114252
ENSG00000163660	CCNL1	3108.41	-1.24376	0.106588	11.6688	1.84023e-31	7.2805e-29
ENSG00000163666	HESX1	23.4741	-1.05145	0.431283	2.43795	0.0147709	0.0396541
ENSG00000163682	RPL9	693.875	-1.60114	0.381983	4.19165	2.76934e-05	0.000162369
ENSG00000163683	SMIM14	185.18	1.40707	0.247542	-5.68414	1.31471e-08	1.56689e-07
ENSG00000163743	RCHY1	653.269	-1.21781	0.158068	7.70433	1.31533e-14	4.78752e-13
ENSG00000163754	GYG1	383.805	-1.17324	0.118733	9.8814	5.01261e-23	6.51603e-21
ENSG00000163793	DNAJC5G	37.5765	1.6549	0.401732	-4.11941	3.79847e-05	0.000214751
ENSG00000163803	PLB1	6.69942	3.81029	0.828582	-4.59856	4.25412e-06	3.02306e-05
ENSG00000163810	TGM4	11.4892	1.37525	0.557629	-2.46625	0.0136536	0.0370646
ENSG00000163811	WDR43	1846.29	-1.17864	0.133425	8.83372	1.01255e-18	7.46045e-17
ENSG00000163818	LZTFL1	625.865	-1.06558	0.127884	8.33241	7.92104e-17	4.16633e-15
ENSG00000163885	CFAP100	18.2441	2.06359	0.457998	-4.50567	6.6163e-06	4.49056e-05
ENSG00000163898	LIPH	32.3163	2.22549	0.339175	-6.56147	5.32796e-11	1.03483e-09
ENSG00000163914	RHO	7.20306	3.52447	0.963561	-3.65776	0.000254433	0.00117167
ENSG00000163938	GNL3	1503.66	-1.12543	0.141877	7.93246	2.14842e-15	8.94717e-14
ENSG00000164056	SPRY1	566.871	-1.18675	0.200557	5.91729	3.27291e-09	4.44174e-08
ENSG00000164134	NAA15	2987.94	-1.1414	0.111213	10.2632	1.03268e-24	1.78989e-22
ENSG00000164136	IL15	27.6638	1.32032	0.367212	-3.59552	0.00032374	0.00145296
ENSG00000164163	ABCE1	1821.98	-1.46784	0.142482	10.3019	6.90862e-25	1.20894e-22
ENSG00000164175	SLC45A2	7.32851	2.48235	0.842511	-2.94637	0.00321528	0.0107229
ENSG00000164182	NDUFAF2	233.203	-1.3133	0.141477	9.2828	1.65081e-20	1.58958e-18
ENSG00000164308	ERAP2	70.9563	1.40138	0.272816	-5.1367	2.79599e-07	2.61213e-06
ENSG00000164318	EGFLAM	22.3176	1.36755	0.359891	-3.79989	0.000144758	0.000708756
ENSG00000164332	UBLCP1	393.901	-1.25569	0.207457	6.05276	1.42384e-09	2.07632e-08
ENSG00000164338	UTP15	513.01	-1.71346	0.202587	8.45791	2.72216e-17	1.52903e-15
ENSG00000164346	NSA2	740.63	-1.13472	0.125944	9.00973	2.06571e-19	1.70108e-17
ENSG00000164440	TXLNB	78.275	1.73051	0.282544	-6.12477	9.08175e-10	1.37732e-08
ENSG00000164627	KIF6	52.3886	-1.15479	0.313903	3.67881	0.000234324	0.00108815
ENSG00000164638	SLC29A4	283.076	1.32224	0.130786	-10.1099	4.99241e-24	7.69973e-22
ENSG00000164663	USP49	1199.09	1.03017	0.133742	-7.70264	1.33279e-14	4.8414e-13
ENSG00000164674	SYTL3	13.6827	1.55513	0.58485	-2.65903	0.00783659	0.0230998
ENSG00000164687	FABP5	44.2131	-1.33227	0.306281	4.34984	1.36238e-05	8.57332e-05
ENSG00000164692	COL1A2	2.99713	2.9817	1.15762	-2.57572	0.010003	0.0284313
ENSG00000164796	CSMD3	3.70451	5.29179	1.20268	-4.39999	1.08255e-05	7.00118e-05
ENSG00000164815	ORC5	326.339	-1.21731	0.147088	8.27606	1.2732e-16	6.47233e-15
ENSG00000164938	TP53INP1	724.191	1.49784	0.143763	-10.4188	2.03454e-25	3.93899e-23
ENSG00000164949	GEM	169.695	1.11185	0.263992	-4.21166	2.53497e-05	0.000149931
ENSG00000165023	DIRAS2	7.68148	2.75856	0.781486	-3.5299	0.000415724	0.00181216
ENSG00000165029	ABCA1	207.521	2.75449	0.230104	-11.9706	5.06388e-33	2.30394e-30
ENSG00000165076	PRSS37	11.8046	1.66549	0.601336	-2.76965	0.00561163	0.0173684
ENSG00000165119	HNRNPK	5927.58	-1.05324	0.124576	8.45458	2.80096e-17	1.56364e-15
ENSG00000165168	CYBB	24.6883	-1.49446	0.495675	3.015	0.00256983	0.00882089
ENSG00000165188	RNF183	22.1497	1.05176	0.427398	-2.46084	0.0138611	0.0375719
ENSG00000165194	PCDH19	61.0784	1.90747	0.243687	-7.82756	4.97444e-15	1.96804e-13
ENSG00000165269	AQP7	11.4031	2.14565	0.772279	-2.77834	0.00546375	0.0170003
ENSG00000165272	AQP3	85.332	1.10128	0.205325	-5.36362	8.15721e-08	8.38244e-07
ENSG00000165283	STOML2	1014.12	-2.19859	0.352342	6.23994	4.37743e-10	7.09393e-09
ENSG00000165376	CLDN2	20.453	2.46043	0.557845	-4.4106	1.03086e-05	6.70022e-05
ENSG00000165416	SUGT1	327.08	-1.1317	0.137632	8.22262	1.99109e-16	9.82003e-15
ENSG00000165424	ZCCHC24	731.429	1.23608	0.144334	-8.56402	1.08995e-17	6.54653e-16
ENSG00000165449	SLC16A9	371.441	-1.38877	0.156557	8.87067	7.27045e-19	5.55945e-17
ENSG00000165501	LRR1	345.608	-1.29066	0.173328	7.44633	9.59737e-14	3.03233e-12
ENSG00000165507	DEPP1	86.7061	1.229	0.256423	-4.79286	1.64422e-06	1.29425e-05
ENSG00000165566	AMER2	66.176	1.28157	0.282288	-4.53994	5.62708e-06	3.882e-05
ENSG00000165678	GHITM	1808.03	-1.22296	0.140127	8.72753	2.60293e-18	1.73519e-16
ENSG00000165704	HPRT1	1065.75	-1.22914	0.131709	9.33227	1.03627e-20	1.00314e-18
ENSG00000165863	C10orf82	135.804	1.02162	0.16626	-6.14471	8.01099e-10	1.22824e-08
ENSG00000165916	PSMC3	393.094	-1.27414	0.270754	4.70588	2.52768e-06	1.90482e-05
ENSG00000165917	RAPSN	9.80204	3.17825	0.664457	-4.78323	1.72503e-06	1.35202e-05
ENSG00000165959	CLMN	420.71	1.03274	0.203644	-5.0713	3.95105e-07	3.54562e-06
ENSG00000165970	SLC6A5	1.82621	4.80819	1.62872	-2.95212	0.00315597	0.0105464
ENSG00000166012	TAF1D	2538.45	-1.16348	0.129569	8.97964	2.71662e-19	2.17797e-17
ENSG00000166046	TCP11L2	90.7724	1.0194	0.214047	-4.7625	1.91213e-06	1.48207e-05
ENSG00000166106	ADAMTS15	57.9825	1.14518	0.333919	-3.42951	0.000604663	0.00250381
ENSG00000166188	ZNF319	522.899	-1.11891	0.159126	7.03158	2.0421e-12	5.16168e-11
ENSG00000166261	ZNF202	506.166	-1.08301	0.126501	8.56128	1.11623e-17	6.68231e-16
ENSG00000166317	SYNPO2L	15.9752	1.7425	0.607097	-2.87022	0.00410193	0.0132784
ENSG00000166323	C11orf65	31.8667	1.37952	0.382931	-3.60254	0.000315126	0.00141683
ENSG00000166349	RAG1	73.9321	1.57593	0.307118	-5.13134	2.8768e-07	2.67526e-06
ENSG00000166394	CYB5R2	9.33181	2.17503	0.63197	-3.44167	0.000578142	0.00241045
ENSG00000166415	WDR72	17.66	1.12431	0.408287	-2.75372	0.00589225	0.0181086
ENSG00000166473	PKD1L2	7.95756	1.7422	0.625787	-2.78401	0.00536917	0.0167518
ENSG00000166501	PRKCB	45.6547	1.716	0.278517	-6.16121	7.21932e-10	1.11721e-08
ENSG00000166510	CCDC68	19.0164	1.40717	0.499141	-2.81918	0.00481466	0.0152572
ENSG00000166546	BEAN1	26.3751	1.11749	0.472885	-2.36313	0.0181215	0.0471808
ENSG00000166676	TVP23A	23.2714	-1.54134	0.539511	2.85691	0.0042778	0.0137742
ENSG00000166743	ACSM1	1.43419	4.4535	1.70281	-2.61538	0.00891284	0.0258553
ENSG00000166750	SLFN5	238.603	1.09837	0.24217	-4.53552	5.74615e-06	3.95815e-05
ENSG00000166788	SAAL1	304.827	-1.31496	0.190265	6.91122	4.80512e-12	1.1197e-10
ENSG00000166793	YPEL4	14.8784	2.22598	0.514871	-4.32338	1.53659e-05	9.58343e-05
ENSG00000166796	LDHC	31.2514	-1.1325	0.45497	2.48918	0.0128037	0.0352092
ENSG00000166816	LDHD	28.4296	1.21308	0.456616	-2.65666	0.00789182	0.0232427
ENSG00000166819	PLIN1	59.0941	1.41905	0.249633	-5.68453	1.31173e-08	1.56539e-07
ENSG00000166825	ANPEP	72.0657	2.35759	0.375489	-6.27871	3.41392e-10	5.69017e-09
ENSG00000166833	NAV2	271.455	1.38305	0.230848	-5.99117	2.08337e-09	2.9506e-08
ENSG00000166866	MYO1A	24.0029	3.19699	0.441516	-7.24093	4.45626e-13	1.27315e-11
ENSG00000166924	NYAP1	55.7201	1.24774	0.295414	-4.22369	2.4034e-05	0.000142799
ENSG00000166963	MAP1A	464.95	1.01739	0.147338	-6.90512	5.01614e-12	1.16401e-10
ENSG00000166986	MARS	2706.91	-1.12429	0.12751	8.81729	1.17261e-18	8.46842e-17
ENSG00000167037	SGSM1	124.435	1.12842	0.162009	-6.96521	3.27925e-12	7.92551e-11
ENSG00000167074	TEF	398.924	1.08502	0.148499	-7.30659	2.74013e-13	8.13501e-12
ENSG00000167080	B4GALNT2	6.14376	2.14395	0.771913	-2.77745	0.00547868	0.0170322
ENSG00000167088	SNRPD1	1004.82	-1.39285	0.190772	7.30112	2.85388e-13	8.45891e-12
ENSG00000167103	PIP5KL1	106.508	1.5987	0.233252	-6.85396	7.18355e-12	1.61399e-10
ENSG00000167105	TMEM92	16.4742	1.2687	0.413319	-3.06954	0.00214387	0.0075569
ENSG00000167191	GPRC5B	338.1	1.0362	0.140039	-7.39941	1.36789e-13	4.24094e-12
ENSG00000167210	LOXHD1	2.48656	4.70224	1.72566	-2.7249	0.00643219	0.0194742
ENSG00000167283	ATP5MG	428.857	-1.01243	0.207589	4.87711	1.07653e-06	8.80972e-06
ENSG00000167311	ART5	55.2827	1.28818	0.319228	-4.03529	5.45345e-05	0.000295819
ENSG00000167371	PRRT2	144.905	1.24203	0.226904	-5.47379	4.40518e-08	4.81501e-07
ENSG00000167549	CORO6	298.262	1.76804	0.232694	-7.59812	3.00465e-14	1.04653e-12
ENSG00000167580	AQP2	3.7368	2.30856	0.873095	-2.64411	0.00819049	0.0240146
ENSG00000167676	PLIN4	182.547	1.23203	0.24127	-5.10644	3.28286e-07	3.00975e-06
ENSG00000167680	SEMA6B	352.689	1.36759	0.149597	-9.14184	6.13972e-20	5.45057e-18
ENSG00000167723	TRPV3	28.6976	1.39475	0.309781	-4.50236	6.72043e-06	4.55343e-05
ENSG00000167748	KLK1	7.00851	1.83836	0.737134	-2.49392	0.012634	0.0348162
ENSG00000167749	KLK4	8.23654	3.93234	0.809184	-4.85963	1.17603e-06	9.58035e-06
ENSG00000167768	KRT1	1.59604	4.61041	1.63441	-2.82084	0.00478974	0.0151861
ENSG00000167930	FAM234A	526.823	1.14643	0.113855	-10.0693	7.55491e-24	1.12698e-21
ENSG00000167964	RAB26	84.5569	2.3249	0.234155	-9.9289	3.11681e-23	4.26487e-21
ENSG00000167992	VWCE	131.311	1.03251	0.283956	-3.63615	0.00027674	0.00126289
ENSG00000167995	BEST1	313.756	-2.86339	0.223374	12.8188	1.28634e-37	1.01783e-34
ENSG00000168003	SLC3A2	4550.04	-1.07648	0.152643	7.05227	1.76017e-12	4.51811e-11
ENSG00000168016	TRANK1	12.413	3.05024	0.716929	-4.25459	2.09434e-05	0.000126418
ENSG00000168032	ENTPD3	17.0521	2.01201	0.438621	-4.58712	4.4941e-06	3.17871e-05
ENSG00000168060	NAALADL1	13.3442	1.50392	0.545776	-2.75557	0.00585906	0.0180238
ENSG00000168067	MAP4K2	160.29	1.1254	0.175016	-6.43027	1.27378e-10	2.27492e-09
ENSG00000168071	CCDC88B	243.863	1.42755	0.197468	-7.22924	4.8569e-13	1.37466e-11
ENSG00000168079	SCARA5	31.4658	2.83787	0.395915	-7.16788	7.61707e-13	2.0877e-11
ENSG00000168148	HIST3H3	7.6142	1.83888	0.777615	-2.36477	0.0180414	0.0470059
ENSG00000168209	DDIT4	5515.42	-2.0011	0.208385	9.60291	7.77215e-22	8.41937e-20
ENSG00000168237	GLYCTK	67.343	-1.52889	0.388629	3.93405	8.3526e-05	0.000433197
ENSG00000168263	KCNV2	31.7498	1.11243	0.356677	-3.11887	0.00181545	0.00653984
ENSG00000168275	COA6	531.166	-1.04017	0.232664	4.4707	7.79631e-06	5.21253e-05
ENSG00000168542	COL3A1	17.1415	1.26357	0.479345	-2.63603	0.00838824	0.0245391
ENSG00000168594	ADAM29	3.00127	4.97513	1.25957	-3.94987	7.81945e-05	0.000408766
ENSG00000168621	GDNF	74.0476	1.47177	0.22405	-6.56895	5.06716e-11	9.86281e-10
ENSG00000168676	KCTD19	345.346	1.22505	0.221952	-5.51942	3.40128e-08	3.78593e-07
ENSG00000168874	ATOH8	15.245	1.74775	0.524823	-3.33017	0.000867922	0.00342929
ENSG00000168918	INPP5D	105.561	1.22613	0.395047	-3.10375	0.00191085	0.00684154
ENSG00000168961	LGALS9	54.1632	1.89577	0.348207	-5.44437	5.19899e-08	5.58868e-07
ENSG00000169019	COMMD8	130.726	-1.33803	0.288681	4.63498	3.5698e-06	2.59867e-05
ENSG00000169116	PARM1	740.689	1.31296	0.156902	-8.36799	5.86092e-17	3.16507e-15
ENSG00000169136	ATF5	166.281	-2.17707	0.215455	10.1045	5.27458e-24	8.06657e-22
ENSG00000169213	RAB3B	800.167	1.49712	0.137069	-10.9224	9.00506e-28	2.37512e-25
ENSG00000169239	CA5B	161.237	-1.02954	0.218361	4.71488	2.41853e-06	1.83319e-05
ENSG00000169248	CXCL11	3.16441	-3.89993	1.63775	2.38127	0.0172529	0.0452819
ENSG00000169251	NMD3	737.194	-1.0022	0.129538	7.73674	1.02e-14	3.78064e-13
ENSG00000169252	ADRB2	27.2611	1.47008	0.373657	-3.93432	8.3434e-05	0.000432844
ENSG00000169271	HSPB3	14.1443	2.83742	0.639323	-4.43816	9.07311e-06	5.987e-05
ENSG00000169282	KCNAB1	85.7868	1.46606	0.219902	-6.66686	2.61338e-11	5.34993e-10
ENSG00000169288	MRPL1	134.085	-1.88927	0.304554	6.20339	5.52584e-10	8.79063e-09
ENSG00000169403	PTAFR	159.92	1.32692	0.219978	-6.03206	1.61882e-09	2.34375e-08
ENSG00000169427	KCNK9	20.511	1.26091	0.408774	-3.08462	0.00203813	0.00722475
ENSG00000169435	RASSF6	39.1725	1.41339	0.268943	-5.25536	1.47735e-07	1.45331e-06
ENSG00000169436	COL22A1	1.37082	4.39441	1.77192	-2.48002	0.0131374	0.0359422
ENSG00000169612	RAMAC	88.305	-1.29606	0.348686	3.71697	0.000201627	0.000954085
ENSG00000169635	HIC2	2695.27	1.08461	0.110655	-9.80175	1.10652e-22	1.36065e-20
ENSG00000169856	ONECUT1	24.4788	1.22881	0.407287	-3.01705	0.00255247	0.00876628
ENSG00000169857	AVEN	76.8497	-1.16089	0.269462	4.3082	1.64591e-05	0.000102058
ENSG00000169862	CTNND2	2.18604	3.93474	1.44067	-2.73118	0.00631086	0.0191771
ENSG00000169891	REPS2	75.7663	1.92808	0.344249	-5.60084	2.13321e-08	2.45711e-07
ENSG00000169894	MUC3A	28.5088	1.75344	0.343487	-5.10481	3.31121e-07	3.03275e-06
ENSG00000169981	ZNF35	456.883	-1.21629	0.215071	5.6553	1.55573e-08	1.83509e-07
ENSG00000170049	KCNAB3	113.056	-1.61598	0.261699	6.17496	6.61789e-10	1.03292e-08
ENSG00000170092	SPDYE5	27.8707	1.18303	0.358509	-3.29987	0.000967282	0.00377112
ENSG00000170142	UBE2E1	1418.43	-1.09064	0.1361	8.0135	1.11492e-15	4.8196e-14
ENSG00000170214	ADRA1B	18.8103	2.00319	0.429816	-4.66058	3.15319e-06	2.32516e-05
ENSG00000170291	ELP5	552.006	-1.01333	0.222747	4.54924	5.38408e-06	3.73561e-05
ENSG00000170310	STX8	25.756	-1.00588	0.423995	2.3724	0.017673	0.0461915
ENSG00000170325	PRDM10	327.344	1.05291	0.138732	-7.58955	3.21015e-14	1.10438e-12
ENSG00000170379	TCAF2	31.4182	1.05582	0.40202	-2.62629	0.00863218	0.0251637
ENSG00000170631	ZNF16	295.631	-1.13795	0.164183	6.93096	4.17998e-12	9.90514e-11
ENSG00000170748	RBMXL2	17.922	1.53706	0.442517	-3.47345	0.000513806	0.00218017
ENSG00000170775	GPR37	115.225	1.35894	0.230032	-5.90762	3.47087e-09	4.68245e-08
ENSG00000170776	AKAP13	1770.5	1.01669	0.146831	-6.9242	4.38457e-12	1.03231e-10
ENSG00000170801	HTRA3	124.198	-1.01944	0.171925	5.9296	3.03681e-09	4.15228e-08
ENSG00000170848	PSG6	1.63228	4.64661	1.7697	-2.62564	0.00864856	0.0252074
ENSG00000170889	RPS9	67.4135	-1.60601	0.360839	4.45076	8.55662e-06	5.68121e-05
ENSG00000170927	PKHD1	4.83733	5.69208	1.15038	-4.94798	7.49863e-07	6.33554e-06
ENSG00000170956	CEACAM3	1.38911	4.41169	1.84488	-2.39131	0.0167883	0.0442737
ENSG00000171094	ALK	4.05755	2.48482	1.03721	-2.39568	0.0165895	0.0438252
ENSG00000171097	KYAT1	16.5622	1.52514	0.621469	-2.45409	0.014124	0.0381801
ENSG00000171219	CDC42BPG	131.851	1.82864	0.16531	-11.0619	1.91977e-28	5.72729e-26
ENSG00000171262	FAM98B	602.325	-1.04919	0.146135	7.17961	6.99114e-13	1.92193e-11
ENSG00000171314	PGAM1	2424.63	-1.04087	0.102625	10.1424	3.58125e-24	5.7488e-22
ENSG00000171320	ESCO2	419.628	-1.10336	0.151417	7.28687	3.1723e-13	9.32676e-12
ENSG00000171357	LURAP1	36.3676	1.10054	0.317181	-3.46974	0.000520969	0.00220594
ENSG00000171385	KCND3	31.7436	1.69241	0.364421	-4.6441	3.41558e-06	2.49978e-05
ENSG00000171403	KRT9	1.32463	4.34032	1.75308	-2.47582	0.0132929	0.0362868
ENSG00000171408	PDE7B	15.6048	1.55162	0.493587	-3.14357	0.00166903	0.00606523
ENSG00000171453	POLR1C	567.535	-1.30041	0.235547	5.52081	3.37439e-08	3.76059e-07
ENSG00000171469	ZNF561	788.871	-1.03282	0.131418	7.85908	3.86957e-15	1.54495e-13
ENSG00000171492	LRRC8D	1595.42	-1.35257	0.114907	11.7711	5.50237e-32	2.38423e-29
ENSG00000171495	MROH2B	1.54871	4.57077	1.70469	-2.68129	0.00733391	0.0218552
ENSG00000171533	MAP6	36.422	-1.07272	0.386302	2.77689	0.00548815	0.0170558
ENSG00000171551	ECEL1	103.602	1.1014	0.23746	-4.63825	3.51374e-06	2.56814e-05
ENSG00000171566	PLRG1	702.244	-1.22916	0.159195	7.72108	1.15347e-14	4.25801e-13
ENSG00000171587	DSCAM	1.409	4.4303	1.73954	-2.54682	0.010871	0.0305451
ENSG00000171596	NMUR1	48.3733	1.34239	0.346354	-3.87577	0.000106288	0.000538964
ENSG00000171608	PIK3CD	244.293	1.31196	0.1691	-7.75852	8.59234e-15	3.23752e-13
ENSG00000171611	PTCRA	3.28643	5.64674	1.51464	-3.7281	0.000192926	0.000916966
ENSG00000171680	PLEKHG5	307.622	1.06231	0.175201	-6.06337	1.33295e-09	1.9579e-08
ENSG00000171777	RASGRP4	8.52621	2.18714	0.730568	-2.99375	0.00275575	0.00938119
ENSG00000171806	METTL18	251.492	-1.19679	0.189257	6.32364	2.5548e-10	4.37393e-09
ENSG00000171811	CFAP46	3.45398	4.13766	1.21054	-3.41802	0.000630781	0.00260013
ENSG00000171817	ZNF540	57.85	1.02923	0.246925	-4.16819	3.07023e-05	0.000178629
ENSG00000171863	RPS7	1089.09	-1.3693	0.212047	6.45753	1.06427e-10	1.93822e-09
ENSG00000171885	AQP4	54.2199	1.2679	0.276817	-4.5803	4.64317e-06	3.27269e-05
ENSG00000171931	FBXW10	19.436	2.79482	0.445144	-6.27845	3.41973e-10	5.69402e-09
ENSG00000171960	PPIH	64.8972	-1.12193	0.302354	3.71066	0.000206718	0.000975384
ENSG00000171992	SYNPO	166.111	1.92744	0.237618	-8.11151	4.99953e-16	2.28036e-14
ENSG00000172061	LRRC15	3.17638	3.54655	1.23493	-2.87186	0.00408063	0.0132165
ENSG00000172115	CYCS	3376.1	-1.18632	0.191418	6.19757	5.73399e-10	9.08205e-09
ENSG00000172139	SLC9C1	23.647	1.03813	0.424961	-2.4429	0.01457	0.0391899
ENSG00000172172	MRPL13	90.5187	-1.08459	0.309761	3.50138	0.000462859	0.00198575
ENSG00000172215	CXCR6	25.1558	1.22343	0.424239	-2.88382	0.00392884	0.0127863
ENSG00000172339	ALG14	114.875	-1.07263	0.195115	5.49745	3.85319e-08	4.24995e-07
ENSG00000172345	STARD5	31.0534	1.44314	0.327118	-4.41169	1.02568e-05	6.66892e-05
ENSG00000172348	RCAN2	110.803	1.34341	0.174602	-7.69413	1.42459e-14	5.16457e-13
ENSG00000172403	SYNPO2	29.3991	1.19432	0.34247	-3.48736	0.000487819	0.00208316
ENSG00000172461	FUT9	56.1001	1.47232	0.300146	-4.90536	9.32561e-07	7.72493e-06
ENSG00000172548	NIPAL4	8.14462	1.49163	0.627958	-2.37536	0.0175319	0.0459083
ENSG00000172602	RND1	87.7354	-1.02301	0.329054	3.10895	0.00187756	0.0067409
ENSG00000172752	COL6A5	17.6047	2.21637	0.645228	-3.43502	0.00059251	0.00245909
ENSG00000172771	EFCAB12	95.7159	1.24278	0.279154	-4.45194	8.50963e-06	5.65413e-05
ENSG00000172794	RAB37	33.3337	1.1912	0.335465	-3.5509	0.000383915	0.00168928
ENSG00000172803	SNX32	69.3263	1.25355	0.305952	-4.09723	4.1813e-05	0.000233708
ENSG00000172809	RPL38	174.178	-2.24842	0.339029	6.63196	3.31269e-11	6.69862e-10
ENSG00000172824	CES4A	10.0081	1.65063	0.593462	-2.78137	0.00541307	0.0168657
ENSG00000172940	SLC22A13	4.66405	3.17747	0.987298	-3.21835	0.00128931	0.00483897
ENSG00000173083	HPSE	127.423	1.28195	0.185702	-6.90326	5.08227e-12	1.17525e-10
ENSG00000173145	NOC3L	462.335	-1.11714	0.130147	8.58365	9.19054e-18	5.55676e-16
ENSG00000173175	ADCY5	109.041	1.1035	0.163281	-6.75829	1.39629e-11	3.00724e-10
ENSG00000173200	PARP15	1.83844	4.80766	2.00422	-2.39877	0.0164502	0.0435142
ENSG00000173208	ABCD2	19.5852	1.20929	0.392815	-3.07853	0.00208027	0.00735122
ENSG00000173210	ABLIM3	23.027	1.73206	0.415516	-4.16845	3.06675e-05	0.000178484
ENSG00000173212	MAB21L3	6.94302	2.01217	0.735471	-2.73589	0.00622113	0.018936
ENSG00000173226	IQCB1	528.847	-1.22827	0.154159	7.96754	1.61869e-15	6.89897e-14
ENSG00000173258	ZNF483	72.3797	1.32235	0.343193	-3.85307	0.000116647	0.000583526
ENSG00000173267	SNCG	21.4706	2.24684	0.432205	-5.19854	2.00856e-07	1.93202e-06
ENSG00000173269	MMRN2	26.3443	1.25145	0.34252	-3.65366	0.00025853	0.00118841
ENSG00000173406	DAB1	38.6268	1.61184	0.353428	-4.56059	5.10095e-06	3.55679e-05
ENSG00000173436	MICOS10	110.728	1.00003	0.209685	-4.76922	1.84944e-06	1.43899e-05
ENSG00000173442	EHBP1L1	193.525	1.01748	0.159689	-6.37165	1.86999e-10	3.25977e-09
ENSG00000173578	XCR1	8.60724	2.58066	0.760998	-3.39115	0.000695997	0.00283337
ENSG00000173585	CCR9	3.51876	2.42135	1.0293	-2.35243	0.0186514	0.0483528
ENSG00000173626	TRAPPC3L	2.15107	3.92565	1.54668	-2.53811	0.0111453	0.0312387
ENSG00000173662	TAS1R1	13.3054	1.41163	0.569827	-2.4773	0.013238	0.0361794
ENSG00000173674	EIF1AX	3623.04	-1.14577	0.107372	10.671	1.39103e-26	3.12536e-24
ENSG00000173801	JUP	1463.84	1.47377	0.0889544	-16.5677	1.19283e-61	4.34166e-58
ENSG00000173918	C1QTNF1	90.6062	1.16724	0.264799	-4.40803	1.04315e-05	6.77287e-05
ENSG00000174015	SPERT	16.6933	1.35752	0.456262	-2.9753	0.00292699	0.00987364
ENSG00000174080	CTSF	164.427	1.08252	0.171936	-6.29608	3.05268e-10	5.14882e-09
ENSG00000174130	TLR6	57.3539	1.48732	0.289883	-5.13076	2.88572e-07	2.68219e-06
ENSG00000174173	TRMT10C	1705.22	-1.29132	0.178559	7.23188	4.76338e-13	1.3524e-11
ENSG00000174292	TNK1	47.7081	1.76356	0.318118	-5.54373	2.96098e-08	3.32635e-07
ENSG00000174332	GLIS1	30.1273	2.23621	0.445563	-5.01884	5.19853e-07	4.53321e-06
ENSG00000174500	GCSAM	73.0806	1.37146	0.299721	-4.5758	4.74395e-06	3.33727e-05
ENSG00000174547	MRPL11	541.119	-1.07476	0.191234	5.62011	1.90839e-08	2.2178e-07
ENSG00000174640	SLCO2A1	41.9106	1.11746	0.328012	-3.40677	0.000657355	0.00269684
ENSG00000174697	LEP	3.38116	3.25206	1.17122	-2.77665	0.00549216	0.0170638
ENSG00000174776	WDR49	5.58768	1.84255	0.752864	-2.44739	0.0143897	0.0388024
ENSG00000174844	DNAH12	42.5982	1.28	0.259641	-4.9299	8.22729e-07	6.90311e-06
ENSG00000174898	CATSPERD	24.6831	-1.60888	0.638342	2.52041	0.0117219	0.0326387
ENSG00000174943	KCTD13	729.568	1.08552	0.109814	-9.88504	4.83389e-23	6.32892e-21
ENSG00000174945	AMZ1	32.1641	2.6895	0.370432	-7.26045	3.85795e-13	1.11623e-11
ENSG00000174950	CD164L2	8.49994	1.89533	0.715593	-2.64861	0.00808243	0.0237284
ENSG00000174951	FUT1	248.126	-1.88224	0.247921	7.59212	3.14717e-14	1.08476e-12
ENSG00000175003	SLC22A1	5.90368	2.83066	0.835889	-3.38641	0.000708146	0.00287873
ENSG00000175084	DES	5.60139	2.60054	0.859102	-3.02705	0.00246957	0.00852659
ENSG00000175105	ZNF654	890.879	-1.10775	0.133595	8.29189	1.11463e-16	5.68211e-15
ENSG00000175189	INHBC	45.8889	-1.00063	0.303338	3.29871	0.000971294	0.00378514
ENSG00000175264	CHST1	66.0311	2.33799	0.278869	-8.38382	5.12351e-17	2.7917e-15
ENSG00000175344	CHRNA7	16.0826	-1.29867	0.518771	2.50337	0.0123017	0.0339931
ENSG00000175463	TBC1D10C	33.1831	1.29466	0.391584	-3.30622	0.000945644	0.00369742
ENSG00000175482	POLD4	32.4105	1.01348	0.30684	-3.30296	0.000956697	0.00373465
ENSG00000175536	LIPT2	158.101	-1.33242	0.203695	6.54127	6.0997e-11	1.17216e-09
ENSG00000175575	PAAF1	200.474	-1.50218	0.156478	9.59995	7.99847e-22	8.61327e-20
ENSG00000175766	EIF4E1B	3.01044	3.40731	1.20573	-2.82593	0.00471429	0.0149887
ENSG00000175787	ZNF169	271.102	1.18016	0.171901	-6.86535	6.63273e-12	1.5051e-10
ENSG00000175806	MSRA	25.0469	-1.67598	0.510397	3.28369	0.00102459	0.00395556
ENSG00000175854	SWI5	98.5328	-1.27952	0.216518	5.90952	3.43098e-09	4.63207e-08
ENSG00000175868	CALCB	146.654	-1.04082	0.205217	5.07177	3.94134e-07	3.53865e-06
ENSG00000175899	A2M	15.1584	1.9354	0.51931	-3.72686	0.000193878	0.000920767
ENSG00000176046	NUPR1	191.44	-3.30593	0.349048	9.47128	2.76442e-21	2.87483e-19
ENSG00000176055	MBLAC2	283.946	-1.18515	0.173108	6.8463	7.57822e-12	1.69638e-10
ENSG00000176171	BNIP3	1384.02	-1.37416	0.240729	5.70835	1.14076e-08	1.3758e-07
ENSG00000176294	OR4N2	1.37501	4.3895	1.78282	-2.4621	0.0138124	0.0374456
ENSG00000176299	OR4M1	1.47348	4.4976	1.75522	-2.56241	0.0103948	0.0293977
ENSG00000176438	SYNE3	274.505	1.05742	0.161788	-6.53589	6.32343e-11	1.20882e-09
ENSG00000176697	BDNF	8.85891	2.44739	0.640434	-3.82146	0.000132666	0.000654839
ENSG00000176720	BOK	44.9348	-1.01598	0.276939	3.66861	0.000243872	0.00112789
ENSG00000176731	C8orf59	115.912	-1.12888	0.192606	5.86108	4.59861e-09	6.03825e-08
ENSG00000176788	BASP1	1041.68	1.26905	0.132255	-9.59547	8.35356e-22	8.94273e-20
ENSG00000176887	SOX11	2.42781	4.10682	1.43615	-2.85961	0.0042416	0.0136673
ENSG00000176973	FAM89B	24.1402	-1.61649	0.402229	4.01883	5.84868e-05	0.000315005
ENSG00000177098	SCN4B	104.552	1.65105	0.261051	-6.32463	2.53844e-10	4.35001e-09
ENSG00000177103	DSCAML1	10.3962	2.94359	0.6715	-4.3836	1.16736e-05	7.47004e-05
ENSG00000177409	SAMD9L	2.64609	2.78855	1.18568	-2.35186	0.0186796	0.0484061
ENSG00000177455	CD19	102.045	1.16208	0.21061	-5.51768	3.43508e-08	3.81888e-07
ENSG00000177464	GPR4	14.1708	1.45583	0.510273	-2.85303	0.00433042	0.0139067
ENSG00000177675	CD163L1	6.49984	2.4121	0.777254	-3.10336	0.00191334	0.00684776
ENSG00000177688	SUMO4	25.776	1.72002	0.431468	-3.98644	6.70719e-05	0.000355354
ENSG00000177706	FAM20C	55.2922	-1.02973	0.35793	2.87689	0.00401609	0.0130306
ENSG00000177807	KCNJ10	37.7797	1.05899	0.295851	-3.57948	0.000344283	0.00153456
ENSG00000177839	PCDHB9	4.67426	2.57794	0.964561	-2.67265	0.0075254	0.0223017
ENSG00000177954	RPS27	718.793	-1.39977	0.23877	5.8624	4.56227e-09	6.00787e-08
ENSG00000177990	DPY19L2	36.355	1.1205	0.34271	-3.26953	0.00107728	0.00413364
ENSG00000178031	ADAMTSL1	22.4456	2.25162	0.523835	-4.29833	1.72087e-05	0.000106019
ENSG00000178033	CALHM5	34.9548	1.53091	0.329508	-4.64603	3.3838e-06	2.48014e-05
ENSG00000178038	ALS2CL	145.985	1.37201	0.190127	-7.21629	5.34269e-13	1.49787e-11
ENSG00000178201	VN1R1	77.1765	1.0214	0.249704	-4.09044	4.30549e-05	0.000239913
ENSG00000178209	PLEC	3370.43	1.07086	0.15801	-6.77719	1.22537e-11	2.66116e-10
ENSG00000178217	SH2D4B	1.71728	3.53457	1.47922	-2.38949	0.0168718	0.0444292
ENSG00000178342	KCNG2	12.7862	3.31257	0.59597	-5.55828	2.72445e-08	3.09154e-07
ENSG00000178404	CEP295NL	4.12407	4.38442	1.34732	-3.25418	0.00113721	0.00433337
ENSG00000178522	AMBN	9.42122	1.77813	0.686865	-2.58876	0.00963212	0.0275708
ENSG00000178607	ERN1	597.417	1.05295	0.154357	-6.82153	9.00729e-12	1.9942e-10
ENSG00000178662	CSRNP3	387.52	1.01023	0.282667	-3.57393	0.000351656	0.00156436
ENSG00000178718	RPP25	1332.87	-1.0361	0.133413	7.76609	8.09489e-15	3.06276e-13
ENSG00000178809	TRIM73	31.8188	1.73324	0.424315	-4.08481	4.41137e-05	0.000245287
ENSG00000178826	TMEM139	15.7502	1.52331	0.591943	-2.57341	0.0100702	0.0286088
ENSG00000178917	ZNF852	157.588	1.15771	0.285413	-4.05628	4.98601e-05	0.000273479
ENSG00000178965	ERICH3	3.8408	4.30215	1.24844	-3.44603	0.000568896	0.00237844
ENSG00000179046	TRIML2	7.42009	2.17669	0.848937	-2.56401	0.010347	0.0292853
ENSG00000179057	IGSF22	45.1478	2.03418	0.26188	-7.76758	7.99983e-15	3.0331e-13
ENSG00000179088	C12orf42	15.1318	1.54172	0.457938	-3.36666	0.000760852	0.00306505
ENSG00000179097	HTR1F	4.13369	2.97306	0.982425	-3.02624	0.00247612	0.00854275
ENSG00000179270	PCARE	1.33073	4.34642	1.7519	-2.48098	0.0131021	0.0358672
ENSG00000179344	HLA-DQB1	267.024	1.02637	0.186684	-5.49789	3.84359e-08	4.24193e-07
ENSG00000179715	PCED1B	17.9863	1.58523	0.55241	-2.86966	0.00410915	0.013297
ENSG00000179750	APOBEC3B	25.7124	2.36771	0.378058	-6.26282	3.78083e-10	6.22128e-09
ENSG00000179774	ATOH7	22.0814	1.45813	0.477084	-3.05634	0.00224059	0.00784464
ENSG00000179846	NKPD1	54.4024	1.66218	0.326037	-5.09814	3.43014e-07	3.13065e-06
ENSG00000179869	ABCA13	4.69765	6.16782	1.15507	-5.33977	9.30628e-08	9.45117e-07
ENSG00000179930	ZNF648	7.57823	2.46979	0.733686	-3.36628	0.000761894	0.00306832
ENSG00000179954	SSC5D	38.7291	1.0153	0.386551	-2.62657	0.00862503	0.0251509
ENSG00000180113	TDRD6	126.39	1.7338	0.21888	-7.92122	2.35187e-15	9.7056e-14
ENSG00000180263	FGD6	230.755	1.1429	0.192013	-5.9522	2.64569e-09	3.66152e-08
ENSG00000180532	ZSCAN4	7.40393	4.25003	1.10044	-3.86211	0.000112413	0.000565612
ENSG00000180638	SLC47A2	25.2965	1.24025	0.46345	-2.67611	0.00744811	0.0221375
ENSG00000180785	OR51E1	1.89343	4.85558	1.55969	-3.11316	0.00185093	0.0066532
ENSG00000180817	PPA1	787.118	-1.49561	0.198034	7.5523	4.27649e-14	1.43066e-12
ENSG00000180875	GREM2	33.9957	2.0232	0.32852	-6.15854	7.34204e-10	1.13428e-08
ENSG00000180878	C11orf42	20.4308	1.57573	0.414218	-3.8041	0.000142319	0.000697755
ENSG00000180929	GPR62	14.2377	1.48654	0.555679	-2.67519	0.00746877	0.0221808
ENSG00000181027	FKRP	676.251	-1.2646	0.189196	6.68408	2.3238e-11	4.80032e-10
ENSG00000181061	HIGD1A	1839.85	-1.07837	0.134426	8.02204	1.04002e-15	4.52806e-14
ENSG00000181143	MUC16	8.46952	4.44952	0.866504	-5.13503	2.82105e-07	2.63014e-06
ENSG00000181163	NPM1	4076.19	-1.66676	0.135721	12.2808	1.14908e-34	6.1506e-32
ENSG00000181322	NME9	35.8197	1.10627	0.343959	-3.21628	0.00129865	0.00487103
ENSG00000181381	DDX60L	2.41577	4.66022	1.42327	-3.27431	0.00105919	0.00407358
ENSG00000181392	SYNE4	62.2443	1.959	0.29249	-6.69766	2.11787e-11	4.41502e-10
ENSG00000181472	ZBTB2	678.117	-1.26162	0.114844	10.9855	4.48934e-28	1.2379e-25
ENSG00000181513	ACBD4	237.774	1.13982	0.144209	-7.90389	2.70328e-15	1.10555e-13
ENSG00000181585	TMIE	9.41342	-2.01237	0.652045	3.08624	0.00202707	0.00719676
ENSG00000181610	MRPS23	416.114	-1.05997	0.216841	4.88826	1.01733e-06	8.37e-06
ENSG00000181722	ZBTB20	266.213	2.20777	0.244604	-9.02592	1.78197e-19	1.4741e-17
ENSG00000181804	SLC9A9	69.1241	1.318	0.232543	-5.66778	1.44658e-08	1.71619e-07
ENSG00000182004	SNRPE	396.645	-1.49121	0.211412	7.05355	1.74416e-12	4.48333e-11
ENSG00000182158	CREB3L2	2265.83	1.15249	0.173641	-6.63722	3.19659e-11	6.47105e-10
ENSG00000182170	MRGPRG	1.45138	4.46203	1.84276	-2.42138	0.0154616	0.0412227
ENSG00000182308	DCAF4L1	175.759	1.09876	0.228406	-4.81055	1.50517e-06	1.19775e-05
ENSG00000182348	ZNF804B	4.01559	4.88153	1.19638	-4.08026	4.49844e-05	0.000249519
ENSG00000182575	NXPH3	56.7573	1.88222	0.304604	-6.17926	6.44044e-10	1.00787e-08
ENSG00000182687	GALR2	41.5728	-1.09115	0.403769	2.70242	0.00688373	0.0206762
ENSG00000182752	PAPPA	29.0548	2.87869	0.463889	-6.20556	5.45034e-10	8.70094e-09
ENSG00000182885	ADGRG3	5.06289	2.05565	0.864876	-2.37681	0.0174631	0.0457666
ENSG00000182898	TCHHL1	1.54985	4.56372	1.66133	-2.74702	0.00601392	0.0184131
ENSG00000183049	CAMK1D	262.982	1.16126	0.159866	-7.26393	3.76007e-13	1.09312e-11
ENSG00000183087	GAS6	160.472	1.25025	0.225285	-5.54962	2.86286e-08	3.23009e-07
ENSG00000183090	FREM3	2.80002	5.42544	1.46025	-3.71542	0.000202869	0.000958717
ENSG00000183091	NEB	188.383	1.12786	0.334811	-3.36866	0.00075534	0.00304664
ENSG00000183117	CSMD1	2.39196	5.19676	1.44221	-3.60333	0.000314163	0.00141346
ENSG00000183206	POTEC	1.87354	4.84197	1.59482	-3.03607	0.00239683	0.00830699
ENSG00000183207	RUVBL2	280.773	-1.34354	0.498753	2.69379	0.00706438	0.0211594
ENSG00000183248	PRR36	421.055	1.30526	0.195104	-6.69007	2.23064e-11	4.61836e-10
ENSG00000183258	DDX41	852.645	-1.19964	0.220864	5.43159	5.58545e-08	5.97154e-07
ENSG00000183454	GRIN2A	2.5782	5.30414	1.53486	-3.45579	0.000548693	0.00230882
ENSG00000183476	SH2D7	38.5336	1.77451	0.425256	-4.17281	3.00871e-05	0.000175386
ENSG00000183527	PSMG1	489.023	-1.31043	0.111445	11.7585	6.38332e-32	2.70163e-29
ENSG00000183570	PCBP3	19.6547	1.21374	0.452748	-2.68083	0.0073439	0.0218778
ENSG00000183578	TNFAIP8L3	18.6152	2.09683	0.390302	-5.37232	7.77287e-08	8.02829e-07
ENSG00000183617	MRPL54	106.954	-1.05111	0.224143	4.68945	2.73941e-06	2.04406e-05
ENSG00000183671	GPR1	18.0514	1.37271	0.586765	-2.33945	0.0193119	0.0497745
ENSG00000183684	ALYREF	445.513	-1.21734	0.408076	2.98313	0.00285316	0.00965861
ENSG00000183690	EFHC2	1.49337	4.51486	1.75188	-2.57715	0.00996199	0.0283323
ENSG00000183762	KREMEN1	1077.92	1.04318	0.117342	-8.89009	6.10575e-19	4.68855e-17
ENSG00000183775	KCTD16	20.2329	2.0728	0.381697	-5.43047	5.62069e-08	6.00299e-07
ENSG00000183813	CCR4	6.05684	-3.86938	1.37773	2.80852	0.00497705	0.0156906
ENSG00000183831	ANKRD45	4.13734	2.5515	0.940064	-2.71417	0.00664417	0.0200493
ENSG00000183914	DNAH2	32.3828	2.11121	0.361409	-5.84161	5.16996e-09	6.67291e-08
ENSG00000184144	CNTN2	14.5941	2.92835	0.604952	-4.84063	1.29429e-06	1.04549e-05
ENSG00000184163	C1QTNF12	128.924	1.47605	0.30549	-4.83173	1.35352e-06	1.08658e-05
ENSG00000184220	CMSS1	304.385	-1.05575	0.140754	7.50071	6.34739e-14	2.0518e-12
ENSG00000184343	SRPK3	97.1195	-1.38327	0.32549	4.24983	2.13936e-05	0.000128751
ENSG00000184351	KRTAP19-1	71.2672	1.43309	0.388327	-3.69042	0.000223883	0.00104688
ENSG00000184361	SPATA32	5.40488	2.49948	0.877962	-2.84692	0.00441451	0.0141468
ENSG00000184381	PLA2G6	487.359	1.17702	0.129712	-9.07411	1.14614e-19	9.61225e-18
ENSG00000184384	MAML2	149.154	1.30509	0.249452	-5.23182	1.67849e-07	1.63615e-06
ENSG00000184408	KCND2	14.7156	2.49414	0.657073	-3.79584	0.000147146	0.000720063
ENSG00000184564	SLITRK6	5.50014	2.51058	1.02715	-2.44423	0.0145162	0.0390742
ENSG00000184602	SNN	402.021	1.14531	0.172886	-6.62467	3.48035e-11	7.01427e-10
ENSG00000184611	KCNH7	6.34592	2.63517	0.76491	-3.44507	0.000570903	0.00238573
ENSG00000184659	FOXD4L4	12.5325	1.44755	0.474296	-3.05199	0.00227329	0.00794233
ENSG00000184678	HIST2H2BE	90.1493	-1.21905	0.422436	2.88576	0.00390465	0.0127144
ENSG00000184719	RNLS	8.51901	2.28579	0.64978	-3.51779	0.000435153	0.00188779
ENSG00000184788	SATL1	31.2841	1.32927	0.318869	-4.1687	3.06336e-05	0.000178343
ENSG00000184908	CLCNKB	20.5924	1.05495	0.354271	-2.97782	0.00290309	0.00980757
ENSG00000185002	RFX6	19.3912	2.13733	0.524929	-4.07165	4.66812e-05	0.000258144
ENSG00000185052	SLC24A3	1.81821	4.79579	1.56296	-3.0684	0.00215209	0.00758148
ENSG00000185090	MANEAL	609.583	-1.05654	0.128592	8.21623	2.10004e-16	1.03294e-14
ENSG00000185100	ADSSL1	61.9039	1.10293	0.379443	-2.90672	0.00365245	0.0119721
ENSG00000185245	GP1BA	99.6064	1.1396	0.252929	-4.50563	6.61777e-06	4.49056e-05
ENSG00000185361	TNFAIP8L1	304.37	1.2528	0.194474	-6.44202	1.17893e-10	2.1247e-09
ENSG00000185585	OLFML2A	186.128	1.7568	0.180991	-9.70654	2.82784e-22	3.29897e-20
ENSG00000185662	SMIM23	5.36183	1.73812	0.718572	-2.41885	0.0155698	0.0414745
ENSG00000185664	PMEL	62.2405	1.43942	0.235774	-6.1051	1.02737e-09	1.53978e-08
ENSG00000185674	LYG2	20.8042	1.46928	0.432203	-3.3995	0.00067508	0.00275945
ENSG00000185775	SPATA31A6	1.48648	4.50926	1.68985	-2.66843	0.00762058	0.0225324
ENSG00000185875	THNSL1	261.739	-1.18346	0.150634	7.85653	3.94917e-15	1.57267e-13
ENSG00000185924	RTN4RL1	145.171	1.015	0.231525	-4.38395	1.16544e-05	7.46301e-05
ENSG00000185946	RNPC3	315.794	1.15406	0.144075	-8.0101	1.14616e-15	4.93121e-14
ENSG00000186088	GSAP	4.03546	3.89727	1.06446	-3.66126	0.00025098	0.00115811
ENSG00000186141	POLR3C	727.188	-1.65403	0.124247	13.3124	1.95986e-40	1.87724e-37
ENSG00000186205	2020-03-01	550.471	-1.13242	0.109395	10.3517	4.11306e-25	7.48535e-23
ENSG00000186280	KDM4D	303.325	-1.34406	0.272305	4.93587	7.97955e-07	6.71381e-06
ENSG00000186340	THBS2	5.3639	3.48162	0.940628	-3.70137	0.000214435	0.00100866
ENSG00000186377	CYP4X1	84.1015	1.59463	0.267969	-5.95079	2.66844e-09	3.69019e-08
ENSG00000186442	KRT3	2.73347	4.28897	1.38004	-3.10786	0.0018845	0.00676051
ENSG00000186487	MYT1L	1.56146	3.9835	1.59689	-2.49453	0.0126123	0.0347669
ENSG00000186526	CYP4F8	2.43735	5.22484	1.60183	-3.26179	0.00110713	0.00423468
ENSG00000186567	CEACAM19	149.438	-1.9727	0.267913	7.36319	1.79566e-13	5.45563e-12
ENSG00000186862	PDZD7	132.88	1.21334	0.206923	-5.86374	4.52554e-09	5.9768e-08
ENSG00000186868	MAPT	5.4195	2.19583	0.760267	-2.88824	0.00387407	0.0126261
ENSG00000186891	TNFRSF18	10.1632	-1.89878	0.64871	2.92701	0.00342237	0.0113017
ENSG00000186952	TMEM232	20.2797	-1.2297	0.447041	2.75075	0.00594582	0.018236
ENSG00000186973	FAM183A	16.9148	1.46045	0.470765	-3.10229	0.00192027	0.00686988
ENSG00000186994	KANK3	158.72	1.98734	0.159193	-12.4839	9.14112e-36	5.9414e-33
ENSG00000187010	RHD	1.36587	4.38038	1.75432	-2.49692	0.0125278	0.0345706
ENSG00000187017	ESPN	23.0525	2.78324	0.388684	-7.16069	8.02714e-13	2.19348e-11
ENSG00000187024	PTRH1	7.74206	2.09213	0.696182	-3.00515	0.0026545	0.00908921
ENSG00000187109	NAP1L1	3748.33	-1.20477	0.0879127	13.7041	9.59006e-43	1.34254e-39
ENSG00000187122	SLIT1	309.683	1.63011	0.151522	-10.7582	5.42184e-27	1.31563e-24
ENSG00000187134	AKR1C1	1.66413	4.07691	1.51444	-2.69202	0.00710214	0.0212655
ENSG00000187144	SPATA21	9.52856	1.91779	0.654891	-2.92841	0.00340705	0.0112634
ENSG00000187372	PCDHB13	21.7272	1.76896	0.368421	-4.80146	1.57516e-06	1.24582e-05
ENSG00000187474	FPR3	6.19058	2.18945	0.853691	-2.56469	0.0103269	0.029242
ENSG00000187522	HSPA14	275.455	-1.2183	0.200029	6.09061	1.12484e-09	1.6752e-08
ENSG00000187678	SPRY4	19.679	1.45428	0.486794	-2.98747	0.00281299	0.00953148
ENSG00000187715	KBTBD12	5.52301	2.22941	0.952824	-2.33979	0.0192945	0.0497523
ENSG00000187720	THSD4	141.108	1.15856	0.163095	-7.10355	1.21594e-12	3.19321e-11
ENSG00000187726	DNAJB13	54.7573	1.57263	0.28711	-5.47743	4.31552e-08	4.72552e-07
ENSG00000187730	GABRD	19.1203	1.21857	0.520874	-2.33946	0.0193114	0.0497745
ENSG00000187796	CARD9	187.055	-1.03027	0.19923	5.17125	2.32532e-07	2.20638e-06
ENSG00000187837	HIST1H1C	177.1	-1.06612	0.306759	3.47544	0.00051002	0.00216613
ENSG00000187848	P2RX2	74.5456	1.45491	0.267696	-5.43492	5.4821e-08	5.86875e-07
ENSG00000187862	TTC24	23.259	-1.77818	0.51414	3.45856	0.000543067	0.00228727
ENSG00000187889	FYB2	17.128	1.15504	0.434064	-2.661	0.00779097	0.0229802
ENSG00000187902	SHISA7	33.5774	1.03392	0.429981	-2.40458	0.016191	0.0428782
ENSG00000187908	DMBT1	7.67285	6.87608	1.06735	-6.44221	1.17747e-10	2.1247e-09
ENSG00000187987	ZSCAN23	172.54	1.25623	0.484319	-2.59381	0.00949186	0.0272593
ENSG00000188010	MORN2	21.2752	-1.53574	0.530278	2.89611	0.00377825	0.0123514
ENSG00000188060	RAB42	28.3021	1.33822	0.44422	-3.01252	0.00259087	0.00888472
ENSG00000188064	WNT7B	46.3153	1.40521	0.367187	-3.82697	0.000129729	0.000641908
ENSG00000188112	C6orf132	9.56554	3.03512	0.706716	-4.29469	1.7494e-05	0.000107631
ENSG00000188152	NUTM2G	37.2449	1.36267	0.333497	-4.08601	4.38858e-05	0.000244094
ENSG00000188157	AGRN	1598.19	1.33113	0.154322	-8.6257	6.37045e-18	3.95686e-16
ENSG00000188162	OTOG	39.6604	1.57748	0.32502	-4.85349	1.2131e-06	9.84711e-06
ENSG00000188191	PRKAR1B	308.343	-1.99961	0.218986	9.13122	6.773e-20	5.92605e-18
ENSG00000188263	IL17REL	21.6228	2.06278	0.395583	-5.21453	1.84286e-07	1.78585e-06
ENSG00000188282	RUFY4	6.58915	2.39158	0.785883	-3.04318	0.00234093	0.00814737
ENSG00000188368	PRR19	15.4721	-1.84277	0.741416	2.48548	0.0129378	0.0354931
ENSG00000188486	H2AFX	2860.89	-1.23496	0.117933	10.4717	1.16472e-25	2.30398e-23
ENSG00000188573	FBLL1	94.3083	-1.15598	0.326601	3.53943	0.000400986	0.00175591
ENSG00000188672	RHCE	14.6489	1.25933	0.53732	-2.34373	0.0190918	0.049305
ENSG00000188687	SLC4A5	88.8636	1.16497	0.256195	-4.54719	5.4368e-06	3.76214e-05
ENSG00000188738	FSIP2	132.152	1.20623	0.285579	-4.22381	2.40211e-05	0.000142769
ENSG00000188760	TMEM198	207.841	-1.00742	0.204667	4.92225	8.55546e-07	7.15208e-06
ENSG00000188779	SKOR1	118.397	1.35386	0.244578	-5.5355	3.10335e-08	3.47556e-07
ENSG00000188828	GLRA4	4.01895	2.45019	0.897948	-2.72865	0.00635941	0.0192956
ENSG00000188833	ENTPD8	26.2468	1.47916	0.409393	-3.61306	0.000302609	0.00136587
ENSG00000188868	ZNF563	5.4337	2.05971	0.822337	-2.50471	0.0122553	0.0338856
ENSG00000188910	GJB3	6.52938	2.27294	0.790468	-2.87544	0.00403463	0.0130861
ENSG00000188921	HACD4	37.5293	1.03593	0.334821	-3.09398	0.00197489	0.0070321
ENSG00000188981	MSANTD1	27.3446	1.77504	0.481507	-3.68643	0.000227418	0.00106096
ENSG00000188993	LRRC66	62.2059	1.12873	0.261895	-4.30986	1.63358e-05	0.00010146
ENSG00000188996	HUS1B	47.3989	1.75817	0.327285	-5.37199	7.78744e-08	8.03878e-07
ENSG00000189043	NDUFA4	176.204	-1.43815	0.178009	8.07909	6.52524e-16	2.89641e-14
ENSG00000189045	ANKDD1B	25.632	1.8636	0.356072	-5.23377	1.66089e-07	1.62073e-06
ENSG00000189064	GAGE2A	2.29349	5.13088	1.44103	-3.56055	0.000370077	0.00163551
ENSG00000189099	PRSS48	2.60939	3.16532	1.30073	-2.43349	0.0149539	0.0400804
ENSG00000189129	PLAC9	21.9909	1.98811	0.482229	-4.12275	3.74377e-05	0.000212516
ENSG00000189143	CLDN4	69.8311	1.05167	0.236357	-4.4495	8.6072e-06	5.70646e-05
ENSG00000189280	GJB5	8.93989	2.38473	0.625184	-3.81444	0.000136492	0.000672084
ENSG00000189433	GJB4	19.6527	1.98761	0.430049	-4.62183	3.80364e-06	2.74257e-05
ENSG00000196090	PTPRT	2.46347	4.12503	1.37612	-2.99758	0.00272133	0.00927963
ENSG00000196126	HLA-DRB1	87.3666	1.11393	0.208642	-5.33896	9.34823e-08	9.48848e-07
ENSG00000196159	FAT4	354.029	1.26675	0.266039	-4.76151	1.92149e-06	1.48805e-05
ENSG00000196218	RYR1	44.309	1.57651	0.316295	-4.98429	6.21894e-07	5.32354e-06
ENSG00000196277	GRM7	2.93725	3.82976	1.39343	-2.74844	0.005988	0.0183553
ENSG00000196305	IARS	2396.28	-1.41604	0.0879676	16.0973	2.66637e-58	8.08753e-55
ENSG00000196358	NTNG2	68.786	1.63564	0.236299	-6.92191	4.45579e-12	1.04634e-10
ENSG00000196369	SRGAP2B	93.9689	1.13941	0.261365	-4.35947	1.30377e-05	8.23864e-05
ENSG00000196517	SLC6A9	267.407	-1.5095	0.147391	10.2415	1.29266e-24	2.17826e-22
ENSG00000196535	MYO18A	233.67	1.10417	0.190671	-5.79094	6.99937e-09	8.77283e-08
ENSG00000196569	LAMA2	8.4075	1.51423	0.629624	-2.40498	0.0161735	0.0428445
ENSG00000196653	ZNF502	181.992	-1.46036	0.241149	6.05584	1.39684e-09	2.04022e-08
ENSG00000196659	TTC30B	249.45	-1.14775	0.214713	5.34549	9.01735e-08	9.20397e-07
ENSG00000196735	HLA-DQA1	54.3381	2.08067	0.32287	-6.44431	1.16131e-10	2.09877e-09
ENSG00000196793	ZNF239	685.248	-1.26835	0.117363	10.8071	3.18611e-27	8.05333e-25
ENSG00000196862	RGPD4	2.91856	3.3555	1.19415	-2.80995	0.00495493	0.0156336
ENSG00000196878	LAMB3	7.19633	1.81703	0.735157	-2.47163	0.01345	0.0366069
ENSG00000196935	SRGAP1	260.607	1.12284	0.175776	-6.38794	1.68136e-10	2.94222e-09
ENSG00000196981	WDR5B	277.085	-1.10054	0.172278	6.38813	1.67921e-10	2.94129e-09
ENSG00000197044	ZNF441	122.175	-1.17319	0.214133	5.47879	4.28253e-08	4.69505e-07
ENSG00000197046	SIGLEC15	1.61327	4.02922	1.53361	-2.62728	0.00860708	0.0251066
ENSG00000197050	ZNF420	584.961	-1.06035	0.152546	6.95101	3.62692e-12	8.69648e-11
ENSG00000197062	ZSCAN26	495.431	-1.04476	0.149751	6.97665	3.02295e-12	7.37463e-11
ENSG00000197079	KRT35	26.7427	1.86167	0.65939	-2.82332	0.0047529	0.015093
ENSG00000197093	GAL3ST4	57.904	1.05469	0.329232	-3.20347	0.00135781	0.00507096
ENSG00000197162	ZNF785	276.979	2.11064	0.173729	-12.1491	5.80098e-34	2.8533e-31
ENSG00000197172	MAGEA6	36.978	-1.53044	0.317692	4.81736	1.45467e-06	1.15986e-05
ENSG00000197208	SLC22A4	27.9029	1.0967	0.391037	-2.8046	0.00503795	0.0158407
ENSG00000197256	KANK2	482.561	1.08304	0.119155	-9.08935	9.96374e-20	8.47337e-18
ENSG00000197279	ZNF165	240.39	-1.49248	0.298475	5.00034	5.72295e-07	4.94758e-06
ENSG00000197283	SYNGAP1	25.3246	1.52625	0.342905	-4.45093	8.54984e-06	5.67878e-05
ENSG00000197380	DACT3	179.01	1.93541	0.171916	-11.2579	2.11821e-29	6.64642e-27
ENSG00000197385	ZNF860	8.78853	1.74547	0.691646	-2.52365	0.0116142	0.0323786
ENSG00000197410	DCHS2	59.0791	1.28821	0.278425	-4.62679	3.71377e-06	2.68628e-05
ENSG00000197472	ZNF695	133.21	-1.34733	0.177399	7.59493	3.07965e-14	1.06552e-12
ENSG00000197498	RPF2	579.699	-1.68441	0.206473	8.15802	3.40563e-16	1.60984e-14
ENSG00000197558	SSPO	115.011	1.41051	0.276487	-5.10155	3.36886e-07	3.07935e-06
ENSG00000197616	MYH6	1.84153	4.23102	1.50505	-2.81121	0.00493551	0.0155805
ENSG00000197620	CXorf40A	607.714	-1.18125	0.19152	6.16774	6.92711e-10	1.07657e-08
ENSG00000197702	PARVA	214.652	-1.00447	0.156634	6.41284	1.42835e-10	2.53112e-09
ENSG00000197712	FAM114A1	121.217	1.29117	0.20523	-6.29131	3.14789e-10	5.28978e-09
ENSG00000197721	CR1L	8.14866	2.51633	0.647542	-3.88598	0.000101918	0.00051839
ENSG00000197771	MCMBP	1014.83	-1.10035	0.105699	10.4103	2.22616e-25	4.2202e-23
ENSG00000197857	ZNF44	77.9643	-1.60214	0.30355	5.278	1.306e-07	1.29596e-06
ENSG00000197859	ADAMTSL2	1.68184	3.50207	1.4851	-2.35814	0.0183666	0.047733
ENSG00000197872	FAM49A	5.28866	2.41297	0.850091	-2.83849	0.0045328	0.0144571
ENSG00000197892	KIF13B	384.511	1.09298	0.166143	-6.57851	4.75183e-11	9.29878e-10
ENSG00000197915	HRNR	3.54401	5.7621	1.30055	-4.43052	9.40043e-06	6.18505e-05
ENSG00000197948	FCHSD1	192.518	1.11743	0.1464	-7.63272	2.29853e-14	8.0911e-13
ENSG00000198000	NOL8	1391	-1.11848	0.0816603	13.6967	1.06234e-42	1.38097e-39
ENSG00000198033	TUBA3C	1.4071	4.41996	1.79242	-2.46592	0.0136661	0.0370932
ENSG00000198042	MAK16	402.684	-1.10799	0.15491	7.15244	8.5248e-13	2.31211e-11
ENSG00000198062	POTEH	1.63727	4.64362	1.61945	-2.86741	0.00413841	0.0133751
ENSG00000198113	TOR4A	264.013	1.0234	0.193722	-5.28281	1.27218e-07	1.26862e-06
ENSG00000198157	HMGN5	903.039	-1.19494	0.135282	8.83295	1.01954e-18	7.48166e-17
ENSG00000198216	CACNA1E	2.82134	4.34831	1.26284	-3.44327	0.000574725	0.00239785
ENSG00000198270	TMEM116	192.374	1.16352	0.150826	-7.71429	1.2166e-14	4.46389e-13
ENSG00000198301	SDAD1	490.47	-1.02025	0.136279	7.4865	7.07365e-14	2.27847e-12
ENSG00000198354	DCAF12L2	8.08148	2.27677	0.657944	-3.46043	0.000539308	0.00227354
ENSG00000198440	ZNF583	207.463	-1.12101	0.191676	5.84845	4.96167e-09	6.45443e-08
ENSG00000198464	ZNF480	581.015	-1.35203	0.134	10.0898	6.13146e-24	9.22202e-22
ENSG00000198502	HLA-DRB5	17.6312	1.63656	0.582375	-2.81015	0.00495187	0.0156267
ENSG00000198515	CNGA1	6.72824	1.99003	0.700254	-2.84187	0.00448504	0.01434
ENSG00000198520	ARMH1	36.5275	1.68698	0.395258	-4.26806	1.97178e-05	0.000119814
ENSG00000198626	RYR2	85.0651	1.37214	0.235117	-5.83601	5.34651e-09	6.86186e-08
ENSG00000198670	LPA	2.43129	5.21272	1.41616	-3.68089	0.000232423	0.00108098
ENSG00000198691	ABCA4	1.44196	3.85654	1.59749	-2.41412	0.0157734	0.0419556
ENSG00000198734	F5	7.06457	1.81947	0.759823	-2.3946	0.0166387	0.0439488
ENSG00000198753	PLXNB3	32.4477	1.36641	0.397597	-3.43669	0.000588876	0.00244847
ENSG00000198754	OXCT2	72.8864	1.42559	0.233411	-6.10767	1.01098e-09	1.51805e-08
ENSG00000198785	GRIN3A	18.5921	3.31447	0.564739	-5.86904	4.38329e-09	5.8185e-08
ENSG00000198830	HMGN2	3552.03	-1.12539	0.171675	6.55536	5.55062e-11	1.07349e-09
ENSG00000198841	KTI12	117.72	-1.30215	0.298169	4.36716	1.2587e-05	7.98434e-05
ENSG00000198853	RUSC2	648.02	1.15223	0.138323	-8.32997	8.08642e-17	4.24106e-15
ENSG00000198870	STKLD1	63.8313	1.09653	0.222703	-4.92375	8.49017e-07	7.10077e-06
ENSG00000198929	NOS1AP	72.0798	1.80445	0.337836	-5.3412	9.23347e-08	9.39296e-07
ENSG00000198959	TGM2	66.9989	1.93873	0.291493	-6.65103	2.91047e-11	5.93143e-10
ENSG00000203685	STUM	519.458	1.64579	0.231009	-7.12434	1.04584e-12	2.78263e-11
ENSG00000203710	CR1	2.47328	5.24535	1.4433	-3.63429	0.000278752	0.00127013
ENSG00000203722	RAET1G	11.9875	2.45838	0.619925	-3.96561	7.32077e-05	0.000385283
ENSG00000204060	FOXO6	102.422	1.18279	0.203039	-5.82544	5.69617e-09	7.26451e-08
ENSG00000204103	MAFB	368.671	1.07828	0.138003	-7.81347	5.56356e-15	2.18685e-13
ENSG00000204175	GPRIN2	9.753	3.15674	0.690466	-4.5719	4.83327e-06	3.39093e-05
ENSG00000204501	PRAMEF15	2.1419	5.03582	1.52894	-3.29368	0.000988856	0.00384206
ENSG00000204531	POU5F1	16.5808	1.84923	0.426161	-4.33929	1.42946e-05	8.94593e-05
ENSG00000204653	ASPDH	131.831	1.23783	0.230322	-5.37433	7.68684e-08	7.95298e-07
ENSG00000204659	CBY3	22.7379	1.54863	0.425873	-3.63638	0.000276495	0.00126218
ENSG00000204779	FOXD4L5	3.31315	2.85274	1.15008	-2.48047	0.013121	0.0359135
ENSG00000204815	TTC25	90.9346	-1.20997	0.285893	4.23224	2.31373e-05	0.000138148
ENSG00000204849	SPATA31A1	3.11571	5.57839	1.36111	-4.09842	4.15979e-05	0.000232578
ENSG00000204856	FAM216A	254.955	-1.2415	0.141885	8.75006	2.13231e-18	1.45887e-16
ENSG00000204869	IGFL4	52.053	1.06012	0.259908	-4.07882	4.52643e-05	0.000250995
ENSG00000204941	PSG5	1.88858	3.69372	1.50176	-2.4596	0.0139091	0.037674
ENSG00000204956	PCDHGA1	204.988	1.55688	0.177969	-8.74802	2.17129e-18	1.47997e-16
ENSG00000204961	PCDHA9	3.81123	4.80988	1.21333	-3.96421	7.36388e-05	0.000387327
ENSG00000204962	PCDHA8	2.49272	5.25095	1.45329	-3.61315	0.000302495	0.00136569
ENSG00000204967	PCDHA4	1.48038	4.50378	1.69794	-2.6525	0.00798979	0.0234846
ENSG00000204969	PCDHA2	1.66936	4.66935	1.68415	-2.77253	0.00556222	0.0172418
ENSG00000204970	PCDHA1	1.88733	4.85122	1.63308	-2.9706	0.00297221	0.0100039
ENSG00000205038	PKHD1L1	3.6081	2.71335	1.09974	-2.46727	0.0136147	0.0369812
ENSG00000205108	FAM205A	10.3765	2.96263	0.668251	-4.4334	9.27587e-06	6.1053e-05
ENSG00000205129	C4orf47	22.4941	1.37281	0.426166	-3.22131	0.00127605	0.00479712
ENSG00000205221	VIT	1.74378	4.73371	1.58768	-2.98152	0.00286821	0.00970414
ENSG00000205277	MUC12	10.3079	5.02871	0.835942	-6.01562	1.79201e-09	2.56919e-08
ENSG00000205323	SARNP	11.8239	-4.32786	1.18299	3.65841	0.000253785	0.00117016
ENSG00000205592	MUC19	47.1441	2.23113	0.334618	-6.66769	2.59867e-11	5.32581e-10
ENSG00000205678	TECRL	4.26024	2.59641	0.970574	-2.67513	0.0074701	0.0221812
ENSG00000205683	DPF3	126.453	1.20525	0.195144	-6.17617	6.56737e-10	1.02592e-08
ENSG00000205922	ONECUT3	21.0603	2.4832	0.615723	-4.03298	5.50739e-05	0.000298478
ENSG00000206069	TMEM211	2.80269	2.93316	1.13863	-2.57605	0.00999362	0.0284089
ENSG00000206113	CFAP99	19.0494	1.09539	0.436802	-2.50774	0.0121506	0.0336472
ENSG00000206181	ELOA2	11.1923	4.23432	0.702959	-6.02357	1.70609e-09	2.45448e-08
ENSG00000206384	COL6A6	17.8097	1.64252	0.54096	-3.0363	0.00239501	0.00830224
ENSG00000211445	GPX3	330.234	1.06252	0.198644	-5.34885	8.85166e-08	9.05516e-07
ENSG00000211455	STK38L	759.913	-1.20693	0.136558	8.83826	9.7219e-19	7.25118e-17
ENSG00000211460	TSN	1986.44	-1.06895	0.130798	8.17253	3.01988e-16	1.43871e-14
ENSG00000212122	TSSK1B	3.70282	3.73358	1.21741	-3.06682	0.00216352	0.0076153
ENSG00000212123	PRR22	222.154	-1.64015	0.250744	6.54112	6.10585e-11	1.17216e-09
ENSG00000212935	KRTAP10-3	1.50419	3.93164	1.67381	-2.34892	0.0188281	0.0487277
ENSG00000213339	QTRT1	344.881	-1.42337	0.258752	5.50088	3.77896e-08	4.18329e-07
ENSG00000213347	MXD3	364.457	1.24577	0.120702	-10.321	5.66122e-25	1.02008e-22
ENSG00000213420	GPC2	90.0012	1.27907	0.207087	-6.17648	6.55471e-10	1.02482e-08
ENSG00000213445	SIPA1	416.18	1.55824	0.157823	-9.87333	5.43284e-23	7.01221e-21
ENSG00000213462	ERV3-1	212.011	1.56866	0.457409	-3.42945	0.000604811	0.00250386
ENSG00000213619	NDUFS3	476.059	-1.40271	0.442582	3.16938	0.00152765	0.00562217
ENSG00000213694	S1PR3	244.636	1.21969	0.142606	-8.55285	1.20083e-17	7.14178e-16
ENSG00000213741	RPS29	516.623	1.18081	0.129243	-9.13636	6.45894e-20	5.67856e-18
ENSG00000213759	UGT2B11	2.29959	5.13438	1.42994	-3.59064	0.000329872	0.0014772
ENSG00000213782	DDX47	83.7084	-2.57706	0.444185	5.80177	6.56188e-09	8.27579e-08
ENSG00000213809	KLRK1	2.09021	3.86655	1.37047	-2.82133	0.00478249	0.0151681
ENSG00000213937	CLDN9	26.5482	1.2325	0.329102	-3.74504	0.000180363	0.00086289
ENSG00000214140	PRCD	18.1853	1.97348	0.43717	-4.51422	6.35493e-06	4.32026e-05
ENSG00000214274	ANG	51.1804	1.21864	0.300096	-4.06082	4.88998e-05	0.000269023
ENSG00000214279	SCART1	231.423	1.3899	0.178374	-7.79204	6.59352e-15	2.5369e-13
ENSG00000214357	NEURL1B	276.073	2.09626	0.236936	-8.84737	8.9608e-19	6.71101e-17
ENSG00000214402	LCNL1	3.44784	2.65057	0.991268	-2.67392	0.007497	0.0222393
ENSG00000214456	PLIN5	25.436	2.25753	0.380498	-5.9331	2.97262e-09	4.07984e-08
ENSG00000214814	FER1L6	7.74603	2.1644	0.625644	-3.45947	0.000541239	0.00228062
ENSG00000214872	SMTNL1	26.3441	2.66515	0.564287	-4.72304	2.32341e-06	1.76845e-05
ENSG00000214944	ARHGEF28	66.7061	1.07059	0.241053	-4.44133	8.94041e-06	5.90586e-05
ENSG00000215009	ACSM4	3.52093	4.15013	1.38858	-2.98877	0.00280107	0.00949993
ENSG00000215182	MUC5AC	1.3937	3.81951	1.62755	-2.34678	0.0189362	0.0489729
ENSG00000215704	CELA2B	5.74354	2.76432	0.841269	-3.28589	0.0010166	0.00393055
ENSG00000215853	RPTN	2.40721	5.20504	1.46404	-3.55525	0.000377619	0.00166561
ENSG00000217555	CKLF	21.5656	1.19905	0.355552	-3.37237	0.000745256	0.00301064
ENSG00000219626	FAM228B	126.121	1.40465	0.30572	-4.59458	4.3363e-06	3.07786e-05
ENSG00000221826	PSG3	1.38614	3.78236	1.60534	-2.35611	0.0184672	0.0479642
ENSG00000221867	MAGEA3	18.7556	-1.06075	0.437176	2.42636	0.0152511	0.040757
ENSG00000221878	PSG7	2.36487	5.17656	1.41558	-3.65685	0.000255333	0.00117551
ENSG00000221909	FAM200A	557.663	-1.44767	0.235583	6.14505	7.99387e-10	1.22665e-08
ENSG00000221946	FXYD7	2.24378	3.40397	1.40543	-2.42201	0.015435	0.0411639
ENSG00000221968	FADS3	277.068	1.29276	0.232024	-5.57168	2.52296e-08	2.88232e-07
ENSG00000221995	TIAF1	57.6475	2.55033	0.25161	-10.1361	3.82167e-24	5.99574e-22
ENSG00000223510	CDRT15	21.6591	1.40889	0.359506	-3.91895	8.89358e-05	0.000458251
ENSG00000223572	CKMT1A	88.3881	-1.77102	0.321232	5.51321	3.52357e-08	3.91486e-07
ENSG00000224578	HNRNPA1P48	6069.28	-1.07549	0.110698	9.71556	2.58823e-22	3.07865e-20
ENSG00000224916	APOC4-APOC2	1.85171	-4.14601	1.62631	2.54933	0.0107929	0.0303679
ENSG00000225526	MKRN2OS	31.3027	1.21065	0.42141	-2.87285	0.00406787	0.0131845
ENSG00000225528	Z82206.1	39.0269	-5.65298	0.765568	7.38404	1.53561e-13	4.73672e-12
ENSG00000225828	FAM229A	827.625	1.21432	0.163476	-7.4281	1.10165e-13	3.45671e-12
ENSG00000225950	NTF4	14.0092	1.65384	0.495768	-3.33592	0.000850166	0.00336864
ENSG00000225968	ELFN1	101.668	1.90815	0.269536	-7.07938	1.44796e-12	3.76988e-11
ENSG00000228253	MT-ATP8	3757.65	-4.21954	0.117672	35.8584	1.36033e-281	2.47567e-277
ENSG00000228474	OST4	41.4857	-1.06306	0.384228	2.76675	0.00566179	0.0175058
ENSG00000229117	RPL41	964.218	-1.81944	0.341542	5.32712	9.97806e-08	1.00884e-06
ENSG00000231924	PSG1	1.97395	4.91685	1.51396	-3.24768	0.0011635	0.00442428
ENSG00000232112	TMA7	276.561	-1.24107	0.255995	4.84802	1.24699e-06	1.01042e-05
ENSG00000232237	ASCL5	32.4732	1.47486	0.400249	-3.68487	0.000228824	0.00106642
ENSG00000233757	AC092835.1	35.1751	1.11576	0.380124	-2.93525	0.00333283	0.0110593
ENSG00000233927	RPS28	254.842	-1.3692	0.503221	2.72088	0.00651087	0.0196895
ENSG00000234409	CCDC188	22.1047	1.94735	0.453398	-4.295	1.7469e-05	0.000107514
ENSG00000234545	FAM133B	346.696	-1.10337	0.211242	5.22325	1.75806e-07	1.70822e-06
ENSG00000234602	MCIDAS	93.0544	-1.68212	0.226182	7.43703	1.02977e-13	3.24796e-12
ENSG00000235453	SMIM27	136.341	1.09397	0.181946	-6.01259	1.82587e-09	2.61235e-08
ENSG00000235961	PNMA6A	167.732	-1.34016	0.218328	6.1383	8.34084e-10	1.27559e-08
ENSG00000236383	CCDC200	2.2749	2.91769	1.2344	-2.36366	0.0180954	0.0471329
ENSG00000236782	AL391650.1	23.7912	-1.31129	0.415725	3.15423	0.00160924	0.00587964
ENSG00000237172	B3GNT9	41.0937	1.19896	0.367323	-3.26405	0.0010983	0.00420623
ENSG00000237289	CKMT1B	176.156	-1.83925	0.246334	7.46647	8.23739e-14	2.63004e-12
ENSG00000238243	OR2W3	14.9275	-2.07486	0.622697	3.33205	0.000862074	0.00340952
ENSG00000239306	RBM14	2174.76	-1.18932	0.126325	9.41476	4.74186e-21	4.82107e-19
ENSG00000239474	KLHL41	84.5885	1.35214	0.352798	-3.83262	0.000126786	0.0006282
ENSG00000239521	CASTOR3	117.954	1.30524	0.167128	-7.80982	5.72681e-15	2.23653e-13
ENSG00000239672	NME1	678.898	-1.48949	0.170197	8.75159	2.10367e-18	1.44471e-16
ENSG00000239887	C1orf226	328.37	1.03252	0.153536	-6.72494	1.75666e-11	3.71737e-10
ENSG00000239900	ADSL	287.854	-1.5067	0.250919	6.00473	1.9165e-09	2.72914e-08
ENSG00000240021	TEX35	17.6491	1.05364	0.418204	-2.51944	0.0117541	0.0327084
ENSG00000240891	PLCXD2	421.642	1.02933	0.203877	-5.04881	4.44581e-07	3.93911e-06
ENSG00000241343	RPL36A	510.43	-1.22185	0.163893	7.45519	8.97399e-14	2.84525e-12
ENSG00000241484	ARHGAP8	136.136	1.15147	0.356401	-3.23084	0.00123429	0.00466518
ENSG00000241553	ARPC4	315.532	-1.42347	0.172876	8.23408	1.80935e-16	8.94794e-15
ENSG00000242028	HYPK	95.2587	2.04473	0.204491	-9.99915	1.53714e-23	2.22019e-21
ENSG00000242220	TCP10L	155.229	-1.17243	0.303912	3.8578	0.000114414	0.000573763
ENSG00000242419	PCDHGC4	27.5956	1.33555	0.342843	-3.89552	9.79877e-05	0.000500078
ENSG00000242485	MRPL20	627.273	-1.30794	0.202075	6.47256	9.63582e-11	1.77134e-09
ENSG00000242689	CNTF	63.5743	1.21183	0.248579	-4.87504	1.08789e-06	8.8942e-06
ENSG00000242950	ERVW-1	19.7387	1.90847	0.699812	-2.72712	0.00638899	0.0193724
ENSG00000243130	PSG11	1.46739	4.49223	1.73156	-2.59433	0.00947748	0.0272223
ENSG00000243137	PSG4	10.5063	2.25765	0.766712	-2.94459	0.00323382	0.0107748
ENSG00000243414	TICAM2	9.60003	3.02785	0.6003	-5.04389	4.56167e-07	4.02999e-06
ENSG00000243449	C4orf48	28.525	1.19764	0.370973	-3.22837	0.00124498	0.00469974
ENSG00000243696	AC006254.1	48.7501	1.03441	0.288969	-3.57968	0.00034402	0.00153376
ENSG00000243725	TTC4	75.3112	-1.40416	0.306169	4.58622	4.51351e-06	3.18748e-05
ENSG00000244219	TMEM225B	28.1763	1.32058	0.426749	-3.09451	0.00197141	0.00702383
ENSG00000244405	ETV5	54.9294	1.05414	0.273062	-3.86046	0.000113175	0.000568656
ENSG00000248329	APELA	5.91556	2.65612	0.967236	-2.74609	0.00603098	0.0184533
ENSG00000248485	PCP4L1	15.6071	1.48258	0.536978	-2.76097	0.00576301	0.0177614
ENSG00000248592	TMEM110-MUSTN1	31.6669	1.20859	0.31034	-3.8944	9.84407e-05	0.000502249
ENSG00000248713	C4orf54	2.22205	3.97369	1.48522	-2.67549	0.00746198	0.0221679
ENSG00000248905	FMN1	15.0352	3.50278	0.537864	-6.51238	7.39687e-11	1.3921e-09
ENSG00000249156	TAF11L12	16.1406	6.04459	0.835191	-7.23738	4.57439e-13	1.30485e-11
ENSG00000249693	THEGL	14.1868	1.1881	0.463222	-2.56486	0.0103218	0.0292323
ENSG00000249715	FER1L5	39.1588	2.50786	0.363205	-6.9048	5.02726e-12	1.16401e-10
ENSG00000249853	HS3ST5	19.3731	1.62091	0.480629	-3.37246	0.000744986	0.00301021
ENSG00000249992	TMEM158	123.507	-1.00704	0.214187	4.70168	2.58025e-06	1.93961e-05
ENSG00000250120	PCDHA10	11.506	1.44792	0.609013	-2.37749	0.017431	0.0457032
ENSG00000250374	TRIM75P	4.78576	2.98651	0.974326	-3.06521	0.0021752	0.00764955
ENSG00000250423	KIAA1210	3.68951	3.36966	1.08165	-3.11528	0.00183768	0.00661208
ENSG00000250644	AC068580.4	9.33741	1.94904	0.616512	-3.1614	0.00157014	0.0057548
ENSG00000250782	TAF11L14	3.73794	5.83879	1.2594	-4.63618	3.54915e-06	2.58571e-05
ENSG00000253159	PCDHGA12	22.7176	1.86074	0.632144	-2.94353	0.0032449	0.0108019
ENSG00000253305	PCDHGB6	61.1062	1.00676	0.26361	-3.81912	0.000133928	0.000660711
ENSG00000253485	PCDHGA5	14.7934	1.58729	0.591169	-2.685	0.00725298	0.0216566
ENSG00000253767	PCDHGA8	9.81884	2.12265	0.63932	-3.32017	0.000899622	0.00353917
ENSG00000253846	PCDHGA10	24.5269	1.25082	0.380628	-3.28619	0.00101553	0.00392723
ENSG00000253910	PCDHGB2	18.059	1.45138	0.618655	-2.34603	0.0189747	0.0490442
ENSG00000253953	PCDHGB4	11.1571	2.42438	0.678693	-3.57213	0.000354094	0.00157328
ENSG00000254093	PINX1	245.841	-1.18105	0.212004	5.57086	2.5348e-08	2.89403e-07
ENSG00000254221	PCDHGB1	13.6999	1.59202	0.512112	-3.10873	0.00187897	0.00674463
ENSG00000254245	PCDHGA3	21.0091	1.73605	0.416566	-4.16753	3.07919e-05	0.000179036
ENSG00000254585	MAGEL2	15.0904	1.72896	0.50849	-3.40019	0.000673381	0.0027539
ENSG00000254656	RTL1	1.91173	4.8684	1.55871	-3.12336	0.00178802	0.0064487
ENSG00000254709	IGLL5	5.7938	-3.93001	1.46044	2.69097	0.00712447	0.0213219
ENSG00000254995	STX16-NPEPL1	102.511	1.22986	0.246807	-4.98309	6.25772e-07	5.34919e-06
ENSG00000255639	AC005833.1	6.36135	-3.02338	0.978071	3.09117	0.0019937	0.00708797
ENSG00000256029	AL590560.1	9.47513	3.00167	0.677547	-4.43019	9.41483e-06	6.19121e-05
ENSG00000256061	DNAAF4	21.7617	-1.20619	0.461765	2.61213	0.00899802	0.0260632
ENSG00000256229	ZNF486	2.10507	4.44647	1.39423	-3.1892	0.00142665	0.00530628
ENSG00000256683	ZNF350	189.204	-1.49469	0.27519	5.43151	5.58797e-08	5.97154e-07
ENSG00000256771	ZNF253	4.90758	-3.68395	1.46434	2.51578	0.011877	0.0329949
ENSG00000256797	KLRF2	8.28915	3.98151	0.839198	-4.74442	2.09103e-06	1.60432e-05
ENSG00000257315	ZBED6	37.277	1.2829	0.368563	-3.48081	0.000499892	0.00213107
ENSG00000257704	INAFM1	155.059	1.08597	0.309553	-3.50818	0.00045118	0.00194712
ENSG00000258539	AC068896.1	2.41027	4.08642	1.54063	-2.65244	0.00799129	0.0234846
ENSG00000258644	SYNJ2BP-COX16	1.79847	3.6218	1.46285	-2.47584	0.0132923	0.0362868
ENSG00000259030	FPGT-TNNI3K	22.5353	1.21755	0.454892	-2.67658	0.00743785	0.0221179
ENSG00000259332	ST20-MTHFS	9.08072	1.77274	0.580819	-3.05213	0.00227222	0.00794163
ENSG00000259803	SLC22A31	43.9463	1.28543	0.366863	-3.50384	0.000458608	0.00197123
ENSG00000260802	SERTM2	1.75068	4.7403	2.0179	-2.34913	0.0188176	0.0487073
ENSG00000260903	XKR7	27.3226	-1.47946	0.550931	2.68539	0.00724459	0.0216386
ENSG00000261150	EPPK1	271.411	1.57067	0.264848	-5.93046	3.02091e-09	4.13364e-08
ENSG00000261308	FIGNL2	76.5271	2.15989	0.285905	-7.55457	4.20252e-14	1.4085e-12
ENSG00000261456	TUBB8	11.3148	2.99701	0.635988	-4.71238	2.44846e-06	1.85278e-05
ENSG00000261934	PCDHGA9	38.631	1.13789	0.288964	-3.93782	8.22269e-05	0.00042719
ENSG00000262209	PCDHGB3	17.5709	1.69697	0.456779	-3.71508	0.000203136	0.00095973
ENSG00000262576	PCDHGA4	13.94	1.19652	0.462963	-2.58448	0.00975265	0.0278326
ENSG00000263264	AC119396.1	11.1965	2.30824	0.628602	-3.67203	0.000240634	0.00111546
ENSG00000264058	AC073508.2	27.6134	-1.18535	0.366895	3.23075	0.00123467	0.00466563
ENSG00000264324	AC006030.1	2.22947	-4.40844	1.62952	2.70536	0.006823	0.0205242
ENSG00000264424	MYH4	2.85088	3.34891	1.18909	-2.81635	0.00485721	0.015376
ENSG00000265972	TXNIP	1599.69	1.62169	0.193358	-8.38699	4.98745e-17	2.72573e-15
ENSG00000266086	AC015813.2	103.731	-1.02167	0.307017	3.32774	0.000875544	0.00345771
ENSG00000267385	AC011498.4	4.91963	2.10552	0.791345	-2.66068	0.00779823	0.0229979
ENSG00000268041	AC010616.1	28.9378	1.77121	0.443852	-3.99055	6.59204e-05	0.000350069
ENSG00000268089	GABRQ	28.4179	1.09158	0.340034	-3.21021	0.00132637	0.00496168
ENSG00000268744	AC008758.4	13.7715	1.95611	0.604578	-3.2355	0.00121429	0.00459531
ENSG00000269466	H3.Y	2.77751	4.8735	1.33368	-3.65419	0.000257998	0.00118658
ENSG00000272916	AC022400.7	16.9055	-2.38587	0.709417	3.36314	0.000770619	0.00309806
ENSG00000274070	CASTOR2	42.0323	1.23375	0.249991	-4.93517	8.0081e-07	6.73472e-06
ENSG00000274276	CBSL	92.7987	-1.01896	0.314567	3.23926	0.00119838	0.00454267
ENSG00000274322	AL136531.2	5.90846	2.62476	0.889265	-2.95161	0.00316122	0.0105596
ENSG00000274391	TPTE	1.37082	4.39441	1.77192	-2.48002	0.0131374	0.0359422
ENSG00000274588	DGKK	4.27257	2.82445	0.915508	-3.08512	0.00203469	0.00721536
ENSG00000274750	HIST1H3E	238.84	-1.89984	0.578776	3.28252	0.00102884	0.00396944
ENSG00000274944	AL139260.3	7.53242	2.19703	0.727075	-3.02174	0.00251327	0.00865541
ENSG00000275395	FCGBP	52.2978	1.29356	0.327758	-3.9467	7.92366e-05	0.000413544
ENSG00000275493	AL627230.1	13.5504	-1.64621	0.631557	2.60659	0.00914478	0.0263959
ENSG00000275895	U2AF1L5	61.7653	-1.05608	0.299538	3.52569	0.000422373	0.0018385
ENSG00000275969	SPATA31A3	1.2956	4.31141	1.83771	-2.34608	0.0189721	0.0490442
ENSG00000276302	AL021997.3	10.6233	1.7479	0.597017	-2.92772	0.00341454	0.011284
ENSG00000276547	PCDHGB5	100.345	1.1815	0.271863	-4.34596	1.38671e-05	8.71131e-05
ENSG00000277203	F8A1	138.676	-1.38092	0.219079	6.30328	2.91411e-10	4.93798e-09
ENSG00000277639	AC007906.2	16.9112	2.54781	0.568722	-4.4799	7.46797e-06	5.00772e-05
ENSG00000277957	SENP3-EIF4A1	19.9223	-2.3574	0.496153	4.75135	2.02065e-06	1.55558e-05
ENSG00000278828	HIST1H3H	77.9659	-1.55953	0.426938	3.65282	0.000259373	0.0011911
ENSG00000278845	MRPL45	7.97104	2.14483	0.650254	-3.29845	0.000972212	0.0037879
ENSG00000280433	FP565260.6	50.3812	-1.51273	0.374043	4.04427	5.24865e-05	0.000285989
ENSG00000280571	AC006059.2	11.8819	1.91398	0.483683	-3.9571	7.58644e-05	0.000397769
ENSG00000282034	AC106886.5	11.211	-2.61911	0.728618	3.59463	0.000324855	0.00145688
ENSG00000283654	LMLN2	15.086	1.64587	0.549471	-2.99537	0.0027411	0.0093383
ENSG00000283703	VSIG10L2	2.42773	4.10114	1.37079	-2.99181	0.00277327	0.00942672
ENSG00000283740	TAF11L11	13.1581	5.39364	0.805876	-6.6929	2.18791e-11	4.53506e-10
ENSG00000283776	TAF11L13	5.80537	4.50768	1.1164	-4.03768	5.39829e-05	0.000293089
ENSG00000283900	TPTEP2-CSNK1E	24.9568	1.34151	0.359985	-3.72658	0.000194097	0.000921568
ENSG00000284491	THSD8	9.02381	2.20592	0.801879	-2.75094	0.00594238	0.0182333
ENSG00000284686	AC119674.2	4.57635	2.5009	0.991066	-2.52345	0.011621	0.0323926
ENSG00000284713	SMIM38	29.9853	2.39222	0.410597	-5.82619	5.67058e-09	7.23695e-08
ENSG00000284820	AC068946.2	8.69567	1.92926	0.697553	-2.76576	0.00567906	0.0175472
ENSG00000284862	CCDC39	153.412	1.00274	0.155813	-6.43558	1.23e-10	2.20757e-09
ENSG00000285441	SOD2	2.62645	-4.63808	1.46385	3.16841	0.00153276	0.00563872
ENSG00000285733	AL031315.1	5.09341	-5.59088	1.44435	3.87086	0.000108453	0.000549024
ENSG00000285897	AC004687.2	4.67066	-5.46954	1.52388	3.58922	0.000331673	0.00148453
ENSG00000285932	AL133353.2	3.12093	2.74862	1.03505	-2.65555	0.0079179	0.0233093
ENSG00000286112	AL441992.2	15.5077	1.16795	0.469897	-2.48555	0.012935	0.0354931
ENSG00000286190	AC055839.2	177.994	1.02637	0.168071	-6.10678	1.01664e-09	1.5253e-08
ENSG00000002079	MYH16	33.6825	1.68672	0.434495	-3.88202	0.000103592	0.00195103
ENSG00000088340	FER1L4	223.47	1.59192	0.189546	-8.3986	4.51841e-17	1.42715e-14
ENSG00000108785	HSD17B1P1	96.88	1.22787	0.226966	-5.40991	6.30579e-08	3.04496e-06
ENSG00000136149	RPL13AP25	89.1117	2.24891	0.245498	-9.16061	5.16032e-20	2.36724e-17
ENSG00000141028	CDRT15P1	54.3831	1.09292	0.26927	-4.05884	4.93178e-05	0.00104418
ENSG00000149531	FRG1BP	66.5505	1.50772	0.256812	-5.87092	4.33374e-09	2.62573e-07
ENSG00000161912	ADCY10P1	99.9941	1.47703	0.258657	-5.71038	1.12721e-08	6.36891e-07
ENSG00000164556	FAM183BP	52.316	2.04774	0.308959	-6.62789	3.40521e-11	3.31355e-09
ENSG00000166104	AC126323.1	1.90398	4.86871	1.62465	-2.99678	0.00272847	0.0295169
ENSG00000166473	PKD1L2	19.1475	2.29062	0.466901	-4.90601	9.29499e-07	3.29809e-05
ENSG00000166763	STRCP1	41.2019	-1.17342	0.292165	4.0163	5.91183e-05	0.00121303
ENSG00000171658	NMRAL2P	2.8044	3.79254	1.31016	-2.8947	0.00379515	0.0379869
ENSG00000175170	FAM182B	34.5041	2.00578	0.380241	-5.27503	1.32737e-07	5.98931e-06
ENSG00000175772	LINC01106	42.5007	-1.10436	0.340603	3.24237	0.0011854	0.0150953
ENSG00000176584	DMBT1P1	2.82381	5.4259	1.55212	-3.49579	0.000472656	0.00709794
ENSG00000176593	AC008969.1	514.346	1.57352	0.128933	-12.2041	2.95554e-34	7.11804e-31
ENSG00000176812	AC112778.1	38.7551	-1.5863	0.337225	4.70398	2.55132e-06	7.99085e-05
ENSG00000177337	DLGAP1-AS1	8.37222	3.14747	0.778591	-4.04252	5.28789e-05	0.00110381
ENSG00000177910	SPATA31C2	2.22454	5.08991	1.49845	-3.39677	0.000681855	0.00956832
ENSG00000178458	H3F3AP6	27.9391	-1.88675	0.393955	4.78925	1.67405e-06	5.54191e-05
ENSG00000178631	ACTG1P1	40.9925	1.75001	0.415583	-4.21097	2.54274e-05	0.000590253
ENSG00000178977	LINC00324	16.6271	2.53349	0.47606	-5.32178	1.02755e-07	4.77057e-06
ENSG00000179031	Z73417.1	246.984	-1.40909	0.167239	8.42564	3.58795e-17	1.15215e-14
ENSG00000179141	MTUS2-AS1	58.4843	-2.23292	0.337374	6.61853	3.62778e-11	3.51239e-09
ENSG00000180389	ATP5F1EP2	416.257	-1.13881	0.256524	4.43939	9.02127e-06	0.0002381
ENSG00000180846	CSNK1G2-AS1	18.024	1.87844	0.562916	-3.33699	0.000846918	0.011467
ENSG00000180869	LINC01555	1.68466	4.68283	1.65825	-2.82395	0.00474353	0.0455374
ENSG00000182057	OGFRP1	108.513	-1.77988	0.250995	7.0913	1.32856e-12	1.81541e-10
ENSG00000183298	RPSAP19	89.3281	-1.08314	0.242359	4.46915	7.85309e-06	0.000213106
ENSG00000183586	HMGN3P1	55.6081	-1.83365	0.283557	6.46662	1.00222e-10	8.73745e-09
ENSG00000184669	OR7E14P	45.1223	-1.21185	0.33085	3.66284	0.000249436	0.00416093
ENSG00000185168	LINC00482	4.29183	4.02201	1.08739	-3.69878	0.000216637	0.00369703
ENSG00000185275	CD24P4	34.2689	1.54775	0.329921	-4.69127	2.7151e-06	8.41026e-05
ENSG00000185607	ACTBP7	9.83828	3.32777	0.885161	-3.75951	0.000170244	0.00297649
ENSG00000185641	AC034236.1	3408.82	-1.05103	0.152333	6.89957	5.21614e-12	6.36072e-10
ENSG00000185837	HDHD5-AS1	14.25	1.80015	0.524698	-3.43084	0.000601726	0.00864632
ENSG00000186842	LINC00846	88.7939	-1.43279	0.338047	4.23844	2.25077e-05	0.000532094
ENSG00000187013	C17orf82	14.7929	-1.64026	0.565035	2.90294	0.00369683	0.0372866
ENSG00000188004	SNHG28	8.01229	2.27082	0.695588	-3.26461	0.00109614	0.0140795
ENSG00000188460	ACTBP11	92.8717	1.36551	0.238313	-5.72988	1.00503e-08	5.69526e-07
ENSG00000188512	AF279873.1	580.229	-1.13471	0.148301	7.65141	1.98792e-14	3.75503e-12
ENSG00000188825	LINC00910	76.2343	1.21779	0.265866	-4.58046	4.63963e-06	0.000135237
ENSG00000189348	FAM90A27P	5.30756	3.16736	1.03023	-3.07443	0.00210906	0.0240587
ENSG00000189419	SPATA41	26.3298	-1.30759	0.429312	3.04577	0.00232082	0.0260275
ENSG00000196668	LINC00173	95.9871	1.31335	0.28684	-4.57871	4.67863e-06	0.000136024
ENSG00000196756	SNHG17	1281.05	-1.2934	0.220395	5.86855	4.39629e-09	2.65528e-07
ENSG00000197210	AP000550.1	13.5978	2.83698	0.640266	-4.43095	9.3819e-06	0.000247279
ENSG00000197358	BNIP3P1	1556.52	-1.46138	0.384794	3.79783	0.00014597	0.00262596
ENSG00000197588	KLKP1	41.1455	-2.67758	0.887213	3.01796	0.0025448	0.0279696
ENSG00000197813	AC011450.1	22.873	1.35302	0.4413	-3.06599	0.00216951	0.0246753
ENSG00000197847	SLC22A20P	26.6144	2.04661	0.402324	-5.08696	3.6384e-07	1.49151e-05
ENSG00000198221	AFDN-DT	28.8472	1.84272	0.367103	-5.01962	5.17736e-07	2.03576e-05
ENSG00000198416	ZNF658B	32.1215	-1.65959	0.396224	4.18852	2.80778e-05	0.000640208
ENSG00000198857	HSD3BP5	20.7206	2.62061	0.485274	-5.40027	6.65408e-08	3.19711e-06
ENSG00000199293	SNORA21	42.2784	-3.35015	0.574341	5.83304	5.44262e-09	3.23651e-07
ENSG00000199574	SNORD18C	65.5869	-2.38752	0.395441	6.0376	1.56419e-09	1.05744e-07
ENSG00000199631	SNORD33	104.775	-1.91681	0.41306	4.64052	3.47541e-06	0.000103976
ENSG00000199673	SNORD16	67.7549	-1.65134	0.316545	5.21675	1.8209e-07	7.91949e-06
ENSG00000199744	SNORD36A	289.818	-1.94591	0.24641	7.89704	2.856e-15	6.55079e-13
ENSG00000199785	SNORA52	65.6583	-1.03687	0.311583	3.32775	0.000875511	0.0117468
ENSG00000200084	SNORD68	438.134	-2.37463	0.481629	4.93042	8.20536e-07	2.98288e-05
ENSG00000200087	SNORA73B	96.8902	-1.45436	0.409928	3.54784	0.000388402	0.00600589
ENSG00000200121	RF00019	24.4806	-2.38994	0.590883	4.0447	5.23911e-05	0.0010972
ENSG00000200259	SNORD35A	116.791	-2.00637	0.564601	3.55361	0.000379976	0.00590404
ENSG00000200320	SNORA63	181.368	-1.57476	0.266469	5.90972	3.42692e-09	2.10275e-07
ENSG00000200534	SNORA33	61.046	-2.50386	0.4359	5.7441	9.24098e-09	5.26763e-07
ENSG00000200623	SNORD18A	32.7768	-1.20129	0.415966	2.88796	0.00387754	0.0386091
ENSG00000200815	RNU6-1091P	4.68801	2.57312	0.895582	-2.87313	0.00406424	0.0400541
ENSG00000200831	SNORD36B	127.287	-1.99383	0.30343	6.57097	4.99902e-11	4.72138e-09
ENSG00000200913	SNORD46	72.9921	-1.29285	0.32253	4.00846	6.11165e-05	0.00125136
ENSG00000200924	RNU6-1048P	3.85774	-5.27017	1.58926	3.31612	0.000912769	0.0121705
ENSG00000201264	SNORD73B	6.0658	-3.40764	1.12889	3.01858	0.00253959	0.0279561
ENSG00000201302	SNORA65	52.4945	-1.92082	0.391391	4.90767	9.21651e-07	3.2955e-05
ENSG00000201403	SNORD14B	80.5067	-1.31688	0.260289	5.05929	4.20828e-07	1.69981e-05
ENSG00000201487	SNORD45B	58.8205	-1.07354	0.289387	3.70968	0.000207518	0.00355716
ENSG00000201675	SNORD32A	101.556	-1.75559	0.36501	4.80969	1.51163e-06	5.11007e-05
ENSG00000201778	RF00019	87.3904	-2.23055	0.262246	8.50555	1.80735e-17	6.10917e-15
ENSG00000201944	RF00139	3.23127	-5.00824	1.50012	3.33855	0.00084217	0.011451
ENSG00000202031	SNORD38A	88.6006	-1.25522	0.375275	3.34481	0.000823383	0.0112832
ENSG00000202314	SNORD6	16.0212	-3.41321	0.705533	4.83778	1.313e-06	4.50936e-05
ENSG00000202335	RF00278	38.5013	-1.10444	0.348351	3.17049	0.00152182	0.0184757
ENSG00000202363	SNORA62	48.6526	-1.53176	0.340636	4.49678	6.89915e-06	0.000191536
ENSG00000202503	SNORD34	116.809	-1.71587	0.367182	4.67307	2.96726e-06	9.07463e-05
ENSG00000203411	RF00017	11.8465	-3.70952	0.95359	3.89006	0.000100221	0.00189125
ENSG00000203644	AC083799.1	120.904	-1.46848	0.264983	5.5418	2.99378e-08	1.55895e-06
ENSG00000203875	SNHG5	552.851	-1.13205	0.135313	8.36615	5.953e-17	1.84994e-14
ENSG00000204894	AC104692.1	18.5587	-1.99678	0.47427	4.21021	2.55137e-05	0.000591543
ENSG00000205041	AC118344.1	105.642	1.12857	0.288856	-3.90705	9.34309e-05	0.00177879
ENSG00000205176	REXO1L1P	2.42535	5.20907	1.46623	-3.55269	0.000381317	0.0059201
ENSG00000205740	AL359878.1	151.905	2.04754	0.212783	-9.62265	6.41562e-22	3.74575e-19
ENSG00000205885	C1RL-AS1	35.9491	1.16264	0.317784	-3.65858	0.000253621	0.00421979
ENSG00000205890	AC108134.1	11.7365	1.70933	0.56883	-3.00499	0.00265586	0.028861
ENSG00000205930	C21orf62-AS1	10.2386	2.81282	0.697577	-4.03227	5.52398e-05	0.00114591
ENSG00000206532	AC117402.1	31.5697	1.09939	0.377139	-2.91507	0.00355608	0.0361176
ENSG00000206602	SNORD58A	86.4955	-1.44629	0.359927	4.0183	5.86205e-05	0.00120594
ENSG00000206611	SNORD24	62.1751	-1.54942	0.367724	4.21353	2.51414e-05	0.000584318
ENSG00000206620	SNORD45C	55.0893	-1.1748	0.322082	3.64751	0.000264798	0.0043597
ENSG00000206625	RNU6-1	212.778	11.6682	0.851516	-13.7029	9.75835e-43	3.76028e-39
ENSG00000206680	SNORD21	62.6857	-1.27563	0.361784	3.52594	0.000421984	0.00643389
ENSG00000206715	RNU6-444P	3.22378	-5.00661	1.70237	2.94097	0.00327184	0.0340645
ENSG00000206799	SNORA32	52.9388	-2.83233	0.409848	6.91069	4.823e-12	5.91877e-10
ENSG00000206811	SNORA10	409.143	-1.85895	0.434003	4.28327	1.84168e-05	0.000446897
ENSG00000206834	SNORA1	25.4842	-1.98224	0.490296	4.04294	5.27845e-05	0.00110381
ENSG00000206885	SNORA75	30.2695	-5.09719	1.18605	4.29761	1.72646e-05	0.00042106
ENSG00000206910	SNORA29	32.7349	-1.49323	0.480176	3.10976	0.0018724	0.0219038
ENSG00000207051	SNORA27	51.8303	-1.17255	0.387093	3.02911	0.00245274	0.0272532
ENSG00000207081	RNU6-616P	7.93253	3.69863	0.787318	-4.69776	2.63032e-06	8.18712e-05
ENSG00000207112	SNORA25	29.2141	-3.3326	0.648026	5.14269	2.70829e-07	1.13683e-05
ENSG00000207129	RNA5SP187	5.75378	2.45065	0.835418	-2.93344	0.00335226	0.0346149
ENSG00000207145	SNORA18	99.1574	-1.1381	0.271126	4.19767	2.69669e-05	0.000620673
ENSG00000207165	SNORA70	320.927	-1.11806	0.167685	6.66759	2.60036e-11	2.60944e-09
ENSG00000207166	SNORA68	66.3915	-2.42113	0.507364	4.77198	1.82427e-06	5.96744e-05
ENSG00000207241	SNORD45A	72.315	-1.16261	0.315342	3.68684	0.000227056	0.003854
ENSG00000207277	RNA5SP284	7.34731	2.50634	0.700043	-3.58027	0.000343243	0.00543854
ENSG00000207280	SNORD20	32.3519	-3.21401	0.647427	4.96427	6.89586e-07	2.60273e-05
ENSG00000207304	SNORA8	128.558	-1.26593	0.244775	5.17181	2.31832e-07	9.7954e-06
ENSG00000207405	SNORA64	596.473	-1.25921	0.254064	4.95629	7.18512e-07	2.6725e-05
ENSG00000207406	SNORA41	26.628	-1.96465	0.629008	3.1234	0.00178773	0.0211574
ENSG00000207445	SNORD15B	32.2577	-2.30006	0.555245	4.14243	3.43647e-05	0.00076544
ENSG00000207496	SNORA7A	151.975	-1.98438	0.568833	3.48851	0.000485722	0.00726021
ENSG00000207500	SNORD102	65.0318	-1.72366	0.352793	4.88576	1.03031e-06	3.62908e-05
ENSG00000207523	SNORA66	57.3625	-2.10721	0.40233	5.2375	1.62765e-07	7.17619e-06
ENSG00000207547	MIR25	35.711	-1.20122	0.335392	3.58152	0.000341598	0.00541693
ENSG00000207631	MIR641	21.7071	2.46272	0.471502	-5.22314	1.75914e-07	7.66817e-06
ENSG00000208028	MIR616	10.4055	-2.01386	0.714407	2.81893	0.00481844	0.0460076
ENSG00000208797	SNORD73A	83.9143	-2.24688	0.272503	8.24534	1.64687e-16	4.73585e-14
ENSG00000209480	SNORD83B	220.56	-1.86128	0.298343	6.23873	4.41138e-10	3.32008e-08
ENSG00000209482	SNORD83A	167.765	-1.08231	0.236213	4.58195	4.6067e-06	0.000134481
ENSG00000209582	SNORA48	49.3406	-1.27287	0.304848	4.17543	2.97428e-05	0.000672599
ENSG00000210049	MT-TF	4.28753	3.07449	0.971097	-3.166	0.00154551	0.0187026
ENSG00000210117	MT-TW	39.2718	1.30038	0.310718	-4.1851	2.85039e-05	0.000649154
ENSG00000210144	MT-TY	723.069	1.0322	0.173212	-5.95919	2.53493e-09	1.61723e-07
ENSG00000210151	MT-TS1	1404.72	1.0435	0.22552	-4.62708	3.70859e-06	0.000110098
ENSG00000211459	MT-RNR1	34382.9	-1.48022	0.132647	11.1591	6.46729e-29	8.90037e-26
ENSG00000211592	IGKC	9.10547	-6.50647	1.4548	4.4724	7.73454e-06	0.000210185
ENSG00000211677	IGLC2	8.88771	-5.49498	1.5519	3.54082	0.000398892	0.00613854
ENSG00000211698	TRGV4	11.127	2.30256	0.655718	-3.51151	0.000445575	0.00674382
ENSG00000212371	RF00404	13.4947	-1.71967	0.570973	3.01183	0.00259678	0.0284273
ENSG00000212396	RNA5SP323	14.8556	1.93399	0.487695	-3.96557	7.32193e-05	0.00146037
ENSG00000212452	SNORD69	57.28	-1.51759	0.398273	3.81043	0.000138723	0.00251674
ENSG00000212541	RNU6-510P	6.70463	2.34051	0.734109	-3.18823	0.00143144	0.0175891
ENSG00000212664	AC064799.1	25.9341	-1.20518	0.379383	3.17667	0.00148976	0.0181551
ENSG00000213057	C1orf220	65.7435	1.20612	0.278937	-4.32397	1.53245e-05	0.000376604
ENSG00000213073	AL353625.1	173.431	1.47795	0.217313	-6.80099	1.03902e-11	1.17069e-09
ENSG00000213089	PDCL3P5	135.343	-1.14836	0.219554	5.23043	1.69114e-07	7.43906e-06
ENSG00000213104	NPM1P46	78.787	-1.11388	0.243278	4.57861	4.68075e-06	0.000136024
ENSG00000213188	YBX1P4	12.2781	3.67963	0.661589	-5.56181	2.66995e-08	1.41324e-06
ENSG00000213250	RBMS2P1	194.569	1.1109	0.31005	-3.58297	0.000339711	0.00539589
ENSG00000213252	AP001282.1	170.577	-1.02002	0.238722	4.27283	1.93008e-05	0.000465418
ENSG00000213261	EEF1B2P6	481.605	-1.57505	0.170895	9.21648	3.07017e-20	1.44275e-17
[truncated: 1,038 more rows]

## Sheet: BE3(hA3AY130F)-site 3
Supplementary Data 3: DEGs of BE3(hA3AY130F)-site 3-transfected samples compared with GFP samples
ID	Genename	baseMean	log2FoldChange	lfcSE	stat	pvalue	padj
ENSG00000003096	KLHL13	429.469	-1.10591	0.155003	7.13474	9.69672e-13	1.82128e-11
ENSG00000003989	SLC7A2	796.723	-1.09411	0.189588	5.771	7.88044e-09	7.84478e-08
ENSG00000004848	ARX	5.57194	-2.64613	0.937867	2.82143	0.00478097	0.0137856
ENSG00000005238	FAM214B	133.927	1.2931	0.175499	-7.36813	1.73032e-13	3.64365e-12
ENSG00000005249	PRKAR2B	270.904	-1.31669	0.153958	8.55226	1.207e-17	4.30393e-16
ENSG00000005339	CREBBP	4060.99	1.61139	0.100194	-16.0827	3.37568e-58	3.24368e-55
ENSG00000005448	WDR54	264.745	-1.13206	0.171496	6.60104	4.08272e-11	6.02086e-10
ENSG00000005513	SOX8	152.761	-1.42296	0.188577	7.54576	4.49654e-14	1.03248e-12
ENSG00000005844	ITGAL	9.80341	2.20109	0.605555	-3.63483	0.000278165	0.00112182
ENSG00000006327	TNFRSF12A	578.504	1.63359	0.170924	-9.5574	1.20753e-21	7.18106e-20
ENSG00000006468	ETV1	81.1651	1.64414	0.257616	-6.38213	1.74639e-10	2.31377e-09
ENSG00000006611	USH1C	35.3257	-1.55859	0.347932	4.47958	7.47888e-06	4.27361e-05
ENSG00000006625	GGCT	507.559	-1.22751	0.160879	7.63	2.34752e-14	5.55165e-13
ENSG00000006756	ARSD	27.5689	6.90758	1.26153	-5.47556	4.3612e-08	3.76643e-07
ENSG00000007062	PROM1	5.42217	2.947	0.972529	-3.03024	0.00244356	0.00766004
ENSG00000007171	NOS2	33.8101	-1.67436	0.356724	4.69371	2.68297e-06	1.66179e-05
ENSG00000007174	DNAH9	2.14425	4.52667	1.49815	-3.02151	0.00251519	0.00785759
ENSG00000007237	GAS7	142.227	1.644	0.187845	-8.7519	2.09787e-18	8.25448e-17
ENSG00000007264	MATK	304.817	-1.78728	0.231709	7.71344	1.22467e-14	3.02555e-13
ENSG00000007314	SCN4A	60.8147	-1.26038	0.275069	4.58206	4.60422e-06	2.74524e-05
ENSG00000007384	RHBDF1	498.548	-1.09622	0.171142	6.40532	1.50057e-10	2.00231e-09
ENSG00000007545	CRAMP1	1271.97	1.27805	0.111221	-11.4911	1.46222e-30	2.11871e-28
ENSG00000008018	PSMB1	802.829	-1.02361	0.103697	9.87125	5.54697e-23	3.79292e-21
ENSG00000008394	MGST1	423.939	-1.14688	0.154253	7.43501	1.04559e-13	2.25111e-12
ENSG00000008853	RHOBTB2	455.128	1.81703	0.125233	-14.5092	1.05918e-47	5.52501e-45
ENSG00000008988	RPS20	1531.76	-1.16133	0.119562	9.71315	2.65018e-22	1.6977e-20
ENSG00000009694	TENM1	315.111	-1.25989	0.423949	2.9718	0.00296059	0.00906752
ENSG00000009709	PAX7	8.22928	-2.17163	0.802065	2.70754	0.00677834	0.0187163
ENSG00000009724	MASP2	225.752	1.66823	0.189411	-8.80749	1.27977e-18	5.22701e-17
ENSG00000010030	ETV7	25.8807	1.87069	0.436413	-4.28651	1.81503e-05	9.54131e-05
ENSG00000010278	CD9	220.329	-1.42143	0.171243	8.30066	1.03533e-16	3.31033e-15
ENSG00000010282	HHATL	11.5772	1.41547	0.606014	-2.3357	0.0195069	0.0464144
ENSG00000010310	GIPR	80.6296	-1.19505	0.294217	4.06179	4.86969e-05	0.000233471
ENSG00000010379	SLC6A13	18.4617	2.37693	0.591458	-4.01877	5.85035e-05	0.000275212
ENSG00000011465	DCN	2.29142	4.06901	1.34235	-3.03126	0.00243532	0.00764472
ENSG00000011638	TMEM159	73.3648	-1.00413	0.296972	3.38123	0.000721614	0.00262597
ENSG00000012822	CALCOCO1	714.655	1.56816	0.168918	-9.28355	1.6393e-20	8.52672e-19
ENSG00000013288	MAN2B2	484.821	1.12637	0.11886	-9.47649	2.62984e-21	1.5004e-19
ENSG00000013588	GPRC5A	247.118	2.02167	0.153093	-13.2055	8.15889e-40	2.36697e-37
ENSG00000015285	WAS	23.4333	1.07566	0.342412	-3.14143	0.00168124	0.00552456
ENSG00000015413	DPEP1	6.10444	2.12597	0.840914	-2.52816	0.0114662	0.0293396
ENSG00000015479	MATR3	133.071	-1.2588	0.241629	5.20963	1.89218e-07	1.46684e-06
ENSG00000015520	NPC1L1	278.258	1.00134	0.179692	-5.57251	2.51088e-08	2.26264e-07
ENSG00000018236	CNTN1	107.326	-1.14553	0.192382	5.95443	2.60975e-09	2.80193e-08
ENSG00000018625	ATP1A2	3.9147	3.8873	1.26747	-3.06698	0.0021623	0.00688432
ENSG00000019991	HGF	5.20332	3.99728	1.19803	-3.33653	0.000848306	0.00303498
ENSG00000021645	NRXN3	186.266	-1.2476	0.212218	5.87884	4.13162e-09	4.28585e-08
ENSG00000021826	CPS1	226.1	-1.5204	0.15553	9.77563	1.43265e-22	9.40861e-21
ENSG00000025796	SEC63	1424.08	-1.01449	0.111273	9.11714	7.71299e-20	3.65756e-18
ENSG00000026025	VIM	23625.6	1.36229	0.0880125	-15.4783	4.8602e-54	3.85794e-51
ENSG00000026036	RTEL1-TNFRSF6B	89.2733	-1.11247	0.264147	4.21155	2.53624e-05	0.00012945
ENSG00000026297	RNASET2	397.194	-1.06183	0.139037	7.63702	2.22312e-14	5.27796e-13
ENSG00000027644	INSRR	14.7387	1.28149	0.457338	-2.80206	0.0050778	0.0145352
ENSG00000027869	SH2D2A	87.7781	-1.68462	0.298768	5.63856	1.71474e-08	1.60461e-07
ENSG00000028277	POU2F2	265.805	3.10977	0.162418	-19.1467	1.03105e-81	2.68911e-78
ENSG00000035664	DAPK2	32.1551	-2.2353	0.392205	5.6993	1.20298e-08	1.15594e-07
ENSG00000038382	TRIO	1690.74	1.50875	0.162202	-9.30164	1.383e-20	7.2765e-19
ENSG00000038532	CLEC16A	902.616	1.02437	0.0900753	-11.3723	5.74395e-30	7.94449e-28
ENSG00000039068	CDH1	67.3728	-1.02824	0.277524	3.70504	0.000211357	0.000876986
ENSG00000039560	RAI14	1017.82	-1.00241	0.122619	8.17505	2.95745e-16	9.07466e-15
ENSG00000041357	PSMA4	1333.95	-1.06992	0.164672	6.49728	8.17872e-11	1.14684e-09
ENSG00000041515	MYO16	1.83438	4.85848	1.5862	-3.06297	0.00219153	0.00696567
ENSG00000041982	TNC	20.0981	1.57794	0.494002	-3.1942	0.00140218	0.00472055
ENSG00000042062	RIPOR3	16.9726	2.58999	0.455317	-5.68832	1.28294e-08	1.22825e-07
ENSG00000042493	CAPG	52.9567	-2.14316	0.408652	5.24447	1.56735e-07	1.23661e-06
ENSG00000042832	TG	6.68582	2.96033	0.819458	-3.61254	0.000303209	0.0012129
ENSG00000046889	PREX2	52.157	-1.07814	0.323372	3.33406	0.000855888	0.00305792
ENSG00000047617	ANO2	2.20341	3.43112	1.3104	-2.61838	0.00883483	0.0234922
ENSG00000047648	ARHGAP6	21.5877	1.78112	0.501758	-3.54976	0.000385588	0.00150517
ENSG00000047662	FAM184B	58.9918	1.93516	0.293266	-6.59863	4.14973e-11	6.09996e-10
ENSG00000047936	ROS1	6.47036	5.66125	1.08173	-5.23353	1.66307e-07	1.30312e-06
ENSG00000048405	ZNF800	680.463	1.08337	0.137163	-7.89841	2.82493e-15	7.60691e-14
ENSG00000048471	SNX29	504.147	1.01379	0.136842	-7.40847	1.27761e-13	2.72493e-12
ENSG00000048540	LMO3	6.16252	-2.16193	0.863662	2.50321	0.0123071	0.0311941
ENSG00000048545	GUCA1A	10.13	2.28579	0.761363	-3.00223	0.00268008	0.00830312
ENSG00000049246	PER3	50.5097	1.39847	0.356477	-3.92302	8.74447e-05	0.000393318
ENSG00000049540	ELN	1.42106	4.49065	1.78755	-2.51218	0.0119987	0.0305098
ENSG00000049768	FOXP3	46.5039	1.33526	0.289615	-4.61046	4.01778e-06	2.42088e-05
ENSG00000050030	NEXMIF	91.7633	-1.08784	0.369609	2.94322	0.00324819	0.00982314
ENSG00000050327	ARHGEF5	2.40495	5.25073	1.59965	-3.28242	0.00102921	0.0036059
ENSG00000053108	FSTL4	41.1465	-1.20618	0.33616	3.58811	0.000333085	0.00131883
ENSG00000053702	NRIP2	52.4817	1.22746	0.287197	-4.27392	1.92062e-05	0.000100271
ENSG00000053900	ANAPC4	160.739	-1.43852	0.202794	7.09349	1.3077e-12	2.40188e-11
ENSG00000054796	SPO11	1.31972	4.38391	1.82431	-2.40305	0.0162591	0.0396689
ENSG00000055609	KMT2C	3574.17	1.06964	0.176524	-6.05947	1.36573e-09	1.56033e-08
ENSG00000056291	NPFFR2	11.7749	1.71772	0.642857	-2.672	0.00753998	0.0205125
ENSG00000056487	PHF21B	366.975	-1.89334	0.167508	11.303	1.26752e-29	1.6769e-27
ENSG00000056998	GYG2	313.472	-1.12566	0.126553	8.89479	5.85318e-19	2.50261e-17
ENSG00000057468	MSH4	31.2041	1.44263	0.323113	-4.46478	8.01517e-06	4.55157e-05
ENSG00000058056	USP13	485.518	-1.03527	0.151125	6.85044	7.36242e-12	1.21423e-10
ENSG00000058085	LAMC2	61.8116	1.19167	0.255756	-4.65942	3.17094e-06	1.94203e-05
ENSG00000058404	CAMK2B	173.479	-1.28049	0.196905	6.50312	7.86708e-11	1.10569e-09
ENSG00000059377	TBXAS1	25.799	-1.17208	0.413361	2.8355	0.00457544	0.0132673
ENSG00000059573	ALDH18A1	1717.94	-1.07829	0.111613	9.66092	4.41865e-22	2.76272e-20
ENSG00000059588	TARBP1	1299.52	-1.28271	0.187601	6.83745	8.06165e-12	1.31529e-10
ENSG00000059728	MXD1	820.013	1.07096	0.090646	-11.8147	3.27575e-32	5.29252e-30
ENSG00000060237	WNK1	6076.11	1.04228	0.16463	-6.33106	2.43479e-10	3.11725e-09
ENSG00000060718	COL11A1	2.98888	3.93424	1.27549	-3.0845	0.00203893	0.00654098
ENSG00000060762	MPC1	339.905	-1.53316	0.192581	7.96113	1.70474e-15	4.67318e-14
ENSG00000060982	BCAT1	2034.17	-1.06742	0.132477	8.05738	7.79491e-16	2.26251e-14
ENSG00000062038	CDH3	40.9698	-1.0571	0.302531	3.49419	0.000475504	0.00181465
ENSG00000062370	ZNF112	374.559	1.9356	0.166637	-11.6157	3.43109e-31	5.30859e-29
ENSG00000062524	LTK	62.841	1.07349	0.244843	-4.3844	1.16306e-05	6.39962e-05
ENSG00000063169	BICRA	1833.26	1.98612	0.119699	-16.5926	7.88791e-62	9.00059e-59
ENSG00000063176	SPHK2	668.313	1.38279	0.132503	-10.4359	1.69973e-25	1.50641e-23
ENSG00000063177	RPL18	1115.7	-1.58788	0.414052	3.83498	0.000125573	0.000546242
ENSG00000064300	NGFR	120.991	-1.65696	0.215565	7.68659	1.51113e-14	3.66384e-13
ENSG00000064655	EYA2	48.8757	-1.91698	0.326111	5.87832	4.14456e-09	4.29683e-08
ENSG00000064933	PMS1	541.538	-1.10767	0.17824	6.21446	5.15009e-10	6.26e-09
ENSG00000065054	SLC9A3R2	325.233	-1.08153	0.181405	5.96196	2.49227e-09	2.69877e-08
ENSG00000065150	IPO5	1593.46	-1.16309	0.118154	9.84388	7.28461e-23	4.87162e-21
ENSG00000065534	MYLK	117.622	1.17488	0.216079	-5.43725	5.411e-08	4.60553e-07
ENSG00000065833	ME1	345.017	-1.1791	0.151045	7.8063	5.88921e-15	1.5101e-13
ENSG00000066032	CTNNA2	1.74782	4.78751	1.66883	-2.86877	0.00412066	0.0121184
ENSG00000066056	TIE1	9.20578	4.03454	0.893948	-4.51317	6.38655e-06	3.72284e-05
ENSG00000066427	ATXN3	405.464	1.02129	0.123331	-8.28085	1.22296e-16	3.88983e-15
ENSG00000066827	ZFAT	261.81	1.78606	0.174825	-10.2162	1.67715e-24	1.36695e-22
ENSG00000067064	IDI1	1634.24	-1.3228	0.166392	7.9499	1.86661e-15	5.08637e-14
ENSG00000067066	SP100	6.1483	2.00655	0.716414	-2.80082	0.00509724	0.0145863
ENSG00000067606	PRKCZ	140.203	1.06272	0.223918	-4.74605	2.07423e-06	1.32041e-05
ENSG00000067798	NAV3	14.1305	1.77639	0.601435	-2.95358	0.00314106	0.00954024
ENSG00000067842	ATP2B3	22.4539	-1.89535	0.43409	4.36627	1.26389e-05	6.91885e-05
ENSG00000068079	IFI35	27.7407	1.00959	0.386607	-2.61142	0.00901676	0.0239167
ENSG00000068354	TBC1D25	493.896	1.10026	0.121521	-9.05405	1.37767e-19	6.27236e-18
ENSG00000069018	TRPC7	7.56259	4.328	0.913001	-4.74042	2.1328e-06	1.35391e-05
ENSG00000069122	ADGRF5	2.24542	5.14994	1.54432	-3.33477	0.000853705	0.00305131
ENSG00000069188	SDK2	347.642	-1.2569	0.177136	7.09566	1.28732e-12	2.36683e-11
ENSG00000069399	BCL3	67.15	-1.02878	0.367235	2.80141	0.00508796	0.014562
ENSG00000069493	CLEC2D	2540.51	-1.50097	0.0902451	16.6321	4.07703e-62	4.96229e-59
ENSG00000069535	MAOB	3.77484	-4.05537	1.41705	2.86184	0.00421191	0.012345
ENSG00000069812	HES2	68.0111	-1.321	0.310011	4.26114	2.03389e-05	0.000105671
ENSG00000070444	MNT	1272.56	1.09547	0.12867	-8.51376	1.68376e-17	5.85531e-16
ENSG00000070540	WIPI1	44.7188	-1.04387	0.343627	3.03778	0.00238326	0.00750193
ENSG00000070669	ASNS	2130.93	-1.06778	0.125276	8.52346	1.5486e-17	5.40588e-16
ENSG00000070731	ST6GALNAC2	11.1551	1.78362	0.677596	-2.63228	0.00848145	0.0226914
ENSG00000070759	TESK2	171.622	1.40097	0.18197	-7.69889	1.37251e-14	3.35304e-13
ENSG00000070785	EIF2B3	117.963	-1.13471	0.200259	5.66618	1.46012e-08	1.38336e-07
ENSG00000070808	CAMK2A	3.08487	4.53884	1.29201	-3.513	0.000443073	0.00170263
ENSG00000070886	EPHA8	179.838	-1.00032	0.234433	4.26699	1.98129e-05	0.000103173
ENSG00000070985	TRPM5	11.0553	1.76078	0.649228	-2.71211	0.00668567	0.0185052
ENSG00000071575	TRIB2	108.868	-1.05353	0.227933	4.6221	3.79883e-06	2.29653e-05
ENSG00000071909	MYO3B	6.14233	3.51656	0.865933	-4.061	4.88624e-05	0.000234204
ENSG00000072041	SLC6A15	1029.92	-1.12426	0.115714	9.71583	2.58129e-22	1.66525e-20
ENSG00000072121	ZFYVE26	823.453	1.28783	0.152632	-8.43751	3.24173e-17	1.09804e-15
ENSG00000072182	ASIC4	45.9139	1.90772	0.301453	-6.32841	2.47702e-10	3.16466e-09
ENSG00000072315	TRPC5	1.87943	3.74282	1.51611	-2.4687	0.0135605	0.033854
ENSG00000072609	CHFR	485.239	1.43723	0.155855	-9.22157	2.92791e-20	1.48074e-18
ENSG00000073060	SCARB1	909.791	-1.00661	0.142646	7.05671	1.70495e-12	3.07278e-11
ENSG00000073737	DHRS9	6.62975	2.94817	1.11566	-2.64255	0.0082285	0.0221314
ENSG00000073849	ST6GAL1	203.106	-1.6946	0.237278	7.14184	9.20874e-13	1.73503e-11
ENSG00000074201	CLNS1A	1214.4	-1.0269	0.1066	9.63317	5.79129e-22	3.53617e-20
ENSG00000074211	PPP2R2C	120.125	-2.53372	0.322097	7.86631	3.65255e-15	9.69253e-14
ENSG00000074219	TEAD2	124.746	-1.2447	0.217139	5.73227	9.90926e-09	9.66934e-08
ENSG00000074317	SNCB	33.441	-3.9788	0.602186	6.60726	3.91503e-11	5.7829e-10
ENSG00000074410	CA12	126.607	-1.90425	0.263806	7.21838	5.26107e-13	1.03395e-11
ENSG00000074706	IPCEF1	33.1992	2.04673	0.354814	-5.76845	8.00039e-09	7.95117e-08
ENSG00000074755	ZZEF1	1806.89	1.34175	0.139455	-9.62134	6.49776e-22	3.90229e-20
ENSG00000074800	ENO1	13330.2	-1.1241	0.101738	11.0489	2.21888e-28	2.63052e-26
ENSG00000074935	TUBE1	353.144	-1.58599	0.159892	9.91914	3.43695e-23	2.43211e-21
ENSG00000074966	TXK	13.3257	2.00134	0.628125	-3.18622	0.00144146	0.00483495
ENSG00000075142	SRI	284.459	-1.11975	0.14942	7.494	6.68056e-14	1.4874e-12
ENSG00000075223	SEMA3C	452.44	1.07831	0.156929	-6.87134	6.36026e-12	1.05467e-10
ENSG00000075420	FNDC3B	802.845	1.28623	0.173835	-7.39916	1.37049e-13	2.9162e-12
ENSG00000075426	FOSL2	783.62	2.25529	0.21088	-10.6947	1.078e-26	1.06384e-24
ENSG00000075618	FSCN1	1910.5	-1.04448	0.159287	6.55726	5.48054e-11	7.89102e-10
ENSG00000076201	PTPN23	1897.43	1.13096	0.105246	-10.7459	6.19765e-27	6.32125e-25
ENSG00000077009	NMRK2	18.4859	1.17202	0.420875	-2.78472	0.00535732	0.0152659
ENSG00000077152	UBE2T	343.521	-1.03365	0.164059	6.3005	2.96695e-10	3.73312e-09
ENSG00000077157	PPP1R12B	1338.74	1.12094	0.220369	-5.08665	3.64445e-07	2.67862e-06
ENSG00000077616	NAALAD2	305.711	2.0108	0.168416	-11.9395	7.36767e-33	1.23405e-30
ENSG00000077800	FKBP6	1.84208	4.28973	1.56584	-2.73957	0.00615194	0.0172132
ENSG00000078018	MAP2	23.4267	1.44368	0.391445	-3.68808	0.000225954	0.000931627
ENSG00000078237	TIGAR	585.259	1.03568	0.113401	-9.1329	6.6686e-20	3.20391e-18
ENSG00000078295	ADCY2	2.26134	5.15916	1.46238	-3.52791	0.000418857	0.0016174
ENSG00000078399	HOXA9	2394.73	-1.00669	0.115463	8.71869	2.81442e-18	1.08174e-16
ENSG00000078549	ADCYAP1R1	113.018	-2.75898	0.306955	8.9882	2.51318e-19	1.12183e-17
ENSG00000078668	VDAC3	1016.63	-1.153	0.151515	7.6098	2.74522e-14	6.42558e-13
ENSG00000078795	PKD2L2	27.4935	1.38913	0.338069	-4.10902	3.97346e-05	0.000194278
ENSG00000078814	MYH7B	30.5063	1.67265	0.368163	-4.54325	5.53944e-06	3.26659e-05
ENSG00000078902	TOLLIP	913.603	1.89634	0.0981592	-19.319	3.7168e-83	1.13315e-79
ENSG00000079134	THOC1	319.279	-1.02237	0.150136	6.80963	9.78521e-12	1.58799e-10
ENSG00000079150	FKBP7	313.363	-1.27138	0.161988	7.8486	4.20715e-15	1.10201e-13
ENSG00000079313	REXO1	1516.19	1.3102	0.104105	-12.5854	2.54069e-36	5.4571e-34
ENSG00000079393	DUSP13	1.34017	4.404	1.77257	-2.48453	0.0129723	0.032604
ENSG00000079432	CIC	2531.74	1.45785	0.155714	-9.36241	7.79405e-21	4.22243e-19
ENSG00000079459	FDFT1	1008.71	-1.27546	0.130681	9.76007	1.67037e-22	1.08526e-20
ENSG00000079785	DDX1	429.95	-1.24439	0.144687	8.60057	7.93233e-18	2.89641e-16
ENSG00000079841	RIMS1	16.6585	1.15562	0.422425	-2.73568	0.00622521	0.0173782
ENSG00000079931	MOXD1	399.233	-1.33838	0.16436	8.14302	3.85547e-16	1.16154e-14
ENSG00000080603	SRCAP	647.651	1.72754	0.160686	-10.751	5.86215e-27	6.01266e-25
ENSG00000080608	PUM3	184.135	-1.01019	0.183435	5.50709	3.64822e-08	3.19911e-07
ENSG00000080618	CPB2	11.5153	1.89875	0.583007	-3.25683	0.00112664	0.00390232
ENSG00000081041	CXCL2	20.9056	1.42414	0.418164	-3.40568	0.000659984	0.00242441
ENSG00000081087	OSTM1	932.134	1.32111	0.135181	-9.77291	1.4716e-22	9.62975e-21
ENSG00000081248	CACNA1S	3.70088	2.35998	0.949581	-2.48528	0.0129449	0.0325486
ENSG00000081665	ZNF506	144.426	2.53118	0.242131	-10.4538	1.40835e-25	1.26041e-23
ENSG00000081818	PCDHB4	4.32959	2.30309	0.874021	-2.63505	0.00841249	0.0225366
ENSG00000081842	PCDHA6	1.73304	4.77645	1.61377	-2.95981	0.00307831	0.00938243
ENSG00000082126	MPP4	8.45349	1.60672	0.665929	-2.41276	0.0158323	0.0387623
ENSG00000082146	STRADB	310.536	-1.26905	0.152702	8.31063	9.51977e-17	3.05452e-15
ENSG00000082512	TRAF5	417.814	-1.42718	0.128681	11.0909	1.38908e-28	1.7252e-26
ENSG00000082684	SEMA5B	9.98573	-1.67427	0.644185	2.59906	0.00934806	0.0246263
ENSG00000083067	TRPM3	8.69991	2.12076	0.728548	-2.91094	0.00360341	0.0107689
ENSG00000083307	GRHL2	2.00412	4.98708	1.94067	-2.56977	0.0101765	0.0264963
ENSG00000083814	ZNF671	93.762	3.49766	0.324216	-10.7881	3.91975e-27	4.11281e-25
ENSG00000083844	ZNF264	1044.53	1.03478	0.125206	-8.2646	1.40169e-16	4.42745e-15
ENSG00000084093	REST	1834.36	1.04465	0.127313	-8.20533	2.29965e-16	7.15242e-15
ENSG00000084453	SLCO1A2	37.2646	1.00003	0.374163	-2.67272	0.00752401	0.020481
ENSG00000084628	NKAIN1	123.393	-1.28814	0.260921	4.93691	7.93693e-07	5.46397e-06
ENSG00000084636	COL16A1	7.69566	2.26816	0.721851	-3.14215	0.00167714	0.00551308
ENSG00000084674	APOB	3.83402	4.87269	1.23276	-3.95266	7.72878e-05	0.000351706
ENSG00000085224	ATRX	2070.18	-1.06669	0.19853	5.37295	7.74603e-08	6.40486e-07
ENSG00000085514	PILRA	97.0118	1.32252	0.272266	-4.85745	1.1891e-06	7.93759e-06
ENSG00000085552	IGSF9	55.1942	1.56895	0.323126	-4.85553	1.20065e-06	8.00301e-06
ENSG00000085563	ABCB1	149.425	1.00474	0.184543	-5.44446	5.19637e-08	4.43526e-07
ENSG00000085644	ZNF213	709.765	1.0618	0.0918585	-11.5591	6.64329e-31	1.00237e-28
ENSG00000085741	WNT11	115.361	-1.0947	0.226275	4.83791	1.31215e-06	8.66395e-06
ENSG00000086300	SNX10	439.28	-1.42773	0.160972	8.86947	7.34952e-19	3.09171e-17
ENSG00000086570	FAT2	36.1964	1.21456	0.336714	-3.60708	0.000309662	0.00123682
ENSG00000086730	LAT2	144.629	1.52232	0.188474	-8.0771	6.63269e-16	1.93439e-14
ENSG00000087116	ADAMTS2	59.4222	-1.14429	0.296357	3.8612	0.000112833	0.000495548
ENSG00000087157	PGS1	970.86	1.72294	0.118001	-14.6011	2.76317e-48	1.5287e-45
ENSG00000087237	CETP	7.74901	4.32404	0.953966	-4.53269	5.82361e-06	3.42531e-05
ENSG00000087494	PTHLH	54.8521	1.0483	0.248882	-4.21204	2.53078e-05	0.000129243
ENSG00000087589	CASS4	282.146	1.92153	0.271998	-7.06447	1.61227e-12	2.91726e-11
ENSG00000088992	TESC	31.9754	-1.08332	0.42305	2.56073	0.0104453	0.0270999
ENSG00000089116	LHX5	2.55266	4.24855	1.3821	-3.07399	0.00211219	0.00673812
ENSG00000089127	OAS1	2.97518	4.47885	1.5537	-2.8827	0.00394278	0.0116704
ENSG00000089163	SIRT4	56.7929	1.18353	0.325098	-3.64055	0.000272061	0.00109963
ENSG00000089327	FXYD5	71.7271	-1.71439	0.251212	6.82449	8.82373e-12	1.43578e-10
ENSG00000089775	ZBTB25	487.541	-1.07984	0.185247	5.82921	5.56914e-09	5.6707e-08
ENSG00000090020	SLC9A1	930.825	1.52562	0.100538	-15.1746	5.20958e-52	3.96297e-49
ENSG00000090238	YPEL3	432.287	1.35757	0.145291	-9.34379	9.2947e-21	4.96179e-19
ENSG00000090530	P3H2	36.0015	1.66012	0.385103	-4.31085	1.6263e-05	8.65385e-05
ENSG00000090554	FLT3LG	25.8529	1.61592	0.334	-4.83809	1.31095e-06	8.65923e-06
ENSG00000090612	ZNF268	737.435	-1.15253	0.213638	5.39477	6.86127e-08	5.72777e-07
ENSG00000090615	GOLGA3	2157.58	1.2402	0.0905623	-13.6944	1.0968e-42	3.77815e-40
ENSG00000090659	CD209	1.86733	4.88175	1.58364	-3.08262	0.00205186	0.00657437
ENSG00000090857	PDPR	2009.22	1.09364	0.148994	-7.34013	2.13388e-13	4.44222e-12
ENSG00000090905	TNRC6A	2565.4	1.00751	0.115123	-8.75156	2.10426e-18	8.25898e-17
ENSG00000091106	NLRC4	180.844	1.43903	0.164757	-8.73426	2.45255e-18	9.50664e-17
ENSG00000091127	PUS7	703.254	-1.26791	0.111076	11.4148	3.52813e-30	4.99326e-28
ENSG00000091129	NRCAM	197.333	-1.55548	0.20822	7.47039	7.9955e-14	1.75661e-12
ENSG00000091138	SLC26A3	7.33897	3.24944	0.79342	-4.09548	4.21289e-05	0.000204942
ENSG00000091428	RAPGEF4	68.1886	-1.31382	0.255273	5.14673	2.65069e-07	1.99726e-06
ENSG00000091592	NLRP1	117.108	1.36365	0.241865	-5.63805	1.71986e-08	1.60858e-07
ENSG00000091704	CPA1	2.22819	4.01145	1.49339	-2.68613	0.00722844	0.0197678
ENSG00000091831	ESR1	19.1365	2.38906	0.571039	-4.18371	2.86791e-05	0.000144599
ENSG00000092051	JPH4	10.7863	3.0047	0.744942	-4.03347	5.49594e-05	0.000259849
ENSG00000092054	MYH7	3.5496	4.76118	1.30877	-3.6379	0.000274872	0.00110996
ENSG00000092098	RNF31	39.3345	1.022	0.407266	-2.50941	0.0120934	0.0307249
ENSG00000092929	UNC13D	8.11846	2.33492	0.738158	-3.16317	0.00156059	0.00518029
ENSG00000095203	EPB41L4B	152.087	-1.0419	0.189436	5.5	3.7979e-08	3.31762e-07
ENSG00000095303	PTGS1	25.2512	-1.84299	0.606863	3.03692	0.00239012	0.00752092
ENSG00000095370	SH2D3C	198.374	-1.26078	0.204914	6.15272	7.61667e-10	8.98305e-09
ENSG00000095627	TDRD1	1.35948	4.42287	1.8156	-2.43604	0.0148491	0.03665
ENSG00000096070	BRPF3	2048.03	1.69632	0.152997	-11.0873	1.44658e-28	1.78448e-26
ENSG00000096080	MRPS18A	31.2575	-1.50286	0.487465	3.08301	0.00204916	0.0065692
ENSG00000096746	HNRNPH3	2362.94	-1.12371	0.151158	7.43402	1.05346e-13	2.26537e-12
ENSG00000099194	SCD	11014.3	-1.60762	0.189191	8.49737	1.93937e-17	6.70588e-16
ENSG00000099250	NRP1	791.194	1.23291	0.145602	-8.46772	2.50247e-17	8.58789e-16
ENSG00000099326	MZF1	1094.21	1.36974	0.128165	-10.6873	1.1676e-26	1.14607e-24
ENSG00000099331	MYO9B	973.638	1.29328	0.11365	-11.3795	5.28935e-30	7.37158e-28
ENSG00000099365	STX1B	58.4808	1.08746	0.298644	-3.64134	0.000271228	0.00109699
ENSG00000099381	SETD1A	3862.54	1.31724	0.118612	-11.1054	1.18037e-28	1.47603e-26
ENSG00000099901	RANBP1	1699.9	-1.30629	0.133466	9.78738	1.27555e-22	8.4071e-21
ENSG00000100027	YPEL1	89.4644	1.86724	0.234159	-7.97422	1.53344e-15	4.24181e-14
ENSG00000100146	SOX10	15.8173	1.37253	0.492843	-2.78493	0.00535388	0.0152585
ENSG00000100147	CCDC134	61.463	1.36509	0.327166	-4.17248	3.01308e-05	0.000151126
ENSG00000100156	SLC16A8	109.603	1.38772	0.321289	-4.31921	1.5659e-05	8.35923e-05
ENSG00000100167	2020-09-03	638.691	-1.56271	0.174465	8.95715	3.33189e-19	1.46933e-17
ENSG00000100218	RSPH14	8.2984	-4.3137	1.27328	3.38786	0.000704392	0.0025683
ENSG00000100292	HMOX1	2453.99	4.5981	0.373013	-12.3269	6.48921e-35	1.2341e-32
ENSG00000100302	RASD2	214.46	1.05809	0.214028	-4.94372	7.66447e-07	5.29437e-06
ENSG00000100330	MTMR3	2028.47	1.33324	0.1438	-9.27153	1.83499e-20	9.49051e-19
ENSG00000100336	APOL4	3.99622	2.77326	0.947559	-2.92674	0.00342532	0.0102991
ENSG00000100353	EIF3D	1864.05	-1.00479	0.331052	3.03515	0.00240418	0.00756256
ENSG00000100354	TNRC6B	2677.68	1.2888	0.185035	-6.96519	3.27961e-12	5.68051e-11
ENSG00000100387	RBX1	122.293	-1.13499	0.284555	3.98866	6.64463e-05	0.000308444
ENSG00000100393	EP300	3817.76	1.34094	0.133288	-10.0605	8.25803e-24	6.36147e-22
ENSG00000100399	CHADL	18.0328	2.69238	0.577724	-4.66033	3.15703e-06	1.93481e-05
ENSG00000100427	MLC1	10.5973	2.11636	0.594599	-3.55931	0.000371832	0.00145583
ENSG00000100439	ABHD4	458.401	1.58706	0.137705	-11.5251	9.86432e-31	1.44074e-28
ENSG00000100453	GZMB	5.24016	4.0569	1.02512	-3.9575	7.57373e-05	0.000345598
ENSG00000100461	RBM23	2753.55	1.0319	0.129598	-7.96229	1.68882e-15	4.64028e-14
ENSG00000100478	AP4S1	142.74	1.17707	0.20137	-5.84528	5.05707e-09	5.17528e-08
ENSG00000100504	PYGL	1701.87	-1.12352	0.095156	11.8071	3.58639e-32	5.74357e-30
ENSG00000100505	TRIM9	488.726	-1.26033	0.20688	6.0921	1.11441e-09	1.29015e-08
ENSG00000100567	PSMA3	293.867	1.08183	0.199946	-5.41064	6.2799e-08	5.28594e-07
ENSG00000100575	TIMM9	216.857	-1.41279	0.218058	6.47895	9.23631e-11	1.27998e-09
ENSG00000100626	GALNT16	302.245	-1.39441	0.18053	7.72398	1.12756e-14	2.78942e-13
ENSG00000100632	ERH	894.928	-1.32339	0.180617	7.32705	2.35268e-13	4.86995e-12
ENSG00000100764	PSMC1	63.4119	-1.17917	0.461931	2.55269	0.0106894	0.0276307
ENSG00000100767	PAPLN	42.572	1.06077	0.36151	-2.93429	0.00334313	0.0100785
ENSG00000100867	DHRS2	287.671	-2.23195	0.436454	5.11382	3.15705e-07	2.34492e-06
ENSG00000100889	PCK2	595.325	-1.38377	0.141634	9.77003	1.51405e-22	9.87214e-21
ENSG00000100926	TM9SF1	181.492	1.27238	0.1933	-6.58239	4.62943e-11	6.74538e-10
ENSG00000101000	PROCR	162.372	-1.44016	0.21238	6.78108	1.19284e-11	1.91874e-10
ENSG00000101017	CD40	20.4585	-1.53904	0.489542	3.14383	0.0016675	0.00548352
ENSG00000101049	SGK2	66.6347	1.08278	0.296954	-3.6463	0.000266043	0.00107913
ENSG00000101082	SLA2	7.18439	4.2337	1.03696	-4.08278	4.44998e-05	0.000215157
ENSG00000101096	NFATC2	136.134	1.27163	0.223955	-5.67805	1.3624e-08	1.30011e-07
ENSG00000101115	SALL4	272.309	1.44762	0.133251	-10.8639	1.71257e-27	1.8611e-25
ENSG00000101162	TUBB1	58.6178	2.24784	0.278787	-8.06292	7.44939e-16	2.16566e-14
ENSG00000101187	SLCO4A1	226.911	-1.30949	0.211685	6.186	6.17083e-10	7.40216e-09
ENSG00000101191	DIDO1	3664.99	1.04753	0.0980539	-10.6832	1.21958e-26	1.18435e-24
ENSG00000101194	SLC17A9	6.68429	2.63967	0.785915	-3.35872	0.000783034	0.00283024
ENSG00000101203	COL20A1	62.0782	1.2245	0.517262	-2.36726	0.0179202	0.0431678
ENSG00000101204	CHRNA4	108.511	-1.01329	0.29402	3.44633	0.000568253	0.00211943
ENSG00000101220	C20orf27	702.68	-1.01988	0.17569	5.80501	6.43636e-09	6.49219e-08
ENSG00000101306	MYLK2	101.072	2.15885	0.236164	-9.14134	6.16855e-20	2.97934e-18
ENSG00000101331	CCM2L	32.4847	-1.0796	0.431891	2.49971	0.0124295	0.0314432
ENSG00000101361	NOP56	4258.17	-1.38841	0.146057	9.50591	1.98305e-21	1.15301e-19
ENSG00000101400	SNTA1	186.91	-1.07797	0.220501	4.88874	1.01485e-06	6.85717e-06
ENSG00000101425	BPI	2.87337	5.50496	1.34429	-4.09508	4.22024e-05	0.00020519
ENSG00000101440	ASIP	19.2692	1.0746	0.404133	-2.65904	0.0078364	0.0212237
ENSG00000101445	PPP1R16B	182.66	-1.09066	0.197131	5.53266	3.15418e-08	2.79543e-07
ENSG00000101638	ST8SIA5	87.3557	3.24983	0.241367	-13.4643	2.53828e-41	8.13005e-39
ENSG00000101665	SMAD7	1318.73	2.80254	0.101212	-27.6898	9.2572e-169	1.69009e-164
ENSG00000101670	LIPG	11.9877	-1.53509	0.626639	2.44972	0.0142966	0.0354781
ENSG00000101745	ANKRD12	939.771	1.56578	0.224953	-6.96047	3.39149e-12	5.8524e-11
ENSG00000101883	RHOXF1	13.2947	-2.93525	0.729525	4.02351	5.73369e-05	0.000270002
ENSG00000101938	CHRDL1	12.7464	-2.48769	0.725647	3.42824	0.0006075	0.00225201
ENSG00000101955	SRPX	29.2005	-1.46149	0.370342	3.94632	7.9362e-05	0.000360046
ENSG00000102003	SYP	288.298	-1.3833	0.258993	5.34106	9.24035e-08	7.52794e-07
ENSG00000102032	RENBP	36.4522	1.50868	0.307535	-4.90571	9.30886e-07	6.33676e-06
ENSG00000102057	KCND1	332.833	1.22113	0.175284	-6.96654	3.24835e-12	5.63214e-11
ENSG00000102144	PGK1	3129.26	-1.01393	0.180593	5.61444	1.97194e-08	1.82011e-07
ENSG00000102172	SMS	508.329	-1.15857	0.198269	5.84344	5.11331e-09	5.22405e-08
ENSG00000102312	PORCN	76.2819	-1.50444	0.263664	5.70588	1.15741e-08	1.11685e-07
ENSG00000102313	ITIH6	15.9822	2.10645	0.495524	-4.25096	2.12857e-05	0.000110089
ENSG00000102359	SRPX2	8.18335	2.77588	0.690928	-4.01761	5.87904e-05	0.000276419
ENSG00000102452	NALCN	3.30958	5.17987	1.2578	-4.1182	3.81848e-05	0.000187101
ENSG00000102678	FGF9	132.594	-1.17931	0.186359	6.32813	2.48148e-10	3.16814e-09
ENSG00000102753	KPNA3	530.945	-1.17459	0.141262	8.31499	9.17582e-17	2.94935e-15
ENSG00000102878	HSF4	51.6242	-1.4078	0.369036	3.81479	0.000136297	0.000587991
ENSG00000102908	NFAT5	4755.58	1.47795	0.148897	-9.92599	3.20908e-23	2.29758e-21
ENSG00000102924	CBLN1	14.9894	-1.49373	0.521181	2.86606	0.0041562	0.0122111
ENSG00000103042	SLC38A7	653.87	1.2707	0.164125	-7.74228	9.76489e-15	2.42554e-13
ENSG00000103043	VAC14	809.484	1.08726	0.102521	-10.6053	2.8152e-26	2.66307e-24
ENSG00000103061	SLC7A6OS	226.016	1.06049	0.17674	-6.00028	1.9698e-09	2.1822e-08
ENSG00000103111	MON1B	1454.95	1.09368	0.086313	-12.6711	8.54609e-37	1.87983e-34
ENSG00000103145	HCFC1R1	363.497	2.09273	0.160232	-13.0606	5.52676e-39	1.46235e-36
ENSG00000103150	MLYCD	335.106	1.10043	0.178953	-6.14924	7.78556e-10	9.17631e-09
ENSG00000103154	NECAB2	37.243	-1.02397	0.330968	3.09385	0.00197579	0.00636302
ENSG00000103202	NME4	1034.62	-1.62172	0.126477	12.8223	1.23013e-37	2.87929e-35
ENSG00000103222	ABCC1	37.8957	-1.46738	0.339244	4.32543	1.52236e-05	8.15783e-05
ENSG00000103253	HAGHL	172.64	-1.21728	0.216799	5.61482	1.96772e-08	1.81779e-07
ENSG00000103546	SLC6A2	1.8851	3.73396	1.5645	-2.38668	0.0170012	0.0412809
ENSG00000103876	FAH	88.993	-1.38305	0.211571	6.53703	6.27518e-11	8.92258e-10
ENSG00000103888	CEMIP	86.0026	2.39167	0.27803	-8.6022	7.81998e-18	2.86111e-16
ENSG00000104055	TGM5	1.73872	4.78073	1.63595	-2.9223	0.00347456	0.0104265
ENSG00000104142	VPS18	906.734	1.24457	0.135837	-9.16224	5.08318e-20	2.48803e-18
ENSG00000104228	TRIM35	651.089	1.09024	0.194222	-5.61335	1.98451e-08	1.82893e-07
ENSG00000104267	CA2	324.727	-2.26736	0.205958	11.0088	3.46487e-28	4.08117e-26
ENSG00000104332	SFRP1	12.0805	-2.58328	0.761321	3.39315	0.00069093	0.00252437
ENSG00000104413	ESRP1	8.81332	2.02069	0.854742	-2.36409	0.0180742	0.0434757
ENSG00000104549	SQLE	1913.08	-1.61958	0.19211	8.43048	3.44239e-17	1.15955e-15
ENSG00000104722	NEFM	2500.83	-1.4666	0.325068	4.51166	6.43232e-06	3.74555e-05
ENSG00000104814	MAP4K1	24.0054	-1.10568	0.377325	2.93032	0.00338612	0.010195
ENSG00000104880	ARHGEF18	102.037	1.13652	0.197494	-5.75472	8.67832e-09	8.57824e-08
ENSG00000104888	SLC17A7	23.878	-1.58504	0.418811	3.78463	0.000153939	0.00065757
ENSG00000104938	CLEC4M	1.32539	4.38952	1.8782	-2.33709	0.0194345	0.0462783
ENSG00000104998	IL27RA	103.146	-1.0862	0.195206	5.5644	2.63057e-08	2.36118e-07
ENSG00000105146	AURKC	30.4621	1.42206	0.35501	-4.00569	6.18357e-05	0.000289322
ENSG00000105185	PDCD5	271.371	-1.00334	0.175349	5.72195	1.0531e-08	1.02378e-07
ENSG00000105193	RPS16	1582.85	-1.97356	0.113046	17.458	2.99009e-68	4.54918e-65
ENSG00000105202	FBL	608.374	-1.29363	0.144601	8.94625	3.67767e-19	1.61402e-17
ENSG00000105204	DYRK1B	424.597	1.45456	0.179741	-8.09256	5.84214e-16	1.71755e-14
ENSG00000105219	CNTD2	90.7332	1.97846	0.291605	-6.78474	1.16298e-11	1.87236e-10
ENSG00000105220	GPI	1742.02	-1.30596	0.14227	9.17944	4.33357e-20	2.15634e-18
ENSG00000105227	PRX	141.438	1.09666	0.18176	-6.03358	1.60365e-09	1.80394e-08
ENSG00000105251	SHD	11.8586	1.73805	0.576687	-3.01386	0.0025795	0.00803788
ENSG00000105255	FSD1	300.125	-1.08445	0.149812	7.23874	4.52888e-13	9.04637e-12
ENSG00000105258	POLR2I	120.359	-1.23867	0.28798	4.30124	1.69842e-05	9.00873e-05
ENSG00000105327	BBC3	1031.18	1.66559	0.0831429	-20.0329	2.84824e-89	1.30001e-85
ENSG00000105388	CEACAM5	1.34091	3.80514	1.65036	-2.30564	0.0211306	0.0497141
ENSG00000105409	ATP1A3	41.2353	-2.22742	0.36365	6.12517	9.05884e-10	1.06358e-08
ENSG00000105483	CARD8	759.049	1.14509	0.11539	-9.9237	3.28367e-23	2.33268e-21
ENSG00000105499	PLA2G4C	116.689	1.66388	0.333325	-4.99177	5.98297e-07	4.21417e-06
ENSG00000105518	TMEM205	222.96	-1.03639	0.222871	4.65017	3.31662e-06	2.02139e-05
ENSG00000105519	CAPS	135.076	1.11579	0.193119	-5.77775	7.57076e-09	7.54884e-08
ENSG00000105550	FGF21	78.5018	-1.70834	0.477006	3.58138	0.000341788	0.00134949
ENSG00000105556	MIER2	523.796	1.05778	0.167827	-6.30282	2.92285e-10	3.68018e-09
ENSG00000105613	MAST1	217.522	-1.21962	0.152253	8.01047	1.1427e-15	3.22945e-14
ENSG00000105618	PRPF31	33.9869	-1.21597	0.465902	2.60993	0.00905597	0.0240033
ENSG00000105639	JAK3	42.033	-2.76987	0.410652	6.74506	1.52966e-11	2.42002e-10
ENSG00000105640	RPL18A	372.781	-1.91149	0.5061	3.77692	0.000158783	0.000675734
ENSG00000105649	RAB3A	90.9319	-1.74862	0.262148	6.67034	2.5521e-11	3.91214e-10
ENSG00000105792	CFAP69	93.5739	-1.08928	0.230375	4.72831	2.264e-06	1.43023e-05
ENSG00000105851	PIK3CG	7.9326	6.96833	1.12033	-6.2199	4.97462e-10	6.07502e-09
ENSG00000105856	HBP1	450.17	1.41699	0.229112	-6.1847	6.22205e-10	7.45869e-09
ENSG00000105928	GSDME	172.811	1.01329	0.18842	-5.37783	7.53891e-08	6.24491e-07
ENSG00000105939	ZC3HAV1	3042.7	1.22866	0.090436	-13.5859	4.85245e-42	1.61075e-39
ENSG00000105953	OGDH	529.872	1.28632	0.109956	-11.6985	1.29691e-31	2.04118e-29
ENSG00000105967	TFEC	4.19133	2.39085	0.968699	-2.46811	0.013583	0.0339009
ENSG00000105993	DNAJB6	3093.61	1.6694	0.118277	-14.1144	3.09835e-45	1.34682e-42
ENSG00000106031	HOXA13	528.313	-1.88412	0.26429	7.12898	1.01115e-12	1.88759e-11
ENSG00000106049	HIBADH	392.864	-1.44314	0.151887	9.5014	2.07084e-21	1.20023e-19
ENSG00000106069	CHN2	17.4549	1.41427	0.557214	-2.53811	0.0111454	0.0286151
ENSG00000106333	PCOLCE	207.773	-1.60761	0.184033	8.73547	2.42642e-18	9.43107e-17
ENSG00000106336	FBXO24	47.4368	-1.49168	0.39076	3.81738	0.000134878	0.000582972
ENSG00000106351	AGFG2	145.941	1.01811	0.194359	-5.23828	1.62082e-07	1.27274e-06
ENSG00000106366	SERPINE1	2.9565	3.06171	1.16277	-2.63313	0.00846032	0.0226415
ENSG00000106484	MEST	17.3548	1.9032	0.443493	-4.29138	1.77569e-05	9.36961e-05
ENSG00000106538	RARRES2	10.1629	2.36252	0.582297	-4.05724	4.9656e-05	0.000237571
ENSG00000106588	PSMA2	99.0105	-1.30354	0.415058	3.14062	0.00168591	0.00553791
ENSG00000106605	BLVRA	137.213	-1.00719	0.204882	4.91593	8.83602e-07	6.0374e-06
ENSG00000106624	AEBP1	31.8067	1.35323	0.364916	-3.70832	0.000208641	0.000866308
ENSG00000106648	GALNTL5	8.77067	2.04793	0.735977	-2.7826	0.00539253	0.0153471
ENSG00000106688	SLC1A1	90.4757	-1.92045	0.265829	7.22439	5.03354e-13	9.978e-12
ENSG00000106823	ECM2	6.2619	2.37683	0.758	-3.13566	0.00171467	0.00561318
ENSG00000107021	TBC1D13	1097.61	1.29601	0.132133	-9.80838	1.0362e-22	6.87925e-21
ENSG00000107282	APBA1	15.7805	2.17256	0.456118	-4.76314	1.90603e-06	1.22142e-05
ENSG00000107331	ABCA2	445.947	-1.43649	0.169325	8.4836	2.1833e-17	7.52084e-16
ENSG00000107537	PHYH	137.38	-1.02921	0.195526	5.26382	1.41096e-07	1.12293e-06
ENSG00000107719	PALD1	554.734	-1.4495	0.156187	9.2805	1.68678e-20	8.74875e-19
ENSG00000107742	SPOCK2	239.019	3.25393	0.253266	-12.8479	8.83697e-38	2.09528e-35
ENSG00000107796	ACTA2	65.0562	1.01997	0.319894	-3.18845	0.00143036	0.00480303
ENSG00000107833	NPM3	27.6368	-1.16366	0.43549	2.67208	0.00753836	0.0205125
ENSG00000107984	DKK1	75.5227	1.58699	0.267219	-5.93891	2.86915e-09	3.06149e-08
ENSG00000108231	LGI1	8.3482	-1.8171	0.741444	2.45076	0.0142556	0.0353909
ENSG00000108298	RPL19	753.899	-1.03602	0.103037	10.0549	8.74428e-24	6.67968e-22
ENSG00000108306	FBXL20	634.819	1.19715	0.168482	-7.10549	1.19895e-12	2.21775e-11
ENSG00000108309	RUNDC3A	57.4834	-1.55609	0.347949	4.47218	7.74259e-06	4.40912e-05
ENSG00000108342	CSF3	3.96065	3.9356	1.0956	-3.59219	0.000327908	0.00129974
ENSG00000108479	GALK1	185.535	-1.26766	0.17763	7.1365	9.5734e-13	1.80187e-11
ENSG00000108590	MED31	18.8702	1.7188	0.416093	-4.13081	3.61495e-05	0.000178325
ENSG00000108669	CYTH1	1351.03	1.34021	0.15254	-8.78595	1.55044e-18	6.28226e-17
ENSG00000108759	KRT32	92.7014	2.95644	0.401652	-7.3607	1.82946e-13	3.84355e-12
ENSG00000108839	ALOX12	138.439	2.26613	0.225142	-10.0653	7.86131e-24	6.08152e-22
ENSG00000108846	ABCC3	2.41246	3.09767	1.33896	-2.31349	0.0206955	0.0488351
ENSG00000108932	SLC16A6	124.281	-1.80211	0.223917	8.04813	8.40697e-16	2.42091e-14
ENSG00000108960	MMD	252.599	-1.34475	0.154421	8.70837	3.08264e-18	1.17987e-16
ENSG00000109061	MYH1	3.94804	2.50032	0.996809	-2.50832	0.0121306	0.0308108
ENSG00000109063	MYH3	147.67	1.01039	0.216384	-4.66942	3.02047e-06	1.85735e-05
ENSG00000109066	TMEM104	459.006	1.1653	0.123127	-9.46422	2.95766e-21	1.67696e-19
ENSG00000109079	TNFAIP1	1041.21	1.13889	0.107304	-10.6136	2.57622e-26	2.44969e-24
ENSG00000109101	FOXN1	2.28556	4.6187	1.40781	-3.28077	0.00103526	0.0036243
ENSG00000109255	NMU	71.6197	-1.44233	0.278113	5.18613	2.14708e-07	1.64289e-06
ENSG00000109436	TBC1D9	533.946	1.00022	0.150769	-6.63411	3.26469e-11	4.88954e-10
ENSG00000109452	INPP4B	42.8669	-1.03923	0.387756	2.68012	0.00735961	0.0200934
ENSG00000109475	RPL34	510.024	-1.67805	0.227584	7.3733	1.66452e-13	3.51319e-12
ENSG00000109576	AADAT	253.45	-1.04504	0.145341	7.1903	6.46504e-13	1.25433e-11
ENSG00000109618	SEPSECS	246.097	-1.05472	0.192572	5.47703	4.32515e-08	3.74061e-07
ENSG00000109667	SLC2A9	10.9598	1.52286	0.623393	-2.44285	0.0145716	0.0360635
ENSG00000109756	RAPGEF2	1437.75	1.64382	0.129338	-12.7095	5.23911e-37	1.16647e-34
ENSG00000109832	DDX25	12.1374	2.24378	0.780318	-2.87547	0.00403421	0.011889
ENSG00000109861	CTSC	625.152	-1.1819	0.140735	8.39807	4.53889e-17	1.50941e-15
ENSG00000109919	MTCH2	538.475	-1.08702	0.13048	8.33099	8.01715e-17	2.58603e-15
ENSG00000109956	B3GAT1	26.0734	-1.06085	0.390529	2.71644	0.00659891	0.0182872
ENSG00000110169	HPX	67.7428	1.14046	0.243681	-4.68015	2.86669e-06	1.76994e-05
ENSG00000110200	ANAPC15	37.303	1.17949	0.324764	-3.63183	0.000281414	0.00113292
ENSG00000110328	GALNT18	203.629	-1.28567	0.222245	5.7849	7.25544e-09	7.25425e-08
ENSG00000110375	UPK2	9.06892	1.46401	0.564349	-2.59416	0.00948231	0.0249379
ENSG00000110427	KIAA1549L	190.196	-1.41779	0.281048	5.04466	4.54324e-07	3.2772e-06
ENSG00000110492	MDK	1822.16	-1.14073	0.332197	3.43391	0.000594952	0.00220908
ENSG00000110628	SLC22A18	2.553	-4.50247	1.68583	2.67078	0.00756754	0.020578
ENSG00000110700	RPS13	1172.65	-1.47069	0.102432	14.3577	9.52941e-47	4.83273e-44
ENSG00000110871	COQ5	305.563	-1.03626	0.141977	7.29879	2.90357e-13	5.94288e-12
ENSG00000110900	TSPAN11	62.1393	1.23204	0.319564	-3.85539	0.000115543	0.000505868
ENSG00000110934	BIN2	4.7114	4.2359	1.04194	-4.06541	4.79487e-05	0.00023049
ENSG00000111144	LTA4H	573.056	-1.51369	0.165975	9.12002	7.51101e-20	3.58038e-18
ENSG00000111181	SLC6A12	19.3263	1.56479	0.396849	-3.94302	8.04611e-05	0.000364601
ENSG00000111231	GPN3	194.923	-1.38136	0.24529	5.63154	1.78608e-08	1.66625e-07
ENSG00000111241	FGF6	2.05675	4.45989	1.43205	-3.11435	0.0018435	0.00598448
ENSG00000111305	GSG1	3.39743	2.6716	0.998811	-2.67478	0.00747792	0.0203707
ENSG00000111319	SCNN1A	4.69016	2.09197	0.791899	-2.64171	0.00824884	0.0221763
ENSG00000111331	OAS3	37.4523	1.62502	0.337021	-4.82172	1.42325e-06	9.32335e-06
ENSG00000111335	OAS2	2.0681	3.91184	1.52992	-2.55689	0.0105613	0.0273615
ENSG00000111644	ACRBP	15.9698	1.98453	0.44577	-4.45192	8.5105e-06	4.79556e-05
ENSG00000111653	ING4	217.3	1.66443	0.143309	-11.6143	3.48708e-31	5.34989e-29
ENSG00000111669	TPI1	4017.17	-1.53801	0.103323	14.8854	4.09888e-50	2.58046e-47
ENSG00000111728	ST8SIA1	20.4585	-1.67246	0.583809	2.86474	0.00417346	0.0122559
ENSG00000111860	CEP85L	779.071	1.20781	0.120958	-9.98535	1.76682e-23	1.29027e-21
ENSG00000111906	HDDC2	266.615	-1.1768	0.157072	7.49208	6.77893e-14	1.50413e-12
ENSG00000112053	SLC26A8	1.82336	3.7085	1.48304	-2.5006	0.0123983	0.0313729
ENSG00000112116	IL17F	13.4535	1.26468	0.530398	-2.3844	0.0171069	0.0414935
ENSG00000112139	MDGA1	118.729	-1.04581	0.203427	5.14094	2.73365e-07	2.05383e-06
ENSG00000112182	BACH2	620.89	1.35256	0.227027	-5.95771	2.55799e-09	2.75686e-08
ENSG00000112212	TSPO2	17.6462	1.27766	0.548465	-2.32951	0.0198318	0.047071
ENSG00000112246	SIM1	199.696	-1.14752	0.209064	5.48882	4.0462e-08	3.5244e-07
ENSG00000112294	ALDH5A1	763.776	-1.00377	0.138936	7.2247	5.02199e-13	9.96592e-12
ENSG00000112306	RPS12	354.324	-1.61149	0.184271	8.74525	2.22518e-18	8.69916e-17
ENSG00000112309	B3GAT2	69.8856	-1.16536	0.292247	3.98759	6.67478e-05	0.000309607
ENSG00000112343	TRIM38	403.479	1.20266	0.157224	-7.64934	2.02014e-14	4.80858e-13
ENSG00000112406	HECA	1323.07	1.03487	0.106726	-9.69651	3.11996e-22	1.97782e-20
ENSG00000112486	CCR6	54.6053	-1.83478	0.578033	3.17418	0.00150258	0.00501787
ENSG00000112499	SLC22A2	1.56898	4.62968	1.73424	-2.66957	0.00759477	0.0206428
ENSG00000112599	GUCA1B	313.37	1.02098	0.180955	-5.64219	1.67898e-08	1.57473e-07
ENSG00000112667	DNPH1	368.462	-1.16448	0.198003	5.88112	4.07501e-09	4.23435e-08
ENSG00000112715	VEGFA	2446.06	-1.22102	0.137542	8.87741	6.84377e-19	2.90574e-17
ENSG00000112759	SLC29A1	752.942	-1.39819	0.140064	9.9825	1.81826e-23	1.32255e-21
ENSG00000112773	TENT5A	1466.58	1.60562	0.0783614	-20.4899	2.64968e-93	1.61251e-89
ENSG00000112782	CLIC5	26.6283	1.35568	0.452745	-2.99436	0.00275019	0.00849143
ENSG00000112818	MEP1A	2.69905	3.29156	1.19725	-2.74926	0.00597298	0.016787
ENSG00000112855	HARS2	331.562	-1.09146	0.229815	4.74929	2.04128e-06	1.30215e-05
ENSG00000112983	BRD8	1894.9	1.11499	0.138804	-8.03284	9.52404e-16	2.7254e-14
ENSG00000113083	LOX	428.802	-1.03921	0.213321	4.87158	1.1071e-06	7.42824e-06
ENSG00000113140	SPARC	37.1182	-1.23772	0.306078	4.04382	5.25878e-05	0.00025022
ENSG00000113209	PCDHB5	6.86292	2.00398	0.746939	-2.68292	0.00729829	0.0199379
ENSG00000113211	PCDHB6	2.61118	4.81931	1.35725	-3.55079	0.00038407	0.00150053
ENSG00000113212	PCDHB7	5.45417	3.2717	1.10418	-2.96302	0.00304638	0.00929286
ENSG00000113231	PDE8B	84.0645	-1.07796	0.239166	4.50715	6.5703e-06	3.81412e-05
ENSG00000113248	PCDHB15	21.9663	1.6417	0.473221	-3.46921	0.000522	0.00196945
ENSG00000113262	GRM6	1.42902	4.49797	1.73149	-2.59774	0.00938395	0.024697
ENSG00000113356	POLR3G	433.169	-1.50148	0.150282	9.99109	1.66745e-23	1.22753e-21
ENSG00000113396	SLC27A6	32.7429	-1.01976	0.371464	2.74524	0.00604664	0.0169616
ENSG00000113407	TARS	2536.54	-1.00856	0.158835	6.34977	2.15634e-10	2.80202e-09
ENSG00000113430	IRX4	29.8978	1.13453	0.325984	-3.48031	0.000500832	0.0018994
ENSG00000113460	BRIX1	622.885	-1.39536	0.239998	5.81408	6.09694e-09	6.17028e-08
ENSG00000113492	AGXT2	3.53688	5.27152	1.23156	-4.28037	1.8658e-05	9.77161e-05
ENSG00000113742	CPEB4	1520.41	2.03996	0.118102	-17.2728	7.5373e-67	1.05853e-63
ENSG00000113749	HRH2	5.64828	2.46984	1.0202	-2.42095	0.0154802	0.0380021
ENSG00000114107	CEP70	109.562	-1.00362	0.230213	4.35955	1.30328e-05	7.11545e-05
ENSG00000114113	RBP2	9.93936	2.65211	0.718994	-3.68864	0.000225452	0.000930398
ENSG00000114124	GRK7	6.33146	2.41754	0.844351	-2.86319	0.00419404	0.0123064
ENSG00000114200	BCHE	157.175	-1.29903	0.304616	4.26447	2.00378e-05	0.000104195
ENSG00000114248	LRRC31	2.37155	3.57141	1.3622	-2.6218	0.00874679	0.0232954
ENSG00000114268	PFKFB4	355.565	-1.56355	0.189108	8.26803	1.36195e-16	4.31685e-15
ENSG00000114279	FGF12	46.8141	-1.18597	0.396349	2.99223	0.00276946	0.00854087
ENSG00000114315	HES1	467.554	-1.21221	0.15717	7.7127	1.23181e-14	3.03907e-13
ENSG00000114391	RPL24	850.483	-1.51639	0.442971	3.42322	0.000618849	0.00229175
ENSG00000114395	CYB561D2	205.131	1.22767	0.204932	-5.99064	2.09015e-09	2.30017e-08
ENSG00000114446	IFT57	739.164	-1.2339	0.105067	11.7439	7.589e-32	1.2048e-29
ENSG00000114547	ROPN1B	6.7209	1.87133	0.738722	-2.5332	0.0113027	0.0289618
ENSG00000114638	UPK1B	3.09374	2.79399	1.1897	-2.34849	0.01885	0.045093
ENSG00000114646	CSPG5	402.283	-1.15098	0.191511	6.00996	1.85573e-09	2.06586e-08
ENSG00000114656	KIAA1257	55.1266	1.7204	0.319611	-5.3828	7.3335e-08	6.09134e-07
ENSG00000114686	MRPL3	1446.51	-1.12671	0.104796	10.7514	5.83749e-27	6.01266e-25
ENSG00000114735	HEMK1	987.923	1.3012	0.196846	-6.61024	3.83704e-11	5.69072e-10
ENSG00000114796	KLHL24	806.185	1.00841	0.169165	-5.96112	2.50511e-09	2.70786e-08
ENSG00000114805	PLCH1	369.483	-1.08161	0.2408	4.49173	7.06477e-06	4.06754e-05
ENSG00000114812	VIPR1	185.487	-1.22815	0.186099	6.59944	4.12723e-11	6.07178e-10
ENSG00000114841	DNAH1	433.85	1.29384	0.231118	-5.59816	2.16635e-08	1.9736e-07
ENSG00000114933	INO80D	1848.08	1.42458	0.132911	-10.7184	8.34712e-27	8.3275e-25
ENSG00000114942	EEF1B2	1302.11	-1.92943	0.127887	15.0869	1.9742e-51	1.38627e-48
ENSG00000114948	ADAM23	194.094	-1.78874	0.169978	10.5234	6.74244e-26	6.18576e-24
ENSG00000115107	STEAP3	707.325	-1.08467	0.153397	7.07103	1.53792e-12	2.79609e-11
ENSG00000115128	SF3B6	412.444	-1.23465	0.254835	4.8449	1.26676e-06	8.38857e-06
ENSG00000115129	TP53I3	70.1358	1.38221	0.262911	-5.25733	1.46164e-07	1.16073e-06
ENSG00000115233	PSMD14	433.344	-1.07944	0.180487	5.98069	2.22192e-09	2.43638e-08
ENSG00000115239	ASB3	71.2288	1.873	0.246073	-7.61157	2.70783e-14	6.35436e-13
ENSG00000115257	PCSK4	149.726	-1.00532	0.213659	4.70527	2.53532e-06	1.5787e-05
ENSG00000115266	APC2	622.423	1.36517	0.201797	-6.76509	1.33226e-11	2.128e-10
ENSG00000115282	TTC31	390.561	1.0097	0.124533	-8.10789	5.15063e-16	1.52407e-14
ENSG00000115290	GRB14	70.3194	-1.57298	0.360703	4.36086	1.29553e-05	7.07736e-05
ENSG00000115297	TLX2	29.7799	2.89823	0.34487	-8.40383	4.32138e-17	1.4397e-15
ENSG00000115446	UNC50	422.21	1.04083	0.124511	-8.35932	6.3079e-17	2.05649e-15
ENSG00000115523	GNLY	16.5274	-2.91333	0.721056	4.04036	5.33686e-05	0.000253539
ENSG00000115525	ST3GAL5	144.118	-1.37601	0.192475	7.14904	8.73858e-13	1.6567e-11
ENSG00000115590	IL1R2	2.08457	4.47251	1.44001	-3.10589	0.00189709	0.00614035
ENSG00000115592	PRKAG3	1.75349	4.79174	1.61178	-2.97295	0.00294956	0.00903676
ENSG00000115604	IL18R1	82.3543	-2.0039	0.308799	6.48932	8.6224e-11	1.20351e-09
ENSG00000115648	MLPH	1.5396	4.01724	1.5717	-2.55598	0.0105891	0.0274141
ENSG00000115718	PROC	20.276	2.08502	0.470982	-4.42696	9.55684e-06	5.34557e-05
ENSG00000115816	CEBPZ	1324.89	-1.00046	0.140059	7.14316	9.12104e-13	1.72206e-11
ENSG00000115841	RMDN2	36.3807	1.53246	0.340905	-4.49528	6.948e-06	4.01169e-05
ENSG00000115850	LCT	10.0611	1.49636	0.590099	-2.53578	0.0112196	0.0287853
ENSG00000115866	DARS	544.409	-1.08776	0.208957	5.20567	1.93299e-07	1.49355e-06
ENSG00000115896	PLCL1	84.8368	1.1197	0.236077	-4.74295	2.10631e-06	1.33942e-05
ENSG00000115977	AAK1	1199.54	1.09651	0.17048	-6.43191	1.2601e-10	1.70412e-09
ENSG00000116014	KISS1R	28.5678	-1.53321	0.393491	3.89642	9.76255e-05	0.000434507
ENSG00000116031	CD207	8.89815	-1.90432	0.736451	2.58581	0.00971498	0.0254617
ENSG00000116032	GRIN3B	33.8705	-1.45774	0.372402	3.91442	9.0622e-05	0.000405909
ENSG00000116147	TNR	11.821	4.22115	0.640786	-6.58746	4.47415e-11	6.53999e-10
ENSG00000116151	MORN1	272.919	1.04811	0.169561	-6.18133	6.35647e-10	7.60485e-09
ENSG00000116176	TPSG1	4.43652	-5.28815	1.5628	3.38376	0.000715001	0.00260295
ENSG00000116183	PAPPA2	19.8678	1.41635	0.385887	-3.67037	0.000242199	0.000990995
ENSG00000116251	RPL22	1818.98	-1.31804	0.121967	10.8066	3.20417e-27	3.40108e-25
ENSG00000116649	SRM	726.193	-1.19569	0.240064	4.98073	6.33458e-07	4.43956e-06
ENSG00000116670	MAD2L2	202.011	-1.31138	0.190884	6.87006	6.41763e-12	1.06322e-10
ENSG00000116701	NCF2	10.027	3.4833	0.808047	-4.31077	1.62689e-05	8.65447e-05
ENSG00000116711	PLA2G4A	94.2629	-1.6915	0.24733	6.83904	7.97235e-12	1.30305e-10
ENSG00000116717	GADD45A	2513.86	1.14654	0.138611	-8.27162	1.32146e-16	4.1958e-15
ENSG00000116731	PRDM2	1604.98	1.11396	0.121662	-9.15621	5.37529e-20	2.61002e-18
ENSG00000116750	UCHL5	1269.51	-1.25146	0.110893	11.2852	1.55283e-29	2.025e-27
ENSG00000116774	OLFML3	5.76587	3.02161	0.90422	-3.34168	0.000832736	0.00298806
ENSG00000116882	HAO2	10.7886	1.75087	0.754413	-2.32083	0.0202958	0.0480348
ENSG00000116983	HPCAL4	141.442	-1.08173	0.228872	4.72637	2.28573e-06	1.44197e-05
ENSG00000116990	MYCL	178.016	-1.40622	0.209499	6.71232	1.91554e-11	2.99675e-10
ENSG00000117016	RIMS3	385.272	-1.16886	0.184753	6.32661	2.50598e-10	3.19438e-09
ENSG00000117069	ST6GALNAC5	34.993	-1.37246	0.397479	3.45293	0.000554541	0.00207549
ENSG00000117115	PADI2	46.5219	-1.13494	0.439714	2.5811	0.00984874	0.0257532
ENSG00000117226	GBP3	4.16722	3.07702	1.07446	-2.86379	0.00418608	0.012289
ENSG00000117245	KIF17	283.311	-1.24405	0.217518	5.71927	1.0698e-08	1.0389e-07
ENSG00000117281	CD160	73.7166	2.8177	0.228468	-12.333	6.01538e-35	1.15603e-32
ENSG00000117400	MPL	12.2905	1.78407	0.617939	-2.88713	0.00388768	0.0115298
ENSG00000117477	CCDC181	300.158	-1.01726	0.171132	5.94431	2.77632e-09	2.96938e-08
ENSG00000117586	TNFSF4	35.9212	-1.13871	0.342756	3.32222	0.000893054	0.00317888
ENSG00000117592	PRDX6	2387.14	-1.06217	0.13188	8.05404	8.0107e-16	2.31777e-14
ENSG00000117595	IRF6	50.7392	1.34292	0.248772	-5.3982	6.73114e-08	5.63459e-07
ENSG00000117616	RSRP1	920.276	1.02695	0.117558	-8.73564	2.42273e-18	9.43107e-17
ENSG00000117682	DHDDS	808.259	1.38247	0.102705	-13.4606	2.66874e-41	8.40054e-39
ENSG00000117713	ARID1A	5463.64	1.33721	0.0988078	-13.5334	9.92993e-42	3.23734e-39
ENSG00000117983	MUC5B	20.0008	2.71533	0.523173	-5.19012	2.10156e-07	1.61375e-06
ENSG00000117984	CTSD	825.894	1.11614	0.226438	-4.92912	8.25992e-07	5.66922e-06
ENSG00000118217	ATF6	757.965	-1.21326	0.191019	6.3515	2.13228e-10	2.77469e-09
ENSG00000118231	CRYGD	69.1264	-1.31878	0.269473	4.89393	9.88417e-07	6.69842e-06
ENSG00000118432	CNR1	34.098	2.25436	0.342908	-6.57424	4.89012e-11	7.08721e-10
ENSG00000118473	SGIP1	3.23832	4.60116	1.31588	-3.49664	0.000471153	0.00179955
ENSG00000118513	MYB	89.283	-1.71208	0.352911	4.85133	1.22639e-06	8.15375e-06
ENSG00000118514	ALDH8A1	159.704	-2.02039	0.2758	7.32555	2.37916e-13	4.91919e-12
ENSG00000118520	ARG1	14.646	2.38328	0.53343	-4.46784	7.90141e-06	4.49256e-05
ENSG00000118804	STBD1	57.0242	1.03099	0.246655	-4.17989	2.91649e-05	0.000146725
ENSG00000118849	RARRES1	3.68965	3.11694	1.06484	-2.92714	0.00342098	0.0102894
ENSG00000118939	UCHL3	133.991	-1.14616	0.181235	6.32418	2.54581e-10	3.23669e-09
ENSG00000118965	WDR35	763.843	-1.02752	0.101212	10.1521	3.2419e-24	2.57337e-22
ENSG00000118972	FGF23	5.68008	2.65015	0.770688	-3.43868	0.000584566	0.00217361
ENSG00000118997	DNAH7	25.7023	1.20513	0.442097	-2.72595	0.00641173	0.0178353
ENSG00000119227	PIGZ	71.8526	-1.31216	0.256407	5.1175	3.09614e-07	2.30343e-06
ENSG00000119242	CCDC92	29.2084	1.28425	0.445657	-2.8817	0.00395532	0.0117038
ENSG00000119283	TRIM67	18.5447	1.61019	0.532532	-3.02366	0.00249738	0.00780785
ENSG00000119411	BSPRY	103.147	-1.1714	0.253968	4.6124	3.9805e-06	2.39921e-05
ENSG00000119457	SLC46A2	8.67219	3.13384	0.753153	-4.16096	3.1691e-05	0.000158516
ENSG00000119514	GALNT12	105.614	-1.24656	0.238296	5.23116	1.68451e-07	1.31822e-06
ENSG00000119574	ZBTB45	399.826	1.09424	0.143981	-7.59987	2.96423e-14	6.92046e-13
ENSG00000119614	VSX2	24.4909	2.43439	0.451321	-5.39393	6.89343e-08	5.75198e-07
ENSG00000119703	ZC2HC1C	98.7695	1.00123	0.206166	-4.85641	1.19535e-06	7.97059e-06
ENSG00000119737	GPR75	151.332	2.10784	0.221206	-9.52882	1.59083e-21	9.36899e-20
ENSG00000119782	FKBP1B	25.4909	-1.01896	0.353912	2.87912	0.00398781	0.0117789
ENSG00000119917	IFIT3	17.5552	2.56283	0.49662	-5.16055	2.46226e-07	1.86529e-06
ENSG00000119922	IFIT2	12.9444	1.58549	0.581609	-2.72605	0.00640977	0.0178334
ENSG00000119943	PYROXD2	87.1733	1.48059	0.269165	-5.50067	3.78343e-08	3.30656e-07
ENSG00000120215	MLANA	15.5729	1.67983	0.65443	-2.56686	0.0102623	0.026693
ENSG00000120322	PCDHB8	12.9494	2.55544	0.695262	-3.6755	0.00023738	0.000973899
ENSG00000120328	PCDHB12	10.9213	1.30185	0.502122	-2.5927	0.00952254	0.0250256
ENSG00000120332	TNN	13.7215	3.19457	0.746348	-4.28027	1.8667e-05	9.77353e-05
ENSG00000120437	ACAT2	150.197	-1.09859	0.160424	6.84804	7.48712e-12	1.23146e-10
ENSG00000120440	TTLL2	58.3543	-1.45432	0.287015	5.06707	4.03993e-07	2.94322e-06
ENSG00000120500	ARR3	31.9424	1.18944	0.335045	-3.55009	0.000385104	0.00150371
ENSG00000120658	ENOX1	73.5267	-1.07157	0.241695	4.43357	9.26859e-06	5.19548e-05
ENSG00000120690	ELF1	680.59	1.02083	0.0970324	-10.5205	6.95011e-26	6.3444e-24
ENSG00000120699	EXOSC8	444.355	-1.01373	0.174825	5.79854	6.68936e-09	6.72509e-08
ENSG00000120708	TGFBI	5.11284	3.72613	1.24483	-2.99328	0.00275999	0.00851742
ENSG00000120709	FAM53C	4799.91	1.01397	0.114385	-8.86458	7.67917e-19	3.21556e-17
ENSG00000120738	EGR1	1155.94	-2.02636	0.247501	8.18727	2.67215e-16	8.2408e-15
ENSG00000120875	DUSP4	151.301	1.13255	0.289349	-3.91413	9.07321e-05	0.000406303
ENSG00000120885	CLU	344.821	1.58822	0.145854	-10.8891	1.29923e-27	1.44634e-25
ENSG00000120899	PTK2B	98.0649	1.59886	0.204064	-7.8351	4.68464e-15	1.22182e-13
ENSG00000120952	PRAMEF2	2.05637	5.02211	1.54095	-3.2591	0.00111766	0.00387624
ENSG00000121053	EPX	39.1364	1.35007	0.358769	-3.76305	0.000167853	0.000710359
ENSG00000121075	TBX4	17.7747	-1.18512	0.469661	2.52335	0.0116241	0.0297021
ENSG00000121101	TEX14	39.2906	1.13469	0.301324	-3.76568	0.000166099	0.000703424
ENSG00000121270	ABCC11	15.9774	1.15542	0.432719	-2.67013	0.00758221	0.0206148
ENSG00000121316	PLBD1	2.5276	4.21842	1.38119	-3.05419	0.00225666	0.0071496
ENSG00000121361	KCNJ8	318.221	-1.19582	0.164608	7.26467	3.73955e-13	7.53564e-12
ENSG00000121743	GJA3	71.1554	-1.69349	0.465618	3.63709	0.000275737	0.00111301
ENSG00000121753	ADGRB2	398.891	-1.31971	0.150627	8.76141	1.92815e-18	7.63605e-17
ENSG00000121764	HCRTR1	21.3913	2.10067	0.391931	-5.3598	8.33123e-08	6.85564e-07
ENSG00000121769	FABP3	72.3068	1.40073	0.327268	-4.28006	1.86841e-05	9.77971e-05
ENSG00000121853	GHSR	2.20352	4.55621	1.42556	-3.19608	0.00139309	0.00469389
ENSG00000121904	CSMD2	5.44	2.32098	0.952321	-2.43718	0.0148023	0.0365666
ENSG00000121931	LRIF1	1611.97	1.33609	0.115699	-11.548	7.55282e-31	1.12107e-28
ENSG00000121966	CXCR4	288.421	-1.7072	0.256397	6.65842	2.76794e-11	4.2112e-10
ENSG00000122194	PLG	1.23883	4.29036	1.83325	-2.3403	0.019268	0.0459178
ENSG00000122257	RBBP6	5897.81	1.23695	0.159417	-7.75921	8.54616e-15	2.15507e-13
ENSG00000122376	SHLD2	680.506	-1.18321	0.108842	10.871	1.58527e-27	1.73307e-25
ENSG00000122432	SPATA1	15.2934	1.10871	0.477793	-2.32047	0.0203154	0.0480749
ENSG00000122565	CBX3	2466.47	-1.04848	0.110293	9.50629	1.97591e-21	1.15253e-19
ENSG00000122641	INHBA	136.865	3.87192	0.282053	-13.7277	6.93337e-43	2.53165e-40
ENSG00000122787	AKR1D1	1.8521	3.71312	1.45727	-2.548	0.0108342	0.0279368
ENSG00000122884	P4HA1	737.04	-1.4797	0.163996	9.0228	1.83343e-19	8.22429e-18
ENSG00000123091	RNF11	1932.68	1.46528	0.111895	-13.0951	3.51298e-39	9.5726e-37
ENSG00000123094	RASSF8	828.027	1.20631	0.160397	-7.52074	5.44665e-14	1.23069e-12
ENSG00000123179	EBPL	129.126	-1.58364	0.261019	6.06714	1.30209e-09	1.49324e-08
ENSG00000123213	NLN	770.868	-1.12762	0.174999	6.4436	1.16674e-10	1.58963e-09
ENSG00000123338	NCKAP1L	12.5127	2.49139	0.741366	-3.36053	0.00077792	0.00281404
ENSG00000123360	PDE1B	47.6821	-1.07598	0.324958	3.31113	0.000929202	0.00329406
ENSG00000123411	IKZF4	302.671	1.60013	0.13855	-11.5491	7.46092e-31	1.11651e-28
ENSG00000123560	PLP1	9.74512	1.91446	0.669367	-2.8601	0.00423505	0.0124088
ENSG00000123572	NRK	6.6819	1.75115	0.733172	-2.38845	0.0169195	0.0411099
ENSG00000123689	G0S2	38.8181	-1.81224	0.383532	4.72515	2.2995e-06	1.44766e-05
ENSG00000123737	EXOSC9	617.487	-1.25882	0.195365	6.44343	1.168e-10	1.59017e-09
ENSG00000123810	B9D2	39.1834	1.30274	0.497462	-2.61877	0.00882476	0.0234757
ENSG00000123892	RAB38	36.2084	-1.75481	0.349952	5.01442	5.31923e-07	3.78757e-06
ENSG00000123901	GPR83	41.6122	1.51445	0.52155	-2.90374	0.00368736	0.0109892
ENSG00000123975	CKS2	517.259	-1.3945	0.153654	9.07558	1.13071e-19	5.23942e-18
ENSG00000123992	DNPEP	146.287	-1.05736	0.197336	5.35815	8.40787e-08	6.9083e-07
ENSG00000124098	FAM210B	705.623	-1.26182	0.141558	8.91377	4.93272e-19	2.129e-17
ENSG00000124134	KCNS1	43.5601	2.46095	0.438552	-5.61154	2.00539e-08	1.84353e-07
ENSG00000124191	TOX2	87.1125	-1.16124	0.276999	4.19222	2.76234e-05	0.000140128
ENSG00000124196	GTSF1L	1.84081	3.7125	1.56956	-2.36532	0.0180146	0.0433552
ENSG00000124207	CSE1L	1752.81	-1.04306	0.115326	9.04447	1.5039e-19	6.77942e-18
ENSG00000124212	PTGIS	19.1257	-1.10662	0.453537	2.43997	0.0146885	0.0363223
ENSG00000124249	KCNK15	16.4553	-1.65249	0.478676	3.4522	0.000556041	0.00208025
ENSG00000124302	CHST8	62.8149	-1.01845	0.319751	3.18513	0.00144688	0.00484959
ENSG00000124357	NAGK	331.943	1.50687	0.146204	-10.3066	6.57647e-25	5.55864e-23
ENSG00000124466	LYPD3	14.8781	-1.63228	0.56003	2.91462	0.00356116	0.0106601
ENSG00000124467	PSG8	2.28404	5.17309	1.8833	-2.74683	0.00601747	0.0168887
ENSG00000124557	BTN1A1	50.7737	3.52036	0.320455	-10.9855	4.48707e-28	5.25131e-26
ENSG00000124587	PEX6	454.575	1.63877	0.134603	-12.1748	4.23346e-34	7.43175e-32
ENSG00000124602	UNC5CL	182.737	1.75953	0.17828	-9.86944	5.64797e-23	3.84757e-21
ENSG00000124614	RPS10	189.08	-1.56581	0.563479	2.77882	0.00545567	0.015505
ENSG00000124701	APOBEC2	12.5822	4.16993	0.670728	-6.21702	5.067e-10	6.16722e-09
ENSG00000124713	GNMT	43.2095	2.52236	0.368151	-6.85143	7.31162e-12	1.20695e-10
ENSG00000124721	DNAH8	9.5221	2.74303	0.628748	-4.36269	1.28474e-05	7.02282e-05
ENSG00000124762	CDKN1A	2937.3	2.99104	0.165338	-18.0904	3.79154e-73	8.65276e-70
ENSG00000124788	ATXN1	1110.95	1.31103	0.221462	-5.91991	3.22123e-09	3.42317e-08
ENSG00000124802	EEF1E1	305.946	-1.17627	0.208457	5.64277	1.67339e-08	1.57075e-07
ENSG00000124827	GCM2	4.64567	2.08428	0.769789	-2.7076	0.00677717	0.0187159
ENSG00000125246	CLYBL	26.6258	-1.33008	0.467749	2.84358	0.00446101	0.0129896
ENSG00000125247	TMTC4	99.1731	-1.08506	0.267425	4.05745	4.96114e-05	0.000237482
ENSG00000125351	UPF3B	1673.64	-1.02586	0.147148	6.97157	3.1342e-12	5.44963e-11
ENSG00000125355	TMEM255A	146.36	-1.5686	0.230878	6.79405	1.09028e-11	1.75997e-10
ENSG00000125356	NDUFA1	150.948	-1.17646	0.18964	6.20366	5.51644e-10	6.66978e-09
ENSG00000125414	MYH2	6.01922	3.94032	0.995711	-3.95729	7.58041e-05	0.000345816
ENSG00000125520	SLC2A4RG	571.807	-1.04387	0.140831	7.41222	1.24206e-13	2.65219e-12
ENSG00000125531	FNDC11	16.4966	2.07581	0.569987	-3.64186	0.000270678	0.00109549
ENSG00000125534	PPDPF	560.545	-1.3917	0.216461	6.42936	1.28145e-10	1.72915e-09
ENSG00000125618	PAX8	2.77823	3.86343	1.39691	-2.7657	0.00568009	0.0160528
ENSG00000125657	TNFSF9	168.928	1.02955	0.149026	-6.90855	4.89631e-12	8.28471e-11
ENSG00000125691	RPL23	556.102	-1.49327	0.254297	5.87217	4.30126e-09	4.44415e-08
ENSG00000125733	TRIP10	338.513	-1.29333	0.133689	9.67415	3.88294e-22	2.44451e-20
ENSG00000125740	FOSB	327.195	-2.36535	0.429502	5.50718	3.64628e-08	3.19895e-07
ENSG00000125743	SNRPD2	1387.27	-1.19552	0.162833	7.34196	2.10484e-13	4.39178e-12
ENSG00000125746	EML2	252.2	-1.44603	0.182031	7.94387	1.95975e-15	5.3322e-14
ENSG00000125775	SDCBP2	23.5945	1.36934	0.382967	-3.57561	0.000349411	0.00137661
ENSG00000125843	AP5S1	231.83	1.07105	0.184928	-5.79168	6.96876e-09	6.98675e-08
ENSG00000125846	ZNF133	516.3	-1.1023	0.126965	8.68193	3.89102e-18	1.47077e-16
ENSG00000125868	DSTN	1357.81	-1.08382	0.132758	8.16392	3.24327e-16	9.88522e-15
ENSG00000125966	MMP24	40.4106	1.51999	0.310649	-4.89294	9.93424e-07	6.72486e-06
ENSG00000126016	AMOT	1794.72	-1.6581	0.200177	8.28316	1.19948e-16	3.82178e-15
ENSG00000126226	PCID2	249.956	-1.01237	0.180175	5.61885	1.92236e-08	1.78064e-07
ENSG00000126231	PROZ	32.0746	2.26103	0.434423	-5.20467	1.94341e-07	1.50024e-06
ENSG00000126264	HCST	4.06759	-3.24297	1.25116	2.59198	0.00954263	0.0250616
ENSG00000126464	PRR12	1656.51	1.80074	0.173816	-10.36	3.76788e-25	3.27572e-23
ENSG00000126602	TRAP1	545.134	-1.10971	0.197346	5.62318	1.87473e-08	1.74006e-07
ENSG00000126709	IFI6	79.1891	1.57576	0.233315	-6.75381	1.4401e-11	2.28625e-10
ENSG00000126803	HSPA2	239.237	1.44394	0.136831	-10.5528	4.93302e-26	4.64238e-24
ENSG00000126878	AIF1L	710.283	-1.1166	0.11216	9.95546	2.3872e-23	1.71587e-21
ENSG00000126882	FAM78A	421.484	-1.16539	0.143315	8.13169	4.23344e-16	1.26913e-14
ENSG00000127083	OMD	4.0847	3.96202	1.2502	-3.16911	0.00152907	0.00509515
ENSG00000127184	COX7C	916.105	-1.12112	0.123592	9.07117	1.17742e-19	5.44206e-18
ENSG00000127324	TSPAN8	2.87535	2.96442	1.16364	-2.54755	0.0108482	0.0279581
ENSG00000127329	PTPRB	35.1113	1.07777	0.30107	-3.57981	0.000343845	0.00135614
ENSG00000127362	TAS2R3	24.4505	1.49177	0.6364	-2.34407	0.0190748	0.0455107
ENSG00000127528	KLF2	67.0669	1.16153	0.304316	-3.81685	0.000135167	0.000583951
ENSG00000127578	WFIKKN1	77.1497	1.1654	0.285738	-4.07857	4.53131e-05	0.000218915
ENSG00000127585	FBXL16	126.994	-1.19584	0.244364	4.89367	9.89745e-07	6.70492e-06
ENSG00000127780	OR1E2	1.55567	4.02576	1.56364	-2.5746	0.0100356	0.0261704
ENSG00000127824	TUBA4A	62.8993	-1.05846	0.319024	3.31779	0.000907312	0.00322649
ENSG00000127837	AAMP	1240.71	-1.03004	0.171813	5.99512	2.03331e-09	2.24645e-08
ENSG00000127863	TNFRSF19	103.91	-1.192	0.235068	5.07086	3.96031e-07	2.88935e-06
ENSG00000127946	HIP1	1010.99	-1.12266	0.173551	6.46879	9.87927e-11	1.36434e-09
ENSG00000127995	CASD1	234.471	1.02966	0.181449	-5.67462	1.38999e-08	1.32448e-07
ENSG00000128039	SRD5A3	282.384	-1.73463	0.208752	8.30956	9.60548e-17	3.07662e-15
ENSG00000128242	GAL3ST1	146.724	1.18493	0.196159	-6.04063	1.53509e-09	1.73429e-08
ENSG00000128250	RFPL1	16.0848	1.95928	0.680783	-2.87798	0.00400225	0.0118177
ENSG00000128266	GNAZ	678.523	-1.32109	0.168726	7.82978	4.88723e-15	1.26922e-13
ENSG00000128268	MGAT3	443.733	-1.37664	0.174661	7.88177	3.22766e-15	8.62773e-14
ENSG00000128298	BAIAP2L2	97.3412	1.3014	0.246372	-5.28223	1.2762e-07	1.02146e-06
ENSG00000128510	CPA4	28.5555	4.07065	0.525729	-7.74286	9.72071e-15	2.41786e-13
ENSG00000128536	CDHR3	70.9453	-1.08793	0.276384	3.93632	8.2741e-05	0.000374004
ENSG00000128590	DNAJB9	477.224	1.78587	0.127306	-14.0282	1.0478e-44	4.34766e-42
ENSG00000128604	IRF5	65.2313	2.59268	0.390106	-6.64608	3.00993e-11	4.54527e-10
ENSG00000128606	LRRC17	29.7946	-1.90173	0.419669	4.5315	5.85656e-06	3.44358e-05
ENSG00000128610	FEZF1	8.58741	2.03503	0.757573	-2.68625	0.00722587	0.0197637
ENSG00000128617	OPN1SW	23.5323	4.47896	0.511802	-8.75136	2.10806e-18	8.25898e-17
ENSG00000128805	ARHGAP22	294.795	-1.24705	0.165956	7.51436	5.719e-14	1.28428e-12
ENSG00000128815	WDFY4	4.92665	2.55624	0.826004	-3.0947	0.00197011	0.0063481
ENSG00000128872	TMOD2	438.345	-1.38745	0.194468	7.13461	9.70642e-13	1.82128e-11
ENSG00000128917	DLL4	48.743	-1.13762	0.298431	3.81198	0.000137857	0.00059444
ENSG00000129151	BBOX1	9.80849	2.0008	0.741049	-2.69995	0.0069349	0.0190793
ENSG00000129194	SOX15	74.1234	1.53089	0.311259	-4.91838	8.72626e-07	5.97582e-06
ENSG00000129204	USP6	111.781	1.23369	0.298165	-4.1376	3.5096e-05	0.000173644
ENSG00000129219	PLD2	119.746	-1.03482	0.248755	4.15999	3.18266e-05	0.000159107
ENSG00000129226	CD68	89.8923	2.1907	0.204275	-10.7243	7.83137e-27	7.8993e-25
ENSG00000129353	SLC44A2	527.936	-1.18255	0.135547	8.72429	2.67868e-18	1.03174e-16
ENSG00000129467	ADCY4	10.0806	3.8005	0.73747	-5.15343	2.55771e-07	1.93199e-06
ENSG00000129480	DTD2	326.675	-1.31053	0.147847	8.86408	7.71373e-19	3.22265e-17
ENSG00000129521	EGLN3	193.34	-1.22429	0.20073	6.09918	1.06612e-09	1.23661e-08
ENSG00000129535	NRL	25.2188	1.00274	0.375801	-2.66827	0.00762426	0.0207137
ENSG00000129749	CHRNA10	66.0717	1.51865	0.220595	-6.88434	5.8055e-12	9.72395e-11
ENSG00000129911	KLF16	754.986	-1.0108	0.17003	5.94484	2.76724e-09	2.9614e-08
ENSG00000129988	LBP	9.57189	2.77417	0.715215	-3.87879	0.000104975	0.000464212
ENSG00000129990	SYT5	8.37611	-1.98927	0.763606	2.60509	0.00918488	0.0242878
ENSG00000130037	KCNA5	1.42106	4.49065	1.78755	-2.51218	0.0119987	0.0305098
ENSG00000130045	NXNL2	9.38537	1.7734	0.572165	-3.09946	0.00193872	0.00625468
ENSG00000130054	FAM155B	473.289	-1.38908	0.178246	7.79303	6.54228e-15	1.66819e-13
ENSG00000130176	CNN1	17.6528	2.88373	0.507207	-5.6855	1.3043e-08	1.24674e-07
ENSG00000130182	ZSCAN10	21.1623	1.18421	0.445578	-2.65769	0.0078678	0.0212961
ENSG00000130222	GADD45G	32.8946	1.36056	0.371726	-3.66011	0.000252105	0.00102716
ENSG00000130226	DPP6	2.04934	3.89884	1.48761	-2.62087	0.00877047	0.0233517
ENSG00000130368	MAS1	16.0039	4.70188	0.632127	-7.4382	1.02068e-13	2.20528e-12
ENSG00000130377	ACSBG2	41.2292	1.16511	0.325567	-3.57871	0.000345292	0.00136126
ENSG00000130475	FCHO1	89.9101	-1.71895	0.241745	7.11056	1.15569e-12	2.1399e-11
ENSG00000130513	GDF15	656.519	2.7842	0.478939	-5.81326	6.12696e-09	6.19722e-08
ENSG00000130518	IQCN	19.1703	1.71207	0.489914	-3.49464	0.000474706	0.00181236
ENSG00000130529	TRPM4	172.472	-1.262	0.181413	6.95648	3.48874e-12	6.01453e-11
ENSG00000130544	ZNF557	443.921	1.21041	0.17304	-6.99496	2.65328e-12	4.64884e-11
ENSG00000130589	HELZ2	1053.53	1.46237	0.203618	-7.18194	6.87289e-13	1.32781e-11
ENSG00000130707	ASS1	204.775	-2.1136	0.218944	9.65361	4.74533e-22	2.95685e-20
ENSG00000130711	PRDM12	14.7298	-1.31182	0.498838	2.62975	0.00854466	0.0228337
ENSG00000130734	ATG4D	325.291	1.00855	0.163218	-6.17914	6.4451e-10	7.68069e-09
ENSG00000130749	AC008755.1	2589.75	1.14724	0.145998	-7.85791	3.90594e-15	1.03349e-13
ENSG00000130779	CLIP1	1556.76	1.2987	0.173101	-7.50258	6.25716e-14	1.39825e-12
ENSG00000130829	DUSP9	765.867	-1.19145	0.137422	8.67	4.32137e-18	1.6134e-16
ENSG00000130950	NUTM2F	2.03651	5.00927	1.56983	-3.19096	0.001418	0.0047668
ENSG00000130957	FBP2	7.38284	3.28609	0.774012	-4.24553	2.18075e-05	0.000112437
ENSG00000131018	SYNE1	258.944	1.26881	0.171922	-7.38013	1.58133e-13	3.34534e-12
ENSG00000131044	TTLL9	15.7569	1.72741	0.483952	-3.56939	0.000357817	0.00140669
ENSG00000131050	BPIFA2	1.6824	4.15078	1.64179	-2.5282	0.0114649	0.0293396
ENSG00000131080	EDA2R	112.258	2.16372	0.241944	-8.94306	3.7853e-19	1.65727e-17
ENSG00000131094	C1QL1	193.913	-1.21429	0.20156	6.02445	1.69687e-09	1.90084e-08
ENSG00000131096	PYY	14.7571	-1.62447	0.673688	2.41132	0.0158951	0.0389004
ENSG00000131097	HIGD1B	14.8089	1.72754	0.461835	-3.7406	0.000183579	0.000771016
ENSG00000131174	COX7B	335.09	-1.27574	0.189825	6.72059	1.80993e-11	2.84861e-10
ENSG00000131187	F12	152.808	-1.17898	0.234777	5.02169	5.12182e-07	3.65985e-06
ENSG00000131242	RAB11FIP4	638.031	-1.25573	0.144246	8.7055	3.16185e-18	1.20765e-16
ENSG00000131264	CDX4	1.31404	4.37826	1.81676	-2.40992	0.0159559	0.0390335
ENSG00000131379	C3orf20	50.5344	1.45003	0.36857	-3.9342	8.34732e-05	0.00037722
ENSG00000131435	PDLIM4	66.0084	-1.46697	0.253852	5.77884	7.52158e-09	7.50391e-08
ENSG00000131459	GFPT2	168.12	-1.39359	0.182152	7.6507	1.99881e-14	4.764e-13
ENSG00000131462	TUBG1	607.026	-1.00219	0.221965	4.51505	6.33009e-06	3.69583e-05
ENSG00000131469	RPL27	3119.23	-1.32307	0.115245	11.4806	1.65188e-30	2.37467e-28
ENSG00000131634	TMEM204	19.0059	2.2589	0.59948	-3.76809	0.000164498	0.000697507
ENSG00000131652	THOC6	284.879	1.0523	0.234566	-4.48616	7.25174e-06	4.16075e-05
ENSG00000131730	CKMT2	67.6362	1.89975	0.388227	-4.89341	9.91041e-07	6.71121e-06
ENSG00000131831	RAI2	76.028	1.77959	0.241869	-7.35764	1.87188e-13	3.92814e-12
ENSG00000131876	SNRPA1	382.766	-1.22541	0.127404	9.61834	6.69026e-22	4.00473e-20
ENSG00000131944	FAAP24	171.985	1.11248	0.166208	-6.69332	2.18159e-11	3.38109e-10
ENSG00000131981	LGALS3	97.8332	1.99004	0.211857	-9.39329	5.81536e-21	3.20758e-19
ENSG00000132000	PODNL1	17.7181	1.77124	0.463603	-3.82061	0.000133124	0.000576073
ENSG00000132002	DNAJB1	13055.4	1.76767	0.403266	-4.38337	1.16856e-05	6.42722e-05
ENSG00000132170	PPARG	240.03	-1.0641	0.160823	6.61661	3.67523e-11	5.46406e-10
ENSG00000132256	TRIM5	323.764	1.44995	0.142448	-10.1788	2.46547e-24	2.00054e-22
ENSG00000132274	TRIM22	16.0597	2.88157	0.577201	-4.99231	5.96612e-07	4.20391e-06
ENSG00000132357	CARD6	67.0551	1.49583	0.350719	-4.26505	1.99861e-05	0.000103956
ENSG00000132423	COQ3	108.969	-1.17691	0.250435	4.69945	2.60864e-06	1.61938e-05
ENSG00000132464	ENAM	9.2523	5.2741	0.942612	-5.5952	2.20367e-08	2.00162e-07
ENSG00000132471	WBP2	1221.11	1.01829	0.141511	-7.19581	6.20931e-13	1.20856e-11
ENSG00000132481	AC087289.1	331.454	-1.00743	0.132365	7.61099	2.72e-14	6.37473e-13
ENSG00000132541	RIDA	170.771	-1.29187	0.226032	5.71543	1.09424e-08	1.06094e-07
ENSG00000132563	REEP2	593.194	-1.10052	0.180691	6.09061	1.12482e-09	1.30139e-08
ENSG00000132692	BCAN	17.7272	1.24462	0.482463	-2.57972	0.00988804	0.02583
ENSG00000132702	HAPLN2	62.9896	-1.0468	0.261708	3.99988	6.33744e-05	0.000295537
ENSG00000132801	ZSWIM3	207.483	1.23139	0.215772	-5.7069	1.15051e-08	1.11078e-07
ENSG00000132855	ANGPTL3	20.3374	1.28535	0.493526	-2.60443	0.00920285	0.024322
ENSG00000132879	FBXO44	330.447	-1.49227	0.154795	9.64029	5.40366e-22	3.3217e-20
ENSG00000132915	PDE6A	2.294	4.62216	1.74014	-2.65619	0.00790287	0.0213847
ENSG00000132938	MTUS2	63.487	1.00294	0.297663	-3.36939	0.000753351	0.00273275
ENSG00000132958	TPTE2	3.02424	2.48681	1.06487	-2.33531	0.0195271	0.0464381
ENSG00000133020	MYH8	5.30005	5.87822	1.12193	-5.2394	1.61097e-07	1.26664e-06
ENSG00000133067	LGR6	32.1734	-1.55003	0.432077	3.58739	0.000334007	0.00132191
ENSG00000133169	BEX1	14.9711	-2.76786	0.60285	4.5913	4.4049e-06	2.63328e-05
ENSG00000133250	ZNF414	200.4	1.09542	0.136729	-8.01159	1.13238e-15	3.20526e-14
ENSG00000133454	MYO18B	6.49674	3.19696	0.921426	-3.46958	0.000521267	0.00196709
ENSG00000133706	LARS	1324.24	-1.11281	0.098062	11.3481	7.5822e-30	1.04081e-27
ENSG00000133740	E2F5	249.389	-1.09952	0.170338	6.45493	1.0827e-10	1.48623e-09
ENSG00000133858	ZFC3H1	1502.99	1.05971	0.150771	-7.02859	2.08625e-12	3.71234e-11
ENSG00000133863	TEX15	550.371	-1.01804	0.372645	2.73192	0.00629667	0.0175509
ENSG00000134007	ADAM20	3.58741	3.77136	1.16407	-3.23982	0.00119607	0.00411004
ENSG00000134107	BHLHE40	1619.84	-1.49487	0.487291	3.06772	0.00215698	0.00687003
ENSG00000134146	DPH6	71.0979	-1.01954	0.330209	3.08757	0.00201802	0.00648072
ENSG00000134198	TSPAN2	59.482	-2.08655	0.320423	6.51187	7.42232e-11	1.04883e-09
ENSG00000134258	VTCN1	17.4599	3.18788	0.704377	-4.52582	6.01631e-06	3.53069e-05
ENSG00000134259	NGF	9.80442	3.13915	0.622016	-5.04674	4.49415e-07	3.2482e-06
ENSG00000134321	RSAD2	1.42106	4.49065	1.78755	-2.51218	0.0119987	0.0305098
ENSG00000134326	CMPK2	2.81027	2.98355	1.14501	-2.6057	0.00916869	0.0242528
ENSG00000134330	IAH1	322.253	1.6945	0.11953	-14.1764	1.28308e-45	5.71347e-43
ENSG00000134333	LDHA	8499.24	-2.37035	0.159228	14.8865	4.03511e-50	2.58046e-47
ENSG00000134363	FST	78.1539	1.74169	0.337337	-5.16305	2.42958e-07	1.84206e-06
ENSG00000134419	RPS15A	788.012	-1.0263	0.19616	5.23193	1.67751e-07	1.31387e-06
ENSG00000134470	IL15RA	82.9309	-1.21975	0.338313	3.60538	0.000311691	0.00124275
ENSG00000134516	DOCK2	3.50529	5.79119	1.34354	-4.31038	1.62971e-05	8.66693e-05
ENSG00000134533	RERG	66.3008	-1.26749	0.339233	3.73633	0.000186726	0.000783512
ENSG00000134684	YARS	3942.8	-1.32266	0.141805	9.32731	1.08588e-20	5.77987e-19
ENSG00000134757	DSG3	2.15836	3.96688	1.46923	-2.69998	0.00693446	0.0190793
ENSG00000134812	CBLIF	11.1597	3.50684	0.885565	-3.96	7.49504e-05	0.000342692
ENSG00000134815	DHX34	1465.39	1.13111	0.0940423	-12.0277	2.54106e-33	4.33572e-31
ENSG00000134824	FADS2	744.536	-1.1089	0.126215	8.78585	1.5519e-18	6.28226e-17
ENSG00000134827	TCN1	4.5705	2.44859	0.920398	-2.66036	0.00780583	0.0211661
ENSG00000134940	ACRV1	73.4242	2.50709	0.325526	-7.70167	1.34304e-14	3.28684e-13
ENSG00000135048	CEMIP2	497.851	1.38622	0.138757	-9.99028	1.68101e-23	1.23254e-21
ENSG00000135069	PSAT1	3093.09	-1.05831	0.149274	7.08969	1.3441e-12	2.46378e-11
ENSG00000135077	HAVCR2	10.1242	1.86426	0.744401	-2.50438	0.0122668	0.0311005
ENSG00000135100	HNF1A	23.4468	2.31867	0.443533	-5.22772	1.71611e-07	1.3418e-06
ENSG00000135205	CCDC146	52.2518	-1.29748	0.363714	3.56732	0.000360656	0.00141663
ENSG00000135245	HILPDA	657.238	-2.00238	0.381478	5.24902	1.52912e-07	1.2101e-06
ENSG00000135248	FAM71F1	11.2836	3.36463	0.648414	-5.18901	2.11414e-07	1.62108e-06
ENSG00000135298	ADGRB3	54.3251	-1.00722	0.344408	2.92449	0.00345017	0.010367
ENSG00000135324	MRAP2	50.2252	-1.23697	0.327933	3.77202	0.000161934	0.000688504
ENSG00000135407	AVIL	118.531	1.52849	0.249737	-6.12041	9.33372e-10	1.09234e-08
ENSG00000135436	FAM186B	51.91	1.69999	0.282608	-6.01536	1.79483e-09	2.0005e-08
ENSG00000135447	PPP1R1A	35.2694	-1.5483	0.327626	4.72581	2.292e-06	1.44443e-05
ENSG00000135452	TSPAN31	490.449	1.47592	0.169288	-8.7184	2.82155e-18	1.08221e-16
ENSG00000135472	FAIM2	3.87307	2.67621	1.13465	-2.35862	0.0183428	0.044058
ENSG00000135486	HNRNPA1	5429	-1.58211	0.0977696	16.182	6.75576e-59	6.85222e-56
ENSG00000135521	LTV1	378.321	-1.23753	0.186926	6.62045	3.58109e-11	5.33278e-10
ENSG00000135678	CPM	161.081	1.50715	0.218092	-6.91061	4.82585e-12	8.17305e-11
ENSG00000135709	KIAA0513	340.085	1.09746	0.119654	-9.17199	4.64358e-20	2.29129e-18
ENSG00000135835	KIAA1614	158.236	1.13426	0.176563	-6.42411	1.32647e-10	1.78069e-09
ENSG00000135917	SLC19A3	38.9696	-1.25414	0.332638	3.77029	0.000163055	0.000692301
ENSG00000135924	DNAJB2	691.692	1.22252	0.112196	-10.8963	1.20062e-27	1.36147e-25
ENSG00000135951	TSGA10	173.927	1.27307	0.15878	-8.01784	1.07624e-15	3.05581e-14
ENSG00000135956	TMEM127	928.543	1.24881	0.115548	-10.8077	3.16416e-27	3.37825e-25
ENSG00000135973	GPR45	18.8957	1.21781	0.433495	-2.80928	0.00496531	0.0142601
ENSG00000136002	ARHGEF4	346.935	-1.15053	0.20342	5.65594	1.54996e-08	1.4609e-07
ENSG00000136111	TBC1D4	1127.2	-1.0012	0.210051	4.76645	1.87496e-06	1.20532e-05
ENSG00000136205	TNS3	171.461	-1.00359	0.23885	4.20177	2.64842e-05	0.000134723
ENSG00000136206	SPDYE1	46.0095	1.82081	0.3444	-5.28689	1.24412e-07	9.97095e-07
ENSG00000136235	GPNMB	28.027	2.57402	0.401698	-6.40785	1.47582e-10	1.97538e-09
ENSG00000136237	RAPGEF5	246.781	-1.0539	0.233253	4.51827	6.23455e-06	3.64587e-05
ENSG00000136274	NACAD	64.7565	2.03065	0.24812	-8.18414	2.74251e-16	8.44351e-15
ENSG00000136286	MYO1G	11.6279	2.38215	0.597963	-3.98378	6.78271e-05	0.000313681
ENSG00000136367	ZFHX2	330.814	1.29146	0.248658	-5.19373	2.06126e-07	1.58787e-06
ENSG00000136383	ALPK3	115.041	2.09512	0.20811	-10.0673	7.70457e-24	5.98563e-22
ENSG00000136449	MYCBPAP	22.576	2.03741	0.47983	-4.2461	2.17524e-05	0.00011219
ENSG00000136531	SCN2A	61.9703	1.06869	0.294992	-3.62278	0.000291456	0.00116947
ENSG00000136546	SCN7A	1.65669	4.70945	1.6992	-2.77156	0.00557877	0.0158106
ENSG00000136732	GYPC	75.4488	-1.95578	0.314607	6.21658	5.08116e-10	6.18033e-09
ENSG00000136802	LRRC8A	1417.7	1.07183	0.105634	-10.1467	3.42671e-24	2.69662e-22
ENSG00000136810	TXN	415.13	-1.03093	0.184648	5.58322	2.36101e-08	2.13497e-07
ENSG00000136826	KLF4	230.769	1.22332	0.199772	-6.12356	9.15077e-10	1.073e-08
ENSG00000136840	ST6GALNAC4	211.507	-1.20001	0.167554	7.16193	7.95517e-13	1.51922e-11
ENSG00000136867	SLC31A2	3.76326	3.14835	0.986312	-3.19204	0.00141272	0.00475429
ENSG00000136872	ALDOB	78.6716	2.33953	0.266423	-8.78126	1.61647e-18	6.4719e-17
ENSG00000136997	MYC	4037.47	-1.88308	0.195091	9.65229	4.80683e-22	2.98497e-20
ENSG00000136999	CCN3	7.74979	2.46839	0.65117	-3.7907	0.000150226	0.000643217
ENSG00000137040	RANBP6	1199.05	-1.01142	0.110656	9.14024	6.23161e-20	3.00186e-18
ENSG00000137075	RNF38	1495.28	1.23684	0.0961404	-12.8649	7.09339e-38	1.704e-35
ENSG00000137094	DNAJB5	389.842	1.19382	0.152003	-7.85392	4.03244e-15	1.06234e-13
ENSG00000137098	SPAG8	14.2262	1.44522	0.51935	-2.78274	0.00539025	0.015343
ENSG00000137124	ALDH1B1	1134.93	-1.22426	0.119615	10.235	1.38163e-24	1.13114e-22
ENSG00000137171	KLC4	353.412	1.15239	0.144733	-7.96219	1.69019e-15	4.64028e-14
ENSG00000137210	TMEM14B	528.233	-1.1833	0.157118	7.53132	5.02296e-14	1.1406e-12
ENSG00000137270	GCM1	49.1993	1.14732	0.267016	-4.29681	1.73271e-05	9.16664e-05
ENSG00000137309	HMGA1	4871.78	-1.41659	0.116287	12.1818	3.88373e-34	6.88401e-32
ENSG00000137449	CPEB2	281.115	1.01966	0.181657	-5.61308	1.98762e-08	1.83087e-07
ENSG00000137474	MYO7A	16.6646	1.57609	0.536141	-2.93969	0.00328537	0.00992373
ENSG00000137496	IL18BP	285.257	1.33579	0.164267	-8.13184	4.22824e-16	1.26913e-14
ENSG00000137558	PI15	135.494	-1.50056	0.183033	8.19831	2.43794e-16	7.55678e-15
ENSG00000137563	GGH	139.903	-1.14525	0.254828	4.4942	6.98334e-06	4.027e-05
ENSG00000137573	SULF1	95.7883	-1.31093	0.263492	4.97521	6.51759e-07	4.55906e-06
ENSG00000137672	TRPC6	1.34585	4.40962	1.80935	-2.43713	0.0148045	0.0365666
ENSG00000137747	TMPRSS13	21.8469	-1.2619	0.419598	3.0074	0.0026349	0.00818815
ENSG00000137764	MAP2K5	362.327	1.15864	0.162089	-7.14819	8.79325e-13	1.66361e-11
ENSG00000137766	UNC13C	3.00367	5.56773	1.35179	-4.11878	3.80883e-05	0.000186729
ENSG00000137801	THBS1	11.2471	1.75545	0.680212	-2.58074	0.00985883	0.0257721
ENSG00000137819	PAQR5	263.595	-1.50918	0.205254	7.35276	1.94152e-13	4.06029e-12
ENSG00000137857	DUOX1	37.8885	1.10807	0.308769	-3.58866	0.000332382	0.00131633
ENSG00000137868	STRA6	11.6471	2.01851	0.604639	-3.33837	0.000842705	0.0030179
ENSG00000137877	SPTBN5	50.6723	2.74573	0.298897	-9.18621	4.06921e-20	2.03538e-18
ENSG00000137944	KYAT3	196.448	-1.25869	0.232246	5.41964	5.97179e-08	5.04521e-07
ENSG00000137955	RABGGTB	2649.45	-1.26697	0.168327	7.52684	5.19828e-14	1.17748e-12
ENSG00000137959	IFI44L	62.1836	2.20385	0.367731	-5.9931	2.05872e-09	2.26925e-08
ENSG00000137960	GIPC2	7.3796	4.03962	0.800876	-5.044	4.55889e-07	3.2846e-06
ENSG00000137965	IFI44	5.46564	4.88227	1.13025	-4.31964	1.56285e-05	8.34543e-05
ENSG00000138050	THUMPD2	770.33	-1.00201	0.142746	7.01954	2.22597e-12	3.94177e-11
ENSG00000138079	SLC3A1	5.51957	2.29351	0.857098	-2.6759	0.0074528	0.0203053
ENSG00000138286	FAM149B1	408.658	1.01592	0.126893	-8.00616	1.18342e-15	3.32909e-14
ENSG00000138315	OIT3	6.14273	2.49677	0.765031	-3.26362	0.00109999	0.00382159
ENSG00000138347	MYPN	23.0723	2.12192	0.652985	-3.24957	0.00115579	0.0039904
ENSG00000138363	ATIC	753.757	-1.12223	0.104665	10.7221	8.01714e-27	8.04225e-25
ENSG00000138378	STAT4	9.61016	-1.62846	0.692255	2.3524	0.0186527	0.0446806
ENSG00000138379	MSTN	8.92729	1.64239	0.686535	-2.39228	0.0167439	0.0407264
ENSG00000138381	ASNSD1	649.501	-1.33042	0.119458	11.1372	8.26769e-29	1.04822e-26
ENSG00000138382	METTL5	210.33	-1.13031	0.209211	5.40272	6.56386e-08	5.50466e-07
ENSG00000138413	IDH1	604.069	-1.20812	0.110014	10.9815	4.69247e-28	5.45672e-26
ENSG00000138430	OLA1	739.724	-1.41262	0.142937	9.88279	4.9439e-23	3.39326e-21
ENSG00000138448	ITGAV	1244.52	1.17223	0.123697	-9.47665	2.62574e-21	1.5004e-19
ENSG00000138670	RASGEF1B	174.304	1.00671	0.165726	-6.07452	1.24359e-09	1.42974e-08
ENSG00000138759	FRAS1	507.555	-1.15805	0.154571	7.49205	6.78042e-14	1.50413e-12
ENSG00000138769	CDKL2	221.326	-1.72565	0.212502	8.12064	4.63725e-16	1.37886e-14
ENSG00000138823	MTTP	19.2345	2.14936	0.401445	-5.35406	8.60019e-08	7.03467e-07
ENSG00000139044	B4GALNT3	478.759	-1.03914	0.118299	8.78404	1.57699e-18	6.34166e-17
ENSG00000139144	PIK3C2G	1.76713	4.80203	1.6716	-2.8727	0.00406974	0.0119783
ENSG00000139192	TAPBPL	29.8091	1.49726	0.473838	-3.15985	0.00157848	0.00523019
ENSG00000139211	AMIGO2	67.9798	-1.2447	0.303699	4.09845	4.15926e-05	0.000202603
ENSG00000139269	INHBE	948.892	-2.18486	0.36616	5.96695	2.41737e-09	2.62078e-08
ENSG00000139304	PTPRQ	1.43542	3.90822	1.64823	-2.37117	0.0177318	0.0427818
ENSG00000139323	POC1B	242.45	-2.66555	0.191563	13.9147	5.15572e-44	2.04626e-41
ENSG00000139329	LUM	9.44184	1.50272	0.559501	-2.68583	0.00723503	0.0197739
ENSG00000139343	SNRPF	63.0715	-1.10552	0.425447	2.5985	0.00936322	0.0246495
ENSG00000139344	AMDHD1	29.5699	-1.13509	0.418924	2.70953	0.00673779	0.0186234
ENSG00000139354	GAS2L3	1252.3	1.90781	0.137727	-13.8522	1.23435e-43	4.79477e-41
ENSG00000139438	FAM222A	201.133	1.24897	0.223798	-5.58081	2.39399e-08	2.16372e-07
ENSG00000139445	FOXN4	210.478	-1.08091	0.169553	6.37506	1.82893e-10	2.41263e-09
ENSG00000139547	RDH16	11.6782	-3.77745	0.963756	3.9195	8.87311e-05	0.000398221
ENSG00000139549	DHH	15.0693	1.33774	0.496752	-2.69298	0.00708159	0.0194302
ENSG00000139626	ITGB7	7.70301	2.43301	0.717886	-3.38913	0.000701139	0.0025572
ENSG00000139675	HNRNPA1L2	440.658	-1.75154	0.155487	11.2649	1.95583e-29	2.53245e-27
ENSG00000139679	LPAR6	16.2832	3.5364	0.558727	-6.32939	2.46139e-10	3.1491e-09
ENSG00000139714	MORN3	20.9571	1.27609	0.542924	-2.3504	0.0187534	0.0448847
ENSG00000139718	SETD1B	1977.16	1.59184	0.116184	-13.7011	1.00048e-42	3.51264e-40
ENSG00000139722	VPS37B	1429.21	1.25976	0.128327	-9.81684	9.52874e-23	6.34913e-21
ENSG00000139832	RAB20	31.0441	-1.34795	0.402559	3.34845	0.000812659	0.00292522
ENSG00000139908	TSSK4	165.632	1.3238	0.215092	-6.15457	7.52801e-10	8.88996e-09
ENSG00000139985	ADAM21	38.3072	1.43846	0.301933	-4.76415	1.89651e-06	1.21618e-05
ENSG00000139988	RDH12	21.7965	1.52731	0.493569	-3.09442	0.00197196	0.00635295
ENSG00000140057	AK7	49.2026	-1.5728	0.309566	5.08065	3.76142e-07	2.75903e-06
ENSG00000140090	SLC24A4	114.828	-1.21056	0.305565	3.9617	7.44189e-05	0.000340518
ENSG00000140092	FBLN5	114.263	-1.33151	0.207819	6.40707	1.48341e-10	1.98407e-09
ENSG00000140263	SORD	374.937	-2.3084	0.162615	14.1955	9.76711e-46	4.45795e-43
ENSG00000140284	SLC27A2	66.4676	-1.541	0.246657	6.24752	4.17012e-10	5.15813e-09
ENSG00000140350	ANP32A	3902.17	-1.50706	0.123391	12.2137	2.62647e-34	4.79515e-32
ENSG00000140374	ETFA	286.802	-1.00933	0.225947	4.4671	7.92875e-06	4.5067e-05
ENSG00000140403	DNAJA4	139.986	1.85887	0.186284	-9.97865	1.89016e-23	1.36939e-21
ENSG00000140465	CYP1A1	40.6446	-1.41649	0.398914	3.55086	0.000383979	0.00150049
ENSG00000140506	LMAN1L	5.94033	2.30011	0.851753	-2.70044	0.00692475	0.01906
ENSG00000140519	RHCG	2.46868	3.1498	1.29026	-2.44121	0.0146381	0.0362173
ENSG00000140521	POLG	1644.76	1.05556	0.148954	-7.0865	1.37541e-12	2.5136e-11
ENSG00000140526	ABHD2	1992.32	1.15593	0.131455	-8.7934	1.45101e-18	5.91319e-17
ENSG00000140538	NTRK3	7.49421	3.03556	0.868931	-3.49344	0.000476844	0.00181829
ENSG00000140543	DET1	64.3654	1.22514	0.301033	-4.06978	4.70573e-05	0.000226682
ENSG00000140691	ARMC5	531.958	1.30187	0.101843	-12.7831	2.03873e-37	4.65264e-35
ENSG00000140749	IGSF6	18.5152	2.32728	0.471004	-4.94111	7.76782e-07	5.35563e-06
ENSG00000140836	ZFHX3	1072.55	1.06347	0.198197	-5.36569	8.0639e-08	6.65263e-07
ENSG00000140839	CLEC18B	24.5298	2.33685	0.379015	-6.16558	7.02236e-10	8.31435e-09
ENSG00000140853	NLRC5	35.8092	-1.15379	0.354947	3.25061	0.00115156	0.00397806
ENSG00000140873	ADAMTS18	5.7903	1.95199	0.807416	-2.41758	0.0156239	0.0383035
ENSG00000140876	NUDT7	47.0515	-1.9218	0.36661	5.24208	1.58779e-07	1.2495e-06
ENSG00000140931	CMTM3	530.806	1.11109	0.176366	-6.29989	2.97849e-10	3.74506e-09
ENSG00000140968	IRF8	179.682	-1.25695	0.185643	6.77081	1.28065e-11	2.05094e-10
ENSG00000140992	PDPK1	1944.56	1.13116	0.100617	-11.2422	2.5287e-29	3.25116e-27
ENSG00000140993	TIGD7	101.657	1.28423	0.264829	-4.84927	1.23919e-06	8.22386e-06
ENSG00000141194	OR4D1	25.9054	-1.35547	0.41402	3.27393	0.00106062	0.00370386
ENSG00000141293	SKAP1	4.34871	2.10746	0.807106	-2.61113	0.00902427	0.0239332
ENSG00000141314	RHBDL3	105.29	-1.07882	0.240627	4.4834	7.34645e-06	4.2098e-05
ENSG00000141338	ABCA8	6.27637	2.29933	0.913371	-2.51742	0.0118219	0.0301443
ENSG00000141401	IMPA2	109.063	-1.3115	0.22704	5.77651	7.62659e-09	7.60036e-08
ENSG00000141448	GATA6	1968.4	1.05683	0.0739733	-14.2866	2.65141e-46	1.2412e-43
ENSG00000141524	TMC6	126.703	-1.00309	0.242162	4.14223	3.43939e-05	0.00017054
ENSG00000141526	SLC16A3	229.631	3.96332	0.235663	-16.8178	1.80899e-63	2.35905e-60
ENSG00000141569	TRIM65	1410.82	-1.36174	0.132602	10.2694	9.68231e-25	7.96261e-23
ENSG00000141622	RNF165	96.0912	-1.86835	0.251285	7.43518	1.04423e-13	2.25082e-12
ENSG00000141639	MAPK4	55.218	-1.0399	0.324336	3.20626	0.00134474	0.00455418
ENSG00000141738	GRB7	15.0467	1.52192	0.659191	-2.30876	0.0209567	0.0493558
ENSG00000141750	STAC2	27.6245	-1.02585	0.389883	2.63119	0.0085087	0.0227443
ENSG00000141753	IGFBP4	101.303	-1.41302	0.353584	3.99629	6.43435e-05	0.000299673
ENSG00000141756	FKBP10	2575.79	-1.26158	0.137861	9.15111	5.63532e-20	2.72902e-18
ENSG00000141867	BRD4	3619.79	1.19369	0.0721265	-16.5499	1.60377e-61	1.72236e-58
ENSG00000141956	PRDM15	593.307	1.02663	0.112744	-9.10592	8.55418e-20	4.00769e-18
ENSG00000141968	VAV1	30.715	-1.12377	0.388414	2.89322	0.00381316	0.0113272
ENSG00000142102	PGGHG	656.961	-1.35309	0.14331	9.44173	3.66672e-21	2.0472e-19
ENSG00000142494	SLC47A1	257.397	-1.79217	0.199957	8.96277	3.16609e-19	1.39959e-17
ENSG00000142513	ACP4	78.3083	2.14444	0.2954	-7.25942	3.88745e-13	7.82505e-12
ENSG00000142552	RCN3	43.0798	-1.22858	0.396838	3.09592	0.00196203	0.00632318
ENSG00000142583	SLC2A5	4.96572	3.96807	1.22827	-3.23063	0.00123517	0.00422611
ENSG00000142675	CNKSR1	68.1419	-1.06909	0.296095	3.61064	0.000305445	0.00122131
ENSG00000142959	BEST4	11.7528	1.79172	0.756109	-2.36966	0.0178042	0.0429168
ENSG00000143067	ZNF697	731.853	1.41965	0.10283	-13.8058	2.3531e-43	8.95012e-41
ENSG00000143106	PSMA5	188.051	-1.06586	0.33402	3.191	0.00141782	0.0047668
ENSG00000143107	FNDC7	18.2183	1.32187	0.459532	-2.87655	0.00402044	0.0118561
ENSG00000143127	ITGA10	32.2711	1.32895	0.440135	-3.01942	0.00253256	0.00790104
ENSG00000143185	XCL2	4.97497	3.38771	0.878296	-3.85714	0.00011472	0.000502927
ENSG00000143217	NECTIN4	222.951	3.34692	0.273782	-12.2248	2.29219e-34	4.27026e-32
ENSG00000143337	TOR1AIP1	1713.67	1.08816	0.120141	-9.0574	1.33594e-19	6.11284e-18
ENSG00000143340	FAM163A	22.7934	-1.28621	0.437692	2.93863	0.00329671	0.00995337
ENSG00000143369	ECM1	127.634	1.89302	0.177846	-10.6442	1.85662e-26	1.78402e-24
ENSG00000143382	ADAMTSL4	87.2904	1.68563	0.2884	-5.84475	5.07343e-09	5.18911e-08
ENSG00000143469	SYT14	61.624	1.06826	0.27351	-3.90573	9.39433e-05	0.000419448
ENSG00000143502	SUSD4	101.78	-1.58755	0.219482	7.23315	4.71906e-13	9.3954e-12
ENSG00000143520	FLG2	7.40659	4.3161	1.08484	-3.97855	6.93356e-05	0.000319985
ENSG00000143545	RAB13	113.246	-1.16905	0.250546	4.66603	3.07076e-06	1.88637e-05
ENSG00000143570	SLC39A1	39.8321	1.04848	0.377343	-2.77859	0.00545954	0.0155136
ENSG00000143590	EFNA3	145.834	-1.44977	0.239991	6.04093	1.53227e-09	1.73218e-08
ENSG00000143621	ILF2	2922.39	-1.18411	0.323024	3.6657	0.000246664	0.00100723
ENSG00000143631	FLG	15.2295	7.91159	0.947109	-8.35341	6.632e-17	2.15446e-15
ENSG00000143768	LEFTY2	17.0477	2.57954	0.644732	-4.00096	6.30868e-05	0.000294346
ENSG00000143772	ITPKB	255.491	1.15728	0.150587	-7.68513	1.52841e-14	3.70081e-13
ENSG00000143786	CNIH3	69.5179	-1.07497	0.247616	4.34127	1.41662e-05	7.65409e-05
ENSG00000143816	WNT9A	67.8665	1.17236	0.291992	-4.01506	5.94308e-05	0.000279071
ENSG00000143839	REN	1.85074	3.72068	1.42779	-2.60589	0.00916352	0.0242466
ENSG00000143847	PPFIA4	416.496	-1.31578	0.296921	4.43143	9.36102e-06	5.24407e-05
ENSG00000143850	PLEKHA6	118.019	1.29706	0.253132	-5.12404	2.99054e-07	2.23123e-06
ENSG00000143869	GDF7	715.428	-1.48471	0.188523	7.87544	3.39533e-15	9.04942e-14
ENSG00000143947	RPS27A	893.598	-1.15763	0.179444	6.45117	1.10987e-10	1.51782e-09
ENSG00000143970	ASXL2	2110.16	1.01728	0.172171	-5.90857	3.4509e-09	3.64601e-08
ENSG00000144031	ANKRD53	23.5291	1.79631	0.40682	-4.41549	1.0078e-05	5.60446e-05
ENSG00000144045	DQX1	32.6589	2.35459	0.359551	-6.5487	5.804e-11	8.33047e-10
ENSG00000144120	TMEM177	675.509	-1.07484	0.128173	8.38581	5.03779e-17	1.6602e-15
ENSG00000144130	NT5DC4	5.13187	2.32561	0.83586	-2.78229	0.00539764	0.0153592
ENSG00000144229	THSD7B	2.13217	5.07575	1.59679	-3.17872	0.00147926	0.00494629
ENSG00000144285	SCN1A	3.29252	4.62945	1.28606	-3.59971	0.000318576	0.00126688
ENSG00000144290	SLC4A10	2.69517	4.31985	1.34599	-3.20944	0.00132996	0.00451489
ENSG00000144452	ABCA12	10.0224	1.82361	0.59922	-3.04331	0.00233989	0.00738324
ENSG00000144460	NYAP2	1.76598	4.80106	1.61786	-2.96754	0.00300198	0.00917581
ENSG00000144481	TRPM8	1.43469	4.50317	1.73047	-2.60229	0.00926044	0.0244494
ENSG00000144596	GRIP2	176.404	-1.58112	0.196085	8.06342	7.41911e-16	2.1603e-14
ENSG00000144644	GADL1	1.75196	3.62959	1.55799	-2.32966	0.0198243	0.0470591
ENSG00000144649	GASK1A	151.742	-1.44709	0.238592	6.06512	1.31854e-09	1.5083e-08
ENSG00000144655	CSRNP1	929.242	1.66621	0.122152	-13.6404	2.3025e-42	7.7846e-40
ENSG00000144668	ITGA9	73.4401	-1.4303	0.246195	5.80962	6.26167e-09	6.32647e-08
ENSG00000144671	SLC22A14	12.0525	3.68578	0.720793	-5.11351	3.16233e-07	2.34789e-06
ENSG00000144802	NFKBIZ	340.529	1.7813	0.163699	-10.8816	1.41129e-27	1.56157e-25
ENSG00000144821	MYH15	38.5962	1.01464	0.432226	-2.34749	0.0189006	0.0451897
ENSG00000144834	TAGLN3	3.31447	3.67053	1.25411	-2.9268	0.00342474	0.0102991
ENSG00000144843	ADPRH	41.3215	1.01956	0.334	-3.05258	0.00226886	0.00718269
ENSG00000144847	IGSF11	31.0907	-1.3459	0.327749	4.1065	4.01695e-05	0.000196123
ENSG00000144852	NR1I2	2.03623	3.88313	1.52934	-2.53908	0.0111144	0.0285395
ENSG00000145088	EAF2	21.5108	-1.32802	0.42197	3.14718	0.00164853	0.00543469
ENSG00000145220	LYAR	680.237	-1.09162	0.125793	8.67791	4.03091e-18	1.51737e-16
ENSG00000145244	CORIN	22.123	1.14049	0.382989	-2.97788	0.00290253	0.00891214
ENSG00000145283	SLC10A6	2.12757	3.95155	1.64049	-2.40876	0.0160067	0.0391402
ENSG00000145284	SCD5	379.652	-1.32039	0.142876	9.24148	2.43105e-20	1.23632e-18
ENSG00000145384	FABP2	1.74837	4.788	1.64401	-2.91239	0.00358678	0.0107248
ENSG00000145416	2020-03-01	181.009	1.09341	0.278847	-3.92119	8.81141e-05	0.000395744
ENSG00000145536	ADAMTS16	4.10346	3.58183	1.14455	-3.12947	0.00175122	0.00572667
ENSG00000145850	TIMD4	4.05325	3.30623	0.985257	-3.3557	0.000791638	0.00285801
ENSG00000145863	GABRA6	1.23201	4.28317	1.82643	-2.3451	0.019022	0.0454026
ENSG00000145888	GLRA1	6.22996	3.31011	0.914178	-3.62086	0.000293624	0.00117668
ENSG00000145934	TENM2	3.6453	2.83646	1.1322	-2.50526	0.0122362	0.031036
ENSG00000146013	GFRA3	23.815	1.17938	0.416812	-2.82952	0.00466172	0.0134922
ENSG00000146147	MLIP	2.07429	4.46876	1.42418	-3.13778	0.00170233	0.00557878
ENSG00000146197	SCUBE3	71.8746	1.5565	0.233417	-6.66831	2.58768e-11	3.95672e-10
ENSG00000146250	PRSS35	39.4284	-1.13903	0.2931	3.88614	0.000101851	0.000451332
ENSG00000146278	PNRC1	1853.95	1.15144	0.129577	-8.88617	6.32501e-19	2.69174e-17
ENSG00000146352	CLVS2	113.426	-1.47334	0.33563	4.38977	1.13469e-05	6.26239e-05
ENSG00000146409	SLC18B1	362.639	-1.07327	0.160465	6.68848	2.25497e-11	3.49186e-10
ENSG00000146426	TIAM2	275.662	1.15918	0.193171	-6.00081	1.96336e-09	2.17638e-08
ENSG00000146453	PNLDC1	12.0389	3.2872	0.612209	-5.36941	7.8994e-08	6.52281e-07
ENSG00000146674	IGFBP3	7.48077	1.76657	0.760635	-2.32249	0.0202065	0.0478484
ENSG00000146729	NIPSNAP2	681.508	-1.02711	0.113357	9.06083	1.29458e-19	5.93847e-18
ENSG00000146834	MEPCE	2709.29	1.36755	0.121042	-11.2982	1.33973e-29	1.75967e-27
ENSG00000146839	ZAN	7.08786	2.65381	0.777196	-3.41459	0.000638776	0.00235314
ENSG00000146859	TMEM140	472.118	1.19541	0.168434	-7.09715	1.27352e-12	2.34854e-11
ENSG00000147036	LANCL3	23.6213	-1.59158	0.460716	3.45458	0.000551143	0.00206591
ENSG00000147113	DIPK2B	5.92179	4.1901	1.08117	-3.87553	0.000106395	0.0004701
ENSG00000147117	ZNF157	30.5749	1.25729	0.381409	-3.29645	0.000979159	0.00345106
ENSG00000147144	CCDC120	552.673	1.04418	0.10749	-9.71414	2.6246e-22	1.68723e-20
ENSG00000147174	GCNA	167.208	2.12717	0.246369	-8.63406	5.92098e-18	2.17942e-16
ENSG00000147202	DIAPH2	264.325	-1.32952	0.231744	5.73705	9.63417e-09	9.42294e-08
ENSG00000147394	ZNF185	125.928	1.23707	0.165982	-7.453	9.12383e-14	1.98775e-12
ENSG00000147408	CSGALNACT1	31.6675	-1.17599	0.315073	3.73245	0.000189624	0.000794757
ENSG00000147421	HMBOX1	492.301	1.19659	0.128001	-9.34824	8.91178e-21	4.79948e-19
ENSG00000147488	ST18	2.21356	4.00087	1.38806	-2.88235	0.00394719	0.0116816
ENSG00000147535	PLPP5	322.602	1.01208	0.146171	-6.92396	4.39194e-12	7.48505e-11
ENSG00000147573	TRIM55	2.4722	3.59919	1.43649	-2.50555	0.0122261	0.0310232
ENSG00000147576	ADHFE1	15.3273	1.49408	0.519938	-2.87357	0.00405865	0.0119553
ENSG00000147604	RPL7	596.156	-1.40245	0.269172	5.21024	1.88592e-07	1.46453e-06
ENSG00000147642	SYBU	210.669	-1.24021	0.157918	7.85347	4.04683e-15	1.0646e-13
ENSG00000147647	DPYS	4.53344	2.99042	0.989798	-3.02124	0.00251743	0.00786191
ENSG00000147697	GSDMC	1.25132	4.30358	1.85889	-2.31513	0.0206057	0.0486547
ENSG00000147883	CDKN2B	528.401	1.95147	0.172423	-11.3179	1.07035e-29	1.42638e-27
ENSG00000148053	NTRK2	84.0688	-1.03031	0.334722	3.0781	0.00208325	0.00666251
ENSG00000148153	INIP	813.831	1.3275	0.132204	-10.0413	1.00369e-23	7.63514e-22
ENSG00000148200	NR6A1	711.123	1.07082	0.124895	-8.57378	1.00147e-17	3.61339e-16
ENSG00000148303	RPL7A	1496.86	-1.55198	0.337454	4.59907	4.24377e-06	2.54612e-05
ENSG00000148343	MIGA2	825.331	1.08035	0.133083	-8.11786	4.74479e-16	1.40855e-14
ENSG00000148344	PTGES	26.6776	-1.88311	0.440478	4.27515	1.9101e-05	9.97505e-05
ENSG00000148358	GPR107	2643.76	1.07566	0.105829	-10.1641	2.86655e-24	2.30549e-22
ENSG00000148377	IDI2	16.7244	2.412	0.488034	-4.94226	7.72204e-07	5.32809e-06
ENSG00000148386	LCN9	8.33654	3.8329	0.767539	-4.99376	5.92151e-07	4.17571e-06
ENSG00000148483	TMEM236	82.0799	2.93562	0.242487	-12.1063	9.78397e-34	1.7012e-31
ENSG00000148488	ST8SIA6	20.2893	-1.18572	0.464386	2.5533	0.0106708	0.0275983
ENSG00000148600	CDHR1	360.898	-1.52214	0.144262	10.5512	5.01373e-26	4.69414e-24
ENSG00000148672	GLUD1	1266.43	-1.03815	0.110609	9.38579	6.24456e-21	3.43394e-19
ENSG00000148677	ANKRD1	2122.67	4.0279	0.491625	-8.19304	2.54715e-16	7.86857e-15
ENSG00000148735	PLEKHS1	24.1604	2.14846	0.490997	-4.3757	1.21043e-05	6.64626e-05
ENSG00000148795	CYP17A1	8.46711	6.06288	1.04032	-5.82792	5.61241e-09	5.71158e-08
ENSG00000148848	ADAM12	9.78692	1.52191	0.643513	-2.36501	0.0180298	0.0433861
ENSG00000148908	RGS10	43.5791	-1.11608	0.290798	3.838	0.000124041	0.000540352
ENSG00000148935	GAS2	9.75057	-1.65565	0.651065	2.54298	0.0109911	0.0282546
ENSG00000149124	GLYAT	18.7843	2.13284	0.532033	-4.00885	6.10143e-05	0.000285772
ENSG00000149150	SLC43A1	254.987	-1.51518	0.195229	7.76107	8.42153e-15	2.13055e-13
ENSG00000149201	CCDC81	15.8615	-2.45233	0.680348	3.60453	0.00031272	0.00124656
ENSG00000149328	GLB1L2	287.708	-1.32256	0.170492	7.7573	8.67575e-15	2.18172e-13
ENSG00000149435	GGTLC1	1.23883	4.29036	1.83325	-2.3403	0.019268	0.0459178
ENSG00000149503	INCENP	2666.22	1.25546	0.123561	-10.1606	2.9715e-24	2.37942e-22
ENSG00000149557	FEZ1	232.408	-1.01223	0.190086	5.32508	1.00908e-07	8.18427e-07
ENSG00000149573	MPZL2	28.3204	2.07735	0.32792	-6.33492	2.37462e-10	3.0552e-09
ENSG00000149591	TAGLN	123.923	1.0582	0.218	-4.85414	1.20913e-06	8.05659e-06
ENSG00000149635	OCSTAMP	6.89544	1.7837	0.718016	-2.4842	0.0129842	0.0326248
ENSG00000149743	TRPT1	196.44	1.05145	0.175984	-5.9747	2.30509e-09	2.50949e-08
ENSG00000149781	FERMT3	254.782	2.8616	0.199829	-14.3202	1.63605e-46	7.86038e-44
ENSG00000149806	FAU	324.271	-1.01087	0.184005	5.49373	3.93529e-08	3.43107e-07
ENSG00000149925	ALDOA	393.586	-1.07132	0.211026	5.07674	3.83956e-07	2.81521e-06
ENSG00000149948	HMGA2	1194.94	-1.29167	0.135477	9.5342	1.51048e-21	8.92455e-20
ENSG00000150275	PCDH15	4.70508	2.44965	0.905992	-2.70383	0.00685445	0.0188922
ENSG00000150316	CWC15	186.05	-1.14097	0.360669	3.16349	0.00155889	0.0051756
[truncated: 3,352 more rows]

## Sheet: ABE7.10D53E-site 1
Supplementary Data 3: DEGs of ABE7.10D53E-site 1-transfected samples compared with GFP samples
[truncated: 405 more rows]

[truncated: 2 more sheets: ABE7.10F148A-site 1, ABE7.10F148A-site 2]
