# Supplementary material for: Cytosine and adenine deaminase base-editors induce broad and nonspecific changes in gene expression and splicing
Source: Commun Biol. 2021 Jul 16;4:882. doi: 10.1038/s42003-021-02406-5 (PMC8285404; doi:10.1038/s42003-021-02406-5)
Supplement: Supplementary file 7 — Supplementary Data 4 [file 42003_2021_2406_MOESM7_ESM.xlsx]

## Sheet: ABEmax-HEKsite2
Supplementary Data 4: DEGs of ABEmax-HEKsite2-transfected samples compared with EGFP samples
ID	Genename	baseMean	log2FoldChange	lfcSE	stat	pvalue	padj
ENSG00000000971	CFH	32.916	-1.47516	0.466738	3.16058	0.00157456	0.00489732
ENSG00000002822	MAD1L1	211.287	1.02646	0.246427	-4.16535	3.10871e-05	0.000148034
ENSG00000004776	HSPB6	119.1	1.26822	0.256477	-4.94477	7.62332e-07	5.1888e-06
ENSG00000004838	ZMYND10	246.511	1.29992	0.210713	-6.16914	6.86609e-10	8.83943e-09
ENSG00000004939	SLC4A1	20.1771	1.69428	0.542474	-3.12325	0.00178868	0.00549314
ENSG00000005238	FAM214B	620.7	1.1508	0.13991	-8.22526	1.94776e-16	8.64114e-15
ENSG00000005243	COPZ2	99.626	1.27826	0.25154	-5.08174	3.73986e-07	2.70898e-06
ENSG00000005486	RHBDD2	11395.5	1.07626	0.0954298	-11.2781	1.68433e-29	4.21084e-27
ENSG00000005844	ITGAL	137.273	1.2338	0.270876	-4.55485	5.24219e-06	2.96214e-05
ENSG00000006062	MAP3K14	1153	1.49223	0.152304	-9.79773	1.15143e-22	1.31491e-20
ENSG00000006327	TNFRSF12A	2580.08	1.73363	0.130766	-13.2575	4.08198e-40	2.53819e-37
ENSG00000006468	ETV1	803.974	-1.29022	0.144197	8.94764	3.63156e-19	2.48829e-17
ENSG00000006555	TTC22	13.8707	1.94698	0.714282	-2.72578	0.00641497	0.0167836
ENSG00000006652	IFRD1	9831.88	1.09897	0.139182	-7.89596	2.88088e-15	1.05957e-13
ENSG00000007062	PROM1	39.0406	1.23861	0.466843	-2.65315	0.00797437	0.0203008
ENSG00000007171	NOS2	861.174	-1.02608	0.149152	6.87945	6.00832e-12	1.15906e-10
ENSG00000007350	TKTL1	77.6947	-1.2817	0.314771	4.07185	4.66412e-05	0.000213263
ENSG00000007968	E2F2	12782	1.51629	0.118872	-12.7557	2.89822e-37	1.3748e-34
ENSG00000008056	SYN1	124.581	1.59544	0.296717	-5.37699	7.57418e-08	6.4012e-07
ENSG00000008300	CELSR3	2576.7	1.63487	0.14094	-11.5997	4.13424e-31	1.12476e-28
ENSG00000008517	IL32	45.0111	1.33133	0.363183	-3.66574	0.000246623	0.000950723
ENSG00000010030	ETV7	21.6674	1.77562	0.551508	-3.21957	0.00128383	0.00409647
ENSG00000010438	PRSS3	13.8658	1.9403	0.645853	-3.00424	0.00266242	0.00781079
ENSG00000010671	BTK	192.003	2.12706	0.237107	-8.97088	2.94163e-19	2.05359e-17
ENSG00000010932	FMO1	39.1436	-1.04305	0.403318	2.58618	0.00970465	0.0241182
ENSG00000011021	CLCN6	1931.38	1.16837	0.100428	-11.6339	2.76978e-31	8.00639e-29
ENSG00000011465	DCN	26.9789	-2.08651	0.528802	3.94573	7.95584e-05	0.000346069
ENSG00000011590	ZBTB32	216.794	1.1688	0.196508	-5.94783	2.71721e-09	3.12033e-08
ENSG00000012504	NR1H4	9.73802	2.705	0.828737	-3.264	0.00109851	0.00357285
ENSG00000013293	SLC7A14	8.55941	1.98073	0.869183	-2.27884	0.0226767	0.0497413
ENSG00000013297	CLDN11	37.9799	2.73179	0.468231	-5.83427	5.40256e-09	5.84145e-08
ENSG00000013364	MVP	744.852	1.33372	0.154429	-8.63649	5.79646e-18	3.34064e-16
ENSG00000013441	CLK1	6794.11	1.32946	0.127948	-10.3906	2.73565e-25	4.28894e-23
ENSG00000014914	MTMR11	400.231	1.10153	0.161503	-6.82045	9.07583e-12	1.69087e-10
ENSG00000015520	NPC1L1	390.216	1.50361	0.175271	-8.57875	9.59135e-18	5.2497e-16
ENSG00000015592	STMN4	22.9859	2.50845	0.602522	-4.16325	3.13747e-05	0.000149326
ENSG00000017483	SLC38A5	25.9239	1.68638	0.497446	-3.39008	0.000698727	0.00240582
ENSG00000018625	ATP1A2	9.17805	2.35121	0.807582	-2.91142	0.0035979	0.0101869
ENSG00000019991	HGF	62.8112	-1.15592	0.359542	3.21497	0.0013046	0.00415549
ENSG00000021488	SLC7A9	72.0673	1.17845	0.300373	-3.92329	8.73464e-05	0.000375008
ENSG00000021852	C8B	2.5629	5.47749	1.96901	-2.78185	0.00540496	0.0144685
ENSG00000023839	ABCC2	381.642	1.05703	0.178627	-5.91752	3.26833e-09	3.7163e-08
ENSG00000024526	DEPDC1	24727.5	-1.00463	0.0981579	10.2348	1.38494e-24	1.98616e-22
ENSG00000028277	POU2F2	261.762	1.48476	0.18693	-7.94285	1.97592e-15	7.4147e-14
ENSG00000034510	TMSB10	22284.4	-1.16333	0.141759	8.2064	2.27915e-16	1.00391e-14
ENSG00000036448	MYOM2	1068.98	-1.08119	0.379705	2.84744	0.00440717	0.0121256
ENSG00000039068	CDH1	761.691	-1.05312	0.137552	7.65615	1.91589e-14	6.15345e-13
ENSG00000039987	BEST2	121.188	2.09114	0.345576	-6.05117	1.43801e-09	1.74333e-08
ENSG00000041353	RAB27B	309.97	-1.14553	0.20569	5.56923	2.55866e-08	2.40647e-07
ENSG00000041988	THAP3	3309.23	1.12052	0.10635	-10.5362	5.8849e-26	1.01748e-23
ENSG00000042832	TG	62.8319	1.25208	0.34221	-3.65881	0.000253386	0.0009724
ENSG00000043514	TRIT1	4908.46	1.01072	0.0875466	-11.545	7.82807e-31	2.06885e-28
ENSG00000047617	ANO2	74.0661	1.01536	0.289366	-3.50891	0.00044995	0.00162802
ENSG00000048540	LMO3	100.837	-1.25711	0.346317	3.62995	0.00028348	0.00107599
ENSG00000048545	GUCA1A	13.0732	1.88807	0.676043	-2.79282	0.00522505	0.0140704
ENSG00000049247	UTS2	6.13645	2.38663	1.00415	-2.37677	0.0174649	0.0397809
ENSG00000049249	TNFRSF9	125.848	2.18513	0.253146	-8.63192	6.03314e-18	3.43425e-16
ENSG00000053328	METTL24	98.6863	-1.00549	0.274486	3.66317	0.00024911	0.000958712
ENSG00000053438	NNAT	185.532	1.35649	0.231273	-5.86531	4.48288e-09	4.9277e-08
ENSG00000054179	ENTPD2	18.304	2.18448	0.580866	-3.76072	0.000169426	0.000678144
ENSG00000054356	PTPRN	28.9092	2.32539	0.476409	-4.88109	1.05503e-06	6.92618e-06
ENSG00000054598	FOXC1	16522.4	-1.28537	0.0835868	15.3777	2.3095e-53	2.84839e-50
ENSG00000054967	RELT	3768.07	1.14799	0.118055	-9.72421	2.37746e-22	2.61804e-20
ENSG00000055957	ITIH1	77.8382	2.65413	0.36531	-7.26541	3.71908e-13	9.31029e-12
ENSG00000056487	PHF21B	1673.1	1.98506	0.317151	-6.25905	3.87326e-10	5.23796e-09
ENSG00000057468	MSH4	466.483	1.18228	0.372432	-3.1745	0.00150097	0.00470005
ENSG00000059378	PARP12	88.7436	1.21854	0.3094	-3.93841	8.20249e-05	0.000355377
ENSG00000059728	MXD1	3237.6	1.45989	0.116214	-12.5621	3.41219e-36	1.50299e-33
ENSG00000059915	PSD	281.048	1.57877	0.192087	-8.21903	2.05159e-16	9.05832e-15
ENSG00000060558	GNA15	28.0476	1.24004	0.515307	-2.40641	0.01611	0.0371939
ENSG00000063015	SEZ6	151.57	1.47965	0.255973	-5.78048	7.44876e-09	7.80748e-08
ENSG00000064787	BCAS1	54.3136	-1.26576	0.353663	3.57899	0.000344921	0.00128469
ENSG00000065518	NDUFB4	9593.53	-1.02718	0.118982	8.63312	5.96993e-18	3.41931e-16
ENSG00000066056	TIE1	11.3958	1.76258	0.769808	-2.28963	0.0220427	0.0484999
ENSG00000066336	SPI1	22.2722	1.62337	0.632811	-2.56533	0.0103078	0.025382
ENSG00000066813	ACSM2B	5.03654	3.84119	1.4722	-2.60916	0.00907653	0.022727
ENSG00000067191	CACNB1	902.991	1.31399	0.118189	-11.1177	1.02946e-28	2.41075e-26
ENSG00000068028	RASSF1	9355.79	1.09008	0.14663	-7.43425	1.05164e-13	2.85688e-12
ENSG00000068971	PPP2R5B	4276.37	1.00833	0.0945764	-10.6615	1.54065e-26	2.93835e-24
ENSG00000068976	PYGM	379.023	1.13199	0.419	-2.70165	0.00689954	0.0179121
ENSG00000070190	DAPP1	68.6721	1.25843	0.356467	-3.53029	0.000415098	0.00151227
ENSG00000070526	ST6GALNAC1	69.9681	2.35538	0.350661	-6.71698	1.85533e-11	3.29085e-10
ENSG00000070729	CNGB1	16.9075	2.04553	0.731496	-2.79636	0.00516815	0.0139395
ENSG00000070808	CAMK2A	40.3882	2.66583	0.502192	-5.30838	1.10602e-07	9.02575e-07
ENSG00000072571	HMMR	14744.3	-1.04132	0.113521	9.1729	4.60459e-20	3.78599e-18
ENSG00000073146	MOV10L1	27.4241	1.53229	0.580163	-2.64114	0.00826283	0.0209573
ENSG00000073861	TBX21	100.245	1.63643	0.262134	-6.24272	4.30015e-10	5.74803e-09
ENSG00000074276	CDHR2	154.773	1.08379	0.230259	-4.70682	2.51611e-06	1.52766e-05
ENSG00000075223	SEMA3C	4472.57	-1.06209	0.140319	7.56913	3.75725e-14	1.11751e-12
ENSG00000075426	FOSL2	2296.74	1.27235	0.0959551	-13.2598	3.95687e-40	2.53819e-37
ENSG00000075651	PLD1	1718.53	-1.11922	0.160264	6.98356	2.87793e-12	5.96881e-11
ENSG00000075673	ATP12A	114.197	-1.07626	0.292387	3.68096	0.000232359	0.000900995
ENSG00000075826	SEC31B	697.681	1.25741	0.163055	-7.71153	1.24318e-14	4.12904e-13
ENSG00000077080	ACTL6B	20.3158	1.40743	0.589825	-2.38618	0.0170246	0.0389218
ENSG00000077092	RARB	2243.6	-1.18199	0.113345	10.4283	1.84219e-25	2.98952e-23
ENSG00000077274	CAPN6	13.5205	-1.93683	0.726675	2.66533	0.00769136	0.0196778
ENSG00000077522	ACTN2	547.677	1.32655	0.142649	-9.29944	1.41189e-20	1.25577e-18
ENSG00000077800	FKBP6	26.523	1.93213	0.476775	-4.05249	5.06756e-05	0.000230148
ENSG00000077943	ITGA8	2269	-1.24449	0.142824	8.71347	2.94725e-18	1.75884e-16
ENSG00000078596	ITM2A	37.7591	-1.29082	0.424498	3.04082	0.00235932	0.00701613
ENSG00000079337	RAPGEF3	1000.83	3.07099	0.144208	-21.2956	1.24669e-100	1.15319e-96
ENSG00000080007	DDX43	22.9909	2.36725	0.620529	-3.81489	0.000136244	0.000559741
ENSG00000080031	PTPRH	163.471	1.15789	0.209843	-5.51791	3.43059e-08	3.12332e-07
ENSG00000080573	COL5A3	21.3823	1.52635	0.542695	-2.81253	0.00491528	0.0133411
ENSG00000080823	MOK	3554.69	1.05537	0.112353	-9.39326	5.8169e-21	5.60482e-19
ENSG00000081479	LRP2	5576.15	-1.03199	0.108623	9.50065	2.08575e-21	2.15567e-19
ENSG00000082074	FYB1	5.10895	3.86236	1.3472	-2.86696	0.00414438	0.0115122
ENSG00000082126	MPP4	85.4312	1.50047	0.322893	-4.64695	3.36876e-06	1.98795e-05
ENSG00000083454	P2RX5	81.5682	1.45505	0.315538	-4.61134	4.00076e-06	2.31874e-05
ENSG00000084110	HAL	89.719	1.09837	0.279996	-3.92279	8.75308e-05	0.000375625
ENSG00000084636	COL16A1	120.815	2.06218	0.247504	-8.33189	7.95602e-17	3.84298e-15
ENSG00000085465	OVGP1	749.572	1.4672	0.156881	-9.35227	8.57876e-21	7.93535e-19
ENSG00000085514	PILRA	91.075	1.53426	0.311376	-4.92735	8.33513e-07	5.60116e-06
ENSG00000086205	FOLH1	121.897	-1.00319	0.259739	3.86231	0.00011232	0.000471075
ENSG00000086506	HBQ1	266.223	-1.09962	0.182689	6.01906	1.75429e-09	2.09384e-08
ENSG00000086730	LAT2	735.584	1.51444	0.165534	-9.14882	5.75607e-20	4.6705e-18
ENSG00000086967	MYBPC2	57.1131	1.55342	0.339432	-4.57654	4.72728e-06	2.69922e-05
ENSG00000087074	PPP1R15A	12009.2	1.8304	0.123761	-14.7898	1.70548e-49	1.6606e-46
ENSG00000087085	ACHE	842.028	2.49374	0.165706	-15.0491	3.49863e-51	3.80733e-48
ENSG00000087237	CETP	84.9155	3.39282	0.378783	-8.95714	3.33204e-19	2.3001e-17
ENSG00000087589	CASS4	462.983	1.63252	0.214953	-7.59479	3.08292e-14	9.32796e-13
ENSG00000088356	PDRG1	5200.46	1.19745	0.123415	-9.70263	2.93832e-22	3.2165e-20
ENSG00000088726	TMEM40	56.3706	3.12212	0.418946	-7.45233	9.17089e-14	2.51723e-12
ENSG00000088826	SMOX	1739.59	1.31118	0.133211	-9.84292	7.35464e-23	8.66629e-21
ENSG00000089091	DZANK1	683.922	1.08271	0.122107	-8.86694	7.51826e-19	4.96742e-17
ENSG00000089101	CFAP61	95.1594	1.72294	0.290827	-5.92426	3.13702e-09	3.57357e-08
ENSG00000089163	SIRT4	597.633	1.25604	0.139374	-9.01199	2.0236e-19	1.45668e-17
ENSG00000089169	RPH3A	15.5248	3.09752	0.673488	-4.59923	4.24059e-06	2.44243e-05
ENSG00000089847	ANKRD24	265.21	1.33131	0.179743	-7.40673	1.29449e-13	3.49097e-12
ENSG00000090512	FETUB	8.94292	1.95886	0.842979	-2.32373	0.0201398	0.0448629
ENSG00000090534	THPO	155.611	1.04072	0.230398	-4.51703	6.27123e-06	3.48926e-05
ENSG00000090975	PITPNM2	1397.26	1.05312	0.152974	-6.88429	5.80763e-12	1.12269e-10
ENSG00000091010	POU4F3	29.1123	1.24987	0.451957	-2.76546	0.00568421	0.0151306
ENSG00000091136	LAMB1	11904.6	-1.08244	0.141288	7.66125	1.84135e-14	5.93851e-13
ENSG00000091138	SLC26A3	77.1273	1.4678	0.322104	-4.55691	5.19128e-06	2.93956e-05
ENSG00000091513	TF	111.427	2.27126	0.310766	-7.3086	2.69939e-13	6.95525e-12
ENSG00000091831	ESR1	80.6502	2.01296	0.326672	-6.16202	7.18223e-10	9.2016e-09
ENSG00000091986	CCDC80	1175.03	-1.24879	0.163964	7.61624	2.61171e-14	8.06621e-13
ENSG00000092051	JPH4	83.333	1.28357	0.320745	-4.00183	6.28541e-05	0.000279385
ENSG00000092067	CEBPE	9.5383	2.06862	0.825905	-2.50467	0.0122567	0.0294326
ENSG00000092345	DAZL	13.8583	4.23549	0.829851	-5.10391	3.32699e-07	2.44438e-06
ENSG00000092850	TEKT2	174.681	1.46552	0.211133	-6.94119	3.888e-12	7.80976e-11
ENSG00000095370	SH2D3C	200.294	2.3126	0.199227	-11.6079	3.75884e-31	1.05378e-28
ENSG00000095752	IL11	71.7573	2.1956	0.350515	-6.26392	3.75411e-10	5.08798e-09
ENSG00000096088	PGC	13.8686	2.32079	0.786695	-2.95004	0.00317728	0.00910467
ENSG00000099365	STX1B	86.8844	1.30706	0.270547	-4.83117	1.35734e-06	8.70691e-06
ENSG00000099625	CBARP	768.451	1.02665	0.136318	-7.5313	5.02383e-14	1.4522e-12
ENSG00000099860	GADD45B	1922.85	1.71157	0.141363	-12.1076	9.62579e-34	3.56154e-31
ENSG00000099866	MADCAM1	137.226	1.39868	0.233347	-5.994	2.0474e-09	2.42335e-08
ENSG00000099957	P2RX6	65.2937	1.67114	0.310865	-5.37578	7.62539e-08	6.43704e-07
ENSG00000099960	SLC7A4	25.7527	2.25536	0.522764	-4.31429	1.60116e-05	8.12396e-05
ENSG00000099974	DDTL	23.5788	-1.40925	0.527843	2.66982	0.00758919	0.0194558
ENSG00000099985	OSM	22.5906	1.53151	0.527692	-2.90229	0.00370449	0.0104455
ENSG00000100012	SEC14L3	17.9484	1.44304	0.626884	-2.30192	0.0213397	0.0471609
ENSG00000100024	UPB1	57.0518	1.1688	0.342511	-3.41246	0.000643803	0.00223249
ENSG00000100068	LRP5L	1356.81	1.32709	0.128138	-10.3567	3.90063e-25	5.96377e-23
ENSG00000100095	SEZ6L	27.2108	2.9367	0.550249	-5.33703	9.44812e-08	7.82059e-07
ENSG00000100100	PIK3IP1	905.966	1.09599	0.143296	-7.64845	2.03417e-14	6.48829e-13
ENSG00000100170	SLC5A1	16.6129	1.35417	0.58979	-2.29602	0.0216749	0.047799
ENSG00000100228	RAB36	1251.4	1.10278	0.117442	-9.38998	6.00137e-21	5.75261e-19
ENSG00000100253	MIOX	29.3546	1.849	0.489219	-3.77949	0.00015715	0.000634498
ENSG00000100263	RHBDD3	8676.51	1.41646	0.136223	-10.3981	2.52963e-25	4.03432e-23
ENSG00000100276	RASL10A	130.251	1.23896	0.246767	-5.02076	5.14672e-07	3.63691e-06
ENSG00000100292	HMOX1	12733.1	1.41753	0.268197	-5.28542	1.25413e-07	1.01008e-06
ENSG00000100298	APOBEC3H	22.786	-1.65389	0.614323	2.69222	0.00709781	0.0183444
ENSG00000100311	PDGFB	66.327	1.67065	0.32579	-5.12798	2.92869e-07	2.18207e-06
ENSG00000100314	CABP7	106.646	1.06713	0.287415	-3.71287	0.000204925	0.000805078
ENSG00000100483	VCPKMT	1188.99	1.04883	0.12495	-8.394	4.69869e-17	2.30572e-15
ENSG00000100557	CCDC198	21.7164	1.41299	0.559262	-2.52652	0.0115199	0.0278914
ENSG00000100558	PLEK2	51.2069	1.88379	0.356737	-5.28061	1.28754e-07	1.03338e-06
ENSG00000100583	SAMD15	595.495	1.09912	0.132633	-8.28689	1.16251e-16	5.40455e-15
ENSG00000100664	EIF5	65152.4	1.03091	0.111268	-9.26509	1.94915e-20	1.68501e-18
ENSG00000100884	CPNE6	49.4629	2.78055	0.415382	-6.69394	2.17238e-11	3.80068e-10
ENSG00000101049	SGK2	133.01	1.79179	0.290769	-6.16226	7.17159e-10	9.19434e-09
ENSG00000101082	SLA2	427.384	1.41741	0.200552	-7.06755	1.57694e-12	3.43217e-11
ENSG00000101180	HRH3	23.5164	2.67331	0.573376	-4.6624	3.12546e-06	1.85681e-05
ENSG00000101194	SLC17A9	50.2511	1.55227	0.380416	-4.08046	4.49467e-05	0.000206639
ENSG00000101198	NKAIN4	8.22147	2.50546	0.947229	-2.64504	0.00816805	0.0207567
ENSG00000101203	COL20A1	71.0719	1.34576	0.342816	-3.92561	8.6511e-05	0.000372112
ENSG00000101222	SPEF1	141.531	1.5375	0.25819	-5.95493	2.60191e-09	3.00283e-08
ENSG00000101255	TRIB3	8584.05	1.7655	0.119193	-14.8122	1.22255e-49	1.25651e-46
ENSG00000101306	MYLK2	315.566	1.31268	0.199167	-6.59088	4.37224e-11	7.15177e-10
ENSG00000101331	CCM2L	162.593	1.13382	0.231368	-4.90053	9.55775e-07	6.35124e-06
ENSG00000101342	TLDC2	25.8296	1.46717	0.469208	-3.1269	0.0017666	0.00543252
ENSG00000101425	BPI	5.39057	3.14984	1.23731	-2.54572	0.0109053	0.0266159
ENSG00000101470	TNNC2	52.1584	1.95574	0.376952	-5.1883	2.1222e-07	1.63111e-06
ENSG00000101680	LAMA1	7191.2	-1.25619	0.137526	9.13424	6.58683e-20	5.25243e-18
ENSG00000101842	VSIG1	22.7851	1.37978	0.542086	-2.54532	0.0109179	0.0266396
ENSG00000101843	PSMD10	11456.4	-1.03007	0.144993	7.10429	1.20946e-12	2.68931e-11
ENSG00000101883	RHOXF1	9.8582	2.24416	0.779301	-2.87971	0.00398047	0.0111287
ENSG00000101974	ATP11C	17472.1	-1.20056	0.12829	9.35812	8.11698e-21	7.58404e-19
ENSG00000101977	MCF2	50.4741	1.18948	0.358191	-3.32079	0.000897642	0.0029962
ENSG00000102001	CACNA1F	114.39	2.27458	0.321085	-7.08403	1.40018e-12	3.08373e-11
ENSG00000102038	SMARCA1	13265.5	-1.2113	0.135282	8.95391	3.43119e-19	2.35974e-17
ENSG00000102057	KCND1	165.756	1.56944	0.22488	-6.97901	2.97278e-12	6.14484e-11
ENSG00000102128	RAB40AL	38.6773	1.75363	0.429625	-4.08178	4.4692e-05	0.000205621
ENSG00000102245	CD40LG	5.05538	2.5271	1.08847	-2.3217	0.020249	0.045079
ENSG00000102287	GABRE	107.561	1.70101	0.293257	-5.80041	6.61532e-09	7.02271e-08
ENSG00000102385	DRP2	318.76	1.10483	0.202509	-5.4557	4.87805e-08	4.30348e-07
ENSG00000102387	TAF7L	327.899	2.30053	0.209623	-10.9746	5.06235e-28	1.17067e-25
ENSG00000102794	ACOD1	20.7086	1.75612	0.580995	-3.02262	0.00250599	0.00740351
ENSG00000102904	TSNAXIP1	504.781	1.17194	0.169959	-6.8954	5.3715e-12	1.04713e-10
ENSG00000102984	ZNF821	2670.16	1.335	0.111504	-11.9726	4.94359e-33	1.75878e-30
ENSG00000103056	SMPD3	274.823	1.03959	0.209899	-4.95282	7.31467e-07	4.99525e-06
ENSG00000103313	MEFV	51.9492	2.07699	0.363008	-5.72162	1.05512e-08	1.07016e-07
ENSG00000103355	PRSS33	25.3893	2.02563	0.567951	-3.56655	0.000361713	0.00133888
ENSG00000103375	AQP8	20.732	1.74199	0.584658	-2.9795	0.0028872	0.00837065
ENSG00000103490	PYCARD	55.1085	1.90018	0.394437	-4.81744	1.45413e-06	9.27635e-06
ENSG00000103710	RASL12	13.8834	2.2809	0.700265	-3.2572	0.00112516	0.00364862
ENSG00000103723	AP3B2	712.78	1.367	0.179609	-7.61098	2.72036e-14	8.31845e-13
ENSG00000104221	BRF2	2715.12	1.4216	0.114308	-12.4365	1.65504e-35	6.80406e-33
ENSG00000104413	ESRP1	23.7013	1.23574	0.484189	-2.55218	0.0107051	0.0262205
ENSG00000104818	CGB2	11.6401	2.96915	0.875338	-3.392	0.000693848	0.00239213
ENSG00000104826	LHB	89.7967	1.2106	0.325709	-3.7168	0.000201765	0.000793337
ENSG00000104827	CGB3	10.9029	2.07327	0.891536	-2.32551	0.0200449	0.0446891
ENSG00000104848	KCNA7	52.2057	1.02509	0.34603	-2.96244	0.00305215	0.00879226
ENSG00000104921	FCER2	9.41496	1.9466	0.82823	-2.35032	0.0187574	0.0422773
ENSG00000104938	CLEC4M	1.82797	5.08748	2.08112	-2.44459	0.0145018	0.0340505
ENSG00000105146	AURKC	169.291	2.23689	0.210002	-10.6518	1.71104e-26	3.1974e-24
ENSG00000105204	DYRK1B	4756.21	1.24769	0.119463	-10.4442	1.55784e-25	2.57322e-23
ENSG00000105205	CLC	3.94005	3.09776	1.33874	-2.31394	0.020671	0.0458749
ENSG00000105261	OVOL3	67.349	1.00528	0.39195	-2.56482	0.0103229	0.0254089
ENSG00000105427	CNFN	98.2567	-1.0734	0.278142	3.85918	0.00011377	0.000476403
ENSG00000105499	PLA2G4C	360.988	1.98174	0.166939	-11.871	1.67357e-32	5.73351e-30
ENSG00000105507	CABP5	5.31937	2.90555	1.22553	-2.37085	0.0177473	0.0403348
ENSG00000105550	FGF21	266.657	4.5155	0.268888	-16.7932	2.73593e-63	4.2179e-60
ENSG00000105605	CACNG7	23.1664	1.22486	0.532426	-2.30052	0.021419	0.0473136
ENSG00000105610	KLF1	25.6933	1.24633	0.506926	-2.45861	0.0139476	0.032953
ENSG00000105650	PDE4C	100.005	1.90073	0.285407	-6.65974	2.74321e-11	4.69033e-10
ENSG00000105717	PBX4	335.468	1.08801	0.157223	-6.92017	4.51111e-12	8.90667e-11
ENSG00000105737	GRIK5	192.312	1.9501	0.208367	-9.35895	8.05313e-21	7.58404e-19
ENSG00000105771	SMG9	5211.62	1.33811	0.126517	-10.5765	3.83031e-26	6.85603e-24
ENSG00000105792	CFAP69	987.543	1.47237	0.169315	-8.69602	3.43739e-18	2.02521e-16
ENSG00000105851	PIK3CG	27.9918	3.18972	0.518393	-6.15309	7.59883e-10	9.6551e-09
ENSG00000106038	EVX1	19.0256	1.87264	0.569985	-3.28542	0.00101829	0.00334447
ENSG00000106089	STX1A	1040.63	1.29819	0.149987	-8.65532	4.9151e-18	2.85045e-16
ENSG00000106328	FSCN3	76.9497	1.79987	0.322923	-5.57367	2.4943e-08	2.35551e-07
ENSG00000106331	PAX4	4.81539	2.93734	1.24945	-2.35091	0.0187275	0.0422304
ENSG00000106366	SERPINE1	55.8221	2.61187	0.388335	-6.72583	1.7459e-11	3.10569e-10
ENSG00000106384	MOGAT3	10.0958	2.45749	0.854944	-2.87445	0.00404736	0.0112833
ENSG00000106483	SFRP4	137.81	1.4527	0.219325	-6.62351	3.50764e-11	5.85102e-10
ENSG00000106701	FSD1L	978.794	1.01473	0.144013	-7.04606	1.84053e-12	3.97313e-11
ENSG00000106809	OGN	145.892	1.37121	0.249701	-5.49138	3.98805e-08	3.58498e-07
ENSG00000107014	RLN1	124.874	-1.1066	0.242053	4.57174	4.83699e-06	2.75421e-05
ENSG00000107447	DNTT	11.0223	2.73367	0.879495	-3.10823	0.00188212	0.00574006
ENSG00000107742	SPOCK2	273.536	1.34071	0.200057	-6.70167	2.06047e-11	3.62689e-10
ENSG00000107796	ACTA2	1099.78	-1.13186	0.308682	3.66675	0.000245655	0.000947389
ENSG00000108309	RUNDC3A	338.39	1.01839	0.157211	-6.47789	9.30134e-11	1.43755e-09
ENSG00000108405	P2RX1	76.122	2.10128	0.358682	-5.85834	4.67503e-09	5.11763e-08
ENSG00000108515	ENO3	554.956	1.71446	0.162615	-10.5431	5.46877e-26	9.54455e-24
ENSG00000108984	MAP2K6	3310.99	-1.07938	0.123307	8.75354	2.06766e-18	1.26243e-16
ENSG00000109063	MYH3	493.721	1.2525	0.406237	-3.08318	0.00204799	0.00619689
ENSG00000109182	CWH43	4.26179	3.59012	1.36999	-2.62054	0.00877904	0.0221059
ENSG00000109321	AREG	51.3965	1.40053	0.38843	-3.60561	0.000311422	0.00117123
ENSG00000109846	CRYAB	869.901	6.68499	0.209959	-31.8395	1.83745e-222	3.39928e-218
ENSG00000109991	P2RX3	9.14554	3.18117	0.896612	-3.54799	0.000388185	0.00142517
ENSG00000110031	LPXN	616.857	1.48017	0.14596	-10.1409	3.63557e-24	4.94545e-22
ENSG00000110169	HPX	83.9107	1.73241	0.298294	-5.80774	6.33213e-09	6.75574e-08
ENSG00000110203	FOLR3	18.4562	1.50482	0.558294	-2.69539	0.00703071	0.018199
ENSG00000110436	SLC1A2	67.8625	1.37573	0.314051	-4.38059	1.18357e-05	6.2046e-05
ENSG00000110799	VWF	24.7041	1.47957	0.497773	-2.97238	0.00295501	0.00854716
ENSG00000110934	BIN2	20.8652	2.1752	0.55902	-3.8911	9.97926e-05	0.00042285
ENSG00000110944	IL23A	131.522	1.13845	0.252988	-4.50002	6.79467e-06	3.75677e-05
ENSG00000111011	RSRC2	21078.3	1.10949	0.111395	-9.95989	2.28316e-23	2.79725e-21
ENSG00000111012	CYP27B1	340.922	1.53848	0.180543	-8.52139	1.57648e-17	8.38072e-16
ENSG00000111087	GLI1	507.83	1.22289	0.13159	-9.29316	1.49781e-20	1.3195e-18
ENSG00000111291	GPRC5D	3.46996	3.47414	1.45547	-2.38694	0.016989	0.0388597
ENSG00000111319	SCNN1A	39.1244	1.25331	0.397365	-3.15406	0.00161018	0.00500233
ENSG00000111405	ENDOU	143.731	1.76509	0.225934	-7.81241	5.61032e-15	1.98831e-13
ENSG00000111644	ACRBP	70.6497	1.78967	0.349261	-5.12415	2.98878e-07	2.22175e-06
ENSG00000111729	CLEC4A	60.0864	1.29558	0.340945	-3.79996	0.000144718	0.000590295
ENSG00000111846	GCNT2	669.105	-1.05352	0.144876	7.27189	3.54486e-13	8.92244e-12
ENSG00000111886	GABRR2	111.275	1.98242	0.301589	-6.57326	4.92241e-11	8.00216e-10
ENSG00000112041	TULP1	36.4453	1.58031	0.422281	-3.74231	0.000182335	0.000725265
ENSG00000112053	SLC26A8	12.7404	3.07771	0.752153	-4.09187	4.27917e-05	0.000197862
ENSG00000112116	IL17F	45.0929	1.52678	0.478452	-3.19108	0.00141741	0.00446636
ENSG00000112212	TSPO2	17.717	-1.56766	0.655213	2.3926	0.0167294	0.0383939
ENSG00000112297	CRYBG1	465.97	-1.09381	0.191199	5.72081	1.06015e-08	1.07467e-07
ENSG00000112769	LAMA4	3354.32	-1.07415	0.132018	8.13636	4.07326e-16	1.70102e-14
ENSG00000113240	CLK4	3139.14	1.01991	0.127931	-7.97231	1.55734e-15	5.95263e-14
ENSG00000113249	HAVCR1	27.8884	3.00861	0.494973	-6.07833	1.2144e-09	1.49576e-08
ENSG00000113262	GRM6	9.13857	2.18071	0.935543	-2.33096	0.0197556	0.0441667
ENSG00000113430	IRX4	44.5412	3.21587	0.423717	-7.58968	3.20705e-14	9.66293e-13
ENSG00000113739	STC2	21475.8	1.53225	0.115581	-13.2569	4.11598e-40	2.53819e-37
ENSG00000113905	HRG	19.2985	2.42245	0.6292	-3.85005	0.000118092	0.000492383
ENSG00000114013	CD86	11.9025	1.69982	0.74114	-2.29352	0.0218181	0.0480805
ENSG00000114019	AMOTL2	7086.38	1.2753	0.147847	-8.62584	6.36226e-18	3.60301e-16
ENSG00000114200	BCHE	1241.1	-1.19318	0.309198	3.85894	0.000113882	0.000476654
ENSG00000114349	GNAT1	108.402	1.08959	0.312455	-3.4872	0.000488109	0.00175
ENSG00000114638	UPK1B	139.441	-1.30343	0.240454	5.42069	5.93699e-08	5.14688e-07
ENSG00000114757	PEX5L	132.774	1.06368	0.218814	-4.8611	1.16734e-06	7.58543e-06
ENSG00000115085	ZAP70	31.4623	1.7884	0.464759	-3.84802	0.000119079	0.000495937
ENSG00000115137	DNAJC27	1221.9	1.30668	0.12784	-10.2212	1.59404e-24	2.25112e-22
ENSG00000115155	OTOF	29.3761	1.97944	0.476231	-4.15647	3.23203e-05	0.000153449
ENSG00000115165	CYTIP	66.4649	1.2707	0.324976	-3.91013	9.22447e-05	0.000393753
ENSG00000115232	ITGA4	2188.21	-1.02554	0.141105	7.26789	3.65157e-13	9.16607e-12
ENSG00000115252	PDE1A	275.709	-1.50916	0.206032	7.32491	2.39059e-13	6.25544e-12
ENSG00000115268	RPS15	78116.2	-1.02628	0.0939451	10.9243	8.82541e-28	1.96711e-25
ENSG00000115459	ELMOD3	3949.07	1.39997	0.107543	-13.0178	9.69035e-39	5.60224e-36
ENSG00000115523	GNLY	28.5166	1.57878	0.476777	-3.31136	0.00092845	0.00308095
ENSG00000115596	WNT6	82.1115	1.51345	0.29189	-5.185	2.16018e-07	1.65754e-06
ENSG00000115607	IL18RAP	34.3651	2.31318	0.435317	-5.31379	1.07369e-07	8.78516e-07
ENSG00000115718	PROC	37.4449	1.21503	0.440458	-2.75856	0.00580563	0.0154161
ENSG00000115738	ID2	13752.4	-1.00416	0.13757	7.2993	2.89266e-13	7.4017e-12
ENSG00000115850	LCT	383.443	1.75279	0.214047	-8.18883	2.63789e-16	1.14288e-14
ENSG00000115902	SLC1A4	5899.58	1.57846	0.103694	-15.2223	2.51686e-52	2.91012e-49
ENSG00000116014	KISS1R	33.9909	1.70213	0.448276	-3.79706	0.00014642	0.000596382
ENSG00000116106	EPHA4	5822.78	-1.01453	0.0966469	10.4973	8.89294e-26	1.50935e-23
ENSG00000116147	TNR	13.6605	2.5442	0.753482	-3.37659	0.000733915	0.00250969
ENSG00000116176	TPSG1	41.9696	-1.77192	0.414071	4.27926	1.87514e-05	9.38076e-05
ENSG00000116254	CHD5	214.917	1.0485	0.20617	-5.08559	3.66486e-07	2.66091e-06
ENSG00000116299	KIAA1324	207.844	2.3342	0.199403	-11.7059	1.18843e-31	3.66434e-29
ENSG00000116329	OPRD1	1800.77	1.4084	0.107216	-13.1361	2.04609e-39	1.22106e-36
ENSG00000116703	PDC	25.7682	1.50654	0.492234	-3.06062	0.00220879	0.00662386
ENSG00000116748	AMPD1	99.0576	1.68647	0.308455	-5.46748	4.56467e-08	4.05992e-07
ENSG00000116761	CTH	5203.32	1.77835	0.136888	-12.9912	1.37223e-38	7.25321e-36
ENSG00000116885	OSCP1	1329.82	1.2696	0.133192	-9.53206	1.54197e-21	1.63008e-19
ENSG00000117013	KCNQ4	287.307	1.07354	0.176269	-6.09035	1.12662e-09	1.39508e-08
ENSG00000117115	PADI2	468.246	-1.00633	0.221132	4.55082	5.34364e-06	3.01211e-05
ENSG00000117480	FAAH	405.22	1.19422	0.15049	-7.93556	2.09554e-15	7.81602e-14
ENSG00000117569	PTBP2	9307.14	1.25393	0.118889	-10.547	5.24188e-26	9.2357e-24
ENSG00000117601	SERPINC1	165.497	1.61332	0.256202	-6.29708	3.03312e-10	4.20951e-09
ENSG00000118004	COLEC11	321.931	1.27076	0.205929	-6.17086	6.79187e-10	8.74997e-09
ENSG00000118017	A4GNT	10.6455	2.8306	0.860297	-3.29026	0.00100097	0.00329617
ENSG00000118181	RPS25	53153.6	-1.01486	0.103546	9.80105	1.11425e-22	1.28729e-20
ENSG00000118194	TNNT2	16.7099	2.05399	0.596154	-3.4454	0.000570207	0.00200662
ENSG00000118514	ALDH8A1	807.202	1.91303	0.141981	-13.4738	2.23097e-41	1.58742e-38
ENSG00000118515	SGK1	1837.97	1.26015	0.133797	-9.41837	4.58149e-21	4.46092e-19
ENSG00000119283	TRIM67	139.921	1.28465	0.242187	-5.30437	1.13063e-07	9.20219e-07
ENSG00000119508	NR4A3	520.96	1.19095	0.130985	-9.09226	9.69984e-20	7.44593e-18
ENSG00000119514	GALNT12	1241.04	-1.15285	0.172739	6.67395	2.49008e-11	4.29325e-10
ENSG00000119535	CSF3R	75.5225	2.33367	0.32712	-7.13398	9.75048e-13	2.20523e-11
ENSG00000119614	VSX2	82.5111	1.77413	0.294646	-6.02124	1.73087e-09	2.06988e-08
ENSG00000119636	BBOF1	483.705	1.11869	0.164881	-6.78479	1.16252e-11	2.13147e-10
ENSG00000119915	ELOVL3	30.6989	2.04536	0.507652	-4.02906	5.59996e-05	0.000251454
ENSG00000119973	PRLHR	11.4527	2.07855	0.714404	-2.90949	0.00362017	0.0102405
ENSG00000120094	HOXB1	22.0699	5.59626	0.836315	-6.69157	2.20786e-11	3.85203e-10
ENSG00000120129	DUSP1	11267.9	1.92917	0.117932	-16.3583	3.79425e-60	5.01383e-57
ENSG00000120329	SLC25A2	26.6421	1.53949	0.491198	-3.13415	0.0017235	0.00531503
ENSG00000120332	TNN	213.451	2.61595	0.246565	-10.6096	2.68885e-26	4.87684e-24
ENSG00000120616	EPC1	6347.35	1.21628	0.0962231	-12.6402	1.26724e-36	5.861e-34
ENSG00000120708	TGFBI	22.3767	2.46028	0.536751	-4.58366	4.56906e-06	2.61372e-05
ENSG00000120903	CHRNA2	30.7152	3.58872	0.569064	-6.30637	2.85658e-10	3.98843e-09
ENSG00000120937	NPPB	10.9698	3.59353	0.883611	-4.06687	4.76493e-05	0.000217443
ENSG00000121075	TBX4	30.3794	1.24789	0.434605	-2.87131	0.00408772	0.0113787
ENSG00000121101	TEX14	372.466	1.13249	0.16802	-6.74022	1.58152e-11	2.83784e-10
ENSG00000121417	ZNF211	3829.42	1.11414	0.111553	-9.98752	1.72858e-23	2.19032e-21
ENSG00000121577	POPDC2	68.6979	1.33177	0.30088	-4.42625	9.58847e-06	5.1506e-05
ENSG00000121895	TMEM156	21.7443	1.32902	0.524838	-2.53226	0.0113331	0.0275038
ENSG00000122012	SV2C	10.6616	2.24281	0.763351	-2.93811	0.00330221	0.0094276
ENSG00000122477	LRRC39	285.536	1.53981	0.238772	-6.44888	1.12677e-10	1.71285e-09
ENSG00000122585	NPY	79.6152	-1.02865	0.337251	3.0501	0.00228767	0.0068283
ENSG00000122728	TAF1L	12.5352	2.08739	0.703077	-2.96893	0.00298834	0.00862739
ENSG00000122733	PHF24	133.577	1.75291	0.245712	-7.13398	9.75069e-13	2.20523e-11
ENSG00000122735	DNAI1	80.0602	1.11397	0.27863	-3.99804	6.38686e-05	0.00028369
ENSG00000122862	SRGN	58.0347	1.13021	0.378934	-2.98259	0.00285819	0.00829956
ENSG00000122877	EGR2	114.891	1.01667	0.229458	-4.43073	9.39131e-06	5.05203e-05
ENSG00000123329	ARHGAP9	121.954	3.25015	0.266767	-12.1835	3.80752e-34	1.43753e-31
ENSG00000123358	NR4A1	2911.34	1.05448	0.10706	-9.84948	6.89025e-23	8.17113e-21
ENSG00000123560	PLP1	48.2271	1.68523	0.374525	-4.49963	6.80708e-06	3.7625e-05
ENSG00000123700	KCNJ2	358.34	1.50146	0.149255	-10.0597	8.32515e-24	1.09231e-21
ENSG00000123901	GPR83	106.815	1.3308	0.261092	-5.09708	3.4494e-07	2.52229e-06
ENSG00000124116	WFDC3	55.4893	1.24201	0.374523	-3.31623	0.000912395	0.00303749
ENSG00000124143	ARHGAP40	52.5894	1.28883	0.330472	-3.89998	9.61999e-05	0.000408938
ENSG00000124194	GDAP1L1	175.007	3.10447	0.242827	-12.7847	1.99587e-37	9.71673e-35
ENSG00000124216	SNAI1	354.401	1.1597	0.159694	-7.26202	3.81339e-13	9.48223e-12
ENSG00000124257	NEURL2	75.8141	1.14964	0.28147	-4.08439	4.4192e-05	0.000203624
ENSG00000124557	BTN1A1	111.1	2.10935	0.30557	-6.90303	5.09066e-12	9.93431e-11
ENSG00000124575	H1-3	33784.4	-1.22739	0.358396	3.42469	0.000615509	0.00214605
ENSG00000124610	H1-1	22.7439	1.39131	0.496248	-2.80366	0.00505263	0.0136817
ENSG00000124657	OR2B6	34.9738	1.54462	0.438819	-3.51993	0.000431653	0.00156734
ENSG00000124664	SPDEF	27.8655	2.12812	0.466952	-4.55747	5.17743e-06	2.93303e-05
ENSG00000124721	DNAH8	164.302	1.43397	0.252086	-5.6884	1.28233e-08	1.28441e-07
ENSG00000124749	COL21A1	224.753	-1.14072	0.231879	4.91948	8.67749e-07	5.81643e-06
ENSG00000125148	MT2A	926.404	-1.28405	0.164846	7.78941	6.73248e-15	2.35002e-13
ENSG00000125337	KIF25	101.845	1.54586	0.332787	-4.6452	3.39741e-06	2.00294e-05
ENSG00000125355	TMEM255A	901.625	-1.19069	0.330354	3.60428	0.000313014	0.0011765
ENSG00000125462	C1orf61	301.116	1.15297	0.168644	-6.83673	8.10238e-12	1.52331e-10
ENSG00000125740	FOSB	570.22	1.47298	0.207505	-7.09852	1.26096e-12	2.80046e-11
ENSG00000125743	SNRPD2	25054.4	-1.01439	0.117756	8.61436	7.03325e-18	3.94288e-16
ENSG00000125823	CSTL1	9.50577	2.04886	0.796079	-2.57369	0.010062	0.0248787
ENSG00000125845	BMP2	4039.5	-1.07943	0.271022	3.98283	6.80996e-05	0.00030075
ENSG00000125848	FLRT3	3111.17	-1.07469	0.116807	9.20053	3.56177e-20	2.95483e-18
ENSG00000125998	FAM83C	64.0838	2.21337	0.349657	-6.33013	2.44952e-10	3.47783e-09
ENSG00000126259	KIRREL2	24.2758	1.37851	0.507635	-2.71556	0.00661644	0.0172545
ENSG00000126759	CFP	173.611	1.09905	0.267051	-4.11549	3.86355e-05	0.000180176
ENSG00000126838	PZP	9.86814	-2.01638	0.862277	2.33843	0.0193648	0.0434609
ENSG00000126856	PRDM7	51.0885	1.97851	0.353341	-5.59943	2.15062e-08	2.06147e-07
ENSG00000126860	EVI2A	28.2609	1.63927	0.460063	-3.56315	0.00036643	0.00135336
ENSG00000126861	OMG	96.2318	1.1694	0.275051	-4.25156	2.12284e-05	0.000104951
ENSG00000126895	AVPR2	43.0843	1.10926	0.404909	-2.73952	0.00615288	0.0161964
ENSG00000127191	TRAF2	6838.5	1.15202	0.117738	-9.78457	1.31146e-22	1.4794e-20
ENSG00000127325	BEST3	27.4061	1.10305	0.456162	-2.41811	0.0156015	0.0362187
ENSG00000127743	IL17B	36.1133	1.64502	0.43185	-3.80924	0.000139395	0.000570786
ENSG00000127831	VIL1	76.3122	1.15741	0.334376	-3.4614	0.000537373	0.00190375
ENSG00000128052	KDR	105.421	-1.2364	0.321357	3.84743	0.000119366	0.000496909
ENSG00000128165	ADM2	1144.92	1.31621	0.134423	-9.79156	1.22394e-22	1.38913e-20
ENSG00000128218	VPREB3	86.2448	1.06465	0.311615	-3.41655	0.000634194	0.00220455
ENSG00000128250	RFPL1	37.5999	1.56113	0.472156	-3.30639	0.000945052	0.00312987
ENSG00000128276	RFPL3	101.565	1.79936	0.28181	-6.38501	1.71389e-10	2.50846e-09
ENSG00000128510	CPA4	39.6801	2.3371	0.47257	-4.94551	7.59455e-07	5.17302e-06
ENSG00000128563	PRKRIP1	5821.98	1.04814	0.118681	-8.83155	1.03239e-18	6.60872e-17
ENSG00000128564	VGF	101.18	1.91963	0.288582	-6.65192	2.89289e-11	4.92349e-10
ENSG00000128617	OPN1SW	77.658	1.1873	0.375315	-3.16348	0.00155896	0.00485616
ENSG00000128683	GAD1	1025.25	1.04225	0.115921	-8.99099	2.45016e-19	1.71697e-17
ENSG00000128709	HOXD9	478.799	-1.06613	0.174632	6.10498	1.02816e-09	1.28001e-08
ENSG00000128917	DLL4	263.479	1.1797	0.211806	-5.56971	2.55167e-08	2.40111e-07
ENSG00000128965	CHAC1	3823.09	1.52311	0.141741	-10.7457	6.206e-27	1.22139e-24
ENSG00000129007	CALML4	22.892	-1.24047	0.530392	2.33877	0.0193472	0.0434267
ENSG00000129214	SHBG	114.427	1.79174	0.310834	-5.76429	8.20028e-09	8.51798e-08
ENSG00000129221	AIPL1	9.08019	2.08065	0.854761	-2.43418	0.0149255	0.034877
ENSG00000129467	ADCY4	105.503	2.06367	0.326503	-6.32052	2.6069e-10	3.68107e-09
ENSG00000129474	AJUBA	4168.59	1.06787	0.118385	-9.02034	1.87513e-19	1.37658e-17
ENSG00000129654	FOXJ1	194.148	4.37207	0.593578	-7.36563	1.76316e-13	4.67985e-12
ENSG00000129673	AANAT	73.3257	1.75499	0.314971	-5.57191	2.51961e-08	2.37357e-07
ENSG00000129951	PLPPR3	955.881	-1.30782	0.188641	6.93281	4.12556e-12	8.20675e-11
ENSG00000129988	LBP	39.8807	2.58032	0.485553	-5.31418	1.07141e-07	8.77816e-07
ENSG00000130176	CNN1	143.892	2.34014	0.284142	-8.23581	1.78344e-16	8.00814e-15
ENSG00000130222	GADD45G	237.032	2.19598	0.188669	-11.6393	2.60052e-31	7.63644e-29
ENSG00000130287	NCAN	72.0511	1.0437	0.347573	-3.00282	0.00267491	0.00783871
ENSG00000130307	USHBP1	96.8215	1.34277	0.29071	-4.61895	3.85695e-06	2.24594e-05
ENSG00000130383	FUT5	12.8664	2.9672	0.746507	-3.97478	7.04442e-05	0.000310069
ENSG00000130427	EPO	12.7865	2.10586	0.683729	-3.07996	0.0020703	0.0062562
ENSG00000130487	KLHDC7B	29.6912	3.75272	0.550466	-6.81735	9.27362e-12	1.72251e-10
ENSG00000130518	IQCN	100.386	3.09375	0.285421	-10.8393	2.24269e-27	4.71475e-25
ENSG00000130528	HRC	53.6487	1.52756	0.372776	-4.09781	4.17084e-05	0.000193239
ENSG00000130540	SULT4A1	2073.06	1.86204	0.149886	-12.423	1.95951e-35	7.88066e-33
ENSG00000130561	SAG	70.1894	1.3329	0.355453	-3.74986	0.000176933	0.000705293
ENSG00000130711	PRDM12	64.1757	1.34837	0.369796	-3.64624	0.000266103	0.0010165
ENSG00000130766	SESN2	39144.6	1.96069	0.112027	-17.502	1.38443e-68	2.84578e-65
ENSG00000130988	RGN	37.4143	1.17758	0.465257	-2.53103	0.0113729	0.0275897
ENSG00000131044	TTLL9	208.168	1.1489	0.242446	-4.73878	2.15005e-06	1.32146e-05
ENSG00000131142	CCL25	27.7954	2.9753	0.555931	-5.35192	8.70283e-08	7.25562e-07
ENSG00000131386	GALNT15	63.7648	1.70354	0.322233	-5.28666	1.24572e-07	1.00461e-06
ENSG00000131400	NAPSA	88.7058	1.56832	0.269528	-5.81876	5.92863e-09	6.36932e-08
ENSG00000131482	G6PC	16.7701	2.50121	0.645382	-3.87555	0.000106384	0.000448316
ENSG00000131747	TOP2A	86997.4	-1.03373	0.0960235	10.7654	5.01208e-27	9.97026e-25
ENSG00000131910	NR0B2	10.0996	1.79965	0.754639	-2.38478	0.0170895	0.0390316
ENSG00000132002	DNAJB1	105900	1.30431	0.2903	-4.49296	7.02385e-06	3.8673e-05
ENSG00000132026	RTBDN	72.6587	1.64221	0.296417	-5.54021	3.02111e-08	2.79148e-07
ENSG00000132185	FCRLA	8.74228	3.27461	0.967357	-3.38511	0.00071149	0.00244294
ENSG00000132275	RRP8	5757.66	1.01003	0.100833	-10.0169	1.28506e-23	1.63956e-21
ENSG00000132464	ENAM	35.9687	2.29816	0.505072	-4.55017	5.36033e-06	3.01968e-05
ENSG00000132470	ITGB4	347.606	1.05748	0.193194	-5.47365	4.40848e-08	3.93045e-07
ENSG00000132510	KDM6B	2092.11	1.22485	0.101373	-12.0826	1.3054e-33	4.73527e-31
ENSG00000132514	CLEC10A	2.50263	4.51516	1.83814	-2.45638	0.0140344	0.0331083
ENSG00000132517	SLC52A1	54.9742	1.15525	0.362574	-3.18625	0.00144131	0.00453396
ENSG00000132535	DLG4	804.79	1.0633	0.132855	-8.0035	1.20927e-15	4.69989e-14
ENSG00000132639	SNAP25	60.8951	1.23198	0.356292	-3.45779	0.000544635	0.0019269
ENSG00000132681	ATP1A4	26.2153	2.1671	0.515428	-4.20447	2.61694e-05	0.000126737
ENSG00000132692	BCAN	52.5867	1.46551	0.351058	-4.17455	2.98571e-05	0.000142617
ENSG00000132698	RAB25	53.6784	1.20433	0.360392	-3.34171	0.000832629	0.00280015
ENSG00000132773	TOE1	4843.6	1.12314	0.112618	-9.973	2.00098e-23	2.50122e-21
ENSG00000132872	SYT4	19.0338	3.41774	0.639776	-5.34209	9.18835e-08	7.62947e-07
ENSG00000132958	TPTE2	30.4484	1.42885	0.447716	-3.19143	0.00141572	0.00446182
ENSG00000133067	LGR6	51.6373	1.29325	0.449587	-2.87652	0.00402088	0.011218
ENSG00000133083	DCLK1	1097.45	-1.0192	0.119241	8.54743	1.25864e-17	6.82839e-16
ENSG00000133101	CCNA1	43.0001	1.67252	0.425616	-3.92964	8.5072e-05	0.000366519
ENSG00000133110	POSTN	36.9151	-2.10689	0.467907	4.5028	6.70647e-06	3.71244e-05
ENSG00000133124	IRS4	42777.4	-1.33911	0.131009	10.2215	1.58815e-24	2.25112e-22
ENSG00000133454	MYO18B	81.899	1.39899	0.32614	-4.28955	1.79032e-05	8.99047e-05
ENSG00000133477	FAM83F	198.382	2.15443	0.251103	-8.57987	9.49806e-18	5.21407e-16
ENSG00000133636	NTS	85.2503	-1.08261	0.296594	3.65016	0.000262081	0.00100196
ENSG00000133739	LRRCC1	1745.17	-1.18892	0.154004	7.72007	1.16263e-14	3.86848e-13
ENSG00000133794	ARNTL	1415.89	1.00392	0.111493	-9.00434	2.16977e-19	1.54766e-17
ENSG00000133878	DUSP26	54.5154	1.11386	0.345085	-3.22778	0.00124756	0.00399998
ENSG00000133958	UNC79	31.2229	1.6414	0.482599	-3.40116	0.000671013	0.00231946
ENSG00000133980	VRTN	48.4474	2.17072	0.415664	-5.22229	1.76727e-07	1.38184e-06
ENSG00000134042	MRO	71.8709	-1.15142	0.340647	3.3801	0.000724598	0.00248334
ENSG00000134070	IRAK2	2080.6	1.388	0.111273	-12.4738	1.03785e-35	4.36369e-33
ENSG00000134107	BHLHE40	3821.6	-1.12356	0.431359	2.6047	0.00919554	0.022992
ENSG00000134216	CHIA	6.52622	2.80512	1.02567	-2.73492	0.00623956	0.0164012
ENSG00000134242	PTPN22	156.761	2.26639	0.25897	-8.75155	2.10449e-18	1.27829e-16
ENSG00000134258	VTCN1	18.4016	1.59194	0.618655	-2.57322	0.0100756	0.0248997
ENSG00000134317	GRHL1	2021.63	1.03816	0.112744	-9.20813	3.31857e-20	2.79061e-18
ENSG00000134339	SAA2	16.8887	2.14287	0.618694	-3.46354	0.000533126	0.00189016
ENSG00000134489	HRH4	35.6291	1.57183	0.422007	-3.72466	0.000195582	0.000772475
ENSG00000134516	DOCK2	16.7065	1.48289	0.602916	-2.45953	0.0139119	0.0328823
ENSG00000134539	KLRD1	43.9368	1.9024	0.409371	-4.64712	3.36606e-06	1.98762e-05
ENSG00000134594	RAB33A	33.3891	2.31164	0.433463	-5.33297	9.66177e-08	7.96536e-07
ENSG00000134627	PIWIL4	93.3284	1.25536	0.286391	-4.38338	1.16851e-05	6.13434e-05
ENSG00000134765	DSC1	75.9575	1.1037	0.286308	-3.85494	0.000115757	0.000484067
ENSG00000134802	SLC43A3	22.9433	1.35194	0.541547	-2.49643	0.0125449	0.0300622
ENSG00000134871	COL4A2	13369.1	-1.17636	0.0821573	14.3184	1.67903e-46	1.5531e-43
ENSG00000134940	ACRV1	218.365	1.02074	0.258315	-3.95153	7.76521e-05	0.000338573
ENSG00000135046	ANXA1	556.786	1.83046	0.140851	-12.9957	1.29355e-38	7.03842e-36
ENSG00000135077	HAVCR2	61.8825	2.35386	0.337336	-6.97778	2.99877e-12	6.19167e-11
ENSG00000135127	BICDL1	628.559	1.43835	0.177426	-8.10675	5.19901e-16	2.15654e-14
ENSG00000135218	CD36	40.9845	-1.00204	0.395992	2.53046	0.0113913	0.0276271
ENSG00000135248	FAM71F1	32.773	1.55092	0.498972	-3.10823	0.00188209	0.00574006
ENSG00000135373	EHF	4.83221	2.92327	1.24946	-2.33964	0.0193026	0.0433371
ENSG00000135472	FAIM2	10.1982	2.26753	0.811547	-2.79409	0.0052046	0.0140235
ENSG00000135480	KRT7	4.51564	2.92985	1.2165	-2.40843	0.0160213	0.0370122
ENSG00000135625	EGR4	17.2796	3.05654	0.692362	-4.41465	1.01173e-05	5.40798e-05
ENSG00000135899	SP110	176.224	-1.0783	0.226646	4.75762	1.95885e-06	1.21647e-05
ENSG00000135914	HTR2B	48.528	1.02579	0.369179	-2.77856	0.00546001	0.0145907
ENSG00000136267	DGKB	21.2545	-1.26948	0.55553	2.28517	0.0223029	0.0490202
ENSG00000136286	MYO1G	632.317	1.53045	0.196007	-7.80814	5.80399e-15	2.04522e-13
ENSG00000136327	NKX2-8	110.459	-1.14484	0.286168	4.00059	6.31847e-05	0.00028072
ENSG00000136449	MYCBPAP	42.3968	1.09621	0.383885	-2.85557	0.00429595	0.0118779
ENSG00000136542	GALNT5	155.321	-1.3352	0.282397	4.72811	2.26618e-06	1.38547e-05
ENSG00000136826	KLF4	1096.57	1.16952	0.104345	-11.2082	3.71757e-29	8.92135e-27
ENSG00000136872	ALDOB	79.8032	2.82575	0.32054	-8.81559	1.19061e-18	7.56916e-17
ENSG00000136881	BAAT	31.0969	1.52985	0.461788	-3.31289	0.000923389	0.00306636
ENSG00000136928	GABBR2	345.976	1.37433	0.188797	-7.27939	3.35335e-13	8.48659e-12
ENSG00000136929	HEMGN	8.21897	3.53121	1.0657	-3.31351	0.000921331	0.00306227
ENSG00000136997	MYC	6585.66	-1.39556	0.267919	5.20889	1.89974e-07	1.47174e-06
ENSG00000137094	DNAJB5	1727.39	1.11069	0.10839	-10.2472	1.2187e-24	1.7614e-22
ENSG00000137225	CAPN11	9.79972	1.81593	0.782234	-2.32147	0.0202616	0.0451016
ENSG00000137270	GCM1	212.578	1.89105	0.276197	-6.84674	7.55507e-12	1.43059e-10
ENSG00000137731	FXYD2	72.3911	3.49676	0.390826	-8.94709	3.64968e-19	2.49148e-17
ENSG00000137745	MMP13	19.1265	1.45574	0.539854	-2.69654	0.0070064	0.0181411
ENSG00000137817	PARP6	3711.12	1.25128	0.120546	-10.3801	3.05477e-25	4.72692e-23
ENSG00000137878	GCOM1	80.8521	-1.11001	0.304498	3.64537	0.000267003	0.0010191
ENSG00000137959	IFI44L	123.392	-1.16101	0.306247	3.7911	0.000149982	0.000609683
ENSG00000137960	GIPC2	180.901	3.16344	0.244949	-12.9147	3.72092e-38	1.91214e-35
ENSG00000138068	SULT6B1	15.1057	1.56756	0.655681	-2.39074	0.0168144	0.0385461
ENSG00000138079	SLC3A1	75.2774	1.23702	0.302834	-4.0848	4.41156e-05	0.000203374
ENSG00000138100	TRIM54	40.5405	1.39274	0.397606	-3.50282	0.00046036	0.00166082
ENSG00000138308	PLA2G12B	28.377	2.07655	0.48009	-4.32534	1.52299e-05	7.78752e-05
ENSG00000138622	HCN4	145.124	1.16354	0.243989	-4.76882	1.8531e-06	1.1572e-05
ENSG00000138653	NDST4	248.815	-1.21782	0.197308	6.17215	6.73662e-10	8.6909e-09
ENSG00000138813	C4orf17	12.4483	1.73438	0.691306	-2.50885	0.0121126	0.0291244
ENSG00000139192	TAPBPL	140.734	1.13911	0.266676	-4.27153	1.9414e-05	9.68086e-05
ENSG00000139194	RBP5	83.9578	1.49896	0.284032	-5.27742	1.31017e-07	1.04973e-06
ENSG00000139269	INHBE	2405.37	3.10476	0.148508	-20.9063	4.69052e-97	2.89249e-93
ENSG00000139287	TPH2	50.844	1.80721	0.384223	-4.70355	2.55681e-06	1.54781e-05
ENSG00000139329	LUM	299.893	-1.94569	0.222552	8.74261	2.27782e-18	1.36817e-16
ENSG00000139344	AMDHD1	71.6861	1.1028	0.290819	-3.79205	0.000149409	0.000607888
ENSG00000139547	RDH16	24.3775	1.33241	0.504062	-2.64335	0.00820901	0.0208494
ENSG00000139549	DHH	109.155	1.30335	0.284711	-4.57781	4.69871e-06	2.68456e-05
ENSG00000139572	GPR84	19.3344	2.17526	0.619024	-3.51402	0.000441386	0.00159954
ENSG00000139890	REM2	211.557	1.45034	0.217831	-6.65811	2.77374e-11	4.73015e-10
ENSG00000139914	FITM1	29.0221	1.83318	0.490618	-3.73647	0.000186624	0.00074089
ENSG00000139985	ADAM21	77.0837	-1.15243	0.30943	3.72435	0.000195815	0.000773066
ENSG00000140104	CLBA1	1132.76	1.15789	0.106874	-10.8342	2.37082e-27	4.87336e-25
ENSG00000140107	SLC25A47	28.1478	1.39278	0.447382	-3.11317	0.00185091	0.00566074
ENSG00000140254	DUOXA1	11.0698	1.87473	0.781605	-2.39857	0.0164593	0.0378821
ENSG00000140403	DNAJA4	254.585	1.02999	0.174745	-5.89423	3.76436e-09	4.20535e-08
ENSG00000140465	CYP1A1	191.981	1.36582	0.246657	-5.53731	3.07158e-08	2.83199e-07
ENSG00000140478	GOLGA6D	8.81552	2.42466	0.888193	-2.72988	0.00633569	0.0166114
ENSG00000140505	CYP1A2	15.4371	2.32641	0.70662	-3.2923	0.000993707	0.00327518
ENSG00000140506	LMAN1L	29.0201	1.19197	0.461944	-2.58034	0.0098704	0.0244677
ENSG00000140527	WDR93	159.133	1.55533	0.242599	-6.41113	1.44445e-10	2.14983e-09
ENSG00000140623	SEPTIN12	44.3769	1.79916	0.375745	-4.78826	1.68235e-06	1.06187e-05
ENSG00000140678	ITGAX	9.82143	2.00338	0.795649	-2.51792	0.0118052	0.0284666
ENSG00000140795	MYLK3	400.409	1.39965	0.153254	-9.13289	6.6693e-20	5.27274e-18
ENSG00000140798	ABCC12	22.7645	2.02675	0.596896	-3.39548	0.000685079	0.00236498
ENSG00000140830	TXNL4B	2739.7	1.20944	0.115485	-10.4727	1.15281e-25	1.93882e-23
ENSG00000140839	CLEC18B	74.0458	1.01783	0.28593	-3.55973	0.000371239	0.00136975
ENSG00000140961	OSGIN1	202.233	2.70412	0.209931	-12.881	5.75683e-38	2.87842e-35
ENSG00000141161	UNC45B	15.0481	3.28852	0.732245	-4.491	7.0888e-06	3.89958e-05
ENSG00000141293	SKAP1	156.486	-1.65458	0.249625	6.62825	3.39681e-11	5.69539e-10
ENSG00000141338	ABCA8	35.1158	-1.25256	0.439627	2.84915	0.0043836	0.0120751
ENSG00000141437	SLC25A52	26.4706	2.11071	0.488194	-4.3235	1.5357e-05	7.83097e-05
ENSG00000141497	ZMYND15	47.5243	1.15698	0.359677	-3.21673	0.00129659	0.00413068
ENSG00000141738	GRB7	62.1139	1.53582	0.313149	-4.90445	9.36918e-07	6.24039e-06
ENSG00000142173	COL6A2	6152.06	-1.09427	0.100157	10.9256	8.69593e-28	1.96189e-25
ENSG00000142233	NTN5	107.466	2.24101	0.279337	-8.0226	1.0353e-15	4.05786e-14
ENSG00000142528	ZNF473	13064.8	1.24339	0.116462	-10.6764	1.31318e-26	2.53061e-24
ENSG00000142583	SLC2A5	58.5235	1.88609	0.325479	-5.79483	6.83914e-09	7.22169e-08
ENSG00000142606	MMEL1	9.63832	-2.55941	0.97515	2.62463	0.0086742	0.0218829
ENSG00000142615	CELA2A	18.587	2.54597	0.623181	-4.08544	4.39926e-05	0.000202857
ENSG00000142623	PADI1	11.6462	1.76941	0.718053	-2.46418	0.0137326	0.0325208
ENSG00000142632	ARHGEF19	361.988	1.02134	0.162645	-6.27955	3.39548e-10	4.65307e-09
ENSG00000142675	CNKSR1	115.381	1.84682	0.259363	-7.12061	1.07451e-12	2.41831e-11
ENSG00000142677	IL22RA1	16.6062	1.7642	0.605384	-2.91418	0.00356625	0.0101035
ENSG00000142751	GPN2	6340.47	1.15993	0.110996	-10.4502	1.462e-25	2.43667e-23
ENSG00000142959	BEST4	175.29	1.31647	0.250224	-5.26118	1.43131e-07	1.1384e-06
ENSG00000143006	DMRTB1	1.80347	5.07097	2.07886	-2.4393	0.0147157	0.034449
ENSG00000143105	KCNA10	4.65928	3.94933	1.35034	-2.92468	0.00344807	0.0098062
ENSG00000143107	FNDC7	200.215	1.48048	0.232148	-6.37729	1.80243e-10	2.62559e-09
ENSG00000143110	C1orf162	112.762	1.37115	0.2696	-5.08586	3.65966e-07	2.65817e-06
ENSG00000143125	PROK1	17.0467	1.8796	0.619468	-3.03421	0.00241169	0.00715577
ENSG00000143127	ITGA10	258.291	1.73105	0.226489	-7.64299	2.12234e-14	6.74627e-13
ENSG00000143167	GPA33	11.2065	1.83267	0.769189	-2.38259	0.0171911	0.0392298
ENSG00000143194	MAEL	17.6022	1.59719	0.579087	-2.75811	0.00581359	0.0154306
ENSG00000143226	FCGR2A	69.1324	1.11585	0.304436	-3.6653	0.000247048	0.000951914
ENSG00000143257	NR1I3	314.586	1.01446	0.159432	-6.36296	1.979e-10	2.85804e-09
ENSG00000143278	F13B	29.627	1.56483	0.502318	-3.11521	0.00183812	0.00562628
ENSG00000143318	CASQ1	60.2731	1.3782	0.32065	-4.29815	1.72232e-05	8.67728e-05
ENSG00000143365	RORC	12.7304	1.8019	0.762033	-2.36459	0.01805	0.0409273
ENSG00000143367	TUFT1	4508.86	1.28714	0.113092	-11.3814	5.17893e-30	1.3307e-27
ENSG00000143369	ECM1	197.54	2.16879	0.257632	-8.41817	3.82425e-17	1.90184e-15
ENSG00000143382	ADAMTSL4	585.321	1.1143	0.172784	-6.44908	1.1253e-10	1.712e-09
ENSG00000143452	HORMAD1	41.2162	1.81093	0.448682	-4.0361	5.43469e-05	0.000244746
ENSG00000143595	AQP10	110.087	2.41804	0.296979	-8.14209	3.88499e-16	1.62607e-14
ENSG00000143630	HCN3	230.516	1.52882	0.184002	-8.30873	9.67322e-17	4.57684e-15
ENSG00000143816	WNT9A	382.283	1.22281	0.151075	-8.09405	5.7715e-16	2.37422e-14
ENSG00000143851	PTPN7	48.4707	1.21085	0.427328	-2.83354	0.00460349	0.0125927
ENSG00000144031	ANKRD53	66.8924	1.03921	0.298544	-3.48092	0.000499691	0.00178633
ENSG00000144130	NT5DC4	37.0371	1.80949	0.456216	-3.96629	7.29988e-05	0.00031964
ENSG00000144214	LYG1	229.56	1.9613	0.184235	-10.6456	1.82724e-26	3.3804e-24
ENSG00000144406	UNC80	61.5036	1.96338	0.327318	-5.99838	1.99299e-09	2.36348e-08
ENSG00000144550	CPNE9	76.776	1.95749	0.303695	-6.44559	1.15152e-10	1.74903e-09
ENSG00000144655	CSRNP1	5728.73	1.38146	0.113297	-12.1933	3.37666e-34	1.30142e-31
ENSG00000144834	TAGLN3	44.928	3.11811	0.399835	-7.7985	6.26476e-15	2.1992e-13
ENSG00000144837	PLA1A	13.4623	2.07052	0.786902	-2.63123	0.00850756	0.0214955
ENSG00000145192	AHSG	33.6999	2.41732	0.449756	-5.37474	7.66912e-08	6.46372e-07
ENSG00000145623	OSMR	241.609	-1.10232	0.204506	5.39017	7.03899e-08	5.99822e-07
ENSG00000145632	PLK2	4389.26	1.45399	0.102416	-14.1969	9.57091e-46	8.43152e-43
ENSG00000145703	IQGAP2	6892.59	-1.16188	0.14205	8.17936	2.85351e-16	1.22767e-14
ENSG00000145850	TIMD4	8.80853	2.85747	0.854975	-3.34216	0.000831277	0.00279713
ENSG00000146005	PSD2	80.6428	1.8895	0.312273	-6.05079	1.4414e-09	1.74629e-08
ENSG00000146013	GFRA3	247.02	2.93956	0.213047	-13.7977	2.62969e-43	1.94597e-40
ENSG00000146021	KLHL3	1478.92	1.17016	0.166834	-7.01395	2.31676e-12	4.8983e-11
ENSG00000146192	FGD2	26.312	2.20909	0.527265	-4.18972	2.79304e-05	0.000134386
ENSG00000146216	TTBK1	95.1889	1.05438	0.276758	-3.80976	0.000139101	0.000569835
ENSG00000146221	TCTE1	104.788	2.5977	0.28136	-9.23266	2.63985e-20	2.26099e-18
ENSG00000146232	NFKBIE	2014.31	1.03275	0.0993741	-10.3925	2.68104e-25	4.23925e-23
ENSG00000146276	GABRR1	23.8336	1.72381	0.544623	-3.16514	0.00155009	0.00483151
ENSG00000146285	SCML4	14.2564	1.6672	0.696442	-2.39388	0.016671	0.0382837
ENSG00000146453	PNLDC1	1624.41	3.49613	0.364674	-9.587	9.06799e-22	9.64125e-20
ENSG00000146707	POMZP3	252.725	1.82207	0.172285	-10.5759	3.8542e-26	6.85603e-24
ENSG00000146755	TRIM50	19.8992	1.76235	0.58718	-3.00138	0.00268755	0.00786705
ENSG00000146839	ZAN	69.0919	2.43345	0.349277	-6.96711	3.23513e-12	6.61892e-11
ENSG00000146926	ASB10	58.9632	1.86824	0.356582	-5.23931	1.61177e-07	1.27209e-06
ENSG00000147174	GCNA	809.252	1.43251	0.174701	-8.19981	2.40758e-16	1.05296e-14
ENSG00000147206	NXF3	30.9251	1.2215	0.474108	-2.57642	0.00998294	0.0247003
ENSG00000147432	CHRNB3	3.73977	3.58986	1.40283	-2.55901	0.0104969	0.0257722
ENSG00000147434	CHRNA6	12.7611	1.58635	0.676116	-2.34627	0.0189621	0.0426815
ENSG00000147443	DOK2	9.58616	2.65444	0.931323	-2.85018	0.00436939	0.0120456
ENSG00000147465	STAR	82.8958	1.25467	0.333097	-3.76668	0.000165431	0.000664311
ENSG00000147485	PXDNL	79.0364	1.06757	0.27064	-3.94462	7.99251e-05	0.000347256
ENSG00000147576	ADHFE1	33.9509	1.60252	0.482201	-3.32334	0.000889479	0.0029735
ENSG00000147689	FAM83A	40.1961	1.95106	0.429845	-4.53899	5.65242e-06	3.1707e-05
ENSG00000148339	SLC25A25	6614.64	1.13639	0.101393	-11.2079	3.73136e-29	8.92135e-27
ENSG00000148343	MIGA2	4628.4	1.17174	0.1332	-8.7968	1.40773e-18	8.82815e-17
ENSG00000148377	IDI2	82.9661	1.44625	0.307867	-4.69766	2.63163e-06	1.58739e-05
ENSG00000148482	SLC39A12	42.0027	1.54216	0.403346	-3.82343	0.000131609	0.000542988
ENSG00000148483	TMEM236	202.995	1.09407	0.194172	-5.63456	1.75511e-08	1.70546e-07
ENSG00000148700	ADD3	10194.7	-1.02823	0.135384	7.59487	3.08113e-14	9.32796e-13
ENSG00000148735	PLEKHS1	39.396	2.10551	0.45081	-4.67049	3.00478e-06	1.7926e-05
ENSG00000149124	GLYAT	63.1053	2.47126	0.361955	-6.82753	8.6387e-12	1.61593e-10
ENSG00000149150	SLC43A1	4147.25	1.08695	0.103244	-10.528	6.41784e-26	1.09935e-23
ENSG00000149201	CCDC81	181.54	1.22102	0.214942	-5.68069	1.34154e-08	1.33648e-07
ENSG00000149452	SLC22A8	26.6332	3.45113	0.560754	-6.15444	7.53421e-10	9.57957e-09
ENSG00000149633	KIAA1755	34.0042	1.40197	0.470207	-2.98159	0.00286753	0.00832016
ENSG00000149742	SLC22A9	4.1176	5.28112	1.6193	-3.26137	0.00110877	0.00359989
ENSG00000149798	CDC42EP2	34.1663	1.171	0.425826	-2.74996	0.00596032	0.0157545
ENSG00000149922	TBX6	276.857	1.17863	0.206656	-5.70335	1.17476e-08	1.18307e-07
ENSG00000150337	FCGR1A	18.2419	3.61925	0.674021	-5.36964	7.88951e-08	6.63738e-07
ENSG00000150401	DCUN1D2	1938.6	1.17963	0.133548	-8.833	1.01908e-18	6.56964e-17
ENSG00000150625	GPM6A	1100.22	-1.00411	0.314357	3.19416	0.00140237	0.00442626
ENSG00000150656	CNDP1	28.8214	1.99424	0.508232	-3.92389	8.71312e-05	0.000374258
ENSG00000151360	ALLC	93.7636	1.91149	0.375648	-5.08853	3.60854e-07	2.62517e-06
ENSG00000151364	KCTD14	210.958	2.19572	0.268126	-8.18914	2.63097e-16	1.14256e-14
ENSG00000151388	ADAMTS12	103.607	2.06117	0.304754	-6.76338	1.34811e-11	2.4499e-10
ENSG00000151475	SLC25A31	11.3108	2.04255	0.716572	-2.85045	0.00436572	0.0120384
ENSG00000151615	POU4F2	21.7447	1.58592	0.535806	-2.95987	0.00307768	0.00885309
ENSG00000151687	ANKAR	715.463	1.06068	0.148999	-7.11867	1.08976e-12	2.44965e-11
ENSG00000151773	CCDC122	591.636	-1.10392	0.143701	7.68205	1.56568e-14	5.11749e-13
ENSG00000151929	BAG3	14256.5	1.53087	0.0886711	-17.2646	8.69561e-67	1.60869e-63
ENSG00000151948	GLT1D1	12.8626	1.53715	0.660783	-2.32625	0.020005	0.0446324
ENSG00000152137	HSPB8	943.591	2.3677	0.124242	-19.0571	5.73243e-81	1.7675e-77
ENSG00000152292	SH2D6	150.644	1.31995	0.270789	-4.87445	1.09109e-06	7.13511e-06
ENSG00000152433	ZNF547	788.165	1.029	0.164985	-6.23694	4.46211e-10	5.95163e-09
ENSG00000152580	IGSF10	177.979	-1.03919	0.212828	4.88276	1.04609e-06	6.87977e-06
ENSG00000152591	DSPP	12.1784	2.38949	0.711705	-3.35742	0.000786734	0.00266568
ENSG00000152670	DDX4	14.8256	1.6336	0.686465	-2.37973	0.0173252	0.0395066
ENSG00000152705	CATSPER3	53.7399	1.28471	0.380552	-3.37591	0.000735723	0.00251494
ENSG00000152760	TCTEX1D1	2.2155	5.37974	1.96938	-2.73169	0.00630099	0.0165322
ENSG00000153037	SRP19	5380.01	1.10771	0.118806	-9.32365	1.12403e-20	1.01935e-18
ENSG00000153132	CLGN	2845.32	-1.03957	0.133575	7.78262	7.10375e-15	2.47029e-13
ENSG00000153266	FEZF2	53.4122	2.38896	0.398381	-5.99667	2.01403e-09	2.38665e-08
ENSG00000153303	FRMD1	35.2059	3.04992	0.475658	-6.412	1.43622e-10	2.1393e-09
ENSG00000153707	PTPRD	3033.51	-1.01942	0.1239	8.22778	1.90711e-16	8.48113e-15
ENSG00000153930	ANKFN1	31.1902	-1.15924	0.473074	2.45045	0.0142678	0.033582
ENSG00000153993	SEMA3D	1926.27	-1.04896	0.140151	7.4845	7.18225e-14	2.0224e-12
ENSG00000154007	ASB17	7.09451	2.81629	0.959273	-2.93586	0.00332623	0.00948594
ENSG00000154099	DNAAF1	389.661	1.28819	0.165183	-7.79858	6.26062e-15	2.1992e-13
ENSG00000154188	ANGPT1	159.672	-1.64798	0.259336	6.35463	2.08923e-10	3.00317e-09
ENSG00000154415	PPP1R3A	12.6354	-2.34413	0.798468	2.93578	0.00332705	0.00948681
ENSG00000154479	CCDC173	209.081	1.09176	0.190517	-5.73053	1.00116e-08	1.02103e-07
ENSG00000154764	WNT7A	10.7285	3.37887	0.829701	-4.07239	4.65338e-05	0.000212877
ENSG00000154803	FLCN	6190.98	1.24136	0.105443	-11.7728	5.39003e-32	1.78064e-29
ENSG00000155066	PROM2	95.6605	1.68993	0.28197	-5.99327	2.05661e-09	2.43113e-08
ENSG00000155256	ZFYVE27	5248.38	1.01448	0.109836	-9.23626	2.55261e-20	2.19644e-18
ENSG00000155265	GOLGA7B	91.1564	1.43728	0.272389	-5.27657	1.31622e-07	1.05323e-06
ENSG00000155275	TRMT44	4238.34	1.02004	0.120368	-8.47435	2.36393e-17	1.21818e-15
ENSG00000155428	TRIM74	28.4328	1.23265	0.489318	-2.51911	0.0117653	0.0283927
ENSG00000155719	OTOA	35.9509	1.67799	0.451731	-3.71458	0.000203538	0.000799969
ENSG00000155749	FLACC1	213.008	1.47759	0.187944	-7.86187	3.78452e-15	1.37013e-13
ENSG00000155754	C2CD6	81.0868	1.1499	0.308804	-3.72373	0.000196299	0.000774645
ENSG00000155875	SAXO1	50.1248	1.08914	0.365288	-2.9816	0.00286746	0.00832016
ENSG00000155926	SLA	8.10968	2.35304	0.904747	-2.60078	0.00930132	0.0232219
ENSG00000156009	MAGEA8	24.7539	1.1058	0.481522	-2.29648	0.0216486	0.0477525
ENSG00000156097	GPR61	372.104	2.10889	0.181735	-11.6042	3.92216e-31	1.08298e-28
ENSG00000156194	PPEF2	77.151	1.3481	0.352362	-3.82589	0.000130303	0.000538321
ENSG00000156219	ART3	24.21	1.16103	0.48062	-2.41568	0.0157057	0.0364242
ENSG00000156232	WHAMM	3593.93	1.32195	0.104679	-12.6286	1.46805e-36	6.62411e-34
ENSG00000156265	MAP3K7CL	62.0767	2.14192	0.381224	-5.61853	1.92591e-08	1.8586e-07
ENSG00000156345	CDK20	1460.62	1.12363	0.127438	-8.8171	1.1746e-18	7.49314e-17
ENSG00000156413	FUT6	145.89	2.17453	0.33305	-6.52915	6.61457e-11	1.05129e-09
ENSG00000156453	PCDH1	1204.32	1.03605	0.1193	-8.68444	3.80611e-18	2.23533e-16
ENSG00000156510	HKDC1	101.33	3.19064	0.350336	-9.10738	8.43978e-20	6.58801e-18
ENSG00000156535	CD109	1487.18	-1.0015	0.132511	7.55781	4.09904e-14	1.21138e-12
ENSG00000157064	NMNAT2	88.8944	1.02041	0.264958	-3.85122	0.000117529	0.000490365
ENSG00000157087	ATP2B2	51.2203	1.06466	0.365835	-2.91022	0.00361169	0.0102181
ENSG00000157119	KLHL40	5.64399	2.7016	1.14604	-2.35733	0.0184068	0.0416037
ENSG00000157219	HTR5A	14.7135	2.03382	0.674352	-3.01596	0.00256164	0.00755225
ENSG00000157227	MMP14	83.7306	1.36716	0.290183	-4.71136	2.46065e-06	1.49645e-05
ENSG00000157315	TMED6	242.528	1.16878	0.179916	-6.49626	8.23428e-11	1.28878e-09
ENSG00000157368	IL34	84.7671	1.40064	0.347237	-4.03367	5.4913e-05	0.000247115
ENSG00000157551	KCNJ15	67.1294	-1.04035	0.332468	3.12917	0.00175298	0.00539693
ENSG00000157765	SLC34A2	18.3485	2.16465	0.606776	-3.56746	0.000360452	0.00133474
ENSG00000157856	DRC1	78.3489	1.51155	0.312197	-4.84166	1.2876e-06	8.30277e-06
ENSG00000158113	LRRC43	196.991	1.28069	0.227315	-5.63398	1.76095e-08	1.71011e-07
ENSG00000158125	XDH	134.908	1.12432	0.217307	-5.17389	2.29275e-07	1.74839e-06
ENSG00000158428	CATIP	9.86515	1.98786	0.811008	-2.4511	0.014242	0.0335298
ENSG00000158445	KCNB1	588.396	1.33272	0.187356	-7.11331	1.13296e-12	2.5401e-11
ENSG00000158516	CPA2	54.7732	2.03958	0.424728	-4.80208	1.57023e-06	9.96547e-06
ENSG00000158517	NCF1	30.4515	2.55236	0.546201	-4.67293	2.96933e-06	1.77373e-05
ENSG00000158869	FCER1G	40.5169	1.47034	0.42361	-3.47097	0.000518579	0.00184352
ENSG00000158887	MPZ	87.8609	1.10541	0.32868	-3.36319	0.000770465	0.00261582
ENSG00000159166	LAD1	11.8161	3.23616	0.768787	-4.20944	2.56005e-05	0.000124242
ENSG00000159167	STC1	339.71	-1.90665	0.666916	2.85891	0.00425098	0.0117712
ENSG00000159173	TNNI1	28.5536	3.36602	0.544349	-6.18357	6.26688e-10	8.114e-09
ENSG00000159239	NA	58.1734	1.48307	0.37106	-3.99684	6.41933e-05	0.000284927
ENSG00000159289	GOLGA6A	12.1269	2.78892	0.750462	-3.71628	0.00020218	0.0007948
ENSG00000159337	PLA2G4D	13.1966	2.84555	0.740518	-3.84264	0.000121716	0.000505898
ENSG00000159339	PADI4	22.8584	2.20847	0.558087	-3.95721	7.58312e-05	0.000331336
ENSG00000159409	CELF3	143.57	2.38907	0.219956	-10.8616	1.75707e-27	3.77974e-25
ENSG00000159495	TGM7	8.08535	2.93169	0.8897	-3.29515	0.000983699	0.00324566
ENSG00000159556	ISL2	3490.49	1.48939	0.125463	-11.8712	1.67064e-32	5.73351e-30
ENSG00000159588	CCDC17	226.132	1.09909	0.197617	-5.56172	2.67129e-08	2.50527e-07
ENSG00000159618	ADGRG5	12.8539	2.61637	0.700713	-3.73387	0.000188557	0.000747282
ENSG00000160013	PTGIR	19.0957	1.62276	0.668166	-2.42867	0.0151542	0.035316
ENSG00000160051	IQCC	2579.37	1.10205	0.120527	-9.14357	6.04214e-20	4.8812e-18
ENSG00000160117	ANKLE1	201.247	1.11054	0.224667	-4.94304	7.6914e-07	5.22552e-06
ENSG00000160469	BRSK1	1231.06	1.03205	0.105262	-9.8046	1.07569e-22	1.25159e-20
ENSG00000160472	TMEM190	9.6485	2.21618	0.856281	-2.58815	0.00964943	0.0239939
ENSG00000160570	DEDD2	13917.4	2.11253	0.126543	-16.6941	1.44616e-62	2.05799e-59
ENSG00000160593	JAML	14.7469	1.86425	0.648586	-2.87432	0.00404896	0.0112861
ENSG00000160808	MYL3	37.1444	1.01371	0.429528	-2.36005	0.0182725	0.0413456
ENSG00000160856	FCRL3	3.71688	3.83338	1.61191	-2.37816	0.0173991	0.0396554
ENSG00000160862	AZGP1	8.30509	2.94878	0.927227	-3.18022	0.00147165	0.00461997
ENSG00000160883	HK3	45.4985	1.10899	0.395418	-2.8046	0.00503793	0.0136499
ENSG00000160888	IER2	6321.39	1.15428	0.117991	-9.78276	1.33513e-22	1.49697e-20
ENSG00000160973	FOXH1	58.9035	1.09354	0.39799	-2.74765	0.00600246	0.01585
ENSG00000161270	NPHS1	25.9904	1.86016	0.490569	-3.79184	0.000149536	0.00060827
ENSG00000161594	KLHL10	99.4648	1.01709	0.269298	-3.77683	0.000158839	0.000640897
ENSG00000161640	SIGLEC11	8.97401	2.46483	0.836246	-2.94749	0.00320361	0.00917017
ENSG00000161896	IP6K3	33.9086	1.15556	0.457621	-2.52514	0.0115652	0.02799
ENSG00000161905	ALOX15	16.2683	1.51934	0.62203	-2.44255	0.0145839	0.0341999
ENSG00000161996	WDR90	3666.04	1.07154	0.132065	-8.11374	4.90851e-16	2.04521e-14
ENSG00000162009	SSTR5	7.24012	2.43886	0.956069	-2.55092	0.0107438	0.026298
ENSG00000162039	MEIOB	31.4062	1.95105	0.478794	-4.07493	4.60274e-05	0.000210769
ENSG00000162069	BICDL2	366.143	1.04632	0.230935	-4.53082	5.87544e-06	3.28286e-05
ENSG00000162194	LBHD1	437.753	1.09812	0.180648	-6.0788	1.21082e-09	1.49236e-08
ENSG00000162267	ITIH3	126.621	1.93488	0.292989	-6.60393	4.00401e-11	6.60786e-10
ENSG00000162344	FGF19	34.6771	1.46279	0.45774	-3.19567	0.00139506	0.0044042
ENSG00000162374	ELAVL4	20.5191	-1.38817	0.581256	2.38822	0.0169304	0.03874
ENSG00000162383	SLC1A7	17.0638	2.38292	0.624838	-3.81366	0.000136926	0.000561919
ENSG00000162438	CTRC	19.0466	1.85236	0.556924	-3.32605	0.000880859	0.00294783
ENSG00000162594	IL23R	27.359	1.5991	0.492031	-3.25	0.00115405	0.00372989
ENSG00000162630	B3GALT2	152.298	1.05425	0.228134	-4.62119	3.81547e-06	2.2274e-05
ENSG00000162631	NTNG1	53.905	1.32782	0.341757	-3.88529	0.000102208	0.000432101
ENSG00000162641	AKNAD1	34.6362	1.96943	0.46453	-4.23961	2.23909e-05	0.000109963
ENSG00000162643	WDR63	1101.51	1.01417	0.117934	-8.59947	8.00882e-18	4.43602e-16
ENSG00000162711	NLRP3	38.2329	1.49735	0.387455	-3.86457	0.000111284	0.000466942
ENSG00000162723	SLAMF9	7.62358	3.96637	1.03585	-3.8291	0.000128612	0.000531575
ENSG00000162753	SLC9C2	67.0125	2.24442	0.41461	-5.41332	6.18653e-08	5.35067e-07
ENSG00000162771	FAM71A	59.9389	1.61641	0.322074	-5.01875	5.20089e-07	3.67098e-06
ENSG00000162772	ATF3	25290.6	2.60965	0.140821	-18.5317	1.14583e-76	2.64974e-73
ENSG00000162896	PIGR	29.1133	1.6847	0.453008	-3.71893	0.000200071	0.00078768
ENSG00000162897	FCAMR	33.0306	1.89808	0.45353	-4.18512	2.85013e-05	0.000136706
ENSG00000162944	RFTN2	387.286	1.14221	0.159249	-7.17249	7.36472e-13	1.71813e-11
ENSG00000163017	ACTG2	16.4578	2.09371	0.620954	-3.37176	0.000746893	0.00254748
ENSG00000163263	C1orf189	40.1541	1.10176	0.380667	-2.8943	0.0038001	0.0106874
ENSG00000163285	GABRG1	11.6662	2.42971	0.718885	-3.37983	0.000725295	0.00248527
ENSG00000163354	DCST2	42.3894	1.2009	0.388731	-3.0893	0.00200631	0.0060847
ENSG00000163406	SLC15A2	176.026	1.68006	0.218677	-7.68286	1.55581e-14	5.09425e-13
ENSG00000163435	ELF3	88.1429	1.607	0.287672	-5.58624	2.32034e-08	2.20377e-07
ENSG00000163462	TRIM46	209.489	1.12838	0.18613	-6.06235	1.34149e-09	1.64137e-08
ENSG00000163464	CXCR1	14.5151	2.67533	0.738111	-3.62457	0.000289446	0.00109594
ENSG00000163472	TMEM79	1303.61	1.21434	0.142328	-8.53201	1.43831e-17	7.71267e-16
ENSG00000163492	CCDC141	61.4601	-1.16521	0.363426	3.20618	0.00134509	0.00426539
ENSG00000163501	IHH	25.8919	1.37827	0.500003	-2.75652	0.00584202	0.0154994
ENSG00000163576	EFHB	73.6551	1.0569	0.300815	-3.51345	0.000442319	0.00160261
ENSG00000163581	SLC2A2	7.17615	2.53998	1.01539	-2.50149	0.0123672	0.0296788
ENSG00000163701	IL17RE	266.039	1.70329	0.209106	-8.1456	3.77417e-16	1.59048e-14
ENSG00000163803	PLB1	84.9486	2.5725	0.34059	-7.55307	4.25129e-14	1.25237e-12
ENSG00000163810	TGM4	108.642	1.23076	0.263786	-4.66576	3.07483e-06	1.82967e-05
ENSG00000163817	SLC6A20	87.4327	1.00611	0.323631	-3.10883	0.00187833	0.00573227
ENSG00000163888	CAMK2N2	73.7676	1.58521	0.306107	-5.17861	2.23541e-07	1.71101e-06
ENSG00000163958	ZDHHC19	11.7949	1.7857	0.736125	-2.42581	0.0152743	0.0355619
ENSG00000163982	OTOP1	12.668	1.95407	0.792444	-2.46588	0.0136679	0.0323925
ENSG00000163993	S100P	29.9356	2.19642	0.514632	-4.26795	1.97279e-05	9.82678e-05
ENSG00000164007	CLDN19	51.2313	1.02986	0.370332	-2.78092	0.00542053	0.0144976
ENSG00000164047	CAMP	2.5324	4.5726	1.84101	-2.48375	0.0130008	0.0310141
ENSG00000164082	GRM2	53.2754	1.11868	0.366706	-3.05062	0.00228367	0.00681748
ENSG00000164124	TMEM144	1505.24	-1.10146	0.142673	7.72016	1.16185e-14	3.86848e-13
ENSG00000164171	ITGA2	2128.6	-1.08877	0.105419	10.328	5.26341e-25	7.91651e-23
ENSG00000164185	ZNF474	41.1242	1.79737	0.391965	-4.58554	4.52823e-06	2.59116e-05
ENSG00000164287	CDC20B	71.0226	1.62481	0.336858	-4.82344	1.41103e-06	9.02005e-06
ENSG00000164308	ERAP2	414.596	-1.25136	0.227933	5.49003	4.01857e-08	3.60891e-07
ENSG00000164379	FOXQ1	71.8816	1.15021	0.297524	-3.86594	0.000110661	0.000464541
ENSG00000164404	GDF9	200.766	1.37662	0.217007	-6.34368	2.24342e-10	3.20488e-09
ENSG00000164430	CGAS	110.711	2.2203	0.25779	-8.61281	7.12926e-18	3.98463e-16
ENSG00000164451	CALHM4	8.03959	2.03155	0.850593	-2.38839	0.0169225	0.0387266
ENSG00000164483	SAMD3	29.4104	1.27686	0.480607	-2.65677	0.00788941	0.0201094
ENSG00000164509	IL31RA	16.1425	1.99449	0.614481	-3.24581	0.00117115	0.00378176
ENSG00000164591	MYOZ3	54.0213	1.38053	0.344105	-4.01193	6.02234e-05	0.00026866
ENSG00000164620	RELL2	1104.61	1.35015	0.144259	-9.3592	8.03417e-21	7.58404e-19
ENSG00000164626	KCNK5	2926.9	1.55424	0.109766	-14.1596	1.62902e-45	1.36986e-42
ENSG00000164692	COL1A2	9.42737	2.61961	0.805731	-3.25122	0.0011491	0.00371453
ENSG00000164746	C7orf57	48.0851	1.34165	0.359111	-3.73602	0.000186959	0.000741899
ENSG00000164946	FREM1	251.28	-1.60907	0.236394	6.80673	9.98407e-12	1.85075e-10
ENSG00000164949	GEM	897.696	1.19186	0.141962	-8.39563	4.63422e-17	2.28014e-15
ENSG00000164972	C9orf24	33.177	1.17188	0.427291	-2.74257	0.00609606	0.0160697
ENSG00000165092	ALDH1A1	371.406	-1.39408	0.218398	6.38319	1.73436e-10	2.53642e-09
ENSG00000165120	SSMEM1	71.5044	1.31873	0.338819	-3.89214	9.93634e-05	0.000421225
ENSG00000165140	FBP1	36.4272	-1.22745	0.435462	2.81873	0.00482144	0.0131171
ENSG00000165188	RNF183	66.385	1.57405	0.310275	-5.07308	3.91419e-07	2.82861e-06
ENSG00000165197	VEGFD	32.575	1.15954	0.429115	-2.70216	0.00688914	0.0178904
ENSG00000165240	ATP7A	5742.97	-1.06331	0.117415	9.05601	1.35305e-19	1.01754e-17
ENSG00000165555	NOXRED1	137.206	1.13154	0.232111	-4.875	1.0881e-06	7.12312e-06
ENSG00000165566	AMER2	165.161	1.33419	0.201936	-6.60701	3.92164e-11	6.48349e-10
ENSG00000165623	UCMA	18.1392	1.49716	0.643155	-2.32784	0.0199208	0.0444715
ENSG00000165684	SNAPC4	6454.84	1.09691	0.136806	-8.01798	1.075e-15	4.20454e-14
ENSG00000165695	AK8	364.303	1.18491	0.16551	-7.15915	8.11784e-13	1.8796e-11
ENSG00000165794	SLC39A2	32.4459	1.31622	0.448627	-2.93389	0.00334748	0.00954064
ENSG00000165805	C12orf50	28.7754	1.36316	0.487156	-2.7982	0.00513884	0.0138847
ENSG00000165807	PPP1R36	81.0975	2.16967	0.310367	-6.99064	2.73626e-12	5.71988e-11
ENSG00000165841	CYP2C19	9.60421	1.79676	0.777745	-2.31022	0.0208762	0.0462416
ENSG00000165923	AGBL2	42.6454	1.43094	0.397058	-3.60386	0.000313531	0.00117802
ENSG00000165935	SMCO2	49.101	1.6275	0.452034	-3.60039	0.00031774	0.00119209
ENSG00000165966	PDZRN4	7.07012	-2.90105	1.14994	2.52278	0.0116431	0.0281344
ENSG00000166123	GPT2	13170.7	1.2022	0.103706	-11.5924	4.50436e-31	1.20769e-28
ENSG00000166126	AMN	31.2739	-1.20397	0.461856	2.60681	0.00913892	0.0228672
ENSG00000166166	TRMT61A	5071.49	1.15389	0.282577	-4.08344	4.43741e-05	0.000204362
ENSG00000166188	ZNF319	2126.9	1.01088	0.123764	-8.16778	3.14111e-16	1.34205e-14
ENSG00000166257	SCN3B	222.357	1.07391	0.195331	-5.49789	3.84367e-08	3.47054e-07
ENSG00000166535	A2ML1	33.4732	1.43944	0.418538	-3.43921	0.000583423	0.00204963
ENSG00000166592	RRAD	45.8209	1.28355	0.379243	-3.3845	0.000713073	0.0024473
ENSG00000166670	MMP10	10.0175	3.86867	0.887489	-4.35912	1.30589e-05	6.78812e-05
ENSG00000166707	ZCCHC18	382.857	1.01532	0.148686	-6.82859	8.57513e-12	1.60892e-10
ENSG00000166736	HTR3A	55.5799	-1.28179	0.367012	3.4925	0.000478528	0.00171998
ENSG00000166743	ACSM1	25.9572	2.5539	0.618946	-4.12621	3.68786e-05	0.000172854
ENSG00000166793	YPEL4	60.841	1.08468	0.335563	-3.23242	0.00122748	0.00394219
ENSG00000166816	LDHD	136.577	-1.01863	0.268802	3.78951	0.000150942	0.00061345
ENSG00000166825	ANPEP	40.414	1.25555	0.412709	-3.04221	0.0023485	0.00699071
ENSG00000166866	MYO1A	165.287	1.08656	0.202075	-5.37701	7.5733e-08	6.4012e-07
ENSG00000166947	EPB42	12.9324	2.03722	0.68597	-2.96985	0.00297949	0.00860722
ENSG00000166948	TGM6	15.0651	1.97511	0.621361	-3.17869	0.00147942	0.00464123
ENSG00000167011	NAT16	14.1762	1.82534	0.676648	-2.69762	0.00698362	0.0180923
ENSG00000167080	B4GALNT2	67.0927	2.30355	0.382831	-6.01713	1.77534e-09	2.11623e-08
ENSG00000167083	GNGT2	6.27514	4.06073	1.16974	-3.4715	0.000517564	0.00184027
ENSG00000167094	TTC16	89.8747	1.70245	0.319047	-5.33603	9.50016e-08	7.85663e-07
ENSG00000167117	ANKRD40CL	91.4797	1.02502	0.288026	-3.55876	0.000372605	0.00137397
ENSG00000167183	PRR15L	86.9375	1.18076	0.261124	-4.52183	6.13085e-06	3.41732e-05
ENSG00000167194	C16orf92	9.05135	2.43512	0.81215	-2.99836	0.00271438	0.00793303
ENSG00000167286	CD3D	2.65021	4.61935	1.91591	-2.41105	0.0159065	0.0367699
ENSG00000167302	TEPSIN	3437.62	1.19388	0.132411	-9.01652	1.94157e-19	1.41972e-17
ENSG00000167476	JSRP1	215.165	2.5135	0.231966	-10.8356	2.33359e-27	4.85071e-25
ENSG00000167483	NIBAN3	72.1241	1.25173	0.299401	-4.1808	2.9049e-05	0.000139083
ENSG00000167531	LALBA	10.7925	2.31647	0.798606	-2.90064	0.00372403	0.0104958
ENSG00000167550	RHEBL1	343.929	1.9442	0.191282	-10.1641	2.86899e-24	3.93158e-22
ENSG00000167554	ZNF610	30.6287	1.65806	0.45476	-3.64602	0.000266335	0.00101681
ENSG00000167654	ATCAY	47.321	1.85169	0.419538	-4.41365	1.01644e-05	5.42847e-05
ENSG00000167741	GGT6	21.5519	1.58256	0.584541	-2.70736	0.00678214	0.0176469
ENSG00000167858	TEKT1	3.81386	5.04686	1.70136	-2.96638	0.00301332	0.00868867
ENSG00000167874	TMEM88	63.9198	1.23996	0.315264	-3.93308	8.38637e-05	0.000361903
ENSG00000167880	EVPL	149.362	2.29267	0.320726	-7.14838	8.78074e-13	2.01829e-11
ENSG00000167914	GSDMA	14.1625	2.04828	0.727537	-2.81536	0.0048723	0.0132419
ENSG00000167992	VWCE	289.626	1.24141	0.254114	-4.88524	1.03305e-06	6.80363e-06
ENSG00000167995	BEST1	748.503	1.65651	0.17207	-9.62697	6.15145e-22	6.61639e-20
ENSG00000168003	SLC3A2	49202.4	1.54717	0.123926	-12.4846	9.05578e-36	3.89609e-33
ENSG00000168026	TTC21A	415.877	1.17648	0.159049	-7.39694	1.39358e-13	3.74185e-12
ENSG00000168060	NAALADL1	226.536	1.29949	0.203991	-6.37036	1.88587e-10	2.73636e-09
ENSG00000168070	MAJIN	91.4577	2.04807	0.297211	-6.89096	5.54188e-12	1.07468e-10
ENSG00000168131	OR2B2	26.683	2.66721	0.577443	-4.61901	3.85582e-06	2.24594e-05
ENSG00000168314	MOBP	156.208	2.26074	0.585356	-3.86217	0.000112385	0.000471244
ENSG00000168348	INSM2	191.823	2.9439	0.249823	-11.7839	4.72524e-32	1.5894e-29
ENSG00000168356	SCN11A	82.5733	1.13207	0.291477	-3.88391	0.000102791	0.000434363
ENSG00000168386	FILIP1L	643.127	1.52898	0.168339	-9.08276	1.05853e-19	8.09209e-18
ENSG00000168453	HR	112.879	1.08872	0.252664	-4.30896	1.64025e-05	8.30224e-05
ENSG00000168490	PHYHIP	15.7402	1.49359	0.592888	-2.51918	0.0117628	0.0283903
ENSG00000168539	CHRM1	32.6715	2.16475	0.444075	-4.87475	1.08946e-06	7.12694e-06
ENSG00000168542	COL3A1	1326.65	-1.7914	0.164727	10.875	1.51717e-27	3.34138e-25
ENSG00000168564	CDKN2AIP	3970.82	1.10692	0.107485	-10.2983	7.17078e-25	1.06128e-22
ENSG00000168672	LRATD2	15441.8	-1.24946	0.360825	3.46278	0.000534625	0.00189438
ENSG00000168874	ATOH8	315.808	1.04478	0.211633	-4.93674	7.9441e-07	5.37549e-06
ENSG00000168916	ZNF608	3980.13	-1.33622	0.0994758	13.4326	3.894e-41	2.66811e-38
ENSG00000168925	CTRB1	44.8573	1.10763	0.386674	-2.86451	0.00417661	0.0115878
ENSG00000168961	LGALS9	88.6277	1.15118	0.285461	-4.0327	5.5139e-05	0.000247978
ENSG00000169067	ACTBL2	3.9171	3.7534	1.62811	-2.30537	0.0211457	0.0467717
ENSG00000169136	ATF5	787.075	1.01512	0.135665	-7.48256	7.28888e-14	2.04619e-12
ENSG00000169247	SH3TC2	18.176	1.48882	0.571439	-2.60539	0.00917689	0.0229515
ENSG00000169314	C22orf15	26.5917	1.35649	0.481894	-2.81491	0.00487907	0.0132584
ENSG00000169327	OR5AU1	23.1842	1.74524	0.546693	-3.19235	0.00141118	0.00444977
ENSG00000169393	ELSPBP1	135.101	1.10709	0.287878	-3.84568	0.000120221	0.000500018
ENSG00000169402	RSPH10B2	36.2104	1.61536	0.431038	-3.74759	0.000178541	0.00071109
ENSG00000169403	PTAFR	297.168	-1.29628	0.18952	6.83981	7.92986e-12	1.49696e-10
ENSG00000169427	KCNK9	34.5834	1.0996	0.431999	-2.54537	0.0109163	0.0266392
ENSG00000169432	SCN9A	935.444	-1.34998	0.137604	9.81063	1.01329e-22	1.18645e-20
ENSG00000169840	GSX1	6.36186	3.77922	1.13769	-3.32183	0.000894293	0.0029869
ENSG00000169851	PCDH7	13181.9	-1.07753	0.108701	9.91279	3.66263e-23	4.42867e-21
ENSG00000169896	ITGAM	107.075	2.27113	0.319991	-7.09748	1.27053e-12	2.81833e-11
ENSG00000170091	NSG2	11.1533	2.19632	0.803445	-2.73362	0.00626421	0.0164614
ENSG00000170160	CCDC144A	26.7977	1.29422	0.489258	-2.64527	0.00816264	0.0207487
ENSG00000170236	USP50	20.2931	1.31099	0.529723	-2.47485	0.0133291	0.0316609
ENSG00000170345	FOS	1674.59	2.02645	0.325857	-6.21884	5.00848e-10	6.62782e-09
ENSG00000170374	SP7	99.2495	1.77458	0.295655	-6.00221	1.94655e-09	2.31138e-08
ENSG00000170426	SDR9C7	6.29374	2.76986	1.07244	-2.58276	0.00980147	0.0243164
ENSG00000170454	KRT75	3.1004	4.05676	1.65155	-2.45634	0.0140361	0.0331083
ENSG00000170458	CD14	220.141	1.09003	0.212407	-5.13181	2.86966e-07	2.14326e-06
ENSG00000170476	MZB1	38.8617	1.16458	0.437436	-2.66229	0.00776113	0.0198344
ENSG00000170482	SLC23A1	151.841	1.18476	0.239881	-4.93893	7.8552e-07	5.32702e-06
ENSG00000170509	HSD17B13	78.8808	2.18807	0.295926	-7.39399	1.4249e-13	3.82039e-12
ENSG00000170608	FOXA3	275.655	1.37708	0.180167	-7.64333	2.11674e-14	6.74006e-13
ENSG00000170624	SGCD	2.65855	4.59688	1.82408	-2.5201	0.0117321	0.0283309
ENSG00000170890	PLA2G1B	22.4467	1.53867	0.578278	-2.66079	0.0077958	0.0199065
ENSG00000170927	PKHD1	75.1969	1.76866	0.370513	-4.77354	1.81011e-06	1.13439e-05
ENSG00000171053	PATE1	4.18098	3.91865	1.4403	-2.72072	0.00651407	0.0170164
ENSG00000171124	FUT3	105.326	1.49003	0.275576	-5.40697	6.41014e-08	5.5157e-07
ENSG00000171243	SOSTDC1	220.506	-1.22052	0.255825	4.77094	1.83371e-06	1.14685e-05
ENSG00000171303	KCNK3	15.9433	2.63925	0.645206	-4.09056	4.30337e-05	0.000198832
ENSG00000171385	KCND3	482.221	1.14761	0.137924	-8.32065	8.74839e-17	4.20377e-15
ENSG00000171408	PDE7B	172.927	-1.02663	0.246891	4.15823	3.20727e-05	0.000152452
ENSG00000171450	CDK5R2	33.2539	2.45842	0.487881	-5.03897	4.68048e-07	3.33933e-06
ENSG00000171532	NEUROD2	20.0205	2.26603	0.570162	-3.97437	7.05661e-05	0.000310384
ENSG00000171533	MAP6	171.842	1.03793	0.302449	-3.43175	0.000599698	0.00209804
ENSG00000171595	DNAI2	27.4994	2.06861	0.559044	-3.70027	0.000215369	0.000840929
ENSG00000171611	PTCRA	30.0043	3.00093	0.542	-5.53677	3.08097e-08	2.83854e-07
ENSG00000171649	ZIK1	1503.31	1.24042	0.137594	-9.01511	1.96677e-19	1.42687e-17
ENSG00000171747	LGALS4	33.4067	1.49923	0.439032	-3.41486	0.000638151	0.00221497
ENSG00000171786	NHLH1	153.417	1.39796	0.23428	-5.96704	2.416e-09	2.80769e-08
ENSG00000171864	PRND	8.9858	2.10438	0.856894	-2.45583	0.0140561	0.0331428
ENSG00000171873	ADRA1D	8.22272	2.41275	0.958176	-2.51807	0.0118001	0.0284581
ENSG00000171885	AQP4	181.756	-1.19878	0.234782	5.10593	3.2918e-07	2.42237e-06
ENSG00000171931	FBXW10	50.0048	1.35262	0.361903	-3.73752	0.000185842	0.000738419
ENSG00000171951	SCG2	82.1367	2.46376	0.313115	-7.86854	3.58814e-15	1.3067e-13
ENSG00000171956	FOXB1	584.701	-1.09778	0.146915	7.47221	7.88601e-14	2.19056e-12
ENSG00000171989	LDHAL6B	44.892	1.4365	0.380758	-3.77274	0.000161465	0.000650503
ENSG00000172000	ZNF556	58.425	1.19748	0.42355	-2.82724	0.00469512	0.0128149
ENSG00000172116	CD8B	15.4404	1.78826	0.654186	-2.73357	0.00626516	0.0164615
ENSG00000172209	GPR22	88.9923	1.23154	0.28695	-4.29182	1.77218e-05	8.90423e-05
ENSG00000172247	C1QTNF4	40.4044	1.01384	0.377423	-2.68622	0.00722658	0.018633
ENSG00000172367	PDZD3	28.2461	1.21605	0.471027	-2.5817	0.00983157	0.024378
ENSG00000172375	C2CD2L	3538.38	1.04886	0.121467	-8.63494	5.87589e-18	3.3759e-16
ENSG00000172399	MYOZ2	7.63375	2.9665	0.953418	-3.11144	0.00186179	0.00568739
ENSG00000172497	ACOT12	35.2125	1.16985	0.468501	-2.49701	0.0125244	0.0300209
ENSG00000172594	SMPDL3A	634.976	-1.0501	0.173137	6.06513	1.3185e-09	1.61646e-08
ENSG00000172602	RND1	394.863	1.03861	0.144742	-7.17561	7.19865e-13	1.68363e-11
ENSG00000172650	AGAP5	465.489	1.26611	0.180653	-7.0085	2.40894e-12	5.07579e-11
ENSG00000172717	FAM71D	31.0513	1.01603	0.44487	-2.28389	0.022378	0.0491621
ENSG00000172724	CCL19	10.5008	2.95894	0.803636	-3.68194	0.000231463	0.000898274
ENSG00000172752	COL6A5	73.0903	1.43524	0.325374	-4.41104	1.02874e-05	5.47988e-05
ENSG00000172771	EFCAB12	197.733	1.40163	0.241579	-5.80196	6.55429e-09	6.98068e-08
ENSG00000172794	RAB37	53.2472	1.40125	0.392209	-3.57271	0.000353312	0.00131171
ENSG00000172818	OVOL1	27.3943	2.97145	0.58758	-5.05709	4.25702e-07	3.0632e-06
ENSG00000172824	CES4A	21.6383	1.63707	0.593029	-2.76053	0.00577078	0.0153324
ENSG00000172901	LVRN	75.1672	2.02008	0.31934	-6.32578	2.51953e-10	3.56902e-09
ENSG00000172969	FRG2C	11.1875	1.77635	0.716878	-2.4779	0.0132158	0.0314419
ENSG00000173013	CCDC96	165.398	1.43072	0.242936	-5.88928	3.87889e-09	4.32547e-08
ENSG00000173093	CCDC63	15.1338	2.11005	0.648587	-3.25329	0.00114075	0.00369273
ENSG00000173110	HSPA6	44234.6	5.67963	0.336264	-16.8904	5.29389e-64	8.90336e-61
ENSG00000173114	LRRN3	61.764	-1.06442	0.325193	3.2732	0.00106336	0.00347257
ENSG00000173210	ABLIM3	187.912	-1.04596	0.214836	4.86864	1.12371e-06	7.33028e-06
ENSG00000173389	IQCF1	5.76015	3.07366	1.1609	-2.64764	0.0081055	0.0206063
ENSG00000173421	CCDC36	65.2032	1.54681	0.342351	-4.51821	6.23642e-06	3.47197e-05
ENSG00000173567	ADGRF3	144.495	1.90139	0.28789	-6.60458	3.98634e-11	6.58458e-10
ENSG00000173614	NMNAT1	2421.24	1.06452	0.102345	-10.4013	2.4451e-25	3.93342e-23
ENSG00000173627	APOBEC4	81.9187	1.75229	0.300178	-5.83752	5.29826e-09	5.74885e-08
ENSG00000173662	TAS1R1	94.5424	1.50774	0.287842	-5.2381	1.62241e-07	1.27994e-06
ENSG00000173673	HES3	9.32317	2.75024	0.910155	-3.02172	0.00251339	0.00742063
ENSG00000173805	HAP1	1234.6	1.24941	0.108773	-11.4864	1.54427e-30	4.0238e-28
ENSG00000173825	TIGD3	377.07	1.07953	0.166474	-6.48471	8.89047e-11	1.38097e-09
ENSG00000173826	KCNH6	36.5384	1.93569	0.429615	-4.50562	6.6178e-06	3.66774e-05
ENSG00000173838	MARCHF10	43.6626	1.25245	0.419055	-2.98876	0.00280113	0.00815308
ENSG00000173846	PLK3	1368.08	2.11201	0.102057	-20.6944	3.8907e-95	1.79945e-91
ENSG00000174038	C9orf131	271.139	1.10279	0.211417	-5.21617	1.82664e-07	1.42226e-06
ENSG00000174226	SNX31	48.8131	1.69073	0.384113	-4.40164	1.07438e-05	5.70003e-05
ENSG00000174348	PODN	19.2013	1.78884	0.586336	-3.05087	0.00228178	0.00681292
ENSG00000174429	ABRA	22.3071	1.40977	0.497451	-2.83398	0.00459728	0.0125832
ENSG00000174564	IL20RB	610.565	1.34133	0.126338	-10.617	2.48545e-26	4.55256e-24
ENSG00000174600	CMKLR1	22.6164	2.32629	0.549116	-4.23642	2.2711e-05	0.000111387
ENSG00000174788	PCP2	203.483	1.50537	0.276456	-5.44524	5.1736e-08	4.54687e-07
ENSG00000174791	RIN1	118.941	1.61854	0.248254	-6.51968	7.04567e-11	1.11597e-09
ENSG00000174792	ODAPH	19.2313	2.56099	0.603016	-4.24698	2.16676e-05	0.000106808
ENSG00000174807	CD248	8.61384	2.16874	0.826314	-2.6246	0.00867509	0.0218829
ENSG00000174827	PDZK1	118.527	1.5565	0.248244	-6.27005	3.60943e-10	4.9135e-09
ENSG00000174844	DNAH12	129.935	1.61659	0.251189	-6.43576	1.22858e-10	1.85087e-09
ENSG00000174939	ASPHD1	213.275	1.48571	0.210639	-7.05334	1.74668e-12	3.7838e-11
ENSG00000174951	FUT1	1089.87	2.98539	0.14516	-20.5663	5.50218e-94	2.03581e-90
ENSG00000175003	SLC22A1	94.5552	1.37678	0.299397	-4.59851	4.25533e-06	2.45016e-05
ENSG00000175077	RTP1	2.43195	4.48767	1.95835	-2.29156	0.021931	0.0482947
ENSG00000175189	INHBC	33.7003	2.43178	0.451321	-5.38813	7.11958e-08	6.05626e-07
ENSG00000175197	DDIT3	2773.19	1.41419	0.140883	-10.038	1.03729e-23	1.34195e-21
ENSG00000175202	HIGD2B	105.621	1.51463	0.260096	-5.82333	5.76848e-09	6.21169e-08
ENSG00000175213	ZNF408	4823.44	1.50114	0.138098	-10.8702	1.59913e-27	3.48046e-25
ENSG00000175267	VWA3A	78.5577	1.14031	0.326828	-3.48904	0.000484767	0.00173937
ENSG00000175336	APOF	61.6802	1.20808	0.351186	-3.44001	0.000581686	0.00204547
ENSG00000175445	LPL	394.961	-1.03648	0.192143	5.39429	6.87964e-08	5.87596e-07
ENSG00000175463	TBC1D10C	51.3708	1.16401	0.338509	-3.43863	0.000584665	0.00205243
ENSG00000175505	CLCF1	87.5076	1.8207	0.293188	-6.21001	5.29801e-10	6.97602e-09
ENSG00000175513	TSGA10IP	15.2957	2.14238	0.71653	-2.98994	0.00279036	0.00812702
ENSG00000175592	FOSL1	333.968	1.01973	0.183368	-5.56114	2.6802e-08	2.51057e-07
ENSG00000175707	KDF1	92.6558	1.10856	0.281549	-3.93736	8.23835e-05	0.000356847
ENSG00000175766	EIF4E1B	16.569	1.6757	0.587068	-2.85436	0.00431242	0.0119214
ENSG00000175985	PLEKHD1	150.301	1.6384	0.226489	-7.23391	4.69288e-13	1.14152e-11
ENSG00000176040	TMPRSS7	16.4187	1.55879	0.614417	-2.53702	0.01118	0.0271894
ENSG00000176046	NUPR1	335.145	1.81865	0.202148	-8.99663	2.32757e-19	1.64351e-17
ENSG00000176160	HSF5	13.3592	1.71065	0.663149	-2.57959	0.00989172	0.0245107
ENSG00000176171	BNIP3	7591.46	-1.09569	0.263038	4.1655	3.10667e-05	0.000147975
ENSG00000176198	OR11H4	12.3783	2.08756	0.779071	-2.67955	0.00737219	0.0189635
ENSG00000176402	GJC3	35.6066	1.17545	0.446221	-2.63423	0.00843295	0.0213303
ENSG00000176601	MAP3K19	31.9831	1.75493	0.452043	-3.88223	0.000103502	0.000437068
ENSG00000176635	HORMAD2	29.265	2.36899	0.571872	-4.14251	3.43522e-05	0.000162204
ENSG00000176692	FOXC2	44.9862	1.39881	0.372927	-3.75088	0.000176213	0.000702877
ENSG00000176919	C8G	35.0255	1.17869	0.446744	-2.63841	0.00832968	0.0210912
ENSG00000176927	EFCAB5	65.3822	1.28913	0.307172	-4.19678	2.70741e-05	0.000130741
ENSG00000176945	MUC20	15.08	2.48201	0.672408	-3.69122	0.000223181	0.000868501
ENSG00000177082	WDR73	14075.4	1.09266	0.120844	-9.0419	1.53968e-19	1.13936e-17
ENSG00000177096	PHETA2	18.4099	2.13173	0.562739	-3.78814	0.000151778	0.000616443
ENSG00000177202	SPACA4	35.3174	1.54947	0.509785	-3.03945	0.00237013	0.00704488
ENSG00000177238	TRIM72	113.39	2.50996	0.354936	-7.07158	1.53179e-12	3.3457e-11
ENSG00000177283	FZD8	3036.07	-1.28457	0.128925	9.96366	2.19828e-23	2.71122e-21
ENSG00000177302	TOP3A	16589	1.10979	0.119467	-9.28953	1.54972e-20	1.35235e-18
ENSG00000177374	HIC1	254.89	1.0571	0.200158	-5.28132	1.28253e-07	1.02981e-06
ENSG00000177398	UMODL1	10.0751	2.92992	0.821541	-3.56637	0.000361954	0.00133923
ENSG00000177464	GPR4	9.64847	2.4151	0.805719	-2.99744	0.00272254	0.00795309
ENSG00000177511	ST8SIA3	2.48094	4.51334	1.95079	-2.3136	0.0206897	0.0458998
ENSG00000177535	OR2B11	6.91631	2.28352	0.926668	-2.46423	0.0137308	0.0325208
ENSG00000177614	PGBD5	3668.4	1.05996	0.124956	-8.48274	2.19957e-17	1.14304e-15
ENSG00000177752	YIPF7	35.4184	1.3491	0.42187	-3.19791	0.00138427	0.00437612
ENSG00000177879	AP3S1	5241.72	-1.05255	0.130041	8.09397	5.77513e-16	2.37422e-14
ENSG00000178171	AMER3	17.4084	2.26811	0.63233	-3.58691	0.000334618	0.00125009
ENSG00000178187	ZNF454	15.2352	2.53321	0.706686	-3.58464	0.000337548	0.00125951
ENSG00000178199	ZC3H12D	122.73	2.12989	0.279511	-7.62004	2.53591e-14	7.88478e-13
ENSG00000178209	PLEC	22892.8	-1.0073	0.123669	8.14516	3.78791e-16	1.59264e-14
ENSG00000178229	ZNF543	7273.51	1.01341	0.11778	-8.60426	7.68119e-18	4.26733e-16
ENSG00000178233	TMEM151B	53.0351	1.53627	0.360868	-4.25716	2.07041e-05	0.000102688
ENSG00000178297	TMPRSS9	517.262	2.45982	0.380172	-6.47027	9.78294e-11	1.50319e-09
ENSG00000178381	ZFAND2A	6249.62	2.70723	0.143313	-18.8902	1.37213e-79	3.62634e-76
ENSG00000178404	CEP295NL	65.5796	1.62154	0.31112	-5.21194	1.8688e-07	1.45203e-06
ENSG00000178467	P4HTM	504.69	1.75153	0.206286	-8.49078	2.05249e-17	1.07263e-15
ENSG00000178562	CD28	7.49497	3.94867	1.05007	-3.7604	0.00016964	0.000678855
ENSG00000178685	PARP10	265.968	1.68656	0.181548	-9.2899	1.54437e-20	1.35235e-18
ENSG00000178700	DHFR2	1236.37	-1.09154	0.124322	8.77997	1.63523e-18	1.01176e-16
ENSG00000178789	CD300LB	5.05349	6.54361	1.57353	-4.15854	3.2029e-05	0.000152284
ENSG00000178796	RIIAD1	37.7422	1.70725	0.447607	-3.81417	0.000136643	0.000560893
ENSG00000178809	TRIM73	101.268	1.23134	0.258964	-4.75489	1.98559e-06	1.23019e-05
ENSG00000178860	MSC	207.524	-1.077	0.21527	5.00301	5.64422e-07	3.95823e-06
ENSG00000178928	TPRX1	9.42086	2.18871	0.804494	-2.7206	0.00651626	0.0170197
ENSG00000179046	TRIML2	70.2156	1.99383	0.303904	-6.56073	5.35435e-11	8.62853e-10
ENSG00000179133	C10orf67	44.7481	1.1421	0.366886	-3.11295	0.00185228	0.00566398
ENSG00000179165	PXT1	68.1512	1.30485	0.329385	-3.96149	7.44837e-05	0.000325525
ENSG00000179256	SMCO3	184.646	1.90108	0.26841	-7.08276	1.4131e-12	3.1048e-11
ENSG00000179292	TMEM151A	116.156	1.9253	0.263492	-7.30687	2.73441e-13	7.02592e-12
ENSG00000179388	EGR3	106.184	1.68415	0.271717	-6.19818	5.71181e-10	7.4572e-09
ENSG00000179520	SLC17A8	92.7849	1.73739	0.327651	-5.30255	1.14198e-07	9.27016e-07
ENSG00000179580	RNF151	62.8049	1.77682	0.366241	-4.8515	1.22531e-06	7.93428e-06
ENSG00000179636	TPPP2	5.25863	3.27951	1.15483	-2.83984	0.00451369	0.0123782
ENSG00000179673	RPRML	115.642	-1.20117	0.276352	4.34653	1.38308e-05	7.13922e-05
ENSG00000179674	ARL14	26.469	3.50756	0.536387	-6.53923	6.18381e-11	9.87914e-10
ENSG00000179715	PCED1B	11.7521	-1.86413	0.80977	2.30205	0.0213325	0.0471506
ENSG00000179761	PIPOX	251.632	1.11952	0.189479	-5.90844	3.45363e-09	3.903e-08
ENSG00000179981	TSHZ1	5088.39	-1.01167	0.0866961	11.6692	1.83196e-31	5.46634e-29
ENSG00000180043	FAM71E2	13.5509	3.84405	0.817783	-4.70057	2.5943e-06	1.56845e-05
ENSG00000180061	TMEM150B	28.2317	1.15396	0.476013	-2.42423	0.0153411	0.0356739
ENSG00000180138	CSNK1A1L	11.5008	4.55429	0.922857	-4.93499	8.01555e-07	5.41454e-06
ENSG00000180209	MYLPF	115.709	1.35869	0.273681	-4.9645	6.88798e-07	4.73533e-06
ENSG00000180210	F2	98.0513	1.83864	0.295066	-6.23129	4.6261e-10	6.16147e-09
ENSG00000180245	RRH	188.533	1.1191	0.245464	-4.55911	5.13719e-06	2.9139e-05
ENSG00000180332	KCTD4	48.7294	1.98135	0.408362	-4.85194	1.22261e-06	7.91958e-06
ENSG00000180440	SERTM1	169.294	-1.14654	0.222138	5.16138	2.45138e-07	1.85863e-06
ENSG00000180720	CHRM4	292.763	2.00622	0.19528	-10.2735	9.27328e-25	1.36155e-22
ENSG00000180777	ANKRD30B	3.2194	5.89586	1.77949	-3.31323	0.000922252	0.00306377
ENSG00000180787	ZFP3	29.0449	1.53317	0.467808	-3.27735	0.00104785	0.00342617
ENSG00000180871	CXCR2	28.498	1.10382	0.481389	-2.293	0.0218482	0.0481353
ENSG00000180929	GPR62	21.0853	1.47379	0.625105	-2.35766	0.0183904	0.0415718
ENSG00000181013	SEPTIN4	19.0984	1.58752	0.566355	-2.80304	0.00506231	0.0136979
ENSG00000181016	LSMEM1	418.861	2.40717	0.207374	-11.6079	3.75943e-31	1.05378e-28
ENSG00000181029	TRAPPC5	469.138	1.03661	0.167216	-6.19924	5.67354e-10	7.4177e-09
ENSG00000181085	MAPK15	110.761	1.42098	0.246102	-5.77396	7.74304e-09	8.10624e-08
ENSG00000181092	ADIPOQ	20.5451	2.43287	0.602903	-4.03526	5.45412e-05	0.000245502
ENSG00000181135	ZNF707	399.16	1.31429	0.171064	-7.683	1.55403e-14	5.09425e-13
ENSG00000181143	MUC16	14.2535	1.71363	0.733277	-2.33694	0.0194421	0.0435921
ENSG00000181222	POLR2A	14216.4	1.05748	0.101879	-10.3797	3.06611e-25	4.72692e-23
ENSG00000181378	CFAP65	54.5836	1.24271	0.34758	-3.57531	0.00034981	0.00130002
ENSG00000181626	ANKRD62	24.7191	1.87533	0.523258	-3.58395	0.000338443	0.00126259
ENSG00000181773	GPR3	96.81	1.36771	0.319725	-4.27777	1.88772e-05	9.43349e-05
ENSG00000181982	CCDC149	12.7356	1.59494	0.671173	-2.37635	0.0174851	0.0398121
ENSG00000182083	OR6B2	10.8761	3.86278	0.886429	-4.35769	1.31443e-05	6.83063e-05
ENSG00000182179	UBA7	523.345	2.02351	0.180555	-11.2071	3.76143e-29	8.92135e-27
ENSG00000182183	SHISAL2A	29.3956	1.13736	0.435881	-2.60933	0.0090719	0.0227197
ENSG00000182271	TMIGD1	1.80347	5.07097	2.07886	-2.4393	0.0147157	0.034449
ENSG00000182324	KCNJ14	359.317	2.0595	0.204079	-10.0917	6.0118e-24	8.00132e-22
ENSG00000182325	FBXL6	1263.62	1.11081	0.135431	-8.20206	2.36306e-16	1.0384e-14
ENSG00000182326	C1S	178.285	1.16367	0.205737	-5.65608	1.54872e-08	1.52644e-07
ENSG00000182472	CAPN12	72.4918	1.15119	0.322726	-3.56707	0.000360998	0.0013365
ENSG00000182511	FES	188.168	1.41109	0.242705	-5.814	6.09963e-09	6.54163e-08
ENSG00000182521	TBPL2	33.1457	2.4225	0.441988	-5.48091	4.2315e-08	3.7836e-07
ENSG00000182545	RNASE10	7.77521	2.54272	0.892632	-2.84856	0.00439175	0.012094
ENSG00000182601	HS3ST4	6.11299	3.51741	1.12249	-3.13358	0.0017269	0.00532373
ENSG00000182676	PPP1R27	317.032	1.32928	0.207391	-6.40954	1.45961e-10	2.1689e-09
ENSG00000182687	GALR2	159.09	1.29739	0.209696	-6.18699	6.13226e-10	7.96677e-09
ENSG00000182782	HCAR2	49.308	1.99548	0.359726	-5.54724	2.90218e-08	2.69395e-07
ENSG00000182853	VMO1	33.0385	1.149	0.41858	-2.745	0.00605113	0.015965
ENSG00000182866	LCK	89.6757	2.06241	0.398309	-5.1779	2.24398e-07	1.71685e-06
ENSG00000182871	COL18A1	7938.61	-1.1718	0.083415	14.0478	7.9446e-45	6.39022e-42
ENSG00000182896	TMEM95	36.477	2.91431	0.480244	-6.06839	1.29202e-09	1.58609e-08
ENSG00000182916	TCEAL7	48.9182	1.5	0.383819	-3.9081	9.3024e-05	0.000396531
ENSG00000183019	MCEMP1	23.91	2.00723	0.548125	-3.66199	0.000250266	0.000962517
ENSG00000183066	WBP2NL	38.311	1.56314	0.441087	-3.54383	0.000394356	0.00144443
ENSG00000183134	PTGDR2	120.645	1.10004	0.230422	-4.77402	1.80587e-06	1.13211e-05
ENSG00000183307	TMEM121B	370.784	1.16704	0.197802	-5.90005	3.63389e-09	4.08178e-08
ENSG00000183336	BOLA2	3.69838	4.27978	1.57236	-2.72188	0.00649114	0.0169589
ENSG00000183423	LRIT3	96.6236	1.26733	0.277664	-4.56427	5.01245e-06	2.84973e-05
ENSG00000183426	NPIPA1	474.432	1.49439	0.180551	-8.27683	1.26495e-16	5.80686e-15
ENSG00000183615	FAM167B	32.0855	1.87928	0.46434	-4.0472	5.18338e-05	0.000234743
ENSG00000183655	KLHL25	4710.43	1.77579	0.128611	-13.8074	2.29917e-43	1.77228e-40
ENSG00000183760	ACP7	3.891	5.21577	1.66839	-3.12623	0.00177063	0.005444
ENSG00000183773	AIFM3	137.848	1.02319	0.279811	-3.65673	0.000255458	0.000979476
ENSG00000183778	B3GALT5	10.1111	2.00343	0.798061	-2.51037	0.0120606	0.0290031
ENSG00000183779	ZNF703	6281.38	-1.11506	0.112766	9.88824	4.68198e-23	5.58817e-21
ENSG00000183831	ANKRD45	21.4501	3.84479	0.713103	-5.39163	6.98208e-08	5.95247e-07
ENSG00000183889	NA	395.84	1.60742	0.177688	-9.04629	1.47907e-19	1.09891e-17
ENSG00000183914	DNAH2	343.783	1.36953	0.190156	-7.20217	5.92619e-13	1.411e-11
ENSG00000184113	CLDN5	79.4341	1.03322	0.288356	-3.58315	0.000339481	0.00126595
ENSG00000184144	CNTN2	426.149	1.15892	0.208636	-5.55474	2.78026e-08	2.59248e-07
ENSG00000184156	KCNQ3	26.6708	2.39645	0.515479	-4.64898	3.33584e-06	1.97229e-05
ENSG00000184163	C1QTNF12	89.8747	1.01128	0.276026	-3.66371	0.000248592	0.000956921
ENSG00000184194	GPR173	46.3528	1.1579	0.415763	-2.785	0.00535277	0.0143579
ENSG00000184205	TSPYL2	5601.11	1.06853	0.10701	-9.98529	1.76778e-23	2.22475e-21
ENSG00000184261	KCNK12	104.799	1.1172	0.248647	-4.4931	7.01946e-06	3.86603e-05
ENSG00000184302	SIX6	14.6284	2.52058	0.664277	-3.79447	0.000147956	0.000602243
ENSG00000184351	KRTAP19-1	31.5557	-3.35042	0.599551	5.58821	2.29423e-08	2.18478e-07
ENSG00000184502	GAST	11.3349	1.9289	0.737725	-2.61466	0.00893166	0.0224139
ENSG00000184507	NUTM1	63.1248	1.31584	0.347821	-3.78309	0.000154895	0.0006269
ENSG00000184545	DUSP8	994.986	1.71704	0.151107	-11.363	6.38803e-30	1.61888e-27
ENSG00000184557	SOCS3	416.732	1.34214	0.185089	-7.25133	4.12685e-13	1.02204e-11
ENSG00000184560	SPEM2	9.83868	1.85779	0.80001	-2.3222	0.020222	0.0450243
ENSG00000184564	SLITRK6	76.297	-1.34174	0.316092	4.24476	2.18824e-05	0.000107688
ENSG00000184574	LPAR5	20.253	1.36876	0.568217	-2.40886	0.0160023	0.0369756
ENSG00000184650	ODF4	64.7323	3.21127	0.441223	-7.27812	3.38495e-13	8.55487e-12
ENSG00000184678	H2BC21	65589.8	-1.06088	0.132168	8.02672	1.0011e-15	3.94051e-14
ENSG00000184925	LCN12	48.3734	1.08257	0.365171	-2.96456	0.00303119	0.00873455
ENSG00000184949	FAM227A	1672.48	1.98001	0.152236	-13.0062	1.12866e-38	6.32735e-36
ENSG00000184999	SLC22A10	7.87918	2.26448	0.974418	-2.32393	0.020129	0.0448551
ENSG00000185008	ROBO2	2748.9	-1.07687	0.103154	10.4395	1.63673e-25	2.67961e-23
ENSG00000185022	MAFF	658.744	1.32787	0.162432	-8.1749	2.96114e-16	1.27102e-14
ENSG00000185040	SPDYE16	17.7279	1.61044	0.590373	-2.72783	0.00637516	0.0166983
ENSG00000185056	C5orf47	15.7525	1.63183	0.632007	-2.58199	0.00982335	0.0243641
ENSG00000185105	MYADML2	61.9866	1.68298	0.373414	-4.507	6.57504e-06	3.64514e-05
ENSG00000185262	UBALD2	2626.92	1.00906	0.117201	-8.60967	7.32719e-18	4.08292e-16
ENSG00000185269	NOTUM	238.609	1.7092	0.183352	-9.32199	1.14176e-20	1.03037e-18
ENSG00000185271	KLHL33	48.5352	1.91184	0.44104	-4.33484	1.45867e-05	7.48968e-05
ENSG00000185467	KPNA7	24.0073	1.71248	0.556406	-3.07776	0.00208566	0.00629543
ENSG00000185499	MUC1	34.9939	1.07873	0.408693	-2.63946	0.0083037	0.0210379
ENSG00000185527	PDE6G	106.419	1.24424	0.268246	-4.63842	3.51077e-06	2.06581e-05
ENSG00000185614	INKA1	131.127	1.23608	0.227286	-5.43842	5.37537e-08	4.70631e-07
ENSG00000185739	SRL	44.6476	1.20033	0.355845	-3.37319	0.000743016	0.00253753
ENSG00000185745	IFIT1	756.28	-1.0913	0.175503	6.21812	5.03159e-10	6.64889e-09
ENSG00000185829	ARL17A	147.06	1.06509	0.226976	-4.69252	2.69855e-06	1.62405e-05
ENSG00000185860	CCDC190	22.0023	1.82064	0.574112	-3.17123	0.00151796	0.00474361
ENSG00000185883	ATP6V0C	46.0676	1.93262	0.398234	-4.85298	1.21619e-06	7.88348e-06
ENSG00000185933	CALHM1	46.9777	1.00191	0.351115	-2.85351	0.00432392	0.0119445
ENSG00000185988	PLK5	59.3935	1.36463	0.368259	-3.70564	0.000210861	0.000826468
ENSG00000186075	ZPBP2	7.38376	2.84913	0.975577	-2.92046	0.00349519	0.00992637
ENSG00000186143	PRR30	5.35648	3.06272	1.19735	-2.55792	0.01053	0.0258431
ENSG00000186166	CCDC84	1958.32	1.0302	0.137081	-7.51525	5.68009e-14	1.62414e-12
ENSG00000186265	BTLA	41.3439	1.68779	0.48236	-3.49902	0.000466976	0.00168206
ENSG00000186335	SLC36A2	4.90154	2.77592	1.14949	-2.41492	0.0157386	0.0364867
ENSG00000186409	CCDC30	480.218	1.39441	0.149063	-9.35447	8.40182e-21	7.81074e-19
ENSG00000186469	GNG2	827.075	-1.07599	0.333155	3.2297	0.00123918	0.00397656
ENSG00000186471	AKAP14	30.4298	1.67224	0.461121	-3.62646	0.000287328	0.00108881
ENSG00000186714	CCDC73	53.1507	1.05848	0.335886	-3.1513	0.00162547	0.00504144
ENSG00000186838	SELENOV	26.5594	1.24352	0.475425	-2.61559	0.0089073	0.022368
ENSG00000186976	EFCAB6	698.956	1.2352	0.171348	-7.20872	5.64815e-13	1.35176e-11
ENSG00000187024	PTRH1	38.0465	1.16456	0.416546	-2.79575	0.00517799	0.0139619
ENSG00000187105	HEATR4	92.739	2.16012	0.289878	-7.45184	9.20468e-14	2.52276e-12
ENSG00000187134	AKR1C1	29.2175	-1.17273	0.505292	2.3209	0.0202924	0.0451594
ENSG00000187288	CIDEC	17.7627	2.00076	0.624467	-3.20395	0.00135555	0.00429486
ENSG00000187325	TAF9B	8073.76	-1.01326	0.133031	7.61671	2.6022e-14	8.05027e-13
ENSG00000187492	CDHR4	56.6787	2.76644	0.399104	-6.93162	4.1606e-12	8.26757e-11
ENSG00000187498	COL4A1	5163.84	-1.26826	0.102914	12.3234	6.77624e-35	2.66724e-32
ENSG00000187513	GJA4	26.1784	1.19775	0.511518	-2.34155	0.0192037	0.0431359
ENSG00000187566	NHLRC1	8.26253	2.1251	0.877353	-2.42217	0.0154279	0.0358519
ENSG00000187608	ISG15	662.97	1.04937	0.138015	-7.60329	2.88701e-14	8.79897e-13
ENSG00000187624	C17orf97	257.965	1.09621	0.172089	-6.37001	1.89018e-10	2.74046e-09
ENSG00000187678	SPRY4	49.7453	3.04336	0.447667	-6.79826	1.0589e-11	1.95505e-10
ENSG00000187714	SLC18A3	7.57331	2.27915	0.903075	-2.52376	0.0116107	0.0280817
ENSG00000187753	C9orf153	58.6683	1.20307	0.338543	-3.55367	0.0003799	0.00139808
ENSG00000187775	DNAH17	1671.77	1.31101	0.359968	-3.64203	0.000270499	0.00103137
ENSG00000187791	FAM205C	14.3767	2.10044	0.648788	-3.23748	0.00120591	0.00388258
ENSG00000187800	PEAR1	48.7043	1.84769	0.428175	-4.31527	1.5941e-05	8.09523e-05
ENSG00000187806	TMEM202	3.65059	3.84769	1.55483	-2.47467	0.0133359	0.0316706
ENSG00000187833	C2orf78	4.5459	3.11584	1.20337	-2.58927	0.00961809	0.0239256
ENSG00000187837	H1-2	231552	-1.09164	0.140512	7.76898	7.91226e-15	2.73091e-13
ENSG00000187860	CCDC157	757.136	1.0303	0.127911	-8.05477	7.96286e-16	3.20943e-14
ENSG00000187862	TTC24	44.6305	2.6339	0.44378	-5.93514	2.93589e-09	3.36309e-08
ENSG00000187905	LRRC74B	26.8041	2.65051	0.490535	-5.4033	6.54241e-08	5.61385e-07
ENSG00000187950	OVCH1	41.1016	1.34597	0.386153	-3.48559	0.000491051	0.00175919
ENSG00000187955	COL14A1	979.836	-1.363	0.143225	9.5165	1.79108e-21	1.88267e-19
ENSG00000187959	CPSF4L	36.7395	1.15607	0.407591	-2.83636	0.00456313	0.0124989
ENSG00000187997	C17orf99	65.0618	2.22751	0.346397	-6.4305	1.27184e-10	1.90982e-09
ENSG00000188032	C19orf67	118.845	1.52343	0.237468	-6.41531	1.40534e-10	2.09499e-09
ENSG00000188037	CLCN1	74.6103	1.24883	0.351403	-3.55385	0.000379631	0.00139737
ENSG00000188038	NRN1L	30.6018	1.25499	0.482195	-2.60266	0.00925047	0.0231123
ENSG00000188039	NWD1	133.278	2.45771	0.312986	-7.85246	4.0794e-15	1.47113e-13
ENSG00000188064	WNT7B	37.83	1.49785	0.413499	-3.62236	0.000291923	0.00110441
ENSG00000188092	GPR89B	876.119	1.16986	0.127467	-9.17771	4.40338e-20	3.63672e-18
ENSG00000188100	FAM25A	2.6682	5.6711	1.99404	-2.84403	0.00445464	0.0122326
ENSG00000188234	AGAP4	256.641	1.06697	0.187121	-5.702	1.18407e-08	1.19051e-07
ENSG00000188305	PEAK3	262.101	1.12689	0.196331	-5.73974	9.48242e-09	9.71883e-08
ENSG00000188306	LRRIQ4	32.1814	1.17342	0.429795	-2.73019	0.00632972	0.0166005
ENSG00000188487	INSC	242.954	1.76018	0.185481	-9.48982	2.31438e-21	2.32972e-19
ENSG00000188501	LCTL	60.4131	1.22588	0.346147	-3.54151	0.000397836	0.00145454
ENSG00000188508	KRTDAP	43.9868	1.16655	0.366167	-3.18583	0.00144339	0.00453897
ENSG00000188566	NDOR1	4167.92	1.08186	0.128108	-8.44492	3.04246e-17	1.5295e-15
ENSG00000188573	FBLL1	390.721	1.82595	0.176602	-10.3393	4.67771e-25	7.09325e-23
ENSG00000188596	CFAP54	175.416	1.13748	0.214992	-5.2908	1.21783e-07	9.847e-07
ENSG00000188620	HMX3	202.505	1.12549	0.197476	-5.69939	1.20236e-08	1.20824e-07
ENSG00000188655	RNASE9	6.95281	2.20124	0.920984	-2.3901	0.0168438	0.0386087
ENSG00000188672	RHCE	78.0645	1.08905	0.27567	-3.95056	7.79673e-05	0.000339787
ENSG00000188760	TMEM198	1744.43	1.89671	0.161461	-11.7472	7.29708e-32	2.36835e-29
ENSG00000188761	BCL2L15	133.303	1.7765	0.271728	-6.53778	6.24383e-11	9.96643e-10
ENSG00000188782	CATSPER4	11.4853	1.86076	0.709226	-2.62365	0.00869923	0.0219318
ENSG00000188783	PRELP	68.3889	-2.00545	0.38808	5.16761	2.37103e-07	1.80288e-06
ENSG00000188822	CNR2	28.4205	1.54555	0.478869	-3.22751	0.00124874	0.00400249
ENSG00000188886	ASTL	36.595	1.31681	0.418715	-3.14489	0.00166152	0.00514273
ENSG00000188959	C9orf152	45.4982	1.00204	0.429042	-2.33552	0.0195163	0.043732
ENSG00000189030	VHLL	91.8373	2.1771	0.334369	-6.51108	7.46118e-11	1.17574e-09
ENSG00000189052	CGB5	8.24381	4.2438	1.0657	-3.98216	6.8291e-05	0.00030138
ENSG00000189099	PRSS48	43.5859	1.34517	0.384732	-3.49638	0.000471619	0.00169713
ENSG00000189134	NKAPL	13.7172	2.23603	0.680725	-3.28478	0.00102064	0.0033514
ENSG00000189143	CLDN4	116.991	1.03589	0.237219	-4.36682	1.2607e-05	6.56985e-05
ENSG00000189195	KIAA1107	1602.37	-1.19125	0.147293	8.08761	6.08464e-16	2.49039e-14
ENSG00000189269	DRICH1	103.629	1.33259	0.2599	-5.12733	2.93874e-07	2.18868e-06
ENSG00000189334	S100A14	35.1124	2.291	0.445176	-5.14628	2.65705e-07	1.99738e-06
ENSG00000189401	OTUD6A	16.1089	2.84991	0.713891	-3.99208	6.54974e-05	0.000290367
ENSG00000196092	PAX5	64.9709	1.6419	0.33488	-4.90293	9.44165e-07	6.28311e-06
ENSG00000196166	C8orf86	31.6582	2.85654	0.520236	-5.49084	4.00017e-08	3.59413e-07
ENSG00000196218	RYR1	205.221	1.1139	0.203336	-5.47813	4.29838e-08	3.83969e-07
ENSG00000196275	GTF2IRD2	82.4379	1.20832	0.303352	-3.98323	6.79838e-05	0.000300382
ENSG00000196289	BECN2	7.04501	2.24913	0.90111	-2.49596	0.0125616	0.0300946
ENSG00000196353	CPNE4	17.3616	1.57542	0.611125	-2.5779	0.00994019	0.0246176
ENSG00000196378	ZNF34	1132.51	1.39348	0.13014	-10.7075	9.38202e-27	1.82702e-24
ENSG00000196600	SLC22A25	5.71221	2.68456	1.13523	-2.36477	0.0180414	0.0409127
ENSG00000196666	FAM180B	85.4389	1.80055	0.305391	-5.89588	3.72692e-09	4.17867e-08
ENSG00000196684	HSH2D	19.4156	1.66285	0.560383	-2.96735	0.00300379	0.00866461
ENSG00000196754	S100A2	83.4197	1.74403	0.285865	-6.10088	1.05487e-09	1.31062e-08
ENSG00000196778	OR52K1	3.98201	5.16659	1.65527	-3.12129	0.00180062	0.0055252
ENSG00000196873	CBWD3	150.746	1.15193	0.218947	-5.26123	1.43095e-07	1.1384e-06
ENSG00000196900	TEX43	51.0187	1.88527	0.373478	-5.04787	4.46755e-07	3.19975e-06
ENSG00000196950	SLC39A10	16271	-1.08806	0.122246	8.90058	5.55542e-19	3.72374e-17
ENSG00000196990	FAM163B	11.5534	-2.05156	0.871047	2.35528	0.0185089	0.041814
ENSG00000196993	NPIPB9	18.8168	1.47788	0.589605	-2.50657	0.012191	0.0292939
ENSG00000197181	PIWIL2	114.264	1.50931	0.266491	-5.66363	1.48203e-08	1.46618e-07
ENSG00000197191	CYSRT1	346.19	1.268	0.183296	-6.91775	4.58863e-12	9.05008e-11
ENSG00000197272	IL27	7.55807	3.51163	1.00093	-3.50835	0.000450892	0.00163079
ENSG00000197355	UAP1L1	2897.97	1.04042	0.0949337	-10.9594	5.98838e-28	1.36772e-25
ENSG00000197408	CYP2B6	5.30699	3.58481	1.21809	-2.94298	0.00325075	0.00929071
ENSG00000197471	SPN	30.4353	2.26667	0.473402	-4.78805	1.68408e-06	1.0626e-05
ENSG00000197487	GALP	25.3566	1.44089	0.516308	-2.79076	0.00525847	0.0141459
ENSG00000197497	ZNF665	26.4725	2.22981	0.680223	-3.27806	0.00104524	0.00342064
ENSG00000197540	GZMM	23.6972	1.22579	0.509851	-2.40421	0.0162073	0.0373911
ENSG00000197580	BCO2	230.737	1.43565	0.206867	-6.93996	3.92218e-12	7.86346e-11
ENSG00000197646	PDCD1LG2	7.47415	2.14773	0.893321	-2.40421	0.0162075	0.0373911
ENSG00000197653	DNAH10	670.33	1.71913	0.175412	-9.8005	1.12029e-22	1.28729e-20
ENSG00000197658	SLC22A24	5.52175	3.33218	1.18489	-2.81223	0.00491994	0.0133499
ENSG00000197776	KLHDC1	103.093	1.56278	0.294225	-5.31152	1.08717e-07	8.8915e-07
ENSG00000197893	NRAP	7.16135	2.92769	1.00787	-2.90483	0.00367448	0.010372
ENSG00000197901	SLC22A6	13.8154	3.29415	0.761921	-4.32348	1.53585e-05	7.83097e-05
ENSG00000198028	ZNF560	58.1644	1.94202	0.396645	-4.89612	9.77453e-07	6.4883e-06
ENSG00000198156	NPIPB6	41.7647	1.40875	0.460103	-3.06181	0.00220003	0.00660187
ENSG00000198216	CACNA1E	18.2376	1.25993	0.552069	-2.28219	0.0224781	0.0493526
ENSG00000198326	TMEM239	4.14466	3.06342	1.31631	-2.32727	0.0199507	0.0445274
ENSG00000198336	MYL4	12.8031	2.28137	0.747385	-3.05247	0.00226968	0.00678446
ENSG00000198417	MT1F	167.193	-1.0945	0.25941	4.21921	2.4516e-05	0.000119371
ENSG00000198483	ANKRD35	54.5835	2.05534	0.366076	-5.61452	1.97112e-08	1.89925e-07
ENSG00000198520	ARMH1	59.1461	1.082	0.342239	-3.16154	0.00156938	0.00488533
ENSG00000198650	TAT	92.6816	1.30859	0.301482	-4.34053	1.42139e-05	7.32118e-05
ENSG00000198678	NA	6.90027	2.70155	0.965975	-2.7967	0.00516268	0.0139288
ENSG00000198704	GPX6	9.40658	3.07793	0.959135	-3.20907	0.00133164	0.00422561
ENSG00000198734	F5	17.1088	1.8983	0.644846	-2.94381	0.003242	0.00927003
ENSG00000198746	GPATCH3	2777.3	1.00602	0.10802	-9.31323	1.24002e-20	1.10823e-18
ENSG00000198812	LRRC10	22.3448	1.30764	0.512462	-2.55169	0.0107202	0.0262471
ENSG00000198821	CD247	24.5797	1.17584	0.486542	-2.41674	0.0156602	0.036346
ENSG00000198910	L1CAM	110.378	1.21258	0.248643	-4.87677	1.07835e-06	7.06927e-06
ENSG00000203747	FCGR3A	12.4977	6.86756	1.34148	-5.11939	3.06518e-07	2.2746e-06
ENSG00000203943	SAMD13	155.369	-1.07448	0.237377	4.52647	5.99763e-06	3.34709e-05
ENSG00000203963	C1orf141	10.5633	2.28112	0.87274	-2.61375	0.00895555	0.0224707
ENSG00000203985	LDLRAD1	3.33785	4.94944	1.72506	-2.86914	0.00411596	0.0114487
ENSG00000204149	AGAP6	713.224	1.15532	0.135578	-8.5215	1.57498e-17	8.38072e-16
ENSG00000204152	TIMM23B	1527.22	1.2906	0.127828	-10.0964	5.73287e-24	7.74147e-22
ENSG00000204262	COL5A2	2466.61	-1.49314	0.148626	10.0463	9.53684e-24	1.24248e-21
ENSG00000204278	TMEM235	17.0529	3.09577	0.693283	-4.46537	7.9929e-06	4.36577e-05
ENSG00000204291	COL15A1	30.2423	1.28748	0.433913	-2.96713	0.00300594	0.00866874
ENSG00000204345	CD300LD	7.43976	4.05648	1.14216	-3.55158	0.000382932	0.00140784
ENSG00000204387	SNHG32	3595.67	1.16092	0.0991309	-11.711	1.11918e-31	3.5093e-29
ENSG00000204442	FAM155A	28.3161	1.09229	0.461224	-2.36825	0.0178726	0.0405697
ENSG00000204599	TRIM39	13.944	1.67995	0.654622	-2.56628	0.0102794	0.0253188
ENSG00000204624	DISP3	107.89	1.46706	0.259704	-5.64896	1.61422e-08	1.58089e-07
ENSG00000204661	C5orf60	37.8792	2.49478	0.459127	-5.43376	5.51791e-08	4.81516e-07
ENSG00000204671	IL31	14.2433	2.3404	0.686112	-3.4111	0.000647002	0.00224317
ENSG00000204681	GABBR1	444.622	1.37268	0.149816	-9.16243	5.07403e-20	4.13522e-18
ENSG00000204779	FOXD4L5	4.45627	4.53591	1.48461	-3.05529	0.0022484	0.00673066
ENSG00000204869	IGFL4	42.8947	1.48787	0.403636	-3.68616	0.000227667	0.00088447
ENSG00000204913	LRRC3C	8.50546	3.54396	0.990737	-3.57709	0.000347436	0.00129275
ENSG00000204947	ZNF425	1081.18	1.31399	0.121012	-10.8584	1.81934e-27	3.86872e-25
ENSG00000204952	FBXO47	10.4389	2.7592	0.797297	-3.46069	0.000538783	0.00190765
ENSG00000204961	PCDHA9	13.9794	2.38226	0.679111	-3.50791	0.000451641	0.00163222
ENSG00000205038	PKHD1L1	26.9415	1.20184	0.51952	-2.31336	0.020703	0.045913
ENSG00000205085	FAM71F2	137.173	1.07318	0.239302	-4.48464	7.30368e-06	4.00825e-05
ENSG00000205108	FAM205A	27.4476	1.6844	0.466208	-3.61297	0.000302713	0.00114127
ENSG00000205517	RGL3	23.2393	1.45244	0.633295	-2.29347	0.021821	0.048081
ENSG00000205560	CPT1B	90.3572	-1.00731	0.275539	3.65577	0.00025641	0.000982717
ENSG00000205593	DENND6B	348.831	1.13547	0.209244	-5.42652	5.74635e-08	4.99096e-07
ENSG00000205730	ITPRIPL2	6386.13	-1.02056	0.120117	8.49634	1.9567e-17	1.02547e-15
ENSG00000205867	KRTAP5-2	3.86726	3.79282	1.43532	-2.6425	0.00822974	0.0208991
ENSG00000206199	ANKUB1	29.5606	1.19038	0.458796	-2.59457	0.00947089	0.0235983
ENSG00000211454	AKR7L	102.248	1.47685	0.278413	-5.30456	1.12948e-07	9.1969e-07
ENSG00000213171	LINGO4	17.201	2.70348	0.634292	-4.2622	2.02426e-05	0.000100642
ENSG00000213265	TSGA13	13.9031	2.42036	0.686051	-3.52796	0.00041878	0.00152461
ENSG00000213471	TTLL13P	68.1655	1.59339	0.331471	-4.80703	1.53185e-06	9.73858e-06
ENSG00000213578	CPLX3	16.6507	2.70669	0.621922	-4.35213	1.34819e-05	6.97273e-05
ENSG00000213638	ADAT3	935.695	1.0115	0.16295	-6.20745	5.38507e-10	7.07555e-09
ENSG00000213927	CCL27	73.2629	1.01866	0.307851	-3.30894	0.000936506	0.00310546
ENSG00000213937	CLDN9	12.8575	2.84938	0.726914	-3.91984	8.86095e-05	0.000379814
ENSG00000213988	ZNF90	68.9259	1.38429	0.335859	-4.12165	3.76163e-05	0.000175866
ENSG00000214097	SMCO1	11.194	2.30977	0.767443	-3.0097	0.0026151	0.00768456
ENSG00000214102	WEE2	49.7069	1.64416	0.387317	-4.24499	2.18604e-05	0.000107644
ENSG00000214309	MBLAC1	464.375	1.138	0.161835	-7.03185	2.03814e-12	4.36407e-11
ENSG00000214357	NEURL1B	1076.62	-1.06869	0.32182	3.32076	0.000897726	0.0029962
ENSG00000214491	SEC14L6	13.1446	1.81907	0.67156	-2.70871	0.00675445	0.0175829
ENSG00000214534	ZNF705E	61.2619	1.50756	0.3203	-4.70671	2.51746e-06	1.52799e-05
ENSG00000214694	ARHGEF33	209.268	1.93477	0.20338	-9.51305	1.8515e-21	1.93518e-19
ENSG00000214717	ZBED1	9.80543	3.02601	0.873615	-3.46379	0.00053263	0.00188876
ENSG00000214860	EVPLL	4.91343	3.31519	1.29334	-2.56327	0.010369	0.0255021
ENSG00000214866	DCDC2C	22.194	2.48039	0.612216	-4.0515	5.08911e-05	0.00023104
ENSG00000214872	SMTNL1	14.2771	2.16667	0.670708	-3.23042	0.00123607	0.00396727
ENSG00000215126	CBWD6	394.356	1.08974	0.162926	-6.68852	2.25434e-11	3.92054e-10
ENSG00000215182	MUC5AC	6.16861	2.62538	1.05885	-2.47945	0.0131584	0.0313375
ENSG00000215186	GOLGA6B	14.2276	1.86896	0.688216	-2.71565	0.00661451	0.0172544
ENSG00000215277	RNF212B	34.3663	1.38986	0.433997	-3.20246	0.00136259	0.00431568
ENSG00000215595	C20orf202	37.5327	1.9295	0.454222	-4.24791	2.1577e-05	0.000106447
ENSG00000215644	GCGR	14.3205	2.99747	0.693805	-4.32033	1.55794e-05	7.93118e-05
ENSG00000215915	ATAD3C	29.1902	2.19479	0.455684	-4.81648	1.46112e-06	9.31774e-06
ENSG00000218823	PAPOLB	52.7546	1.49587	0.367467	-4.07076	4.686e-05	0.000214158
ENSG00000219200	RNASEK	368.237	1.19228	0.17194	-6.9343	4.08238e-12	8.13837e-11
ENSG00000219607	PPP1R3G	250.812	-1.20824	0.474415	2.5468	0.0108717	0.0265443
ENSG00000221883	ARIH2OS	538.374	1.08756	0.184948	-5.88037	4.09362e-09	4.53756e-08
ENSG00000221886	ZBED8	1671.15	-1.22901	0.10522	11.6805	1.60437e-31	4.86571e-29
ENSG00000221947	XKR9	67.7673	-1.08129	0.347093	3.11528	0.00183772	0.005626
ENSG00000221977	OR4E2	3.4916	4.06558	1.60352	-2.5354	0.0112318	0.0273082
ENSG00000222028	PSMB11	10.4658	3.56845	0.845658	-4.21974	2.44588e-05	0.00011917
ENSG00000223547	ZNF844	27.3206	1.85754	0.48402	-3.83774	0.000124173	0.000515529
ENSG00000223638	RFPL4A	8.22823	2.40253	0.884745	-2.71551	0.00661735	0.0172545
ENSG00000225899	FRG2B	15.2417	1.80155	0.640037	-2.81477	0.00488127	0.0132624
ENSG00000225968	ELFN1	165.962	-1.41547	0.234314	6.04088	1.53271e-09	1.85086e-08
ENSG00000226650	KIF4B	75.0589	1.09561	0.319797	-3.42596	0.000612637	0.00213684
ENSG00000226763	SRRM5	86.6091	1.17769	0.279585	-4.21229	2.52795e-05	0.000122877
ENSG00000226979	LTA	8.72963	1.96038	0.836237	-2.34429	0.0190633	0.0428623
ENSG00000227059	ANHX	6.65987	3.53531	1.09859	-3.21804	0.00129071	0.00411621
ENSG00000229474	PATL2	19.0815	1.69188	0.566864	-2.98463	0.00283925	0.00825364
ENSG00000230778	ANKRD63	75.8613	-1.22533	0.332239	3.68809	0.000225943	0.000878509
ENSG00000231767	NA	150.763	1.38527	0.223376	-6.20152	5.59208e-10	7.32673e-09
ENSG00000231924	PSG1	4.36272	4.13053	1.51562	-2.72531	0.0064241	0.0168004
ENSG00000232113	TEX50	21.6966	2.27477	0.570625	-3.98646	6.70673e-05	0.000296829
ENSG00000232810	TNF	5.83072	3.11576	1.17947	-2.64166	0.00825015	0.0209366
ENSG00000233024	NA	186.279	1.58183	0.261379	-6.05185	1.4319e-09	1.73934e-08
ENSG00000233493	TMEM238	41.8586	1.06356	0.423277	-2.51267	0.0119821	0.028852
ENSG00000234438	KBTBD13	9.51206	1.96363	0.81864	-2.39865	0.0164554	0.037878
ENSG00000234465	PINLYP	127.773	2.09117	0.235904	-8.86447	7.68668e-19	5.06062e-17
ENSG00000234719	NPIPB2	123.201	1.62043	0.231852	-6.98906	2.76742e-12	5.77196e-11
ENSG00000234906	APOC2	10.0531	3.23074	0.854182	-3.78227	0.000155408	0.000628561
ENSG00000235098	ANKRD65	28.5149	2.11315	0.493313	-4.2836	1.83897e-05	9.20977e-05
ENSG00000235568	NFAM1	90.5743	1.95801	0.289202	-6.77039	1.28436e-11	2.33636e-10
ENSG00000236279	CLEC2L	8.24985	2.35817	0.920269	-2.56248	0.0103926	0.0255568
ENSG00000239474	KLHL41	399.84	-1.64429	0.177172	9.28078	1.68237e-20	1.46121e-18
ENSG00000241399	CD302	548.23	-1.06846	0.145193	7.35891	1.85413e-13	4.8932e-12
ENSG00000241563	CORT	110.868	1.33847	0.269865	-4.95978	7.05714e-07	4.83366e-06
ENSG00000241644	INMT	21.016	2.49487	0.545271	-4.57546	4.75164e-06	2.71145e-05
ENSG00000241697	TMEFF1	100.654	-1.05774	0.271353	3.89801	9.69858e-05	0.000411995
ENSG00000242028	HYPK	264.386	1.41312	0.197892	-7.14087	9.27409e-13	2.12042e-11
ENSG00000242616	GNG10	168.631	-1.30799	0.213267	6.13312	8.61733e-10	1.08523e-08
ENSG00000242715	CCDC169	25.3157	2.00262	0.544521	-3.67777	0.00023528	0.000911367
ENSG00000243709	LEFTY1	63.0825	1.54074	0.33278	-4.62991	3.65825e-06	2.14305e-05
ENSG00000244234	GMCL2	10.5548	1.69815	0.742696	-2.28647	0.0222267	0.0488643
ENSG00000244405	ETV5	285.086	1.23934	0.182973	-6.77338	1.25811e-11	2.29536e-10
ENSG00000244607	CCDC13	46.5252	1.37212	0.368582	-3.72271	0.000197098	0.000777133
ENSG00000248746	ACTN3	108.794	2.00316	0.286724	-6.98638	2.82062e-12	5.86969e-11
ENSG00000248919	ATP5MF-PTCD1	17.6196	1.36344	0.581055	-2.34649	0.0189511	0.0426618
ENSG00000249437	NAIP	69.8831	1.04448	0.333337	-3.13339	0.00172801	0.00532625
ENSG00000249693	THEGL	59.6016	1.24084	0.33937	-3.65629	0.000255888	0.00098092
ENSG00000249931	GOLGA8K	88.0613	1.39472	0.29228	-4.77185	1.82542e-06	1.14243e-05
ENSG00000250821	EXOC1L	60.2188	-1.39478	0.34208	4.07734	4.5553e-05	0.000209063
ENSG00000251503	CENPS-CORT	60.5115	1.17151	0.322035	-3.63783	0.000274948	0.00104683
ENSG00000251692	PTX4	27.1714	1.55885	0.476936	-3.26848	0.00108129	0.00352489
ENSG00000253313	C1orf210	19.6731	2.69376	0.650563	-4.14065	3.46321e-05	0.000163442
ENSG00000253729	PRKDC	142442	-1.15081	0.1215	9.47169	2.75362e-21	2.72417e-19
ENSG00000254221	PCDHGB1	41.6223	-1.04612	0.396416	2.63895	0.00831629	0.0210669
ENSG00000255398	HCAR3	36.7516	1.93572	0.417032	-4.64165	3.4564e-06	2.03576e-05
ENSG00000255663	NA	10.8487	2.8188	0.808171	-3.48788	0.000486866	0.00174622
ENSG00000255767	NA	43.045	1.2557	0.394951	-3.17938	0.00147592	0.0046318
ENSG00000255974	CYP2A6	13.4655	2.43951	0.681669	-3.57873	0.000345271	0.00128547
ENSG00000256043	CTSO	76.7005	-1.57129	0.340817	4.61036	4.01967e-06	2.32554e-05
ENSG00000256646	NA	13.9987	1.68529	0.698845	-2.41154	0.0158855	0.0367305
ENSG00000256713	PGA5	27.4151	1.31814	0.488504	-2.69833	0.00696891	0.0180618
ENSG00000257017	HP	32.1531	1.71253	0.455014	-3.76368	0.000167433	0.000670749
ENSG00000257108	NHLRC4	67.6422	1.35394	0.307053	-4.40947	1.03624e-05	5.5152e-05
ENSG00000257390	NA	66.6466	1.16079	0.305157	-3.80392	0.000142425	0.000581905
ENSG00000257524	ST6GALNAC6	25.0803	1.21734	0.494032	-2.46409	0.0137361	0.0325249
ENSG00000258465	NA	24.0272	1.21607	0.494733	-2.45804	0.0139697	0.0329895
ENSG00000258947	TUBB3	112.088	1.5918	0.24939	-6.38277	1.73909e-10	2.54132e-09
ENSG00000259120	SMIM6	93.875	1.21437	0.293261	-4.14092	3.45908e-05	0.000163289
ENSG00000259224	SLC35G6	172.484	1.5609	0.274578	-5.68472	1.31029e-08	1.30958e-07
ENSG00000260220	CCDC187	43.4602	1.41748	0.450179	-3.14871	0.00163994	0.00508358
ENSG00000260286	ARMH2	18.012	1.8652	0.638603	-2.92074	0.00349196	0.00991881
ENSG00000260314	MRC1	267.925	1.43051	0.214827	-6.65888	2.7592e-11	4.71331e-10
ENSG00000260325	HSPB9	116.783	1.87857	0.283422	-6.62817	3.39876e-11	5.69539e-10
ENSG00000260548	IRS4	4138.2	-1.15234	0.123713	9.31465	1.2236e-20	1.09887e-18
ENSG00000260903	XKR7	65.7287	2.71871	0.391662	-6.94147	3.88048e-12	7.80315e-11
ENSG00000261147	NA	10.1895	2.06893	0.836946	-2.472	0.013436	0.0318879
ENSG00000261150	EPPK1	1535.86	-1.29472	0.291507	4.44146	8.93521e-06	4.82773e-05
ENSG00000261247	GOLGA8T	38.017	1.0032	0.41216	-2.43402	0.0149322	0.0348831
ENSG00000261371	PECAM1	74.2042	1.44983	0.351428	-4.12555	3.69853e-05	0.000173294
ENSG00000261678	SCRT1	54.8736	2.34814	0.348496	-6.73793	1.60659e-11	2.87168e-10
ENSG00000261794	GOLGA8H	121.17	1.2008	0.235573	-5.09736	3.4443e-07	2.51955e-06
ENSG00000261857	MIA	12.5956	1.87895	0.771749	-2.43467	0.0149055	0.0348392
ENSG00000262406	MMP12	7.22288	3.16876	1.0085	-3.14207	0.00167761	0.00519079
ENSG00000262484	CCER2	26.4953	1.14854	0.492436	-2.33236	0.0196819	0.0440283
ENSG00000263155	MYZAP	28.8101	-1.27802	0.474799	2.69172	0.00710853	0.018366
ENSG00000263956	NBPF11	1042.53	1.17044	0.160555	-7.28996	3.10051e-13	7.90075e-12
ENSG00000265107	GJA5	53.3311	-1.497	0.441066	3.39406	0.000688654	0.00237644
ENSG00000266302	NA	27.9246	1.13817	0.473227	-2.40512	0.0161672	0.0373119
ENSG00000266826	NA	12.5436	2.87135	0.784707	-3.65913	0.000253073	0.00097178
ENSG00000267318	NA	49.7683	1.11693	0.347798	-3.21142	0.00132082	0.0041983
ENSG00000267426	NA	46.6045	-1.30903	0.411271	3.18288	0.00145818	0.00458314
ENSG00000267545	NA	44.8783	2.24794	0.416872	-5.39241	6.952e-08	5.92955e-07
ENSG00000267561	NA	125.57	1.28315	0.233482	-5.49571	3.89145e-08	3.51114e-07
ENSG00000268041	ERFL	50.4858	1.16026	0.334669	-3.46689	0.000526511	0.00186885
ENSG00000268043	NBPF12	1803.97	1.11264	0.146772	-7.58078	3.4348e-14	1.02655e-12
ENSG00000268223	ARL14EPL	25.1525	3.71335	0.580612	-6.39558	1.5994e-10	2.35392e-09
ENSG00000268655	LOC101059948	173.146	1.2611	0.257835	-4.89111	1.00269e-06	6.632e-06
ENSG00000268790	NA	12.131	1.7042	0.714856	-2.38398	0.0171266	0.0391019
ENSG00000269058	CALR3	38.2973	1.19468	0.402146	-2.97076	0.00297068	0.00858577
ENSG00000269237	NA	3.49355	4.13637	1.57766	-2.62184	0.00874577	0.0220327
ENSG00000270168	NA	76.0604	1.32584	0.332873	-3.98302	6.80442e-05	0.000300577
ENSG00000270629	NBPF14	883.691	1.02353	0.1452	-7.04908	1.80105e-12	3.89245e-11
ENSG00000271425	NBPF10	986.541	1.11332	0.127319	-8.74437	2.24262e-18	1.35142e-16
ENSG00000271605	MILR1	56.8523	2.11115	0.345447	-6.11134	9.87975e-10	1.23247e-08
ENSG00000271698	NA	15.6507	1.43762	0.622178	-2.31063	0.0208534	0.0462018
ENSG00000271824	SMIM32	50.7172	-1.07597	0.378381	2.84361	0.00446049	0.0122468
ENSG00000272514	CFAP206	22.4384	1.48318	0.527106	-2.81382	0.00489563	0.0132955
ENSG00000272899	ATP6V1FNB	202.889	1.02322	0.210159	-4.86878	1.12291e-06	7.32764e-06
ENSG00000273398	NA	31.7486	1.09301	0.434695	-2.51444	0.0119222	0.0287225
ENSG00000273703	H2BC14	56.5444	1.5719	0.377888	-4.15968	3.18688e-05	0.000151561
ENSG00000273777	CEACAM20	5.68295	2.69698	1.0703	-2.51984	0.011741	0.028345
ENSG00000273983	H3C8	15.1837	3.2063	0.722468	-4.43798	9.0807e-06	4.89918e-05
ENSG00000274512	TBC1D3	22.664	1.21204	0.529185	-2.29039	0.0219989	0.0484211
ENSG00000274874	NA	12.9316	1.5774	0.681191	-2.31565	0.0205776	0.045706
ENSG00000275493	NA	142.066	1.1441	0.236202	-4.84373	1.27422e-06	8.23082e-06
ENSG00000275674	NA	63.5275	1.9504	0.349358	-5.5828	2.36677e-08	2.24309e-07
ENSG00000275714	H3C1	23843.3	-1.0041	0.142323	7.05507	1.72509e-12	3.74139e-11
ENSG00000276240	OR4E1	6.41044	2.32887	1.0201	-2.28297	0.0224319	0.0492652
ENSG00000276302	NA	21.6547	1.89956	0.526725	-3.60637	0.000310511	0.00116852
ENSG00000276747	PADI6	18.2514	1.45332	0.59359	-2.44836	0.0143508	0.0337515
ENSG00000277149	TYW1B	974.918	1.45266	0.123978	-11.717	1.04251e-31	3.32525e-29
ENSG00000277203	F8A1	88.8034	-1.04178	0.273804	3.80485	0.000141893	0.000580115
ENSG00000277481	PKD1L3	173.602	1.59524	0.275024	-5.80038	6.61653e-09	7.02271e-08
ENSG00000277531	NA	18.304	2.44869	0.645426	-3.79392	0.000148287	0.000603455
ENSG00000277775	H3C7	9705.95	-1.0752	0.336301	3.19713	0.00138804	0.00438616
ENSG00000277957	NA	78.4881	1.15523	0.366878	-3.14882	0.0016393	0.00508245
ENSG00000278588	H2BC10	11.0268	2.02111	0.785893	-2.57174	0.0101189	0.0249903
ENSG00000278685	IQCA1L	98.3766	2.05803	0.351169	-5.86051	4.61444e-09	5.06029e-08
ENSG00000281106	TMEM272	96.7448	1.43727	0.281613	-5.10372	3.33036e-07	2.44588e-06
ENSG00000282246	NA	286.803	1.0508	0.177186	-5.93045	3.021e-09	3.45204e-08
ENSG00000282988	NA	94.7764	2.68128	0.304421	-8.8078	1.27629e-18	8.05849e-17
ENSG00000283268	NA	22.6949	1.20561	0.511675	-2.3562	0.0184632	0.041726
ENSG00000283321	NA	7.25703	2.45846	0.929441	-2.6451	0.00816672	0.0207562
ENSG00000283439	SPEM3	13.1264	2.66701	0.710961	-3.75128	0.000175934	0.000701916
ENSG00000283599	LOC101059915	12.3564	1.70248	0.715197	-2.38043	0.0172923	0.0394364
ENSG00000283654	LMLN2	255.985	2.1313	0.249744	-8.53393	1.41462e-17	7.62988e-16
ENSG00000283683	MYOCOS	26.8874	1.27442	0.484075	-2.63269	0.00847124	0.0214213
ENSG00000283930	NA	255.724	1.46841	0.182632	-8.04025	8.9655e-16	3.59562e-14
ENSG00000284484	NA	38.6634	1.13357	0.418831	-2.7065	0.00679969	0.0176901
ENSG00000284723	OR8S1	7.95141	2.61295	0.916244	-2.85181	0.00434711	0.0119965
ENSG00000285010	NA	5.83556	2.5723	1.11192	-2.31339	0.0207012	0.045913
ENSG00000285043	LOC112694756	662.793	1.72078	0.166943	-10.3076	6.51063e-25	9.71343e-23
ENSG00000285458	C4orf36	151.863	1.17032	0.221116	-5.29281	1.20448e-07	9.74329e-07
ENSG00000285641	NA	79.4468	1.20226	0.30077	-3.99728	6.40753e-05	0.000284471
ENSG00000285713	NA	20.4608	1.41464	0.578866	-2.44381	0.014533	0.0341151
ENSG00000285938	NA	62.8393	2.01587	0.338904	-5.9482	2.71106e-09	3.11519e-08
ENSG00000285942	LRRC57	59.9803	1.19446	0.347638	-3.43594	0.000590499	0.00207016
ENSG00000285982	NA	20.0044	2.54217	0.587802	-4.32486	1.52626e-05	7.79659e-05
ENSG00000286015	NA	3.74095	5.12648	1.66364	-3.08148	0.00205974	0.00623142
ENSG00000286079	NA	83.3332	1.28664	0.271559	-4.73798	2.15862e-06	1.32585e-05
ENSG00000286112	KYAT1	25.6479	1.62913	0.544632	-2.99125	0.00277837	0.00809955
ENSG00000020219	NA	11.2265	1.95633	0.666271	-2.93624	0.00332218	0.0346676
ENSG00000082929	LINC01587	20.0018	6.03951	0.995793	-6.06503	1.31931e-09	1.23234e-07
ENSG00000099251	HSD17B7P2	509.361	1.81984	0.152178	-11.9586	5.85092e-33	2.61419e-29
ENSG00000124097	NA	48.7677	-1.9532	0.383609	5.09165	3.54968e-07	1.61906e-05
ENSG00000124549	BTN2A3P	1400.54	1.18645	0.131642	-9.01271	2.01029e-19	1.53977e-16
ENSG00000125804	FAM182A	26.8685	1.27438	0.428599	-2.97336	0.00294561	0.0315737
ENSG00000144158	NA	32.5206	1.1281	0.394264	-2.86129	0.00421923	0.0418923
ENSG00000152117	LOC150776	2441.79	1.66265	0.142095	-11.701	1.2599e-31	4.22193e-28
ENSG00000154316	TDH	235.776	1.21871	0.183116	-6.65543	2.82481e-11	4.23058e-09
ENSG00000160766	GBAP1	180.452	1.1099	0.197349	-5.62404	1.8654e-08	1.23172e-06
ENSG00000165178	NCF1C	29.6965	1.25159	0.424371	-2.94928	0.00318514	0.0335378
ENSG00000167798	C3P1	9.91161	2.743	0.734422	-3.73492	0.000187778	0.00329334
ENSG00000168126	NA	33.7884	3.15985	0.503544	-6.27522	3.49138e-10	3.93264e-08
ENSG00000170089	LOC728554	42.5857	1.70818	0.368199	-4.63927	3.49641e-06	0.000116292
ENSG00000171101	SIGLEC17P	7.41764	3.10448	0.880654	-3.5252	0.000423169	0.0064936
ENSG00000172799	NA	15.8295	2.06091	0.553013	-3.7267	0.000194005	0.0033794
ENSG00000173862	NA	10.9149	-2.37333	0.789646	3.00556	0.00265094	0.0289831
ENSG00000174365	SNHG11	2068.53	1.10686	0.158317	-6.99141	2.72136e-12	5.10169e-10
ENSG00000176054	NA	48.2607	1.26131	0.346715	-3.63788	0.00027489	0.0045207
ENSG00000176343	NA	14.7159	1.5685	0.559528	-2.80325	0.00505901	0.0485057
ENSG00000176840	MIR7-3HG	201.793	4.8747	0.570482	-8.54488	1.28674e-17	6.93003e-15
ENSG00000177738	LOC648987	1209.13	-1.45421	0.166752	8.72078	2.76291e-18	1.64596e-15
ENSG00000178429	NA	109.057	1.20395	0.248219	-4.85038	1.23227e-06	4.67915e-05
ENSG00000178631	NA	86.0423	-1.36771	0.266555	5.13105	2.88125e-07	1.35272e-05
ENSG00000178715	NA	61.105	1.18653	0.299131	-3.96658	7.29126e-05	0.00148191
ENSG00000179342	NA	29.814	2.05834	0.426708	-4.82375	1.40881e-06	5.27479e-05
ENSG00000179428	IL6-AS1	12.849	1.76858	0.62806	-2.81593	0.00486357	0.0470695
ENSG00000179571	NA	26.4925	2.11154	0.489292	-4.31551	1.59238e-05	0.000415257
ENSG00000180139	ACTA2-AS1	639.815	-1.47386	0.226106	6.51842	7.10513e-11	9.66875e-09
ENSG00000180259	PRNT	4.57791	3.90555	1.23871	-3.15292	0.00161647	0.0193284
ENSG00000180284	NA	4.36511	5.26722	1.52021	-3.4648	0.000530635	0.00785297
ENSG00000180422	LINC00304	29.3597	2.80863	0.462186	-6.07685	1.22569e-09	1.14889e-07
ENSG00000180662	NA	23.7138	2.98185	0.504841	-5.90652	3.49415e-09	2.86456e-07
ENSG00000180846	CSNK1G2-AS1	87.2055	1.00181	0.24701	-4.05576	4.99714e-05	0.00107774
ENSG00000180869	LINC01555	12.0032	1.94005	0.673238	-2.88167	0.0039557	0.0398663
ENSG00000181101	NA	24.9222	2.92342	0.490802	-5.95642	2.57828e-09	2.18729e-07
ENSG00000181358	CTAGE10P	5.22921	3.23601	1.12716	-2.87095	0.00409238	0.0409513
ENSG00000181800	NA	33.0192	-1.14963	0.406706	2.82668	0.00470328	0.0458827
ENSG00000182165	NA	254.271	-1.13736	0.184391	6.16818	6.90806e-10	7.01483e-08
ENSG00000183458	NA	527.303	1.03198	0.169798	-6.0777	1.2192e-09	1.14703e-07
ENSG00000184224	C11orf72	15.2255	1.73328	0.567139	-3.05618	0.00224177	0.0253554
ENSG00000184414	NA	1270.53	-1.62212	0.172383	9.40996	4.96346e-21	4.75216e-18
ENSG00000186162	CIDECP1	1571.89	1.10719	0.131629	-8.41139	4.05183e-17	1.87279e-14
ENSG00000187812	NA	6.96107	3.73382	1.03967	-3.59137	0.00032895	0.0052491
ENSG00000188078	NA	8.65554	3.29725	0.822513	-4.00875	6.10411e-05	0.00128244
ENSG00000188511	C22orf34	111.104	-1.22567	0.280845	4.36421	1.27582e-05	0.00034478
ENSG00000188681	TEKT4P2	263.854	-1.07265	0.183677	5.83985	5.22464e-09	4.11948e-07
ENSG00000189229	NA	38.3138	-1.80191	0.411816	4.37552	1.21141e-05	0.000331044
ENSG00000196951	SCOC-AS1	155.944	-1.09219	0.257623	4.23948	2.24039e-05	0.000545508
ENSG00000197083	NA	17.6891	1.43909	0.506058	-2.84372	0.00445896	0.0439147
ENSG00000197085	NPSR1-AS1	22.0312	-1.53741	0.531178	2.89434	0.00379952	0.0385293
ENSG00000197254	NA	53.9019	2.05125	0.345267	-5.94105	2.83199e-09	2.39496e-07
ENSG00000197322	C17orf102	32.1657	1.46877	0.402565	-3.64852	0.000263758	0.00438093
ENSG00000197358	NA	42.0967	-1.31339	0.388535	3.38036	0.000723918	0.010182
ENSG00000197588	KLKP1	288.791	1.99306	0.209437	-9.51628	1.79485e-21	1.92465e-18
ENSG00000198054	DSCR8	125.048	-1.25038	0.235599	5.30724	1.11296e-07	6.05199e-06
ENSG00000198618	NA	1860.44	-1.07769	0.148517	7.25636	3.97638e-13	8.95788e-11
ENSG00000199409	NA	6.34985	6.70272	1.40921	-4.75636	1.97117e-06	7.05516e-05
ENSG00000199879	NA	110.599	-1.74369	0.294978	5.91127	3.39488e-09	2.80895e-07
ENSG00000200121	NA	219.933	-1.13864	0.199731	5.70087	1.19197e-08	8.43122e-07
ENSG00000200243	NA	96.9642	1.9049	0.354467	-5.374	7.70108e-08	4.42078e-06
ENSG00000200278	NA	86.0277	-1.12709	0.298519	3.77563	0.000159606	0.00286585
ENSG00000200693	NA	43.4751	-1.2365	0.35231	3.50969	0.000448627	0.0067992
ENSG00000200997	NA	663.772	-1.85654	0.195801	9.48175	2.50046e-21	2.48268e-18
ENSG00000201511	NA	10.0842	1.97593	0.693945	-2.84739	0.004408	0.0435087
ENSG00000201558	RNVU1-6	584.365	-1.56556	0.513077	3.05131	0.00227844	0.0256722
ENSG00000201801	NA	231.732	-1.23568	0.235498	5.24708	1.54531e-07	7.92095e-06
ENSG00000201811	NA	4.89824	3.81612	1.19199	-3.20148	0.00136726	0.0170323
ENSG00000201912	NA	70.1386	4.23825	0.380292	-11.1447	7.59724e-29	1.85152e-25
ENSG00000202111	VTRNA1-2	72.6595	1.58522	0.332049	-4.77407	1.80544e-06	6.55828e-05
ENSG00000202229	NA	4.01036	5.11269	1.52475	-3.35315	0.000798987	0.0110382
ENSG00000202242	NA	7.77053	3.04723	0.838506	-3.63412	0.000278936	0.00457352
ENSG00000202310	NA	9.45433	2.06078	0.706082	-2.91861	0.00351601	0.0362946
ENSG00000202314	SNORD6	130.493	-1.20678	0.227129	5.31322	1.07702e-07	5.88042e-06
ENSG00000202357	NA	13.5103	1.70058	0.605649	-2.80786	0.00498715	0.0479898
ENSG00000203279	NA	405.012	-1.66503	0.170904	9.74253	1.98544e-22	2.41935e-19
ENSG00000203356	LINC01562	25.5313	1.53851	0.437966	-3.51285	0.000443324	0.00674114
ENSG00000203506	NA	12.5392	-1.95865	0.67337	2.90873	0.00362901	0.0371606
ENSG00000203523	NA	20.9048	-1.5798	0.52831	2.99028	0.00278721	0.0302264
ENSG00000203581	OR1F2P	25.5481	1.82833	0.439891	-4.15633	3.23403e-05	0.000739744
ENSG00000203601	LINC00970	40.4268	-1.90804	0.41073	4.64547	3.39295e-06	0.000113132
ENSG00000203644	NA	503.562	-1.03268	0.183012	5.6427	1.67401e-08	1.12474e-06
ENSG00000203876	ADD3-AS1	328.12	-1.28089	0.217662	5.88476	3.98644e-09	3.22865e-07
ENSG00000203900	LOC100130587	6.11681	3.18335	0.956893	-3.32675	0.000878638	0.0118453
ENSG00000204091	TDRG1	11.7018	5.87646	1.1635	-5.05067	4.4027e-07	1.92227e-05
ENSG00000204241	LINC02731	149.005	2.14057	0.282879	-7.5671	3.81648e-14	1.11209e-11
ENSG00000204253	NA	350.425	1.40427	0.176662	-7.9489	1.88178e-15	6.55152e-13
ENSG00000204556	NA	81.2316	-1.37803	0.341873	4.03083	5.55791e-05	0.00118157
ENSG00000204666	LOC400710	76.3397	1.97715	0.275926	-7.1655	7.75015e-13	1.62317e-10
ENSG00000204929	LOC101927533	20.2567	1.39841	0.489936	-2.85428	0.0043135	0.0427018
ENSG00000205482	NA	23.9119	1.30904	0.45481	-2.87821	0.00399942	0.0402011
ENSG00000205485	LOC100133091	198.575	1.29246	0.185077	-6.98336	2.88212e-12	5.36555e-10
ENSG00000205534	NA	347.976	1.75862	0.174884	-10.0559	8.65327e-24	1.22093e-20
ENSG00000205746	NA	147.876	1.10154	0.211218	-5.21519	1.83627e-07	9.11605e-06
ENSG00000205853	RFPL3S	141.791	1.29408	0.247711	-5.22414	1.74969e-07	8.75105e-06
ENSG00000205890	LOC100128770	29.1053	1.83596	0.446302	-4.11371	3.89354e-05	0.000871996
ENSG00000206168	NA	26.9118	1.20958	0.416016	-2.90752	0.00364308	0.037262
ENSG00000206593	NA	6.01079	5.66981	1.40858	-4.02521	5.69255e-05	0.00120542
ENSG00000206612	SNORA2A	284.817	1.17026	0.256671	-4.55935	5.13118e-06	0.000160885
ENSG00000206625	RNU6-1	7751.26	6.48531	0.180047	-36.0202	4.03986e-284	1.08301e-279
ENSG00000206652	RNU1-1	49.3001	-1.31217	0.371774	3.52949	0.000416368	0.00641862
ENSG00000206828	RNVU1-30	172.407	-1.41835	0.262011	5.41334	6.18586e-08	3.66072e-06
ENSG00000206910	SNORA29	121.389	1.40781	0.310434	-4.53499	5.76062e-06	0.000177507
ENSG00000207110	NA	4.39129	3.51036	1.2282	-2.85815	0.00426124	0.0422624
ENSG00000207123	NA	32.1641	6.75183	0.926257	-7.28937	3.11403e-13	7.25922e-11
ENSG00000207205	RNVU1-15	840.642	-1.34365	0.198821	6.75811	1.39806e-11	2.31353e-09
ENSG00000207280	SNORD20	225.095	-1.46892	0.20647	7.11444	1.1237e-12	2.26498e-10
ENSG00000207336	NA	22.0732	1.57622	0.497405	-3.16889	0.00153023	0.0185706
ENSG00000207349	RNVU1-17	10.0644	2.19555	0.729088	-3.01137	0.00260075	0.0285625
ENSG00000207387	NA	11.7176	7.66498	1.32935	-5.76598	8.11843e-09	6.01213e-07
ENSG00000207392	SNORA20	366.433	1.17066	0.235177	-4.97778	6.4317e-07	2.65672e-05
ENSG00000207507	RNU6-9	261.303	1.13572	0.187457	-6.05855	1.37351e-09	1.27409e-07
ENSG00000207524	NA	248.915	1.12567	0.214363	-5.25123	1.51086e-07	7.78905e-06
ENSG00000207598	MIR124-3	5.0265	3.17708	1.06362	-2.98705	0.00281681	0.030461
ENSG00000207630	MIR7-3	3.79635	5.05141	1.58693	-3.18313	0.00145693	0.0178916
ENSG00000207696	MIR659	53.8798	1.29417	0.304756	-4.24659	2.17051e-05	0.000532847
ENSG00000207755	MIR450A2	22.0205	2.2959	0.493981	-4.64776	3.35557e-06	0.000112025
ENSG00000207782	MIR150	19.82	1.81519	0.502267	-3.61401	0.000301502	0.00487789
ENSG00000210174	NA	366.133	-1.21319	0.195468	6.20662	5.41349e-10	5.69117e-08
ENSG00000210176	NA	188.773	-1.12625	0.22268	5.05771	4.24331e-07	1.86483e-05
ENSG00000210195	NA	1332.97	-1.05148	0.206329	5.09612	3.46693e-07	1.58603e-05
ENSG00000210709	NA	18.6565	1.97629	0.531025	-3.72166	0.00019792	0.00342976
ENSG00000210741	MIR196A1	27.659	-1.4488	0.446115	3.2476	0.00116384	0.0149368
ENSG00000211454	AKR7L	209.824	1.49205	0.201366	-7.40965	1.26637e-13	3.20271e-11
ENSG00000211514	MIR454	11.1937	1.85306	0.662457	-2.79726	0.00515388	0.0490992
ENSG00000211591	MIR762	389.601	-1.04675	0.180576	5.79674	6.76182e-09	5.13515e-07
ENSG00000211644	NA	9.59452	-2.92442	0.885937	3.30094	0.000963624	0.0128076
ENSG00000211881	NA	3.71082	4.16503	1.42244	-2.92808	0.00341066	0.0354254
ENSG00000211882	NA	5.72413	3.25716	1.00827	-3.23044	0.00123601	0.0157111
ENSG00000212135	SNORD67	128.896	1.06076	0.213607	-4.96594	6.83674e-07	2.79816e-05
ENSG00000212195	NA	711.495	-1.74812	0.200048	8.73849	2.36255e-18	1.47291e-15
ENSG00000212319	NA	5.94657	3.29374	1.11532	-2.95319	0.00314513	0.0332209
ENSG00000212643	NA	1909.54	1.63378	0.168915	-9.67219	3.95805e-22	4.61337e-19
ENSG00000212664	NA	52.7242	-1.22604	0.366832	3.34225	0.000831035	0.0113879
ENSG00000212769	NA	144.888	-1.2912	0.252722	5.10918	3.23559e-07	1.49551e-05
ENSG00000212994	NA	53.9308	5.10457	0.471818	-10.8189	2.80008e-27	5.36175e-24
ENSG00000213014	NA	22.7489	1.81024	0.463206	-3.90806	9.304e-05	0.00182362
ENSG00000213058	NA	3622.28	-1.07041	0.14474	7.39539	1.40998e-13	3.49988e-11
ENSG00000213080	NA	60.7029	1.04833	0.302957	-3.46031	0.000539545	0.00794296
ENSG00000213128	NA	12.1335	4.49803	0.875588	-5.13715	2.7893e-07	1.32346e-05
ENSG00000213131	NA	21.3971	-1.49926	0.50362	2.97696	0.00291126	0.0312806
ENSG00000213178	NA	92.6932	-1.20391	0.274775	4.38142	1.17907e-05	0.000322864
ENSG00000213236	NA	42.0773	-1.16444	0.392217	2.96887	0.00298902	0.0319496
ENSG00000213239	NA	20.1447	1.79282	0.509689	-3.51747	0.000435676	0.00664368
ENSG00000213318	NA	8.95684	2.8447	0.776973	-3.66125	0.000250983	0.00419213
ENSG00000213373	LINC00671	16.5415	2.53217	0.564817	-4.48317	7.35435e-06	0.000215943
ENSG00000213399	NA	36.9259	-1.39604	0.395056	3.53376	0.00040969	0.00633755
ENSG00000213414	NA	6.24955	3.92744	1.06551	-3.68598	0.000227821	0.00387282
ENSG00000213430	NA	223.634	1.52706	0.179547	-8.50507	1.81479e-17	9.35593e-15
ENSG00000213561	NA	13.6118	3.17641	0.686105	-4.62962	3.66337e-06	0.000120797
ENSG00000213609	NA	42.8161	-1.02124	0.350006	2.91777	0.00352543	0.0363639
ENSG00000213726	NA	3.43832	4.84603	1.55874	-3.10895	0.00187753	0.0218459
ENSG00000213943	NA	47.6898	1.92574	0.328526	-5.86178	4.57935e-09	3.66457e-07
ENSG00000213976	NA	204.13	-1.43848	0.194044	7.41314	1.23348e-13	3.14925e-11
ENSG00000213997	NA	128.89	1.79792	0.214226	-8.39263	4.75397e-17	2.16007e-14
ENSG00000214016	NA	80.0482	2.50007	0.294928	-8.4769	2.31278e-17	1.14379e-14
ENSG00000214125	NA	7.60661	3.95585	1.06782	-3.70461	0.000211715	0.00363823
ENSG00000214144	NA	10.4477	2.08197	0.676448	-3.0778	0.00208532	0.0238597
ENSG00000214259	NA	6.25324	3.13714	0.971523	-3.2291	0.00124181	0.0157476
ENSG00000214289	NA	497.225	1.01937	0.160117	-6.36637	1.93553e-10	2.33729e-08
ENSG00000214313	AZGP1P1	2.98724	4.72583	1.68608	-2.80285	0.00506527	0.0485483
ENSG00000214433	NA	124.934	1.77376	0.245941	-7.21213	5.50848e-13	1.18137e-10
ENSG00000214544	NA	19.1842	1.57741	0.529668	-2.9781	0.00290038	0.0312013
ENSG00000214612	NA	108.619	1.33822	0.265068	-5.04856	4.45144e-07	1.9341e-05
ENSG00000214659	NA	17.4251	1.56953	0.508494	-3.08663	0.00202442	0.0232622
ENSG00000214760	NA	19.2358	1.51456	0.49858	-3.03775	0.00238349	0.0265793
ENSG00000214857	NA	3.98344	4.94835	1.56506	-3.16177	0.00156811	0.018919
ENSG00000215005	NA	20.8052	2.23429	0.512838	-4.35671	1.32032e-05	0.000355731
ENSG00000215014	NA	649.364	1.08191	0.165846	-6.52359	6.86456e-11	9.43719e-09
ENSG00000215120	NA	43.3544	2.0967	0.35927	-5.83599	5.34719e-09	4.17923e-07
ENSG00000215156	NA	212.412	-1.11612	0.219639	5.0816	3.74273e-07	1.68509e-05
ENSG00000215264	NA	5.35271	4.14714	1.18293	-3.50581	0.000455218	0.00687908
ENSG00000215304	NA	25.4789	1.49706	0.436569	-3.42915	0.000605464	0.00876453
ENSG00000215319	NA	8.07138	2.31961	0.798809	-2.90384	0.00368617	0.0375737
ENSG00000215481	NA	12.6794	1.77618	0.600692	-2.95689	0.00310762	0.0329807
ENSG00000215520	NA	7.4592	3.08516	0.884051	-3.48981	0.000483371	0.00725138
ENSG00000215900	NA	37.2404	1.22141	0.416148	-2.93502	0.00333521	0.03479
ENSG00000215905	NA	39.2083	-1.34444	0.444547	3.0243	0.00249211	0.0275499
ENSG00000216285	NA	76.2022	1.35109	0.283252	-4.76992	1.84298e-06	6.66757e-05
ENSG00000216331	NA	51.4976	2.39537	0.373596	-6.41166	1.43942e-10	1.79785e-08
ENSG00000216621	LOC105378052	12.0789	2.8911	0.677254	-4.26886	1.96478e-05	0.000491341
ENSG00000216867	NA	24.6953	-1.33523	0.473087	2.82238	0.00476684	0.0463173
ENSG00000216906	NA	26.1408	2.35932	0.439215	-5.37168	7.80058e-08	4.4588e-06
ENSG00000216977	NA	34.5737	1.41619	0.381339	-3.71373	0.000204224	0.00352534
ENSG00000217275	NA	25.3256	2.0765	0.458472	-4.52918	5.92142e-06	0.000181212
ENSG00000217488	NA	63.822	1.05999	0.302021	-3.50967	0.000448664	0.0067992
ENSG00000218016	NA	31.0246	1.43661	0.415687	-3.456	0.000548263	0.00805802
ENSG00000218208	NA	164.345	2.74468	0.273957	-10.0186	1.26232e-23	1.69201e-20
ENSG00000218358	RAET1K	431.108	1.80888	0.156857	-11.532	9.09609e-31	2.70942e-27
ENSG00000218363	NA	18.7354	1.66109	0.536483	-3.09627	0.00195973	0.0226451
ENSG00000218418	NA	251.939	1.92423	0.20753	-9.27205	1.82603e-20	1.688e-17
ENSG00000218537	NA	22062.8	-1.17533	0.142189	8.26595	1.38584e-16	5.71565e-14
ENSG00000219023	NA	163.081	1.35159	0.214222	-6.30931	2.80279e-10	3.2329e-08
ENSG00000219027	NA	64.9987	1.27102	0.31059	-4.09229	4.27139e-05	0.000938586
ENSG00000219133	NA	33.3922	1.50875	0.429139	-3.51576	0.000438497	0.00668291
ENSG00000219298	NA	2.6035	5.36599	1.71213	-3.1341	0.00172381	0.0203936
ENSG00000219392	NA	79.9598	-1.17708	0.299138	3.93491	8.32275e-05	0.00165619
ENSG00000219451	RPL23P8	58.7411	1.16593	0.295849	-3.94098	8.11499e-05	0.00161865
ENSG00000219682	NA	29.007	1.62426	0.403227	-4.02816	5.62147e-05	0.00119264
ENSG00000219891	NA	354.247	1.46018	0.210294	-6.94351	3.82487e-12	6.97531e-10
ENSG00000219928	NA	203.015	-1.20737	0.208108	5.80167	6.56594e-09	5.00056e-07
ENSG00000220472	NA	228.329	2.43384	0.225131	-10.8108	3.05983e-27	5.46853e-24
ENSG00000220557	NA	12.2469	2.34979	0.734755	-3.19806	0.00138357	0.0171716
ENSG00000220563	NA	39.1348	1.41197	0.389944	-3.62094	0.000293531	0.00476043
ENSG00000220581	NA	5.38353	2.90635	1.01835	-2.85399	0.00431736	0.0427242
ENSG00000220721	OR1F12	20.6582	1.60719	0.528501	-3.04104	0.0023576	0.0263674
ENSG00000220748	NA	5.19473	5.4846	1.45728	-3.76358	0.000167497	0.00298381
ENSG00000220785	NA	369.343	1.46217	0.202583	-7.21763	5.29022e-13	1.14371e-10
ENSG00000221634	MIR1276	16.1807	1.74528	0.528999	-3.29922	0.000969546	0.0128559
ENSG00000222259	NA	49.0605	1.10684	0.358366	-3.08858	0.00201113	0.0231292
ENSG00000222499	NA	4.74728	3.67152	1.21778	-3.01493	0.00257038	0.0282753
ENSG00000222522	NA	38.6389	2.2408	0.379964	-5.89741	3.69245e-09	3.00873e-07
ENSG00000222724	NA	645.188	-1.43289	0.467417	3.06555	0.00217272	0.0247225
ENSG00000222800	NA	19.0124	1.49341	0.521005	-2.8664	0.00415175	0.0414138
ENSG00000223131	NA	131.229	-1.60779	0.25082	6.41014	1.45387e-10	1.80441e-08
ENSG00000223203	NA	62.9571	-1.22526	0.302162	4.05497	5.01408e-05	0.00107966
ENSG00000223356	NA	56.9571	1.06655	0.31283	-3.40937	0.000651132	0.00931957
ENSG00000223382	LINC01778	51.8259	1.29877	0.311425	-4.17042	3.0404e-05	0.000702648
ENSG00000223393	NA	52.8736	1.09651	0.317597	-3.45251	0.000555387	0.00815825
ENSG00000223442	TH2LCRR	637.305	-1.03313	0.170835	6.04753	1.47083e-09	1.35965e-07
ENSG00000223459	NA	760.241	-1.20862	0.181499	6.65912	2.75465e-11	4.17212e-09
ENSG00000223461	NA	211.134	1.13355	0.216501	-5.23577	1.64302e-07	8.33029e-06
ENSG00000223486	NA	38.008	1.18666	0.356364	-3.32992	0.000868713	0.0117559
ENSG00000223534	HLA-DQB1-AS1	398.684	-1.05737	0.209106	5.05664	4.26706e-07	1.8722e-05
ENSG00000223646	LOC101928012	22.2107	2.38199	0.500942	-4.75502	1.98427e-06	7.09258e-05
ENSG00000223676	NA	13.1244	3.97196	0.743433	-5.34273	9.15592e-08	5.15655e-06
ENSG00000223711	NA	18.7643	1.44132	0.510527	-2.8232	0.00475471	0.0462497
ENSG00000223718	NA	51.0648	1.47924	0.328182	-4.50737	6.56369e-06	0.000197485
ENSG00000223734	NA	24.63	2.16093	0.486563	-4.44123	8.94474e-06	0.000255096
ENSG00000223768	LINC00205	5591.53	-1.03761	0.127833	8.11692	4.78166e-16	1.80545e-13
ENSG00000223788	NA	11.6553	6.6709	1.31412	-5.07631	3.84838e-07	1.71495e-05
ENSG00000223803	NA	76.8653	1.06641	0.290986	-3.66481	0.000247521	0.00414721
ENSG00000223825	NA	80.1724	-1.18055	0.276784	4.26523	1.99694e-05	0.000498454
ENSG00000223837	NA	27.9052	1.27458	0.431729	-2.95227	0.00315448	0.0332934
ENSG00000223861	NA	29.7763	1.55546	0.40092	-3.87973	0.000104572	0.00201412
ENSG00000223922	NA	195.825	2.47459	0.247215	-10.0099	1.37915e-23	1.76058e-20
ENSG00000223969	NA	44.9149	1.09202	0.326013	-3.34961	0.00080925	0.0111429
ENSG00000224057	EGFR-AS1	122.33	-1.04022	0.258243	4.02809	5.62329e-05	0.00119264
ENSG00000224077	NA	9.7555	1.90039	0.678601	-2.80044	0.00510322	0.0487379
ENSG00000224097	LOC401127	46.8451	2.03678	0.35061	-5.80925	6.27546e-09	4.8482e-07
ENSG00000224163	NA	26.545	2.28982	0.443196	-5.1666	2.38389e-07	1.14941e-05
ENSG00000224203	NA	6.21304	4.93967	1.31541	-3.75524	0.000173174	0.00307243
ENSG00000224204	PHEX-AS1	232.773	-1.22513	0.233123	5.25529	1.4779e-07	7.63384e-06
ENSG00000224209	LINC00466	37.6613	1.63597	0.3804	-4.30065	1.70301e-05	0.000437721
ENSG00000224215	LOC105376453	29.5479	1.28442	0.394876	-3.25271	0.00114309	0.0147115
ENSG00000224222	NA	9.35351	3.12089	0.816019	-3.82453	0.000131022	0.0024207
ENSG00000224261	NA	106.846	1.07243	0.247961	-4.32498	1.52546e-05	0.000402109
ENSG00000224301	LOC105378328	2.17394	5.17779	1.77039	-2.92466	0.00344837	0.035734
ENSG00000224316	NA	100.871	1.20944	0.241665	-5.00461	5.59742e-07	2.35937e-05
ENSG00000224324	NA	33.1334	1.31574	0.444556	-2.95967	0.0030797	0.0326973
ENSG00000224376	NA	77.8911	1.27327	0.2802	-4.54415	5.51581e-06	0.000171342
ENSG00000224468	LAMC1-AS1	47.3149	-1.14048	0.351812	3.24174	0.00118802	0.0151876
ENSG00000224539	NA	29.2533	1.7492	0.442382	-3.95406	7.68359e-05	0.00155107
ENSG00000224609	HSD52	53.1716	-1.36087	0.331974	4.09932	4.14365e-05	0.000916527
ENSG00000224628	NA	5.81612	2.98279	1.03003	-2.89581	0.00378175	0.038402
ENSG00000224637	NA	29.4159	2.38024	0.447975	-5.31332	1.07647e-07	5.88042e-06
ENSG00000224655	LINC01823	50.5598	1.00512	0.327234	-3.07156	0.00212944	0.024292
ENSG00000224794	NA	37.0366	1.62277	0.382474	-4.24283	2.20715e-05	0.000539373
ENSG00000224800	NA	10.3565	2.07903	0.698771	-2.97527	0.00292733	0.0314029
ENSG00000224821	COL4A2-AS2	222.181	-1.55967	0.210629	7.40483	1.31321e-13	3.29013e-11
ENSG00000224831	NA	120.186	1.05493	0.216951	-4.86251	1.15904e-06	4.46063e-05
ENSG00000224864	NA	18.5502	1.8187	0.51086	-3.56008	0.000370738	0.00582235
ENSG00000224892	NA	63.6702	1.17856	0.290741	-4.05364	5.04274e-05	0.00108322
ENSG00000224939	LINC00184	10.8456	2.85994	0.730301	-3.91611	8.9988e-05	0.00177513
ENSG00000224977	LINC02776	37.8376	1.29236	0.376876	-3.42914	0.000605487	0.00876453
ENSG00000225005	NA	6.65606	3.15679	0.989393	-3.19063	0.00141964	0.0175139
ENSG00000225028	NA	12.6327	1.93543	0.66904	-2.89284	0.00381772	0.0386755
ENSG00000225067	NA	81.7465	-1.5257	0.277433	5.49934	3.8122e-08	2.35478e-06
ENSG00000225125	NA	62.693	1.31793	0.311614	-4.22938	2.34334e-05	0.000565947
ENSG00000225171	NA	39.4566	-1.46476	0.384957	3.80501	0.0001418	0.00258245
ENSG00000225174	OSTM1-AS1	26.3809	1.58228	0.453286	-3.49069	0.000481771	0.00723143
ENSG00000225205	NA	367.478	-1.07639	0.176378	6.10271	1.04284e-09	1.00563e-07
ENSG00000225206	MIR137HG	4.46559	4.44463	1.40613	-3.1609	0.00157282	0.0189502
ENSG00000225216	NA	89.6975	-1.44825	0.275063	5.26515	1.40071e-07	7.33405e-06
ENSG00000225217	NA	772.413	5.31731	0.2178	-24.4138	1.22056e-131	1.63604e-127
ENSG00000225269	LINC00705	3.93711	4.19289	1.37756	-3.04371	0.0023368	0.0261801
ENSG00000225329	LHFPL3-AS2	46.3678	1.5442	0.348808	-4.42708	9.55186e-06	0.000270397
ENSG00000225357	NA	16.9956	1.7596	0.595753	-2.95357	0.00314125	0.0331967
ENSG00000225399	NA	21.6367	1.44581	0.48164	-3.00184	0.00268351	0.0292318
ENSG00000225400	NA	158.862	1.01825	0.218832	-4.65314	3.26926e-06	0.000109827
ENSG00000225407	NA	121.02	-1.21498	0.258725	4.69603	2.65272e-06	9.15241e-05
ENSG00000225465	NA	100.036	1.09751	0.329249	-3.33338	0.000857992	0.011652
ENSG00000225486	NA	4.80541	5.36574	1.46479	-3.66314	0.000249138	0.0041665
ENSG00000225489	NA	80.48	1.13092	0.267277	-4.23126	2.32385e-05	0.000561746
ENSG00000225498	NA	20.6555	1.49822	0.494444	-3.0301	0.00244469	0.0271264
ENSG00000225573	NA	102.366	1.17873	0.271803	-4.33668	1.44648e-05	0.000384694
ENSG00000225580	NA	44.1585	1.2596	0.377715	-3.33478	0.00085367	0.0116086
ENSG00000225605	NA	22.87	1.34786	0.474319	-2.84167	0.0044878	0.0441176
ENSG00000225606	NA	15.0896	-1.88792	0.643806	2.93244	0.00336307	0.0350125
ENSG00000225695	NA	78.6762	1.20047	0.27346	-4.38994	1.13381e-05	0.000312065
ENSG00000225746	NA	26.7711	5.77142	0.799318	-7.22043	5.1824e-13	1.12951e-10
ENSG00000225798	NA	258.407	-1.00013	0.202763	4.9325	8.1184e-07	3.25805e-05
ENSG00000225913	NA	72.3156	-1.06514	0.311251	3.42214	0.0006213	0.00894866
ENSG00000225920	NA	136.232	-1.03831	0.243029	4.27236	1.93417e-05	0.00048641
ENSG00000225929	LOC105373100	6.71823	2.58789	0.915784	-2.82588	0.00471516	0.0459818
ENSG00000226002	NA	115.559	1.2528	0.252999	-4.95179	7.3533e-07	2.98677e-05
ENSG00000226031	FGF13-AS1	59.4588	-1.15001	0.332249	3.4613	0.000537578	0.0079227
ENSG00000226085	NA	99.8055	-1.16211	0.274601	4.232	2.3162e-05	0.000560404
ENSG00000226148	NA	93.3162	1.16219	0.260253	-4.46561	7.98417e-06	0.000231394
ENSG00000226200	NA	309.597	-1.0835	0.165382	6.55151	5.69573e-11	8.03638e-09
ENSG00000226209	NA	8.60392	2.67801	0.885487	-3.02434	0.00249179	0.0275499
ENSG00000226268	NA	40.3233	1.78766	0.356948	-5.0082	5.49418e-07	2.32128e-05
ENSG00000226286	NA	7.64665	2.31672	0.808746	-2.86459	0.00417551	0.0415969
ENSG00000226308	NA	28.0788	1.41106	0.422954	-3.3362	0.000849318	0.0115635
ENSG00000226317	LINC00351	13.4928	-1.94987	0.67202	2.90151	0.0037137	0.0378255
ENSG00000226345	NA	18.6834	1.62508	0.496797	-3.27111	0.00107125	0.0139138
ENSG00000226359	NA	64.1628	1.49399	0.290537	-5.14217	2.71587e-07	1.29781e-05
ENSG00000226360	NA	329.2	1.65776	0.18722	-8.85459	8.39892e-19	5.62895e-16
ENSG00000226427	NA	8.16706	3.01136	0.857651	-3.51117	0.000446135	0.00677619
ENSG00000226457	NA	92.9618	1.02778	0.258744	-3.97217	7.12207e-05	0.00145636
ENSG00000226465	NA	74.7404	-1.28567	0.283104	4.54133	5.59013e-06	0.000172849
ENSG00000226525	NA	78.5109	1.61308	0.292073	-5.52286	3.33528e-08	2.08907e-06
ENSG00000226543	NA	20.3683	2.11879	0.50602	-4.18717	2.8245e-05	0.000662242
ENSG00000226597	NA	4.35541	4.33188	1.38993	-3.11662	0.00182938	0.0213598
ENSG00000226658	NA	60.1672	1.34102	0.315441	-4.25125	2.12582e-05	0.000524278
ENSG00000226666	NA	41.8408	1.00788	0.349429	-2.88435	0.00392216	0.0395746
ENSG00000226698	NA	279.69	1.22255	0.21368	-5.72141	1.05641e-08	7.57224e-07
ENSG00000226774	NA	7.01528	2.49494	0.844272	-2.95514	0.00312526	0.0331154
ENSG00000226806	LCT-AS1	32.8157	1.32645	0.417509	-3.17706	0.00148775	0.0181635
ENSG00000226828	LINC02774	30.8951	1.70148	0.440094	-3.86618	0.000110554	0.00210942
ENSG00000226833	LOC100505774	41.2971	-1.51236	0.410707	3.68234	0.000231106	0.00392368
ENSG00000226845	NA	20.2129	1.9224	0.606047	-3.17203	0.0015138	0.0184128
ENSG00000226889	NA	62.8027	1.58833	0.287926	-5.51647	3.45874e-08	2.16135e-06
ENSG00000226944	LOC102724450	119.29	-1.05698	0.248095	4.26037	2.04087e-05	0.000507153
ENSG00000226963	NA	99.066	-1.24858	0.293265	4.25749	2.06731e-05	0.00051164
ENSG00000227009	NA	3.41679	4.87167	1.56192	-3.11902	0.00181453	0.0212233
ENSG00000227028	SLC8A1-AS1	273.577	-1.46045	0.209646	6.96626	3.25478e-12	5.97632e-10
ENSG00000227043	LINC01682	8.65404	6.26096	1.38694	-4.51423	6.3547e-06	0.000192711
ENSG00000227081	NA	397.217	-1.1216	0.183181	6.12289	9.18922e-10	9.04729e-08
ENSG00000227097	NA	820.793	-1.03152	0.147808	6.97878	2.97747e-12	5.50483e-10
ENSG00000227179	PGBP	51.8607	1.73552	0.353032	-4.91605	8.83083e-07	3.51242e-05
ENSG00000227180	NA	2.40974	5.24031	1.75721	-2.98218	0.00286206	0.0308911
ENSG00000227355	NA	84.3677	-1.36949	0.27474	4.98466	6.20711e-07	2.5679e-05
ENSG00000227365	NA	30.0927	1.83233	0.4115	-4.45281	8.47546e-06	0.000243788
ENSG00000227376	NA	66.5735	1.44331	0.282404	-5.11082	3.20762e-07	1.48515e-05
ENSG00000227440	NA	48.9896	1.02706	0.346147	-2.96712	0.00300601	0.0321037
ENSG00000227487	NA	279.266	-1.03037	0.181407	5.67988	1.34792e-08	9.38573e-07
ENSG00000227512	NA	76.4232	1.65443	0.279595	-5.91724	3.27395e-09	2.72572e-07
ENSG00000227688	NA	53.8282	1.04549	0.326401	-3.20309	0.00135959	0.0169525
ENSG00000227759	NA	21.0197	1.34174	0.474155	-2.82976	0.00465836	0.0454941
ENSG00000227827	NA	24.994	1.33509	0.444439	-3.00399	0.00266461	0.0290496
ENSG00000227908	FLJ31104	45.2709	1.10847	0.334832	-3.31053	0.000931188	0.0124257
ENSG00000227962	NA	43.8305	1.06813	0.366555	-2.91397	0.00356862	0.0366683
ENSG00000228106	NA	505.685	-1.1139	0.156654	7.11058	1.15557e-12	2.2947e-10
ENSG00000228140	NA	68.5453	1.25894	0.288223	-4.36794	1.25423e-05	0.0003409
ENSG00000228141	LOC338963	32.2064	2.1897	0.396197	-5.5268	3.2612e-08	2.04745e-06
ENSG00000228151	LOC101928733	29.6712	1.45751	0.467084	-3.12044	0.00180578	0.0211487
ENSG00000228223	HCG11	1993.77	-1.02775	0.144646	7.1053	1.20063e-12	2.36666e-10
ENSG00000228335	NA	116.244	1.00595	0.226043	-4.45024	8.57729e-06	0.000246188
ENSG00000228350	LINC02585	76.1696	1.56109	0.29733	-5.25038	1.51785e-07	7.79514e-06
ENSG00000228360	NA	33.9871	2.69314	0.432364	-6.22887	4.69817e-10	5.03795e-08
ENSG00000228409	NA	1215.56	1.61923	0.150059	-10.7906	3.8135e-27	6.38952e-24
ENSG00000228477	NA	248.947	-1.1925	0.181411	6.57344	4.91643e-11	7.01062e-09
ENSG00000228485	NA	30.6693	1.3345	0.402037	-3.31934	0.000902291	0.0121185
ENSG00000228487	NA	25.5076	-1.60325	0.476642	3.36363	0.000769243	0.010696
ENSG00000228499	NA	49.2603	-1.54174	0.366274	4.20926	2.56212e-05	0.000609994
ENSG00000228547	NA	3.64206	4.93266	1.5434	-3.19597	0.0013936	0.0172483
ENSG00000228601	NA	28.5215	1.4786	0.437442	-3.38011	0.000724569	0.0101858
ENSG00000228766	NA	101.507	-1.00004	0.299255	3.34179	0.000832411	0.0113894
ENSG00000228797	NA	16.0981	1.80862	0.558933	-3.23584	0.00121287	0.0154463
ENSG00000228983	NA	20.4293	1.48893	0.501864	-2.9668	0.00300917	0.0321037
ENSG00000229001	NA	32.9334	1.9233	0.424739	-4.52818	5.94935e-06	0.000181859
ENSG00000229021	NA	39.8327	-1.19689	0.376957	3.17513	0.0014977	0.0182751
ENSG00000229124	VIM-AS1	22381.8	-1.00909	0.151985	6.6394	3.14968e-11	4.69092e-09
ENSG00000229142	NA	2.15421	5.21341	1.79691	-2.90132	0.00371591	0.0378337
ENSG00000229152	NA	155.619	-1.12439	0.238708	4.71029	2.47368e-06	8.63011e-05
ENSG00000229153	EPHA1-AS1	40.3735	1.80866	0.376692	-4.80144	1.5753e-06	5.83298e-05
ENSG00000229258	LPGAT1-AS1	20.0842	1.47841	0.485729	-3.04369	0.00233695	0.0261801
ENSG00000229261	LOC101928994	20.6716	1.59574	0.528984	-3.01662	0.00255609	0.0281411
ENSG00000229421	H3P10	8.52438	-2.64645	0.896759	2.95113	0.00316616	0.0333904
ENSG00000229422	NA	152.154	-1.41633	0.226985	6.23976	4.38256e-10	4.83488e-08
ENSG00000229530	NA	32.5701	1.10159	0.387724	-2.84118	0.00449474	0.0441697
ENSG00000229563	LINC01204	15.7934	2.54965	0.598913	-4.25712	2.07076e-05	0.00051164
ENSG00000229567	NA	40.7988	-1.1819	0.390146	3.02939	0.00245048	0.027178
ENSG00000229582	NA	123.801	1.07619	0.273535	-3.93439	8.34094e-05	0.00165755
ENSG00000229618	NA	30.3478	1.34341	0.410262	-3.27452	0.00105842	0.0137807
ENSG00000229638	NA	967.904	1.22016	0.161953	-7.53407	4.91827e-14	1.40265e-11
ENSG00000229719	NA	60.1295	1.0594	0.324173	-3.26802	0.00108303	0.0140329
ENSG00000229739	LOC102724919	121.686	1.70938	0.23505	-7.27244	3.53056e-13	8.08952e-11
ENSG00000229752	NA	13.6297	2.753	0.640686	-4.29695	1.7316e-05	0.000442525
ENSG00000229794	NA	5.49404	3.05903	1.01813	-3.00457	0.00265954	0.0290297
ENSG00000229951	FLJ31356	15.0195	1.89607	0.571161	-3.31967	0.000901238	0.0121105
ENSG00000229954	NA	20.2112	2.22385	0.504468	-4.4083	1.04183e-05	0.000291235
ENSG00000229994	NA	135.625	1.0068	0.223895	-4.49674	6.90021e-06	0.000205534
ENSG00000230026	NA	14.2322	1.754	0.601883	-2.91419	0.0035661	0.0366564
ENSG00000230047	NA	18.7264	1.83632	0.519537	-3.53453	0.000408497	0.00632639
ENSG00000230064	NA	81.0711	1.00865	0.255162	-3.95297	7.71884e-05	0.00155467
ENSG00000230067	NA	21.8317	1.48461	0.479179	-3.09824	0.00194672	0.022553
ENSG00000230116	NA	6.07152	2.75547	0.924027	-2.98203	0.00286348	0.0308911
ENSG00000230146	NA	15.6436	2.27891	0.631307	-3.60983	0.000306402	0.00494225
ENSG00000230183	NA	32.0345	1.33791	0.400016	-3.34464	0.000823882	0.0112975
ENSG00000230314	ELOVL2-AS1	54.1648	1.03725	0.307384	-3.37444	0.000739672	0.01036
ENSG00000230319	LOC100506679	116.363	-1.04386	0.242677	4.30145	1.69682e-05	0.000436754
ENSG00000230333	NA	48.5609	-1.14519	0.364882	3.13852	0.00169804	0.020151
ENSG00000230399	NA	14.9767	-1.81781	0.637353	2.85212	0.00434284	0.0429605
ENSG00000230417	LINC00595	27.2923	1.64507	0.430783	-3.81879	0.000134106	0.00247087
ENSG00000230438	NA	18.8749	2.02008	0.528228	-3.82426	0.000131166	0.0024217
ENSG00000230445	LRRC37A6P	19.9333	1.94413	0.488557	-3.97934	6.9108e-05	0.00142183
ENSG00000230447	NA	15.2579	1.98635	0.561909	-3.535	0.000407772	0.00632205
ENSG00000230534	NA	110.04	-1.13818	0.25328	4.49375	6.99784e-06	0.000207291
ENSG00000230581	NA	68.3234	1.27052	0.299963	-4.23559	2.27949e-05	0.000553018
ENSG00000230628	NA	4.62355	3.25883	1.15822	-2.81365	0.00489825	0.0473368
ENSG00000230697	NA	10.1874	2.22754	0.708189	-3.1454	0.00165857	0.0197701
ENSG00000230707	NA	60.3079	-1.17882	0.343445	3.43235	0.000598379	0.00870865
ENSG00000230753	ZNF341-AS1	7.21684	2.38506	0.839705	-2.84035	0.00450643	0.0442684
ENSG00000230825	LOC101927354	68.4021	1.43429	0.281977	-5.08654	3.64656e-07	1.6513e-05
ENSG00000230835	NA	25.503	1.81754	0.448172	-4.05545	5.00377e-05	0.00107831
ENSG00000230841	NA	29.1704	2.25163	0.427725	-5.2642	1.408e-07	7.33576e-06
ENSG00000230866	NA	6.32296	2.66	0.946769	-2.80956	0.00496095	0.0477877
ENSG00000230894	NA	20.4245	-1.51627	0.530961	2.85572	0.00429398	0.0425557
ENSG00000230922	LOC101927551	99.5632	1.14805	0.283776	-4.04561	5.2186e-05	0.00111297
ENSG00000231020	NA	2.62426	5.3425	1.76381	-3.02895	0.00245403	0.0271962
ENSG00000231023	LINC00326	19.009	1.92876	0.553545	-3.48438	0.000493279	0.00737135
ENSG00000231079	NA	58.1731	1.6253	0.310546	-5.23368	1.66164e-07	8.40479e-06
ENSG00000231086	NA	15.5332	2.73967	0.624878	-4.38433	1.16342e-05	0.000318906
ENSG00000231194	NA	283.542	-1.0915	0.168483	6.47843	9.2683e-11	1.24857e-08
ENSG00000231290	APCDD1L-DT	34.2897	1.33242	0.388356	-3.43092	0.000601535	0.00873561
ENSG00000231345	NA	77.7311	-1.22751	0.339423	3.61645	0.000298666	0.00483786
ENSG00000231367	LINC02613	70.3701	1.05444	0.302243	-3.48872	0.000485332	0.00726859
ENSG00000231508	NA	46.5268	1.01493	0.324872	-3.12409	0.00178355	0.0209157
ENSG00000231605	LINC01363	5.544	3.00865	1.04556	-2.87755	0.00400773	0.0402545
ENSG00000231625	NA	25.6658	2.23019	0.448672	-4.97066	6.67263e-07	2.73517e-05
ENSG00000231646	FSIP2-AS1	86.7393	-1.16459	0.268812	4.33236	1.47517e-05	0.00039059
ENSG00000231652	LOC101928489	56.8331	-1.02782	0.313285	3.28078	0.00103522	0.0135376
ENSG00000231725	NA	11.4689	2.65494	0.687695	-3.86064	0.000113091	0.00215143
ENSG00000231748	NA	9.66844	3.21715	0.930684	-3.45676	0.00054671	0.00803961
ENSG00000231908	IDH1-AS1	68.5857	-1.5873	0.333677	4.75699	1.96498e-06	7.05516e-05
ENSG00000231929	NA	2.15318	5.21391	1.77881	-2.93112	0.00337744	0.0351272
ENSG00000231966	NA	75.5232	1.14112	0.271552	-4.20221	2.64323e-05	0.000625968
ENSG00000231983	NA	16.9659	1.47156	0.522644	-2.8156	0.00486868	0.047085
ENSG00000232022	NA	176.443	-1.24608	0.255244	4.8819	1.05067e-06	4.10587e-05
ENSG00000232037	NA	22.0983	3.02573	0.50609	-5.97865	2.24994e-09	1.97113e-07
ENSG00000232132	NDFIP2-AS1	38.9612	-1.16527	0.380381	3.06342	0.0021882	0.0248775
ENSG00000232149	NA	1072.27	-1.33058	0.164572	8.08507	6.2126e-16	2.28147e-13
ENSG00000232172	NA	6.31808	3.08766	0.974747	-3.16765	0.00153674	0.0186243
ENSG00000232282	NA	16.0812	1.8097	0.554702	-3.26248	0.00110442	0.0142823
ENSG00000232320	NA	29.3951	1.66957	0.42189	-3.95737	7.57805e-05	0.00153388
ENSG00000232385	NA	26.688	2.28212	0.467386	-4.88274	1.04623e-06	4.09452e-05
ENSG00000232389	NA	19.5789	1.46775	0.485852	-3.02098	0.0025196	0.0277965
ENSG00000232457	NA	37.2349	-1.61428	0.431305	3.74279	0.000181986	0.00320755
ENSG00000232472	NA	302.049	1.08193	0.180899	-5.98086	2.21961e-09	1.96381e-07
ENSG00000232536	NA	59.1876	1.12614	0.293924	-3.83141	0.000127411	0.00236869
ENSG00000232626	NA	103.467	1.20123	0.240521	-4.99428	5.90566e-07	2.46219e-05
ENSG00000232682	NA	743.342	-1.08495	0.193999	5.59257	2.23732e-08	1.46646e-06
ENSG00000232693	NA	11.8645	1.79393	0.64049	-2.80087	0.00509647	0.0486907
ENSG00000232709	NA	147.74	2.75806	0.242266	-11.3844	4.99979e-30	1.34034e-26
ENSG00000232721	NA	42.7791	-1.45843	0.411461	3.54451	0.000393338	0.00613773
ENSG00000232722	NA	294.041	9.5035	0.86082	-11.0401	2.44875e-28	5.4705e-25
ENSG00000232788	ITGA6-AS1	149.878	-1.29016	0.24506	5.26468	1.40435e-07	7.33576e-06
ENSG00000232814	COL4A2-AS1	348.934	-1.55803	0.175253	8.89016	6.10233e-19	4.30503e-16
ENSG00000232846	NA	6.35118	2.75725	0.922789	-2.98796	0.00280847	0.03042
ENSG00000232848	NA	12.1202	-2.02471	0.704891	2.87237	0.00407409	0.0407835
ENSG00000232860	SMG7-AS1	261.121	1.19757	0.1737	-6.89449	5.40599e-12	9.53445e-10
ENSG00000232876	NA	144.416	-1.27078	0.264602	4.8026	1.56622e-06	5.80736e-05
ENSG00000232894	NA	32.1994	1.47401	0.39473	-3.73423	0.000188288	0.00329695
ENSG00000232931	NA	119.696	-1.28458	0.267756	4.79757	1.60604e-06	5.93857e-05
ENSG00000232934	NA	54.8303	1.19432	0.319579	-3.73718	0.000186095	0.00326709
ENSG00000232953	NA	31.0824	1.8775	0.441709	-4.25053	2.13261e-05	0.000525468
ENSG00000232956	SNHG15	9667.2	1.20973	0.136482	-8.86363	7.74504e-19	5.32382e-16
ENSG00000233013	NA	61.4723	-1.96256	0.329189	5.96179	2.49491e-09	2.12328e-07
ENSG00000233030	NA	21.0985	2.31762	0.509794	-4.5462	5.4623e-06	0.000170073
ENSG00000233250	NA	44.109	1.57936	0.373746	-4.22576	2.38136e-05	0.000572551
ENSG00000233330	NA	280.419	1.10161	0.164877	-6.68139	2.36687e-11	3.6677e-09
ENSG00000233333	NA	2.756	5.54221	1.65078	-3.35732	0.00078701	0.0109035
ENSG00000233384	CNIH3-AS2	62.4517	-1.15788	0.319078	3.62883	0.000284705	0.00464821
ENSG00000233396	NA	578.264	-1.07997	0.163311	6.61297	3.76695e-11	5.48828e-09
ENSG00000233427	NA	112.32	1.11196	0.262027	-4.24367	2.19896e-05	0.000537993
ENSG00000233461	NA	1532.77	-1.24495	0.170341	7.30857	2.69992e-13	6.46245e-11
ENSG00000233523	NA	43.1571	1.24351	0.333498	-3.72868	0.000192486	0.00336386
ENSG00000233560	NA	273.005	1.22113	0.177891	-6.86448	6.67359e-12	1.16172e-09
ENSG00000233589	NA	2516.89	-1.33902	0.13979	9.57877	9.82122e-22	1.09703e-18
ENSG00000233671	NA	8.15006	2.41705	0.865082	-2.79401	0.00520587	0.0495065
ENSG00000233673	ANAPC1P1	75.1124	1.68176	0.345515	-4.86742	1.13066e-06	4.38651e-05
ENSG00000233691	NA	14.6293	5.20677	0.909656	-5.72389	1.0411e-08	7.48251e-07
ENSG00000233705	NA	45.6823	-1.34225	0.348879	3.84732	0.000119418	0.00224815
ENSG00000233838	NA	107.002	-1.41885	0.246611	5.75338	8.74774e-09	6.40736e-07
ENSG00000233846	NA	19.2109	2.06047	0.504288	-4.0859	4.39057e-05	0.000960223
ENSG00000233873	NA	21.7946	1.92668	0.471409	-4.08706	4.36877e-05	0.000956847
ENSG00000233922	LINC01694	164.559	-1.76019	0.272549	6.45822	1.0594e-10	1.38832e-08
ENSG00000233930	KRTAP5-AS1	3.96507	3.71552	1.29797	-2.86256	0.00420234	0.0417709
ENSG00000234009	NA	190.707	1.32217	0.231453	-5.71247	1.11348e-08	7.91784e-07
ENSG00000234020	NA	21.0837	1.66121	0.485441	-3.42206	0.000621495	0.00894866
ENSG00000234080	NA	19.1413	1.61137	0.527246	-3.0562	0.00224159	0.0253554
ENSG00000234091	NA	10.0995	2.3369	0.727664	-3.21151	0.00132038	0.0165405
ENSG00000234123	NA	150.172	3.38923	0.244377	-13.8689	9.77686e-44	5.24196e-40
ENSG00000234125	NA	4.30765	6.21395	1.51171	-4.11055	3.94721e-05	0.000881807
ENSG00000234139	NA	18.6918	1.72522	0.4984	-3.46152	0.000537139	0.00792058
ENSG00000234156	NA	8.73821	2.19342	0.773256	-2.8366	0.00455966	0.044693
ENSG00000234183	NA	146.855	1.257	0.233357	-5.38661	7.17991e-08	4.15376e-06
ENSG00000234213	NA	13.7711	1.94914	0.641498	-3.03843	0.00237818	0.0265421
ENSG00000234232	NA	4.38587	5.253	1.50016	-3.50163	0.000462422	0.00696438
ENSG00000234241	NA	26.5292	1.23572	0.426258	-2.89899	0.00374361	0.0380579
ENSG00000234327	LOC101928000	493.874	-1.09348	0.169428	6.45397	1.08956e-10	1.41791e-08
ENSG00000234371	NA	13.694	1.77869	0.618324	-2.87662	0.00401953	0.0403277
ENSG00000234424	NA	45.127	1.23917	0.33015	-3.75336	0.000174477	0.00309351
ENSG00000234459	NA	23.0127	1.5253	0.457404	-3.33469	0.000853931	0.0116086
ENSG00000234498	RPL13AP20	72.2076	1.47742	0.279416	-5.28753	1.23977e-07	6.62066e-06
ENSG00000234512	NA	5.88066	4.06831	1.18577	-3.43094	0.000601503	0.00873561
ENSG00000234527	NA	19.8401	-1.55558	0.5237	2.97037	0.00297445	0.0318447
ENSG00000234585	CCT6P3	526.102	1.09639	0.149311	-7.343	2.08859e-13	5.09007e-11
ENSG00000234618	NA	153.594	2.63847	0.242448	-10.8826	1.39494e-27	2.87659e-24
ENSG00000234676	IFT74-AS1	20.157	1.34959	0.474505	-2.8442	0.00445233	0.0438655
ENSG00000234807	NA	79.8886	1.23353	0.275685	-4.47441	7.66213e-06	0.000223511
ENSG00000234814	NA	41.2885	-1.20054	0.385725	3.11242	0.00185562	0.0216284
[truncated: 792 more rows]

## Sheet: ABEmax-ABEsite16
Supplementary Data 4: DEGs of ABEmax-ABEsite16-transfected samples compared with EGFP samples
ID	Genename	baseMean	log2FoldChange	lfcSE	stat	pvalue	padj
ENSG00000000971	CFH	41.1702	-1.0411	0.383445	2.71511	0.00662545	0.0142855
ENSG00000004776	HSPB6	124.231	1.05979	0.223591	-4.73987	2.13851e-06	8.37781e-06
ENSG00000004838	ZMYND10	263.256	1.13639	0.184052	-6.17429	6.64618e-10	3.98685e-09
ENSG00000004939	SLC4A1	25.4585	1.84256	0.488724	-3.77015	0.00016315	0.000475125
ENSG00000004948	CALCR	18.2985	1.26408	0.553063	-2.2856	0.0222779	0.0427438
ENSG00000005020	SKAP2	6256.3	-1.07387	0.080678	13.3106	2.00783e-40	1.81605e-38
ENSG00000005238	FAM214B	700.281	1.10321	0.12434	-8.87253	7.1501e-19	1.10943e-17
ENSG00000005243	COPZ2	115.899	1.31163	0.222185	-5.90334	3.56225e-09	1.96406e-08
ENSG00000005379	TSPOAP1	34.0937	1.71087	0.409462	-4.17834	2.93641e-05	9.74529e-05
ENSG00000005381	MPO	8.82912	3.17421	0.940671	-3.37441	0.000739728	0.00191404
ENSG00000005486	RHBDD2	13541.3	1.13866	0.0706162	-16.1246	1.71354e-58	6.1101e-56
ENSG00000005844	ITGAL	146.199	1.04523	0.197752	-5.28555	1.25328e-07	5.72935e-07
ENSG00000006062	MAP3K14	1412.08	1.603	0.131196	-12.2183	2.48181e-34	1.51374e-32
ENSG00000006327	TNFRSF12A	3044.97	1.77182	0.0915597	-19.3516	1.97683e-83	1.59367e-80
ENSG00000006468	ETV1	880.472	-1.57799	0.137918	11.4415	2.59422e-30	1.13181e-28
ENSG00000007350	TKTL1	92.0417	-1.11774	0.289261	3.86412	0.000111488	0.000334015
ENSG00000007968	E2F2	17272.4	1.81719	0.0829	-21.9203	1.66493e-106	3.08712e-103
ENSG00000008056	SYN1	156.746	1.74762	0.21196	-8.24507	1.6507e-16	2.03505e-15
ENSG00000008300	CELSR3	2938.98	1.60853	0.0899828	-17.876	1.81365e-71	9.60818e-69
ENSG00000008394	MGST1	3767.58	-1.03655	0.0733551	14.1306	2.45921e-45	3.23394e-43
ENSG00000008517	IL32	47.6099	1.1245	0.350874	-3.20485	0.00135131	0.00332485
ENSG00000010030	ETV7	28.1549	1.97722	0.478429	-4.13273	3.58476e-05	0.000117394
ENSG00000010327	STAB1	338.75	1.04207	0.152522	-6.83225	8.35917e-12	6.19735e-11
ENSG00000010438	PRSS3	16.5186	1.97332	0.583516	-3.38177	0.000720217	0.00186721
ENSG00000010671	BTK	210.23	2.02006	0.201069	-10.0466	9.50986e-24	2.29599e-22
ENSG00000011021	CLCN6	2237.05	1.17571	0.0840369	-13.9903	1.78557e-44	2.20721e-42
ENSG00000011332	DPF1	2373.87	1.27008	0.0935819	-13.5719	5.88007e-42	5.99057e-40
ENSG00000011590	ZBTB32	244.164	1.11134	0.158816	-6.99765	2.60294e-12	2.04942e-11
ENSG00000012171	SEMA3B	367.407	1.09116	0.139264	-7.83522	4.68039e-15	4.96475e-14
ENSG00000012504	NR1H4	10.882	2.61324	0.767182	-3.40629	0.000658527	0.00172123
ENSG00000013297	CLDN11	33.9467	2.30479	0.433521	-5.31644	1.05816e-07	4.87582e-07
ENSG00000013364	MVP	999.5	1.62584	0.114045	-14.256	4.11107e-46	5.73139e-44
ENSG00000013441	CLK1	7286.47	1.17809	0.106445	-11.0676	1.80075e-28	6.75901e-27
ENSG00000014914	MTMR11	444.226	1.00595	0.141965	-7.08586	1.38187e-12	1.11792e-11
ENSG00000015520	NPC1L1	466.814	1.56792	0.133287	-11.7634	6.02223e-32	2.99368e-30
ENSG00000015592	STMN4	26.7372	2.50687	0.490848	-5.10721	3.26944e-07	1.4164e-06
ENSG00000017483	SLC38A5	26.5904	1.44046	0.466249	-3.08946	0.00200519	0.00477955
ENSG00000018236	CNTN1	5169.99	-1.02183	0.106098	9.631	5.91515e-22	1.22001e-20
ENSG00000018625	ATP1A2	11.1592	2.47609	0.720884	-3.4348	0.000593002	0.00156563
ENSG00000019991	HGF	72.9959	-1.06388	0.296296	3.59058	0.000329938	0.000910373
ENSG00000021355	SERPINB1	1830.17	-1.00892	0.119963	8.41024	4.09161e-17	5.3352e-16
ENSG00000021488	SLC7A9	91.3476	1.35289	0.266562	-5.07531	3.86872e-07	1.66204e-06
ENSG00000021826	CPS1	6281.51	-1.04671	0.0841379	12.4405	1.57612e-35	1.01827e-33
ENSG00000023839	ABCC2	467.422	1.17457	0.161947	-7.25285	4.08094e-13	3.50318e-12
ENSG00000024526	DEPDC1	26944.1	-1.26792	0.0884129	14.3409	1.21521e-46	1.78829e-44
ENSG00000026751	SLAMF7	6.5448	2.84259	1.02243	-2.78023	0.00543208	0.0119014
ENSG00000027644	INSRR	34.536	1.42884	0.406882	-3.51169	0.000445268	0.00120194
ENSG00000028277	POU2F2	297.904	1.45143	0.147562	-9.83603	7.87565e-23	1.75096e-21
ENSG00000034510	TMSB10	25316.2	-1.2334	0.0920736	13.3958	6.39401e-41	6.07988e-39
ENSG00000036828	CASR	6.07876	3.40226	1.11692	-3.0461	0.00231829	0.00546057
ENSG00000038002	AGA	2403.86	-1.07358	0.0838613	12.8019	1.5999e-37	1.21083e-35
ENSG00000038427	VCAN	17368.2	-1.07032	0.0755898	14.1596	1.62876e-45	2.18844e-43
ENSG00000039319	ZFYVE16	11429.2	-1.12253	0.0795247	14.1155	3.04848e-45	3.98063e-43
ENSG00000039600	SOX30	48.0123	1.00949	0.353856	-2.85283	0.00433316	0.00967086
ENSG00000039987	BEST2	157.572	2.28452	0.269178	-8.48702	2.12006e-17	2.87987e-16
ENSG00000040487	SLC66A1	3543.63	1.00452	0.0992861	-10.1174	4.62579e-24	1.15284e-22
ENSG00000041353	RAB27B	356.927	-1.10283	0.152705	7.22196	5.12453e-13	4.34472e-12
ENSG00000041988	THAP3	3757.69	1.08579	0.0737585	-14.7209	4.72976e-49	8.12031e-47
ENSG00000042781	USH2A	102.344	-1.09392	0.248008	4.41085	1.02966e-05	3.66098e-05
ENSG00000043514	TRIT1	5650.1	1.00452	0.0737502	-13.6206	3.02156e-42	3.21988e-40
ENSG00000047617	ANO2	89.3088	1.0958	0.251834	-4.35127	1.35353e-05	4.72282e-05
ENSG00000049130	KITLG	6044.58	-1.17593	0.0797373	14.7476	3.18839e-49	5.57728e-47
ENSG00000049247	UTS2	6.66181	2.26339	0.933292	-2.42517	0.0153011	0.0304674
ENSG00000049249	TNFRSF9	149.671	2.24728	0.233346	-9.63067	5.93434e-22	1.22125e-20
ENSG00000049540	ELN	33.5529	1.44209	0.419621	-3.43664	0.000588973	0.00155588
ENSG00000053108	FSTL4	362.159	1.06277	0.146438	-7.25745	3.9445e-13	3.3892e-12
ENSG00000053438	NNAT	196.076	1.16411	0.184516	-6.30901	2.80819e-10	1.75495e-09
ENSG00000054179	ENTPD2	14.4431	1.50626	0.614695	-2.45042	0.0142688	0.02859
ENSG00000054356	PTPRN	26.4806	1.88294	0.456665	-4.12324	3.73576e-05	0.00012208
ENSG00000054598	FOXC1	18803.4	-1.35228	0.0721248	18.7491	1.96871e-78	1.35199e-75
ENSG00000054967	RELT	4582.62	1.25542	0.0915123	-13.7186	7.85264e-43	8.82447e-41
ENSG00000055957	ITIH1	113.894	3.00703	0.252014	-11.932	8.05867e-33	4.30617e-31
ENSG00000056487	PHF21B	1758.17	1.81195	0.284024	-6.37959	1.77565e-10	1.13649e-09
ENSG00000057468	MSH4	515.004	1.07796	0.170901	-6.30751	2.83557e-10	1.77147e-09
ENSG00000058404	CAMK2B	591.93	1.21643	0.134157	-9.06722	1.22089e-19	2.03394e-18
ENSG00000059378	PARP12	105.329	1.25327	0.238923	-5.2455	1.55862e-07	7.03163e-07
ENSG00000059728	MXD1	3428	1.28576	0.107802	-11.9271	8.54649e-33	4.55371e-31
ENSG00000059915	PSD	341.783	1.67489	0.141914	-11.8021	3.80683e-32	1.92333e-30
ENSG00000060558	GNA15	40.6925	1.6332	0.394547	-4.13943	3.48164e-05	0.00011428
ENSG00000063015	SEZ6	151.349	1.18651	0.244481	-4.85317	1.21504e-06	4.90513e-06
ENSG00000064300	NGFR	434.35	1.26005	0.164896	-7.64147	2.14761e-14	2.12719e-13
ENSG00000064787	BCAS1	65.2311	-1.07086	0.305434	3.50604	0.00045483	0.00122615
ENSG00000064886	CHI3L2	20.6956	1.48069	0.517165	-2.86309	0.0041953	0.00938576
ENSG00000065518	NDUFB4	11045.8	-1.03223	0.0686783	15.03	4.67213e-51	9.41637e-49
ENSG00000066056	TIE1	13.5895	1.82968	0.687143	-2.66273	0.00775095	0.0164782
ENSG00000067191	CACNB1	1251.64	1.67399	0.104079	-16.0838	3.31211e-58	1.13728e-55
ENSG00000068489	PRR11	8921.86	-1.0992	0.0682724	16.1002	2.54265e-58	8.89545e-56
ENSG00000068971	PPP2R5B	4987.24	1.0312	0.0708608	-14.5525	5.63125e-48	9.15918e-46
ENSG00000068976	PYGM	427.434	1.07388	0.172763	-6.21594	5.10185e-10	3.10159e-09
ENSG00000070193	FGF10	28.3056	1.49631	0.504029	-2.9687	0.00299066	0.00688257
ENSG00000070214	SLC44A1	13627	-1.13369	0.0702629	16.1349	1.44977e-58	5.27091e-56
ENSG00000070526	ST6GALNAC1	76.2495	2.24762	0.307951	-7.29862	2.9073e-13	2.52493e-12
ENSG00000070729	CNGB1	22.7895	2.2758	0.598403	-3.80313	0.000142877	0.000419647
ENSG00000070731	ST6GALNAC2	247.12	1.01595	0.172052	-5.90489	3.52886e-09	1.94623e-08
ENSG00000070808	CAMK2A	39.7416	2.36365	0.431865	-5.47312	4.42168e-08	2.13786e-07
ENSG00000070985	TRPM5	320.903	1.07613	0.165307	-6.50986	7.52223e-11	5.03528e-10
ENSG00000071082	RPL31	94348.5	-1.01101	0.071659	14.1086	3.36076e-45	4.32744e-43
ENSG00000071794	HLTF	34465.3	-1.13577	0.0713824	15.9111	5.30633e-57	1.72614e-54
ENSG00000072571	HMMR	16293.8	-1.23801	0.0869175	14.2435	4.92027e-46	6.80834e-44
ENSG00000073146	MOV10L1	26.477	1.14892	0.471382	-2.43735	0.0147954	0.0295557
ENSG00000073861	TBX21	137.341	1.94304	0.210157	-9.24567	2.33778e-20	4.15202e-19
ENSG00000075223	SEMA3C	4756.93	-1.46212	0.23111	6.32652	2.50748e-10	1.5782e-09
ENSG00000075426	FOSL2	2560.33	1.20037	0.0882048	-13.6089	3.5436e-42	3.71217e-40
ENSG00000075461	CACNG4	100.274	1.01862	0.278991	-3.65108	0.000261136	0.000734746
ENSG00000075651	PLD1	1953.29	-1.17649	0.134826	8.72597	2.63911e-18	3.91162e-17
ENSG00000075826	SEC31B	736.707	1.06374	0.119819	-8.87789	6.81379e-19	1.05813e-17
ENSG00000076258	FMO4	379.363	-1.20203	0.146112	8.22675	1.92361e-16	2.35585e-15
ENSG00000077092	RARB	2538.62	-1.2767	0.109783	11.6292	2.92678e-31	1.38087e-29
ENSG00000077097	TOP2B	41732.3	-1.04742	0.0763708	13.7149	8.26244e-43	9.22904e-41
ENSG00000077274	CAPN6	15.1688	-2.11594	0.669541	3.16028	0.00157617	0.0038233
ENSG00000077522	ACTN2	687.55	1.49307	0.1307	-11.4237	3.18557e-30	1.38654e-28
ENSG00000077800	FKBP6	30.9436	1.94244	0.429057	-4.52724	5.97587e-06	2.19371e-05
ENSG00000077943	ITGA8	2487.61	-1.49753	0.0999571	14.9818	9.66084e-51	1.88559e-48
ENSG00000079337	RAPGEF3	923.369	2.70436	0.124177	-21.7783	3.72298e-105	6.27559e-102
ENSG00000079689	SCGN	5.23917	2.37398	1.04468	-2.27245	0.0230593	0.0440971
ENSG00000080007	DDX43	24.63	2.21033	0.501453	-4.40786	1.04398e-05	3.70904e-05
ENSG00000080031	PTPRH	181.818	1.05764	0.188856	-5.60021	2.14086e-08	1.07665e-07
ENSG00000080511	RDH8	15.3354	2.8144	0.67987	-4.13961	3.479e-05	0.000114213
ENSG00000080573	COL5A3	24.0143	1.44123	0.480666	-2.99841	0.00271394	0.00630048
ENSG00000080823	MOK	4103.17	1.05494	0.074544	-14.152	1.81613e-45	2.42264e-43
ENSG00000080854	IGSF9B	1236.42	1.25672	0.10031	-12.5283	5.22807e-36	3.48701e-34
ENSG00000081277	PKP1	2.23697	5.14614	1.89717	-2.71254	0.00667693	0.0143843
ENSG00000082126	MPP4	92.8099	1.3428	0.260754	-5.1497	2.60903e-07	1.14637e-06
ENSG00000083454	P2RX5	86.9912	1.29254	0.277689	-4.65463	3.24556e-06	1.23546e-05
ENSG00000084110	HAL	103.82	1.08893	0.239095	-4.55437	5.25432e-06	1.94191e-05
ENSG00000084636	COL16A1	123.246	1.81686	0.226677	-8.01519	1.09969e-15	1.24864e-14
ENSG00000084734	GCKR	12.1855	2.12851	0.685875	-3.10336	0.00191338	0.00457249
ENSG00000085465	OVGP1	833.766	1.38727	0.125068	-11.0921	1.37001e-28	5.19484e-27
ENSG00000085514	PILRA	137.026	2.01113	0.2525	-7.96487	1.65398e-15	1.83752e-14
ENSG00000085552	IGSF9	276.486	1.11702	0.15501	-7.20613	5.75661e-13	4.85178e-12
ENSG00000086730	LAT2	816.629	1.43173	0.127451	-11.2336	2.78999e-29	1.11974e-27
ENSG00000086967	MYBPC2	71.9103	1.69872	0.284524	-5.97039	2.36693e-09	1.33804e-08
ENSG00000087074	PPP1R15A	12128.6	1.57848	0.0912854	-17.2917	5.43356e-67	2.58331e-64
ENSG00000087085	ACHE	985.16	2.5109	0.108791	-23.0801	7.3451e-118	2.72386e-114
ENSG00000087237	CETP	81.8867	3.08764	0.316256	-9.76311	1.62112e-22	3.53217e-21
ENSG00000087589	CASS4	539.78	1.643	0.190626	-8.61898	6.75544e-18	9.62793e-17
ENSG00000088356	PDRG1	5781.99	1.11852	0.105219	-10.6304	2.1529e-26	6.70909e-25
ENSG00000088726	TMEM40	59.0386	2.94275	0.349762	-8.41359	3.97632e-17	5.20318e-16
ENSG00000088826	SMOX	2029.16	1.33194	0.119604	-11.1362	8.35681e-29	3.24167e-27
ENSG00000089101	CFAP61	98.8746	1.49352	0.278431	-5.36405	8.13742e-08	3.81213e-07
ENSG00000089116	LHX5	2.51241	5.33287	1.80899	-2.94798	0.00319856	0.00731833
ENSG00000089163	SIRT4	693.172	1.2611	0.12022	-10.49	9.60732e-26	2.78342e-24
ENSG00000089169	RPH3A	12.1518	2.46213	0.716135	-3.43808	0.000585857	0.00154898
ENSG00000089558	KCNH4	109.382	1.33539	0.225392	-5.92475	3.12773e-09	1.74e-08
ENSG00000089820	ARHGAP4	608.175	1.13401	0.117207	-9.67525	3.84163e-22	8.09449e-21
ENSG00000089847	ANKRD24	315.451	1.39334	0.160602	-8.67575	4.10828e-18	5.99336e-17
ENSG00000090975	PITPNM2	1782.97	1.25861	0.0847141	-14.8572	6.25267e-50	1.15937e-47
ENSG00000091010	POU4F3	36.7336	1.4129	0.389728	-3.62534	0.00028858	0.00080561
ENSG00000091128	LAMB4	69.3204	1.27745	0.289255	-4.41633	1.00391e-05	3.57557e-05
ENSG00000091136	LAMB1	13880.1	-1.03105	0.0978845	10.5333	6.06375e-26	1.80183e-24
ENSG00000091138	SLC26A3	90.4586	1.4802	0.271458	-5.45277	4.95926e-08	2.38595e-07
ENSG00000091317	CMTM6	15307.5	-1.02364	0.0841002	12.1716	4.40264e-34	2.59155e-32
ENSG00000091409	ITGA6	5894.61	-1.03682	0.085753	12.0908	1.18187e-33	6.80566e-32
ENSG00000091513	TF	144.526	2.45329	0.222867	-11.0079	3.50037e-28	1.27013e-26
ENSG00000091831	ESR1	84.5832	1.82461	0.268818	-6.78752	1.14081e-11	8.31518e-11
ENSG00000091986	CCDC80	1365.62	-1.19653	0.109406	10.9366	7.70528e-28	2.737e-26
ENSG00000092067	CEBPE	11.4742	2.15143	0.744984	-2.88789	0.00387839	0.00874324
ENSG00000092345	DAZL	13.3698	3.92588	0.796223	-4.93062	8.19677e-07	3.38722e-06
ENSG00000092850	TEKT2	219.75	1.61483	0.173251	-9.32076	1.15515e-20	2.10608e-19
ENSG00000092929	UNC13D	168.205	1.04197	0.188399	-5.53067	3.19017e-08	1.56819e-07
ENSG00000095303	PTGS1	53.6067	1.27055	0.366687	-3.46494	0.000530342	0.00141202
ENSG00000095370	SH2D3C	303.011	2.76268	0.163308	-16.9169	3.37544e-64	1.56468e-61
ENSG00000095752	IL11	69.1949	1.86052	0.333576	-5.5775	2.43997e-08	1.2188e-07
ENSG00000096088	PGC	15.2375	2.20406	0.687907	-3.20402	0.00135525	0.00333408
ENSG00000096092	TMEM14A	2061.49	-1.02897	0.0887719	11.5912	4.56642e-31	2.13814e-29
ENSG00000099338	CATSPERG	388.167	1.08182	0.156667	-6.90521	5.01294e-12	3.80475e-11
ENSG00000099365	STX1B	116.623	1.62062	0.232159	-6.98064	2.93832e-12	2.30175e-11
ENSG00000099625	CBARP	1108.4	1.48225	0.0985542	-15.04	4.01696e-51	8.18489e-49
ENSG00000099769	IGFALS	69.1198	1.03749	0.288917	-3.59096	0.00032946	0.000909461
ENSG00000099822	HCN2	1141.2	1.0457	0.126916	-8.23934	1.73166e-16	2.13169e-15
ENSG00000099849	RASSF7	680.569	1.08885	0.132574	-8.21312	2.15517e-16	2.61869e-15
ENSG00000099860	GADD45B	2293.58	1.7706	0.0889772	-19.8995	4.11196e-88	4.23577e-85
ENSG00000099866	MADCAM1	164.088	1.45623	0.190568	-7.64153	2.14654e-14	2.12719e-13
ENSG00000099957	P2RX6	78.6386	1.75096	0.275028	-6.36646	1.93438e-10	1.23171e-09
ENSG00000099960	SLC7A4	23.5632	1.83668	0.507316	-3.62038	0.000294169	0.000820099
ENSG00000100068	LRP5L	1627.87	1.39877	0.0955542	-14.6385	1.59578e-48	2.6899e-46
ENSG00000100095	SEZ6L	28.6617	2.74822	0.528929	-5.19582	2.03816e-07	9.08888e-07
ENSG00000100100	PIK3IP1	1368.41	1.63547	0.126871	-12.8907	5.07569e-38	4.0392e-36
ENSG00000100170	SLC5A1	20.6505	1.46767	0.525052	-2.79529	0.00518537	0.0113986
ENSG00000100228	RAB36	1573.42	1.28189	0.100556	-12.748	3.19811e-37	2.33462e-35
ENSG00000100253	MIOX	31.0762	1.71029	0.429788	-3.97939	6.90935e-05	0.000214955
ENSG00000100263	RHBDD3	10064.6	1.42624	0.101833	-14.0057	1.43871e-44	1.79037e-42
ENSG00000100276	RASL10A	172.458	1.50036	0.211304	-7.10049	1.24314e-12	1.01009e-11
ENSG00000100292	HMOX1	14056.2	1.32809	0.252377	-5.26233	1.42244e-07	6.46125e-07
ENSG00000100311	PDGFB	81.8472	1.787	0.28262	-6.32299	2.56557e-10	1.61148e-09
ENSG00000100314	CABP7	143.441	1.36326	0.199367	-6.83794	8.03418e-12	5.97074e-11
ENSG00000100346	CACNA1I	114.21	1.46746	0.24083	-6.09333	1.10585e-09	6.46221e-09
ENSG00000100362	PVALB	40.5785	-1.35553	0.393014	3.44905	0.000562554	0.0014914
ENSG00000100387	RBX1	8324.28	-1.02621	0.0721985	14.2138	7.52301e-46	1.03327e-43
ENSG00000100433	KCNK10	9.07905	2.31799	0.903045	-2.56686	0.0102625	0.0212446
ENSG00000100558	PLEK2	44.8775	1.33474	0.35332	-3.77772	0.000158268	0.000462433
ENSG00000100583	SAMD15	658.277	1.00488	0.125747	-7.99123	1.33594e-15	1.50037e-14
ENSG00000100867	DHRS2	409.526	1.07481	0.16657	-6.45261	1.09938e-10	7.21579e-10
ENSG00000100884	CPNE6	43.8416	2.31271	0.371945	-6.21787	5.03958e-10	3.06775e-09
ENSG00000100985	MMP9	136.733	1.16482	0.209216	-5.56755	2.5835e-08	1.28531e-07
ENSG00000101049	SGK2	184.786	2.10944	0.226155	-9.32738	1.08518e-20	1.98827e-19
ENSG00000101082	SLA2	481.489	1.3585	0.125952	-10.7859	4.01511e-27	1.36352e-25
ENSG00000101180	HRH3	22.9004	2.37776	0.531021	-4.4777	7.54505e-06	2.73083e-05
ENSG00000101194	SLC17A9	65.3319	1.74064	0.324784	-5.35939	8.35053e-08	3.90407e-07
ENSG00000101198	NKAIN4	8.25894	2.26741	0.849927	-2.66777	0.00763573	0.0162551
ENSG00000101203	COL20A1	82.2813	1.32393	0.28091	-4.71302	2.44077e-06	9.48778e-06
ENSG00000101222	SPEF1	197.451	1.86907	0.192519	-9.7085	2.77384e-22	5.96666e-21
ENSG00000101246	ARFRP1	5598.3	1.04573	0.0857887	-12.1896	3.53285e-34	2.11994e-32
ENSG00000101251	SEL1L2	10.1734	1.84983	0.751464	-2.46164	0.0138305	0.0278121
ENSG00000101255	TRIB3	9531.31	1.6926	0.0849054	-19.9351	2.0183e-88	2.20137e-85
ENSG00000101306	MYLK2	412.948	1.55237	0.161497	-9.61239	7.08833e-22	1.44908e-20
ENSG00000101327	PDYN	4.47803	3.55477	1.31747	-2.69817	0.00697211	0.0149626
ENSG00000101331	CCM2L	219.469	1.44302	0.194348	-7.42496	1.12815e-13	1.0259e-12
ENSG00000101412	E2F1	11725.5	1.17047	0.0768531	-15.23	2.235e-52	4.99294e-50
ENSG00000101425	BPI	7.36839	3.44904	1.04562	-3.29855	0.000971848	0.00245873
ENSG00000101470	TNNC2	62.0355	1.99569	0.327162	-6.09999	1.06076e-09	6.20655e-09
ENSG00000101680	LAMA1	8622.36	-1.07132	0.102746	10.4269	1.86912e-25	5.2511e-24
ENSG00000101843	PSMD10	12792.2	-1.17731	0.076539	15.3819	2.16545e-53	5.14767e-51
ENSG00000101883	RHOXF1	12.7372	2.42345	0.678575	-3.57138	0.000355102	0.000973721
ENSG00000101974	ATP11C	20032.2	-1.2286	0.0731029	16.8064	2.18936e-63	9.66549e-61
ENSG00000101977	MCF2	60.6218	1.28425	0.32568	-3.94329	8.0371e-05	0.000247919
ENSG00000102001	CACNA1F	141.363	2.38327	0.222853	-10.6944	1.08175e-26	3.4843e-25
ENSG00000102024	PLS3	129343	-1.04159	0.0675566	15.418	1.23931e-53	3.02359e-51
ENSG00000102038	SMARCA1	14901.6	-1.34049	0.0751369	17.8407	3.41658e-71	1.75973e-68
ENSG00000102057	KCND1	176.821	1.41089	0.196085	-7.1953	6.23227e-13	5.2289e-12
ENSG00000102128	RAB40AL	35.7929	1.35018	0.419492	-3.2186	0.00128817	0.003183
ENSG00000102287	GABRE	132.598	1.83575	0.256399	-7.15973	8.08333e-13	6.71209e-12
ENSG00000102385	DRP2	434.855	1.43925	0.181881	-7.91315	2.50962e-15	2.7502e-14
ENSG00000102387	TAF7L	391.853	2.3517	0.193468	-12.1555	5.36388e-34	3.13745e-32
ENSG00000102683	SGCG	30.1737	1.12918	0.48426	-2.33177	0.0197126	0.0382815
ENSG00000102794	ACOD1	24.38	1.81587	0.487865	-3.72207	0.000197595	0.000568826
ENSG00000102984	ZNF821	2994.11	1.27478	0.0777576	-16.3943	2.09895e-60	8.4606e-58
ENSG00000103044	HAS3	712.832	1.23139	0.107621	-11.4419	2.58176e-30	1.12903e-28
ENSG00000103056	SMPD3	333.632	1.13627	0.155748	-7.29556	2.97423e-13	2.58064e-12
ENSG00000103313	MEFV	57.6404	1.97764	0.317576	-6.2273	4.74552e-10	2.89541e-09
ENSG00000103355	PRSS33	21.4214	1.4002	0.508561	-2.75326	0.00590051	0.0128473
ENSG00000103375	AQP8	21.7612	1.517	0.507127	-2.99135	0.00277743	0.00643256
ENSG00000103490	PYCARD	63.5808	1.86102	0.31217	-5.96157	2.49829e-09	1.40616e-08
ENSG00000103710	RASL12	16.5126	2.30879	0.592835	-3.89449	9.84048e-05	0.000298384
ENSG00000103723	AP3B2	730.93	1.11526	0.13782	-8.09216	5.86151e-16	6.85272e-15
ENSG00000104055	TGM5	11.7543	3.68984	0.839702	-4.39423	1.11164e-05	3.92985e-05
ENSG00000104221	BRF2	2848.44	1.22774	0.0773877	-15.8648	1.11037e-56	3.48958e-54
ENSG00000104321	TRPA1	689.883	-1.05312	0.114571	9.1919	3.85972e-20	6.68849e-19
ENSG00000104413	ESRP1	26.6172	1.19422	0.46651	-2.55989	0.0104704	0.0216315
ENSG00000104783	KCNN4	68.9389	1.1082	0.298055	-3.71811	0.000200719	0.000576656
ENSG00000104818	CGB2	10.9654	2.65688	0.791088	-3.35851	0.000783642	0.00201838
ENSG00000104826	LHB	97.2415	1.07065	0.280679	-3.8145	0.000136461	0.000401947
ENSG00000104827	CGB3	17.8439	2.70057	0.631965	-4.27328	1.92617e-05	6.56405e-05
ENSG00000104848	KCNA7	75.4139	1.48743	0.302836	-4.91167	9.03031e-07	3.70688e-06
ENSG00000104938	CLEC4M	2.16967	5.10747	1.89429	-2.69624	0.00701264	0.0150426
ENSG00000104941	RSPH6A	21.1109	1.28177	0.500723	-2.55985	0.0104718	0.0216319
ENSG00000104967	NOVA2	267.079	1.03214	0.187668	-5.49981	3.802e-08	1.85323e-07
ENSG00000105122	RASAL3	19.5614	1.20269	0.512418	-2.34709	0.0189207	0.0368593
ENSG00000105146	AURKC	192.292	2.19866	0.195337	-11.2557	2.17013e-29	8.80494e-28
ENSG00000105204	DYRK1B	5910.13	1.39685	0.0713119	-19.5879	1.9607e-85	1.81776e-82
ENSG00000105321	CCDC9	2970.46	1.0391	0.0768076	-13.5287	1.05949e-41	1.0619e-39
ENSG00000105499	PLA2G4C	422.618	1.99756	0.134465	-14.8556	6.39601e-50	1.17421e-47
ENSG00000105550	FGF21	259.738	4.23694	0.23532	-18.005	1.77849e-72	9.69902e-70
ENSG00000105576	TNPO2	25856.2	1.04431	0.0809138	-12.9064	4.14084e-38	3.32379e-36
ENSG00000105605	CACNG7	26.4542	1.18331	0.487594	-2.42684	0.0152308	0.0303405
ENSG00000105610	KLF1	29.437	1.21711	0.455095	-2.6744	0.0074862	0.0159569
ENSG00000105650	PDE4C	108.145	1.77029	0.239828	-7.38148	1.56542e-13	1.39683e-12
ENSG00000105664	COMP	141.513	1.02538	0.247043	-4.15061	3.31594e-05	0.000109286
ENSG00000105717	PBX4	438.625	1.34068	0.142747	-9.39202	5.88609e-21	1.10242e-19
ENSG00000105737	GRIK5	218.032	1.91405	0.173169	-11.053	2.11918e-28	7.85076e-27
ENSG00000105771	SMG9	5945.5	1.31448	0.102974	-12.7652	2.56605e-37	1.88808e-35
ENSG00000105792	CFAP69	1064.91	1.32934	0.134286	-9.89929	4.19246e-23	9.56171e-22
ENSG00000105851	PIK3CG	17.7641	2.21005	0.610636	-3.61926	0.000295442	0.000822782
ENSG00000105989	WNT2	32.9213	1.27383	0.416286	-3.05999	0.00221342	0.00523486
ENSG00000106038	EVX1	21.4587	1.83991	0.520189	-3.53701	0.000404682	0.00109927
ENSG00000106089	STX1A	1319.5	1.48201	0.113525	-13.0545	5.98879e-39	4.95733e-37
ENSG00000106328	FSCN3	82.3106	1.6236	0.270529	-6.00155	1.95441e-09	1.11366e-08
ENSG00000106331	PAX4	8.82206	3.7517	0.990237	-3.78869	0.000151445	0.000443617
ENSG00000106366	SERPINE1	54.5934	2.29514	0.347494	-6.60482	3.97991e-11	2.72811e-10
ENSG00000106384	MOGAT3	9.10787	1.99897	0.810759	-2.46556	0.01368	0.0275472
ENSG00000106460	TMEM106B	8715.35	-1.05619	0.0762867	13.8451	1.36231e-43	1.61923e-41
ENSG00000106483	SFRP4	185.527	1.74473	0.19075	-9.14669	5.87043e-20	1.00507e-18
ENSG00000106809	OGN	150.066	1.13301	0.235276	-4.81569	1.46695e-06	5.86717e-06
ENSG00000107014	RLN1	136.729	-1.33697	0.21799	6.1332	8.61306e-10	5.09231e-09
ENSG00000107159	CA9	11.3424	1.80174	0.725995	-2.48175	0.013074	0.0264677
ENSG00000107447	DNTT	10.4568	2.39035	0.743776	-3.21381	0.00130988	0.00323141
ENSG00000107562	CXCL12	109.547	-1.05246	0.308459	3.41199	0.000644898	0.00169061
ENSG00000107742	SPOCK2	306.545	1.27269	0.178994	-7.11023	1.15846e-12	9.45012e-12
ENSG00000107796	ACTA2	1165.23	-1.55132	0.123926	12.5182	5.94018e-36	3.93367e-34
ENSG00000107798	LIPA	11521.8	-1.01196	0.0760548	13.3056	2.14681e-40	1.91376e-38
ENSG00000107831	FGF8	77.3803	1.03339	0.280878	-3.67913	0.000234029	0.000664223
ENSG00000108242	CYP2C18	23.9239	1.43089	0.467854	-3.05841	0.00222512	0.00525917
ENSG00000108381	ASPA	4.43978	2.89841	1.22717	-2.36187	0.0181831	0.0355645
ENSG00000108405	P2RX1	79.7785	1.94791	0.341334	-5.70674	1.15161e-08	5.97627e-08
ENSG00000108515	ENO3	629.911	1.67296	0.120354	-13.9003	6.30532e-44	7.59177e-42
ENSG00000108556	CHRNE	57.3699	1.16273	0.311345	-3.73455	0.000188051	0.000542951
ENSG00000108984	MAP2K6	3865.17	-1.02141	0.0864073	11.8209	3.04578e-32	1.54726e-30
ENSG00000109063	MYH3	544.495	1.15503	0.364598	-3.16796	0.00153515	0.00373308
ENSG00000109101	FOXN1	15.5192	2.02567	0.626446	-3.23359	0.00122246	0.00303418
ENSG00000109182	CWH43	6.02377	3.93217	1.20778	-3.25569	0.00113117	0.00282714
ENSG00000109321	AREG	59.6985	1.41172	0.341211	-4.13738	3.51287e-05	0.000115223
ENSG00000109846	CRYAB	656.333	6.0612	0.197575	-30.6779	1.12199e-206	2.0804e-202
ENSG00000109991	P2RX3	8.10181	2.73112	0.886148	-3.08201	0.00205606	0.00489391
ENSG00000110031	LPXN	654.981	1.30423	0.123922	-10.5246	6.65326e-26	1.96754e-24
ENSG00000110169	HPX	75.7023	1.25331	0.310434	-4.03729	5.40712e-05	0.000171965
ENSG00000110203	FOLR3	22.3096	1.58449	0.50083	-3.16373	0.00155759	0.00378219
ENSG00000110324	IL10RA	468.501	1.08939	0.131026	-8.31429	9.23008e-17	1.16345e-15
ENSG00000110436	SLC1A2	68.8797	1.07251	0.310585	-3.45321	0.000553955	0.0014705
ENSG00000110777	POU2AF1	8.72078	2.30741	0.856809	-2.69303	0.00708061	0.0151744
ENSG00000110799	VWF	28.0817	1.43714	0.431086	-3.33377	0.000856763	0.00219088
ENSG00000110887	DAO	10.3431	2.10869	0.841124	-2.50699	0.0121763	0.024783
ENSG00000110934	BIN2	22.6788	2.05448	0.507736	-4.04635	5.2023e-05	0.000165826
ENSG00000111012	CYP27B1	439.487	1.74072	0.127999	-13.5995	4.03085e-42	4.15223e-40
ENSG00000111087	GLI1	656.805	1.45062	0.1153	-12.5813	2.67637e-36	1.82446e-34
ENSG00000111218	PRMT8	6.81273	2.87692	0.976813	-2.94521	0.0032274	0.00737977
ENSG00000111262	KCNA1	30.1268	1.16487	0.450666	-2.58478	0.00974423	0.0202735
ENSG00000111319	SCNN1A	53.9078	1.59431	0.328145	-4.85856	1.18245e-06	4.78712e-06
ENSG00000111339	ART4	58.5969	1.55931	0.321887	-4.8443	1.27062e-06	5.11724e-06
ENSG00000111344	RASAL1	662.619	1.12289	0.15125	-7.42408	1.13563e-13	1.03069e-12
ENSG00000111405	ENDOU	127.57	1.24945	0.215637	-5.79425	6.86265e-09	3.65548e-08
ENSG00000111452	ADGRD1	42.2208	1.14669	0.377356	-3.03875	0.00237564	0.0055829
ENSG00000111644	ACRBP	92.0873	1.99415	0.254482	-7.83608	4.64814e-15	4.93336e-14
ENSG00000111664	GNB3	444.055	1.10959	0.128358	-8.64449	5.40453e-18	7.78639e-17
ENSG00000111729	CLEC4A	62.9804	1.06866	0.297761	-3.589	0.000331952	0.000915387
ENSG00000111846	GCNT2	770.793	-1.03771	0.112735	9.20487	3.42083e-20	5.9502e-19
ENSG00000111886	GABRR2	126.06	1.93869	0.269904	-7.18289	6.8254e-13	5.69818e-12
ENSG00000112041	TULP1	40.9157	1.49931	0.389747	-3.84688	0.00011963	0.000356162
ENSG00000112053	SLC26A8	13.3095	2.89666	0.68943	-4.20153	2.65115e-05	8.84924e-05
ENSG00000112116	IL17F	52.2422	1.49843	0.385661	-3.88535	0.000102182	0.000308527
ENSG00000112195	TREML2	16.8026	2.00823	0.60026	-3.34559	0.000821066	0.00210736
ENSG00000112561	TFEB	1987.57	1.11346	0.0880109	-12.6514	1.09846e-36	7.80371e-35
ENSG00000112562	SMOC2	10.4424	-2.26271	0.852783	2.65332	0.00797036	0.0168698
ENSG00000112874	NUDT12	3711.99	-1.03231	0.0801177	12.885	5.47067e-38	4.31648e-36
ENSG00000113249	HAVCR1	34.5714	3.09793	0.444489	-6.96965	3.17725e-12	2.47844e-11
ENSG00000113430	IRX4	58.1075	3.39689	0.369846	-9.18458	4.13119e-20	7.1389e-19
ENSG00000113739	STC2	25373	1.57792	0.105071	-15.0177	5.62518e-51	1.12153e-48
ENSG00000113889	KNG1	13.9306	1.77194	0.666759	-2.65754	0.00787125	0.0166837
ENSG00000113905	HRG	20.2274	2.22902	0.574107	-3.88258	0.000103353	0.00031191
ENSG00000114019	AMOTL2	8100.86	1.25514	0.0869727	-14.4314	3.28279e-47	4.9893e-45
ENSG00000114124	GRK7	15.0682	1.53719	0.614585	-2.50118	0.012378	0.0251577
ENSG00000114200	BCHE	1386.15	-1.34336	0.110239	12.1859	3.69509e-34	2.21014e-32
ENSG00000114349	GNAT1	126.43	1.09918	0.254237	-4.32347	1.53597e-05	5.31837e-05
ENSG00000114638	UPK1B	165.168	-1.16444	0.208881	5.57466	2.48011e-08	1.23685e-07
ENSG00000114654	EFCC1	10.7906	1.76185	0.740599	-2.37895	0.017362	0.0340915
ENSG00000114757	PEX5L	156.807	1.10425	0.207835	-5.31309	1.0778e-07	4.95773e-07
ENSG00000115085	ZAP70	31.6459	1.51476	0.429889	-3.5236	0.000425722	0.00115271
ENSG00000115137	DNAJC27	1351.7	1.21493	0.122265	-9.93689	2.87663e-23	6.64239e-22
ENSG00000115155	OTOF	34.7063	1.99833	0.422238	-4.73271	2.21546e-06	8.66829e-06
ENSG00000115165	CYTIP	73.9959	1.19531	0.298958	-3.99824	6.38157e-05	0.000200113
ENSG00000115252	PDE1A	334.265	-1.25106	0.169149	7.39617	1.40168e-13	1.25555e-12
ENSG00000115257	PCSK4	407.317	1.17652	0.134936	-8.71908	2.80465e-18	4.14617e-17
ENSG00000115266	APC2	2993.43	1.17487	0.0821331	-14.3045	2.05154e-46	2.94881e-44
ENSG00000115459	ELMOD3	4374.15	1.31633	0.0778857	-16.9008	4.43655e-64	2.0064e-61
ENSG00000115523	GNLY	36.2793	1.76037	0.403656	-4.36106	1.29434e-05	4.5291e-05
ENSG00000115592	PRKAG3	13.9931	2.06769	0.683352	-3.0258	0.00247978	0.0058063
ENSG00000115596	WNT6	115.14	1.8623	0.247573	-7.52224	5.38445e-14	5.11467e-13
ENSG00000115607	IL18RAP	50.6668	2.71311	0.35078	-7.7345	1.03813e-14	1.06349e-13
ENSG00000115738	ID2	15068.7	-1.23707	0.0762302	16.228	3.19491e-59	1.23417e-56
ENSG00000115850	LCT	453.295	1.78464	0.143927	-12.3997	2.6246e-35	1.64967e-33
ENSG00000115902	SLC1A4	7071.31	1.65006	0.0862159	-19.1387	1.2032e-81	9.29575e-79
ENSG00000116014	KISS1R	36.1673	1.54312	0.417973	-3.69192	0.000222569	0.000633734
ENSG00000116106	EPHA4	6639.42	-1.06483	0.084728	12.5676	3.18038e-36	2.13661e-34
ENSG00000116157	GPX7	9.03515	1.83297	0.792129	-2.31398	0.0206688	0.0399417
ENSG00000116254	CHD5	270.744	1.22671	0.169219	-7.24927	4.19014e-13	3.58862e-12
ENSG00000116299	KIAA1324	264.99	2.50336	0.173189	-14.4545	2.34823e-47	3.6589e-45
ENSG00000116329	OPRD1	2500.07	1.76513	0.087813	-20.101	7.2313e-90	8.93885e-87
ENSG00000116703	PDC	29.8713	1.4873	0.42505	-3.49912	0.00046679	0.00125456
ENSG00000116748	AMPD1	106.152	1.51478	0.256135	-5.91396	3.33972e-09	1.85017e-08
ENSG00000116761	CTH	6030.74	1.78515	0.125746	-14.1965	9.63326e-46	1.31338e-43
ENSG00000116774	OLFML3	63.1621	-1.01647	0.337685	3.01011	0.00261153	0.00608404
ENSG00000116809	ZBTB17	4454	1.05121	0.0746582	-14.0803	5.0223e-45	6.37832e-43
ENSG00000116885	OSCP1	1481.01	1.19207	0.105103	-11.3419	8.13331e-30	3.38134e-28
ENSG00000117013	KCNQ4	399.297	1.44367	0.139222	-10.3696	3.41089e-25	9.3696e-24
ENSG00000117480	FAAH	535.106	1.45482	0.128099	-11.357	6.84299e-30	2.85772e-28
ENSG00000117569	PTBP2	9925.77	1.08893	0.112221	-9.70342	2.9156e-22	6.23523e-21
ENSG00000117601	SERPINC1	218.074	1.84457	0.19243	-9.58568	9.18504e-22	1.85522e-20
ENSG00000118004	COLEC11	370.709	1.25124	0.162682	-7.69132	1.45621e-14	1.47064e-13
ENSG00000118017	A4GNT	13.632	2.92275	0.68595	-4.26087	2.03631e-05	6.90893e-05
ENSG00000118156	ZNF541	13.0592	1.54806	0.69092	-2.24057	0.0250539	0.0474708
ENSG00000118181	RPS25	60539.6	-1.06946	0.0723011	14.7917	1.65755e-49	2.92707e-47
ENSG00000118193	KIF14	16599.4	-1.02663	0.0796662	12.8867	5.3484e-38	4.23804e-36
ENSG00000118194	TNNT2	28.0961	2.72064	0.480602	-5.66089	1.50588e-08	7.71324e-08
ENSG00000118271	TTR	19.4775	1.596	0.574503	-2.77805	0.00546866	0.0119702
ENSG00000118473	SGIP1	24.7831	-1.34852	0.570923	2.36201	0.0181764	0.035555
ENSG00000118514	ALDH8A1	977.866	1.99765	0.108064	-18.4858	2.68595e-76	1.77868e-73
ENSG00000118515	SGK1	2005.58	1.13982	0.091597	-12.4438	1.51122e-35	9.83193e-34
ENSG00000119283	TRIM67	168.548	1.35368	0.191431	-7.07138	1.53406e-12	1.23404e-11
ENSG00000119508	NR4A3	587.508	1.14326	0.11426	-10.0057	1.43835e-23	3.42362e-22
ENSG00000119535	CSF3R	71.5475	1.98061	0.311978	-6.34855	2.17359e-10	1.37693e-09
ENSG00000119614	VSX2	93.6061	1.72171	0.269003	-6.40033	1.55045e-10	9.99598e-10
ENSG00000119915	ELOVL3	31.5479	1.81444	0.461268	-3.93359	8.36871e-05	0.000257079
ENSG00000120094	HOXB1	22.4774	5.40765	0.816778	-6.62071	3.57466e-11	2.46582e-10
ENSG00000120129	DUSP1	12060.8	1.79205	0.0896019	-20.0001	5.49586e-89	6.36901e-86
ENSG00000120329	SLC25A2	26.7904	1.28058	0.457352	-2.79999	0.00511046	0.0112459
ENSG00000120332	TNN	219.25	2.39999	0.192843	-12.4453	1.4839e-35	9.68818e-34
ENSG00000120457	KCNJ5	39.5459	1.20814	0.401772	-3.00703	0.0026381	0.00614056
ENSG00000120616	EPC1	7037.37	1.13299	0.0732929	-15.4584	6.62128e-54	1.63696e-51
ENSG00000120708	TGFBI	19.1068	1.92705	0.547577	-3.51922	0.000432816	0.00117072
ENSG00000120875	DUSP4	1053.44	1.11052	0.12592	-8.8192	1.15278e-18	1.76215e-17
ENSG00000120903	CHRNA2	30.503	3.31856	0.497473	-6.67084	2.54351e-11	1.78373e-10
ENSG00000120937	NPPB	8.98661	3.00696	0.98628	-3.0488	0.00229761	0.00541737
ENSG00000121075	TBX4	36.5457	1.34695	0.391911	-3.43688	0.00058845	0.00155472
ENSG00000121101	TEX14	434.667	1.14828	0.133225	-8.61911	6.74753e-18	9.62405e-17
ENSG00000121152	NCAPH	9283.12	-1.09337	0.0733509	14.906	3.01364e-50	5.64433e-48
ENSG00000121417	ZNF211	4425.77	1.11567	0.0853333	-13.0742	4.62284e-39	3.86111e-37
ENSG00000121577	POPDC2	70.8873	1.07794	0.297784	-3.61986	0.000294763	0.000821571
ENSG00000121594	CD80	43.7836	1.03717	0.353514	-2.93387	0.00334763	0.00763596
ENSG00000121933	TMIGD3	11.5559	2.20057	0.736561	-2.98762	0.00281156	0.00650755
ENSG00000122012	SV2C	10.0416	1.8583	0.770328	-2.41234	0.0158504	0.0314262
ENSG00000122176	FMOD	19.1023	1.39641	0.565599	-2.46891	0.0135525	0.0273281
ENSG00000122477	LRRC39	322.452	1.47959	0.16889	-8.76069	1.94065e-18	2.91838e-17
ENSG00000122728	TAF1L	12.2283	1.79161	0.680188	-2.634	0.0084386	0.0177684
ENSG00000122733	PHF24	156.689	1.77133	0.216528	-8.1806	2.82432e-16	3.39175e-15
ENSG00000122735	DNAI1	104.383	1.35757	0.239241	-5.67446	1.39126e-08	7.15583e-08
ENSG00000122877	EGR2	132.656	1.0294	0.210331	-4.89419	9.8709e-07	4.02609e-06
ENSG00000123329	ARHGAP9	133.595	3.16707	0.245358	-12.9079	4.0602e-38	3.27323e-36
ENSG00000123358	NR4A1	3720.05	1.26654	0.0763924	-16.5795	9.81022e-62	4.13411e-59
ENSG00000123395	ATG101	6419.69	1.04338	0.0828486	-12.5938	2.28433e-36	1.56296e-34
ENSG00000123560	PLP1	74.4111	2.17087	0.293495	-7.3966	1.39711e-13	1.25267e-12
ENSG00000123572	NRK	177.713	-1.16796	0.208264	5.60806	2.04608e-08	1.03065e-07
ENSG00000123700	KCNJ2	449.256	1.66473	0.126843	-13.1244	2.38686e-39	2.04894e-37
ENSG00000123901	GPR83	117.152	1.24616	0.250259	-4.97948	6.37547e-07	2.66608e-06
ENSG00000124143	ARHGAP40	68.6904	1.52478	0.282499	-5.39748	6.75845e-08	3.20417e-07
ENSG00000124194	GDAP1L1	169.886	2.79682	0.222511	-12.5694	3.11203e-36	2.0983e-34
ENSG00000124196	GTSF1L	11.3488	1.74338	0.737946	-2.36247	0.0181536	0.0355142
ENSG00000124216	SNAI1	438.282	1.30936	0.159871	-8.19008	2.61053e-16	3.14314e-15
ENSG00000124257	NEURL2	89.6132	1.18418	0.260408	-4.54741	5.43093e-06	2.00359e-05
ENSG00000124391	IL17C	15.3042	1.74652	0.588965	-2.96541	0.00302276	0.00695134
ENSG00000124449	IRGC	20.6889	2.08294	0.612398	-3.40128	0.00067072	0.00175039
ENSG00000124557	BTN1A1	132.123	2.15016	0.233387	-9.21289	3.17459e-20	5.53746e-19
ENSG00000124610	H1-1	24.8404	1.26127	0.461221	-2.73463	0.00624501	0.013529
ENSG00000124657	OR2B6	43.6724	1.65076	0.391595	-4.21548	2.49242e-05	8.35555e-05
ENSG00000124664	SPDEF	38.7751	2.43672	0.413461	-5.89346	3.78183e-09	2.07771e-08
ENSG00000124713	GNMT	120.076	1.16595	0.226622	-5.14494	2.67608e-07	1.17416e-06
ENSG00000124721	DNAH8	170.161	1.19888	0.205511	-5.83365	5.42264e-09	2.9331e-08
ENSG00000124749	COL21A1	257.892	-1.13359	0.189893	5.96965	2.3776e-09	1.34366e-08
ENSG00000124772	CPNE5	66.0434	1.21054	0.307789	-3.93303	8.38813e-05	0.00025759
ENSG00000124827	GCM2	26.259	1.31535	0.472579	-2.78334	0.00538024	0.0118004
ENSG00000125084	WNT1	2.60137	5.36452	1.9401	-2.76508	0.00569097	0.0124246
ENSG00000125148	MT2A	1092.11	-1.15531	0.138812	8.32284	8.58775e-17	1.08396e-15
ENSG00000125337	KIF25	100.905	1.20573	0.248236	-4.85717	1.19072e-06	4.81431e-06
ENSG00000125462	C1orf61	343.726	1.12439	0.144009	-7.80781	5.81915e-15	6.12365e-14
ENSG00000125533	BHLHE23	20.2591	1.51058	0.537239	-2.81175	0.00492723	0.010875
ENSG00000125740	FOSB	794.873	1.83354	0.122981	-14.909	2.87858e-50	5.4464e-48
ENSG00000125743	SNRPD2	28355.5	-1.0976	0.072821	15.0726	2.4527e-51	5.10988e-49
ENSG00000125798	FOXA2	20.9937	1.37675	0.545322	-2.52466	0.0115811	0.0236991
ENSG00000125823	CSTL1	13.0431	2.35928	0.742007	-3.1796	0.00147479	0.00360237
ENSG00000125845	BMP2	4626.55	-1.105	0.131156	8.4251	3.60457e-17	4.7435e-16
ENSG00000125848	FLRT3	3530.9	-1.15051	0.108927	10.5622	4.45965e-26	1.34457e-24
ENSG00000125850	OVOL2	149.856	1.01166	0.21544	-4.69577	2.65603e-06	1.02536e-05
ENSG00000125872	LRRN4	41.7876	1.12249	0.359392	-3.1233	0.00178836	0.00430088
ENSG00000125998	FAM83C	63.9066	1.95262	0.318055	-6.13925	8.29103e-10	4.91314e-09
ENSG00000126259	KIRREL2	27.9319	1.33261	0.443776	-3.00289	0.00267428	0.00621827
ENSG00000126603	GLIS2	138.876	1.32147	0.214499	-6.16074	7.24038e-10	4.32371e-09
ENSG00000126759	CFP	225.768	1.32993	0.223172	-5.95923	2.53429e-09	1.42526e-08
ENSG00000126787	DLGAP5	22464.9	-1.07189	0.0708166	15.1362	9.34702e-52	2.03897e-49
ENSG00000126856	PRDM7	63.1867	2.10034	0.307051	-6.84034	7.90061e-12	5.87617e-11
ENSG00000126860	EVI2A	30.6325	1.50262	0.420519	-3.57326	0.000352566	0.00096734
ENSG00000127191	TRAF2	8431.47	1.28788	0.0896586	-14.3642	8.67545e-47	1.28688e-44
ENSG00000127241	MASP1	107.458	1.10572	0.243915	-4.53324	5.80861e-06	2.13485e-05
ENSG00000127325	BEST3	31.0065	1.04545	0.407349	-2.56646	0.0102742	0.0212664
ENSG00000127528	KLF2	233.295	1.10907	0.180832	-6.13315	8.61534e-10	5.09231e-09
ENSG00000127743	IL17B	41.8987	1.62243	0.37877	-4.28341	1.84048e-05	6.2925e-05
ENSG00000128052	KDR	125.183	-1.04407	0.236108	4.422	9.7791e-06	3.48566e-05
ENSG00000128165	ADM2	1500.84	1.5749	0.132286	-11.9053	1.1112e-32	5.87007e-31
ENSG00000128218	VPREB3	109.086	1.24684	0.247754	-5.03255	4.83989e-07	2.05499e-06
ENSG00000128276	RFPL3	100.332	1.49048	0.262209	-5.68432	1.31337e-08	6.77333e-08
ENSG00000128310	GALR3	27.0352	1.52199	0.463619	-3.28284	0.00102766	0.00258757
ENSG00000128322	IGLL1	22.6691	1.37049	0.507841	-2.69866	0.00696196	0.0149477
ENSG00000128482	RNF112	68.3399	1.10821	0.292416	-3.78983	0.000150753	0.000441728
ENSG00000128510	CPA4	31.5213	1.63843	0.456023	-3.59288	0.000327043	0.000903597
ENSG00000128512	DOCK4	5267.98	-1.02046	0.0826796	12.3423	5.35911e-35	3.35705e-33
ENSG00000128563	PRKRIP1	6980.22	1.12828	0.0979585	-11.518	1.07098e-30	4.86718e-29
ENSG00000128564	VGF	131.365	2.1046	0.233348	-9.01917	1.89513e-19	3.10968e-18
ENSG00000128683	GAD1	1187.3	1.0444	0.105663	-9.88427	4.87099e-23	1.10413e-21
ENSG00000128709	HOXD9	540.113	-1.14768	0.145441	7.891	2.9977e-15	3.26002e-14
ENSG00000128917	DLL4	321.823	1.29044	0.178434	-7.23206	4.75722e-13	4.0444e-12
ENSG00000128965	CHAC1	5550.64	1.95413	0.129125	-15.1337	9.7077e-52	2.09302e-49
ENSG00000129214	SHBG	113.238	1.4944	0.276434	-5.406	6.44479e-08	3.06016e-07
ENSG00000129450	SIGLEC9	6.85528	3.07123	1.02354	-3.00059	0.00269455	0.00625859
ENSG00000129467	ADCY4	111.689	1.88074	0.23811	-7.8986	2.8205e-15	3.07573e-14
ENSG00000129493	HEATR5A	3671.42	-1.03395	0.0831779	12.4306	1.78277e-35	1.14381e-33
ENSG00000129654	FOXJ1	201.181	4.21364	0.268786	-15.6765	2.18865e-55	6.14877e-53
ENSG00000129673	AANAT	92.701	1.90128	0.261821	-7.26177	3.82053e-13	3.28725e-12
ENSG00000129988	LBP	44.4699	2.49797	0.373382	-6.69013	2.22976e-11	1.57562e-10
ENSG00000129993	CBFA2T3	22.6098	1.2707	0.561422	-2.26336	0.0236133	0.0450635
ENSG00000130055	GDPD2	48.2515	1.01421	0.369554	-2.74441	0.00606204	0.0131634
ENSG00000130176	CNN1	127.278	1.85654	0.254586	-7.29239	3.04508e-13	2.6384e-12
ENSG00000130182	ZSCAN10	80.722	1.6677	0.287349	-5.80375	6.48482e-09	3.47218e-08
ENSG00000130222	GADD45G	319.239	2.46228	0.179599	-13.7099	8.86246e-43	9.78141e-41
ENSG00000130287	NCAN	93.5611	1.26069	0.27316	-4.6152	3.92721e-06	1.47704e-05
ENSG00000130307	USHBP1	108.759	1.27063	0.245291	-5.18012	2.21743e-07	9.84334e-07
ENSG00000130383	FUT5	11.1295	2.48805	0.772579	-3.22045	0.00127991	0.00316471
ENSG00000130427	EPO	12.9367	1.85166	0.662183	-2.7963	0.0051692	0.0113657
ENSG00000130487	KLHDC7B	33.0642	3.69304	0.497396	-7.42474	1.13004e-13	1.02711e-12
ENSG00000130518	IQCN	114.19	3.06899	0.256967	-11.9431	7.05052e-33	3.80031e-31
ENSG00000130528	HRC	53.4029	1.23509	0.362071	-3.4112	0.000646785	0.00169436
ENSG00000130540	SULT4A1	2979.46	2.25129	0.115566	-19.4806	1.60408e-84	1.41632e-81
ENSG00000130561	SAG	84.0966	1.3916	0.298391	-4.66368	3.10605e-06	1.18625e-05
ENSG00000130592	LSP1	7.82156	2.27916	0.996495	-2.28718	0.0221854	0.042584
ENSG00000130653	PNPLA7	402.538	1.23362	0.143436	-8.60049	7.93737e-18	1.1209e-16
ENSG00000130701	RBBP8NL	24.5323	1.52956	0.478157	-3.19886	0.00137973	0.00338803
ENSG00000130711	PRDM12	76.2683	1.38247	0.316088	-4.3737	1.22158e-05	4.2972e-05
ENSG00000130766	SESN2	45294.3	1.96577	0.085269	-23.0537	1.35073e-117	4.17422e-114
ENSG00000130822	PNCK	150.029	1.13057	0.21942	-5.15251	2.57022e-07	1.12958e-06
ENSG00000130827	PLXNA3	5611.02	1.05411	0.0854687	-12.3333	5.99166e-35	3.7281e-33
ENSG00000131044	TTLL9	228.191	1.02771	0.162857	-6.3105	2.78135e-10	1.73876e-09
ENSG00000131095	GFAP	300.851	1.10436	0.165281	-6.68167	2.36239e-11	1.66237e-10
ENSG00000131142	CCL25	39.3156	3.27495	0.463948	-7.05887	1.67857e-12	1.34794e-11
ENSG00000131171	SH3BGRL	6515.67	-1.02388	0.0766437	13.359	1.04963e-40	9.68268e-39
ENSG00000131174	COX7B	19421.2	-1.1136	0.0707936	15.7302	9.38761e-56	2.67792e-53
ENSG00000131183	SLC34A1	17.9406	2.35826	0.575386	-4.09857	4.15704e-05	0.000134567
ENSG00000131386	GALNT15	58.7296	1.26204	0.304072	-4.15046	3.31801e-05	0.000109334
ENSG00000131398	KCNC3	372.658	1.05272	0.164672	-6.39284	1.62831e-10	1.04761e-09
ENSG00000131400	NAPSA	105.297	1.61098	0.239281	-6.73262	1.66641e-11	1.18886e-10
ENSG00000131482	G6PC	19.5756	2.48858	0.568124	-4.38035	1.1849e-05	4.17371e-05
ENSG00000131747	TOP2A	96756.2	-1.20067	0.0816242	14.7097	5.58833e-49	9.50631e-47
ENSG00000131781	FMO5	296.136	-1.2434	0.157691	7.88508	3.14347e-15	3.41254e-14
ENSG00000131864	USP29	13.5762	3.00517	0.765606	-3.92522	8.66511e-05	0.00026548
ENSG00000131910	NR0B2	11.2166	1.73307	0.695475	-2.49192	0.0127056	0.0257839
ENSG00000132002	DNAJB1	114986	1.18137	0.243918	-4.8433	1.277e-06	5.14071e-06
ENSG00000132026	RTBDN	97.1696	1.90473	0.251636	-7.5694	3.7494e-14	3.62847e-13
ENSG00000132185	FCRLA	6.7192	2.58781	0.98221	-2.63469	0.00842151	0.0177344
ENSG00000132275	RRP8	6682.32	1.02143	0.0798746	-12.7879	1.91521e-37	1.42047e-35
ENSG00000132464	ENAM	30.6651	1.74313	0.485828	-3.58796	0.000333277	0.000918902
ENSG00000132470	ITGB4	405.698	1.08564	0.144548	-7.51057	5.88687e-14	5.5691e-13
ENSG00000132481	TRIM47	638.522	1.12579	0.128374	-8.76959	1.7932e-18	2.70101e-17
ENSG00000132510	KDM6B	2596.49	1.37391	0.107284	-12.8063	1.51184e-37	1.15837e-35
ENSG00000132514	CLEC10A	3.23585	4.69384	1.66865	-2.81296	0.00490882	0.0108408
ENSG00000132517	SLC52A1	62.5301	1.09985	0.315607	-3.48489	0.000492334	0.00131882
ENSG00000132535	DLG4	922.32	1.0437	0.106481	-9.80172	1.10684e-22	2.44032e-21
ENSG00000132639	SNAP25	71.9002	1.3103	0.325788	-4.02193	5.77227e-05	0.000182706
ENSG00000132677	RHBG	27.8158	1.56072	0.471151	-3.31256	0.000924472	0.00234848
ENSG00000132681	ATP1A4	26.1878	1.90193	0.481746	-3.94799	7.88087e-05	0.000243285
ENSG00000132698	RAB25	58.7224	1.09758	0.350869	-3.12817	0.00175899	0.00423354
ENSG00000132702	HAPLN2	108.329	1.09126	0.258144	-4.22734	2.36472e-05	7.95188e-05
ENSG00000132773	TOE1	5669.82	1.15182	0.0977779	-11.7799	4.95339e-32	2.48232e-30
ENSG00000132872	SYT4	19.7814	3.22761	0.633662	-5.09358	3.51365e-07	1.51441e-06
ENSG00000132958	TPTE2	32.615	1.24884	0.424612	-2.94113	0.0032702	0.0074675
ENSG00000132975	GPR12	36.0075	1.05579	0.443289	-2.38171	0.0172324	0.0338764
ENSG00000133067	LGR6	67.6108	1.52112	0.304255	-4.99949	5.74836e-07	2.41747e-06
ENSG00000133101	CCNA1	55.7749	1.84861	0.378682	-4.88168	1.05188e-06	4.27905e-06
ENSG00000133110	POSTN	44.2431	-1.82873	0.394368	4.63712	3.53299e-06	1.33855e-05
ENSG00000133124	IRS4	48630.8	-1.41137	0.0896717	15.7393	8.12884e-56	2.39246e-53
ENSG00000133328	PLAAT2	5.1289	2.46385	1.10447	-2.2308	0.0256946	0.0485459
ENSG00000133454	MYO18B	92.4981	1.32996	0.265444	-5.01034	5.4335e-07	2.29442e-06
ENSG00000133477	FAM83F	202.903	1.91386	0.192272	-9.95395	2.42374e-23	5.65296e-22
ENSG00000133739	LRRCC1	1914.66	-1.43275	0.0966618	14.8222	1.05214e-49	1.89406e-47
ENSG00000133878	DUSP26	65.4542	1.22774	0.304962	-4.02586	5.67666e-05	0.000179772
ENSG00000133958	UNC79	34.5045	1.53431	0.416087	-3.68748	0.000226489	0.000644501
ENSG00000133980	VRTN	65.4358	2.42054	0.318018	-7.61135	2.71255e-14	2.66117e-13
ENSG00000134020	PEBP4	4.94847	3.12361	1.16637	-2.67805	0.00740522	0.0158043
ENSG00000134042	MRO	78.5063	-1.35635	0.289493	4.68526	2.79605e-06	1.07561e-05
ENSG00000134070	IRAK2	2259.95	1.26228	0.083779	-15.0667	2.67982e-51	5.52102e-49
ENSG00000134201	GSTM5	11.225	1.89706	0.690013	-2.74931	0.00597201	0.0129862
ENSG00000134216	CHIA	7.52184	2.76893	0.939593	-2.94695	0.0032093	0.00734072
ENSG00000134242	PTPN22	165.147	2.07845	0.225297	-9.2254	2.82505e-20	4.96984e-19
ENSG00000134258	VTCN1	23.6428	1.80768	0.538662	-3.35587	0.000791169	0.00203607
ENSG00000134339	SAA2	13.3645	1.44997	0.649789	-2.23145	0.0256513	0.048469
ENSG00000134489	HRH4	41.2461	1.56923	0.387267	-4.05205	5.07703e-05	0.000162056
ENSG00000134516	DOCK2	21.9332	1.69661	0.524111	-3.23711	0.00120745	0.00299994
ENSG00000134539	KLRD1	38.16	1.34872	0.409299	-3.2952	0.00098353	0.00248489
ENSG00000134545	KLRC1	11.7287	2.37002	0.748399	-3.16679	0.00154134	0.00374469
ENSG00000134571	MYBPC3	25.387	1.29284	0.5127	-2.52163	0.0116811	0.0238825
ENSG00000134594	RAB33A	31.1511	1.9212	0.424265	-4.52831	5.94577e-06	2.18353e-05
ENSG00000134627	PIWIL4	126.615	1.57305	0.22974	-6.84709	7.53691e-12	5.62402e-11
ENSG00000134765	DSC1	86.0987	1.05808	0.255925	-4.13434	3.5598e-05	0.000116659
ENSG00000134802	SLC43A3	34.3496	1.80188	0.422416	-4.26566	1.99311e-05	6.77103e-05
ENSG00000134871	COL4A2	15685.4	-1.098	0.0733447	14.9704	1.14669e-50	2.19194e-48
ENSG00000134940	ACRV1	268.217	1.14493	0.235332	-4.86517	1.14357e-06	4.63681e-06
ENSG00000135046	ANXA1	458.83	1.16587	0.157968	-7.38041	1.57809e-13	1.4061e-12
ENSG00000135077	HAVCR2	78.9526	2.49001	0.30041	-8.28869	1.145e-16	1.4316e-15
ENSG00000135127	BICDL1	708.354	1.38134	0.144601	-9.5528	1.26242e-21	2.50887e-20
ENSG00000135144	DTX1	94.5268	1.35672	0.252778	-5.36722	7.9959e-08	3.75342e-07
ENSG00000135248	FAM71F1	35.5425	1.38162	0.446135	-3.09687	0.00195576	0.00466714
ENSG00000135472	FAIM2	13.4638	2.48699	0.694741	-3.57973	0.000343945	0.000945644
ENSG00000135480	KRT7	5.72772	3.0902	1.0976	-2.81542	0.00487138	0.0107709
ENSG00000135486	HNRNPA1	148937	-1.01516	0.0663231	15.3063	6.94545e-53	1.60978e-50
ENSG00000135519	KCNH3	601.171	1.02439	0.154267	-6.64035	3.12947e-11	2.17003e-10
ENSG00000135547	HEY2	1504.52	1.06587	0.100425	-10.6136	2.57687e-26	7.95015e-25
ENSG00000135625	EGR4	16.9841	2.76303	0.61251	-4.511	6.45242e-06	2.35885e-05
ENSG00000135702	CHST5	16.1413	1.7225	0.628249	-2.74175	0.00611133	0.0132642
ENSG00000135925	WNT10A	21.0495	1.19416	0.50266	-2.37569	0.0175163	0.0343763
ENSG00000136099	PCDH8	277.645	1.00465	0.171674	-5.85211	4.85376e-09	2.63615e-08
ENSG00000136286	MYO1G	785.732	1.66199	0.131925	-12.598	2.16572e-36	1.49282e-34
ENSG00000136297	MMD2	9.9232	2.02679	0.816042	-2.48368	0.0130033	0.0263505
ENSG00000136542	GALNT5	175.544	-1.37182	0.227231	6.03711	1.56901e-09	9.02098e-09
ENSG00000136826	KLF4	1302.07	1.23179	0.0893776	-13.7819	3.27505e-43	3.84342e-41
ENSG00000136872	ALDOB	66.9896	2.27417	0.307734	-7.39006	1.46767e-13	1.31213e-12
ENSG00000136881	BAAT	37.291	1.60211	0.391521	-4.09202	4.27635e-05	0.000137995
ENSG00000136928	GABBR2	444.796	1.57397	0.164966	-9.54113	1.41287e-21	2.80487e-20
ENSG00000136929	HEMGN	11.3863	3.73762	0.937572	-3.98649	6.70589e-05	0.000209098
ENSG00000136960	ENPP2	1132.2	-1.17531	0.122037	9.6308	5.92653e-22	1.221e-20
ENSG00000136997	MYC	7944.01	-1.16859	0.125216	9.3326	1.03309e-20	1.90036e-19
ENSG00000137077	CCL21	8.419	1.99057	0.810417	-2.45623	0.0140402	0.0281838
ENSG00000137094	DNAJB5	1915.78	1.02369	0.0984867	-10.3942	2.63585e-25	7.31647e-24
ENSG00000137225	CAPN11	15.0786	2.2988	0.631601	-3.63964	0.000273023	0.000765869
ENSG00000137270	GCM1	237.152	1.81309	0.252608	-7.17748	7.10105e-13	5.92031e-12
ENSG00000137628	DDX60	374.395	-1.06116	0.161319	6.57802	4.76767e-11	3.25008e-10
ENSG00000137707	BTG4	14.2954	1.9731	0.628173	-3.14101	0.00168369	0.00406392
ENSG00000137731	FXYD2	64.7086	3.06806	0.325722	-9.41924	4.54362e-21	8.6143e-20
ENSG00000137817	PARP6	4236.66	1.22705	0.0959938	-12.7826	2.05222e-37	1.51603e-35
ENSG00000137948	BRDT	10.8528	2.03787	0.71126	-2.86515	0.00416814	0.00933289
ENSG00000137959	IFI44L	136.729	-1.30403	0.240264	5.42747	5.71579e-08	2.72939e-07
ENSG00000137960	GIPC2	166.749	2.78163	0.231102	-12.0364	2.28788e-33	1.28163e-31
ENSG00000138068	SULT6B1	20.1168	1.81496	0.522741	-3.47201	0.000516584	0.001379
ENSG00000138100	TRIM54	47.6278	1.4113	0.344753	-4.09365	4.24627e-05	0.000137144
ENSG00000138109	CYP2C9	18.5669	1.48086	0.549742	-2.69375	0.00706541	0.0151436
ENSG00000138119	MYOF	179.885	-1.12029	0.191703	5.8439	5.09941e-09	2.76472e-08
ENSG00000138166	DUSP5	1548.99	1.01876	0.109287	-9.32187	1.14305e-20	2.08606e-19
ENSG00000138308	PLA2G12B	35.323	2.17511	0.410076	-5.30417	1.13185e-07	5.19346e-07
ENSG00000138379	MSTN	56.0434	-1.02721	0.354046	2.90135	0.00371559	0.00840382
ENSG00000138413	IDH1	10746.2	-1.01323	0.0684629	14.7997	1.47058e-49	2.62188e-47
ENSG00000138435	CHRNA1	6.18764	2.77534	1.03657	-2.67742	0.00741923	0.0158269
ENSG00000138495	COX17	3036.07	-1.01231	0.0929964	10.8854	1.3527e-27	4.70578e-26
ENSG00000138615	CILP	41.6125	1.28014	0.384451	-3.32978	0.000869144	0.00221918
ENSG00000138622	HCN4	186.452	1.36475	0.201395	-6.77645	1.23161e-11	8.93097e-11
ENSG00000138653	NDST4	286.797	-1.24164	0.159795	7.77018	7.83734e-15	8.1436e-14
ENSG00000138778	CENPE	18978.7	-1.15516	0.0848789	13.6095	3.51489e-42	3.70302e-40
ENSG00000139053	PDE6H	4.91454	2.76206	1.12237	-2.46091	0.0138584	0.027855
ENSG00000139155	SLCO1C1	5.52683	3.60273	1.21672	-2.96102	0.00306625	0.00703992
ENSG00000139192	TAPBPL	158.306	1.07211	0.198667	-5.39652	6.79446e-08	3.2196e-07
ENSG00000139194	RBP5	107.216	1.68893	0.247414	-6.82635	8.71029e-12	6.42683e-11
ENSG00000139209	SLC38A4	29.6359	-1.32158	0.450653	2.93259	0.00336152	0.00766188
ENSG00000139269	INHBE	2712.99	3.0659	0.132068	-23.2145	3.24733e-119	1.5053e-115
ENSG00000139287	TPH2	53.5385	1.59989	0.32635	-4.90237	9.46896e-07	3.87152e-06
ENSG00000139329	LUM	338.422	-2.0845	0.194494	10.7176	8.42016e-27	2.75842e-25
ENSG00000139438	FAM222A	1550.26	1.23136	0.115523	-10.659	1.58296e-26	5.00022e-25
ENSG00000139547	RDH16	27.9321	1.31535	0.45763	-2.87426	0.00404981	0.00909098
ENSG00000139549	DHH	127.183	1.31577	0.250431	-5.25401	1.48821e-07	6.74514e-07
ENSG00000139687	RB1	9399.58	-1.06901	0.0915315	11.6792	1.62905e-31	7.90728e-30
ENSG00000139890	REM2	235.861	1.37017	0.179892	-7.61662	2.60413e-14	2.56022e-13
ENSG00000139914	FITM1	31.4448	1.75179	0.42704	-4.10217	4.09294e-05	0.000132654
ENSG00000140104	CLBA1	1286.86	1.1235	0.088999	-12.6237	1.56206e-36	1.09297e-34
ENSG00000140107	SLC25A47	36.3967	1.63547	0.402777	-4.0605	4.89687e-05	0.000156737
ENSG00000140279	DUOX2	23.263	1.30469	0.506036	-2.57825	0.00993014	0.0206187
ENSG00000140465	CYP1A1	198.901	1.12459	0.213562	-5.26586	1.39531e-07	6.34269e-07
ENSG00000140505	CYP1A2	20.8623	2.6013	0.562047	-4.62826	3.68756e-06	1.39284e-05
ENSG00000140506	LMAN1L	34.971	1.31887	0.41649	-3.16662	0.00154219	0.00374628
ENSG00000140527	WDR93	194.944	1.64873	0.196017	-8.41119	4.05885e-17	5.29621e-16
ENSG00000140538	NTRK3	28.636	1.14193	0.45474	-2.51117	0.0120332	0.0245295
ENSG00000140557	ST8SIA2	49.5608	1.27705	0.36161	-3.53156	0.000413123	0.00112121
ENSG00000140623	SEPTIN12	54.6964	1.93308	0.341175	-5.66595	1.46209e-08	7.50556e-08
ENSG00000140678	ITGAX	14.6328	2.43908	0.632794	-3.85447	0.000115982	0.000346135
ENSG00000140795	MYLK3	464.92	1.4116	0.126082	-11.1959	4.27226e-29	1.69992e-27
ENSG00000140798	ABCC12	23.3043	1.75551	0.524091	-3.34963	0.000809193	0.00207928
ENSG00000140830	TXNL4B	2969.23	1.07673	0.0973018	-11.0659	1.83672e-28	6.86785e-27
ENSG00000140835	CHST4	109.285	-1.2191	0.242362	5.03009	4.90259e-07	2.08018e-06
ENSG00000140839	CLEC18B	89.4664	1.09994	0.245281	-4.48441	7.31157e-06	2.6547e-05
ENSG00000140932	CMTM2	28.7885	1.41872	0.44772	-3.16877	0.00153084	0.00372504
ENSG00000140955	ADAD2	4.17857	4.0622	1.42923	-2.84222	0.00448007	0.00996634
ENSG00000140961	OSGIN1	230.469	2.68387	0.187505	-14.3136	1.79895e-46	2.62646e-44
ENSG00000141052	MYOCD	22.4234	1.11675	0.47855	-2.33362	0.0196157	0.0381052
ENSG00000141161	UNC45B	15.1859	3.0473	0.665902	-4.5762	4.73487e-06	1.75834e-05
ENSG00000141293	SKAP1	193.879	-1.23435	0.191735	6.43778	1.21235e-10	7.91246e-10
ENSG00000141371	C17orf64	7.9828	1.9185	0.861739	-2.22631	0.0259935	0.0490306
ENSG00000141391	PRELID3A	401.971	1.00776	0.139323	-7.23323	4.71638e-13	4.01152e-12
ENSG00000141437	SLC25A52	32.6543	2.25108	0.443179	-5.0794	3.78635e-07	1.62741e-06
ENSG00000141497	ZMYND15	52.9618	1.08115	0.333637	-3.24048	0.00119328	0.00296952
ENSG00000141738	GRB7	89.4208	1.94915	0.25794	-7.55658	4.1382e-14	3.98393e-13
ENSG00000141854	MISP3	430.263	1.12631	0.174337	-6.46051	1.04352e-10	6.8613e-10
ENSG00000142025	DMRTC2	10.4144	2.36495	0.800566	-2.95409	0.00313592	0.00718742
ENSG00000142233	NTN5	139.909	2.43721	0.219769	-11.0899	1.40471e-28	5.31555e-27
ENSG00000142273	CBLC	2.26603	5.21183	1.88869	-2.75949	0.0057892	0.0126286
ENSG00000142511	GPR32	13.1849	1.54347	0.667876	-2.31101	0.0208323	0.0402368
ENSG00000142528	ZNF473	15096.4	1.24567	0.0925663	-13.4571	2.79667e-41	2.75829e-39
ENSG00000142583	SLC2A5	76.2	2.11654	0.290786	-7.27871	3.37035e-13	2.91207e-12
ENSG00000142615	CELA2A	16.7915	2.08372	0.626597	-3.32545	0.000882745	0.0022505
ENSG00000142632	ARHGEF19	476.451	1.29465	0.142826	-9.06452	1.25159e-19	2.08321e-18
ENSG00000142675	CNKSR1	125.526	1.73434	0.225828	-7.67994	1.59161e-14	1.59868e-13
ENSG00000142751	GPN2	7414.14	1.18788	0.0957061	-12.4117	2.25778e-35	1.42879e-33
ENSG00000142959	BEST4	194.062	1.22486	0.194266	-6.30506	2.88084e-10	1.79793e-09
ENSG00000143006	DMRTB1	2.84743	5.54477	1.77955	-3.11583	0.00183429	0.00439936
ENSG00000143107	FNDC7	213.318	1.31373	0.181617	-7.2335	4.70701e-13	4.00723e-12
ENSG00000143110	C1orf162	117.385	1.16219	0.254159	-4.57268	4.81523e-06	1.78675e-05
ENSG00000143125	PROK1	20.2663	1.9294	0.55413	-3.48185	0.000497963	0.00133255
ENSG00000143127	ITGA10	274.397	1.56825	0.186337	-8.41618	3.88975e-17	5.09708e-16
ENSG00000143184	XCL1	103.908	1.01143	0.242121	-4.17737	2.94894e-05	9.78162e-05
ENSG00000143194	MAEL	21.4916	1.68377	0.516336	-3.261	0.00111019	0.0027799
ENSG00000143278	F13B	35.7273	1.65122	0.429654	-3.84313	0.000121475	0.000361076
ENSG00000143318	CASQ1	82.1307	1.66636	0.28738	-5.79848	6.69203e-09	3.56973e-08
ENSG00000143365	RORC	21.7351	2.43803	0.563905	-4.32347	1.53595e-05	5.31837e-05
ENSG00000143367	TUFT1	5136.2	1.25963	0.0903072	-13.9482	3.22491e-44	3.93397e-42
ENSG00000143369	ECM1	224.444	2.13065	0.186113	-11.4481	2.4034e-30	1.05602e-28
ENSG00000143382	ADAMTSL4	672.088	1.10024	0.122955	-8.94835	3.60842e-19	5.79284e-18
ENSG00000143452	HORMAD1	38.075	1.33499	0.414262	-3.22257	0.00127047	0.00314388
ENSG00000143507	DUSP10	1187.64	1.005	0.0984021	-10.2132	1.73051e-24	4.46274e-23
ENSG00000143595	AQP10	127.389	2.41214	0.242455	-9.94879	2.55262e-23	5.93117e-22
ENSG00000143627	PKLR	10.0061	4.10886	0.947737	-4.33544	1.45467e-05	5.05765e-05
ENSG00000143630	HCN3	288.658	1.67246	0.153009	-10.9305	8.24131e-28	2.91067e-26
ENSG00000143768	LEFTY2	20.0203	1.62994	0.636117	-2.56233	0.0103972	0.0214897
ENSG00000143816	WNT9A	419.526	1.12376	0.128653	-8.73481	2.4407e-18	3.63207e-17
ENSG00000143851	PTPN7	56.9366	1.20902	0.351335	-3.44123	0.000579085	0.00153238
ENSG00000143971	ETAA1	3911.15	-1.1083	0.0815807	13.5853	4.89782e-42	5.01742e-40
ENSG00000144045	DQX1	103.63	1.12229	0.23873	-4.70106	2.58811e-06	1.00102e-05
ENSG00000144130	NT5DC4	49.5441	2.0285	0.405727	-4.99966	5.74314e-07	2.41637e-06
ENSG00000144214	LYG1	249.83	1.84722	0.172014	-10.7387	6.69471e-27	2.2286e-25
ENSG00000144406	UNC80	60.1247	1.65517	0.317791	-5.20836	1.90518e-07	8.51839e-07
ENSG00000144550	CPNE9	66.2486	1.38886	0.296461	-4.68478	2.80259e-06	1.0779e-05
ENSG00000144655	CSRNP1	6959.84	1.48348	0.0753159	-19.6968	2.29907e-86	2.24365e-83
ENSG00000144834	TAGLN3	55.4981	3.20779	0.361096	-8.88349	6.47964e-19	1.01048e-17
ENSG00000144837	PLA1A	14.9586	1.96568	0.695897	-2.82467	0.00473288	0.0104872
ENSG00000145103	ILDR1	7.67418	2.18193	0.877658	-2.48609	0.0129157	0.0261873
ENSG00000145147	SLIT2	31800.5	-1.02971	0.0673296	15.2936	8.44181e-53	1.90888e-50
ENSG00000145192	AHSG	31.5791	2.04851	0.461463	-4.43916	9.03117e-06	3.23774e-05
ENSG00000145491	ROPN1L	168.75	1.01233	0.198069	-5.11099	3.20467e-07	1.38964e-06
ENSG00000145632	PLK2	4993.72	1.42937	0.0931727	-15.3411	4.06319e-53	9.53667e-51
ENSG00000145703	IQGAP2	7936.53	-1.16697	0.0844999	13.8103	2.21002e-43	2.61008e-41
ENSG00000145850	TIMD4	10.2651	2.88028	0.786676	-3.66133	0.000250911	0.000707911
ENSG00000145911	N4BP3	2072.69	1.26881	0.103651	-12.2412	1.87264e-34	1.14975e-32
ENSG00000146005	PSD2	102.253	2.0411	0.242109	-8.43051	3.44171e-17	4.55504e-16
ENSG00000146013	GFRA3	327.754	3.16555	0.17139	-18.4699	3.60605e-76	2.30563e-73
ENSG00000146021	KLHL3	1763.06	1.23138	0.107006	-11.5076	1.20808e-30	5.43695e-29
ENSG00000146067	FAM193B	8211.57	1.1497	0.0925143	-12.4273	1.85773e-35	1.18372e-33
ENSG00000146192	FGD2	31.862	2.25036	0.425926	-5.28344	1.26777e-07	5.78848e-07
ENSG00000146216	TTBK1	141.605	1.54511	0.202423	-7.63304	2.2928e-14	2.26495e-13
ENSG00000146221	TCTE1	135.297	2.77119	0.236534	-11.7158	1.05748e-31	5.18725e-30
ENSG00000146232	NFKBIE	2408.67	1.10901	0.0833902	-13.299	2.34583e-40	2.08116e-38
ENSG00000146276	GABRR1	25.301	1.5603	0.466921	-3.34168	0.000832718	0.00213558
ENSG00000146386	ABRACL	4441.39	-1.13019	0.0746262	15.1447	8.2125e-52	1.81281e-49
ENSG00000146453	PNLDC1	1583.72	3.21627	0.131177	-24.5186	9.36499e-133	5.78819e-129
ENSG00000146707	POMZP3	319.031	1.97671	0.154535	-12.7914	1.83221e-37	1.36437e-35
ENSG00000146755	TRIM50	24.9204	1.87483	0.475768	-3.94064	8.12653e-05	0.000250386
ENSG00000146839	ZAN	77.7847	2.36885	0.289759	-8.17524	2.95285e-16	3.5438e-15
ENSG00000146857	STRA8	5.72887	5.49791	1.48043	-3.71372	0.000204238	0.000585494
ENSG00000146926	ASB10	68.6969	1.8804	0.302927	-6.20743	5.38571e-10	3.26773e-09
ENSG00000147174	GCNA	916.33	1.38921	0.125651	-11.0561	2.04861e-28	7.62453e-27
ENSG00000147206	NXF3	42.0862	1.50882	0.387661	-3.89211	9.93775e-05	0.00030099
ENSG00000147246	HTR2C	292.545	-1.2202	0.209004	5.83814	5.27883e-09	2.85948e-08
ENSG00000147434	CHRNA6	14.2943	1.53947	0.621595	-2.47664	0.0132625	0.0268085
ENSG00000147443	DOK2	9.49333	2.42937	0.913663	-2.65893	0.00783893	0.0166209
ENSG00000147465	STAR	89.1021	1.06275	0.268751	-3.95442	7.67199e-05	0.000237367
ENSG00000147485	PXDNL	90.4189	1.04102	0.246649	-4.22063	2.43623e-05	8.17751e-05
ENSG00000147576	ADHFE1	35.5346	1.39137	0.411815	-3.37862	0.000728501	0.0018871
ENSG00000147647	DPYS	93.4176	1.01933	0.241343	-4.22358	2.40457e-05	8.07709e-05
ENSG00000147689	FAM83A	45.5207	1.89216	0.35097	-5.39122	6.9981e-08	3.31186e-07
ENSG00000148339	SLC25A25	8199.22	1.28368	0.083933	-15.2941	8.37143e-53	1.90888e-50
ENSG00000148343	MIGA2	5498.01	1.23083	0.108541	-11.3398	8.33294e-30	3.45659e-28
ENSG00000148377	IDI2	86.7096	1.2309	0.279108	-4.41011	1.03319e-05	3.67211e-05
ENSG00000148482	SLC39A12	49.2071	1.54002	0.346564	-4.44367	8.84354e-06	3.17538e-05
ENSG00000148483	TMEM236	229.838	1.0382	0.168411	-6.16468	7.06238e-10	4.22285e-09
ENSG00000148584	A1CF	30.5183	1.02101	0.4468	-2.28516	0.0223034	0.0427795
ENSG00000148671	ADIRF	43.2821	1.12206	0.383931	-2.92255	0.0034718	0.00789383
ENSG00000148700	ADD3	11426.9	-1.15532	0.0859584	13.4404	3.50382e-41	3.43746e-39
ENSG00000148704	VAX1	278.339	1.00902	0.151188	-6.67394	2.4903e-11	1.74774e-10
ENSG00000148735	PLEKHS1	54.8633	2.38547	0.334562	-7.13014	1.0027e-12	8.25579e-12
ENSG00000148795	CYP17A1	10.8825	1.861	0.742618	-2.50599	0.0122108	0.0248423
ENSG00000149124	GLYAT	54.0422	1.93051	0.32782	-5.88894	3.88691e-09	2.13139e-08
ENSG00000149150	SLC43A1	5399.33	1.33758	0.0846175	-15.8073	2.7691e-56	8.28139e-54
ENSG00000149201	CCDC81	197.513	1.10294	0.199179	-5.53744	3.06917e-08	1.51393e-07
ENSG00000149452	SLC22A8	21.8493	2.90056	0.568697	-5.10036	3.39009e-07	1.46559e-06
ENSG00000149573	MPZL2	261.101	-1.15121	0.20148	5.71376	1.10505e-08	5.74914e-08
ENSG00000149633	KIAA1755	40.5153	1.41592	0.398077	-3.55691	0.000375247	0.00102487
ENSG00000149654	CDH22	62.0091	1.00271	0.304097	-3.29733	0.00097607	0.00246772
ENSG00000149742	SLC22A9	4.1641	5.00302	1.66667	-3.0018	0.00268388	0.00623693
ENSG00000149922	TBX6	308.379	1.09913	0.166889	-6.58601	4.51792e-11	3.08664e-10
ENSG00000150337	FCGR1A	22.4246	3.68106	0.605681	-6.07756	1.22026e-09	7.09501e-09
ENSG00000150401	DCUN1D2	2212.88	1.1531	0.117027	-9.85333	6.63127e-23	1.48499e-21
ENSG00000150625	GPM6A	1241.06	-1.10039	0.143472	7.66973	1.72353e-14	1.72651e-13
ENSG00000150656	CNDP1	23.6677	1.35894	0.488424	-2.7823	0.00539758	0.0118328
ENSG00000151067	CACNA1C	776.164	1.0836	0.1147	-9.44718	3.48093e-21	6.69536e-20
ENSG00000151360	ALLC	96.0456	1.67841	0.350078	-4.79438	1.63175e-06	6.48157e-06
ENSG00000151364	KCTD14	259.044	2.29301	0.239443	-9.57646	1.00432e-21	2.01975e-20
ENSG00000151388	ADAMTS12	114.36	1.96032	0.264273	-7.41777	1.19107e-13	1.0773e-12
ENSG00000151475	SLC25A31	10.4711	1.67288	0.704409	-2.37488	0.0175548	0.0344446
ENSG00000151773	CCDC122	648.476	-1.34137	0.127377	10.5307	6.23779e-26	1.84762e-24
ENSG00000151929	BAG3	15434.6	1.40574	0.0736167	-19.0954	2.75488e-81	2.04324e-78
ENSG00000152137	HSPB8	799.984	1.81555	0.115377	-15.7357	8.60499e-56	2.49303e-53
ENSG00000152292	SH2D6	153.507	1.03944	0.193952	-5.35924	8.35713e-08	3.90618e-07
ENSG00000152433	ZNF547	947.103	1.10839	0.1563	-7.09144	1.32722e-12	1.07581e-11
ENSG00000152591	DSPP	9.80838	1.72773	0.729041	-2.36987	0.0177943	0.0348665
ENSG00000152670	DDX4	19.0158	1.79441	0.606079	-2.96068	0.00306959	0.00704671
ENSG00000152705	CATSPER3	71.9853	1.58718	0.311195	-5.10028	3.39152e-07	1.46587e-06
ENSG00000152760	TCTEX1D1	3.45197	5.76828	1.66366	-3.46723	0.000525857	0.00140153
ENSG00000153132	CLGN	3237.02	-1.09936	0.0933225	11.7802	4.9367e-32	2.48066e-30
ENSG00000153266	FEZF2	64.0413	2.44715	0.33481	-7.30906	2.69022e-13	2.34188e-12
ENSG00000153292	ADGRF1	14.3283	1.69485	0.654699	-2.58874	0.00963268	0.0200572
ENSG00000153303	FRMD1	39.979	3.00403	0.414355	-7.24989	4.17117e-13	3.57403e-12
ENSG00000153707	PTPRD	3470.42	-1.04887	0.0819236	12.803	1.57647e-37	1.19799e-35
ENSG00000153993	SEMA3D	2122.89	-1.25687	0.103099	12.1909	3.47424e-34	2.09154e-32
ENSG00000154007	ASB17	7.40277	2.61992	0.922188	-2.84098	0.0044975	0.0100003
ENSG00000154099	DNAAF1	505.187	1.5106	0.127179	-11.8778	1.54428e-32	8.06594e-31
ENSG00000154188	ANGPT1	194.339	-1.34437	0.206498	6.51033	7.49837e-11	5.02112e-10
ENSG00000154370	TRIM11	21128.5	1.06256	0.088965	-11.9435	7.01777e-33	3.79369e-31
ENSG00000154415	PPP1R3A	14.2585	-2.48546	0.737785	3.36882	0.000754918	0.00195063
ENSG00000154479	CCDC173	237.227	1.0478	0.166369	-6.29806	3.01385e-10	1.87652e-09
ENSG00000154529	CNTNAP3B	428.923	1.05363	0.130374	-8.0816	6.39205e-16	7.42843e-15
ENSG00000154764	WNT7A	7.71538	2.58302	0.880519	-2.93352	0.00335143	0.00764263
ENSG00000154803	FLCN	7075.52	1.22079	0.0769745	-15.8597	1.20504e-56	3.72396e-54
ENSG00000154997	SEPTIN14	6.30226	2.22638	0.956465	-2.32772	0.019927	0.0386412
ENSG00000155066	PROM2	123.347	1.88974	0.22968	-8.22774	1.90779e-16	2.33956e-15
ENSG00000155256	ZFYVE27	6141.01	1.04396	0.0940149	-11.1042	1.19677e-28	4.56596e-27
ENSG00000155265	GOLGA7B	97.8973	1.27225	0.249287	-5.10355	3.33338e-07	1.44309e-06
ENSG00000155275	TRMT44	5068.86	1.09481	0.0841664	-13.0077	1.10625e-38	9.07618e-37
ENSG00000155428	TRIM74	38.7722	1.542	0.408387	-3.77584	0.000159468	0.000465572
ENSG00000155719	OTOA	33.941	1.26323	0.42778	-2.95299	0.00314713	0.00720868
ENSG00000155749	FLACC1	228.895	1.32685	0.174016	-7.62483	2.44348e-14	2.40866e-13
ENSG00000155754	C2CD6	89.6811	1.03141	0.247036	-4.17514	2.97802e-05	9.87455e-05
ENSG00000156097	GPR61	384.118	1.89875	0.134196	-14.1492	1.88988e-45	2.50301e-43
ENSG00000156113	KCNMA1	69.6539	1.02833	0.292972	-3.51	0.000448106	0.00120908
ENSG00000156194	PPEF2	89.1256	1.32885	0.312996	-4.24559	2.18015e-05	7.35925e-05
ENSG00000156219	ART3	26.7871	1.03812	0.449532	-2.30934	0.0209248	0.0403859
ENSG00000156232	WHAMM	3932.43	1.21237	0.0909436	-13.331	1.52883e-40	1.40335e-38
ENSG00000156265	MAP3K7CL	73.6418	2.15493	0.308796	-6.9785	2.98348e-12	2.33417e-11
ENSG00000156345	CDK20	1745.74	1.19265	0.0896303	-13.3063	2.12803e-40	1.90789e-38
ENSG00000156413	FUT6	159.062	2.06191	0.227889	-9.04789	1.45757e-19	2.41953e-18
ENSG00000156453	PCDH1	1627.46	1.36479	0.0944351	-14.4521	2.43118e-47	3.75657e-45
ENSG00000156486	KCNS2	45.9086	1.01372	0.35663	-2.8425	0.00447607	0.00995865
ENSG00000156510	HKDC1	110.364	3.09329	0.286752	-10.7874	3.94963e-27	1.34374e-25
ENSG00000156564	LRFN2	67.2366	1.44173	0.285384	-5.05188	4.37484e-07	1.8665e-06
ENSG00000157087	ATP2B2	62.9402	1.18627	0.308436	-3.8461	0.000120014	0.000357134
ENSG00000157119	KLHL40	9.60999	3.3012	0.873406	-3.77969	0.000157025	0.000459018
ENSG00000157211	CDCP2	8.62472	2.10312	0.789642	-2.66339	0.00773579	0.0164511
ENSG00000157219	HTR5A	14.9931	1.8245	0.619535	-2.94494	0.00323016	0.00738424
ENSG00000157227	MMP14	96.4716	1.35867	0.26181	-5.18954	2.10812e-07	9.38279e-07
ENSG00000157315	TMED6	263.381	1.04058	0.168565	-6.17315	6.69414e-10	4.01302e-09
ENSG00000157322	CLEC18A	23.7776	-1.21696	0.500428	2.43184	0.0150224	0.0299543
ENSG00000157343	ARMC12	32.5132	1.0713	0.443568	-2.41519	0.0157269	0.0312013
ENSG00000157368	IL34	110.175	1.60422	0.248459	-6.45667	1.07029e-10	7.0274e-10
ENSG00000157399	ARSL	102.082	-1.32845	0.273416	4.85871	1.18156e-06	4.78456e-06
ENSG00000157423	HYDIN	44.3813	1.00637	0.374746	-2.68548	0.00724263	0.0154876
ENSG00000157765	SLC34A2	22.9791	2.25883	0.532053	-4.2455	2.18104e-05	7.3609e-05
ENSG00000157856	DRC1	82.2468	1.31625	0.277688	-4.74003	2.13689e-06	8.37325e-06
ENSG00000158113	LRRC43	222.583	1.22086	0.164754	-7.41018	1.26126e-13	1.13691e-12
ENSG00000158125	XDH	153.953	1.0857	0.198705	-5.4639	4.65792e-08	2.24622e-07
ENSG00000158428	CATIP	9.8962	1.74538	0.783891	-2.22655	0.0259771	0.0490098
ENSG00000158445	KCNB1	624.165	1.15387	0.140688	-8.20167	2.37078e-16	2.86751e-15
ENSG00000158516	CPA2	70.1982	2.18212	0.301507	-7.23738	4.57441e-13	3.9033e-12
ENSG00000158517	NCF1	44.424	2.91039	0.464391	-6.26711	3.67806e-10	2.26423e-09
ENSG00000158764	ITLN2	13.007	2.35051	0.731395	-3.21374	0.0013102	0.00323141
ENSG00000158786	PLA2G2F	13.2535	2.3697	0.728109	-3.25459	0.00113555	0.00283727
ENSG00000158869	FCER1G	44.2679	1.33679	0.363959	-3.67292	0.000239796	0.000679031
ENSG00000159166	LAD1	18.4974	3.71128	0.64137	-5.78649	7.18716e-09	3.81955e-08
ENSG00000159167	STC1	410.996	-1.59079	0.515158	3.08797	0.00201528	0.004803
ENSG00000159173	TNNI1	31.5309	3.28663	0.490854	-6.69574	2.14589e-11	1.51693e-10
ENSG00000159239	NA	63.3994	1.33449	0.325629	-4.09819	4.16387e-05	0.000134758
ENSG00000159289	GOLGA6A	12.2225	2.53478	0.742892	-3.41204	0.000644784	0.00169055
ENSG00000159339	PADI4	18.3831	1.53932	0.552272	-2.78725	0.00531581	0.0116701
ENSG00000159387	IRX6	507.75	1.34808	0.123075	-10.9533	6.40658e-28	2.28005e-26
ENSG00000159409	CELF3	160.609	2.33225	0.20024	-11.6473	2.36805e-31	1.12875e-29
ENSG00000159495	TGM7	10.5763	3.14894	0.786542	-4.00353	6.24053e-05	0.000196122
ENSG00000159556	ISL2	4565.47	1.72657	0.0892068	-19.3547	1.86143e-83	1.56885e-80
ENSG00000159618	ADGRG5	14.8667	2.58083	0.634461	-4.06776	4.74674e-05	0.000152133
ENSG00000159625	DRC7	46.0687	1.06448	0.35532	-2.99583	0.00273696	0.00635152
ENSG00000159784	FAM131B	707.704	1.25005	0.150615	-8.29963	1.04433e-16	1.30925e-15
ENSG00000160013	PTGIR	24.3845	1.78026	0.523862	-3.39834	0.000677972	0.00176807
ENSG00000160051	IQCC	3119.27	1.19816	0.0766881	-15.6238	5.01238e-55	1.36676e-52
ENSG00000160191	PDE9A	1689.59	-1.11683	0.111004	10.0611	8.20689e-24	1.99439e-22
ENSG00000160224	AIRE	9.74356	1.67915	0.754061	-2.22681	0.0259598	0.0489821
ENSG00000160255	ITGB2	85.146	1.06604	0.275363	-3.87139	0.000108214	0.000325362
ENSG00000160469	BRSK1	1551.83	1.21825	0.0886173	-13.7473	5.28337e-43	6.04717e-41
ENSG00000160505	NLRP4	9.02054	-2.46877	0.974572	2.53318	0.0113032	0.0231892
ENSG00000160570	DEDD2	16624.6	2.17335	0.0756808	-28.7173	2.31755e-181	2.1486e-177
ENSG00000160801	PTH1R	581.402	1.20634	0.167738	-7.19186	6.39144e-13	5.35518e-12
ENSG00000160808	MYL3	48.9806	1.26809	0.35217	-3.60079	0.000317254	0.000878907
ENSG00000160888	IER2	8434.27	1.4497	0.0907157	-15.9807	1.74317e-57	5.77176e-55
ENSG00000160973	FOXH1	68.5706	1.10718	0.319496	-3.46538	0.000529489	0.00140999
ENSG00000161270	NPHS1	40.9498	2.39744	0.383796	-6.24664	4.19372e-10	2.56634e-09
ENSG00000161328	LRRC56	74.6328	1.24934	0.268792	-4.64797	3.35216e-06	1.27368e-05
ENSG00000161640	SIGLEC11	9.36205	2.26678	0.798355	-2.83932	0.00452099	0.0100465
ENSG00000161905	ALOX15	21.1984	1.72937	0.528319	-3.27334	0.00106286	0.00266821
ENSG00000161929	SCIMP	312.576	1.06088	0.148886	-7.12542	1.03762e-12	8.53571e-12
ENSG00000161996	WDR90	4800.09	1.33131	0.0764905	-17.4049	7.57703e-68	3.69719e-65
ENSG00000162009	SSTR5	13.1682	3.14919	0.735251	-4.28315	1.84267e-05	6.29687e-05
ENSG00000162039	MEIOB	41.4418	2.1931	0.38748	-5.6599	1.5146e-08	7.75363e-08
ENSG00000162069	BICDL2	436.134	1.10257	0.1651	-6.67822	2.41858e-11	1.69933e-10
ENSG00000162148	PPP1R32	206.173	1.31128	0.172314	-7.60983	2.74457e-14	2.69116e-13
ENSG00000162267	ITIH3	129.391	1.69054	0.232102	-7.28361	3.24996e-13	2.80936e-12
ENSG00000162344	FGF19	38.7551	1.41101	0.435209	-3.24213	0.00118638	0.00295512
ENSG00000162383	SLC1A7	17.3458	2.11452	0.578136	-3.65747	0.000254718	0.000718215
ENSG00000162438	CTRC	29.3975	2.37191	0.457715	-5.18207	2.19437e-07	9.74796e-07
ENSG00000162594	IL23R	27.2829	1.29935	0.445904	-2.91396	0.00356878	0.00809547
ENSG00000162620	LRRIQ3	603.513	-1.01267	0.129991	7.79027	6.68664e-15	7.00077e-14
ENSG00000162631	NTNG1	55.7779	1.07668	0.315324	-3.41451	0.000638962	0.00167647
ENSG00000162641	AKNAD1	38.5416	1.88214	0.389043	-4.83787	1.3124e-06	5.27751e-06
ENSG00000162643	WDR63	1316.03	1.09553	0.119033	-9.20356	3.46289e-20	6.0177e-19
ENSG00000162711	NLRP3	42.0008	1.41342	0.36317	-3.89189	9.94677e-05	0.000301214
ENSG00000162723	SLAMF9	9.72886	4.10627	0.941285	-4.36241	1.28639e-05	4.50424e-05
ENSG00000162753	SLC9C2	70.75	2.06012	0.357077	-5.7694	7.95533e-09	4.19652e-08
ENSG00000162771	FAM71A	65.4319	1.5073	0.295094	-5.10789	3.25784e-07	1.41203e-06
ENSG00000162772	ATF3	24227.2	2.29153	0.229162	-9.99959	1.53022e-23	3.63761e-22
ENSG00000162897	FCAMR	26.9582	1.1924	0.465784	-2.55999	0.0104676	0.021628
ENSG00000162949	CAPN13	22.9194	2.11728	0.561022	-3.77398	0.000160666	0.000468553
ENSG00000163121	NEURL3	14.0634	2.07695	0.657322	-3.15971	0.00157924	0.00383024
ENSG00000163263	C1orf189	44.8691	1.02622	0.347153	-2.95609	0.00311563	0.00714356
ENSG00000163354	DCST2	53.2528	1.35516	0.318784	-4.25103	2.1279e-05	7.19074e-05
ENSG00000163362	INAVA	1180.67	1.03247	0.122471	-8.43033	3.44694e-17	4.55871e-16
ENSG00000163395	IGFN1	6.5847	2.30424	0.997069	-2.31101	0.0208321	0.0402368
ENSG00000163406	SLC15A2	188.087	1.53664	0.195599	-7.85608	3.96358e-15	4.23345e-14
ENSG00000163435	ELF3	100.065	1.55087	0.241096	-6.43257	1.25465e-10	8.17708e-10
ENSG00000163462	TRIM46	266.695	1.32338	0.153063	-8.64597	5.33495e-18	7.69811e-17
ENSG00000163464	CXCR1	17.9824	2.77562	0.596436	-4.65368	3.26059e-06	1.24054e-05
ENSG00000163472	TMEM79	1433.43	1.11085	0.108803	-10.2097	1.79416e-24	4.61406e-23
ENSG00000163545	NUAK2	518.884	1.05661	0.142305	-7.42498	1.12798e-13	1.0259e-12
ENSG00000163576	EFHB	85.0793	1.0365	0.264955	-3.912	9.1535e-05	0.000279474
ENSG00000163581	SLC2A2	9.06298	2.69914	0.894739	-3.01668	0.00255558	0.00596344
ENSG00000163701	IL17RE	330.862	1.82679	0.165391	-11.0453	2.3095e-28	8.53041e-27
ENSG00000163803	PLB1	68.2582	1.92364	0.305955	-6.28734	3.22948e-10	2.00338e-09
ENSG00000163810	TGM4	130.456	1.28234	0.222103	-5.77363	7.75815e-09	4.10184e-08
ENSG00000163873	GRIK3	374.045	1.12252	0.161668	-6.94337	3.82863e-12	2.95794e-11
ENSG00000163888	CAMK2N2	92.5162	1.74089	0.262884	-6.62229	3.53677e-11	2.44059e-10
ENSG00000163914	RHO	14.1551	2.48488	0.655224	-3.79241	0.000149195	0.000437302
ENSG00000163939	PBRM1	22864.6	-1.03914	0.084953	12.232	2.09835e-34	1.28408e-32
ENSG00000163958	ZDHHC19	15.9786	2.04263	0.599558	-3.40689	0.000657071	0.00171815
ENSG00000163982	OTOP1	13.6186	1.76422	0.72393	-2.437	0.0148098	0.0295781
ENSG00000163993	S100P	34.3468	2.17026	0.429127	-5.05738	4.25058e-07	1.816e-06
ENSG00000164032	H2AZ1	61262.9	-1.04788	0.0872948	12.0039	3.38856e-33	1.86441e-31
ENSG00000164047	CAMP	4.16378	5.05077	1.57491	-3.20703	0.00134112	0.00330108
ENSG00000164082	GRM2	62.5842	1.17097	0.334517	-3.50048	0.000464419	0.00124927
ENSG00000164124	TMEM144	1720.13	-1.13901	0.0918438	12.4016	2.56188e-35	1.61573e-33
ENSG00000164171	ITGA2	2472.92	-1.05096	0.0831313	12.6422	1.23612e-36	8.74816e-35
ENSG00000164185	ZNF474	50.1845	1.89917	0.347236	-5.4694	4.51555e-08	2.1809e-07
ENSG00000164265	SCGB3A2	2.30778	4.13158	1.85055	-2.23262	0.025574	0.0483377
ENSG00000164287	CDC20B	98.8239	1.95095	0.251151	-7.76804	7.97092e-15	8.27067e-14
ENSG00000164308	ERAP2	470.66	-1.29924	0.184748	7.03249	2.02879e-12	1.62146e-11
ENSG00000164404	GDF9	205.618	1.11956	0.178858	-6.25947	3.863e-10	2.37099e-09
ENSG00000164430	CGAS	128.424	2.21255	0.238714	-9.26864	1.88528e-20	3.37095e-19
ENSG00000164451	CALHM4	8.84542	1.97895	0.866619	-2.28354	0.0223988	0.0429359
ENSG00000164483	SAMD3	30.3132	1.05269	0.456191	-2.30757	0.021023	0.0405628
ENSG00000164484	TMEM200A	40.4205	1.02138	0.404047	-2.52788	0.0114753	0.0235189
ENSG00000164509	IL31RA	15.1652	1.58975	0.597041	-2.66272	0.00775122	0.0164782
ENSG00000164530	PI16	35.6514	1.20811	0.395	-3.0585	0.00222448	0.00525845
ENSG00000164591	MYOZ3	55.0645	1.12149	0.324959	-3.45116	0.000558183	0.00148045
ENSG00000164619	BMPER	1176.6	-1.34203	0.132221	10.1499	3.31635e-24	8.4005e-23
ENSG00000164620	RELL2	1381.85	1.50836	0.112558	-13.4007	5.98593e-41	5.72119e-39
ENSG00000164626	KCNK5	3876.13	1.81475	0.0852521	-21.2869	1.50144e-100	2.14152e-97
ENSG00000164746	C7orf57	61.729	1.53371	0.320149	-4.7906	1.66286e-06	6.60088e-06
ENSG00000164946	FREM1	289.828	-1.56839	0.182387	8.59919	8.0278e-18	1.13195e-16
ENSG00000164949	GEM	1027.21	1.18069	0.109971	-10.7364	6.86679e-27	2.28179e-25
ENSG00000164972	C9orf24	45.9513	1.53843	0.356811	-4.3116	1.62076e-05	5.58901e-05
ENSG00000165092	ALDH1A1	415.545	-1.5306	0.163315	9.37204	7.11431e-21	1.32843e-19
ENSG00000165120	SSMEM1	72.5764	1.03752	0.304041	-3.41243	0.000643869	0.00168839
ENSG00000165188	RNF183	78.2588	1.6164	0.272811	-5.925	3.12299e-09	1.73789e-08
ENSG00000165240	ATP7A	6361.47	-1.25011	0.0790464	15.8149	2.45779e-56	7.47087e-54
ENSG00000165443	PHYHIPL	24.1065	1.54537	0.504577	-3.0627	0.00219352	0.00519241
ENSG00000165457	FOLR2	14.7925	1.54322	0.67835	-2.27496	0.0229083	0.0438354
ENSG00000165566	AMER2	217.533	1.58442	0.176439	-8.97999	2.70799e-19	4.3968e-18
ENSG00000165643	SOHLH1	2.51241	5.33287	1.80899	-2.94798	0.00319856	0.00731833
ENSG00000165672	PRDX3	26611.4	-1.10089	0.0769451	14.3075	1.96584e-46	2.8477e-44
ENSG00000165684	SNAPC4	8547.72	1.37918	0.0921257	-14.9707	1.14181e-50	2.19194e-48
ENSG00000165695	AK8	442.058	1.28183	0.13129	-9.76336	1.61701e-22	3.52737e-21
ENSG00000165702	GFI1B	75.3376	1.16174	0.31226	-3.72042	0.00019889	0.000572199
ENSG00000165794	SLC39A2	33.9044	1.10527	0.420303	-2.62969	0.00854633	0.0179728
ENSG00000165807	PPP1R36	89.7433	2.07466	0.258902	-8.01328	1.11689e-15	1.2674e-14
ENSG00000165841	CYP2C19	13.3335	2.07969	0.690867	-3.01027	0.00261018	0.00608187
ENSG00000165923	AGBL2	41.2883	1.05613	0.371229	-2.84496	0.00444168	0.00989162
ENSG00000165935	SMCO2	56.5084	1.61199	0.417689	-3.85931	0.000113709	0.000340008
ENSG00000166123	GPT2	15717.8	1.27104	0.0875748	-14.5138	9.91162e-48	1.58432e-45
ENSG00000166159	LRTM2	55.009	1.12878	0.351027	-3.21565	0.00130148	0.00321332
ENSG00000166166	TRMT61A	6264.5	1.29353	0.245861	-5.26123	1.43094e-07	6.49511e-07
ENSG00000166188	ZNF319	2631.71	1.15664	0.0916566	-12.6193	1.65328e-36	1.14813e-34
ENSG00000166391	MOGAT2	5.62888	3.38403	1.16297	-2.90982	0.00361641	0.00819348
ENSG00000166535	A2ML1	32.9821	1.10137	0.400112	-2.75265	0.00591146	0.0128681
ENSG00000166589	CDH16	17.4511	1.83583	0.568928	-3.22682	0.00125175	0.00310128
ENSG00000166592	RRAD	54.9126	1.36161	0.332327	-4.09721	4.1816e-05	0.00013522
ENSG00000166670	MMP10	8.79973	3.38776	0.928485	-3.6487	0.000263575	0.000741084
ENSG00000166743	ACSM1	30.8957	2.6067	0.524223	-4.97251	6.60908e-07	2.75879e-06
ENSG00000166793	YPEL4	82.5512	1.4454	0.277558	-5.20756	1.91336e-07	8.55292e-07
ENSG00000166863	TAC3	23.0849	1.43229	0.512338	-2.7956	0.00518029	0.0113888
ENSG00000166866	MYO1A	188.732	1.06817	0.179849	-5.93926	2.86319e-09	1.59979e-08
ENSG00000166948	TGM6	18.3439	2.04662	0.553496	-3.69763	0.000217623	0.000620603
ENSG00000166979	EVA1C	177.495	1.11058	0.196637	-5.64786	1.62455e-08	8.2822e-08
ENSG00000167011	NAT16	17.9388	1.96495	0.586459	-3.35054	0.00080655	0.00207363
ENSG00000167080	B4GALNT2	77.6842	2.28042	0.277614	-8.21437	2.13286e-16	2.59328e-15
ENSG00000167083	GNGT2	4.71632	3.41516	1.25128	-2.72933	0.00634637	0.0137198
ENSG00000167094	TTC16	109.295	1.79714	0.247949	-7.24803	4.22892e-13	3.61849e-12
ENSG00000167105	TMEM92	70.6637	1.02249	0.311928	-3.27796	0.0010456	0.00262882
ENSG00000167183	PRR15L	96.1988	1.10072	0.239656	-4.59292	4.37086e-06	1.6333e-05
ENSG00000167194	C16orf92	9.48271	2.29071	0.789962	-2.89977	0.00373436	0.00844319
ENSG00000167195	GOLGA6C	18.0034	1.39743	0.590202	-2.36771	0.0178987	0.0350391
ENSG00000167302	TEPSIN	4040.1	1.23031	0.0793739	-15.5002	3.45984e-54	8.91005e-52
ENSG00000167476	JSRP1	184.435	1.98177	0.187406	-10.5747	3.90295e-26	1.18637e-24
ENSG00000167483	NIBAN3	100.184	1.60524	0.238121	-6.74126	1.57015e-11	1.12756e-10
ENSG00000167531	LALBA	13.107	2.39756	0.681144	-3.5199	0.000431711	0.0011679
ENSG00000167550	RHEBL1	400.915	1.95105	0.16747	-11.6501	2.29151e-31	1.09508e-29
ENSG00000167554	ZNF610	32.4911	1.476	0.410294	-3.59741	0.000321396	0.000889053
ENSG00000167654	ATCAY	47.3773	1.57373	0.393925	-3.99501	6.46914e-05	0.000202585
ENSG00000167664	TMIGD2	17.5953	1.48886	0.602218	-2.4723	0.0134246	0.0270918
ENSG00000167702	KIFC2	1627.79	1.03171	0.0937149	-11.009	3.45806e-28	1.25724e-26
ENSG00000167711	SERPINF2	3.33294	3.94676	1.56369	-2.52401	0.0116025	0.0237401
ENSG00000167741	GGT6	25.5663	1.5824	0.459551	-3.44337	0.000574519	0.00152073
ENSG00000167767	KRT80	8.70867	2.48307	0.864665	-2.87171	0.00408257	0.00915676
ENSG00000167769	ACER1	8.0978	2.20822	0.841103	-2.62538	0.00865516	0.0181831
ENSG00000167771	RCOR2	2876.92	1.06612	0.100219	-10.6379	1.98525e-26	6.21799e-25
ENSG00000167800	TBX10	30.0171	1.04761	0.44121	-2.3744	0.0175773	0.0344814
ENSG00000167880	EVPL	169.817	2.25035	0.227602	-9.8872	4.73054e-23	1.07361e-21
ENSG00000167914	GSDMA	12.9334	1.57249	0.651864	-2.41229	0.0158526	0.0314273
ENSG00000167992	VWCE	370.896	1.43839	0.16985	-8.46855	2.4846e-17	3.34321e-16
ENSG00000167995	BEST1	780.197	1.45373	0.147473	-9.85754	6.35855e-23	1.42736e-21
ENSG00000168003	SLC3A2	56241.4	1.52878	0.105443	-14.4987	1.2344e-47	1.93968e-45
ENSG00000168016	TRANK1	73.7322	-1.03646	0.35576	2.91337	0.00357552	0.00810876
ENSG00000168026	TTC21A	489.47	1.21148	0.125938	-9.61966	6.60517e-22	1.35629e-20
ENSG00000168060	NAALADL1	278.18	1.40657	0.166683	-8.4386	3.21174e-17	4.26591e-16
ENSG00000168070	MAJIN	90.1479	1.75049	0.26955	-6.4941	8.3533e-11	5.54752e-10
ENSG00000168096	ANKS3	3929.12	1.00143	0.0805784	-12.428	1.84208e-35	1.17778e-33
ENSG00000168131	OR2B2	27.1888	2.42262	0.527795	-4.59008	4.43083e-06	1.65405e-05
ENSG00000168135	KCNJ4	940.842	1.2373	0.125592	-9.85181	6.73227e-23	1.50397e-21
ENSG00000168140	VASN	18.804	1.8558	0.550445	-3.37146	0.000747717	0.00193351
ENSG00000168267	PTF1A	30.7564	1.41835	0.462231	-3.06848	0.00215152	0.00510086
ENSG00000168314	MOBP	156.851	2.00945	0.510493	-3.93628	8.27539e-05	0.000254591
ENSG00000168348	INSM2	234.568	3.02108	0.194039	-15.5694	1.17451e-54	3.11112e-52
ENSG00000168386	FILIP1L	576.962	1.00517	0.150379	-6.68424	2.32134e-11	1.63534e-10
ENSG00000168389	MFSD2A	955.024	1.02649	0.10694	-9.59874	8.09307e-22	1.64541e-20
ENSG00000168453	HR	154.696	1.44298	0.224848	-6.41756	1.38477e-10	8.98408e-10
ENSG00000168477	TNXB	248.503	1.32868	0.164109	-8.09633	5.66406e-16	6.63862e-15
ENSG00000168539	CHRM1	37.8792	2.14347	0.401955	-5.3326	9.68148e-08	4.48785e-07
ENSG00000168542	COL3A1	1540.41	-1.73705	0.146898	11.8248	2.90498e-32	1.47978e-30
ENSG00000168672	LRATD2	18259.5	-1.12776	0.12146	9.28508	1.61583e-20	2.90882e-19
ENSG00000168685	IL7R	3.38819	4.72952	1.77982	-2.6573	0.00787699	0.016692
ENSG00000168874	ATOH8	430.145	1.39314	0.186893	-7.45422	9.04043e-14	8.36883e-13
ENSG00000168907	PLA2G4F	12.6329	1.57359	0.686024	-2.29379	0.0218026	0.041923
ENSG00000168916	ZNF608	4505.07	-1.43021	0.085448	16.7378	6.95591e-63	2.99945e-60
ENSG00000168928	CTRB2	10.5864	2.22075	0.766724	-2.89641	0.00377456	0.00852368
ENSG00000168961	LGALS9	98.308	1.05777	0.238574	-4.43372	9.26191e-06	3.31533e-05
ENSG00000169136	ATF5	921.199	1.04773	0.122631	-8.54372	1.29971e-17	1.80114e-16
ENSG00000169245	CXCL10	3.23632	3.28841	1.44278	-2.27922	0.022654	0.0433981
ENSG00000169247	SH3TC2	19.4531	1.28577	0.523775	-2.4548	0.0140962	0.0282839
ENSG00000169314	C22orf15	29.2977	1.27929	0.443248	-2.88618	0.00389949	0.00878653
ENSG00000169327	OR5AU1	25.3959	1.62742	0.495435	-3.28484	0.00102042	0.00257143
ENSG00000169402	RSPH10B2	36.4761	1.31435	0.38425	-3.42056	0.000624928	0.00164221
ENSG00000169403	PTAFR	329.367	-1.48855	0.166858	8.92104	4.61911e-19	7.3203e-18
ENSG00000169427	KCNK9	45.3477	1.33919	0.357805	-3.74278	0.000181996	0.000527275
ENSG00000169432	SCN9A	1043.06	-1.52748	0.122351	12.4845	9.07666e-36	5.96806e-34
ENSG00000169495	HTRA4	13.6218	1.94811	0.724037	-2.69063	0.00713176	0.0152716
ENSG00000169550	MUC15	9.66887	-2.13595	0.887878	2.40568	0.0161424	0.0319335
ENSG00000169840	GSX1	6.46976	3.50845	1.14339	-3.06848	0.00215154	0.00510086
ENSG00000169851	PCDH7	14875.9	-1.17664	0.0867055	13.5706	5.9838e-42	6.06293e-40
ENSG00000169855	ROBO1	21288.8	-1.16945	0.0882997	13.2441	4.87882e-40	4.28735e-38
ENSG00000169896	ITGAM	139.767	2.46487	0.247171	-9.97233	2.01451e-23	4.74023e-22
ENSG00000170091	NSG2	9.99073	1.76358	0.790776	-2.23019	0.0257349	0.0486122
ENSG00000170160	CCDC144A	34.9579	1.52309	0.407259	-3.73985	0.000184132	0.000533049
ENSG00000170345	FOS	1864.59	1.96397	0.275085	-7.13952	9.36558e-13	7.73181e-12
ENSG00000170374	SP7	83.6769	1.14829	0.26295	-4.36697	1.25979e-05	4.4224e-05
ENSG00000170458	CD14	246.533	1.02054	0.197017	-5.17996	2.21929e-07	9.84685e-07
ENSG00000170476	MZB1	41.6041	1.0463	0.375579	-2.78583	0.00533913	0.0117171
ENSG00000170482	SLC23A1	164.786	1.0558	0.194928	-5.41639	6.08157e-08	2.89734e-07
ENSG00000170509	HSD17B13	90.3215	2.16984	0.265591	-8.16984	3.08787e-16	3.70105e-15
ENSG00000170608	FOXA3	366.762	1.66357	0.154286	-10.7824	4.16846e-27	1.40786e-25
ENSG00000170684	ZNF296	549.96	1.0197	0.139394	-7.31519	2.57009e-13	2.24046e-12
ENSG00000170748	RBMXL2	35.9405	2.29333	0.414119	-5.53787	3.06177e-08	1.51108e-07
ENSG00000170890	PLA2G1B	23.7287	1.32538	0.469326	-2.824	0.00474278	0.0105066
ENSG00000170927	PKHD1	71.5857	1.37773	0.344957	-3.99391	6.49922e-05	0.000203424
ENSG00000170961	HAS2	2381.76	-1.12271	0.491359	2.28491	0.0223183	0.0427948
ENSG00000170965	PLAC1	1031.78	-1.03866	0.12756	8.14248	3.87249e-16	4.60281e-15
ENSG00000171124	FUT3	133.176	1.64682	0.214636	-7.67264	1.68493e-14	1.69058e-13
ENSG00000171236	LRG1	16.6677	1.40704	0.58546	-2.40331	0.0162476	0.0321279
ENSG00000171303	KCNK3	17.8076	2.58556	0.604884	-4.27448	1.91588e-05	6.53259e-05
ENSG00000171385	KCND3	580.816	1.2287	0.115855	-10.6055	2.8107e-26	8.62849e-25
ENSG00000171450	CDK5R2	31.6883	2.13641	0.494389	-4.32132	1.55098e-05	5.36335e-05
ENSG00000171509	RXFP1	14.8587	1.41569	0.617907	-2.29111	0.0219569	0.0421848
ENSG00000171530	TBCA	7380.87	-1.00968	0.0850962	11.8651	1.79631e-32	9.35594e-31
ENSG00000171532	NEUROD2	22.2303	2.21641	0.552037	-4.01497	5.94526e-05	0.000187733
ENSG00000171533	MAP6	228.162	1.30813	0.206685	-6.32908	2.46623e-10	1.55435e-09
ENSG00000171595	DNAI2	35.6906	2.23107	0.446745	-4.99405	5.91265e-07	2.48206e-06
ENSG00000171611	PTCRA	38.6139	3.14673	0.424242	-7.41732	1.19517e-13	1.08049e-12
ENSG00000171631	P2RY6	6.96358	1.97981	0.891729	-2.22019	0.0264056	0.049722
ENSG00000171649	ZIK1	1817.33	1.33122	0.115433	-11.5323	9.06544e-31	4.15174e-29
ENSG00000171747	LGALS4	38.5486	1.47293	0.379661	-3.87959	0.000104632	0.000315461
ENSG00000171786	NHLH1	204.117	1.65503	0.198714	-8.32869	8.1743e-17	1.0353e-15
ENSG00000171860	C3AR1	11.6262	1.56469	0.702937	-2.22593	0.0260189	0.0490635
ENSG00000171864	PRND	10.7467	2.10673	0.74657	-2.82188	0.00477432	0.010574
ENSG00000171931	FBXW10	49.1198	1.02813	0.346658	-2.96585	0.00301849	0.00694317
ENSG00000171951	SCG2	66.0006	1.8379	0.321777	-5.71172	1.11841e-08	5.81535e-08
ENSG00000171989	LDHAL6B	51.5871	1.40365	0.332945	-4.21587	2.48816e-05	8.34275e-05
ENSG00000172000	ZNF556	66.7746	1.13213	0.318683	-3.55254	0.000381538	0.00104082
ENSG00000172247	C1QTNF4	59.1456	1.49697	0.30431	-4.91922	8.68888e-07	3.57544e-06
ENSG00000172349	IL16	117.604	1.06117	0.223732	-4.74303	2.10547e-06	8.26062e-06
ENSG00000172375	C2CD2L	4079.43	1.04699	0.0909841	-11.5074	1.21139e-30	5.43866e-29
ENSG00000172399	MYOZ2	5.8245	2.25318	0.996675	-2.2607	0.0237779	0.0453404
ENSG00000172421	EFCAB3	4.02659	3.2336	1.3556	-2.38537	0.0170621	0.0335809
ENSG00000172497	ACOT12	48.6365	1.46751	0.363546	-4.03665	5.42204e-05	0.000172386
ENSG00000172594	SMPDL3A	710.12	-1.18118	0.123258	9.583	9.42704e-22	1.90203e-20
ENSG00000172602	RND1	483.326	1.15419	0.132548	-8.70767	3.10191e-18	4.56111e-17
ENSG00000172650	AGAP5	513.481	1.16671	0.15143	-7.70464	1.3121e-14	1.33382e-13
ENSG00000172724	CCL19	7.34231	2.10611	0.883955	-2.3826	0.017191	0.0338024
ENSG00000172771	EFCAB12	241.037	1.50293	0.197556	-7.60761	2.79219e-14	2.73352e-13
ENSG00000172782	FADS6	5.68278	2.69151	1.04876	-2.56638	0.0102767	0.0212692
ENSG00000172794	RAB37	60.4806	1.34598	0.353072	-3.81218	0.000137746	0.00040554
ENSG00000172818	OVOL1	21.0548	2.24161	0.561494	-3.99222	6.54567e-05	0.000204652
ENSG00000172824	CES4A	26.8348	1.75196	0.529618	-3.30797	0.000939746	0.00238336
ENSG00000172901	LVRN	68.0378	1.59416	0.317008	-5.02875	4.93682e-07	2.09374e-06
ENSG00000172940	SLC22A13	115.12	1.09034	0.250478	-4.35302	1.34272e-05	4.68776e-05
ENSG00000172987	HPSE2	16.8344	1.27565	0.568783	-2.24278	0.0249111	0.0472437
ENSG00000173013	CCDC96	238.357	1.8317	0.19988	-9.16403	4.99939e-20	8.59914e-19
ENSG00000173110	HSPA6	46452.3	5.54218	0.249183	-22.2414	1.36569e-109	3.16532e-106
ENSG00000173114	LRRN3	69.7548	-1.13531	0.294112	3.86012	0.000113332	0.000339099
ENSG00000173200	PARP15	9.05766	2.14949	0.808956	-2.65711	0.00788133	0.0166993
ENSG00000173338	KCNK7	42.5162	1.02156	0.359937	-2.83816	0.0045375	0.0100808
ENSG00000173421	CCDC36	69.5404	1.38234	0.297599	-4.64498	3.4011e-06	1.29122e-05
ENSG00000173567	ADGRF3	160.256	1.80115	0.235668	-7.64277	2.12601e-14	2.10805e-13
ENSG00000173614	NMNAT1	2870.14	1.12164	0.0838478	-13.3772	8.22393e-41	7.74052e-39
ENSG00000173627	APOBEC4	98.5891	1.82681	0.270357	-6.75704	1.40835e-11	1.01491e-10
ENSG00000173660	UQCRH	32604.6	-1.08934	0.0686165	15.8758	9.31842e-57	2.979e-54
ENSG00000173662	TAS1R1	90.4527	1.1238	0.273072	-4.11539	3.86519e-05	0.000125943
ENSG00000173714	WFIKKN2	70.2955	1.31745	0.335312	-3.92902	8.52924e-05	0.000261663
ENSG00000173805	HAP1	1642.47	1.53426	0.11145	-13.7664	4.06044e-43	4.70554e-41
ENSG00000173825	TIGD3	427.004	1.02672	0.13778	-7.45185	9.20397e-14	8.4952e-13
ENSG00000173826	KCNH6	44.6578	2.00204	0.361226	-5.54234	2.9845e-08	1.47373e-07
ENSG00000173846	PLK3	1597.62	2.13556	0.112618	-18.9628	3.46116e-80	2.46834e-77
ENSG00000173905	GOLIM4	19110.4	-1.18471	0.08494	13.9476	3.25411e-44	3.94364e-42
ENSG00000174137	FAM53A	791.49	1.02389	0.118693	-8.62642	6.33022e-18	9.07254e-17
ENSG00000174226	SNX31	63.2043	1.90328	0.308963	-6.16021	7.26476e-10	4.33269e-09
ENSG00000174276	ZNHIT2	2761.45	1.29799	0.0919943	-14.1094	3.32292e-45	4.30865e-43
ENSG00000174307	PHLDA3	10526	1.02423	0.106088	-9.65459	4.70054e-22	9.79297e-21
ENSG00000174348	PODN	20.9233	1.65533	0.56644	-2.92234	0.00347415	0.00789819
ENSG00000174482	LINGO2	21.3449	1.48016	0.528227	-2.80213	0.00507662	0.0111794
ENSG00000174521	TTC9B	25.9558	1.02993	0.454161	-2.26777	0.0233433	0.0445851
ENSG00000174562	KLK15	6.71322	3.15211	0.997705	-3.15937	0.00158113	0.00383434
ENSG00000174564	IL20RB	728.324	1.40593	0.111342	-12.6271	1.49629e-36	1.05491e-34
ENSG00000174600	CMKLR1	19.6521	1.83931	0.544134	-3.38025	0.000724187	0.00187671
ENSG00000174788	PCP2	219.079	1.35569	0.191293	-7.08698	1.37073e-12	1.10988e-11
ENSG00000174791	RIN1	152.168	1.81161	0.215912	-8.3905	4.84099e-17	6.24212e-16
ENSG00000174792	ODAPH	17.3082	2.14422	0.582327	-3.68216	0.000231266	0.000656884
ENSG00000174807	CD248	14.067	2.7773	0.664998	-4.1764	2.96153e-05	9.82162e-05
ENSG00000174827	PDZK1	116.385	1.21838	0.220975	-5.51364	3.51485e-08	1.71959e-07
ENSG00000174844	DNAH12	120.901	1.17394	0.233652	-5.02431	5.05254e-07	2.14038e-06
ENSG00000174885	NLRP6	30.5746	1.15412	0.460622	-2.50558	0.0122252	0.024866
ENSG00000174939	ASPHD1	246.493	1.48554	0.177849	-8.35283	6.66484e-17	8.49927e-16
ENSG00000174951	FUT1	1229.11	2.94435	0.131333	-22.4189	2.57331e-111	6.81633e-108
ENSG00000175003	SLC22A1	115.463	1.47341	0.234337	-6.28759	3.22432e-10	2.00085e-09
ENSG00000175077	RTP1	2.27689	4.10626	1.83223	-2.24112	0.0250182	0.0474274
ENSG00000175189	INHBC	39.7602	2.47234	0.40612	-6.08772	1.14532e-09	6.68446e-09
ENSG00000175197	DDIT3	3229.54	1.43163	0.129969	-11.0152	3.22849e-28	1.1784e-26
ENSG00000175202	HIGD2B	98.6018	1.07358	0.255254	-4.20591	2.60034e-05	8.6953e-05
ENSG00000175213	ZNF408	6061.59	1.6645	0.0940561	-17.6969	4.42797e-70	2.21901e-67
ENSG00000175267	VWA3A	94.6764	1.20711	0.271635	-4.44386	8.83579e-06	3.17322e-05
ENSG00000175311	ANKS4B	12.1243	2.17413	0.713367	-3.0477	0.00230597	0.00543501
ENSG00000175336	APOF	66.0564	1.02204	0.303609	-3.3663	0.000761848	0.00196716
ENSG00000175463	TBC1D10C	62.1932	1.2548	0.294663	-4.25843	2.05869e-05	6.97847e-05
ENSG00000175505	CLCF1	101.024	1.82267	0.270511	-6.73791	1.60683e-11	1.15079e-10
ENSG00000175513	TSGA10IP	15.5694	1.89028	0.672146	-2.81231	0.00491867	0.0108587
ENSG00000175592	FOSL1	418.097	1.20607	0.177505	-6.79455	1.08653e-11	7.94421e-11
ENSG00000175793	SFN	78.3022	1.15408	0.305591	-3.77656	0.000159008	0.000464377
ENSG00000175985	PLEKHD1	181.482	1.70926	0.192436	-8.88223	6.55313e-19	1.02022e-17
ENSG00000176046	NUPR1	379.19	1.79863	0.143027	-12.5755	2.87967e-36	1.95586e-34
ENSG00000176170	SPHK1	3327.3	1.0778	0.0948628	-11.3617	6.48891e-30	2.73448e-28
ENSG00000176171	BNIP3	8743.65	-1.09891	0.251185	4.3749	1.21487e-05	4.2744e-05
ENSG00000176198	OR11H4	15.8687	2.23001	0.605386	-3.68362	0.000229944	0.00065323
ENSG00000176406	RIMS2	528.096	1.11563	0.145699	-7.65712	1.90145e-14	1.8945e-13
ENSG00000176428	VPS37D	1267.96	1.23238	0.0945282	-13.0372	7.52084e-39	6.19784e-37
ENSG00000176601	MAP3K19	29.4178	1.29228	0.431364	-2.99579	0.00273731	0.00635153
ENSG00000176635	HORMAD2	43.335	2.7558	0.414307	-6.65158	2.89971e-11	2.01978e-10
ENSG00000176692	FOXC2	50.916	1.36393	0.34	-4.01157	6.03161e-05	0.000190136
ENSG00000176774	MAGEB18	2.6984	-4.3252	1.73248	2.49654	0.0125412	0.0254782
ENSG00000176919	C8G	46.5446	1.44005	0.355325	-4.05278	5.06136e-05	0.000161612
ENSG00000176927	EFCAB5	73.7215	1.23022	0.273905	-4.49142	7.07484e-06	2.5737e-05
ENSG00000176945	MUC20	16.1812	2.32817	0.603172	-3.85987	0.000113447	0.000339335
ENSG00000177047	IFNW1	4.82406	2.62145	1.14426	-2.29096	0.0219657	0.0421972
ENSG00000177082	WDR73	16044.7	1.06623	0.0960096	-11.1055	1.1798e-28	4.51049e-27
ENSG00000177096	PHETA2	21.9962	2.20051	0.514937	-4.27337	1.92543e-05	6.56274e-05
ENSG00000177138	FAM9B	2.16228	5.03787	2.00013	-2.51878	0.0117763	0.0240586
ENSG00000177202	SPACA4	35.9545	1.26444	0.440804	-2.86847	0.00412457	0.00924203
ENSG00000177225	GATD1	14779.2	1.02376	0.0797911	-12.8305	1.10604e-37	8.58084e-36
ENSG00000177238	TRIM72	110.425	2.2095	0.268738	-8.22175	2.00548e-16	2.44321e-15
ENSG00000177283	FZD8	3643.16	-1.09119	0.0917187	11.8971	1.22503e-32	6.43469e-31
ENSG00000177302	TOP3A	19246.5	1.1213	0.0786272	-14.2609	3.8322e-46	5.38308e-44
ENSG00000177374	HIC1	351.154	1.42017	0.164847	-8.6151	6.988e-18	9.93646e-17
ENSG00000177380	PPFIA3	7572.21	1.16275	0.0742288	-15.6644	2.64805e-55	7.32838e-53
ENSG00000177398	UMODL1	9.14138	2.55626	0.829863	-3.08034	0.00206764	0.00491958
ENSG00000177464	GPR4	12.3339	2.59843	0.754036	-3.44603	0.000568882	0.00150646
ENSG00000177575	CD163	2.6168	5.33083	1.96853	-2.70803	0.00676839	0.0145608
ENSG00000177595	PIDD1	2733.74	1.00154	0.113434	-8.82931	1.0532e-18	1.61792e-17
ENSG00000177599	ZNF491	43.4272	1.22019	0.370499	-3.29338	0.000989893	0.00250047
ENSG00000177614	PGBD5	4367.97	1.12456	0.105634	-10.6459	1.82266e-26	5.74758e-25
ENSG00000177679	SRRM3	1590.9	1.03399	0.105648	-9.78714	1.27865e-22	2.80577e-21
ENSG00000177807	KCNJ10	136.301	1.11973	0.208772	-5.36343	8.1656e-08	3.8234e-07
ENSG00000177879	AP3S1	5933.31	-1.13449	0.0750947	15.1075	1.44604e-51	3.04688e-49
ENSG00000177954	RPS27	74735.1	-1.06402	0.0691347	15.3906	1.89247e-53	4.55717e-51
ENSG00000177994	C2orf73	11.3649	1.95054	0.721023	-2.70524	0.00682561	0.0146754
ENSG00000178171	AMER3	27.3971	2.75471	0.499424	-5.51576	3.47276e-08	1.70034e-07
ENSG00000178187	ZNF454	12.5331	1.88071	0.723325	-2.60009	0.00931985	0.0194495
ENSG00000178199	ZC3H12D	137.694	2.06658	0.255397	-8.09163	5.88706e-16	6.87825e-15
ENSG00000178229	ZNF543	8532.06	1.04777	0.085993	-12.1844	3.76548e-34	2.23781e-32
ENSG00000178233	TMEM151B	62.4557	1.56448	0.305697	-5.11774	3.09217e-07	1.34337e-06
ENSG00000178235	SLITRK1	25.8263	1.18993	0.460721	-2.58276	0.00980145	0.0203743
ENSG00000178297	TMPRSS9	593.459	2.46237	0.133596	-18.4315	7.34601e-76	4.54032e-73
ENSG00000178381	ZFAND2A	5992.03	2.39235	0.108955	-21.9572	7.39552e-107	1.52364e-103
ENSG00000178404	CEP295NL	81.2346	1.75641	0.288508	-6.0879	1.14402e-09	6.67895e-09
ENSG00000178467	P4HTM	527.408	1.55151	0.141087	-10.9968	3.95731e-28	1.42479e-26
ENSG00000178522	AMBN	87.0088	-1.03953	0.344527	3.01727	0.00255058	0.00595329
ENSG00000178562	CD28	10.2892	4.1497	0.943634	-4.39757	1.09468e-05	3.87507e-05
ENSG00000178623	GPR35	131.723	1.01698	0.218925	-4.64535	3.395e-06	1.28943e-05
ENSG00000178685	PARP10	354.617	1.94559	0.148264	-13.1224	2.44976e-39	2.09325e-37
ENSG00000178700	DHFR2	1386.76	-1.20995	0.0926494	13.0595	5.6099e-39	4.66452e-37
ENSG00000178789	CD300LB	5.21932	6.3511	1.53376	-4.14087	3.45987e-05	0.000113666
ENSG00000178796	RIIAD1	38.188	1.43864	0.383347	-3.75285	0.000174835	0.000507428
ENSG00000178809	TRIM73	125.567	1.35981	0.215632	-6.30618	2.86002e-10	1.78614e-09
ENSG00000178814	OPLAH	15.8446	1.35212	0.609021	-2.22015	0.0264085	0.0497224
ENSG00000178928	TPRX1	12.5532	2.42856	0.699906	-3.46984	0.00052076	0.00138954
ENSG00000179046	TRIML2	71.1544	1.76293	0.303791	-5.8031	6.51002e-09	3.48366e-08
ENSG00000179165	PXT1	75.6081	1.19733	0.28158	-4.25218	2.11704e-05	7.15795e-05
ENSG00000179256	SMCO3	184.866	1.61261	0.204309	-7.89302	2.94972e-15	3.20972e-14
ENSG00000179292	TMEM151A	157.231	2.20618	0.210886	-10.4615	1.29792e-25	3.70817e-24
ENSG00000179387	ELMOD2	9140.51	-1.15678	0.0811111	14.2617	3.78974e-46	5.36408e-44
ENSG00000179388	EGR3	149.314	2.04146	0.214744	-9.50648	1.97218e-21	3.87375e-20
ENSG00000179476	C14orf28	309.293	-1.11022	0.180061	6.16578	7.01371e-10	4.19646e-09
ENSG00000179520	SLC17A8	120.733	1.94473	0.284876	-6.82658	8.69607e-12	6.42144e-11
ENSG00000179546	HTR1D	302.641	1.20112	0.175169	-6.85691	7.03649e-12	5.26941e-11
ENSG00000179580	RNF151	63.138	1.49311	0.309746	-4.82044	1.43243e-06	5.73779e-06
ENSG00000179674	ARL14	23.0227	3.04673	0.547102	-5.56884	2.56439e-08	1.27648e-07
ENSG00000179761	PIPOX	319.339	1.30787	0.161476	-8.09948	5.5195e-16	6.47738e-15
ENSG00000179772	FOXS1	11.774	1.52227	0.684128	-2.22512	0.0260733	0.0491511
ENSG00000180043	FAM71E2	15.2502	3.74707	0.728786	-5.14152	2.72527e-07	1.19405e-06
ENSG00000180138	CSNK1A1L	9.45768	4.02371	0.944509	-4.26011	2.04327e-05	6.92921e-05
ENSG00000180209	MYLPF	120.947	1.12683	0.216522	-5.20422	1.94812e-07	8.6978e-07
ENSG00000180210	F2	94.8573	1.49606	0.260554	-5.74185	9.36475e-09	4.8982e-08
ENSG00000180316	PNPLA1	51.3981	1.32097	0.387637	-3.40774	0.000655025	0.00171355
ENSG00000180332	KCTD4	46.1714	1.58811	0.355678	-4.46503	8.00557e-06	2.88736e-05
ENSG00000180720	CHRM4	448.059	2.48605	0.136647	-18.1933	5.83271e-74	3.37969e-71
ENSG00000180787	ZFP3	40.1196	1.86631	0.388264	-4.8068	1.53364e-06	6.11808e-06
ENSG00000180871	CXCR2	34.8957	1.25986	0.417821	-3.0153	0.00256726	0.00598919
ENSG00000180917	CMTR2	2156.24	-1.09046	0.112571	9.68689	3.42801e-22	7.25596e-21
ENSG00000180929	GPR62	27.093	1.64963	0.445833	-3.7001	0.000215511	0.000615027
ENSG00000180998	GPR137C	1424.4	1.03241	0.0923832	-11.1753	5.38386e-29	2.11948e-27
ENSG00000181016	LSMEM1	439.271	2.23361	0.194993	-11.4548	2.22404e-30	9.79528e-29
ENSG00000181029	TRAPPC5	546.667	1.05156	0.124469	-8.44837	2.95393e-17	3.94325e-16
ENSG00000181085	MAPK15	162.497	1.8705	0.201226	-9.29556	1.46439e-20	2.64389e-19
ENSG00000181092	ADIPOQ	24.5441	2.48987	0.537283	-4.63419	3.58343e-06	1.356e-05
ENSG00000181135	ZNF707	540.284	1.61744	0.136416	-11.8567	1.98556e-32	1.03127e-30
ENSG00000181143	MUC16	17.3282	1.7238	0.605384	-2.84746	0.00440702	0.00982388
ENSG00000181240	SLC25A41	86.3591	1.11628	0.264821	-4.21523	2.49519e-05	8.36181e-05
ENSG00000181378	CFAP65	58.0825	1.09168	0.327512	-3.33325	0.000858369	0.00219439
ENSG00000181381	DDX60L	16.8805	1.74964	0.581861	-3.00698	0.00263858	0.00614091
ENSG00000181444	ZNF467	1473.59	1.40038	0.256011	-5.47002	4.49989e-08	2.17397e-07
ENSG00000181585	TMIE	153.243	1.04755	0.213582	-4.90467	9.35859e-07	3.82977e-06
ENSG00000181625	SLX1B	7.27513	2.19595	0.924885	-2.3743	0.0175824	0.0344878
ENSG00000181626	ANKRD62	20.5047	1.20051	0.52226	-2.29869	0.0215228	0.0414385
ENSG00000181652	ATG9B	108.292	1.08345	0.231567	-4.67879	2.88572e-06	1.10758e-05
ENSG00000181773	GPR3	131.857	1.68857	0.221655	-7.61799	2.57654e-14	2.53444e-13
ENSG00000181790	ADGRB1	355.729	1.01364	0.158471	-6.39635	1.59138e-10	1.02456e-09
ENSG00000181982	CCDC149	14.9953	1.62984	0.604034	-2.69826	0.00697022	0.0149608
ENSG00000182040	USH1G	521.28	1.06317	0.169148	-6.28542	3.2697e-10	2.02697e-09
ENSG00000182050	MGAT4C	16.4227	-1.66286	0.639357	2.60083	0.00929988	0.01941
ENSG00000182083	OR6B2	11.6028	3.71014	0.858369	-4.32231	1.54403e-05	5.34371e-05
ENSG00000182093	GET1	2826.71	-1.02163	0.0849736	12.023	2.69171e-33	1.50331e-31
ENSG00000182168	UNC5C	3599.01	-1.08636	0.0928962	11.6944	1.36201e-31	6.66343e-30
ENSG00000182179	UBA7	689.899	2.2469	0.124172	-18.095	3.49072e-73	1.96136e-70
ENSG00000182264	IZUMO1	135.922	1.06898	0.230875	-4.63011	3.65478e-06	1.38187e-05
ENSG00000182324	KCNJ14	464.826	2.25285	0.162604	-13.8548	1.18981e-43	1.42332e-41
ENSG00000182325	FBXL6	1635.03	1.34413	0.113635	-11.8285	2.77947e-32	1.42367e-30
ENSG00000182326	C1S	229.61	1.38479	0.177435	-7.80453	5.97227e-15	6.27765e-14
ENSG00000182511	FES	202.043	1.2585	0.186812	-6.73672	1.62004e-11	1.15935e-10
ENSG00000182521	TBPL2	27.0748	1.76001	0.487849	-3.6077	0.000308924	0.000857753
ENSG00000182545	RNASE10	7.6912	2.27274	0.857164	-2.65147	0.00801425	0.0169577
ENSG00000182580	EPHB3	2024.19	1.38961	0.137041	-10.1401	3.6667e-24	9.26265e-23
ENSG00000182601	HS3ST4	6.669	3.4049	1.09479	-3.11009	0.00187033	0.00447712
ENSG00000182676	PPP1R27	327.167	1.08878	0.153494	-7.09331	1.30942e-12	1.06301e-11
ENSG00000182687	GALR2	204.86	1.4992	0.18742	-7.99916	1.25271e-15	1.41171e-14
ENSG00000182782	HCAR2	58.4881	2.03445	0.322291	-6.31245	2.74646e-10	1.71812e-09
ENSG00000182798	MAGEB17	9.42214	2.64963	0.800029	-3.31192	0.000926593	0.00235355
ENSG00000182853	VMO1	36.6276	1.05122	0.392587	-2.67768	0.0074134	0.0158163
ENSG00000182866	LCK	94.9741	1.87553	0.313629	-5.98008	2.23024e-09	1.26423e-08
ENSG00000182896	TMEM95	44.8278	3.00539	0.40813	-7.36381	1.78736e-13	1.58116e-12
ENSG00000182916	TCEAL7	53.7147	1.42139	0.344987	-4.12014	3.78643e-05	0.000123649
ENSG00000182938	OTOP3	11.7121	2.80996	0.75182	-3.73754	0.000185828	0.000537456
ENSG00000183019	MCEMP1	26.0524	1.87719	0.483789	-3.88018	0.00010438	0.000314753
ENSG00000183034	OTOP2	22.6731	1.56937	0.579233	-2.7094	0.00674059	0.014506
ENSG00000183066	WBP2NL	45.6856	1.59056	0.364602	-4.36246	1.28605e-05	4.50424e-05
ENSG00000183111	ARHGEF37	831.324	1.00406	0.108005	-9.29645	1.45218e-20	2.6244e-19
ENSG00000183134	PTGDR2	140.556	1.12217	0.200981	-5.58345	2.35794e-08	1.1791e-07
ENSG00000183160	TMEM119	65.2065	1.74826	0.327489	-5.33838	9.37828e-08	4.35492e-07
ENSG00000183307	TMEM121B	443.665	1.23185	0.169871	-7.25166	4.1169e-13	3.52997e-12
ENSG00000183336	BOLA2	3.177	3.83069	1.64943	-2.32243	0.0202098	0.0391444
ENSG00000183423	LRIT3	112.113	1.26669	0.254613	-4.97497	6.52586e-07	2.72528e-06
ENSG00000183426	NPIPA1	493.829	1.28721	0.169175	-7.60876	2.76739e-14	2.71066e-13
ENSG00000183615	FAM167B	31.9435	1.5906	0.415938	-3.82412	0.000131242	0.000387622
ENSG00000183655	KLHL25	6012.95	1.96049	0.0914274	-21.4432	5.28713e-102	8.16949e-99
ENSG00000183760	ACP7	3.67873	4.88519	1.6393	-2.98005	0.00288197	0.00666053
ENSG00000183773	AIFM3	161.324	1.05338	0.202109	-5.21197	1.86845e-07	8.36024e-07
ENSG00000183801	OLFML1	33.788	-1.34472	0.427703	3.14406	0.0016662	0.00402694
ENSG00000183831	ANKRD45	21.6702	3.61577	0.654945	-5.52071	3.37627e-08	1.65397e-07
ENSG00000183889	NA	504.042	1.79075	0.153751	-11.6471	2.37479e-31	1.12906e-29
ENSG00000183914	DNAH2	423.691	1.49188	0.147134	-10.1396	3.68674e-24	9.30061e-23
ENSG00000184113	CLDN5	99.9453	1.21082	0.242572	-4.99159	5.98831e-07	2.51154e-06
ENSG00000184144	CNTN2	477.955	1.09059	0.160117	-6.81117	9.68057e-12	7.11161e-11
ENSG00000184156	KCNQ3	28.1629	2.28102	0.449635	-5.07304	3.91512e-07	1.6812e-06
ENSG00000184163	C1QTNF12	112.213	1.16742	0.228922	-5.09966	3.40273e-07	1.47037e-06
ENSG00000184205	TSPYL2	6704.62	1.14506	0.0802273	-14.2727	3.23607e-46	4.61563e-44
ENSG00000184302	SIX6	10.6698	1.64208	0.736927	-2.22828	0.0258617	0.0488217
ENSG00000184350	MRGPRE	3.38058	3.19181	1.41252	-2.25965	0.0238428	0.0454594
ENSG00000184351	KRTAP19-1	37.1901	-3.01026	0.491468	6.12504	9.06594e-10	5.34162e-09
ENSG00000184389	A3GALT2	19.1687	1.33375	0.537131	-2.4831	0.0130243	0.0263816
ENSG00000184502	GAST	14.6984	2.12954	0.650134	-3.27554	0.00105459	0.00264927
ENSG00000184507	NUTM1	73.3876	1.28796	0.326135	-3.94915	7.8428e-05	0.000242247
ENSG00000184545	DUSP8	1339.22	1.99656	0.109579	-18.2202	3.56577e-74	2.13279e-71
ENSG00000184557	SOCS3	478.564	1.33093	0.165069	-8.0629	7.45083e-16	8.59697e-15
ENSG00000184574	LPAR5	22.4356	1.3158	0.502215	-2.61999	0.00879328	0.0184419
ENSG00000184650	ODF4	65.2695	2.96555	0.339599	-8.73251	2.49079e-18	3.70066e-17
ENSG00000184719	RNLS	17.2291	-1.32237	0.590177	2.24064	0.0250495	0.0474674
ENSG00000184949	FAM227A	1874.04	1.92141	0.118601	-16.2007	4.98819e-59	1.84982e-56
ENSG00000185008	ROBO2	3102.69	-1.17425	0.0871553	13.4731	2.25189e-41	2.23286e-39
ENSG00000185022	MAFF	752.003	1.30035	0.108446	-11.9908	3.97208e-33	2.179e-31
ENSG00000185040	SPDYE16	23.4238	1.90473	0.48942	-3.8918	9.95021e-05	0.000301268
ENSG00000185105	MYADML2	55.4418	1.15444	0.341144	-3.38402	0.000714338	0.00185456
ENSG00000185198	PRSS57	12.5002	1.46283	0.652971	-2.24026	0.025074	0.0475038
ENSG00000185201	IFITM2	953.958	-1.01505	0.284724	3.56502	0.000363829	0.000996619
ENSG00000185262	UBALD2	3062.99	1.03101	0.0860769	-11.9777	4.6493e-33	2.54299e-31
ENSG00000185269	NOTUM	299.773	1.86178	0.161156	-11.5527	7.15435e-31	3.3164e-29
ENSG00000185271	KLHL33	65.5942	2.17124	0.341932	-6.34991	2.15437e-10	1.36522e-09
ENSG00000185386	MAPK11	846.811	1.23368	0.127865	-9.64828	4.99852e-22	1.03904e-20
ENSG00000185467	KPNA7	31.3418	1.93703	0.485957	-3.98601	6.71934e-05	0.00020943
ENSG00000185499	MUC1	43.0991	1.23491	0.349812	-3.53022	0.000415217	0.0011264
ENSG00000185518	SV2B	8.77132	2.16964	0.803384	-2.70062	0.00692096	0.0148718
ENSG00000185527	PDE6G	125.932	1.26353	0.217829	-5.80055	6.60992e-09	3.53202e-08
ENSG00000185559	DLK1	3.40842	3.87307	1.54478	-2.50721	0.0121689	0.0247746
ENSG00000185614	INKA1	167.108	1.42973	0.189667	-7.53814	4.76737e-14	4.55183e-13
ENSG00000185633	NDUFA4L2	524.802	1.04393	0.15373	-6.79071	1.11581e-11	8.1454e-11
ENSG00000185640	KRT79	2.05789	5.04989	1.94717	-2.59345	0.0095018	0.0198047
ENSG00000185739	SRL	47.6647	1.03828	0.334991	-3.09942	0.00193899	0.0046289
ENSG00000185745	IFIT1	865.501	-1.09901	0.146224	7.51594	5.65032e-14	5.35899e-13
ENSG00000185862	EVI2B	24.273	1.38744	0.516274	-2.68741	0.00720091	0.0154095
ENSG00000185883	ATP6V0C	40.1528	1.38539	0.377417	-3.6707	0.000241885	0.000684321
ENSG00000185988	PLK5	80.1782	1.65646	0.284411	-5.82417	5.73955e-09	3.09279e-08
ENSG00000186038	HTR3E	5.05796	3.12523	1.18026	-2.64792	0.00809879	0.017117
ENSG00000186143	PRR30	9.77863	3.8105	0.958396	-3.97591	7.01092e-05	0.000217932
ENSG00000186190	BPIFB3	3.00836	4.59558	1.69538	-2.71065	0.00671517	0.014458
ENSG00000186191	BPIFB4	6.06876	2.54715	1.09283	-2.33079	0.0197646	0.0383663
ENSG00000186409	CCDC30	500.938	1.18063	0.137278	-8.60027	7.95301e-18	1.12226e-16
ENSG00000186469	GNG2	959.978	-1.03532	0.142825	7.24886	4.20309e-13	3.59804e-12
ENSG00000186471	AKAP14	31.1466	1.39188	0.413808	-3.36358	0.000769383	0.00198468
ENSG00000186522	SEPTIN10	8450.46	-1.05862	0.0769548	13.7564	4.66383e-43	5.37123e-41
ENSG00000186648	CARMIL3	344.756	1.15154	0.142724	-8.0683	7.12814e-16	8.24002e-15
ENSG00000186838	SELENOV	34.7948	1.48665	0.392444	-3.78819	0.00015175	0.000444368
ENSG00000186976	EFCAB6	730.775	1.01681	0.13483	-7.54143	4.6485e-14	4.44062e-13
ENSG00000187017	ESPN	47.4311	1.26934	0.437554	-2.901	0.00371977	0.00841122
ENSG00000187024	PTRH1	42.6435	1.09788	0.376977	-2.91232	0.00358749	0.00813394
ENSG00000187105	HEATR4	114.266	2.27901	0.271385	-8.39768	4.55388e-17	5.90475e-16
ENSG00000187134	AKR1C1	32.0817	-1.28362	0.445023	2.8844	0.00392165	0.00883002
ENSG00000187288	CIDEC	26.0766	2.3879	0.4915	-4.85839	1.18345e-06	4.79012e-06
ENSG00000187325	TAF9B	9095.01	-1.11772	0.0744488	15.0133	6.0052e-51	1.18456e-48
ENSG00000187479	C11orf96	279.284	1.25776	0.153749	-8.1806	2.82429e-16	3.39175e-15
ENSG00000187492	CDHR4	53.6487	2.41922	0.360707	-6.70687	1.98843e-11	1.41046e-10
ENSG00000187498	COL4A1	5891.45	-1.32174	0.0812625	16.2651	1.74634e-59	6.88951e-57
ENSG00000187608	ISG15	779.082	1.08554	0.106694	-10.1743	2.58315e-24	6.58829e-23
ENSG00000187624	C17orf97	348.151	1.42316	0.151064	-9.42091	4.47185e-21	8.49559e-20
ENSG00000187678	SPRY4	56.8563	3.00088	0.347179	-8.64362	5.44617e-18	7.84028e-17
ENSG00000187714	SLC18A3	9.03284	2.31213	0.805089	-2.87189	0.00408022	0.00915261
ENSG00000187791	FAM205C	19.7621	2.40998	0.55632	-4.33201	1.47755e-05	5.13142e-05
ENSG00000187800	PEAR1	61.9301	1.98916	0.32198	-6.17789	6.49655e-10	3.89961e-09
ENSG00000187806	TMEM202	3.53297	3.5824	1.57573	-2.27349	0.0229967	0.0439909
ENSG00000187860	CCDC157	905.802	1.10367	0.11161	-9.88861	4.66457e-23	1.05993e-21
ENSG00000187862	TTC24	45.7968	2.42295	0.393991	-6.14978	7.75912e-10	4.61417e-09
ENSG00000187902	SHISA7	42.489	1.27372	0.350906	-3.62981	0.000283632	0.000792869
ENSG00000187905	LRRC74B	25.2313	2.31279	0.476812	-4.85051	1.23142e-06	4.96584e-06
ENSG00000187950	OVCH1	46.4742	1.3203	0.350294	-3.7691	0.000163836	0.000476823
ENSG00000187955	COL14A1	1104.73	-1.47018	0.114709	12.8166	1.32371e-37	1.02268e-35
ENSG00000187997	C17orf99	60.7339	1.83813	0.313257	-5.86781	4.41598e-09	2.40898e-08
ENSG00000188000	OR7D2	19.2875	1.8573	0.576518	-3.22158	0.00127485	0.00315345
ENSG00000188032	C19orf67	128.723	1.3955	0.219266	-6.36438	1.96077e-10	1.24723e-09
ENSG00000188037	CLCN1	92.6574	1.37793	0.264034	-5.21876	1.80123e-07	8.07589e-07
ENSG00000188039	NWD1	195.252	2.8444	0.22549	-12.6143	1.76142e-36	1.21867e-34
ENSG00000188064	WNT7B	55.7289	1.93767	0.323459	-5.99045	2.09256e-09	1.18982e-08
ENSG00000188167	TMPPE	2214.59	1.47009	0.110481	-13.3062	2.12993e-40	1.90789e-38
ENSG00000188175	HEPACAM2	15.2374	1.3917	0.590958	-2.35499	0.018523	0.0361644
ENSG00000188305	PEAK3	319.731	1.23769	0.156986	-7.88409	3.16834e-15	3.43551e-14
ENSG00000188306	LRRIQ4	34.9533	1.0252	0.402128	-2.54944	0.0107897	0.0222122
ENSG00000188396	TCTEX1D4	21.9961	1.18418	0.516356	-2.29334	0.0218283	0.0419637
ENSG00000188404	SELL	31.8661	-1.51944	0.455399	3.3365	0.000848419	0.00217254
ENSG00000188425	NANOS2	22.3901	2.12377	0.527318	-4.02749	5.63753e-05	0.000178716
ENSG00000188487	INSC	283.315	1.77106	0.158425	-11.1792	5.15607e-29	2.03846e-27
ENSG00000188501	LCTL	66.3899	1.11602	0.320654	-3.48046	0.000500556	0.00133891
ENSG00000188508	KRTDAP	52.0443	1.20033	0.329229	-3.6459	0.000266462	0.000748823
ENSG00000188522	FAM83G	4774.19	1.17942	0.0761849	-15.481	4.65819e-54	1.16719e-51
ENSG00000188558	OR2G6	4.39871	3.36117	1.39263	-2.41354	0.0157985	0.0313386
ENSG00000188566	NDOR1	5434.1	1.33376	0.0971763	-13.7251	7.18105e-43	8.11896e-41
ENSG00000188573	FBLL1	499.215	2.00187	0.13799	-14.5073	1.08864e-47	1.72526e-45
ENSG00000188620	HMX3	254.079	1.29657	0.166857	-7.77058	7.81299e-15	8.12499e-14
ENSG00000188760	TMEM198	2278.61	2.11638	0.102257	-20.6967	3.70699e-95	4.90964e-92
ENSG00000188761	BCL2L15	160.778	1.83616	0.21181	-8.66888	4.36401e-18	6.35146e-17
ENSG00000188783	PRELP	87.2126	-1.43918	0.268109	5.36789	7.96625e-08	3.74329e-07
ENSG00000188807	TMEM201	10470.2	1.29281	0.109875	-11.7662	5.82667e-32	2.90425e-30
ENSG00000188822	CNR2	38.6127	1.83035	0.389269	-4.70203	2.5759e-06	9.96712e-06
ENSG00000188828	GLRA4	18.2308	1.4235	0.574107	-2.4795	0.0131566	0.0266089
ENSG00000188906	LRRK2	759.421	-1.06337	0.134391	7.91255	2.52173e-15	2.76021e-14
ENSG00000189001	SBSN	24.9309	1.08817	0.484835	-2.24442	0.0248054	0.0470576
ENSG00000189030	VHLL	104.945	2.14612	0.286077	-7.5019	6.29001e-14	5.92328e-13
ENSG00000189052	CGB5	7.78313	3.94889	1.05022	-3.76008	0.000169861	0.000493661
ENSG00000189099	PRSS48	49.0298	1.27268	0.348745	-3.64931	0.000262948	0.000739508
ENSG00000189134	NKAPL	13.6853	1.94505	0.642668	-3.02653	0.00247382	0.00579454
ENSG00000189143	CLDN4	149.661	1.24908	0.204131	-6.11903	9.41482e-10	5.53486e-09
ENSG00000189195	KIAA1107	1820.25	-1.25562	0.116039	10.8206	2.74907e-27	9.43951e-26
ENSG00000189269	DRICH1	124.536	1.40798	0.231512	-6.08167	1.18936e-09	6.92842e-09
ENSG00000189334	S100A14	35.9536	2.0604	0.409118	-5.03619	4.74877e-07	2.01722e-06
ENSG00000189401	OTUD6A	14.5366	2.41924	0.650055	-3.7216	0.000197968	0.000569633
ENSG00000196092	PAX5	91.7044	1.99545	0.263702	-7.56704	3.81812e-14	3.69304e-13
ENSG00000196118	CCDC189	451.978	1.17641	0.139581	-8.42815	3.5117e-17	4.63115e-16
ENSG00000196152	ZNF79	7079.31	1.18906	0.0863076	-13.777	3.50771e-43	4.09056e-41
ENSG00000196166	C8orf86	31.6507	2.60173	0.47364	-5.49306	3.95027e-08	1.92196e-07
ENSG00000196218	RYR1	273.628	1.40239	0.179538	-7.81106	5.67078e-15	5.97769e-14
ENSG00000196267	ZNF836	714.045	-1.0668	0.128647	8.29244	1.10944e-16	1.38901e-15
ENSG00000196289	BECN2	7.69193	2.14591	0.842922	-2.5458	0.0109027	0.0224171
ENSG00000196337	CGB7	88.4567	1.20561	0.267386	-4.50888	6.51717e-06	2.3797e-05
ENSG00000196338	NLGN3	175.339	1.16822	0.184628	-6.32743	2.4928e-10	1.57002e-09
ENSG00000196353	CPNE4	20.0505	1.54668	0.532232	-2.90603	0.00366048	0.00828826
ENSG00000196378	ZNF34	1342.16	1.44093	0.0997574	-14.4443	2.722e-47	4.17118e-45
ENSG00000196517	SLC6A9	2330.35	1.1074	0.0824508	-13.4311	3.9748e-41	3.87898e-39
ENSG00000196549	MME	497.258	-1.16011	0.142078	8.1653	3.20641e-16	3.83074e-15
ENSG00000196600	SLC22A25	8.86115	3.1574	0.919501	-3.43382	0.000595139	0.00157061
ENSG00000196604	POTEF	290.838	1.07515	0.148952	-7.2181	5.27206e-13	4.46571e-12
ENSG00000196666	FAM180B	105.444	1.8909	0.239398	-7.89855	2.8216e-15	3.07573e-14
ENSG00000196684	HSH2D	22.8944	1.71875	0.503639	-3.41266	0.000643314	0.00168718
ENSG00000196754	S100A2	73.9121	1.21144	0.28201	-4.29572	1.74124e-05	5.97779e-05
ENSG00000196778	OR52K1	3.44546	4.75156	1.65771	-2.86633	0.00415258	0.0093003
ENSG00000196872	KIAA1211L	572.169	1.04255	0.116734	-8.93101	4.22122e-19	6.71844e-18
ENSG00000196900	TEX43	57.0846	1.78873	0.321439	-5.56476	2.62515e-08	1.30567e-07
ENSG00000196950	SLC39A10	18243.8	-1.21823	0.0759094	16.0485	5.85979e-58	1.9755e-55
ENSG00000196993	NPIPB9	21.6837	1.49019	0.520247	-2.86438	0.00417827	0.0093533
ENSG00000197181	PIWIL2	105.255	1.04121	0.252518	-4.12331	3.73471e-05	0.000122068
ENSG00000197191	CYSRT1	389.437	1.20969	0.150776	-8.0231	1.03113e-15	1.17512e-14
ENSG00000197241	SLC2A7	17.9992	1.43496	0.575109	-2.49511	0.0125918	0.0255697
ENSG00000197245	FAM110D	66.3897	1.1704	0.306877	-3.81392	0.000136781	0.000402762
ENSG00000197261	C6orf141	357.849	1.03211	0.16035	-6.4366	1.22177e-10	7.97117e-10
ENSG00000197272	IL27	10.4373	3.76749	0.888646	-4.23959	2.23932e-05	7.54661e-05
ENSG00000197283	SYNGAP1	320.348	1.00004	0.164921	-6.06378	1.32963e-09	7.69714e-09
ENSG00000197355	UAP1L1	3900.03	1.36138	0.09677	-14.0682	5.955e-45	7.51141e-43
ENSG00000197408	CYP2B6	4.4986	3.06645	1.2043	-2.54626	0.0108884	0.0223926
ENSG00000197471	SPN	38.4985	2.38623	0.399179	-5.97785	2.26099e-09	1.2801e-08
ENSG00000197487	GALP	34.4317	1.68589	0.451102	-3.73728	0.000186022	0.000537849
ENSG00000197497	ZNF665	25.6779	1.85459	0.519005	-3.57336	0.000352429	0.000967106
ENSG00000197540	GZMM	30.9648	1.46612	0.425116	-3.44876	0.000563166	0.0014926
ENSG00000197580	BCO2	249.983	1.29743	0.165371	-7.84558	4.30962e-15	4.5872e-14
ENSG00000197653	DNAH10	729.363	1.59777	0.144001	-11.0956	1.31795e-28	5.00767e-27
ENSG00000197734	C14orf178	9.19459	1.94482	0.85693	-2.26952	0.023237	0.044408
ENSG00000197776	KLHDC1	126.237	1.65584	0.242068	-6.84037	7.8988e-12	5.87617e-11
ENSG00000197816	CCDC180	1628.22	1.253	0.103638	-12.0902	1.18974e-33	6.8088e-32
ENSG00000197859	ADAMTSL2	8.76159	2.04881	0.80228	-2.55373	0.0106576	0.021974
ENSG00000197893	NRAP	6.31122	2.44217	1.02584	-2.38066	0.0172818	0.033952
ENSG00000197901	SLC22A6	17.0707	3.37761	0.696621	-4.84857	1.24355e-06	5.01366e-06
ENSG00000198028	ZNF560	67.3664	1.90689	0.331285	-5.75606	8.60976e-09	4.52372e-08
ENSG00000198125	MB	12.7149	1.67789	0.728918	-2.30189	0.0213414	0.0411172
ENSG00000198156	NPIPB6	45.9117	1.313	0.410143	-3.20133	0.00136795	0.00336043
ENSG00000198216	CACNA1E	22.8766	1.41408	0.476667	-2.9666	0.00301111	0.00692705
ENSG00000198336	MYL4	12.7081	1.98411	0.699734	-2.83552	0.00457513	0.0101595
ENSG00000198346	ZNF813	844.448	-1.04989	0.110926	9.46485	2.93973e-21	5.67796e-20
ENSG00000198400	NTRK1	85.0477	1.12044	0.274352	-4.08394	4.42794e-05	0.000142614
ENSG00000198417	MT1F	195.004	-1.01301	0.214598	4.7205	2.35266e-06	9.15874e-06
ENSG00000198420	TCAF1	8324.38	-1.0705	0.0872856	12.2644	1.40703e-34	8.6675e-33
ENSG00000198483	ANKRD35	78.7353	2.4232	0.302484	-8.01101	1.1377e-15	1.28629e-14
ENSG00000198488	B3GNT6	11.2768	2.24935	0.775207	-2.90161	0.00371252	0.0083979
ENSG00000198520	ARMH1	74.9117	1.25092	0.296554	-4.21817	2.46291e-05	8.26409e-05
ENSG00000198547	C20orf203	5.3582	2.82066	1.1037	-2.55565	0.010599	0.021863
ENSG00000198576	ARC	357.566	1.44845	0.372978	-3.88347	0.000102975	0.000310821
ENSG00000198678	NA	6.46592	2.29259	0.926282	-2.47505	0.0133219	0.0269054
ENSG00000198704	GPX6	8.86196	2.65652	0.885039	-3.00158	0.00268579	0.00624059
ENSG00000198788	MUC2	9.16698	2.13202	0.80091	-2.662	0.00776781	0.0165059
ENSG00000198812	LRRC10	26.4151	1.35586	0.455135	-2.97902	0.0028917	0.00667614
ENSG00000198844	ARHGEF15	44.9998	1.06472	0.397301	-2.67988	0.00736489	0.0157255
ENSG00000198892	SHISA4	110.795	1.06378	0.266737	-3.98813	6.65963e-05	0.000207849
ENSG00000198910	L1CAM	141.681	1.40586	0.20972	-6.70353	2.03437e-11	1.44085e-10
ENSG00000203747	FCGR3A	10.8849	6.46999	1.34488	-4.81083	1.50301e-06	6.00364e-06
ENSG00000203797	DDO	5.10789	2.76052	1.13627	-2.42946	0.0151213	0.0301289
ENSG00000203907	OOEP	9.483	2.18367	0.777907	-2.80711	0.00499876	0.0110223
ENSG00000203909	DPPA5	2.6351	4.40964	1.77007	-2.49122	0.0127305	0.0258316
ENSG00000203943	SAMD13	174.171	-1.21037	0.208782	5.7973	6.73921e-09	3.59386e-08
ENSG00000203963	C1orf141	14.315	2.47936	0.714863	-3.4683	0.000523753	0.00139652
ENSG00000203972	GLYATL3	8.803	1.88749	0.82369	-2.2915	0.0219344	0.0421503
ENSG00000203985	LDLRAD1	3.12749	4.59062	1.73467	-2.64639	0.00813555	0.017181
ENSG00000204052	LRRC73	198.697	1.05183	0.196592	-5.35031	8.7805e-08	4.09271e-07
ENSG00000204149	AGAP6	811.134	1.12006	0.120469	-9.29746	1.43841e-20	2.60205e-19
ENSG00000204152	TIMM23B	1814.98	1.34451	0.0920534	-14.6058	2.58092e-48	4.31131e-46
ENSG00000204262	COL5A2	2832.59	-1.50804	0.10997	13.7132	8.45872e-43	9.39171e-41
ENSG00000204278	TMEM235	20.2968	3.12802	0.583521	-5.3606	8.29482e-08	3.88194e-07
ENSG00000204291	COL15A1	30.1903	1.02023	0.421499	-2.42048	0.0155002	0.0308044
ENSG00000204345	CD300LD	12.627	4.55599	1.0095	-4.51309	6.38888e-06	2.33654e-05
ENSG00000204352	C9orf129	7.16938	2.15452	0.880825	-2.44603	0.014444	0.0289068
ENSG00000204385	SLC44A4	17.6854	2.69419	0.630829	-4.27087	1.94713e-05	6.63184e-05
ENSG00000204387	SNHG32	3890.15	1.02178	0.0882732	-11.5752	5.50332e-31	2.56388e-29
ENSG00000204498	NFKBIL1	973.104	1.02029	0.0999862	-10.2043	1.89634e-24	4.87008e-23
ENSG00000204572	KRTAP5-10	4.8025	3.46513	1.30499	-2.65529	0.00792412	0.0167785
ENSG00000204624	DISP3	128.208	1.52214	0.222879	-6.82945	8.52388e-12	6.30283e-11
ENSG00000204661	C5orf60	38.7709	2.29168	0.450213	-5.09021	3.57664e-07	1.54049e-06
ENSG00000204671	IL31	16.1025	2.28736	0.681483	-3.35645	0.000789505	0.00203251
ENSG00000204681	GABBR1	583.021	1.62172	0.118658	-13.6672	1.59475e-42	1.73941e-40
ENSG00000204815	TTC25	842.163	1.18058	0.108022	-10.929	8.37597e-28	2.95261e-26
ENSG00000204859	ZBTB48	4307.59	1.02226	0.0815849	-12.53	5.1176e-36	3.42565e-34
ENSG00000204913	LRRC3C	11.1435	3.70123	0.869279	-4.25782	2.06433e-05	6.9963e-05
ENSG00000204930	FAM221B	26.0631	1.23799	0.472818	-2.61831	0.00883657	0.0185201
ENSG00000204947	ZNF425	1223.37	1.2715	0.0941778	-13.5011	1.54083e-41	1.53602e-39
ENSG00000204961	PCDHA9	13.1491	1.97443	0.659534	-2.99367	0.00275641	0.00639187
ENSG00000205038	PKHD1L1	30.7341	1.15042	0.449691	-2.55824	0.0105203	0.02172
ENSG00000205126	ACCSL	13.8973	1.71108	0.679935	-2.51653	0.0118517	0.0241941
ENSG00000205129	C4orf47	88.157	1.18974	0.257052	-4.62839	3.68525e-06	1.39226e-05
ENSG00000205143	ARID3C	100.858	1.08508	0.266594	-4.07016	4.69801e-05	0.000150762
ENSG00000205212	CCDC144NL	10.4413	2.10265	0.756878	-2.77806	0.00546848	0.0119702
ENSG00000205277	MUC12	8.04796	2.94881	0.891254	-3.30861	0.000937614	0.00237861
ENSG00000205336	ADGRG1	25.0578	1.32031	0.473122	-2.79064	0.00526043	0.011554
ENSG00000205426	KRT81	5.40065	3.07211	1.12986	-2.71902	0.00654757	0.01413
ENSG00000205517	RGL3	26.3084	1.39735	0.562126	-2.48583	0.012925	0.0262032
ENSG00000205593	DENND6B	431.511	1.26775	0.155467	-8.15447	3.50725e-16	4.17404e-15
ENSG00000205710	C17orf107	33.7056	1.16261	0.405629	-2.86619	0.00415443	0.00930332
ENSG00000205730	ITPRIPL2	7371.12	-1.01352	0.0725998	13.9604	2.71899e-44	3.33877e-42
ENSG00000205867	KRTAP5-2	6.3572	4.25075	1.19469	-3.55804	0.000373635	0.00102124
ENSG00000206113	CFAP99	26.8816	1.26425	0.46923	-2.69431	0.00705336	0.0151212
ENSG00000206181	ELOA2	24.2844	1.86055	0.524288	-3.54871	0.000387116	0.00105558
ENSG00000206559	ZCWPW2	46.0462	-1.1801	0.353315	3.34008	0.00083755	0.00214679
ENSG00000211454	AKR7L	114.793	1.41733	0.240184	-5.901	3.61304e-09	1.98969e-08
ENSG00000212123	PRR22	450.083	1.13474	0.156628	-7.24476	4.3319e-13	3.70489e-12
ENSG00000213085	CFAP45	79.3722	1.07766	0.265795	-4.05446	5.02503e-05	0.000160562
ENSG00000213171	LINGO4	22.8265	2.90503	0.558178	-5.20449	1.94532e-07	8.68739e-07
ENSG00000213185	FAM24B	65.7265	1.18338	0.28866	-4.09958	4.13908e-05	0.000134032
ENSG00000213424	KRT222	143.694	-1.23153	0.225062	5.47195	4.45109e-08	2.15152e-07
ENSG00000213471	TTLL13P	64.5965	1.17278	0.289579	-4.04994	5.12317e-05	0.000163444
ENSG00000213578	CPLX3	14.9342	2.27569	0.624693	-3.6429	0.000269586	0.000756686
ENSG00000213638	ADAT3	1499.91	1.67262	0.112612	-14.8529	6.66571e-50	1.21172e-47
ENSG00000213809	KLRK1	11.2739	-2.0267	0.799534	2.53485	0.0112496	0.0230895
ENSG00000213921	LEUTX	1.88652	4.91734	2.01092	-2.44532	0.0144723	0.028954
ENSG00000213927	CCL27	85.6944	1.0341	0.272132	-3.79998	0.000144707	0.000424753
ENSG00000213937	CLDN9	16.6046	3.00795	0.637124	-4.72114	2.34526e-06	9.13742e-06
ENSG00000213988	ZNF90	69.2936	1.09386	0.314244	-3.48094	0.000499665	0.00133672
ENSG00000213999	BORCS8-MEF2B	11.726	1.75822	0.68965	-2.54943	0.0107898	0.0222122
ENSG00000214097	SMCO1	10.9716	1.98463	0.742388	-2.6733	0.00751094	0.0160078
ENSG00000214102	WEE2	63.0603	1.81099	0.336795	-5.37712	7.56867e-08	3.56511e-07
ENSG00000214212	C19orf38	269.489	1.08912	0.172378	-6.31824	2.64565e-10	1.65902e-09
ENSG00000214309	MBLAC1	576.216	1.2814	0.116442	-11.0047	3.62798e-28	1.31131e-26
ENSG00000214491	SEC14L6	14.7609	1.80857	0.632416	-2.85977	0.00423944	0.00947194
ENSG00000214513	NOTO	43.6701	1.1172	0.364049	-3.0688	0.00214918	0.00509658
ENSG00000214534	ZNF705E	64.401	1.32558	0.309017	-4.28965	1.78951e-05	6.13104e-05
ENSG00000214694	ARHGEF33	214.354	1.70469	0.180573	-9.44048	3.7108e-21	7.11537e-20
ENSG00000214717	ZBED1	18.1518	3.77366	0.680163	-5.54817	2.88681e-08	1.42854e-07
ENSG00000214866	DCDC2C	23.3938	2.3059	0.516838	-4.46155	8.13702e-06	2.93192e-05
ENSG00000214872	SMTNL1	15.9749	2.12611	0.618265	-3.43884	0.000584216	0.00154508
ENSG00000215182	MUC5AC	6.63424	2.48281	0.967009	-2.56752	0.010243	0.0212161
ENSG00000215186	GOLGA6B	15.7366	1.77276	0.603387	-2.93801	0.00330328	0.00753839
ENSG00000215218	UBE2QL1	906.821	1.05238	0.112744	-9.33428	1.0168e-20	1.87224e-19
ENSG00000215274	GAGE10	3.60095	3.79862	1.5762	-2.40998	0.0159532	0.0315929
ENSG00000215474	SKOR2	1.93872	4.90773	2.00463	-2.44819	0.0143575	0.0287523
ENSG00000215595	C20orf202	50.4529	2.20933	0.364325	-6.06417	1.32633e-09	7.68047e-09
ENSG00000215644	GCGR	21.6208	3.40626	0.593602	-5.7383	9.56342e-09	4.99929e-08
ENSG00000215915	ATAD3C	28.4958	1.88734	0.443498	-4.25559	2.08497e-05	7.06024e-05
ENSG00000221883	ARIH2OS	627.54	1.09885	0.114353	-9.60929	7.30495e-22	1.49172e-20
ENSG00000221886	ZBED8	1822.87	-1.51819	0.0980268	15.4875	4.2129e-54	1.07008e-51
ENSG00000221977	OR4E2	4.15922	4.1129	1.43107	-2.874	0.00405304	0.00909608
ENSG00000222028	PSMB11	8.6208	3.02205	0.865426	-3.49198	0.000479456	0.00128618
ENSG00000223547	ZNF844	36.978	2.16784	0.413575	-5.24172	1.59087e-07	7.16664e-07
ENSG00000225899	FRG2B	19.7065	2.00285	0.556321	-3.60017	0.000318013	0.000880615
ENSG00000226763	SRRM5	96.4981	1.10081	0.264972	-4.15442	3.2611e-05	0.00010767
ENSG00000226979	LTA	10.7285	2.08771	0.744082	-2.80576	0.00501982	0.0110648
ENSG00000227059	ANHX	5.97557	3.11171	1.10811	-2.80812	0.00498322	0.0109907
ENSG00000229474	PATL2	25.8577	1.95915	0.491212	-3.98841	6.65185e-05	0.000207641
ENSG00000231389	HLA-DPA1	458.701	-1.0473	0.153315	6.83106	8.42902e-12	6.24165e-11
ENSG00000231767	NA	153.267	1.11853	0.202024	-5.53663	3.08347e-08	1.51977e-07
ENSG00000232070	TMEM253	61.7583	1.33351	0.333689	-3.99627	6.4348e-05	0.000201544
ENSG00000232113	TEX50	18.4811	1.71099	0.56878	-3.00817	0.00262823	0.00611988
ENSG00000232125	DYTN	4.15498	3.28339	1.40011	-2.34509	0.0190225	0.037038
ENSG00000232268	OR52I1	26.2718	-1.11321	0.500953	2.22218	0.026271	0.0494958
ENSG00000232382	OR5K1	5.42429	2.69592	1.12619	-2.39384	0.0166729	0.0329022
ENSG00000233024	NA	203.819	1.4703	0.230395	-6.38165	1.75188e-10	1.12172e-09
ENSG00000233954	UQCRHL	1972.33	-1.05568	0.0864185	12.216	2.55467e-34	1.55307e-32
ENSG00000234438	KBTBD13	10.081	1.7887	0.759271	-2.35581	0.0184825	0.0360968
ENSG00000234465	PINLYP	114.292	1.63398	0.24989	-6.53881	6.20097e-11	4.17951e-10
ENSG00000234719	NPIPB2	119.922	1.28556	0.221152	-5.81299	6.13654e-09	3.29521e-08
ENSG00000234906	APOC2	8.1269	2.6543	0.873948	-3.03713	0.0023884	0.00560793
ENSG00000234965	SHISA8	426.571	1.02079	0.142295	-7.1738	7.29466e-13	6.07354e-12
ENSG00000235098	ANKRD65	32.7398	2.09372	0.421923	-4.96234	6.96503e-07	2.90019e-06
ENSG00000235568	NFAM1	105.467	1.97605	0.253865	-7.78387	7.03378e-15	7.35176e-14
ENSG00000235710	LOC149373	1.68463	4.77733	2.06157	-2.31733	0.0204858	0.039617
ENSG00000235718	MFRP	19.3117	1.406	0.57366	-2.45094	0.0142485	0.0285555
ENSG00000236279	CLEC2L	12.1386	2.71362	0.746003	-3.63754	0.000275256	0.000771665
ENSG00000237693	IRGM	33.1148	1.18176	0.412996	-2.86142	0.00421745	0.00942963
ENSG00000238269	PAGE2B	11.2695	1.82935	0.704315	-2.59734	0.00939482	0.0195927
ENSG00000239474	KLHL41	475.309	-1.43761	0.151505	9.48883	2.33641e-21	4.56018e-20
ENSG00000239605	STPG4	32.5848	1.15642	0.398305	-2.90335	0.00369192	0.00835333
ENSG00000240563	L1TD1	17.1247	1.95877	0.62263	-3.14596	0.00165541	0.00400295
ENSG00000240583	AQP1	74.896	1.009	0.325451	-3.10032	0.00193309	0.0046166
ENSG00000241399	CD302	614.456	-1.18558	0.125089	9.47786	2.59548e-21	5.03931e-20
ENSG00000241563	CORT	117.3	1.15631	0.242758	-4.76322	1.90523e-06	7.50996e-06
ENSG00000241644	INMT	29.4836	2.80086	0.459089	-6.1009	1.05476e-09	6.17533e-09
ENSG00000241878	PISD	6898.16	1.00569	0.0739036	-13.6081	3.58504e-42	3.73448e-40
ENSG00000242028	HYPK	266.403	1.12697	0.160956	-7.00171	2.5286e-12	1.99597e-11
ENSG00000242715	CCDC169	35.0036	2.26965	0.430086	-5.2772	1.3117e-07	5.97874e-07
ENSG00000242802	AP5Z1	4801.28	1.10654	0.0813021	-13.6102	3.48353e-42	3.69095e-40
ENSG00000243710	CFAP57	144.424	1.32243	0.241159	-5.48363	4.16695e-08	2.02058e-07
ENSG00000244405	ETV5	349.768	1.35198	0.160374	-8.43018	3.45123e-17	4.56114e-16
ENSG00000244414	CFHR1	32.3343	-1.03221	0.444863	2.32029	0.0203251	0.0393555
ENSG00000244607	CCDC13	53.1956	1.35165	0.323544	-4.17764	2.94543e-05	9.77172e-05
ENSG00000248329	APELA	9.12515	-2.86763	0.946349	3.0302	0.00244393	0.00572887
ENSG00000248746	ACTN3	146.786	2.2624	0.210373	-10.7542	5.66118e-27	1.89135e-25
ENSG00000249693	THEGL	66.187	1.16624	0.315727	-3.69383	0.000220902	0.000629278
ENSG00000249931	GOLGA8K	96.8467	1.29258	0.267983	-4.82336	1.41162e-06	5.65807e-06
ENSG00000250821	EXOC1L	64.2787	-1.78825	0.323353	5.53032	3.19654e-08	1.5709e-07
ENSG00000251503	CENPS-CORT	67.388	1.11605	0.285205	-3.91315	9.10992e-05	0.00027828
ENSG00000251692	PTX4	28.6365	1.35434	0.43182	-3.13634	0.00171071	0.0041259
ENSG00000253313	C1orf210	25.4471	2.81805	0.510871	-5.51616	3.46485e-08	1.69692e-07
ENSG00000253729	PRKDC	163186	-1.1813	0.0761345	15.5159	2.7065e-54	7.06816e-52
ENSG00000253953	PCDHGB4	22.6244	-1.64358	0.542944	3.02717	0.00246855	0.00578367
ENSG00000254221	PCDHGB1	47.4479	-1.04413	0.345254	3.02424	0.00249258	0.00583038
ENSG00000254550	OMP	18.9659	1.97192	0.611605	-3.22417	0.00126338	0.00312759
ENSG00000254553	NA	7.00698	2.5029	0.94073	-2.6606	0.00780024	0.0165578
ENSG00000255398	HCAR3	48.1499	2.1416	0.360363	-5.9429	2.80029e-09	1.5663e-08
ENSG00000255582	OR10G2	2.40414	4.24257	1.8289	-2.31974	0.020355	0.0394051
ENSG00000255587	RAB44	72.9962	1.67761	0.293843	-5.70921	1.135e-08	5.89502e-08
ENSG00000255663	NA	15.6161	3.16691	0.652803	-4.85125	1.22683e-06	4.94949e-06
ENSG00000256043	CTSO	87.4197	-1.61574	0.286434	5.64086	1.69201e-08	8.61193e-08
ENSG00000256646	NA	14.8126	1.49343	0.627229	-2.381	0.0172656	0.0339274
ENSG00000257008	GPR142	7.67291	3.67945	1.0029	-3.66883	0.000243664	0.000688932
ENSG00000257017	HP	37.0208	1.67924	0.404751	-4.14882	3.34198e-05	0.00011006
ENSG00000257108	NHLRC4	75.0391	1.28198	0.28863	-4.44162	8.92854e-06	3.20466e-05
ENSG00000257524	ST6GALNAC6	26.6282	1.05884	0.454142	-2.33152	0.0197261	0.0382997
ENSG00000258405	ZNF578	8.94174	2.12959	0.891825	-2.3879	0.0169448	0.0333677
ENSG00000258947	TUBB3	138.681	1.70987	0.210928	-8.10642	5.21316e-16	6.1334e-15
ENSG00000259120	SMIM6	125.398	1.47384	0.229768	-6.4145	1.41289e-10	9.15756e-10
ENSG00000259224	SLC35G6	178.103	1.33195	0.206703	-6.44381	1.16513e-10	7.61769e-10
ENSG00000260220	CCDC187	59.336	1.69916	0.344554	-4.93148	8.16083e-07	3.37538e-06
ENSG00000260314	MRC1	325.416	1.52403	0.156975	-9.70871	2.76817e-22	5.96136e-21
ENSG00000260325	HSPB9	115.438	1.55894	0.247763	-6.29205	3.13302e-10	1.94811e-09
ENSG00000260548	IRS4	4547.99	-1.38419	0.0853847	16.2113	4.19914e-59	1.58899e-56
ENSG00000260729	NA	16.6646	1.45213	0.611566	-2.37444	0.0175755	0.0344814
ENSG00000260903	XKR7	84.6431	2.87378	0.285242	-10.0749	7.13496e-24	1.74764e-22
ENSG00000261371	PECAM1	91.0335	1.55477	0.276785	-5.61724	1.94031e-08	9.82179e-08
ENSG00000261594	TPBGL	15.5818	1.39593	0.599256	-2.32944	0.0198356	0.0384801
ENSG00000261678	SCRT1	76.2994	2.63471	0.294785	-8.93775	3.97164e-19	6.34846e-18
ENSG00000261701	HPR	24.6796	1.76563	0.514903	-3.42905	0.000605707	0.00159645
ENSG00000261857	MIA	15.7571	1.96102	0.631087	-3.10736	0.00188763	0.00451445
ENSG00000262484	CCER2	32.3608	1.24159	0.419612	-2.95889	0.0030875	0.00708344
ENSG00000263155	MYZAP	32.2798	-1.35071	0.425257	3.17622	0.00149207	0.00364123
ENSG00000263201	DPEP2NB	7.81442	2.15036	0.92452	-2.32592	0.0200228	0.0388025
ENSG00000263956	NBPF11	1116.59	1.00968	0.15379	-6.56533	5.19175e-11	3.5262e-10
ENSG00000267426	NA	54.9639	-1.18417	0.358753	3.30079	0.000964116	0.00244016
ENSG00000267545	NA	46.3657	2.03233	0.360994	-5.62981	1.80407e-08	9.16719e-08
ENSG00000267561	NA	149.94	1.3291	0.206178	-6.44637	1.14558e-10	7.5005e-10
ENSG00000268041	ERFL	53.8903	1.02498	0.333693	-3.07162	0.00212904	0.00505204
ENSG00000268223	ARL14EPL	13.6486	2.46371	0.678891	-3.62902	0.000284501	0.00079494
ENSG00000268655	LOC101059948	231.75	1.55367	0.182798	-8.49935	1.90661e-17	2.59561e-16
ENSG00000268790	NA	14.0374	1.66999	0.634742	-2.63097	0.0085141	0.0179111
ENSG00000269028	MTRNR2L2	20.5781	1.13968	0.507149	-2.24723	0.0246251	0.0467682
ENSG00000269533	NA	71.2831	1.64456	0.282229	-5.82702	5.64265e-09	3.04411e-08
ENSG00000269755	NA	19.7053	1.23817	0.547451	-2.26171	0.0237154	0.0452306
ENSG00000270168	NA	88.1343	1.31359	0.254275	-5.16601	2.39141e-07	1.0545e-06
ENSG00000271605	MILR1	56.7439	1.82954	0.334993	-5.46143	4.72308e-08	2.27587e-07
ENSG00000271824	SMIM32	59.5756	-1.02813	0.311886	3.29649	0.000979008	0.00247482
ENSG00000272514	CFAP206	27.3917	1.53403	0.468043	-3.27754	0.00104717	0.00263168
ENSG00000272899	ATP6V1FNB	234.436	1.01778	0.165227	-6.15987	7.28027e-10	4.34054e-09
ENSG00000272921	NA	6.44522	2.83602	0.996183	-2.84689	0.00441489	0.00983905
ENSG00000273398	NA	39.2034	1.22564	0.374243	-3.27498	0.00105671	0.00265423
ENSG00000273703	H2BC14	79.8804	1.91731	0.278352	-6.88809	5.65477e-12	4.27613e-11
ENSG00000273983	H3C8	16.829	3.0815	0.709279	-4.34456	1.39557e-05	4.86404e-05
ENSG00000274512	TBC1D3	26.7034	1.2226	0.453269	-2.69729	0.00699055	0.0149987
ENSG00000274618	H4C6	9.59412	1.96856	0.784531	-2.50921	0.0121	0.0246493
ENSG00000275410	HNF1B	2.60604	4.34555	1.76368	-2.46391	0.013743	0.0276469
ENSG00000275493	NA	158.945	1.06363	0.20009	-5.31578	1.06203e-07	4.89003e-07
ENSG00000275663	H4C7	1.74421	4.84859	2.15697	-2.24787	0.0245845	0.0467103
ENSG00000275674	NA	74.5731	1.94941	0.289414	-6.73572	1.63117e-11	1.16642e-10
ENSG00000276240	OR4E1	7.50859	2.36888	0.951695	-2.48911	0.0128063	0.0259711
ENSG00000276302	NA	27.4086	2.05021	0.463559	-4.42275	9.74509e-06	3.47621e-05
ENSG00000276368	H2AC14	43.6303	1.46344	0.350134	-4.17965	2.91959e-05	9.69468e-05
ENSG00000276747	PADI6	20.8892	1.41438	0.523753	-2.70047	0.0069241	0.0148751
ENSG00000277149	TYW1B	1016.13	1.24321	0.109217	-11.383	5.08349e-30	2.17686e-28
ENSG00000277481	PKD1L3	180.053	1.35852	0.200228	-6.78488	1.16186e-11	8.45495e-11
ENSG00000277494	GPIHBP1	2.1178	5.02458	2.08461	-2.41032	0.0159384	0.0315738
ENSG00000277531	NA	17.6082	2.0992	0.619715	-3.38737	0.000705667	0.0018341
ENSG00000278685	IQCA1L	138.346	2.37515	0.240982	-9.85611	6.44997e-23	1.44613e-21
ENSG00000281106	TMEM272	122.165	1.60211	0.242045	-6.61905	3.61509e-11	2.49093e-10
ENSG00000281613	NA	6.50021	2.45219	0.988473	-2.48078	0.0131095	0.0265308
ENSG00000282246	NA	325.114	1.01346	0.15511	-6.5338	6.41216e-11	4.32029e-10
ENSG00000282419	TEX13D	3.67915	3.27096	1.41987	-2.30371	0.0212392	0.0409458
ENSG00000282757	DUXB	12.7313	1.60344	0.63492	-2.52542	0.0115561	0.0236567
ENSG00000282815	TEX13C	53.0863	-1.27147	0.495765	2.56467	0.0103275	0.0213576
ENSG00000282988	NA	101.939	2.55473	0.251503	-10.1579	3.05646e-24	7.75279e-23
ENSG00000283149	NA	36.5875	-1.12386	0.398497	2.82025	0.00479867	0.0106241
ENSG00000283267	NA	45.6895	1.00019	0.342007	-2.92447	0.00345041	0.00784904
ENSG00000283439	SPEM3	11.9764	2.26653	0.709016	-3.19673	0.00138994	0.00340947
ENSG00000283632	EXOC3L2	26.3019	1.65606	0.47932	-3.45502	0.000550248	0.00146136
ENSG00000283654	LMLN2	272.454	1.96226	0.17605	-11.1461	7.4847e-29	2.92171e-27
ENSG00000283683	MYOCOS	30.011	1.19148	0.414771	-2.87261	0.00407099	0.009133
ENSG00000283930	NA	293.854	1.45175	0.159195	-9.11929	7.56175e-20	1.2758e-18
ENSG00000284723	OR8S1	8.49877	2.43376	0.837783	-2.905	0.00367256	0.00831257
ENSG00000284976	NA	2966.99	1.12237	0.0927427	-12.102	1.03083e-33	5.97302e-32
ENSG00000285043	LOC112694756	854.305	1.91549	0.11643	-16.4519	8.12654e-61	3.3485e-58
ENSG00000285458	C4orf36	165.281	1.03791	0.192327	-5.3966	6.79169e-08	3.21911e-07
ENSG00000285641	NA	98.7092	1.3485	0.245445	-5.49411	3.92697e-08	1.91162e-07
ENSG00000285713	NA	23.8501	1.41121	0.538033	-2.62291	0.00871818	0.0183072
ENSG00000285791	NA	23.2919	1.52252	0.498798	-3.05238	0.00227038	0.00535863
ENSG00000285938	NA	78.5786	2.14104	0.28916	-7.40434	1.31806e-13	1.18523e-12
ENSG00000285982	NA	24.4508	2.64144	0.532616	-4.95937	7.07204e-07	2.94079e-06
ENSG00000286015	NA	2.29629	4.2165	1.85254	-2.27606	0.0228424	0.0437275
ENSG00000286070	GGT1	35.3193	1.39223	0.409845	-3.39697	0.000681359	0.00177615
ENSG00000286106	NOTCH2NLR	12.6183	1.71457	0.651514	-2.63167	0.00849676	0.0178807
ENSG00000286112	KYAT1	38.734	2.08572	0.440732	-4.7324	2.21875e-06	8.67935e-06
ENSG00000286132	NA	18.5656	1.62674	0.558635	-2.912	0.00359124	0.00814144
ENSG00000082929	LINC01587	28.6964	6.35552	0.910504	-6.98022	2.94712e-12	1.78133e-10
ENSG00000099251	HSD17B7P2	626.361	1.97731	0.13643	-14.4932	1.33707e-47	2.58714e-44
ENSG00000124097	NA	53.5178	-1.95121	0.330613	5.9018	3.59564e-09	1.33978e-07
ENSG00000124549	BTN2A3P	1539.58	1.12897	0.110148	-10.2495	1.18908e-24	3.74548e-22
ENSG00000125804	FAM182A	29.9076	1.25622	0.389302	-3.22686	0.00125158	0.0129652
ENSG00000132967	NA	354.151	-1.09451	0.159867	6.84639	7.57345e-12	4.30099e-10
ENSG00000152117	LOC150776	3018.75	1.82956	0.113024	-16.1874	6.19226e-59	3.35484e-55
ENSG00000154316	TDH	272.929	1.27686	0.154035	-8.28943	1.13797e-16	1.35106e-14
ENSG00000160766	GBAP1	194.954	1.0105	0.173542	-5.82282	5.78637e-09	2.07337e-07
ENSG00000165178	NCF1C	42.8256	1.74565	0.364243	-4.79253	1.6469e-06	3.65678e-05
ENSG00000167798	C3P1	10.0995	2.59242	0.715896	-3.62122	0.000293218	0.00374846
ENSG00000168126	NA	46.672	3.41951	0.441743	-7.74094	9.86814e-15	9.06163e-13
ENSG00000170089	LOC728554	42.6266	1.4437	0.363784	-3.96856	7.2309e-05	0.00106745
ENSG00000171101	SIGLEC17P	8.49161	3.07077	0.820096	-3.74441	0.000180821	0.00244669
ENSG00000172799	NA	15.0835	1.74022	0.550516	-3.16106	0.00157194	0.0156802
ENSG00000173727	NA	92.1301	-1.00514	0.248251	4.04888	5.14629e-05	0.000791641
ENSG00000173811	CCDC13-AS1	70.5027	1.27648	0.261969	-4.87263	1.10121e-06	2.54963e-05
ENSG00000174365	SNHG11	2441.6	1.19634	0.123296	-9.70296	2.92882e-22	6.7811e-20
ENSG00000176054	NA	52.6483	1.16907	0.315475	-3.70576	0.000210755	0.0027986
ENSG00000176761	NA	44.0299	1.10144	0.334198	-3.29577	0.000981514	0.0104678
ENSG00000176840	MIR7-3HG	245.051	4.99289	0.246053	-20.2919	1.51546e-91	1.36841e-87
ENSG00000177133	PRDM16-DT	178.037	1.05632	0.187443	-5.63544	1.74608e-08	5.70561e-07
ENSG00000177197	NA	24.7214	-1.29368	0.449806	2.87608	0.00402649	0.0345936
ENSG00000177738	LOC648987	1365.44	-1.45746	0.1447	10.0723	7.32467e-24	2.04555e-21
ENSG00000178429	NA	119.462	1.12398	0.217655	-5.16406	2.41647e-07	6.39255e-06
ENSG00000178440	LINC00843	2007.7	1.00297	0.100793	-9.95079	2.50181e-23	6.64427e-21
ENSG00000178631	NA	102.583	-1.13337	0.230434	4.91843	8.72418e-07	2.05862e-05
ENSG00000179141	NA	68.8701	1.02269	0.298276	-3.42867	0.000606547	0.00696809
ENSG00000179342	NA	33.4704	2.04869	0.399028	-5.1342	2.83354e-07	7.37346e-06
ENSG00000179571	NA	36.0898	2.44532	0.427517	-5.71981	1.06641e-08	3.63828e-07
ENSG00000180139	ACTA2-AS1	687.241	-1.73093	0.146007	11.8552	2.02345e-32	1.14194e-29
ENSG00000180150	NA	17.75	1.85829	0.521462	-3.56363	0.000365767	0.00452225
ENSG00000180284	NA	3.16634	4.52957	1.62152	-2.79341	0.00521556	0.0426197
ENSG00000180422	LINC00304	37.3458	2.96851	0.399796	-7.42507	1.12721e-13	8.57726e-12
ENSG00000180662	NA	26.4386	2.94953	0.487863	-6.04582	1.48651e-09	5.84443e-08
ENSG00000180846	CSNK1G2-AS1	126.562	1.51786	0.215745	-7.03543	1.98643e-12	1.22296e-10
ENSG00000181101	NA	26.6249	2.79234	0.45609	-6.12234	9.22093e-10	3.76184e-08
ENSG00000182165	NA	281.663	-1.21917	0.152124	8.01429	1.10772e-15	1.17675e-13
ENSG00000182487	NCF1B	19.596	1.41652	0.515165	-2.74964	0.00596603	0.0477441
ENSG00000182531	NA	7.41809	2.79596	0.880877	-3.17407	0.00150318	0.0151318
ENSG00000183458	NA	616.449	1.1051	0.147677	-7.48327	7.24976e-14	5.69243e-12
ENSG00000183562	NA	14.9198	2.51047	0.605208	-4.14812	3.35223e-05	0.000538284
ENSG00000184414	NA	1440.27	-1.60865	0.109635	14.6728	9.63075e-49	2.00683e-45
ENSG00000185485	SDHAP1	1150.02	1.08568	0.117078	-9.27309	1.80838e-20	3.28773e-18
ENSG00000186162	CIDECP1	1750.26	1.07467	0.108458	-9.90871	3.81522e-23	9.8429e-21
ENSG00000188078	NA	9.4229	3.21447	0.819816	-3.92097	8.81938e-05	0.00127895
ENSG00000188933	USP32P1	12.3786	2.04005	0.698701	-2.91978	0.00350282	0.0308077
ENSG00000189229	NA	47.7122	-1.28254	0.35029	3.66138	0.000250861	0.00325771
ENSG00000189398	OR7E12P	19.966	-1.58383	0.51899	3.05176	0.00227504	0.021556
ENSG00000196566	NA	267.502	-1.04779	0.164517	6.36892	1.90364e-10	8.6523e-09
ENSG00000197254	NA	65.5624	2.1502	0.306216	-7.02184	2.18964e-12	1.33894e-10
ENSG00000197322	C17orf102	33.6887	1.32121	0.39773	-3.32188	0.000894125	0.0097078
ENSG00000197358	NA	48.1417	-1.19039	0.342375	3.47685	0.000507333	0.00599767
ENSG00000197376	NA	13.0186	1.98021	0.632008	-3.13321	0.00172907	0.0169952
ENSG00000197588	KLKP1	329.292	1.98836	0.171026	-11.6261	3.03652e-31	1.52326e-28
ENSG00000198054	DSCR8	139.008	-1.33307	0.216995	6.14332	8.08141e-10	3.33716e-08
ENSG00000198416	NA	211.615	-1.02691	0.174919	5.87078	4.33741e-09	1.58994e-07
ENSG00000198618	NA	2126.46	-1.0196	0.0997262	10.224	1.54801e-24	4.82e-22
ENSG00000199409	NA	3.36778	5.66363	1.57255	-3.60155	0.000316321	0.00398364
ENSG00000199735	NA	6.47488	3.65029	1.16204	-3.14128	0.00168213	0.0165947
ENSG00000199879	NA	135.151	-1.24965	0.257253	4.85766	1.18778e-06	2.72677e-05
ENSG00000199938	NA	5.84605	4.08065	1.1735	-3.47734	0.000506412	0.00599723
ENSG00000200121	NA	240.006	-1.2646	0.176213	7.17654	7.15003e-13	4.63366e-11
ENSG00000200243	NA	120.973	2.09126	0.273553	-7.64483	2.09227e-14	1.77117e-12
ENSG00000200278	NA	97.2395	-1.06211	0.239817	4.42885	9.47353e-06	0.000176964
ENSG00000200418	SNORA63B	399.945	-1.07663	0.137577	7.82568	5.04913e-15	4.83307e-13
ENSG00000200587	NA	26.1138	1.98747	0.464589	-4.27792	1.88649e-05	0.000323233
ENSG00000200693	NA	50.3359	-1.06003	0.331466	3.19802	0.00138375	0.014129
ENSG00000200831	SNORD36B	235.522	-1.00398	0.170014	5.90524	3.52127e-09	1.31569e-07
ENSG00000200997	NA	769.484	-1.66126	0.164614	10.0919	6.00194e-24	1.71144e-21
ENSG00000201078	NA	34.5617	1.07984	0.375186	-2.87813	0.00400034	0.0344005
ENSG00000201229	SNORA63D	444.899	1.04117	0.151046	-6.89303	5.46147e-12	3.15449e-10
ENSG00000201407	NA	3.51239	4.68295	1.55181	-3.01774	0.00254668	0.0236257
ENSG00000201448	SNORA63C	23.8178	1.38558	0.455412	-3.04248	0.00234641	0.0220931
ENSG00000201558	RNVU1-6	688.886	-1.32229	0.314811	4.20025	2.66622e-05	0.000439059
ENSG00000201801	NA	272.594	-1.03271	0.212935	4.84988	1.23537e-06	2.82404e-05
ENSG00000201811	NA	6.02887	3.9551	1.12952	-3.50158	0.000462506	0.00554822
ENSG00000201912	NA	77.612	4.20196	0.33992	-12.3616	4.21483e-35	3.45986e-32
ENSG00000202111	VTRNA1-2	73.2849	1.30318	0.286596	-4.54708	5.43953e-06	0.000107556
ENSG00000202229	NA	6.41037	5.54237	1.44698	-3.83032	0.000127979	0.00179164
ENSG00000202242	NA	6.66726	2.60711	0.878233	-2.96859	0.00299174	0.0269068
ENSG00000202314	SNORD6	136.528	-1.61008	0.215321	7.47759	7.56967e-14	5.88283e-12
ENSG00000202357	NA	19.1826	2.07929	0.520841	-3.99218	6.54689e-05	0.000977666
ENSG00000202538	RNU4-2	37342.6	1.00567	0.136609	-7.36166	1.81636e-13	1.31209e-11
ENSG00000203279	NA	476.448	-1.47113	0.155834	9.44035	3.7155e-21	7.51113e-19
ENSG00000203356	LINC01562	29.1239	1.53264	0.397827	-3.85253	0.000116904	0.00164766
ENSG00000203523	NA	23.9685	-1.516	0.456003	3.32453	0.000885665	0.00962818
ENSG00000203581	OR1F2P	28.1518	1.80116	0.405981	-4.43655	9.14105e-06	0.000171246
ENSG00000203601	LINC00970	47.7993	-1.69274	0.35309	4.79408	1.63424e-06	3.63465e-05
ENSG00000203644	NA	537.723	-1.27355	0.139103	9.15543	5.41417e-20	9.22418e-18
ENSG00000203876	ADD3-AS1	371.653	-1.22596	0.143319	8.55406	1.18836e-17	1.51046e-15
ENSG00000203987	LOC100133077	34.0966	1.79856	0.405275	-4.43789	9.08469e-06	0.000170426
ENSG00000204091	TDRG1	8.16659	5.09155	1.22929	-4.14185	3.44508e-05	0.000551234
ENSG00000204241	LINC02731	142.281	1.81497	0.246871	-7.3519	1.95414e-13	1.40041e-11
ENSG00000204253	NA	441.411	1.60545	0.13668	-11.746	7.401e-32	3.93109e-29
ENSG00000204666	LOC400710	94.4921	2.14905	0.284451	-7.5551	4.18546e-14	3.40481e-12
ENSG00000205485	LOC100133091	241.943	1.44051	0.166876	-8.63217	6.01997e-18	7.99387e-16
ENSG00000205534	NA	389.58	1.73392	0.154764	-11.2037	3.91213e-29	1.70928e-26
ENSG00000205746	NA	206.369	1.53124	0.173014	-8.85041	8.71989e-19	1.3123e-16
ENSG00000205853	RFPL3S	147.975	1.11592	0.231772	-4.81473	1.47401e-06	3.32191e-05
ENSG00000205890	LOC100128770	36.5571	1.97011	0.369106	-5.3375	9.42357e-08	2.69847e-06
ENSG00000205930	NA	61.2121	-1.09263	0.310438	3.51964	0.00043214	0.00523067
ENSG00000206129	LOC642484	126.628	-1.00077	0.221472	4.5187	6.22206e-06	0.000121784
ENSG00000206593	NA	6.61103	5.65193	1.39619	-4.04811	5.16328e-05	0.000793803
ENSG00000206612	SNORA2A	301.672	1.01155	0.161348	-6.26938	3.62492e-10	1.57617e-08
ENSG00000206617	NA	2.9552	5.40595	1.64016	-3.296	0.000980733	0.0104636
ENSG00000206625	RNU6-1	12147.9	6.95938	0.12699	-54.8026	0	0
ENSG00000206652	RNU1-1	56.591	-1.18397	0.336203	3.52161	0.000428938	0.0052012
ENSG00000206828	RNVU1-30	203.326	-1.17801	0.22575	5.21822	1.80652e-07	4.89858e-06
ENSG00000206895	NA	11.2523	3.03918	0.710505	-4.2775	1.89005e-05	0.000323638
ENSG00000206932	NA	285.434	1.0366	0.170861	-6.06696	1.30351e-09	5.16997e-08
ENSG00000207005	RNU1-2	52.1023	-1.182	0.37385	3.1617	0.00156852	0.0156558
ENSG00000207110	NA	5.93168	3.82269	1.13538	-3.36688	0.000760248	0.00843339
ENSG00000207123	NA	22.9079	6.03627	0.936506	-6.44552	1.15201e-10	5.43672e-09
ENSG00000207205	RNVU1-15	995.695	-1.10671	0.162739	6.80056	1.04215e-11	5.76139e-10
ENSG00000207280	SNORD20	261.894	-1.32138	0.163061	8.10358	5.33656e-16	5.9005e-14
ENSG00000207387	NA	10.5727	7.26019	1.3542	-5.36122	8.26618e-08	2.39489e-06
ENSG00000207507	RNU6-9	304.437	1.18574	0.162169	-7.31176	2.63675e-13	1.8409e-11
ENSG00000207524	NA	268.048	1.00661	0.176751	-5.69505	1.23338e-08	4.15043e-07
ENSG00000207598	MIR124-3	6.00173	3.23775	1.00703	-3.21514	0.00130382	0.0134345
ENSG00000207630	MIR7-3	3.68337	4.79205	1.52639	-3.13947	0.00169251	0.0166843
ENSG00000207696	MIR659	55.6402	1.11268	0.297401	-3.74136	0.000183028	0.00246915
ENSG00000207755	MIR450A2	20.887	1.95657	0.49709	-3.93605	8.28323e-05	0.00120767
ENSG00000210100	NA	49.9489	-1.73792	0.360754	4.81747	1.45392e-06	3.28483e-05
ENSG00000210164	NA	740.778	-1.23856	0.168991	7.3291	2.31697e-13	1.63025e-11
ENSG00000210174	NA	416.205	-1.14686	0.135916	8.438	3.22802e-17	3.99286e-15
ENSG00000210176	NA	211.584	-1.14047	0.201481	5.6604	1.5102e-08	5.0012e-07
ENSG00000210195	NA	1503.19	-1.0486	0.277306	3.78136	0.000155971	0.00214038
ENSG00000210709	NA	16.2686	1.46149	0.530699	-2.75389	0.00588913	0.0472403
ENSG00000211454	AKR7L	242.17	1.52752	0.170073	-8.98152	2.67047e-19	4.23043e-17
ENSG00000211882	NA	7.93055	3.57512	0.946549	-3.777	0.00015873	0.00217492
ENSG00000212190	NA	21.9072	1.69254	0.469855	-3.60226	0.000315457	0.00397461
ENSG00000212195	NA	844.707	-1.45319	0.301569	4.81876	1.44454e-06	3.26636e-05
ENSG00000212332	NA	18.9238	1.60638	0.485593	-3.30807	0.000939414	0.0101144
ENSG00000212385	NA	21.6707	-1.46983	0.506263	2.90329	0.00369265	0.0321537
ENSG00000212643	NA	1996.88	1.4836	0.152287	-9.74215	1.99292e-22	4.8202e-20
ENSG00000212769	NA	172.314	-1.00757	0.190843	5.27957	1.2949e-07	3.61623e-06
ENSG00000212978	LOC339803	1446.98	-1.13997	0.104648	10.8935	1.23844e-27	4.93355e-25
ENSG00000212994	NA	49.3221	4.77683	0.469661	-10.1708	2.67682e-24	7.96839e-22
ENSG00000213014	NA	21.9763	1.54436	0.460693	-3.35224	0.000801592	0.00883414
ENSG00000213071	LPAL2	38.6867	1.04359	0.367028	-2.84335	0.00446416	0.0376259
ENSG00000213080	NA	68.2635	1.02595	0.271853	-3.77392	0.0001607	0.00219732
ENSG00000213128	NA	8.02845	3.62222	0.932814	-3.88311	0.000103129	0.00147035
ENSG00000213149	NA	33.3272	1.29824	0.394752	-3.28876	0.0010063	0.0107027
ENSG00000213188	NA	38.9289	1.18097	0.357115	-3.30696	0.000943145	0.0101465
ENSG00000213239	NA	24.2736	1.88256	0.459012	-4.10132	4.10807e-05	0.000648883
ENSG00000213318	NA	11.4605	3.02567	0.701357	-4.31402	1.60315e-05	0.00028145
ENSG00000213373	LINC00671	26.3302	3.06051	0.473417	-6.46472	1.01484e-10	4.83145e-09
ENSG00000213430	NA	270.898	1.65545	0.152815	-10.8331	2.39947e-27	9.02767e-25
ENSG00000213561	NA	10.552	2.53948	0.697683	-3.63987	0.000272774	0.00350863
ENSG00000213612	NA	36.2598	-1.15033	0.365803	3.14466	0.00166281	0.0164573
ENSG00000213726	NA	3.58088	4.74593	1.53188	-3.09811	0.00194762	0.0188897
ENSG00000213943	NA	49.4793	1.7465	0.317923	-5.49346	3.94137e-08	1.23004e-06
ENSG00000213946	NA	6.67518	2.43055	0.852801	-2.85008	0.00437084	0.036989
ENSG00000213976	NA	229.026	-1.47018	0.172987	8.4988	1.91555e-17	2.40232e-15
ENSG00000213997	NA	162.592	1.99104	0.195194	-10.2003	1.97613e-24	6.08312e-22
ENSG00000214016	NA	81.8292	2.31261	0.267995	-8.62929	6.17351e-18	8.15776e-16
ENSG00000214019	NA	17.0964	2.44448	0.59833	-4.0855	4.39818e-05	0.000691482
ENSG00000214125	NA	8.30117	3.9052	1.00981	-3.86724	0.000110073	0.00156195
ENSG00000214144	NA	12.2676	2.17039	0.639629	-3.3932	0.000690815	0.00777777
ENSG00000214259	NA	7.38651	3.11958	0.901067	-3.4621	0.000535978	0.0063017
ENSG00000214433	NA	146.071	1.81798	0.194735	-9.33565	1.00369e-20	1.92829e-18
ENSG00000214544	NA	26.9256	1.92406	0.470975	-4.08527	4.40255e-05	0.000691768
ENSG00000214548	MEG3	59.5495	2.41396	0.316648	-7.6235	2.46894e-14	2.07063e-12
ENSG00000214612	NA	136.4	1.52526	0.205743	-7.4134	1.23097e-13	9.23708e-12
ENSG00000214812	NA	17.0904	1.76523	0.570842	-3.09233	0.00198594	0.0191927
ENSG00000214857	NA	6.54847	5.55967	1.45038	-3.83325	0.000126462	0.00177407
ENSG00000215005	NA	24.1262	2.23945	0.450898	-4.96664	6.81239e-07	1.64916e-05
ENSG00000215014	NA	722.77	1.04829	0.136818	-7.66192	1.83168e-14	1.5702e-12
ENSG00000215120	NA	45.2494	1.93803	0.349961	-5.53786	3.06192e-08	9.71246e-07
ENSG00000215146	LOC441666	205.011	-1.13466	0.206231	5.50192	3.75686e-08	1.17653e-06
ENSG00000215154	LOC652276	866.493	1.11001	0.117779	-9.42444	4.32387e-21	8.67624e-19
ENSG00000215156	NA	237.95	-1.09673	0.177146	6.19112	5.97384e-10	2.52065e-08
ENSG00000215264	NA	4.62011	3.72142	1.21204	-3.07038	0.00213784	0.0204275
ENSG00000215304	NA	33.1386	1.7269	0.400177	-4.31535	1.59351e-05	0.000280121
ENSG00000215319	NA	11.5095	2.71109	0.690116	-3.92846	8.54929e-05	0.00124378
ENSG00000215481	NA	20.04	2.31717	0.536228	-4.32123	1.5516e-05	0.00027375
ENSG00000215515	NA	20.2052	-1.35819	0.497377	2.73071	0.00631971	0.0499839
ENSG00000215866	LINC01356	34.156	1.26221	0.38657	-3.26514	0.00109408	0.0115501
ENSG00000215900	NA	53.3488	1.61355	0.337776	-4.777	1.77932e-06	3.92828e-05
ENSG00000216285	NA	104.684	1.72572	0.237798	-7.25707	3.95561e-13	2.69908e-11
ENSG00000216331	NA	55.4538	2.29706	0.311689	-7.36972	1.70992e-13	1.24852e-11
ENSG00000216621	LOC105378052	11.4073	2.63912	0.689331	-3.82852	0.000128917	0.00180291
ENSG00000216809	NA	91.5867	-1.02346	0.237618	4.30717	1.65353e-05	0.000288984
ENSG00000216906	NA	33.5736	2.5673	0.394801	-6.50278	7.88475e-11	3.80731e-09
ENSG00000216977	NA	36.6223	1.2752	0.380295	-3.35318	0.000798885	0.00880789
ENSG00000217159	NA	22.4516	1.55581	0.473676	-3.28454	0.00102148	0.0108555
ENSG00000217275	NA	26.7221	1.97431	0.450982	-4.3778	1.19882e-05	0.000217513
ENSG00000217527	NA	54.5793	1.02571	0.303004	-3.38514	0.000711417	0.00797004
ENSG00000217646	NA	18.8454	1.58047	0.498006	-3.1736	0.00150562	0.0151507
ENSG00000217733	NA	13.2857	1.77018	0.603436	-2.9335	0.00335164	0.0296514
ENSG00000218016	NA	32.5897	1.31691	0.394791	-3.33571	0.000850831	0.00931615
ENSG00000218208	NA	200.292	2.87603	0.233144	-12.3358	5.80815e-35	4.49534e-32
ENSG00000218358	RAET1K	542.204	2.00179	0.134133	-14.9239	2.30301e-50	5.67147e-47
ENSG00000218363	NA	19.7989	1.53706	0.51465	-2.98662	0.00282083	0.0257198
ENSG00000218418	NA	250.337	1.69037	0.186521	-9.06266	1.27305e-19	2.06501e-17
ENSG00000218502	NA	24.3219	-1.34458	0.464248	2.89625	0.00377656	0.032758
ENSG00000219023	NA	190.541	1.39672	0.192291	-7.26359	3.7695e-13	2.57858e-11
ENSG00000219133	NA	31.897	1.15774	0.41555	-2.78603	0.00533574	0.0434575
ENSG00000219186	NA	12.4542	2.21393	0.629639	-3.5162	0.000437776	0.00528708
ENSG00000219451	RPL23P8	67.3021	1.19466	0.268938	-4.44215	8.90651e-06	0.000168014
ENSG00000219682	NA	38.5235	1.8759	0.400961	-4.6785	2.88976e-06	6.08242e-05
ENSG00000219770	NA	9.84701	2.16364	0.700094	-3.0905	0.00199822	0.0192839
ENSG00000219891	NA	382.265	1.3604	0.183474	-7.4147	1.21899e-13	9.18261e-12
ENSG00000219928	NA	234.161	-1.08921	0.181206	6.01088	1.84516e-09	7.19189e-08
ENSG00000220323	NA	366.434	1.02723	0.146802	-6.99739	2.60776e-12	1.58745e-10
ENSG00000220472	NA	226.517	2.2083	0.184568	-11.9647	5.44262e-33	3.42872e-30
ENSG00000220563	NA	44.9634	1.39916	0.340993	-4.10318	4.07502e-05	0.000645168
ENSG00000220583	NA	9.6186	2.5782	0.756916	-3.4062	0.000658747	0.00749152
ENSG00000220748	NA	8.83735	6.03535	1.34156	-4.49877	6.83479e-06	0.000132722
ENSG00000220758	NA	2.27624	5.0879	1.72216	-2.95437	0.00313307	0.0280012
ENSG00000220785	NA	381.134	1.2613	0.15714	-8.02659	1.00217e-15	1.06881e-13
ENSG00000220804	NA	172.945	1.04699	0.192889	-5.42796	5.7001e-08	1.71567e-06
ENSG00000221400	SNORD3J	6.68731	2.58277	0.887305	-2.91081	0.00360497	0.031522
ENSG00000222259	NA	65.8151	1.40967	0.294021	-4.79445	1.6312e-06	3.63086e-05
ENSG00000222457	NA	2.14629	4.95786	1.77331	-2.79583	0.00517667	0.0423403
ENSG00000222522	NA	41.7945	2.13901	0.364879	-5.86225	4.56649e-09	1.67164e-07
ENSG00000222724	NA	727.57	-1.43075	0.353367	4.04889	5.14607e-05	0.000791641
ENSG00000223131	NA	166.903	-1.00518	0.220039	4.56818	4.91982e-06	9.83661e-05
ENSG00000223202	NA	5.34559	2.98919	1.04115	-2.87104	0.00409123	0.0350276
ENSG00000223271	NA	31.2719	1.12418	0.3901	-2.88178	0.0039543	0.0340598
ENSG00000223358	EHHADH-AS1	226.676	-1.28376	0.17991	7.13556	9.6397e-13	6.18791e-11
ENSG00000223374	NA	2625.45	-1.01878	0.107592	9.46887	2.82886e-21	5.84968e-19
ENSG00000223382	LINC01778	57.9802	1.24464	0.296967	-4.19118	2.77508e-05	0.000455324
ENSG00000223396	NA	51.9331	-1.16113	0.336256	3.4531	0.000554177	0.0064596
ENSG00000223442	TH2LCRR	705.332	-1.12128	0.121789	9.20682	3.35929e-20	5.90909e-18
ENSG00000223459	NA	835.357	-1.31956	0.118439	11.1413	7.90021e-29	3.34389e-26
ENSG00000223461	NA	238.266	1.11311	0.166468	-6.68663	2.28372e-11	1.19198e-09
ENSG00000223462	NA	8.10519	-2.54301	0.906768	2.80448	0.00503977	0.0414836
ENSG00000223478	LOC100506100	202.115	-1.10221	0.180767	6.09743	1.07787e-09	4.36448e-08
ENSG00000223534	HLA-DQB1-AS1	431.785	-1.22301	0.160801	7.60575	2.83254e-14	2.3537e-12
ENSG00000223553	NA	28.5827	1.50841	0.453739	-3.3244	0.000886082	0.00962818
ENSG00000223646	LOC101928012	25.88	2.40014	0.470213	-5.10437	3.31901e-07	8.53024e-06
ENSG00000223650	NA	12.5275	1.73788	0.630746	-2.75528	0.00586419	0.0471216
ENSG00000223676	NA	16.9449	4.11888	0.698162	-5.8996	3.64388e-09	1.35589e-07
ENSG00000223711	NA	20.9142	1.38082	0.48023	-2.87533	0.00403611	0.0346432
ENSG00000223718	NA	59.4965	1.5015	0.303697	-4.94409	7.65004e-07	1.83716e-05
ENSG00000223734	NA	20.449	1.58282	0.502646	-3.14897	0.00163846	0.016258
ENSG00000223768	LINC00205	6340.53	-1.01605	0.0907082	11.2013	4.01724e-29	1.72735e-26
ENSG00000223788	NA	9.29089	6.165	1.34214	-4.59339	4.36095e-06	8.81595e-05
ENSG00000223837	NA	32.5637	1.3021	0.378149	-3.44335	0.000574552	0.00664562
ENSG00000223842	NA	32.3068	-1.28177	0.40647	3.15342	0.00161367	0.0160473
ENSG00000223861	NA	36.3123	1.68357	0.362009	-4.65063	3.30922e-06	6.85873e-05
ENSG00000223886	NA	94.0785	-1.01302	0.242201	4.18257	2.88236e-05	0.000470079
ENSG00000223922	NA	251.55	2.67808	0.197278	-13.5752	5.6205e-42	8.95611e-39
ENSG00000223935	NA	31.3362	1.42006	0.443743	-3.20019	0.00137338	0.014039
ENSG00000224054	NA	3.97517	3.50072	1.27014	-2.75617	0.0058482	0.0470235
ENSG00000224097	LOC401127	57.855	2.18648	0.295503	-7.3992	1.37011e-13	1.01287e-11
ENSG00000224163	NA	30.202	2.24304	0.430983	-5.20447	1.94549e-07	5.23872e-06
ENSG00000224203	NA	3.63212	3.90659	1.40751	-2.77552	0.00551132	0.0446995
ENSG00000224209	LINC00466	38.7802	1.39277	0.365501	-3.81059	0.000138635	0.0019249
ENSG00000224222	NA	9.85849	2.91286	0.783764	-3.71651	0.000201997	0.00269419
ENSG00000224261	NA	129.158	1.20842	0.232923	-5.18805	2.12512e-07	5.67725e-06
ENSG00000224316	NA	120.167	1.29537	0.213757	-6.05999	1.36127e-09	5.38327e-08
ENSG00000224376	NA	87.4144	1.24127	0.245872	-5.04845	4.45418e-07	1.12033e-05
ENSG00000224397	SMIM25	5.11872	3.276	1.08509	-3.0191	0.00253524	0.0235437
ENSG00000224442	NA	5.81366	2.54936	0.933494	-2.73098	0.00631455	0.0499722
ENSG00000224536	LOC107985246	15.0088	1.688	0.550788	-3.0647	0.00217892	0.0207614
ENSG00000224539	NA	38.9313	1.98881	0.378114	-5.25981	1.44208e-07	3.99841e-06
ENSG00000224637	NA	31.96	2.27391	0.404395	-5.62299	1.87684e-08	6.11079e-07
ENSG00000224647	NA	33.2738	1.08905	0.388797	-2.80108	0.00509312	0.0418337
ENSG00000224683	NA	8.80036	2.15352	0.759849	-2.83414	0.00459495	0.0385588
ENSG00000224728	NA	169.98	1.38126	0.184643	-7.48071	7.39244e-14	5.771e-12
ENSG00000224761	NA	22.3031	1.41889	0.465546	-3.04781	0.00230519	0.0217807
ENSG00000224794	NA	47.6564	1.83959	0.32147	-5.72244	1.05004e-08	3.59601e-07
ENSG00000224810	NA	17.8493	-1.62961	0.536813	3.03571	0.00239967	0.0224963
ENSG00000224821	COL4A2-AS2	261.74	-1.35838	0.168801	8.04726	8.4669e-16	9.14227e-14
ENSG00000224831	NA	138.053	1.07161	0.197918	-5.4144	6.14932e-08	1.83659e-06
ENSG00000224892	NA	70.4776	1.14888	0.261999	-4.38504	1.15964e-05	0.00021097
ENSG00000224939	LINC00184	12.2028	2.79967	0.742901	-3.76856	0.000164189	0.00223728
ENSG00000224977	LINC02776	37.713	1.01572	0.365028	-2.78258	0.00539278	0.0438562
ENSG00000225067	NA	91.7126	-1.5078	0.248202	6.0749	1.24067e-09	4.94424e-08
ENSG00000225125	NA	73.2143	1.36304	0.289994	-4.70025	2.59849e-06	5.52082e-05
ENSG00000225131	NA	61.3012	-1.2092	0.359669	3.36198	0.000773862	0.00855639
ENSG00000225174	OSTM1-AS1	31.9002	1.71664	0.413611	-4.15037	3.31942e-05	0.000534283
ENSG00000225175	NA	6.39185	3.3467	1.02316	-3.27093	0.00107194	0.011334
ENSG00000225185	NA	9.64289	2.38502	0.718177	-3.32093	0.000897169	0.00973694
ENSG00000225205	NA	415.87	-1.04367	0.144455	7.22488	5.01544e-13	3.33816e-11
ENSG00000225206	MIR137HG	5.93785	4.58818	1.28295	-3.57628	0.000348525	0.0043348
ENSG00000225217	NA	894.791	5.36003	0.157359	-34.0625	2.65112e-254	3.59082e-250
ENSG00000225269	LINC00705	3.81004	3.95905	1.40205	-2.82376	0.00474638	0.0395371
ENSG00000225329	LHFPL3-AS2	47.5471	1.35159	0.337747	-4.00178	6.28671e-05	0.000946116
ENSG00000225357	NA	18.773	1.67839	0.534	-3.14306	0.00167193	0.0165147
ENSG00000225399	NA	24.7085	1.42265	0.455595	-3.12263	0.00179243	0.0175551
ENSG00000225402	NA	6.78364	2.93486	0.894151	-3.28229	0.00102967	0.0109255
ENSG00000225462	NA	10.4612	2.33455	0.683888	-3.41364	0.000641013	0.00730825
ENSG00000225486	NA	5.13951	5.24388	1.48006	-3.54301	0.000395585	0.00484449
ENSG00000225489	NA	100.974	1.36531	0.223704	-6.1032	1.03964e-09	4.21597e-08
ENSG00000225498	NA	27.7957	1.80777	0.451351	-4.00524	6.19552e-05	0.000934989
ENSG00000225544	NA	4.9884	3.41754	1.16494	-2.93365	0.00334997	0.0296463
ENSG00000225572	DOCK4-AS1	43.8339	-1.55854	0.354322	4.39865	1.08924e-05	0.000200044
ENSG00000225603	NA	19.0224	1.85355	0.503391	-3.68213	0.000231294	0.00303416
ENSG00000225695	NA	85.3129	1.10505	0.251199	-4.39912	1.08691e-05	0.000199751
ENSG00000225746	NA	15.9311	4.76124	0.851376	-5.5924	2.23953e-08	7.21363e-07
ENSG00000225796	NA	25.5545	1.48237	0.43539	-3.40469	0.000662387	0.00752344
ENSG00000225798	NA	276.671	-1.23037	0.164371	7.48536	7.13536e-14	5.61889e-12
ENSG00000225913	NA	77.5298	-1.31265	0.273645	4.79692	1.61122e-06	3.58935e-05
ENSG00000225934	NA	10.0693	-2.17112	0.794876	2.7314	0.00630667	0.049939
ENSG00000226002	NA	117.764	1.02574	0.233335	-4.39599	1.10272e-05	0.000201971
ENSG00000226088	NA	34.9122	-1.1968	0.410206	2.91756	0.0035278	0.0309671
ENSG00000226143	NA	49.0953	1.16691	0.322893	-3.61392	0.000301597	0.00383026
ENSG00000226200	NA	322.326	-1.4625	0.15816	9.24695	2.30987e-20	4.14385e-18
ENSG00000226239	NA	95.6621	1.08877	0.232773	-4.67738	2.90562e-06	6.10157e-05
ENSG00000226268	NA	42.6383	1.64219	0.337941	-4.85938	1.17755e-06	2.70556e-05
ENSG00000226286	NA	9.64741	2.51679	0.742977	-3.38744	0.000705479	0.00791991
ENSG00000226308	NA	43.2428	2.00184	0.348633	-5.74197	9.35835e-09	3.2253e-07
ENSG00000226329	NA	51.8616	-1.07908	0.314677	3.42918	0.00060541	0.00696084
ENSG00000226345	NA	22.9826	1.77131	0.462286	-3.83164	0.000127293	0.00178388
ENSG00000226359	NA	70.4897	1.42707	0.261481	-5.45764	4.82506e-08	1.48025e-06
ENSG00000226360	NA	350.455	1.5358	0.158575	-9.68499	3.49226e-22	8.01711e-20
ENSG00000226427	NA	6.75688	2.43908	0.871371	-2.79913	0.00512409	0.0419862
ENSG00000226465	NA	86.9417	-1.14896	0.247152	4.6488	3.33869e-06	6.90394e-05
ENSG00000226469	NA	66.4299	1.26113	0.294619	-4.28054	1.86438e-05	0.000320254
ENSG00000226482	ADIPOQ-AS1	21.1769	1.85039	0.56096	-3.29861	0.000971654	0.010379
ENSG00000226525	NA	94.7114	1.73456	0.239803	-7.23327	4.71508e-13	3.1694e-11
ENSG00000226543	NA	17.1861	1.53797	0.505993	-3.0395	0.0023697	0.0222582
ENSG00000226573	NA	2.19879	4.97767	1.76609	-2.81846	0.00482543	0.0400341
ENSG00000226597	NA	3.65506	3.92471	1.41931	-2.76522	0.0056884	0.0459431
ENSG00000226658	NA	61.2798	1.08809	0.275202	-3.95377	7.69303e-05	0.00113197
ENSG00000226668	NA	18.0688	1.53726	0.51593	-2.97959	0.00288637	0.0261589
ENSG00000226698	NA	335.215	1.34792	0.186847	-7.21402	5.43229e-13	3.59793e-11
ENSG00000226806	LCT-AS1	37.5349	1.37592	0.400456	-3.4359	0.000590598	0.00681086
ENSG00000226828	LINC02774	38.2295	1.80756	0.388746	-4.64972	3.32384e-06	6.88375e-05
ENSG00000226833	LOC100505774	48.4465	-1.24766	0.35992	3.46651	0.000527266	0.00620735
ENSG00000226889	NA	67.8471	1.51642	0.278501	-5.44495	5.18201e-08	1.57725e-06
ENSG00000226944	LOC102724450	130.076	-1.20781	0.220907	5.4675	4.56426e-08	1.40822e-06
ENSG00000227028	SLC8A1-AS1	301.452	-1.57056	0.156241	10.0522	8.98328e-24	2.45806e-21
ENSG00000227043	LINC01682	11.319	6.38143	1.34773	-4.73493	2.19129e-06	4.76022e-05
ENSG00000227063	NA	661.269	-1.1985	0.165772	7.22982	4.83647e-13	3.23494e-11
[truncated: 1,069 more rows]

## Sheet: ABEmax-NT
Supplementary Data 4: DEGs of ABEmax-NT-transfected samples compared with EGFP samples
ID	Genename	baseMean	log2FoldChange	lfcSE	stat	pvalue	padj
ENSG00000000971	CFH	39.556	-1.13982	0.416661	2.73561	0.00622655	0.0172438
ENSG00000002016	RAD52	2577.14	1.17664	0.109521	-10.7435	6.35581e-27	1.23657e-24
ENSG00000004838	ZMYND10	248.54	1.02197	0.226711	-4.50781	6.5499e-06	3.96145e-05
ENSG00000004939	SLC4A1	29.5946	2.12595	0.480078	-4.42835	9.49566e-06	5.5611e-05
ENSG00000004948	CALCR	20.5056	1.51966	0.541484	-2.80646	0.00500886	0.0142758
ENSG00000005238	FAM214B	728.619	1.19514	0.141125	-8.46862	2.48327e-17	1.41226e-15
ENSG00000005243	COPZ2	120.399	1.38276	0.242978	-5.69088	1.26385e-08	1.42005e-07
ENSG00000005486	RHBDD2	12977.2	1.06415	0.085648	-12.4247	1.91961e-35	7.8845e-33
ENSG00000006062	MAP3K14	1498.14	1.72992	0.160467	-10.7805	4.2546e-27	8.36572e-25
ENSG00000006327	TNFRSF12A	3291.54	1.92976	0.136696	-14.1172	2.97757e-45	2.3928e-42
ENSG00000006468	ETV1	878.198	-1.55159	0.150606	10.3023	6.88064e-25	1.05103e-22
ENSG00000006652	IFRD1	11412.2	1.12812	0.148104	-7.61706	2.59525e-14	8.58102e-13
ENSG00000006756	ARSD	12.9204	1.81713	0.770881	-2.35721	0.0184129	0.0437775
ENSG00000007350	TKTL1	87.3237	-1.34597	0.301175	4.46906	7.85635e-06	4.67511e-05
ENSG00000007968	E2F2	14453.4	1.49114	0.110692	-13.471	2.31754e-41	1.55953e-38
ENSG00000008056	SYN1	142.995	1.57515	0.252954	-6.22702	4.75387e-10	7.07454e-09
ENSG00000008300	CELSR3	3067.05	1.70463	0.142029	-12.002	3.46934e-33	1.23315e-30
ENSG00000008517	IL32	46.1786	1.08547	0.394259	-2.7532	0.00590153	0.0164721
ENSG00000010030	ETV7	21.3669	1.45156	0.568012	-2.55552	0.0106031	0.0272341
ENSG00000010438	PRSS3	13.2033	1.59589	0.659736	-2.41899	0.0155637	0.0379404
ENSG00000010671	BTK	221.715	2.12386	0.263759	-8.05228	8.12625e-16	3.53406e-14
ENSG00000011021	CLCN6	2093.78	1.05033	0.119266	-8.80668	1.2891e-18	8.79203e-17
ENSG00000011332	DPF1	2074.49	1.00001	0.114784	-8.71203	2.98489e-18	1.94946e-16
ENSG00000011465	DCN	33.385	-1.57052	0.467541	3.3591	0.00078198	0.00281404
ENSG00000011590	ZBTB32	232.611	1.00869	0.2068	-4.87763	1.07366e-06	7.78825e-06
ENSG00000012171	SEMA3B	359.795	1.0532	0.155367	-6.77878	1.21197e-11	2.49175e-10
ENSG00000013297	CLDN11	39.0299	2.53265	0.432206	-5.85983	4.63334e-09	5.66726e-08
ENSG00000013364	MVP	854.16	1.32743	0.145019	-9.15347	5.51333e-20	4.56964e-18
ENSG00000013441	CLK1	7349.48	1.21261	0.151684	-7.99431	1.30302e-15	5.47356e-14
ENSG00000014914	MTMR11	464.808	1.11897	0.151941	-7.36448	1.77837e-13	5.14392e-12
ENSG00000015520	NPC1L1	389.395	1.21254	0.194468	-6.23517	4.5129e-10	6.754e-09
ENSG00000015592	STMN4	34.137	2.89198	0.54122	-5.34345	9.11954e-08	8.39007e-07
ENSG00000017483	SLC38A5	33.7109	1.89552	0.458902	-4.13055	3.61901e-05	0.000184068
ENSG00000018236	CNTN1	5114.05	-1.03632	0.127057	8.15635	3.45306e-16	1.59957e-14
ENSG00000018625	ATP1A2	12.3197	2.60318	0.773465	-3.36561	0.000763751	0.00275657
ENSG00000019991	HGF	72.3665	-1.06008	0.316386	3.35058	0.00080643	0.00288983
ENSG00000021488	SLC7A9	80.7289	1.1083	0.286391	-3.86988	0.000108887	0.000489437
ENSG00000023839	ABCC2	505.189	1.34989	0.173346	-7.78726	6.84787e-15	2.49152e-13
ENSG00000026751	SLAMF7	6.07787	2.7014	1.09971	-2.45648	0.0140305	0.0347018
ENSG00000028277	POU2F2	252.119	1.11225	0.228755	-4.86219	1.16094e-06	8.35901e-06
ENSG00000034510	TMSB10	26100.9	-1.05844	0.14183	7.46273	8.47506e-14	2.58063e-12
ENSG00000036448	MYOM2	1209.99	-1.13004	0.418218	2.70205	0.00689142	0.0188535
ENSG00000039068	CDH1	842.98	-1.19142	0.142724	8.34773	6.95867e-17	3.64355e-15
ENSG00000039987	BEST2	104.765	1.54215	0.356183	-4.32966	1.49343e-05	8.34684e-05
ENSG00000040487	SLC66A1	3669.39	1.0927	0.115502	-9.46044	3.06644e-21	3.06362e-19
ENSG00000041988	THAP3	3588.28	1.0012	0.109014	-9.18416	4.14746e-20	3.50034e-18
ENSG00000043514	TRIT1	5805.85	1.07902	0.110986	-9.72221	2.42471e-22	2.80099e-20
ENSG00000047617	ANO2	90.2865	1.13511	0.266639	-4.25711	2.07083e-05	0.00011185
ENSG00000048540	LMO3	117.281	-1.10202	0.29617	3.72091	0.000198509	0.000835775
ENSG00000049249	TNFRSF9	161.814	2.39205	0.237743	-10.0615	8.17631e-24	1.1112e-21
ENSG00000053328	METTL24	111.014	-1.01683	0.275211	3.69474	0.000220115	0.000916508
ENSG00000054179	ENTPD2	19.3132	2.01186	0.603974	-3.33104	0.000865225	0.00307597
ENSG00000054356	PTPRN	32.1399	2.21881	0.486558	-4.56022	5.11008e-06	3.16732e-05
ENSG00000054598	FOXC1	19388.4	-1.16566	0.0877339	13.2864	2.77756e-40	1.77026e-37
ENSG00000054967	RELT	4105.33	1.04036	0.116011	-8.96775	3.02627e-19	2.22847e-17
ENSG00000055957	ITIH1	67.2412	2.13106	0.344071	-6.19367	5.87801e-10	8.57485e-09
ENSG00000056487	PHF21B	2265.85	2.28212	0.373583	-6.10874	1.00423e-09	1.4019e-08
ENSG00000057757	PITHD1	9287.19	1.0341	0.116492	-8.87696	6.87104e-19	4.88452e-17
ENSG00000059378	PARP12	100.144	1.15048	0.297031	-3.87326	0.000107389	0.000483407
ENSG00000059728	MXD1	3758.88	1.48578	0.130524	-11.3832	5.07301e-30	1.32063e-27
ENSG00000059915	PSD	305.051	1.45341	0.200006	-7.26684	3.68003e-13	1.00917e-11
ENSG00000060558	GNA15	31.4087	1.133	0.461008	-2.45766	0.0139846	0.0346112
ENSG00000063015	SEZ6	156.09	1.24349	0.285268	-4.35901	1.30655e-05	7.41218e-05
ENSG00000064787	BCAS1	61.3148	-1.301	0.340766	3.81787	0.000134608	0.000591246
ENSG00000064886	CHI3L2	22.8466	1.67664	0.535269	-3.13233	0.00173424	0.00565823
ENSG00000067191	CACNB1	1145.02	1.51067	0.120128	-12.5755	2.88023e-36	1.29842e-33
ENSG00000068028	RASSF1	10985.1	1.14287	0.147065	-7.77115	7.77759e-15	2.80221e-13
ENSG00000068971	PPP2R5B	5118.77	1.10112	0.0963234	-11.4315	2.91024e-30	8.02836e-28
ENSG00000069535	MAOB	176.364	-1.0218	0.232291	4.39877	1.08865e-05	6.28211e-05
ENSG00000070190	DAPP1	72.9567	1.06357	0.3591	-2.96177	0.00305877	0.00929091
ENSG00000070526	ST6GALNAC1	67.9493	2.0482	0.360097	-5.68791	1.28605e-08	1.43885e-07
ENSG00000070729	CNGB1	17.6509	1.8261	0.702205	-2.60052	0.00930836	0.0243365
ENSG00000070808	CAMK2A	31.4856	1.95567	0.582902	-3.35506	0.000793467	0.00284991
ENSG00000071794	HLTF	35173.4	-1.01112	0.105665	9.56914	1.07796e-21	1.14767e-19
ENSG00000073861	TBX21	124.585	1.76202	0.282697	-6.23289	4.57916e-10	6.83399e-09
ENSG00000075223	SEMA3C	5106.92	-1.07247	0.137947	7.77451	7.57379e-15	2.73411e-13
ENSG00000075426	FOSL2	3131.15	1.61478	0.107438	-15.0299	4.67802e-51	4.55073e-48
ENSG00000075651	PLD1	1929.54	-1.20303	0.305924	3.93245	8.40837e-05	0.000389211
ENSG00000076258	FMO4	388.312	-1.04594	0.152144	6.8747	6.21222e-12	1.3398e-10
ENSG00000077080	ACTL6B	27.4029	1.67573	0.561678	-2.98343	0.00285036	0.00875571
ENSG00000077092	RARB	2590.94	-1.13753	0.124079	9.16778	4.82873e-20	4.03844e-18
ENSG00000077522	ACTN2	709.455	1.56848	0.180685	-8.6807	3.93335e-18	2.48973e-16
ENSG00000077800	FKBP6	23.1257	1.35521	0.557437	-2.43115	0.0150509	0.03688
ENSG00000077943	ITGA8	2564.96	-1.2947	0.137647	9.40594	5.15692e-21	4.91317e-19
ENSG00000079337	RAPGEF3	1164.72	3.09379	0.136506	-22.6642	1.01036e-113	1.86746e-109
ENSG00000080007	DDX43	18.5976	1.69292	0.622787	-2.7183	0.0065618	0.0180425
ENSG00000080031	PTPRH	206.974	1.34248	0.20109	-6.67599	2.45575e-11	4.77786e-10
ENSG00000080511	RDH8	9.45183	1.96727	0.843307	-2.3328	0.0196587	0.046299
ENSG00000080573	COL5A3	25.11	1.50449	0.550149	-2.7347	0.00624373	0.0172841
ENSG00000080823	MOK	3995.91	1.01275	0.133763	-7.57128	3.69578e-14	1.19421e-12
ENSG00000080854	IGSF9B	1189.58	1.18963	0.128632	-9.24837	2.27937e-20	1.98607e-18
ENSG00000081479	LRP2	6262.09	-1.11434	0.12796	8.70855	3.07795e-18	2.00316e-16
ENSG00000082074	FYB1	5.68475	3.75448	1.28499	-2.9218	0.00348019	0.0104068
ENSG00000082126	MPP4	94.5768	1.39163	0.284055	-4.89915	9.62535e-07	7.04575e-06
ENSG00000083454	P2RX5	104.636	1.65597	0.289969	-5.71084	1.12419e-08	1.27163e-07
ENSG00000084636	COL16A1	110.18	1.60972	0.309	-5.20946	1.89389e-07	1.62435e-06
ENSG00000084734	GCKR	12.0216	2.10639	0.73116	-2.88089	0.00396553	0.0116675
ENSG00000085465	OVGP1	1007.28	1.76689	0.18647	-9.47544	2.6564e-21	2.71261e-19
ENSG00000085514	PILRA	108.461	1.58824	0.297166	-5.34462	9.06073e-08	8.34012e-07
ENSG00000086506	HBQ1	300.544	-1.15796	0.175743	6.58896	4.42931e-11	8.18669e-10
ENSG00000086730	LAT2	701.591	1.13576	0.162263	-6.99947	2.5693e-12	6.02645e-11
ENSG00000086967	MYBPC2	67.2094	1.58064	0.313409	-5.04339	4.57362e-07	3.59873e-06
ENSG00000087074	PPP1R15A	14458.3	1.92213	0.126566	-15.1868	4.32505e-52	4.70235e-49
ENSG00000087085	ACHE	1033.89	2.60689	0.329049	-7.9225	2.32785e-15	9.23296e-14
ENSG00000087237	CETP	53.487	2.38736	0.412866	-5.78242	7.36347e-09	8.58668e-08
ENSG00000087589	CASS4	486.402	1.45637	0.209771	-6.94266	3.84788e-12	8.61022e-11
ENSG00000088356	PDRG1	5910.4	1.18077	0.125899	-9.37867	6.68091e-21	6.33247e-19
ENSG00000088386	SLC15A1	67.9624	-1.19474	0.325366	3.67198	0.000240675	0.000992283
ENSG00000088726	TMEM40	34.4483	2.01515	0.47197	-4.26966	1.95769e-05	0.000106361
ENSG00000088826	SMOX	2025.55	1.34313	0.132992	-10.0994	5.56034e-24	7.78574e-22
ENSG00000089091	DZANK1	791.363	1.10131	0.130229	-8.45669	2.75068e-17	1.53598e-15
ENSG00000089101	CFAP61	88.8571	1.29291	0.330079	-3.91696	8.96724e-05	0.000411495
ENSG00000089116	LHX5	2.87397	5.51348	1.86008	-2.96412	0.00303555	0.00923252
ENSG00000089163	SIRT4	691.291	1.26888	0.15033	-8.44065	3.15567e-17	1.75154e-15
ENSG00000089847	ANKRD24	311.657	1.37872	0.180372	-7.64377	2.10955e-14	7.06355e-13
ENSG00000091136	LAMB1	13475.2	-1.13246	0.138264	8.19058	2.59975e-16	1.226e-14
ENSG00000091138	SLC26A3	85.2546	1.36136	0.318531	-4.27388	1.92098e-05	0.000104613
ENSG00000091513	TF	119.116	2.12731	0.259989	-8.18232	2.78434e-16	1.30286e-14
ENSG00000091831	ESR1	77.9489	1.66207	0.320288	-5.18932	2.11066e-07	1.79115e-06
ENSG00000091986	CCDC80	1342.35	-1.24202	0.126566	9.8132	9.87872e-23	1.18564e-20
ENSG00000092345	DAZL	8.52963	3.27246	1.00071	-3.27014	0.00107495	0.00371995
ENSG00000092850	TEKT2	180.187	1.23746	0.207896	-5.9523	2.64397e-09	3.37723e-08
ENSG00000095303	PTGS1	47.1551	1.00152	0.404264	-2.47738	0.013235	0.032999
ENSG00000095370	SH2D3C	256.959	2.49898	0.203312	-12.2914	1.00794e-34	3.88121e-32
ENSG00000095752	IL11	117.018	2.77514	0.325715	-8.52015	1.59353e-17	9.35022e-16
ENSG00000096088	PGC	22.0774	2.82086	0.656358	-4.29775	1.72537e-05	9.48259e-05
ENSG00000099365	STX1B	114.255	1.58831	0.251397	-6.31794	2.65079e-10	4.15913e-09
ENSG00000099625	CBARP	917.482	1.10732	0.125499	-8.82333	1.1111e-18	7.74959e-17
ENSG00000099860	GADD45B	2453.84	1.90777	0.15394	-12.3929	2.85485e-35	1.14709e-32
ENSG00000099866	MADCAM1	157.639	1.37774	0.22338	-6.1677	6.9291e-10	9.96094e-09
ENSG00000099957	P2RX6	85.9007	1.91818	0.301743	-6.357	2.05731e-10	3.32552e-09
ENSG00000099960	SLC7A4	20.2384	1.56189	0.575114	-2.71579	0.0066118	0.0181665
ENSG00000100012	SEC14L3	23.0455	1.59468	0.639793	-2.4925	0.0126849	0.0318336
ENSG00000100068	LRP5L	1702.04	1.50217	0.140466	-10.6941	1.08412e-26	2.02402e-24
ENSG00000100095	SEZ6L	25.6915	2.59342	0.624944	-4.14985	3.32697e-05	0.000170812
ENSG00000100100	PIK3IP1	1024.7	1.0657	0.153758	-6.93102	4.17804e-12	9.24822e-11
ENSG00000100170	SLC5A1	19.5013	1.35339	0.55399	-2.44298	0.0145664	0.0358449
ENSG00000100228	RAB36	1387.55	1.0284	0.131484	-7.82147	5.22095e-15	1.95342e-13
ENSG00000100253	MIOX	25.445	1.32185	0.479754	-2.75527	0.00586433	0.0163885
ENSG00000100263	RHBDD3	10606.4	1.54383	0.135455	-11.3974	4.30907e-30	1.15427e-27
ENSG00000100276	RASL10A	142.937	1.13739	0.239652	-4.74599	2.0749e-06	1.40426e-05
ENSG00000100292	HMOX1	18048.1	1.82593	0.248733	-7.34091	2.12141e-13	6.06029e-12
ENSG00000100311	PDGFB	66.2809	1.3907	0.317983	-4.37349	1.22275e-05	6.98612e-05
ENSG00000100362	PVALB	42.5696	-1.09837	0.393928	2.78824	0.00529959	0.015005
ENSG00000100483	VCPKMT	1357.83	1.03923	0.13569	-7.65889	1.87554e-14	6.32585e-13
ENSG00000100558	PLEK2	43.2064	1.25154	0.405458	-3.08672	0.00202376	0.00649507
ENSG00000100583	SAMD15	689.077	1.11534	0.14491	-7.69677	1.3955e-14	4.83015e-13
ENSG00000100867	DHRS2	414.82	1.11586	0.18241	-6.11728	9.51874e-10	1.33486e-08
ENSG00000100884	CPNE6	66.5875	3.004	0.377067	-7.96675	1.629e-15	6.58837e-14
ENSG00000101049	SGK2	122.276	1.34356	0.319965	-4.19908	2.68004e-05	0.000140685
ENSG00000101180	HRH3	20.8549	2.15563	0.654856	-3.29176	0.00099563	0.00347827
ENSG00000101194	SLC17A9	50.5793	1.25823	0.390815	-3.2195	0.00128414	0.00435899
ENSG00000101198	NKAIN4	8.02479	2.21128	0.899482	-2.45839	0.0139561	0.0345546
ENSG00000101222	SPEF1	148.937	1.3407	0.240096	-5.58401	2.3503e-08	2.45289e-07
ENSG00000101255	TRIB3	10352.3	1.86078	0.111684	-16.6612	2.50889e-62	3.86431e-59
ENSG00000101306	MYLK2	419.809	1.59468	0.199725	-7.98438	1.41235e-15	5.82689e-14
ENSG00000101331	CCM2L	192.083	1.18815	0.21781	-5.45497	4.89806e-08	4.79507e-07
ENSG00000101470	TNNC2	54.1854	1.74142	0.393344	-4.42723	9.54517e-06	5.58832e-05
ENSG00000101680	LAMA1	8186.1	-1.28132	0.143152	8.95076	3.53035e-19	2.58934e-17
ENSG00000101842	VSIG1	23.785	1.15937	0.494425	-2.34489	0.0190326	0.0450322
ENSG00000101883	RHOXF1	9.79896	1.98958	0.798789	-2.49074	0.0127477	0.0319738
ENSG00000101974	ATP11C	20259.2	-1.13901	0.123398	9.23041	2.6961e-20	2.31777e-18
ENSG00000102001	CACNA1F	132.269	2.25889	0.624508	-3.61708	0.00029795	0.00120293
ENSG00000102038	SMARCA1	15180.6	-1.21098	0.129504	9.35091	8.68943e-21	8.07069e-19
ENSG00000102057	KCND1	161.892	1.23423	0.218058	-5.6601	1.51285e-08	1.6558e-07
ENSG00000102128	RAB40AL	42.3754	1.6815	0.409996	-4.10127	4.10896e-05	0.000205983
ENSG00000102287	GABRE	125.178	1.73548	0.275421	-6.30121	2.95329e-10	4.58703e-09
ENSG00000102385	DRP2	357.905	1.05919	0.192292	-5.50825	3.62424e-08	3.65648e-07
ENSG00000102387	TAF7L	443.307	2.57697	0.220405	-11.692	1.40064e-31	4.1092e-29
ENSG00000102984	ZNF821	2862.32	1.19655	0.105478	-11.344	7.93919e-30	1.98297e-27
ENSG00000103056	SMPD3	342.627	1.19841	0.22184	-5.40215	6.58476e-08	6.23495e-07
ENSG00000103313	MEFV	56.6176	1.94185	0.375553	-5.17065	2.33278e-07	1.96342e-06
ENSG00000103355	PRSS33	20.3563	1.30265	0.545449	-2.38823	0.0169299	0.0407708
ENSG00000103375	AQP8	26.1343	1.86793	0.536863	-3.47934	0.000502642	0.00190688
ENSG00000103490	PYCARD	49.0183	1.36735	0.42628	-3.20762	0.00133837	0.0045182
ENSG00000103710	RASL12	12.5834	1.80995	0.712996	-2.53851	0.0111325	0.0284202
ENSG00000103723	AP3B2	784.233	1.27648	0.186001	-6.86278	6.75321e-12	1.44971e-10
ENSG00000104112	SCG3	48.0915	1.10548	0.467865	-2.36283	0.0181361	0.0432449
ENSG00000104221	BRF2	3131.8	1.43231	0.104622	-13.6904	1.15907e-42	8.56921e-40
ENSG00000104228	TRIM35	5759.65	1.00009	0.100146	-9.98634	1.74917e-23	2.30928e-21
ENSG00000104413	ESRP1	25.7238	1.10731	0.475675	-2.32787	0.0199188	0.0468099
ENSG00000104848	KCNA7	64.0125	1.17099	0.322087	-3.63563	0.000277307	0.00112896
ENSG00000104938	CLEC4M	2.83518	5.46775	1.8577	-2.94329	0.00324747	0.00979808
ENSG00000105122	RASAL3	20.6017	1.30152	0.553737	-2.35042	0.018752	0.0444817
ENSG00000105146	AURKC	170.356	1.99667	0.229628	-8.69523	3.4612e-18	2.24468e-16
ENSG00000105204	DYRK1B	5105.14	1.1111	0.0931888	-11.9232	8.96374e-33	3.12598e-30
ENSG00000105499	PLA2G4C	435.142	2.05962	0.175654	-11.7255	9.43927e-32	2.90777e-29
ENSG00000105507	CABP5	6.78151	3.09263	1.1655	-2.65348	0.00796666	0.0213464
ENSG00000105549	THEG	5.28195	4.56364	1.42835	-3.19504	0.00139811	0.00469684
ENSG00000105550	FGF21	318.042	4.56283	0.255828	-17.8356	3.74332e-71	7.68754e-68
ENSG00000105610	KLF1	31.1386	1.32413	0.492716	-2.6874	0.00720097	0.0195786
ENSG00000105650	PDE4C	88.3149	1.37003	0.307967	-4.44863	8.64191e-06	5.10151e-05
ENSG00000105717	PBX4	414.072	1.2342	0.176775	-6.98174	2.91548e-12	6.74396e-11
ENSG00000105737	GRIK5	203.537	1.78102	0.215354	-8.2702	1.33733e-16	6.66252e-15
ENSG00000105771	SMG9	5903.35	1.31532	0.11178	-11.767	5.77649e-32	1.8731e-29
ENSG00000105792	CFAP69	1054.31	1.32641	0.180008	-7.36858	1.72459e-13	5.00403e-12
ENSG00000105851	PIK3CG	22.8571	2.65219	0.555032	-4.77845	1.7665e-06	1.21512e-05
ENSG00000105894	PTN	39.7461	-1.15716	0.44674	2.59023	0.00959131	0.0249825
ENSG00000106018	VIPR2	26.597	-1.62938	0.539077	3.02255	0.00250658	0.00781399
ENSG00000106038	EVX1	18.9331	1.57233	0.559738	-2.80905	0.00496875	0.0141878
ENSG00000106089	STX1A	1309.4	1.47931	0.153621	-9.62963	5.99477e-22	6.71524e-20
ENSG00000106302	HYAL4	3.95732	3.57736	1.42322	-2.51357	0.0119517	0.0302276
ENSG00000106328	FSCN3	75.4384	1.45694	0.325584	-4.47485	7.64649e-06	4.56345e-05
ENSG00000106366	SERPINE1	64.3083	2.58638	0.354531	-7.2952	2.98209e-13	8.32598e-12
ENSG00000106483	SFRP4	180.878	1.71243	0.217965	-7.85643	3.95237e-15	1.50933e-13
ENSG00000106701	FSD1L	1135.86	1.04209	0.160777	-6.48161	9.07499e-11	1.5809e-09
ENSG00000106772	PRUNE2	663.378	-1.00366	0.150415	6.67261	2.51296e-11	4.87889e-10
ENSG00000106809	OGN	160.047	1.27556	0.27186	-4.69198	2.70575e-06	1.79189e-05
ENSG00000107014	RLN1	144.157	-1.04999	0.223698	4.69376	2.68233e-06	1.77761e-05
ENSG00000107742	SPOCK2	283.419	1.12497	0.21497	-5.23313	1.66663e-07	1.45166e-06
ENSG00000108231	LGI1	35.0286	-1.29448	0.545814	2.37164	0.0177092	0.0423714
ENSG00000108405	P2RX1	74.021	1.81315	0.350483	-5.17328	2.30021e-07	1.93778e-06
ENSG00000108515	ENO3	727.073	1.95181	0.160133	-12.1887	3.57003e-34	1.34663e-31
ENSG00000108984	MAP2K6	3824.64	-1.03229	0.13019	7.92912	2.20698e-15	8.82936e-14
ENSG00000109063	MYH3	542.028	1.16334	0.390098	-2.98218	0.00286201	0.00878275
ENSG00000109321	AREG	56.486	1.30808	0.385356	-3.39448	0.000687601	0.00251264
ENSG00000109846	CRYAB	1055.45	6.72728	0.428638	-15.6946	1.64804e-55	2.03072e-52
ENSG00000109991	P2RX3	11.3711	3.22948	0.860563	-3.75275	0.000174902	0.000749008
ENSG00000110031	LPXN	730.17	1.53719	0.144522	-10.6364	2.0181e-26	3.55243e-24
ENSG00000110169	HPX	92.3807	1.64091	0.342091	-4.79672	1.61283e-06	1.12279e-05
ENSG00000110324	IL10RA	483.808	1.16837	0.145721	-8.01787	1.07594e-15	4.57164e-14
ENSG00000110375	UPK2	23.4931	1.49512	0.513371	-2.91236	0.00358712	0.0106885
ENSG00000110436	SLC1A2	87.6878	1.57799	0.295229	-5.34498	9.04248e-08	8.33002e-07
ENSG00000110934	BIN2	19.7109	1.77895	0.564507	-3.15133	0.0016253	0.00534621
ENSG00000110944	IL23A	143.374	1.0094	0.23715	-4.2564	2.07749e-05	0.000112112
ENSG00000111011	RSRC2	22934.2	1.00042	0.126258	-7.92364	2.30658e-15	9.16829e-14
ENSG00000111012	CYP27B1	384.01	1.48763	0.189917	-7.83303	4.76265e-15	1.79283e-13
ENSG00000111087	GLI1	551.996	1.11628	0.131954	-8.45957	2.68354e-17	1.50759e-15
ENSG00000111262	KCNA1	30.8467	1.23376	0.462269	-2.66891	0.00760968	0.0205298
ENSG00000111291	GPRC5D	4.62191	3.68516	1.3425	-2.74499	0.00605127	0.0168315
ENSG00000111319	SCNN1A	54.4872	1.58891	0.365887	-4.34262	1.40794e-05	7.90729e-05
ENSG00000111339	ART4	49.1606	1.17928	0.41869	-2.8166	0.00485355	0.0139126
ENSG00000111405	ENDOU	149.501	1.55818	0.229967	-6.77567	1.23835e-11	2.53915e-10
ENSG00000111644	ACRBP	67.8402	1.42794	0.303125	-4.71073	2.46825e-06	1.64934e-05
ENSG00000111725	PRKAB1	10759.4	1.10942	0.102164	-10.8592	1.80313e-27	3.66233e-25
ENSG00000111729	CLEC4A	75.0869	1.43739	0.309079	-4.65056	3.31027e-06	2.14079e-05
ENSG00000111886	GABRR2	125.665	1.9471	0.288834	-6.74124	1.57041e-11	3.16876e-10
ENSG00000112041	TULP1	36.755	1.30027	0.44552	-2.91855	0.00351665	0.0104988
ENSG00000112053	SLC26A8	16.7122	3.23935	0.715428	-4.52785	5.9588e-06	3.64932e-05
ENSG00000112116	IL17F	48.6917	1.36671	0.448557	-3.0469	0.00231217	0.00728946
ENSG00000112769	LAMA4	3836.79	-1.07315	0.128008	8.38347	5.13896e-17	2.74518e-15
ENSG00000113070	HBEGF	1605.48	1.1526	0.141484	-8.14648	3.74672e-16	1.71412e-14
ENSG00000113249	HAVCR1	21.938	2.34801	0.543592	-4.31943	1.56433e-05	8.69578e-05
ENSG00000113430	IRX4	53.179	3.24809	0.42245	-7.68871	1.48627e-14	5.1156e-13
ENSG00000113739	STC2	26139.4	1.65014	0.115919	-14.2353	5.53411e-46	4.64941e-43
ENSG00000113905	HRG	16.0694	1.77656	0.739003	-2.40399	0.0162171	0.0393155
ENSG00000114019	AMOTL2	7721.73	1.17166	0.150135	-7.80403	5.99607e-15	2.19023e-13
ENSG00000114200	BCHE	1396.15	-1.27145	0.289677	4.38921	1.13761e-05	6.53404e-05
ENSG00000114638	UPK1B	164.278	-1.14918	0.2272	5.05799	4.23689e-07	3.34956e-06
ENSG00000115085	ZAP70	28.4037	1.32623	0.45964	-2.88536	0.00390966	0.0115214
ENSG00000115137	DNAJC27	1411.26	1.32026	0.142004	-9.29734	1.43997e-20	1.29199e-18
ENSG00000115155	OTOF	35.0521	2.02249	0.439936	-4.59724	4.28122e-06	2.69699e-05
ENSG00000115165	CYTIP	69.5909	1.09005	0.33861	-3.21919	0.00128552	0.00436289
ENSG00000115232	ITGA4	2458.97	-1.09776	0.136525	8.04069	8.93304e-16	3.84871e-14
ENSG00000115252	PDE1A	325.738	-1.32819	0.199195	6.66776	2.59729e-11	5.01627e-10
ENSG00000115257	PCSK4	389.248	1.08428	0.186486	-5.81428	6.08947e-09	7.25205e-08
ENSG00000115339	GALNT3	618.753	-1.06868	0.161669	6.61031	3.83506e-11	7.18171e-10
ENSG00000115459	ELMOD3	4356.69	1.32339	0.0981225	-13.4871	1.86256e-41	1.32407e-38
ENSG00000115523	GNLY	35.9677	1.72223	0.458944	-3.7526	0.000175007	0.000749285
ENSG00000115596	WNT6	88.9077	1.37766	0.284946	-4.83481	1.33272e-06	9.46681e-06
ENSG00000115607	IL18RAP	41.8617	2.39289	0.403405	-5.93172	2.99776e-09	3.78467e-08
ENSG00000115718	PROC	43.5942	1.26505	0.405526	-3.11954	0.00181132	0.00588791
ENSG00000115850	LCT	337.073	1.2167	0.221264	-5.49889	3.82194e-08	3.82463e-07
ENSG00000115902	SLC1A4	7026.47	1.65295	0.113425	-14.573	4.17142e-48	3.85501e-45
ENSG00000116014	KISS1R	45.4779	1.96739	0.446797	-4.40331	1.0661e-05	6.17318e-05
ENSG00000116106	EPHA4	6546.14	-1.09277	0.0998675	10.9422	7.24296e-28	1.53875e-25
ENSG00000116147	TNR	11.2723	1.94865	0.817975	-2.38229	0.0172054	0.0413104
ENSG00000116176	TPSG1	55.341	-1.02696	0.353251	2.90716	0.00364727	0.0108463
ENSG00000116254	CHD5	250.262	1.07367	0.198117	-5.41937	5.98084e-08	5.72173e-07
ENSG00000116299	KIAA1324	244.9	2.37207	0.19209	-12.3487	4.94908e-35	1.94625e-32
ENSG00000116329	OPRD1	2102.38	1.44591	0.110129	-13.1292	2.23983e-39	1.33544e-36
ENSG00000116703	PDC	25.2841	1.16388	0.492564	-2.36289	0.0181329	0.0432449
ENSG00000116748	AMPD1	87.5326	1.14045	0.317873	-3.58775	0.000333544	0.00132979
ENSG00000116761	CTH	5248.76	1.53682	0.136715	-11.2411	2.56295e-29	6.23302e-27
ENSG00000116885	OSCP1	1593.91	1.35609	0.143978	-9.41876	4.56429e-21	4.41685e-19
ENSG00000117115	PADI2	500.11	-1.31267	0.376714	3.48452	0.000493019	0.00187692
ENSG00000117480	FAAH	478.007	1.24002	0.158295	-7.83357	4.74206e-15	1.78872e-13
ENSG00000117569	PTBP2	10398.5	1.20319	0.120251	-10.0056	1.44023e-23	1.91509e-21
ENSG00000117601	SERPINC1	163.647	1.29668	0.260461	-4.97841	6.411e-07	4.91067e-06
ENSG00000118004	COLEC11	360.034	1.20711	0.195032	-6.18931	6.04286e-10	8.77378e-09
ENSG00000118017	A4GNT	13.2311	2.88152	0.754333	-3.81995	0.000133477	0.000586975
ENSG00000118194	TNNT2	16.0938	1.74013	0.607425	-2.86477	0.00417318	0.0121891
ENSG00000118514	ALDH8A1	975.279	2.00328	0.132578	-15.1102	1.38652e-51	1.42372e-48
ENSG00000118515	SGK1	1963.95	1.11065	0.133168	-8.34022	7.41515e-17	3.87159e-15
ENSG00000118972	FGF23	46.5542	-1.10421	0.388355	2.84329	0.00446499	0.0129352
ENSG00000119508	NR4A3	645.837	1.34612	0.142773	-9.4284	4.16392e-21	4.07205e-19
ENSG00000119514	GALNT12	1451.02	-1.04196	0.169342	6.15301	7.60271e-10	1.08427e-08
ENSG00000119535	CSF3R	62.235	1.70147	0.363056	-4.68653	2.77883e-06	1.83498e-05
ENSG00000119614	VSX2	80.2002	1.42438	0.327987	-4.3428	1.40677e-05	7.90557e-05
ENSG00000119636	BBOF1	603.36	1.28607	0.154928	-8.3011	1.03154e-16	5.2379e-15
ENSG00000119915	ELOVL3	33.5763	1.93273	0.515568	-3.74875	0.00017772	0.000759138
ENSG00000120094	HOXB1	25.6116	5.57936	0.812203	-6.86941	6.4469e-12	1.38717e-10
ENSG00000120129	DUSP1	14684.1	2.16039	0.116404	-18.5594	6.84703e-77	2.10923e-73
ENSG00000120332	TNN	169.301	1.95327	0.263828	-7.40357	1.32575e-13	3.92689e-12
ENSG00000120616	EPC1	7016.08	1.14184	0.107192	-10.6523	1.70174e-26	3.05371e-24
ENSG00000120708	TGFBI	31.0337	2.75484	0.498622	-5.5249	3.29666e-08	3.34977e-07
ENSG00000120833	SOCS2	3150	1.07703	0.113401	-9.49757	2.1485e-21	2.23094e-19
ENSG00000120875	DUSP4	1036.61	1.09079	0.144305	-7.55893	4.06392e-14	1.30405e-12
ENSG00000120903	CHRNA2	24.3557	2.93753	0.593693	-4.94789	7.50226e-07	5.64364e-06
ENSG00000120937	NPPB	16.117	3.92855	0.850391	-4.61969	3.84305e-06	2.44597e-05
ENSG00000121075	TBX4	38.1639	1.41592	0.400802	-3.53273	0.000411298	0.00160482
ENSG00000121101	TEX14	415.759	1.06323	0.157885	-6.73416	1.64879e-11	3.31245e-10
ENSG00000121207	LRAT	256.961	-1.06862	0.187999	5.68419	1.31435e-08	1.4652e-07
ENSG00000121417	ZNF211	4616.88	1.21928	0.124324	-9.80725	1.04789e-22	1.24956e-20
ENSG00000121577	POPDC2	79.1538	1.31692	0.329369	-3.9983	6.37979e-05	0.000304992
ENSG00000121904	CSMD2	11.8632	1.83566	0.751977	-2.44111	0.0146422	0.0360073
ENSG00000122012	SV2C	14.8308	2.5598	0.687686	-3.72234	0.000197381	0.000831973
ENSG00000122367	LDB3	60.2335	1.106	0.335822	-3.29342	0.000989772	0.00346376
ENSG00000122477	LRRC39	311.694	1.42768	0.210069	-6.79624	1.07382e-11	2.22505e-10
ENSG00000122584	NXPH1	29.4383	1.13008	0.485621	-2.32708	0.0199612	0.0468916
ENSG00000122641	INHBA	404.818	1.31315	0.211869	-6.19792	5.72136e-10	8.37939e-09
ENSG00000122733	PHF24	153.912	1.74587	0.255789	-6.82545	8.76524e-12	1.84309e-10
ENSG00000122735	DNAI1	94.6569	1.15431	0.270365	-4.26946	1.95951e-05	0.000106428
ENSG00000122877	EGR2	134.261	1.0452	0.240389	-4.34797	1.37401e-05	7.75684e-05
ENSG00000123329	ARHGAP9	124.95	3.05742	0.268048	-11.4062	3.89166e-30	1.05779e-27
ENSG00000123358	NR4A1	3457.61	1.12876	0.0990884	-11.3914	4.61305e-30	1.21804e-27
ENSG00000123560	PLP1	64.8627	1.94002	0.33342	-5.81854	5.93639e-09	7.07886e-08
ENSG00000123572	NRK	180.27	-1.04598	0.214228	4.88255	1.04722e-06	7.6114e-06
ENSG00000123700	KCNJ2	404.958	1.47834	0.153534	-9.62875	6.04616e-22	6.732e-20
ENSG00000123901	GPR83	124.063	1.37014	0.241795	-5.66656	1.45694e-08	1.60289e-07
ENSG00000124116	WFDC3	60.1483	1.06929	0.355607	-3.00695	0.00263884	0.0081739
ENSG00000124143	ARHGAP40	65.1048	1.43291	0.313923	-4.56453	5.00622e-06	3.10921e-05
ENSG00000124194	GDAP1L1	150.372	2.60518	0.257907	-10.1012	5.4563e-24	7.69839e-22
ENSG00000124257	NEURL2	88.5157	1.17714	0.272077	-4.32649	1.51505e-05	8.45746e-05
ENSG00000124370	MCEE	982.616	1.06342	0.117793	-9.02785	1.75075e-19	1.3483e-17
ENSG00000124557	BTN1A1	120.814	1.98498	0.335028	-5.92481	3.12665e-09	3.93128e-08
ENSG00000124575	H1-3	38917	-1.19849	0.376975	3.17922	0.0014767	0.00492168
ENSG00000124657	OR2B6	45.7338	1.7618	0.41371	-4.25854	2.05769e-05	0.000111227
ENSG00000124664	SPDEF	39.2171	2.46533	0.42675	-5.77698	7.60517e-09	8.84065e-08
ENSG00000124713	GNMT	116.088	1.1115	0.249188	-4.46047	8.17783e-06	4.85547e-05
ENSG00000124721	DNAH8	158.438	1.06308	0.240832	-4.41417	1.01396e-05	5.90082e-05
ENSG00000124749	COL21A1	244.54	-1.34187	0.220667	6.08096	1.19468e-09	1.64052e-08
ENSG00000124827	GCM2	29.3837	1.54219	0.511756	-3.01352	0.00258235	0.00801807
ENSG00000125148	MT2A	1118.9	-1.02057	0.312525	3.26558	0.00109242	0.00377476
ENSG00000125337	KIF25	105.777	1.30612	0.300176	-4.35117	1.35413e-05	7.65162e-05
ENSG00000125740	FOSB	671.814	1.51746	0.354914	-4.27556	1.90655e-05	0.000103918
ENSG00000125823	CSTL1	9.53661	1.82813	0.792769	-2.30601	0.0211099	0.0491775
ENSG00000125845	BMP2	4579.97	-1.12268	0.29465	3.8102	0.000138852	0.000608152
ENSG00000125848	FLRT3	3601.59	-1.02172	0.122648	8.33057	8.04511e-17	4.15357e-15
ENSG00000125966	MMP24	363.054	1.05007	0.194099	-5.40997	6.30344e-08	5.98697e-07
ENSG00000125998	FAM83C	65.5136	1.96768	0.408531	-4.81647	1.46122e-06	1.02888e-05
ENSG00000126259	KIRREL2	25.6301	1.16921	0.490033	-2.38598	0.0170335	0.0409669
ENSG00000126264	HCST	26.0881	1.10242	0.471513	-2.33805	0.0193845	0.0457578
ENSG00000126759	CFP	198.902	1.07717	0.262433	-4.10454	4.05129e-05	0.000203478
ENSG00000126838	PZP	11.5051	-1.88463	0.79189	2.37991	0.0173167	0.0415453
ENSG00000126856	PRDM7	66.2858	2.19389	0.34003	-6.45205	1.10346e-10	1.89196e-09
ENSG00000127191	TRAF2	7869.13	1.16113	0.111939	-10.373	3.29182e-25	5.24506e-23
ENSG00000127249	ATP13A4	20.4051	1.45286	0.594248	-2.44487	0.0144904	0.0356912
ENSG00000127528	KLF2	235.666	1.12665	0.204409	-5.51171	3.55358e-08	3.59304e-07
ENSG00000127743	IL17B	40.3882	1.56318	0.405872	-3.85141	0.000117439	0.000523798
ENSG00000127951	FGL2	22.7035	-1.29558	0.546744	2.36963	0.0178058	0.0425584
ENSG00000128052	KDR	120.155	-1.19336	0.27219	4.3843	1.16358e-05	6.6763e-05
ENSG00000128165	ADM2	1526.13	1.61937	0.129054	-12.548	4.07436e-36	1.79301e-33
ENSG00000128250	RFPL1	44.3624	1.59889	0.467353	-3.42116	0.00062355	0.00230409
ENSG00000128276	RFPL3	119.199	1.83889	0.28003	-6.56676	5.14223e-11	9.36393e-10
ENSG00000128310	GALR3	23.5164	1.21709	0.528591	-2.30252	0.0213058	0.0495089
ENSG00000128510	CPA4	46.6772	2.33489	0.476095	-4.90426	9.37806e-07	6.88109e-06
ENSG00000128563	PRKRIP1	6743.63	1.07163	0.122697	-8.73396	2.459e-18	1.61743e-16
ENSG00000128564	VGF	141.867	2.25042	0.303729	-7.40931	1.26963e-13	3.77883e-12
ENSG00000128683	GAD1	1292.26	1.23951	0.122102	-10.1514	3.26713e-24	4.68112e-22
ENSG00000128709	HOXD9	538.996	-1.11633	0.160562	6.9526	3.5861e-12	8.08315e-11
ENSG00000128917	DLL4	341.064	1.4144	0.202822	-6.97358	3.08974e-12	7.10295e-11
ENSG00000128965	CHAC1	4471.48	1.56368	0.143376	-10.9062	1.07711e-27	2.26229e-25
ENSG00000129214	SHBG	125.536	1.68201	0.297794	-5.64824	1.62103e-08	1.75418e-07
ENSG00000129467	ADCY4	95.9498	1.60062	0.335093	-4.77663	1.78259e-06	1.22475e-05
ENSG00000129474	AJUBA	4842.6	1.09664	0.115748	-9.47437	2.68376e-21	2.72549e-19
ENSG00000129654	FOXJ1	347.758	5.0392	0.617053	-8.16656	3.17298e-16	1.47352e-14
ENSG00000129673	AANAT	81.6089	1.66346	0.314076	-5.29637	1.18128e-07	1.06505e-06
ENSG00000129951	PLPPR3	1086.21	-1.33466	0.177157	7.53379	4.9288e-14	1.55459e-12
ENSG00000129988	LBP	33.7294	2.00302	0.465437	-4.30353	1.68096e-05	9.26057e-05
ENSG00000130176	CNN1	203.145	2.67807	0.495996	-5.39937	6.6875e-08	6.32251e-07
ENSG00000130182	ZSCAN10	63.0643	1.1723	0.404584	-2.89755	0.00376087	0.0111344
ENSG00000130222	GADD45G	300.334	2.36233	0.195242	-12.0995	1.06285e-33	3.92894e-31
ENSG00000130287	NCAN	89.2928	1.1695	0.307056	-3.80877	0.00013966	0.000611255
ENSG00000130307	USHBP1	102	1.13394	0.322785	-3.51301	0.000443069	0.00171037
ENSG00000130383	FUT5	10.0047	2.22991	0.817353	-2.7282	0.00636806	0.0175673
ENSG00000130487	KLHDC7B	39.2981	3.94421	0.516581	-7.63523	2.25417e-14	7.53413e-13
ENSG00000130518	IQCN	98.8361	2.83079	0.304257	-9.30392	1.35357e-20	1.22637e-18
ENSG00000130528	HRC	57.05	1.35745	0.391064	-3.47118	0.000518172	0.00195896
ENSG00000130540	SULT4A1	2320.71	1.81688	0.155556	-11.6799	1.61392e-31	4.66096e-29
ENSG00000130561	SAG	71.1951	1.05225	0.356164	-2.95441	0.00313272	0.00948436
ENSG00000130766	SESN2	43728.1	1.91584	0.106211	-18.038	9.8024e-73	2.26472e-69
ENSG00000130988	RGN	40.9999	1.03969	0.421731	-2.46528	0.0136905	0.0339882
ENSG00000131142	CCL25	32.1856	2.96228	0.525956	-5.63218	1.77944e-08	1.90332e-07
ENSG00000131386	GALNT15	62.167	1.37816	0.336054	-4.10099	4.11392e-05	0.000206064
ENSG00000131400	NAPSA	110.58	1.70951	0.258271	-6.61904	3.61532e-11	6.81162e-10
ENSG00000131482	G6PC	20.0414	2.5218	0.619999	-4.06742	4.75364e-05	0.000234297
ENSG00000131747	TOP2A	99000.6	-1.06004	0.0958947	11.0542	2.09077e-28	4.83046e-26
ENSG00000131781	FMO5	301.134	-1.1208	0.176657	6.34451	2.23137e-10	3.5646e-09
ENSG00000131831	RAI2	649.714	1.07524	0.140999	-7.62583	2.42478e-14	8.06065e-13
ENSG00000131910	NR0B2	16.6988	2.46337	0.636307	-3.87136	0.000108231	0.000486843
ENSG00000132002	DNAJB1	109743	1.09809	0.27338	-4.01673	5.90102e-05	0.000284477
ENSG00000132026	RTBDN	99.6883	1.94996	0.287003	-6.79421	1.08905e-11	2.25407e-10
ENSG00000132185	FCRLA	6.34042	2.45905	1.03221	-2.38231	0.0172042	0.0413104
ENSG00000132274	TRIM22	28.8962	-1.22956	0.520732	2.36122	0.018215	0.0433725
ENSG00000132464	ENAM	34.309	1.91133	0.534702	-3.57457	0.000350809	0.00138963
ENSG00000132510	KDM6B	2325.52	1.15918	0.11958	-9.69382	3.20326e-22	3.65469e-20
ENSG00000132570	PCBD2	1216.68	1.06548	0.134012	-7.95064	1.85558e-15	7.48834e-14
ENSG00000132639	SNAP25	86.5934	1.67702	0.365192	-4.59216	4.38688e-06	2.75792e-05
ENSG00000132681	ATP1A4	25.5766	1.83244	0.516303	-3.54915	0.000386482	0.00151825
ENSG00000132692	BCAN	57.9901	1.36722	0.367413	-3.7212	0.000198275	0.000835187
ENSG00000132698	RAB25	63.2845	1.22436	0.328705	-3.72479	0.000195476	0.000825446
ENSG00000132773	TOE1	5954.55	1.26877	0.111718	-11.3568	6.85816e-30	1.76055e-27
ENSG00000132872	SYT4	29.7806	3.89686	0.580114	-6.7174	1.84994e-11	3.68453e-10
ENSG00000132958	TPTE2	34.42	1.35673	0.447849	-3.02944	0.00245005	0.00767271
ENSG00000133067	LGR6	64.8205	1.45859	0.334377	-4.36212	1.2881e-05	7.31734e-05
ENSG00000133101	CCNA1	46.3572	1.52577	0.399485	-3.81934	0.000133807	0.000588185
ENSG00000133110	POSTN	43.524	-1.91376	0.416028	4.60006	4.22363e-06	2.66799e-05
ENSG00000133124	IRS4	48941.7	-1.34246	0.139046	9.65475	4.69282e-22	5.32132e-20
ENSG00000133477	FAM83F	175.206	1.65097	0.25481	-6.47921	9.22026e-11	1.60469e-09
ENSG00000133636	NTS	97.4034	-1.06859	0.28558	3.74182	0.000182692	0.000778042
ENSG00000133794	ARNTL	1651.52	1.04481	0.133729	-7.81287	5.59006e-15	2.07472e-13
ENSG00000133878	DUSP26	68.1154	1.30624	0.32257	-4.04949	5.13299e-05	0.000250934
ENSG00000133958	UNC79	44.4406	1.99444	0.43359	-4.59982	4.22854e-06	2.66927e-05
ENSG00000133980	VRTN	46.2854	1.79238	0.405043	-4.42516	9.63688e-06	5.63488e-05
ENSG00000134042	MRO	78.2623	-1.31678	0.306483	4.29644	1.73564e-05	9.52774e-05
ENSG00000134070	IRAK2	2200.47	1.22171	0.117937	-10.359	3.8109e-25	5.96923e-23
ENSG00000134216	CHIA	6.31917	2.45709	1.06462	-2.30795	0.0210017	0.0489625
ENSG00000134242	PTPN22	159.426	2.03466	0.303435	-6.70543	2.0082e-11	3.96556e-10
ENSG00000134258	VTCN1	20.027	1.49898	0.627453	-2.38899	0.0168947	0.0407019
ENSG00000134333	LDHA	106595	-1.01393	0.137588	7.36933	1.71491e-13	4.98374e-12
ENSG00000134339	SAA2	17.9048	1.99527	0.636315	-3.13566	0.00171469	0.00560139
ENSG00000134363	FST	236.947	1.20278	0.178026	-6.7562	1.41658e-11	2.88038e-10
ENSG00000134489	HRH4	47.4025	1.83469	0.39251	-4.67426	2.9502e-06	1.93273e-05
ENSG00000134539	KLRD1	43.4154	1.5842	0.447231	-3.54225	0.000396734	0.00155357
ENSG00000134594	RAB33A	35.9192	2.1766	0.441354	-4.93165	8.15375e-07	6.0842e-06
ENSG00000134627	PIWIL4	119.452	1.46996	0.255924	-5.74374	9.26074e-09	1.06447e-07
ENSG00000134802	SLC43A3	26.8159	1.33661	0.50457	-2.64901	0.00807286	0.021582
ENSG00000134871	COL4A2	15256.8	-1.19095	0.100681	11.829	2.76546e-32	9.29347e-30
ENSG00000135046	ANXA1	613.502	1.75828	0.178163	-9.86894	5.67615e-23	6.99415e-21
ENSG00000135077	HAVCR2	80.4092	2.53919	0.315624	-8.04499	8.62536e-16	3.73355e-14
ENSG00000135127	BICDL1	846.196	1.73875	0.174272	-9.97723	1.91753e-23	2.5136e-21
ENSG00000135472	FAIM2	9.48175	1.8639	0.80388	-2.31863	0.0204152	0.0477639
ENSG00000135547	HEY2	1575	1.17582	0.108275	-10.8595	1.79704e-27	3.66233e-25
ENSG00000135625	EGR4	11.2711	2.03497	0.763288	-2.66606	0.0076745	0.0206805
ENSG00000136244	IL6	18.3992	1.84544	0.77339	-2.38617	0.0170251	0.040952
ENSG00000136327	NKX2-8	128.763	-1.01643	0.280186	3.62769	0.000285965	0.00116062
ENSG00000136542	GALNT5	178.149	-1.23583	0.249647	4.95028	7.41052e-07	5.58372e-06
ENSG00000136826	KLF4	1295.75	1.23519	0.114059	-10.8294	2.49893e-27	5.02041e-25
ENSG00000136872	ALDOB	64.5521	2.21008	0.350846	-6.29929	2.99009e-10	4.64028e-09
ENSG00000136881	BAAT	34.872	1.46531	0.424767	-3.44967	0.000561275	0.00210171
ENSG00000136928	GABBR2	455.405	1.63163	0.201963	-8.07883	6.53933e-16	2.88464e-14
ENSG00000136929	HEMGN	6.9577	3.02787	1.2001	-2.52301	0.0116355	0.029541
ENSG00000136960	ENPP2	1155.84	-1.04117	0.141257	7.3708	1.69601e-13	4.93659e-12
ENSG00000136997	MYC	7766.03	-1.24591	0.263562	4.72719	2.27653e-06	1.53007e-05
ENSG00000137094	DNAJB5	2239.87	1.36326	0.115938	-11.7585	6.38349e-32	2.03424e-29
ENSG00000137270	GCM1	208.64	1.59062	0.284729	-5.58646	2.3175e-08	2.42139e-07
ENSG00000137473	TTC29	23.3439	1.27263	0.520397	-2.4455	0.0144653	0.0356483
ENSG00000137731	FXYD2	58.2229	2.88344	0.423848	-6.803	1.02463e-11	2.12789e-10
ENSG00000137745	MMP13	21.7184	1.46282	0.538566	-2.71613	0.00660498	0.0181504
ENSG00000137817	PARP6	4463.54	1.3492	0.125841	-10.7214	8.07315e-27	1.53831e-24
ENSG00000137878	GCOM1	92.7327	-1.04159	0.269008	3.87198	0.000107953	0.000485827
ENSG00000137959	IFI44L	127.259	-1.59543	0.289714	5.50689	3.65225e-08	3.67872e-07
ENSG00000137960	GIPC2	160.91	2.73729	0.245335	-11.1574	6.59158e-29	1.56195e-26
ENSG00000138100	TRIM54	39.1853	1.02447	0.394616	-2.59612	0.00942836	0.0246101
ENSG00000138166	DUSP5	1631.76	1.14188	0.121122	-9.42752	4.19895e-21	4.08469e-19
ENSG00000138308	PLA2G12B	27.8635	1.78308	0.465808	-3.82794	0.000129222	0.000570843
ENSG00000138379	MSTN	54.4048	-1.06325	0.402947	2.63868	0.00832293	0.022131
ENSG00000138615	CILP	37.5682	1.05419	0.426119	-2.47394	0.0133631	0.033278
ENSG00000138622	HCN4	157.542	1.03224	0.235442	-4.38426	1.16383e-05	6.6763e-05
ENSG00000138653	NDST4	287.556	-1.20466	0.172883	6.96808	3.21294e-12	7.34961e-11
ENSG00000139178	C1RL	304.144	-1.00231	0.425736	2.3543	0.0185574	0.0440926
ENSG00000139194	RBP5	116.457	1.8512	0.266146	-6.95558	3.51106e-12	7.9528e-11
ENSG00000139209	SLC38A4	30.7847	-1.1908	0.465406	2.55862	0.0105087	0.0270218
ENSG00000139219	COL2A1	8689.39	-1.03	0.297683	3.46004	0.000540088	0.0020346
ENSG00000139269	INHBE	2866.4	3.1685	0.143452	-22.0875	4.16697e-108	3.8509e-104
ENSG00000139287	TPH2	45.2982	1.26627	0.401045	-3.15743	0.00159166	0.0052496
ENSG00000139329	LUM	343.223	-1.88987	0.200886	9.40763	5.07457e-21	4.85976e-19
ENSG00000139344	AMDHD1	82.8074	1.10487	0.275109	-4.01611	5.91662e-05	0.000285155
ENSG00000139438	FAM222A	1390.01	1.01085	0.147491	-6.85368	7.19739e-12	1.53791e-10
ENSG00000139549	DHH	113.111	1.06964	0.313367	-3.41338	0.000641622	0.00236284
ENSG00000139610	CELA1	4.61243	3.31894	1.40052	-2.3698	0.0177979	0.0425506
ENSG00000139890	REM2	232.437	1.34532	0.231119	-5.82091	5.85277e-09	6.98816e-08
ENSG00000139914	FITM1	28.8767	1.57878	0.496037	-3.18278	0.0014587	0.0048719
ENSG00000140104	CLBA1	1486.61	1.42957	0.126007	-11.3452	7.83879e-30	1.98297e-27
ENSG00000140465	CYP1A1	251.174	1.60995	0.262475	-6.1337	8.58557e-10	1.2095e-08
ENSG00000140505	CYP1A2	17.4532	2.23812	0.652159	-3.43186	0.000599446	0.0022266
ENSG00000140506	LMAN1L	35.3951	1.30858	0.420316	-3.11333	0.00184986	0.00599737
ENSG00000140527	WDR93	152.725	1.18107	0.23341	-5.06005	4.19141e-07	3.32061e-06
ENSG00000140623	SEPTIN12	43.2415	1.4747	0.434461	-3.39431	0.000688012	0.00251365
ENSG00000140795	MYLK3	462.33	1.40808	0.144545	-9.74147	2.00631e-22	2.33225e-20
ENSG00000140798	ABCC12	22.3936	1.69154	0.585611	-2.88851	0.00387074	0.0114231
ENSG00000140830	TXNL4B	3318.75	1.3223	0.123762	-10.6842	1.2074e-26	2.20954e-24
ENSG00000140835	CHST4	113.451	-1.00441	0.311086	3.22873	0.00124343	0.00424261
ENSG00000140955	ADAD2	4.99817	4.33583	1.42244	-3.04815	0.00230252	0.00726361
ENSG00000140961	OSGIN1	236.08	2.71631	0.234329	-11.5919	4.53214e-31	1.28873e-28
ENSG00000141013	GAS8	4458.39	1.10988	0.12088	-9.1816	4.24726e-20	3.56828e-18
ENSG00000141293	SKAP1	180.656	-1.58363	0.233455	6.78342	1.17363e-11	2.421e-10
ENSG00000141391	PRELID3A	415.555	1.08764	0.142488	-7.63319	2.29019e-14	7.64072e-13
ENSG00000141433	ADCYAP1	2.20943	5.13289	2.19301	-2.34057	0.0192544	0.0454798
ENSG00000141437	SLC25A52	32.9123	2.26788	0.45151	-5.02287	5.0904e-07	3.98332e-06
ENSG00000141738	GRB7	76.9669	1.6695	0.321696	-5.18969	2.10645e-07	1.78923e-06
ENSG00000142156	COL6A1	16330.3	-1.00274	0.116559	8.6029	7.77259e-18	4.72568e-16
ENSG00000142173	COL6A2	6983.29	-1.13012	0.109712	10.3007	6.99357e-25	1.05953e-22
ENSG00000142233	NTN5	102.18	1.88146	0.269883	-6.97138	3.1385e-12	7.19714e-11
ENSG00000142528	ZNF473	14893.2	1.23389	0.112292	-10.9883	4.35263e-28	9.53323e-26
ENSG00000142583	SLC2A5	55.7774	1.52087	0.356985	-4.2603	2.04149e-05	0.000110427
ENSG00000142615	CELA2A	16.8423	2.10819	0.656758	-3.21	0.00132736	0.00448592
ENSG00000142632	ARHGEF19	425.609	1.07755	0.156422	-6.88871	5.62995e-12	1.22422e-10
ENSG00000142675	CNKSR1	121.205	1.6569	0.277194	-5.97739	2.26739e-09	2.94123e-08
ENSG00000142751	GPN2	7214.91	1.14611	0.110082	-10.4114	2.2e-25	3.56689e-23
ENSG00000143006	DMRTB1	2.12913	5.09486	1.976	-2.57837	0.00992663	0.0257218
ENSG00000143107	FNDC7	216.466	1.33798	0.230687	-5.79999	6.63205e-09	7.82261e-08
ENSG00000143110	C1orf162	124.697	1.30592	0.276235	-4.72755	2.27242e-06	1.52787e-05
ENSG00000143125	PROK1	16.6621	1.56054	0.621263	-2.51188	0.0120089	0.0303474
ENSG00000143127	ITGA10	217.53	1.10319	0.236073	-4.67307	2.96723e-06	1.93999e-05
ENSG00000143199	ADCY10	290.148	1.0373	0.191415	-5.41911	5.98949e-08	5.72704e-07
ENSG00000143226	FCGR2A	79.3991	1.10141	0.300015	-3.67119	0.000241424	0.000994702
ENSG00000143318	CASQ1	78.8777	1.60705	0.298239	-5.38847	7.10614e-08	6.68752e-07
ENSG00000143367	TUFT1	5188.36	1.29577	0.0999475	-12.9645	1.94426e-38	9.98213e-36
ENSG00000143369	ECM1	167.731	1.60198	0.240901	-6.64993	2.93226e-11	5.60465e-10
ENSG00000143507	DUSP10	1269.74	1.16393	0.110912	-10.4942	9.18557e-26	1.55759e-23
ENSG00000143595	AQP10	102.109	2.01467	0.353406	-5.70072	1.193e-08	1.34535e-07
ENSG00000143627	PKLR	5.21363	3.09455	1.21114	-2.55508	0.0106164	0.0272608
ENSG00000143630	HCN3	278.576	1.61526	0.174195	-9.27269	1.81504e-20	1.60514e-18
ENSG00000143816	WNT9A	412.978	1.10878	0.157752	-7.02862	2.08586e-12	5.00039e-11
ENSG00000143851	PTPN7	51.2099	1.00405	0.388598	-2.58377	0.00977263	0.025394
ENSG00000143971	ETAA1	3970.54	-1.00689	0.106173	9.48341	2.46102e-21	2.52706e-19
ENSG00000144130	NT5DC4	34.6102	1.36979	0.470413	-2.91189	0.0035925	0.0107011
ENSG00000144214	LYG1	280.431	2.07292	0.227779	-9.1006	8.98347e-20	7.33721e-18
ENSG00000144406	UNC80	65.3375	1.79619	0.352267	-5.09894	3.41562e-07	2.76769e-06
ENSG00000144550	CPNE9	70.6644	1.50883	0.371429	-4.06224	4.86033e-05	0.000238919
ENSG00000144655	CSRNP1	8316.51	1.83473	0.115742	-15.8519	1.36473e-56	1.80174e-53
ENSG00000144730	IL17RD	2658.33	-1.05884	0.135401	7.82002	5.28164e-15	1.97213e-13
ENSG00000144834	TAGLN3	47.9198	2.98348	0.389277	-7.66416	1.80003e-14	6.10456e-13
ENSG00000145192	AHSG	24.5671	1.53813	0.570283	-2.69715	0.00699367	0.0190965
ENSG00000145491	ROPN1L	169.693	1.03334	0.205114	-5.03789	4.70693e-07	3.6989e-06
ENSG00000145632	PLK2	4649.78	1.30077	0.123341	-10.5461	5.29382e-26	9.14445e-24
ENSG00000145703	IQGAP2	7967.65	-1.11352	0.128524	8.66394	4.55715e-18	2.86496e-16
ENSG00000145850	TIMD4	6.95586	2.2599	0.956449	-2.3628	0.0181375	0.0432449
ENSG00000146005	PSD2	73.5875	1.41598	0.324958	-4.35743	1.31601e-05	7.45673e-05
ENSG00000146013	GFRA3	248.809	2.71049	0.229488	-11.811	3.42374e-32	1.13002e-29
ENSG00000146221	TCTE1	125.267	2.6472	0.304734	-8.68695	3.72313e-18	2.38939e-16
ENSG00000146232	NFKBIE	2545.83	1.2373	0.0978148	-12.6494	1.12684e-36	5.34036e-34
ENSG00000146276	GABRR1	26.0989	1.59274	0.505545	-3.15055	0.00162965	0.00535862
ENSG00000146285	SCML4	18.2353	1.82223	0.645371	-2.82354	0.00474966	0.013655
ENSG00000146453	PNLDC1	1029.7	2.53488	0.376248	-6.73726	1.614e-11	3.24962e-10
ENSG00000146707	POMZP3	319.518	1.99277	0.181599	-10.9735	5.12711e-28	1.10191e-25
ENSG00000146839	ZAN	56.3023	1.79699	0.382491	-4.69813	2.62551e-06	1.74245e-05
ENSG00000146857	STRA8	4.02206	5.01363	1.7579	-2.85206	0.00434374	0.0126354
ENSG00000146926	ASB10	46.4817	1.10888	0.383522	-2.8913	0.00383648	0.0113274
ENSG00000147174	GCNA	767.421	1.03421	0.196776	-5.25577	1.47406e-07	1.30048e-06
ENSG00000147443	DOK2	14.5533	3.13436	0.851384	-3.68149	0.000231873	0.000960492
ENSG00000147576	ADHFE1	32.9658	1.24343	0.445995	-2.78798	0.00530381	0.0150146
ENSG00000147689	FAM83A	47.9501	1.96843	0.408367	-4.82025	1.43379e-06	1.01225e-05
ENSG00000148339	SLC25A25	8427.75	1.35448	0.106401	-12.7299	4.03266e-37	1.96147e-34
ENSG00000148343	MIGA2	5282.33	1.16331	0.131035	-8.87788	6.81473e-19	4.88204e-17
ENSG00000148602	LRIT1	4.60882	3.35204	1.33877	-2.50381	0.0122863	0.0309638
ENSG00000148735	PLEKHS1	46.2647	2.09066	0.410316	-5.09525	3.48275e-07	2.81714e-06
ENSG00000149124	GLYAT	54.9232	1.95102	0.368229	-5.29839	1.16825e-07	1.05485e-06
ENSG00000149131	SERPING1	157.672	-1.01228	0.281851	3.59155	0.000328711	0.00131339
ENSG00000149201	CCDC81	242.434	1.52464	0.206303	-7.3903	1.46503e-13	4.30494e-12
ENSG00000149452	SLC22A8	22.0751	2.87425	0.600804	-4.784	1.71838e-06	1.18688e-05
ENSG00000149633	KIAA1755	33.165	1.0388	0.446531	-2.32638	0.0199982	0.0469607
ENSG00000149735	GPHA2	77.2162	1.11901	0.318233	-3.51632	0.000437566	0.00169125
ENSG00000150337	FCGR1A	14.0844	2.93869	0.791919	-3.71085	0.000206564	0.000865743
ENSG00000150401	DCUN1D2	2243.26	1.19806	0.135881	-8.81699	1.1758e-18	8.1091e-17
ENSG00000150656	CNDP1	27.9341	1.63277	0.496968	-3.28547	0.00101813	0.00354458
ENSG00000151360	ALLC	70.8891	1.0852	0.407219	-2.66491	0.00770079	0.0207407
ENSG00000151364	KCTD14	275.168	2.41311	0.248839	-9.69748	3.09026e-22	3.54765e-20
ENSG00000151388	ADAMTS12	85.5426	1.42638	0.342826	-4.16064	3.17355e-05	0.000163572
ENSG00000151773	CCDC122	688.533	-1.02411	0.136643	7.49481	6.63949e-14	2.05902e-12
ENSG00000151929	BAG3	17668.7	1.68246	0.101999	-16.4949	3.98936e-61	5.67194e-58
ENSG00000151948	GLT1D1	21.4942	2.20921	0.587148	-3.76262	0.000168144	0.000722408
ENSG00000152137	HSPB8	1435.85	2.84043	0.146296	-19.4156	5.69586e-84	2.11074e-80
ENSG00000152292	SH2D6	156.022	1.07863	0.216485	-4.98247	6.27779e-07	4.82062e-06
ENSG00000152591	DSPP	15.2158	2.5559	0.678795	-3.76535	0.000166317	0.000715557
ENSG00000152705	CATSPER3	65.7339	1.42658	0.338508	-4.21431	2.50539e-05	0.000132458
ENSG00000152760	TCTEX1D1	2.57752	5.3519	1.87514	-2.85413	0.00431544	0.012563
ENSG00000153037	SRP19	6577.28	1.24425	0.123529	-10.0726	7.30545e-24	1.0002e-21
ENSG00000153266	FEZF2	56.3926	2.23855	0.371671	-6.02294	1.71279e-09	2.29277e-08
ENSG00000153303	FRMD1	34.5283	2.74924	0.471726	-5.82805	5.60778e-09	6.73198e-08
ENSG00000153930	ANKFN1	31.8233	-1.72724	0.492387	3.50788	0.000451688	0.00174037
ENSG00000153993	SEMA3D	2169.39	-1.11071	0.131355	8.45578	2.77226e-17	1.54336e-15
ENSG00000154007	ASB17	6.71617	2.42425	0.995842	-2.43437	0.0149178	0.0365976
ENSG00000154099	DNAAF1	395.18	1.01567	0.196663	-5.16453	2.41041e-07	2.01957e-06
ENSG00000154188	ANGPT1	183.256	-1.6054	0.23144	6.9366	4.01651e-12	8.93347e-11
ENSG00000154415	PPP1R3A	15.3225	-1.93088	0.68133	2.83399	0.00459713	0.013266
ENSG00000154479	CCDC173	241.328	1.09609	0.188973	-5.80026	6.62123e-09	7.81982e-08
ENSG00000154764	WNT7A	8.24559	2.71507	0.889686	-3.05172	0.00227536	0.00719019
ENSG00000154781	CCDC174	4875.18	1.01986	0.117967	-8.64528	5.3673e-18	3.31785e-16
ENSG00000154803	FLCN	7116.03	1.24785	0.0953717	-13.084	4.06286e-39	2.34668e-36
ENSG00000155066	PROM2	95.4033	1.38713	0.294962	-4.70273	2.56707e-06	1.70857e-05
ENSG00000155256	ZFYVE27	6118.85	1.05202	0.115882	-9.07834	1.10248e-19	8.78325e-18
ENSG00000155265	GOLGA7B	87.0469	1.03338	0.301527	-3.42715	0.00060995	0.00225971
ENSG00000155275	TRMT44	4924.57	1.04894	0.11594	-9.04729	1.46562e-19	1.14784e-17
ENSG00000155749	FLACC1	196.89	1.02502	0.221844	-4.62045	3.82915e-06	2.43797e-05
ENSG00000155754	C2CD6	89.1781	1.01226	0.305159	-3.31716	0.000909367	0.00321079
ENSG00000156097	GPR61	332.524	1.63358	0.196606	-8.30889	9.66007e-17	4.91865e-15
ENSG00000156194	PPEF2	79.292	1.09546	0.385432	-2.84215	0.00448098	0.0129754
ENSG00000156232	WHAMM	4463.75	1.48223	0.112396	-13.1876	1.03409e-39	6.37102e-37
ENSG00000156265	MAP3K7CL	63.6806	1.90078	0.402493	-4.72251	2.32954e-06	1.56343e-05
ENSG00000156345	CDK20	1708.64	1.16245	0.115216	-10.0893	6.15983e-24	8.56032e-22
ENSG00000156413	FUT6	123.044	1.58003	0.338724	-4.66464	3.09157e-06	2.0099e-05
ENSG00000156453	PCDH1	1600.3	1.3419	0.114211	-11.7493	7.12242e-32	2.23125e-29
ENSG00000156510	HKDC1	80.26	2.55342	0.387386	-6.59142	4.35633e-11	8.07396e-10
ENSG00000157064	NMNAT2	103.056	1.0464	0.272106	-3.84555	0.000120281	0.000535311
ENSG00000157119	KLHL40	7.73527	2.89353	1.02221	-2.83066	0.00464519	0.0133963
ENSG00000157219	HTR5A	20.4656	2.34756	0.571548	-4.10737	4.00198e-05	0.000201432
ENSG00000157227	MMP14	97.0247	1.37237	0.287831	-4.76796	1.86099e-06	1.27395e-05
ENSG00000157315	TMED6	269.026	1.0905	0.187113	-5.82801	5.60907e-09	6.73198e-08
ENSG00000157399	ARSL	93.9506	-1.72347	0.335756	5.13311	2.84995e-07	2.34844e-06
ENSG00000157423	HYDIN	46.7428	1.08116	0.381303	-2.83544	0.00457633	0.0132184
ENSG00000157445	CACNA2D3	1688.4	1.07136	0.117795	-9.09516	9.44445e-20	7.65621e-18
ENSG00000157551	KCNJ15	76.5942	-1.06565	0.302246	3.52577	0.000422251	0.00164201
ENSG00000157617	C2CD2	13.9375	1.77917	0.760853	-2.33839	0.0193671	0.0457227
ENSG00000157765	SLC34A2	17.5241	1.79242	0.625328	-2.86637	0.0041521	0.0121352
ENSG00000157856	DRC1	97.2621	1.64152	0.291513	-5.63102	1.79143e-08	1.91504e-07
ENSG00000158125	XDH	161.85	1.21551	0.216326	-5.61886	1.92226e-08	2.03839e-07
ENSG00000158373	H2BC5	100850	-1.02008	0.248435	4.10601	4.02546e-05	0.000202401
ENSG00000158445	KCNB1	668.349	1.30463	0.184724	-7.0626	1.63414e-12	4.03256e-11
ENSG00000158516	CPA2	56.4663	1.79767	0.38365	-4.68569	2.79014e-06	1.84179e-05
ENSG00000158517	NCF1	31.672	2.35745	0.538575	-4.3772	1.20212e-05	6.87462e-05
ENSG00000158869	FCER1G	38.5985	1.05691	0.40856	-2.58692	0.00968386	0.0252059
ENSG00000159166	LAD1	12.299	3.03376	0.776144	-3.90876	9.27716e-05	0.00042401
ENSG00000159167	STC1	361.113	-2.48809	0.557019	4.46681	7.93958e-06	4.72312e-05
ENSG00000159173	TNNI1	27.7036	3.05396	0.571771	-5.34123	9.23183e-08	8.48915e-07
ENSG00000159239	NA	60.7474	1.26266	0.373927	-3.37676	0.000733441	0.00266173
ENSG00000159289	GOLGA6A	12.4	2.54413	0.80987	-3.14141	0.00168138	0.00551108
ENSG00000159409	CELF3	177.318	2.50174	0.252826	-9.8951	4.37181e-23	5.4231e-21
ENSG00000159495	TGM7	11.6214	3.26603	0.835837	-3.90749	9.32584e-05	0.000425814
ENSG00000159556	ISL2	4195.8	1.58091	0.126252	-12.5219	5.66639e-36	2.43562e-33
ENSG00000159618	ADGRG5	12.9851	2.35148	0.719834	-3.26669	0.00108811	0.00376269
ENSG00000160051	IQCC	3131.9	1.22048	0.127323	-9.58566	9.18717e-22	1.00477e-19
ENSG00000160472	TMEM190	11.0167	2.17128	0.795933	-2.72796	0.00637264	0.0175736
ENSG00000160570	DEDD2	14536	1.94678	0.111912	-17.3956	8.90617e-68	1.49648e-64
ENSG00000160801	PTH1R	543.595	1.07686	0.178533	-6.03173	1.62214e-09	2.1821e-08
ENSG00000160888	IER2	7438.78	1.2096	0.121919	-9.9213	3.36347e-23	4.20047e-21
ENSG00000161133	USP41	16.641	1.79781	0.638516	-2.81562	0.00486838	0.0139443
ENSG00000161270	NPHS1	26.2124	1.56413	0.508041	-3.07876	0.00207865	0.00663895
ENSG00000161328	LRRC56	68.4802	1.06852	0.300741	-3.55298	0.000380898	0.0014979
ENSG00000161649	CD300LG	29.4605	1.09782	0.470663	-2.33251	0.019674	0.0463228
ENSG00000161896	IP6K3	47.8258	1.60328	0.391918	-4.09086	4.2978e-05	0.000214345
ENSG00000161905	ALOX15	18.8705	1.50699	0.591328	-2.54848	0.0108193	0.0276971
ENSG00000162009	SSTR5	10.4808	2.78912	0.80925	-3.44655	0.0005678	0.00212312
ENSG00000162039	MEIOB	39.1236	2.08428	0.430297	-4.84383	1.2736e-06	9.07825e-06
ENSG00000162148	PPP1R32	184.518	1.09451	0.190065	-5.75862	8.48061e-09	9.79669e-08
ENSG00000162267	ITIH3	113.848	1.44482	0.316854	-4.5599	5.11785e-06	3.17107e-05
ENSG00000162344	FGF19	41.8591	1.54868	0.44042	-3.51637	0.000437484	0.00169125
ENSG00000162438	CTRC	24.8082	2.05332	0.529265	-3.87958	0.000104637	0.000472745
ENSG00000162631	NTNG1	72.9467	1.62996	0.312755	-5.21161	1.87204e-07	1.60785e-06
ENSG00000162641	AKNAD1	30.3351	1.42309	0.489617	-2.90654	0.00365447	0.0108629
ENSG00000162711	NLRP3	46.8408	1.6217	0.372065	-4.35864	1.30875e-05	7.4201e-05
ENSG00000162723	SLAMF9	4.88	3.00722	1.19321	-2.52027	0.0117264	0.0297229
ENSG00000162753	SLC9C2	59.1854	1.74215	0.43793	-3.97815	6.94521e-05	0.000329319
ENSG00000162771	FAM71A	57.6237	1.2477	0.340285	-3.66664	0.00024576	0.00101054
ENSG00000162772	ATF3	30351.4	2.68853	0.14719	-18.2657	1.55305e-74	4.10072e-71
ENSG00000162896	PIGR	34.0655	1.6845	0.476058	-3.53843	0.000402511	0.00157419
ENSG00000162897	FCAMR	28.8652	1.32888	0.535283	-2.48258	0.0130435	0.0325832
ENSG00000163017	ACTG2	17.2474	1.89509	0.678457	-2.79323	0.0052184	0.0148
ENSG00000163121	NEURL3	12.5	1.87495	0.715545	-2.62031	0.00878509	0.0231898
ENSG00000163354	DCST2	49.9264	1.21558	0.362725	-3.35125	0.000804471	0.00288383
ENSG00000163406	SLC15A2	172.88	1.37881	0.233655	-5.90103	3.61233e-09	4.484e-08
ENSG00000163462	TRIM46	235.041	1.0704	0.17526	-6.1075	1.01204e-09	1.41067e-08
ENSG00000163464	CXCR1	14.865	2.42883	0.678043	-3.58211	0.000340826	0.00135502
ENSG00000163472	TMEM79	1623.08	1.37854	0.125009	-11.0275	2.81473e-28	6.26802e-26
ENSG00000163492	CCDC141	64.7313	-1.55899	0.369513	4.21905	2.4533e-05	0.00013015
ENSG00000163520	FBLN2	831.665	-1.06894	0.125081	8.54593	1.27506e-17	7.60221e-16
ENSG00000163545	NUAK2	507.735	1.01654	0.169687	-5.99067	2.08982e-09	2.7375e-08
ENSG00000163576	EFHB	89.8793	1.15673	0.310366	-3.72697	0.000193795	0.000819285
ENSG00000163684	RPP14	9034.9	1.01698	0.122918	-8.2736	1.29977e-16	6.49289e-15
ENSG00000163701	IL17RE	275.423	1.49	0.208713	-7.13897	9.40359e-13	2.4207e-11
ENSG00000163803	PLB1	83.681	2.28306	0.348527	-6.5506	5.73071e-11	1.03844e-09
ENSG00000163873	GRIK3	374.454	1.13663	0.161653	-7.03132	2.04594e-12	4.92384e-11
ENSG00000163888	CAMK2N2	95.7115	1.80132	0.285604	-6.30704	2.84429e-10	4.43638e-09
ENSG00000163946	TASOR	37633.2	-1.02917	0.0987447	10.4225	1.95766e-25	3.20207e-23
ENSG00000163982	OTOP1	16.7479	2.17238	0.692061	-3.139	0.00169523	0.00554959
ENSG00000163993	S100P	23.9487	1.4902	0.536451	-2.77789	0.00547126	0.0154437
ENSG00000164082	GRM2	63.1041	1.17781	0.345086	-3.4131	0.000642281	0.0023648
ENSG00000164125	GASK1B	103.074	-1.01879	0.273328	3.72736	0.000193493	0.000818193
ENSG00000164171	ITGA2	2377.72	-1.192	0.114754	10.3875	2.82748e-25	4.54438e-23
ENSG00000164185	ZNF474	40.5703	1.50552	0.393971	-3.82139	0.000132702	0.000583845
ENSG00000164188	RANBP3L	40.4678	1.22975	0.423133	-2.9063	0.00365726	0.0108677
ENSG00000164287	CDC20B	98.9811	1.9565	0.28702	-6.8166	9.32182e-12	1.95346e-10
ENSG00000164299	SPZ1	2.60706	4.34304	1.87888	-2.3115	0.0208055	0.0485539
ENSG00000164308	ERAP2	453.494	-1.44577	0.206008	7.01801	2.25056e-12	5.3398e-11
ENSG00000164309	CMYA5	602.886	1.05339	0.150414	-7.00324	2.50108e-12	5.88137e-11
ENSG00000164379	FOXQ1	90.0249	1.30742	0.296831	-4.40459	1.05986e-05	6.1428e-05
ENSG00000164430	CGAS	96.3321	1.7057	0.304141	-5.60824	2.04398e-08	2.1551e-07
ENSG00000164484	TMEM200A	45.3981	1.3086	0.411406	-3.18079	0.00146876	0.00490197
ENSG00000164509	IL31RA	16.6653	1.74729	0.733745	-2.38134	0.0172499	0.0414011
ENSG00000164530	PI16	33.9923	1.12736	0.430637	-2.61789	0.00884748	0.0233212
ENSG00000164591	MYOZ3	52.3784	1.00215	0.378658	-2.64657	0.0081312	0.0217087
ENSG00000164610	RP9	2496.87	1.18479	0.119024	-9.95423	2.4169e-23	3.08079e-21
ENSG00000164620	RELL2	1303.83	1.4045	0.150797	-9.31383	1.23298e-20	1.12262e-18
ENSG00000164626	KCNK5	3276.14	1.50745	0.109332	-13.7879	3.01567e-43	2.32245e-40
ENSG00000164746	C7orf57	55.0103	1.31076	0.406859	-3.22164	0.00127458	0.00433159
ENSG00000164796	CSMD3	110.922	-1.0301	0.272009	3.78699	0.000152486	0.000661709
ENSG00000164932	CTHRC1	43.7416	1.10324	0.414171	-2.66374	0.00772769	0.020796
ENSG00000164946	FREM1	286.13	-1.60006	0.190887	8.38222	5.19391e-17	2.76654e-15
ENSG00000164949	GEM	1099.51	1.337	0.141134	-9.47328	2.71192e-21	2.73904e-19
ENSG00000164972	C9orf24	35.9222	1.03735	0.401716	-2.5823	0.00981432	0.025488
ENSG00000165092	ALDH1A1	416.942	-1.45657	0.217005	6.71216	1.91764e-11	3.80297e-10
ENSG00000165120	SSMEM1	73.2599	1.04395	0.351906	-2.96655	0.00301164	0.00917263
ENSG00000165140	FBP1	42.5115	-1.12152	0.405073	2.76868	0.00562841	0.0158413
ENSG00000165188	RNF183	75.689	1.52899	0.347529	-4.39959	1.08454e-05	6.26424e-05
ENSG00000165240	ATP7A	6533.72	-1.08704	0.106135	10.2421	1.28474e-24	1.89966e-22
ENSG00000165555	NOXRED1	150.794	1.01944	0.226741	-4.49605	6.92281e-06	4.16925e-05
ENSG00000165566	AMER2	196.335	1.40236	0.199281	-7.03709	1.96291e-12	4.76122e-11
ENSG00000165695	AK8	396.092	1.06166	0.16067	-6.60771	3.90305e-11	7.29424e-10
ENSG00000165805	C12orf50	31.5848	1.24277	0.520027	-2.38981	0.016857	0.0406216
ENSG00000165807	PPP1R36	85.31	1.98622	0.318574	-6.23473	4.5257e-10	6.76769e-09
ENSG00000165935	SMCO2	64.9194	1.88351	0.42749	-4.40596	1.05315e-05	6.10775e-05
ENSG00000165966	PDZRN4	7.67511	-3.40898	1.17263	2.90712	0.00364773	0.0108463
ENSG00000166090	IL25	4.86667	3.506	1.39425	-2.51462	0.0119159	0.0301454
ENSG00000166111	SVOP	14.2943	1.53107	0.640208	-2.39152	0.0167789	0.0404545
ENSG00000166123	GPT2	14775.2	1.15949	0.103851	-11.165	6.05074e-29	1.45241e-26
ENSG00000166126	AMN	34.4444	-1.40555	0.467443	3.00689	0.00263937	0.00817418
ENSG00000166166	TRMT61A	5660.47	1.09991	0.264264	-4.16217	3.15237e-05	0.000162707
ENSG00000166188	ZNF319	2621.54	1.16245	0.121941	-9.53292	1.52925e-21	1.60597e-19
ENSG00000166257	SCN3B	279.865	1.2537	0.176433	-7.10583	1.196e-12	3.0365e-11
ENSG00000166592	RRAD	46.7198	1.04051	0.376151	-2.76622	0.0056711	0.015942
ENSG00000166670	MMP10	14.6162	4.21394	0.843153	-4.99783	5.79786e-07	4.48563e-06
ENSG00000166707	ZCCHC18	471.137	1.16191	0.142481	-8.15485	3.49619e-16	1.61147e-14
ENSG00000166793	YPEL4	78.673	1.37514	0.336442	-4.0873	4.36426e-05	0.000217191
ENSG00000166816	LDHD	155.721	-1.02871	0.247568	4.15527	3.24904e-05	0.000167089
ENSG00000166819	PLIN1	273.579	1.04228	0.193979	-5.37318	7.73618e-08	7.23623e-07
ENSG00000166825	ANPEP	57.0553	1.64068	0.371011	-4.42218	9.77079e-06	5.70416e-05
ENSG00000167011	NAT16	17.3667	1.89344	0.65437	-2.89353	0.0038094	0.0112547
ENSG00000167080	B4GALNT2	61.4625	1.86436	0.342068	-5.45026	5.02973e-08	4.89035e-07
ENSG00000167083	GNGT2	3.9246	3.19112	1.36794	-2.3328	0.0196588	0.046299
ENSG00000167094	TTC16	94.357	1.49944	0.288945	-5.18934	2.1104e-07	1.79115e-06
ENSG00000167194	C16orf92	8.89243	2.13739	0.877029	-2.43708	0.0148064	0.036352
ENSG00000167302	TEPSIN	3755.13	1.09186	0.130214	-8.38514	5.06646e-17	2.7143e-15
ENSG00000167476	JSRP1	184.149	1.97982	0.24972	-7.92814	2.22455e-15	8.88043e-14
ENSG00000167483	NIBAN3	87.8458	1.34948	0.295527	-4.56635	4.96289e-06	3.08437e-05
ENSG00000167550	RHEBL1	354.518	1.7409	0.207828	-8.37667	5.44455e-17	2.88343e-15
ENSG00000167554	ZNF610	29.0385	1.24754	0.460074	-2.71161	0.00669564	0.0183723
ENSG00000167741	GGT6	22.1518	1.31128	0.522268	-2.51073	0.012048	0.0304379
ENSG00000167771	RCOR2	2787.79	1.01208	0.111977	-9.0383	1.59132e-19	1.24103e-17
ENSG00000167851	CD300A	1.96819	4.97297	2.03027	-2.44942	0.0143087	0.0353086
ENSG00000167858	TEKT1	2.75091	4.38759	1.81161	-2.42193	0.0154385	0.0376947
ENSG00000167880	EVPL	111.644	1.48455	0.339915	-4.36742	1.25721e-05	7.15865e-05
ENSG00000167914	GSDMA	15.2783	1.84883	0.719872	-2.56828	0.0102203	0.0263625
ENSG00000167995	BEST1	1011.08	1.95617	0.167207	-11.6991	1.2874e-31	3.83792e-29
ENSG00000168003	SLC3A2	58102.2	1.60672	0.119285	-13.4696	2.36254e-41	1.55953e-38
ENSG00000168016	TRANK1	67.2265	-1.41401	0.465811	3.03559	0.00240067	0.00752955
ENSG00000168026	TTC21A	473.857	1.14948	0.173411	-6.62862	3.38848e-11	6.42442e-10
ENSG00000168070	MAJIN	94.9857	1.84471	0.325011	-5.67586	1.37995e-08	1.5282e-07
ENSG00000168131	OR2B2	27.0313	2.43024	0.610517	-3.98062	6.8735e-05	0.000326169
ENSG00000168267	PTF1A	31.429	1.48245	0.496507	-2.98577	0.00282867	0.00870065
ENSG00000168314	MOBP	142.461	1.84831	0.589348	-3.13619	0.00171158	0.00559417
ENSG00000168348	INSM2	269.853	3.25538	0.261833	-12.433	1.72974e-35	7.26607e-33
ENSG00000168356	SCN11A	95.0002	1.10843	0.285724	-3.87935	0.000104734	0.000472954
ENSG00000168386	FILIP1L	775.988	1.62082	0.176976	-9.15839	5.26796e-20	4.38593e-18
ENSG00000168453	HR	129.623	1.07205	0.25366	-4.22633	2.37534e-05	0.000126523
ENSG00000168542	COL3A1	1481.52	-1.93976	0.148646	13.0495	6.39616e-39	3.58163e-36
ENSG00000168564	CDKN2AIP	4855.8	1.24349	0.136643	-9.10026	9.01124e-20	7.33721e-18
ENSG00000168672	LRATD2	17825.8	-1.2099	0.331215	3.65291	0.000259289	0.00106121
ENSG00000168685	IL7R	5.36194	5.41308	1.55704	-3.47652	0.000507967	0.00192432
ENSG00000168874	ATOH8	403.197	1.27261	0.199718	-6.37201	1.86565e-10	3.04081e-09
ENSG00000168916	ZNF608	4509.04	-1.38507	0.0963466	14.3759	7.33505e-47	6.45589e-44
ENSG00000168961	LGALS9	100.459	1.11062	0.262745	-4.22701	2.36819e-05	0.000126179
ENSG00000169067	ACTBL2	4.61734	3.7545	1.41643	-2.65069	0.00803276	0.0215013
ENSG00000169136	ATF5	913.584	1.04116	0.135723	-7.67124	1.7034e-14	5.81957e-13
ENSG00000169242	EFNA1	1576.26	1.13467	0.139314	-8.14467	3.80326e-16	1.73142e-14
ENSG00000169247	SH3TC2	20.2902	1.36641	0.568147	-2.40503	0.0161711	0.0392347
ENSG00000169402	RSPH10B2	40.2498	1.5091	0.409164	-3.68826	0.000225795	0.000937627
ENSG00000169403	PTAFR	342.561	-1.24262	0.168076	7.39322	1.4332e-13	4.22485e-12
ENSG00000169427	KCNK9	52.1049	1.61359	0.349967	-4.61068	4.01347e-06	2.54655e-05
ENSG00000169432	SCN9A	1060.58	-1.39281	0.130377	10.6829	1.22357e-26	2.21719e-24
ENSG00000169495	HTRA4	15.5316	2.17516	0.727433	-2.99018	0.00278813	0.00858741
ENSG00000169704	GP9	3.60589	3.99313	1.54779	-2.5799	0.00988294	0.0256266
ENSG00000169851	PCDH7	14898.8	-1.13425	0.106087	10.6917	1.11306e-26	2.05727e-24
ENSG00000169855	ROBO1	21930.7	-1.00019	0.0996028	10.0418	9.98674e-24	1.34733e-21
ENSG00000169896	ITGAM	89.9782	1.6796	0.358085	-4.6905	2.72541e-06	1.80228e-05
ENSG00000169951	ZNF764	3755.07	1.01784	0.1243	-8.18851	2.64474e-16	1.24383e-14
ENSG00000170345	FOS	1996.48	2.09735	0.321439	-6.52486	6.80637e-11	1.21548e-09
ENSG00000170374	SP7	105.33	1.58901	0.339528	-4.68005	2.8681e-06	1.88719e-05
ENSG00000170426	SDR9C7	7.4149	2.7714	0.982775	-2.81998	0.0048027	0.0137875
ENSG00000170509	HSD17B13	93.4611	2.26806	0.296009	-7.66214	1.82862e-14	6.19018e-13
ENSG00000170608	FOXA3	338.187	1.51629	0.16442	-9.22203	2.91533e-20	2.48361e-18
ENSG00000170748	RBMXL2	29.0243	1.90551	0.476585	-3.99826	6.38103e-05	0.000304992
ENSG00000170890	PLA2G1B	25.7514	1.48781	0.498027	-2.98741	0.00281353	0.00865841
ENSG00000170927	PKHD1	68.6823	1.30713	0.373755	-3.49728	0.000470031	0.00179904
ENSG00000171224	FAM241B	980.089	1.14912	0.13617	-8.43883	3.2054e-17	1.77381e-15
ENSG00000171243	SOSTDC1	251.911	-1.1632	0.239682	4.8531	1.21548e-06	8.70093e-06
ENSG00000171303	KCNK3	24.1152	3.04898	0.614433	-4.96227	6.96748e-07	5.28436e-06
ENSG00000171385	KCND3	527.189	1.04226	0.135192	-7.70951	1.26299e-14	4.38793e-13
ENSG00000171388	APLN	233.58	-1.09922	0.22248	4.94076	7.78172e-07	5.82778e-06
ENSG00000171408	PDE7B	195.83	-1.02285	0.249171	4.10503	4.0426e-05	0.000203097
ENSG00000171450	CDK5R2	37.316	2.39073	0.529094	-4.51853	6.22699e-06	3.79346e-05
ENSG00000171532	NEUROD2	23.8963	2.3052	0.580703	-3.96967	7.19724e-05	0.000339527
ENSG00000171533	MAP6	217.136	1.21742	0.279323	-4.35846	1.30982e-05	7.42393e-05
ENSG00000171564	FGB	4.26641	3.66312	1.41292	-2.59259	0.00952554	0.0248255
ENSG00000171595	DNAI2	26.5437	1.70587	0.571665	-2.98403	0.00284477	0.0087429
ENSG00000171611	PTCRA	21.6596	2.18675	0.54117	-4.04078	5.32747e-05	0.000259193
ENSG00000171649	ZIK1	1779.85	1.30306	0.14991	-8.69227	3.55255e-18	2.29587e-16
ENSG00000171786	NHLH1	195.36	1.58056	0.228183	-6.92671	4.30749e-12	9.52337e-11
ENSG00000171931	FBXW10	58.2206	1.37804	0.353511	-3.89815	9.69323e-05	0.000440847
ENSG00000171951	SCG2	113.4	2.77965	0.294421	-9.44105	3.69055e-21	3.62832e-19
ENSG00000171956	FOXB1	668.586	-1.093	0.134515	8.1255	4.45513e-16	1.99864e-14
ENSG00000171989	LDHAL6B	49.4333	1.32728	0.367482	-3.61183	0.000304045	0.00122513
ENSG00000172000	ZNF556	69.8312	1.23946	0.340693	-3.63806	0.000274704	0.00111885
ENSG00000172014	ANKRD20A4	122.753	1.12127	0.252878	-4.43405	9.24771e-06	5.42621e-05
ENSG00000172349	IL16	118.002	1.06401	0.251179	-4.23608	2.27458e-05	0.000121682
ENSG00000172375	C2CD2L	4198.36	1.12229	0.108328	-10.3601	3.76642e-25	5.94998e-23
ENSG00000172399	MYOZ2	7.01516	2.59624	0.994665	-2.61016	0.00904992	0.0237694
ENSG00000172650	AGAP5	565.527	1.37545	0.164964	-8.33787	7.56388e-17	3.93812e-15
ENSG00000172724	CCL19	8.9401	2.45536	0.835656	-2.93824	0.00330082	0.00993956
ENSG00000172752	COL6A5	87.2522	1.48706	0.299725	-4.96141	6.99837e-07	5.30562e-06
ENSG00000172771	EFCAB12	235.558	1.46345	0.235543	-6.21309	5.19528e-10	7.67581e-09
ENSG00000172794	RAB37	60.5772	1.36154	0.380065	-3.58239	0.00034046	0.00135415
ENSG00000172818	OVOL1	23.3794	2.42577	0.592522	-4.09397	4.24053e-05	0.00021166
ENSG00000172901	LVRN	90.3193	2.10996	0.288861	-7.3044	2.785e-13	7.84682e-12
ENSG00000173013	CCDC96	237.741	1.84283	0.21607	-8.52885	1.47804e-17	8.70018e-16
ENSG00000173093	CCDC63	14.3893	1.77046	0.749349	-2.36266	0.0181441	0.0432551
ENSG00000173110	HSPA6	49465.9	5.64497	0.318225	-17.7389	2.09957e-70	3.88064e-67
ENSG00000173114	LRRN3	67.582	-1.21458	0.31907	3.80662	0.000140879	0.000615718
ENSG00000173421	CCDC36	60.1742	1.09536	0.355854	-3.0781	0.00208323	0.0066513
ENSG00000173567	ADGRF3	140.566	1.5676	0.27744	-5.65025	1.60212e-08	1.73863e-07
ENSG00000173627	APOBEC4	83.5093	1.49829	0.299224	-5.00723	5.5219e-07	4.2919e-06
ENSG00000173662	TAS1R1	107.163	1.44865	0.29272	-4.94892	7.4628e-07	5.61853e-06
ENSG00000173673	HES3	12.3368	2.9237	0.833292	-3.50861	0.000450448	0.00173595
ENSG00000173714	WFIKKN2	60.3919	1.00106	0.363282	-2.75561	0.00585827	0.016376
ENSG00000173805	HAP1	1348.1	1.14821	0.106394	-10.7921	3.75237e-27	7.45754e-25
ENSG00000173825	TIGD3	475.227	1.26482	0.16384	-7.71986	1.16454e-14	4.06886e-13
ENSG00000173826	KCNH6	43.5556	1.96521	0.387034	-5.07762	3.82198e-07	3.05808e-06
ENSG00000173846	PLK3	1583.15	2.12953	0.109682	-19.4155	5.70995e-84	2.11074e-80
ENSG00000174226	SNX31	44.6371	1.20748	0.383237	-3.15074	0.0016286	0.00535613
ENSG00000174564	IL20RB	712.376	1.37438	0.128351	-10.708	9.33728e-27	1.76103e-24
ENSG00000174600	CMKLR1	27.2858	2.38198	0.532636	-4.47205	7.74738e-06	4.61621e-05
ENSG00000174791	RIN1	109.167	1.15198	0.261961	-4.39751	1.09502e-05	6.31511e-05
ENSG00000174792	ODAPH	19.6893	2.33083	0.588772	-3.9588	7.5327e-05	0.000353547
ENSG00000174827	PDZK1	146.905	1.68739	0.243022	-6.94335	3.829e-12	8.57836e-11
ENSG00000174844	DNAH12	150.849	1.61718	0.272564	-5.93323	2.9704e-09	3.75526e-08
ENSG00000174939	ASPHD1	257.258	1.56937	0.21466	-7.31096	2.65238e-13	7.49601e-12
ENSG00000174951	FUT1	1387.51	3.15518	0.144072	-21.9001	2.5938e-106	1.59804e-102
ENSG00000175003	SLC22A1	102.774	1.23292	0.303485	-4.06255	4.85391e-05	0.000238667
ENSG00000175189	INHBC	39.561	2.46549	0.435326	-5.66355	1.48276e-08	1.62743e-07
ENSG00000175197	DDIT3	3261.09	1.46713	0.149432	-9.81805	9.41493e-23	1.13736e-20
ENSG00000175213	ZNF408	5248.17	1.39835	0.13869	-10.0826	6.59758e-24	9.10023e-22
ENSG00000175311	ANKS4B	11.0267	1.96196	0.733804	-2.67369	0.00750215	0.0202901
ENSG00000175336	APOF	69.8174	1.13844	0.339896	-3.34938	0.000809929	0.00289958
ENSG00000175505	CLCF1	123.439	2.18373	0.279611	-7.80988	5.72404e-15	2.11595e-13
ENSG00000175513	TSGA10IP	17.3344	2.09168	0.692902	-3.01872	0.00253844	0.00790531
ENSG00000175592	FOSL1	386.554	1.04954	0.176676	-5.94045	2.84247e-09	3.60833e-08
ENSG00000175820	CCDC168	215.266	1.19977	0.232316	-5.16439	2.41229e-07	2.02023e-06
ENSG00000175985	PLEKHD1	135.63	1.1382	0.231749	-4.91135	9.04535e-07	6.65281e-06
ENSG00000176046	NUPR1	353.564	1.6896	0.218339	-7.73842	1.00656e-14	3.55043e-13
ENSG00000176160	HSF5	15.8174	1.71675	0.659073	-2.60479	0.00919309	0.0241016
ENSG00000176171	BNIP3	8724.03	-1.07832	0.2575	4.18766	2.81839e-05	0.000147154
ENSG00000176219	OR11H6	3.51189	3.93033	1.65659	-2.37255	0.0176659	0.0422896
ENSG00000176406	RIMS2	506.059	1.02942	0.163021	-6.31464	2.70789e-10	4.23434e-09
ENSG00000176601	MAP3K19	28.2317	1.21896	0.467893	-2.6052	0.00918198	0.0240793
ENSG00000176635	HORMAD2	36.5516	2.458	0.505053	-4.86682	1.13411e-06	8.19456e-06
ENSG00000176692	FOXC2	48.795	1.23971	0.426745	-2.90503	0.00367215	0.010905
ENSG00000176919	C8G	43.2865	1.28958	0.421141	-3.06211	0.00219784	0.00697626
ENSG00000176927	EFCAB5	72.2935	1.18449	0.305195	-3.88111	0.000103981	0.00047001
ENSG00000176945	MUC20	19.5936	2.63803	0.591957	-4.45646	8.33232e-06	4.93768e-05
ENSG00000177047	IFNW1	5.46116	2.83627	1.11713	-2.53888	0.0111208	0.0284021
ENSG00000177082	WDR73	15768.4	1.0458	0.118902	-8.79545	1.4248e-18	9.68185e-17
ENSG00000177096	PHETA2	19.3685	1.94963	0.593638	-3.28421	0.0010227	0.00355847
ENSG00000177238	TRIM72	96.2127	1.95997	0.334346	-5.86211	4.57013e-09	5.59773e-08
ENSG00000177283	FZD8	3492.88	-1.25384	0.123277	10.1709	2.67514e-24	3.89328e-22
ENSG00000177302	TOP3A	18173.3	1.01494	0.115638	-8.77692	1.68018e-18	1.12518e-16
ENSG00000177374	HIC1	294.422	1.05343	0.188689	-5.58287	2.36585e-08	2.46633e-07
ENSG00000177511	ST8SIA3	3.19028	4.58216	1.81665	-2.52231	0.0116586	0.0295814
ENSG00000177599	ZNF491	44.1211	1.26837	0.39505	-3.21067	0.00132425	0.00447626
ENSG00000177614	PGBD5	4440.94	1.17513	0.125698	-9.34887	8.8591e-21	8.1464e-19
ENSG00000177879	AP3S1	6051.95	-1.01031	0.123513	8.17984	2.84232e-16	1.32663e-14
ENSG00000178093	TSSK6	397.706	1.00675	0.15706	-6.41001	1.45512e-10	2.41782e-09
ENSG00000178171	AMER3	31.2925	2.97032	0.542467	-5.47559	4.36062e-08	4.32205e-07
ENSG00000178187	ZNF454	12.3825	1.90591	0.742877	-2.56558	0.0103002	0.0265522
ENSG00000178199	ZC3H12D	126.256	1.92593	0.299527	-6.42992	1.27673e-10	2.16295e-09
ENSG00000178209	PLEC	25760.6	-1.08387	0.127833	8.47883	2.27465e-17	1.30567e-15
ENSG00000178233	TMEM151B	50.8359	1.14568	0.37553	-3.05083	0.00228209	0.00720529
ENSG00000178297	TMPRSS9	449.136	1.96888	0.380943	-5.16844	2.3606e-07	1.98322e-06
ENSG00000178381	ZFAND2A	7088.65	2.69183	0.252726	-10.6512	1.72202e-26	3.0604e-24
ENSG00000178404	CEP295NL	63.9184	1.30265	0.327511	-3.97742	6.96668e-05	0.000330167
ENSG00000178467	P4HTM	494.902	1.43646	0.205182	-7.00092	2.54281e-12	5.97188e-11
ENSG00000178522	AMBN	85.0237	-1.06479	0.303474	3.50865	0.000450388	0.00173595
ENSG00000178562	CD28	12.6768	4.49394	0.915912	-4.90652	9.27083e-07	6.80512e-06
ENSG00000178685	PARP10	273.151	1.45916	0.188773	-7.72973	1.07772e-14	3.77979e-13
ENSG00000178700	DHFR2	1424.63	-1.04593	0.115107	9.08657	1.0221e-19	8.24955e-18
ENSG00000178789	CD300LB	3.78444	5.92941	1.70105	-3.48573	0.00049079	0.00186921
ENSG00000178796	RIIAD1	45.7548	1.7578	0.403518	-4.35618	1.32353e-05	7.49701e-05
ENSG00000179046	TRIML2	101.505	2.40361	0.267316	-8.99165	2.43556e-19	1.82253e-17
ENSG00000179148	ALOXE3	112.551	1.18889	0.249745	-4.76042	1.93187e-06	1.31759e-05
ENSG00000179165	PXT1	74.0709	1.15531	0.329614	-3.50505	0.000456524	0.00175461
ENSG00000179256	SMCO3	164.906	1.40031	0.301234	-4.64858	3.34223e-06	2.15919e-05
ENSG00000179292	TMEM151A	131.917	1.88576	0.251368	-7.502	6.28535e-14	1.95576e-12
ENSG00000179363	TMEM31	61.3897	1.04843	0.326804	-3.20811	0.00133608	0.00451212
ENSG00000179387	ELMOD2	9356.5	-1.01565	0.112724	9.01008	2.05898e-19	1.5689e-17
ENSG00000179388	EGR3	131.105	1.80641	0.231437	-7.80519	5.94125e-15	2.18749e-13
ENSG00000179520	SLC17A8	103.1	1.66678	0.323276	-5.1559	2.52421e-07	2.10442e-06
ENSG00000179580	RNF151	57.111	1.27999	0.383516	-3.33751	0.000845322	0.00301391
ENSG00000179674	ARL14	40.2277	3.9182	0.505046	-7.75811	8.62012e-15	3.06986e-13
ENSG00000179913	B3GNT3	69.0349	-1.26916	0.329359	3.85344	0.000116471	0.000519857
ENSG00000180043	FAM71E2	6.43814	2.38285	1.01812	-2.34044	0.0192608	0.0454847
ENSG00000180138	CSNK1A1L	7.71608	3.71983	1.02572	-3.62655	0.000287238	0.00116503
ENSG00000180209	MYLPF	121.709	1.14347	0.258476	-4.42389	9.69384e-06	5.66281e-05
ENSG00000180316	PNPLA1	51.2634	1.3324	0.471096	-2.8283	0.00467965	0.0134878
ENSG00000180332	KCTD4	49.9331	1.73621	0.397797	-4.36457	1.27374e-05	7.24384e-05
ENSG00000180574	EIF2S3B	318.892	1.0118	0.161958	-6.24729	4.17627e-10	6.28072e-09
ENSG00000180720	CHRM4	348.261	2.05302	0.186848	-10.9876	4.38416e-28	9.53323e-26
ENSG00000180787	ZFP3	30.1549	1.29974	0.486387	-2.67223	0.00753492	0.0203606
ENSG00000180929	GPR62	28.4674	1.73539	0.495358	-3.5033	0.000459534	0.00176508
ENSG00000181013	SEPTIN4	20.5164	1.41406	0.541981	-2.60906	0.00907914	0.0238383
ENSG00000181016	LSMEM1	481.408	2.41653	0.415731	-5.81274	6.146e-09	7.30994e-08
ENSG00000181135	ZNF707	485.601	1.42257	0.156628	-9.08252	1.06094e-19	8.48891e-18
ENSG00000181444	ZNF467	1354.39	1.24238	0.173128	-7.17603	7.17641e-13	1.88411e-11
ENSG00000181773	GPR3	102.347	1.19202	0.260159	-4.58189	4.60788e-06	2.88312e-05
ENSG00000181982	CCDC149	19.8467	2.12043	0.564475	-3.75646	0.000172331	0.000738339
ENSG00000182083	OR6B2	7.42878	3.05221	0.991665	-3.07786	0.00208492	0.00665554
ENSG00000182168	UNC5C	3613.46	-1.0319	0.112099	9.20523	3.40937e-20	2.89061e-18
ENSG00000182179	UBA7	540.779	1.82323	0.183066	-9.95942	2.29393e-23	2.94436e-21
ENSG00000182308	DCAF4L1	427.478	1.16742	0.209398	-5.57511	2.47369e-08	2.56428e-07
ENSG00000182324	KCNJ14	384.125	1.92047	0.200686	-9.56951	1.07417e-21	1.14767e-19
ENSG00000182325	FBXL6	1526.74	1.21693	0.147592	-8.2452	1.64884e-16	8.10813e-15
ENSG00000182326	C1S	223.852	1.34118	0.200162	-6.70048	2.07742e-11	4.08044e-10
ENSG00000182511	FES	190.615	1.13254	0.226281	-5.005	5.58611e-07	4.33622e-06
ENSG00000182521	TBPL2	23.724	1.53169	0.53298	-2.87382	0.00405538	0.0118864
ENSG00000182601	HS3ST4	6.74684	3.43423	1.13492	-3.02598	0.00247832	0.00774255
ENSG00000182676	PPP1R27	317.399	1.02655	0.24185	-4.24458	2.19007e-05	0.000117706
ENSG00000182782	HCAR2	58.8818	2.05466	0.350498	-5.86212	4.57001e-09	5.59773e-08
ENSG00000182795	C1orf116	266.013	1.21131	0.171816	-7.05002	1.78894e-12	4.37946e-11
ENSG00000182853	VMO1	45.3241	1.51232	0.375471	-4.02779	5.63039e-05	0.000272425
ENSG00000182866	LCK	71.1808	1.3418	0.401524	-3.34176	0.000832484	0.00297157
ENSG00000182871	COL18A1	9005.26	-1.21444	0.105278	11.5356	8.72971e-31	2.44471e-28
ENSG00000182896	TMEM95	47.8136	3.08778	0.481825	-6.4085	1.46962e-10	2.43396e-09
ENSG00000182916	TCEAL7	70.1136	1.94247	0.395584	-4.91038	9.09006e-07	6.68038e-06
ENSG00000183066	WBP2NL	39.2768	1.28904	0.421535	-3.05797	0.00222841	0.00706115
ENSG00000183111	ARHGEF37	868.408	1.11219	0.116907	-9.51342	1.84491e-21	1.92653e-19
ENSG00000183134	PTGDR2	154.285	1.31599	0.21785	-6.04082	1.53337e-09	2.07628e-08
ENSG00000183307	TMEM121B	467.934	1.35607	0.173528	-7.81473	5.50827e-15	2.05261e-13
ENSG00000183426	NPIPA1	493.507	1.29944	0.183981	-7.0629	1.63065e-12	4.02932e-11
ENSG00000183615	FAM167B	32.2232	1.59924	0.439126	-3.64187	0.000270666	0.00110386
ENSG00000183655	KLHL25	5684.96	1.87146	0.119971	-15.5992	7.37047e-55	8.51427e-52
ENSG00000183668	PSG9	12.3841	2.13944	0.713784	-2.99732	0.00272363	0.00840975
ENSG00000183760	ACP7	5.53156	5.46633	1.70638	-3.20347	0.00135781	0.00456714
ENSG00000183801	OLFML1	33.6147	-1.3012	0.451906	2.87936	0.00398478	0.0117139
ENSG00000183831	ANKRD45	11.4374	2.60396	0.851786	-3.05706	0.00223517	0.00708013
ENSG00000183889	NA	455.844	1.60839	0.186878	-8.60662	7.52438e-18	4.58987e-16
ENSG00000183914	DNAH2	342.081	1.05992	0.176534	-6.00403	1.92474e-09	2.53744e-08
ENSG00000184156	KCNQ3	30.5137	2.44686	0.46795	-5.22889	1.7053e-07	1.47907e-06
ENSG00000184205	TSPYL2	6722.86	1.1666	0.128123	-9.10535	8.59848e-20	7.06336e-18
ENSG00000184351	KRTAP19-1	37.4008	-2.69907	0.501176	5.38547	7.22546e-08	6.78943e-07
ENSG00000184545	DUSP8	1074.06	1.59709	0.144613	-11.0439	2.34637e-28	5.28879e-26
ENSG00000184557	SOCS3	520.202	1.50695	0.179276	-8.40573	4.25207e-17	2.3115e-15
ENSG00000184564	SLITRK6	86.0616	-1.37032	0.3078	4.45199	8.50771e-06	5.03194e-05
ENSG00000184650	ODF4	57.4375	2.76135	0.388521	-7.10733	1.18311e-12	3.01203e-11
ENSG00000184678	H2BC21	73409.9	-1.16485	0.148155	7.86236	3.76963e-15	1.45154e-13
ENSG00000184811	TRARG1	7.41443	2.46443	1.01287	-2.43312	0.0149694	0.0367109
ENSG00000184845	DRD1	19.8729	1.71901	0.635763	-2.70385	0.00685417	0.0187655
ENSG00000184925	LCN12	54.2442	1.01895	0.36202	-2.81463	0.00488339	0.0139808
ENSG00000184949	FAM227A	2043.78	2.09325	0.160436	-13.0472	6.58851e-39	3.58163e-36
ENSG00000185008	ROBO2	3053.81	-1.20988	0.103248	11.7182	1.02786e-31	3.11441e-29
ENSG00000185022	MAFF	829.741	1.50396	0.179127	-8.39604	4.61806e-17	2.4885e-15
ENSG00000185040	SPDYE16	22.5076	1.81356	0.568071	-3.19249	0.0014105	0.00473514
ENSG00000185101	ANO9	9.33439	1.89812	0.802603	-2.36496	0.018032	0.0430546
ENSG00000185105	MYADML2	60.3886	1.32773	0.405961	-3.27058	0.00107328	0.00371589
ENSG00000185262	UBALD2	3121.35	1.08491	0.111271	-9.75013	1.84224e-22	2.1688e-20
ENSG00000185269	NOTUM	313.553	1.94951	0.195653	-9.9641	2.18838e-23	2.82852e-21
ENSG00000185271	KLHL33	53.272	1.79713	0.426898	-4.20974	2.55662e-05	0.000134742
ENSG00000185467	KPNA7	29.3665	1.80588	0.551267	-3.27587	0.00105338	0.00365282
ENSG00000185499	MUC1	40.2415	1.09318	0.384275	-2.84478	0.00444415	0.0128829
ENSG00000185527	PDE6G	133.995	1.40687	0.222941	-6.31049	2.78153e-10	4.34582e-09
ENSG00000185614	INKA1	151.239	1.22262	0.225683	-5.4174	6.04731e-08	5.76443e-07
ENSG00000185745	IFIT1	857.486	-1.10587	0.170504	6.48587	8.82218e-11	1.54706e-09
ENSG00000185883	ATP6V0C	34.7925	1.05757	0.43621	-2.42446	0.0153313	0.0374776
ENSG00000185988	PLK5	70.9738	1.42309	0.331055	-4.29864	1.71852e-05	9.45056e-05
ENSG00000186141	POLR3C	12472.7	1.00929	0.12011	-8.40306	4.34976e-17	2.35767e-15
ENSG00000186143	PRR30	5.29564	2.82639	1.19653	-2.36216	0.018169	0.0433034
ENSG00000186150	UBL4B	13.8796	1.76266	0.670629	-2.62837	0.00857957	0.0227144
ENSG00000186188	FFAR4	4.03422	3.46454	1.36949	-2.5298	0.0114128	0.0290235
ENSG00000186265	BTLA	43.054	1.49031	0.470058	-3.17049	0.00152185	0.00504996
ENSG00000186409	CCDC30	576.266	1.47813	0.154316	-9.5786	9.83679e-22	1.06324e-19
ENSG00000186469	GNG2	961.373	-1.00144	0.315597	3.17316	0.00150789	0.00500725
ENSG00000186471	AKAP14	33.0766	1.52813	0.437846	-3.49011	0.000482829	0.00184094
ENSG00000186529	CYP4F3	405.453	-1.33081	0.157336	8.45836	2.71156e-17	1.51872e-15
ENSG00000186895	FGF3	2.65882	4.44011	1.85593	-2.39239	0.016739	0.0403829
ENSG00000186976	EFCAB6	799.563	1.22331	0.163237	-7.49407	6.67701e-14	2.06719e-12
ENSG00000187105	HEATR4	117.067	2.31207	0.29754	-7.77059	7.81191e-15	2.8091e-13
ENSG00000187492	CDHR4	56.334	2.48992	0.463779	-5.36876	7.92785e-08	7.40801e-07
ENSG00000187498	COL4A1	5943.68	-1.23795	0.0984197	12.5783	2.77931e-36	1.28425e-33
ENSG00000187624	C17orf97	333.849	1.34014	0.164655	-8.13908	3.98306e-16	1.80438e-14
ENSG00000187678	SPRY4	60.8871	3.10636	0.433006	-7.17395	7.28616e-13	1.91021e-11
ENSG00000187714	SLC18A3	9.20823	2.37133	0.844668	-2.80741	0.00499413	0.0142426
ENSG00000187791	FAM205C	15.4103	1.95806	0.645303	-3.03433	0.00241074	0.00755985
ENSG00000187837	H1-2	264989	-1.094	0.276202	3.96086	7.46808e-05	0.000350871
ENSG00000187860	CCDC157	860.389	1.00578	0.141696	-7.09816	1.26432e-12	3.19678e-11
ENSG00000187862	TTC24	39.5405	2.15948	0.469485	-4.59967	4.23163e-06	2.6703e-05
ENSG00000187905	LRRC74B	23.8485	2.1842	0.564172	-3.87152	0.00010816	0.000486642
ENSG00000187950	OVCH1	41.0232	1.04098	0.398291	-2.61361	0.00895917	0.0235585
ENSG00000187955	COL14A1	1115.9	-1.36873	0.144728	9.45727	3.16077e-21	3.14089e-19
ENSG00000187997	C17orf99	54.4416	1.60421	0.404892	-3.96207	7.43021e-05	0.000349447
ENSG00000188032	C19orf67	122.893	1.28956	0.297704	-4.33167	1.47979e-05	8.28066e-05
ENSG00000188039	NWD1	130.255	2.15616	0.309433	-6.9681	3.21242e-12	7.34961e-11
ENSG00000188064	WNT7B	39.9961	1.29094	0.408508	-3.16014	0.00157694	0.00521312
ENSG00000188167	TMPPE	1817.91	1.08259	0.131812	-8.21313	2.155e-16	1.03726e-14
ENSG00000188175	HEPACAM2	16.6489	1.5581	0.598817	-2.60197	0.00926895	0.0242557
ENSG00000188306	LRRIQ4	40.987	1.37595	0.396829	-3.46737	0.000525586	0.00198537
ENSG00000188487	INSC	254.556	1.5855	0.176747	-8.97047	2.95249e-19	2.18284e-17
ENSG00000188573	FBLL1	437.09	1.76974	0.169685	-10.4295	1.81804e-25	3.02728e-23
ENSG00000188620	HMX3	230.851	1.1107	0.184473	-6.02095	1.73398e-09	2.31529e-08
ENSG00000188626	GOLGA8M	15.3228	1.50651	0.613922	-2.45392	0.014131	0.0349129
ENSG00000188760	TMEM198	2012.48	1.90527	0.148576	-12.8235	1.21082e-37	6.04851e-35
ENSG00000188761	BCL2L15	157.995	1.81398	0.26356	-6.88261	5.87662e-12	1.27187e-10
ENSG00000188782	CATSPER4	12.0179	1.70047	0.708654	-2.39957	0.0164143	0.039736
ENSG00000188783	PRELP	87.2024	-1.47849	0.352504	4.19424	2.73791e-05	0.000143438
ENSG00000188822	CNR2	38.4767	1.82529	0.417105	-4.3761	1.20823e-05	6.90744e-05
ENSG00000188959	C9orf152	57.1144	1.17255	0.389695	-3.00888	0.00262213	0.00813168
ENSG00000189001	SBSN	28.2514	1.31912	0.496837	-2.65503	0.00793004	0.0212606
ENSG00000189030	VHLL	81.3862	1.68807	0.359146	-4.70023	2.59869e-06	1.72714e-05
ENSG00000189052	CGB5	6.43708	3.60916	1.16047	-3.11009	0.00187029	0.00605405
ENSG00000189134	NKAPL	13.3632	1.90618	0.694747	-2.74371	0.00607488	0.016887
ENSG00000189195	KIAA1107	1851.7	-1.1369	0.141424	8.03891	9.0642e-16	3.88709e-14
ENSG00000189269	DRICH1	116.352	1.28851	0.250898	-5.13559	2.8126e-07	2.32077e-06
ENSG00000189334	S100A14	41.1376	2.3069	0.441556	-5.22449	1.74637e-07	1.51034e-06
ENSG00000189401	OTUD6A	19.1351	2.84886	0.743838	-3.82994	0.000128175	0.000567438
ENSG00000196092	PAX5	113.032	2.36629	0.30318	-7.80491	5.95449e-15	2.18801e-13
ENSG00000196152	ZNF79	6792.46	1.11704	0.0929408	-12.0188	2.83099e-33	1.02598e-30
ENSG00000196166	C8orf86	23.9128	2.11477	0.624822	-3.38459	0.000712843	0.00259258
ENSG00000196275	GTF2IRD2	91.3722	1.11469	0.282819	-3.94136	8.10197e-05	0.000376859
ENSG00000196289	BECN2	8.2657	2.24324	0.878483	-2.55354	0.0106634	0.0273625
ENSG00000196338	NLGN3	163.48	1.02748	0.212993	-4.82401	1.407e-06	9.94474e-06
ENSG00000196345	ZKSCAN7	93.8798	1.09655	0.271862	-4.03349	5.49547e-05	0.000266946
ENSG00000196353	CPNE4	18.8205	1.42721	0.588422	-2.42548	0.0152881	0.0373969
ENSG00000196378	ZNF34	1311.02	1.4086	0.1387	-10.1557	3.12428e-24	4.51141e-22
ENSG00000196436	NPIPB15	97.0583	1.41215	0.353955	-3.98964	6.61738e-05	0.000315311
ENSG00000196600	SLC22A25	8.67173	3.08605	0.962534	-3.20617	0.00134512	0.00453684
ENSG00000196666	FAM180B	81.4583	1.40623	0.371455	-3.78575	0.000153248	0.000664433
ENSG00000196754	S100A2	104.21	1.88022	0.281119	-6.68834	2.25709e-11	4.40526e-10
ENSG00000196778	OR52K1	5.08245	5.32394	1.58159	-3.36619	0.000762142	0.0027513
ENSG00000196873	CBWD3	177.458	1.20976	0.226909	-5.33146	9.74269e-08	8.92339e-07
ENSG00000196890	H2BU1	37452.1	-1.10727	0.132369	8.36504	6.00955e-17	3.17356e-15
ENSG00000196900	TEX43	58.3978	1.83829	0.35712	-5.14754	2.63926e-07	2.19144e-06
ENSG00000196950	SLC39A10	18730.2	-1.06176	0.123222	8.61666	6.89325e-18	4.21881e-16
ENSG00000196993	NPIPB9	25.1697	1.76384	0.539012	-3.27237	0.00106651	0.0036963
ENSG00000197019	SERTAD1	2296.74	1.10704	0.110991	-9.97418	1.97721e-23	2.57357e-21
ENSG00000197181	PIWIL2	112.619	1.19397	0.286983	-4.16043	3.17656e-05	0.000163629
ENSG00000197191	CYSRT1	431.957	1.42316	0.175077	-8.12878	4.33636e-16	1.95485e-14
ENSG00000197272	IL27	5.56656	2.80604	1.11108	-2.52552	0.0115528	0.0293513
ENSG00000197355	UAP1L1	3744.92	1.29324	0.0995071	-12.9965	1.28153e-38	6.76759e-36
ENSG00000197461	PDGFA	1387.71	1.01253	0.130436	-7.76264	8.31769e-15	2.96787e-13
ENSG00000197471	SPN	24.1937	1.54229	0.511515	-3.01513	0.00256869	0.00798069
ENSG00000197487	GALP	30.5667	1.47693	0.522745	-2.82533	0.00472322	0.0135896
ENSG00000197497	ZNF665	30.9805	2.20234	0.570771	-3.85854	0.000114065	0.000509981
ENSG00000197540	GZMM	34.6058	1.65005	0.450267	-3.66461	0.000247716	0.00101745
ENSG00000197580	BCO2	227.769	1.10999	0.19498	-5.69285	1.24938e-08	1.40464e-07
[truncated: 1,145 more rows]

## Sheet: miniABEmax-HEKsite2
Supplementary Data 4: DEGs of miniABEmax-HEKsite2-transfected samples compared with EGFP samples
[truncated: 2,013 more rows]

[truncated: 8 more sheets: miniABEmax-ABEsite16, miniABEmax-NT, K20AR21A-HEKsite2, K20AR21A-ABEsite16, K20AR21A-NT, V82G-HEKsite2, V82G-ABEsite16, V82G-NT]
