# Supplementary material for: Cytosine and adenine deaminase base-editors induce broad and nonspecific changes in gene expression and splicing
Source: Commun Biol. 2021 Jul 16;4:882. doi: 10.1038/s42003-021-02406-5 (PMC8285404; doi:10.1038/s42003-021-02406-5)
Supplement: Supplementary file 8 — Supplementary Data 5 [file 42003_2021_2406_MOESM8_ESM.xlsx]

## Sheet: ABEmax-HEKsite2
Supplementary Data 5: DEGs of ABEmax-HEKsite2-transfected samples compared with nCas9-NT samples
ID	Genename	baseMean	log2FoldChange	lfcSE	stat	pvalue	padj
ENSG00000007350	TKTL1	47.9214	-1.08638	0.326956	3.3227	0.000891507	0.00892668
ENSG00000074964	ARHGEF10L	1261.9	1.09665	0.127947	-8.57114	1.0247e-17	3.50371e-15
ENSG00000079337	RAPGEF3	697.449	2.73933	0.153736	-17.8184	5.0827e-71	1.87694e-67
ENSG00000081041	CXCL2	38.9886	1.16599	0.371282	-3.14045	0.00168686	0.0146158
ENSG00000084636	COL16A1	98.3679	1.04312	0.255165	-4.08801	4.35084e-05	0.00076363
ENSG00000087074	PPP1R15A	9227.78	1.14296	0.13437	-8.50605	1.79963e-17	6.04153e-15
ENSG00000087237	CETP	72.2503	1.43186	0.37794	-3.78859	0.000151505	0.00211603
ENSG00000087494	PTHLH	66.3859	1.03721	0.302144	-3.43282	0.000597337	0.00650308
ENSG00000089101	CFAP61	72.8268	1.09965	0.297023	-3.70223	0.000213715	0.00284092
ENSG00000090554	FLT3LG	70.6799	-1.06536	0.360545	2.95485	0.00312816	0.0234886
ENSG00000091592	NLRP1	58.7146	1.16044	0.309434	-3.75021	0.000176687	0.00240572
ENSG00000091831	ESR1	55.7209	1.85975	0.372813	-4.98842	6.08763e-07	2.20396e-05
ENSG00000092345	DAZL	9.49812	4.01491	1.01482	-3.95629	7.61217e-05	0.00121269
ENSG00000095932	SMIM24	20.3643	-1.5221	0.535794	2.84082	0.00449972	0.0312224
ENSG00000100095	SEZ6L	20.1971	2.0667	0.598876	-3.45096	0.000558593	0.00615385
ENSG00000100884	CPNE6	39.5268	1.51516	0.436599	-3.47037	0.000519737	0.0058408
ENSG00000101255	TRIB3	6583.23	1.10604	0.121246	-9.12226	7.35763e-20	3.39628e-17
ENSG00000103196	CRISPLD2	312.575	-1.72642	0.206076	8.37759	5.40229e-17	1.71979e-14
ENSG00000103522	IL21R	47.0178	1.19785	0.336027	-3.56473	0.000364226	0.00444481
ENSG00000104221	BRF2	1976.51	1.07362	0.128594	-8.34894	6.8881e-17	2.1197e-14
ENSG00000105122	RASAL3	28.2366	-2.22965	0.554311	4.02238	5.7613e-05	0.00095405
ENSG00000105146	AURKC	138.279	1.1323	0.223782	-5.05983	4.19639e-07	1.58775e-05
ENSG00000105398	SULT2A1	190.072	-1.27665	0.246421	5.18077	2.2097e-07	9.18918e-06
ENSG00000105550	FGF21	198.864	2.7784	0.232933	-11.9279	8.46909e-33	9.19843e-30
ENSG00000105851	PIK3CG	18.3236	3.89253	0.698809	-5.57024	2.54392e-08	1.35754e-06
ENSG00000106003	LFNG	167.44	-1.14569	0.189872	6.03401	1.59938e-09	1.22029e-07
ENSG00000106366	SERPINE1	42.776	1.6741	0.402177	-4.16261	3.14635e-05	0.000587403
ENSG00000106948	AKNA	515.584	1.30698	0.158138	-8.26483	1.39893e-16	4.03593e-14
ENSG00000108405	P2RX1	60.3512	1.19256	0.340536	-3.502	0.000461774	0.00534791
ENSG00000109846	CRYAB	605.145	4.78414	0.196011	-24.4075	1.42497e-131	1.31553e-127
ENSG00000110172	CHORDC1	15450.2	1.02153	0.0934853	-10.9272	8.54659e-28	6.31217e-25
ENSG00000111262	KCNA1	30.4981	-1.48961	0.458912	3.24595	0.00117059	0.0110556
ENSG00000111405	ENDOU	104.582	1.36022	0.240785	-5.6491	1.61292e-08	9.27753e-07
ENSG00000112175	BMP5	73.5905	-1.45624	0.303478	4.79851	1.59849e-06	5.01097e-05
ENSG00000112212	TSPO2	14.1161	-1.86231	0.70648	2.63604	0.00838806	0.0497358
ENSG00000113430	IRX4	37.5369	1.43793	0.41071	-3.50108	0.000463372	0.00535066
ENSG00000114019	AMOTL2	4777.33	1.2995	0.169567	-7.66362	1.80768e-14	4.04723e-12
ENSG00000114757	PEX5L	91.3006	1.00505	0.235197	-4.27324	1.92654e-05	0.000396034
ENSG00000115461	IGFBP5	4306.45	-1.39904	0.301222	4.64454	3.40841e-06	9.40702e-05
ENSG00000115596	WNT6	57.641	1.33952	0.320649	-4.17754	2.94674e-05	0.00055806
ENSG00000115902	SLC1A4	4373.11	1.11989	0.0961197	-11.651	2.26765e-31	2.0935e-28
ENSG00000116761	CTH	3750.71	1.41905	0.135092	-10.5043	8.2535e-26	4.91589e-23
ENSG00000117983	MUC5B	35.5173	-1.5204	0.404708	3.75679	0.000172107	0.00235464
ENSG00000120094	HOXB1	16.4233	3.11698	0.65185	-4.78175	1.7378e-06	5.34779e-05
ENSG00000120129	DUSP1	8511.64	1.2948	0.118088	-10.9647	5.64716e-28	4.34455e-25
ENSG00000120332	TNN	167.137	1.54243	0.29205	-5.28138	1.28213e-07	5.75992e-06
ENSG00000120457	KCNJ5	40.2283	-1.53282	0.366198	4.18576	2.84213e-05	0.000541559
ENSG00000120675	DNAJC15	54.3197	-1.39174	0.345341	4.03005	5.57645e-05	0.000930114
ENSG00000120694	HSPH1	38117.9	1.42934	0.101728	-14.0506	7.64194e-45	1.56779e-41
ENSG00000120708	TGFBI	15.0346	2.57973	0.650123	-3.96807	7.24575e-05	0.00116335
ENSG00000120903	CHRNA2	22.5693	2.53149	0.63206	-4.00514	6.19795e-05	0.00101995
ENSG00000121281	ADCY7	998.644	1.16936	0.125786	-9.29649	1.45156e-20	6.87221e-18
ENSG00000122641	INHBA	178.528	1.537	0.23911	-6.42802	1.29275e-10	1.30433e-08
ENSG00000124194	GDAP1L1	120.05	2.92903	0.287127	-10.2011	1.95942e-24	1.13058e-21
ENSG00000124216	SNAI1	606.314	-1.40564	0.206865	6.79497	1.08337e-11	1.4601e-09
ENSG00000125148	MT2A	566.061	-1.06446	0.212772	5.00284	5.6493e-07	2.06962e-05
ENSG00000125337	KIF25	68.1805	1.61067	0.402763	-3.99904	6.35991e-05	0.00104196
ENSG00000125998	FAM83C	52.7	1.08296	0.374967	-2.88814	0.00387532	0.0279398
ENSG00000127241	MASP1	57.6602	1.14007	0.328026	-3.47555	0.000509807	0.00575372
ENSG00000128165	ADM2	770.131	1.35734	0.192291	-7.0588	1.67952e-12	2.62803e-10
ENSG00000128965	CHAC1	2508.78	1.71456	0.107774	-15.9089	5.49545e-57	1.26835e-53
ENSG00000129244	ATP1B2	284.281	-1.53036	0.171104	8.94399	3.75364e-19	1.65017e-16
ENSG00000129654	FOXJ1	179.814	1.22412	0.313826	-3.90063	9.59422e-05	0.00144729
ENSG00000129757	CDKN1C	106.138	-1.1507	0.242581	4.74356	2.09992e-06	6.25231e-05
ENSG00000130487	KLHDC7B	22.1525	2.41625	0.539572	-4.47809	7.53149e-06	0.00018107
ENSG00000130518	IQCN	203.445	-1.21162	0.205367	5.89976	3.64029e-09	2.56668e-07
ENSG00000130701	RBBP8NL	25.1204	-1.39573	0.508642	2.74403	0.00606891	0.0390785
ENSG00000130711	PRDM12	40.1285	1.81278	0.395351	-4.58524	4.53464e-06	0.00011927
ENSG00000130766	SESN2	28821.6	1.45073	0.107741	-13.465	2.51436e-41	3.86877e-38
ENSG00000132002	DNAJB1	59532.5	2.59385	0.129855	-19.9749	9.10785e-89	5.60558e-85
ENSG00000132464	ENAM	28.7129	1.25034	0.472375	-2.64691	0.00812301	0.0485382
ENSG00000134765	DSC1	44.4365	1.91857	0.348507	-5.50511	3.68931e-08	1.88452e-06
ENSG00000135046	ANXA1	379.804	1.77242	0.236754	-7.48634	7.08215e-14	1.48596e-11
ENSG00000135625	EGR4	12.3167	2.49781	0.762122	-3.27745	0.00104751	0.0101528
ENSG00000136244	IL6	9.19819	2.02628	0.753673	-2.68854	0.00717645	0.0441981
ENSG00000137270	GCM1	155.135	1.46391	0.242517	-6.03632	1.57673e-09	1.21383e-07
ENSG00000137731	FXYD2	48.3022	3.82057	0.51913	-7.35956	1.8452e-13	3.54894e-11
ENSG00000137960	GIPC2	131.225	2.39789	0.250087	-9.58822	8.96201e-22	4.59652e-19
ENSG00000138271	GPR87	28.6089	1.36043	0.499289	-2.72474	0.00643527	0.04086
ENSG00000138798	EGF	133.907	1.01186	0.230125	-4.397	1.09756e-05	0.000244707
ENSG00000139269	INHBE	1832.47	1.97687	0.145012	-13.6325	2.56656e-42	4.30809e-39
ENSG00000139899	CBLN3	49.2531	-1.03827	0.319464	3.25003	0.00115395	0.0109371
ENSG00000140961	OSGIN1	157.646	1.61692	0.205451	-7.87011	3.54342e-15	8.72342e-13
ENSG00000142227	EMP3	650.741	-1.12675	0.222021	5.07495	3.87591e-07	1.49851e-05
ENSG00000142700	DMRTA2	138.78	1.02176	0.237145	-4.30861	1.64284e-05	0.000345484
ENSG00000143167	GPA33	7.08885	2.41759	0.889295	-2.71855	0.0065569	0.0413479
ENSG00000143226	FCGR2A	48.032	1.00193	0.340289	-2.94435	0.00323629	0.0240947
ENSG00000143590	EFNA3	751.046	-1.36137	0.123537	11.0199	3.06275e-28	2.45873e-25
ENSG00000143595	AQP10	85.7837	1.47264	0.381174	-3.86344	0.0001118	0.00165406
ENSG00000144834	TAGLN3	38.6276	1.29773	0.407617	-3.1837	0.00145406	0.0130519
ENSG00000146013	GFRA3	217.033	1.10694	0.209375	-5.28685	1.24441e-07	5.61779e-06
ENSG00000146453	PNLDC1	1194.13	2.46667	0.355103	-6.94635	3.74867e-12	5.62727e-10
ENSG00000147485	PXDNL	53.7644	1.06707	0.312703	-3.41242	0.000643886	0.00689601
ENSG00000148677	ANKRD1	640.999	2.59751	0.152469	-17.0363	4.41598e-65	1.35894e-61
ENSG00000149257	SERPINH1	13858.1	1.37886	0.122074	-11.2952	1.3852e-29	1.21792e-26
ENSG00000149452	SLC22A8	22.2531	1.52489	0.501219	-3.04236	0.00234732	0.0187461
ENSG00000149633	KIAA1755	22.9749	1.44893	0.537282	-2.69678	0.00700137	0.0434532
ENSG00000151012	SLC7A11	6302.07	1.06703	0.130118	-8.20047	2.39456e-16	6.69895e-14
ENSG00000151929	BAG3	9189.54	1.83295	0.113929	-16.0886	3.06847e-58	8.09374e-55
ENSG00000152137	HSPB8	668.376	2.00632	0.145783	-13.7624	4.29054e-43	7.92205e-40
ENSG00000153253	SCN3A	40.0082	1.06969	0.369135	-2.89783	0.00375751	0.0272607
ENSG00000153266	FEZF2	35.9159	2.47124	0.436048	-5.66737	1.45008e-08	8.52682e-07
ENSG00000153303	FRMD1	25.5411	2.34276	0.528978	-4.42884	9.47411e-06	0.00021569
ENSG00000154415	PPP1R3A	11.4063	-2.81367	0.776084	3.62547	0.000288438	0.00364775
ENSG00000155066	PROM2	65.2749	1.60403	0.335319	-4.78359	1.72188e-06	5.30765e-05
ENSG00000160570	DEDD2	10029.2	1.69285	0.142253	-11.9002	1.18003e-32	1.21045e-29
ENSG00000160953	PWWP3A	6879	1.15552	0.119311	-9.68493	3.49454e-22	1.84352e-19
ENSG00000162006	NA	19.3289	-1.96104	0.60658	3.23295	0.00122519	0.0114774
ENSG00000162594	IL23R	18.4999	1.59216	0.563274	-2.82662	0.00470425	0.032374
ENSG00000162616	DNAJB4	4392.25	1.10969	0.0865583	-12.8201	1.26501e-37	1.55714e-34
ENSG00000162733	DDR2	4432.91	1.05486	0.127061	-8.30201	1.02362e-16	3.04841e-14
ENSG00000162772	ATF3	19821.3	1.53026	0.11518	-13.2858	2.79902e-40	3.69151e-37
ENSG00000163132	MSX1	1909.71	1.16844	0.107692	-10.8499	1.99641e-27	1.41776e-24
ENSG00000163734	CXCL3	44.154	1.22713	0.38417	-3.19423	0.00140203	0.0126773
ENSG00000163803	PLB1	60.8735	2.11432	0.369055	-5.72901	1.01016e-08	6.15567e-07
ENSG00000164309	CMYA5	334.216	1.10369	0.142866	-7.72536	1.1154e-14	2.64035e-12
ENSG00000164692	COL1A2	5.74656	4.29639	1.31158	-3.27574	0.00105385	0.0101822
ENSG00000164949	GEM	611.999	1.16269	0.211368	-5.50079	3.78091e-08	1.91262e-06
ENSG00000166535	A2ML1	23.4097	1.29064	0.451663	-2.85754	0.00426941	0.0299963
ENSG00000166960	CCDC178	112.866	1.04356	0.300098	-3.47738	0.000506336	0.00572154
ENSG00000167874	TMEM88	44.0815	1.1824	0.420007	-2.8152	0.00487473	0.0332007
ENSG00000167895	TMC8	102.718	-1.77992	0.397295	4.48009	7.4611e-06	0.000179611
ENSG00000168386	FILIP1L	469.107	1.15633	0.186966	-6.18473	6.22107e-10	5.3426e-08
ENSG00000171236	LRG1	13.8149	-1.93388	0.653834	2.95775	0.00309891	0.0233353
ENSG00000171951	SCG2	62.4318	1.64148	0.301445	-5.44537	5.16967e-08	2.56594e-06
ENSG00000172216	CEBPB	1214.3	1.32337	0.112029	-11.8128	3.3525e-32	3.25793e-29
ENSG00000172238	ATOH1	61.9331	-1.01122	0.314342	3.21694	0.00129565	0.0119734
ENSG00000173110	HSPA6	29948.8	5.73981	0.180792	-31.7481	3.37774e-221	6.23666e-217
ENSG00000173267	SNCG	125.319	-1.24839	0.327409	3.81294	0.000137325	0.00195194
ENSG00000173838	MARCHF10	29.3533	1.29923	0.476973	-2.72391	0.00645142	0.0409344
ENSG00000174788	PCP2	139.684	1.43421	0.330353	-4.34145	1.41545e-05	0.000304603
ENSG00000174951	FUT1	765.182	2.58622	0.130311	-19.8466	1.17938e-87	5.44401e-84
ENSG00000175202	HIGD2B	77.9256	1.10023	0.344887	-3.19011	0.00142219	0.0128219
ENSG00000175318	GRAMD2A	27.8493	-1.2969	0.470631	2.75565	0.00585751	0.0380687
ENSG00000175707	KDF1	63.911	1.04602	0.326897	-3.19986	0.00137497	0.0124938
ENSG00000176046	NUPR1	225.226	1.86704	0.272422	-6.85346	7.20828e-12	1.00829e-09
ENSG00000178297	TMPRSS9	399.061	1.53251	0.457315	-3.35111	0.000804882	0.00823743
ENSG00000178381	ZFAND2A	4654.17	1.90437	0.149262	-12.7585	2.79363e-37	3.22385e-34
ENSG00000179046	TRIML2	42.1932	3.16085	0.458228	-6.89799	5.27445e-12	7.49134e-10
ENSG00000179165	PXT1	45.5901	1.38051	0.367787	-3.75355	0.000174346	0.00237753
ENSG00000179674	ARL14	20.0332	2.22022	0.550866	-4.03043	5.56752e-05	0.000929464
ENSG00000180138	CSNK1A1L	8.66458	2.59015	0.821451	-3.15314	0.00161522	0.0141142
ENSG00000180574	EIF2S3B	169.039	1.12071	0.187982	-5.96178	2.49498e-09	1.82084e-07
ENSG00000181444	ZNF467	1448.24	-1.04798	0.133515	7.84911	4.18984e-15	1.01791e-12
ENSG00000182896	TMEM95	30.5381	1.34203	0.466069	-2.87947	0.00398343	0.0284366
ENSG00000183655	KLHL25	3376.14	1.44739	0.135587	-10.675	1.3323e-26	8.48264e-24
ENSG00000184194	GPR173	29.4405	1.49363	0.555172	-2.69039	0.00713683	0.0440275
ENSG00000184545	DUSP8	757.042	1.10727	0.1498	-7.39163	1.45041e-13	2.84897e-11
ENSG00000184564	SLITRK6	46.9193	-1.13869	0.386183	2.94858	0.00319234	0.023881
ENSG00000184697	CLDN6	189.943	-1.63628	0.2127	7.69289	1.43846e-14	3.31997e-12
ENSG00000185633	NDUFA4L2	279.082	1.18068	0.250927	-4.70527	2.53531e-06	7.30295e-05
ENSG00000185863	TMEM210	14.6045	-1.92381	0.72048	2.67018	0.00758105	0.0461056
ENSG00000186352	ANKRD37	83.2966	1.16756	0.296018	-3.94422	8.006e-05	0.00125729
ENSG00000186510	CLCNKA	13.1165	-2.10236	0.738849	2.84545	0.00443492	0.0308656
ENSG00000186529	CYP4F3	132.68	1.16432	0.202255	-5.75672	8.57654e-09	5.36804e-07
ENSG00000187678	SPRY4	39.525	1.6659	0.626583	-2.65871	0.00784403	0.0472228
ENSG00000187775	DNAH17	1124.1	1.34829	0.355681	-3.79073	0.000150208	0.0020995
ENSG00000188573	FBLL1	279.04	1.51659	0.202068	-7.50536	6.12578e-14	1.31519e-11
ENSG00000188958	UTS2B	51.3647	1.07005	0.31608	-3.38538	0.000710796	0.00748667
ENSG00000196166	C8orf86	20.9878	3.29114	0.67502	-4.87561	1.08473e-06	3.5765e-05
ENSG00000196754	S100A2	65.1428	1.01159	0.27683	-3.6542	0.000257982	0.00331712
ENSG00000197599	CCDC154	30.8885	-1.25181	0.427793	2.92621	0.00343117	0.025321
ENSG00000197768	STPG3	172.945	-1.33117	0.297627	4.47259	7.72782e-06	0.000184112
ENSG00000203747	FCGR3A	8.55225	5.74861	1.36094	-4.224	2.40007e-05	0.000469935
ENSG00000203811	H3C14	52.103	1.0437	0.353214	-2.95487	0.00312797	0.0234886
ENSG00000203852	H3C15	48.1757	1.11649	0.341209	-3.27216	0.0010673	0.0102799
ENSG00000204291	COL15A1	18.16	2.02128	0.532563	-3.79539	0.000147412	0.00206983
ENSG00000204389	HSPA1A	263.498	2.40349	0.179714	-13.374	8.57878e-41	1.21845e-37
ENSG00000204677	FAM153CP	219.713	1.25006	0.195432	-6.39636	1.59129e-10	1.57121e-08
ENSG00000205592	MUC19	338.483	1.31717	0.161024	-8.17995	2.83955e-16	7.75122e-14
ENSG00000205835	GMNC	74.6071	-1.26507	0.298386	4.2397	2.23818e-05	0.000444362
ENSG00000213023	SYT3	425.461	-1.07911	0.164348	6.566	5.16854e-11	5.87363e-09
ENSG00000213937	CLDN9	29.612	-1.47905	0.452738	3.26691	0.00108727	0.0104342
ENSG00000213988	ZNF90	43.3868	1.77807	0.351885	-5.05298	4.34965e-07	1.63568e-05
ENSG00000214226	C17orf67	269.878	1.18258	0.167445	-7.0625	1.6353e-12	2.58069e-10
ENSG00000223638	RFPL4A	18.6379	-1.55903	0.564925	2.75971	0.00578531	0.037799
ENSG00000226321	CROCC2	11.063	-3.66093	0.95764	3.82286	0.00013191	0.00188952
ENSG00000231767	NA	99.4066	1.52644	0.261593	-5.83517	5.37372e-09	3.58196e-07
ENSG00000232113	TEX50	15.0112	2.1159	0.626923	-3.37506	0.000737986	0.00771584
ENSG00000233024	NA	138.863	1.09603	0.223456	-4.90489	9.34798e-07	3.16699e-05
ENSG00000244405	ETV5	202.858	1.01237	0.21092	-4.7998	1.58823e-06	4.98725e-05
ENSG00000248746	ACTN3	85.9129	1.13902	0.310978	-3.6627	0.000249571	0.00322469
ENSG00000256463	SALL3	77.4824	1.22452	0.267794	-4.57261	4.81679e-06	0.000124912
ENSG00000260314	MRC1	179.806	1.47676	0.276899	-5.33322	9.64855e-08	4.47706e-06
ENSG00000260325	HSPB9	86.7083	1.35677	0.316574	-4.28579	1.82092e-05	0.000377345
ENSG00000268223	ARL14EPL	16.9704	3.84078	0.74067	-5.18555	2.15381e-07	8.99963e-06
ENSG00000269237	NA	2.25235	4.8086	1.80559	-2.66318	0.00774071	0.0467532
ENSG00000275674	NA	50.0369	1.13928	0.356924	-3.19194	0.00141321	0.0127534
ENSG00000283697	HSFX3	3.92856	-5.20535	1.61441	3.22431	0.00126276	0.0117222
ENSG00000284797	LOC729966	3.00271	-4.82383	1.67477	2.88028	0.00397317	0.0284197
ENSG00000285938	NA	45.6499	1.61993	0.39755	-4.07477	4.60597e-05	0.000800044
ENSG00000082929	LINC01587	15.0808	4.30032	0.865739	-4.96723	6.7916e-07	0.000211955
ENSG00000130600	H19	43.8336	-2.08935	0.432764	4.82791	1.3797e-06	0.000384775
ENSG00000174403	NA	52.5857	-1.33587	0.339679	3.93275	8.39786e-05	0.00994495
ENSG00000177855	NA	166.241	1.01044	0.225679	-4.47733	7.5584e-06	0.00151255
ENSG00000178429	NA	69.081	1.94523	0.297181	-6.54559	5.92622e-11	4.08831e-08
ENSG00000179571	NA	17.1434	3.1457	0.630376	-4.99019	6.03186e-07	0.000190634
ENSG00000179935	LINC00652	130.697	-1.20185	0.224496	5.35354	8.62499e-08	3.32506e-05
ENSG00000180662	NA	16.7433	3.23739	0.626996	-5.16334	2.42586e-07	8.71148e-05
ENSG00000181101	NA	20.5074	1.87763	0.524197	-3.58192	0.000341076	0.0294122
ENSG00000183199	NA	135.983	1.13879	0.243809	-4.67083	2.99989e-06	0.000731062
ENSG00000185641	NA	117.671	1.1235	0.253144	-4.43818	9.07211e-06	0.00174872
ENSG00000196951	SCOC-AS1	109.224	-1.02078	0.263529	3.87352	0.000107277	0.0120182
ENSG00000197588	KLKP1	207.862	2.05806	0.254119	-8.09878	5.55134e-16	7.27642e-13
ENSG00000199409	NA	4.60121	5.77739	1.46439	-3.94527	7.97113e-05	0.00954169
ENSG00000200243	NA	66.2416	2.35299	0.370878	-6.34438	2.23328e-10	1.42794e-07
ENSG00000200418	SNORA63B	280.742	-1.05747	0.207258	5.1022	3.3573e-07	0.000117349
ENSG00000201912	NA	52.3082	3.61595	0.416795	-8.67561	4.11326e-18	7.18861e-15
ENSG00000202111	VTRNA1-2	53.6466	1.5206	0.375087	-4.05399	5.03518e-05	0.00682368
ENSG00000204091	TDRG1	9.30426	3.26882	0.857773	-3.81082	0.000138505	0.0147
ENSG00000204241	LINC02731	100.402	2.85472	0.307979	-9.26921	1.87533e-20	5.46242e-17
ENSG00000204253	NA	237.043	1.80804	0.201096	-8.99093	2.45136e-19	6.42625e-16
ENSG00000206754	SNORD101	601.434	-1.23888	0.211038	5.8704	4.34745e-09	2.11053e-06
ENSG00000206910	SNORA29	90.276	1.30874	0.333766	-3.92114	8.81325e-05	0.010223
ENSG00000207123	NA	23.6512	5.7361	0.937777	-6.1167	9.55328e-10	5.3285e-07
ENSG00000207387	NA	8.51637	6.72891	1.36499	-4.92966	8.2374e-07	0.000251097
ENSG00000212643	NA	1518.89	1.15212	0.132324	-8.70676	3.12687e-18	5.85507e-15
ENSG00000212802	NA	287.492	1.2301	0.205093	-5.99777	2.00051e-09	1.03913e-06
ENSG00000212994	NA	38.8008	5.68658	0.718986	-7.90917	2.59114e-15	3.08758e-12
ENSG00000213025	NA	204.136	-1.00538	0.199435	5.04114	4.62759e-07	0.00015356
ENSG00000213128	NA	9.05607	3.57903	0.917991	-3.89877	9.66827e-05	0.0110678
ENSG00000213430	NA	152.104	1.9286	0.220144	-8.76063	1.94154e-18	3.9152e-15
ENSG00000213553	NA	1271.39	1.06348	0.14931	-7.12264	1.0588e-12	9.57123e-10
ENSG00000213561	NA	10.3003	2.70563	0.775683	-3.48806	0.000486531	0.0384169
ENSG00000214016	NA	56.6689	2.73023	0.349556	-7.81056	5.69347e-15	6.48931e-12
ENSG00000214289	NA	359.577	1.03334	0.172336	-5.99606	2.02159e-09	1.03913e-06
ENSG00000214295	NA	80.7152	1.34422	0.29414	-4.56999	4.87748e-06	0.00104806
ENSG00000214433	NA	101.259	1.18239	0.264458	-4.471	7.78534e-06	0.00154616
ENSG00000214485	NA	164.938	1.11694	0.255662	-4.36881	1.24925e-05	0.00225857
ENSG00000216285	NA	50.6934	1.8365	0.339234	-5.41367	6.17447e-08	2.49021e-05
ENSG00000218208	NA	115.943	3.02964	0.285244	-10.6212	2.37473e-26	1.03756e-22
ENSG00000218227	NA	141.941	1.43985	0.23088	-6.23637	4.47844e-10	2.60894e-07
ENSG00000218358	RAET1K	354.117	1.13844	0.175929	-6.47104	9.73282e-11	6.37865e-08
ENSG00000219023	NA	102.28	2.28819	0.266445	-8.58787	8.86003e-18	1.45166e-14
ENSG00000219451	RPL23P8	38.6469	1.67894	0.366672	-4.57885	4.67532e-06	0.00101292
ENSG00000220472	NA	155.921	3.07408	0.253815	-12.1115	9.17915e-34	8.02104e-30
ENSG00000220748	NA	3.7027	5.51057	1.53785	-3.58329	0.000339293	0.029355
ENSG00000221500	SNORD100	649.845	-1.83231	0.213928	8.56505	1.08026e-17	1.66582e-14
ENSG00000221634	MIR1276	10.627	2.48307	0.713498	-3.48014	0.000501148	0.0391
ENSG00000223718	NA	38.1588	1.33495	0.367887	-3.6287	0.000284856	0.0259212
ENSG00000223788	NA	8.58584	5.73664	1.34458	-4.26648	1.98578e-05	0.00325358
ENSG00000223803	NA	50.5647	1.50551	0.337122	-4.46576	7.97838e-06	0.00157258
ENSG00000224163	NA	19.7155	2.0964	0.524571	-3.99641	6.43107e-05	0.00814447
ENSG00000224609	HSD52	38.0597	-1.30662	0.383634	3.4059	0.000659463	0.0481555
ENSG00000224631	NA	562.634	1.12578	0.178965	-6.29052	3.164e-10	1.97486e-07
ENSG00000224864	NA	11.8882	2.83305	0.705332	-4.01661	5.90401e-05	0.00762431
ENSG00000224959	NA	32.6482	2.01148	0.432195	-4.6541	3.25392e-06	0.000773052
ENSG00000224977	LINC02776	25.5553	1.69155	0.448425	-3.7722	0.000161814	0.0169002
ENSG00000225031	NA	99.2087	1.07697	0.25092	-4.29208	1.77003e-05	0.00295551
ENSG00000225067	NA	49.0352	-1.13404	0.33076	3.42858	0.000606745	0.0451306
ENSG00000225178	NA	1072.05	1.14307	0.147447	-7.75242	9.01553e-15	9.84758e-12
ENSG00000225217	NA	557.462	5.69993	0.263801	-21.6069	1.54653e-103	4.05424e-99
ENSG00000225259	NA	38.5757	1.37768	0.374635	-3.67738	0.000235638	0.0224627
ENSG00000225573	NA	66.9562	1.69165	0.299688	-5.64468	1.6549e-08	7.61109e-06
ENSG00000226243	NA	40.9946	1.47998	0.346644	-4.26947	1.95939e-05	0.00323054
ENSG00000226268	NA	30.4372	1.51239	0.403612	-3.74712	0.000178873	0.0182458
ENSG00000226360	NA	220.357	2.20711	0.213081	-10.3581	3.84649e-25	1.44051e-21
ENSG00000226525	NA	57.9871	1.50771	0.333099	-4.52632	6.0021e-06	0.00123894
ENSG00000228919	LOC389199	72.2902	1.10102	0.287318	-3.83206	0.000127073	0.0137087
ENSG00000229512	NA	30.7583	1.41527	0.404227	-3.50117	0.000463214	0.0369093
ENSG00000229638	NA	671.336	1.44689	0.161918	-8.93596	4.03673e-19	9.62025e-16
ENSG00000229752	NA	9.26787	3.56704	0.894385	-3.98826	6.65588e-05	0.00830876
ENSG00000229994	NA	97.6878	1.044	0.243108	-4.29438	1.75186e-05	0.00295116
ENSG00000230067	NA	13.7302	2.36553	0.653593	-3.61927	0.000295438	0.0262539
ENSG00000230383	NA	82.4449	1.00534	0.270817	-3.71224	0.000205429	0.020322
ENSG00000231439	WASIR2	107.661	1.06506	0.248045	-4.29383	1.75617e-05	0.00295116
ENSG00000232037	NA	15.4913	3.60089	0.700443	-5.14088	2.73451e-07	9.68717e-05
ENSG00000232320	NA	20.5218	1.87798	0.51752	-3.62881	0.000284732	0.0259212
ENSG00000232385	NA	19.4553	2.24261	0.553942	-4.04846	5.15555e-05	0.00688125
ENSG00000232472	NA	207.849	1.32692	0.192041	-6.90954	4.86216e-12	3.86247e-09
ENSG00000232722	NA	213.763	8.91408	0.863798	-10.3196	5.74414e-25	1.88228e-21
ENSG00000233220	NA	89.5024	1.02535	0.298443	-3.43567	0.000591093	0.0446556
ENSG00000233691	NA	10.5737	6.04457	1.32007	-4.57897	4.6728e-06	0.00101292
ENSG00000234009	NA	129.7	1.667	0.244696	-6.81253	9.58978e-12	7.18274e-09
ENSG00000234080	NA	11.8438	2.69139	0.696204	-3.86581	0.000110723	0.0122991
ENSG00000234123	NA	129.087	1.72074	0.244665	-7.03305	2.02067e-12	1.65537e-09
ENSG00000234183	NA	111.949	1.02569	0.259435	-3.95356	7.69978e-05	0.00930183
ENSG00000234498	RPL13AP20	54.7249	1.25918	0.314718	-4.00097	6.30836e-05	0.00802785
ENSG00000234618	NA	121.906	1.89412	0.248978	-7.6076	2.79231e-14	2.92801e-11
ENSG00000235043	NA	49.8671	1.52125	0.323329	-4.70495	2.53926e-06	0.000659076
ENSG00000235052	NA	33.8728	-1.40978	0.388637	3.62749	0.000286192	0.0259212
ENSG00000235089	NA	7.65553	6.49047	1.39479	-4.65335	3.26588e-06	0.000773052
ENSG00000235554	NA	26.0719	1.60179	0.435922	-3.67448	0.000238336	0.0226376
ENSG00000236439	NA	38.613	1.33743	0.365251	-3.66167	0.000250573	0.0236287
ENSG00000236552	RPL13AP5	883.262	1.81034	0.159191	-11.3721	5.758e-30	3.01892e-26
ENSG00000237417	NA	33.8843	1.46223	0.40048	-3.6512	0.000261021	0.0243963
ENSG00000237506	NA	43.7656	1.16022	0.330542	-3.51006	0.000448005	0.0358211
ENSG00000240087	NA	316.391	2.66546	0.229977	-11.5901	4.62557e-31	3.03148e-27
ENSG00000240457	NA	29.9377	2.83874	0.51781	-5.48221	4.20045e-08	1.77604e-05
ENSG00000240950	NA	62.4901	1.05215	0.295969	-3.55494	0.00037806	0.0313634
ENSG00000241061	NA	49.6172	1.47231	0.364066	-4.04408	5.25292e-05	0.00688526
ENSG00000241129	NA	42.8649	1.7811	0.383914	-4.63931	3.49568e-06	0.000803853
ENSG00000241163	LINC00877	89.0997	2.16958	0.303416	-7.15052	8.64475e-13	8.09365e-10
ENSG00000241612	NA	51.5521	3.4425	0.390728	-8.81048	1.24606e-18	2.72212e-15
ENSG00000242405	NA	20.5725	1.97241	0.510198	-3.86597	0.000110647	0.0122991
ENSG00000242477	NA	18.7518	1.88085	0.528981	-3.55561	0.0003771	0.0313634
ENSG00000242735	NA	59.905	2.76571	0.336432	-8.22072	2.0229e-16	2.94613e-13
ENSG00000243904	NA	47.8788	2.45438	0.373755	-6.56681	5.14047e-11	3.74326e-08
ENSG00000244485	NA	8.73902	2.91508	0.854858	-3.41002	0.000649591	0.0475671
ENSG00000244582	NA	32.1858	3.90915	0.533565	-7.32649	2.36265e-13	2.29396e-10
ENSG00000244743	NA	7.55774	3.59588	0.987149	-3.64269	0.000269804	0.0250813
ENSG00000249087	ZNF436-AS1	480.638	1.13239	0.180233	-6.28294	3.3224e-10	2.00555e-07
ENSG00000249722	NA	76.7843	1.22165	0.268929	-4.54266	5.55482e-06	0.00117435
ENSG00000250280	NA	111.261	1.26871	0.263989	-4.80592	1.5404e-06	0.000420642
ENSG00000250393	NA	10.0152	-3.49456	0.874888	3.99429	6.4888e-05	0.00817808
ENSG00000250444	NA	34.3013	1.314	0.371451	-3.53748	0.000403958	0.0329899
ENSG00000250471	NA	20.3193	2.3067	0.53702	-4.29537	1.74401e-05	0.00295116
ENSG00000250764	NA	101.46	1.31482	0.2413	-5.44892	5.0677e-08	2.07578e-05
ENSG00000250896	NA	60.1067	1.21888	0.303374	-4.01773	5.87614e-05	0.00762431
ENSG00000251296	NA	11.2439	-5.82856	1.30711	4.45912	8.22961e-06	0.00160999
ENSG00000251359	WWC2-AS2	56.2815	1.15895	0.306575	-3.78031	0.000156632	0.0164904
ENSG00000251391	NA	24.3405	1.62396	0.444834	-3.65072	0.000261506	0.0243963
ENSG00000251463	NA	10.8904	2.86063	0.80697	-3.54491	0.000392752	0.0322759
ENSG00000251478	NA	6.72118	4.45097	1.24664	-3.57037	0.00035648	0.0305396
ENSG00000251495	NA	30.1266	-1.52531	0.429891	3.54814	0.000387967	0.0319829
ENSG00000252759	NA	53.8738	1.22221	0.311632	-3.92196	8.78323e-05	0.010223
ENSG00000252802	NA	9.49258	3.64355	0.915558	-3.9796	6.9032e-05	0.0085362
ENSG00000253517	NA	15.3078	3.73123	0.745333	-5.00612	5.55375e-07	0.000179743
ENSG00000254639	NA	32.7886	2.15133	0.443329	-4.85267	1.21809e-06	0.000354803
ENSG00000254648	NA	18.6659	1.94903	0.537927	-3.62322	0.000290962	0.0260327
ENSG00000255314	LOC101928894	32.304	1.53497	0.386297	-3.97354	7.08134e-05	0.00871537
ENSG00000255647	LOC731157	134.025	1.01338	0.248151	-4.08374	4.43169e-05	0.00627982
ENSG00000256849	NA	36.6081	2.80733	0.428877	-6.54576	5.91921e-11	4.08831e-08
ENSG00000257097	NA	243.501	1.4718	0.225221	-6.5349	6.36538e-11	4.27868e-08
ENSG00000257433	LOC105369748	168.034	1.61052	0.211957	-7.59833	2.99969e-14	3.02449e-11
ENSG00000257771	LINC02395	10.6978	4.10017	0.976608	-4.19838	2.68833e-05	0.00414557
ENSG00000258033	NA	9.47524	2.82286	0.793922	-3.55559	0.000377129	0.0313634
ENSG00000258413	NA	71.9654	1.24823	0.29178	-4.27799	1.88587e-05	0.00312899
ENSG00000258613	NA	4.71635	5.84416	1.45659	-4.01223	6.01484e-05	0.00772937
ENSG00000259719	NA	48.8248	1.19735	0.331975	-3.60674	0.000310074	0.0271859
ENSG00000260101	LOC101927402	127.673	1.14885	0.264948	-4.33614	1.45007e-05	0.00255125
ENSG00000260310	NA	28.9299	1.99772	0.429352	-4.65288	3.27327e-06	0.000773052
ENSG00000260360	NA	63.0141	1.20593	0.290498	-4.15125	3.3066e-05	0.00501056
ENSG00000260633	NA	34.0732	1.5804	0.412797	-3.8285	0.000128925	0.013795
ENSG00000260859	NA	9.89819	-3.47579	0.880088	3.94937	7.83586e-05	0.0094228
ENSG00000260996	NA	34.5362	-1.52412	0.387614	3.93207	8.42181e-05	0.00994495
ENSG00000261334	NA	57.5379	1.61826	0.354278	-4.56777	4.92935e-06	0.00105059
ENSG00000261614	NA	26.2505	1.50014	0.433855	-3.45769	0.000544822	0.0417617
ENSG00000262001	NA	24.4987	1.52204	0.447613	-3.40035	0.000672997	0.048654
ENSG00000262172	NA	89.9953	1.96426	0.276273	-7.10984	1.16178e-12	1.0152e-09
ENSG00000263490	NA	7.4015	4.63263	1.23671	-3.74592	0.000179733	0.0182624
ENSG00000263681	MIR3197	8.81637	2.75815	0.804652	-3.42776	0.000608589	0.0451306
ENSG00000264349	MIR4258	68.1969	1.42883	0.350881	-4.07213	4.65847e-05	0.0064274
ENSG00000265345	MIR5188	30.5393	2.60296	0.472673	-5.5069	3.65208e-08	1.56949e-05
ENSG00000266589	MIR4512	33.2402	1.48959	0.403295	-3.69354	0.000221152	0.0214342
ENSG00000267432	NA	169.285	1.39884	0.235196	-5.94754	2.72207e-09	1.37229e-06
ENSG00000267544	NA	30.512	1.4699	0.413003	-3.55905	0.000372195	0.0313634
ENSG00000267586	LINC00907	31.5283	1.41025	0.388287	-3.63197	0.000281267	0.0259102
ENSG00000269473	NA	208.494	-1.00119	0.185223	5.40532	6.46926e-08	2.55802e-05
ENSG00000269814	NA	27.6983	-1.62095	0.438919	3.69305	0.000221578	0.0214342
ENSG00000269889	NA	72.5859	1.30565	0.279583	-4.67001	3.01181e-06	0.000731062
ENSG00000271158	NA	7.72841	6.54975	1.35575	-4.83108	1.35794e-06	0.000382778
ENSG00000271396	NA	68.7719	1.08824	0.312528	-3.48208	0.000497542	0.0389764
ENSG00000271746	NA	49.2811	1.22919	0.329302	-3.73272	0.000189421	0.0190256
ENSG00000271991	NA	101.503	1.07984	0.291784	-3.70084	0.000214888	0.0210198
ENSG00000272142	LYRM4-AS1	64.2328	-1.08742	0.29073	3.74031	0.000183795	0.018603
ENSG00000272150	NBPF25P	286.842	1.01253	0.194995	-5.19256	2.07421e-07	7.55213e-05
ENSG00000272721	NA	111.343	1.29265	0.235941	-5.47872	4.28419e-08	1.7827e-05
ENSG00000273010	NA	1287.73	1.08001	0.136068	-7.93731	2.06607e-15	2.57914e-12
ENSG00000273456	NA	95.1661	1.02299	0.24939	-4.10195	4.09689e-05	0.00583695
ENSG00000274292	NA	52.6518	1.31772	0.325677	-4.04609	5.20798e-05	0.00688125
ENSG00000275198	NA	156.374	1.02364	0.225828	-4.53285	5.81933e-06	0.00121074
ENSG00000275549	STPG3-AS1	197.231	-1.24349	0.256721	4.84375	1.2741e-06	0.00036305
ENSG00000277173	NA	26.0623	2.90813	0.49392	-5.88786	3.91236e-09	1.93514e-06
ENSG00000277591	NA	13.8085	4.51791	0.899312	-5.02374	5.06749e-07	0.000166055
ENSG00000279066	NA	156.982	4.22035	0.310745	-13.5814	5.16129e-42	6.76516e-38
ENSG00000279488	NA	623.481	1.00632	0.160219	-6.2809	3.36617e-10	2.00555e-07
ENSG00000279691	NA	119.854	2.22165	0.271001	-8.19793	2.4456e-16	3.37428e-13
ENSG00000280367	NA	136.483	1.69661	0.279101	-6.07886	1.21041e-09	6.55544e-07
ENSG00000282855	NA	74.4666	1.65747	0.272749	-6.0769	1.22532e-09	6.55544e-07
ENSG00000283041	NA	1245.49	1.19369	0.16821	-7.09644	1.28014e-12	1.08254e-09
ENSG00000283445	NA	47.1433	-1.88985	0.382508	4.94067	7.78536e-07	0.00024011
ENSG00000283795	MIR4426	76.5795	1.27194	0.271693	-4.68156	2.84703e-06	0.000704102
ENSG00000283959	NA	57.5942	-1.42794	0.343253	4.16004	3.18199e-05	0.00487812
ENSG00000285848	NA	35.4556	-2.30958	0.418812	5.51459	3.49597e-08	1.55032e-05
ENSG00000285904	NA	58.6049	1.72626	0.329082	-5.24566	1.5572e-07	5.74958e-05
ENSG00000285928	NA	164.284	1.14446	0.203555	-5.62237	1.88359e-08	8.51352e-06

## Sheet: ABEmax-ABEsite16
Supplementary Data 5: DEGs of ABEmax-ABEsite16-transfected samples compared with nCas-NT samples
ID	Genename	baseMean	log2FoldChange	lfcSE	stat	pvalue	padj
ENSG00000007968	E2F2	13521	1.06879	0.0691086	-15.4653	5.94611e-54	6.11491e-51
ENSG00000008710	PKD1	6426.69	1.10822	0.0803246	-13.7967	2.66641e-43	1.82807e-40
ENSG00000074964	ARHGEF10L	1522.58	1.19404	0.0981276	-12.1682	4.58926e-34	2.49858e-31
ENSG00000079337	RAPGEF3	650.08	2.38513	0.131101	-18.1931	5.84939e-74	1.20309e-70
ENSG00000080511	RDH8	11.9438	1.76605	0.686103	-2.57403	0.0100522	0.0362298
ENSG00000087085	ACHE	850.659	1.03239	0.124833	-8.27015	1.33786e-16	1.23209e-14
ENSG00000087237	CETP	72.633	1.15241	0.288664	-3.99223	6.54548e-05	0.000503797
ENSG00000087494	PTHLH	78.4987	1.06407	0.275444	-3.86312	0.000111947	0.000806013
ENSG00000090382	LYZ	9.09429	-2.16131	0.796027	2.71513	0.006625	0.0254589
ENSG00000090554	FLT3LG	81.6691	-1.03078	0.293956	3.50659	0.000453896	0.00269454
ENSG00000090975	PITPNM2	1279.44	1.01604	0.101258	-10.0342	1.07873e-23	2.56005e-21
ENSG00000091010	POU4F3	25.3908	1.34769	0.449186	-3.00029	0.00269724	0.012087
ENSG00000091128	LAMB4	49.1092	1.09057	0.380539	-2.86586	0.00415883	0.0173505
ENSG00000091592	NLRP1	71.2799	1.25604	0.292885	-4.2885	1.7988e-05	0.000161404
ENSG00000091831	ESR1	58.7157	1.67977	0.309088	-5.43462	5.49126e-08	9.59652e-07
ENSG00000092345	DAZL	9.21316	3.72593	0.991276	-3.75872	0.000170784	0.00115801
ENSG00000095370	SH2D3C	262.434	1.14183	0.168608	-6.77214	1.2689e-11	4.84301e-10
ENSG00000095932	SMIM24	25.2797	-1.2522	0.484289	2.58565	0.00971944	0.0351674
ENSG00000100095	SEZ6L	21.5044	1.89244	0.56813	-3.331	0.00086534	0.00462629
ENSG00000100276	RASL10A	125.561	1.15523	0.217081	-5.32165	1.0283e-07	1.66098e-06
ENSG00000100433	KCNK10	5.98194	2.64458	1.03342	-2.55905	0.0104959	0.0375427
ENSG00000100884	CPNE6	36.7325	1.0611	0.379736	-2.7943	0.00520117	0.0208419
ENSG00000101255	TRIB3	7356.9	1.04361	0.0755918	-13.8058	2.35046e-43	1.67344e-40
ENSG00000103196	CRISPLD2	368.024	-1.57033	0.173938	9.02811	1.74655e-19	2.37723e-17
ENSG00000103522	IL21R	52.5473	1.1471	0.322624	-3.55554	0.000377206	0.00229838
ENSG00000104055	TGM5	9.1621	2.20501	0.872877	-2.52614	0.0115323	0.0405024
ENSG00000105122	RASAL3	36.2346	-1.51495	0.435169	3.48128	0.000499015	0.00291672
ENSG00000105146	AURKC	157.773	1.10652	0.210879	-5.24717	1.54451e-07	2.40053e-06
ENSG00000105398	SULT2A1	213.583	-1.38709	0.206177	6.72768	1.72386e-11	6.43353e-10
ENSG00000105550	FGF21	197.554	2.52172	0.192207	-13.1198	2.53637e-39	1.56503e-36
ENSG00000105851	PIK3CG	11.3157	2.91265	0.805141	-3.61756	0.000297392	0.00188142
ENSG00000106366	SERPINE1	42.7977	1.37102	0.357297	-3.83719	0.000124449	0.000880272
ENSG00000106948	AKNA	623.113	1.40502	0.149689	-9.38625	6.2177e-21	1.0369e-18
ENSG00000108405	P2RX1	64.3433	1.05207	0.321154	-3.27592	0.00105319	0.00547004
ENSG00000109846	CRYAB	464.544	4.17119	0.176278	-23.6625	8.76943e-124	5.41103e-120
ENSG00000111452	ADGRD1	26.7166	1.54631	0.458253	-3.37436	0.000739882	0.0040665
ENSG00000111704	NANOG	21.9201	1.36979	0.488601	-2.80348	0.00505536	0.0204011
ENSG00000112175	BMP5	81.741	-1.60627	0.296699	5.41382	6.16951e-08	1.06137e-06
ENSG00000112195	TREML2	11.6725	1.92226	0.687439	-2.79627	0.00516964	0.0207582
ENSG00000112245	PTP4A1	92.7913	1.00539	0.263795	-3.81126	0.000138259	0.000963596
ENSG00000113212	PCDHB7	6.33368	2.75101	1.03178	-2.66627	0.00766984	0.0287169
ENSG00000113248	PCDHB15	42.6051	1.12026	0.368928	-3.03654	0.00239313	0.0109543
ENSG00000113430	IRX4	48.0041	1.63578	0.359936	-4.54463	5.50328e-06	5.66266e-05
ENSG00000114019	AMOTL2	5473.06	1.29043	0.094444	-13.6634	1.67928e-42	1.11019e-39
ENSG00000114757	PEX5L	107.964	1.05739	0.23716	-4.45856	8.25116e-06	8.1373e-05
ENSG00000115461	IGFBP5	4966.69	-1.38688	0.212773	6.51813	7.1187e-11	2.30778e-09
ENSG00000115596	WNT6	80.5652	1.70277	0.282641	-6.0245	1.69634e-09	4.16458e-08
ENSG00000115607	IL18RAP	39.6171	1.60776	0.414978	-3.87432	0.000106924	0.000774663
ENSG00000115902	SLC1A4	5235.79	1.20148	0.0778395	-15.4353	9.47156e-54	9.22779e-51
ENSG00000116761	CTH	4355.32	1.43629	0.11358	-12.6456	1.18257e-36	7.06148e-34
ENSG00000116882	HAO2	29.9319	1.24664	0.492321	-2.53216	0.0113362	0.039978
ENSG00000117598	PLPPR5	102.723	1.11322	0.234723	-4.74271	2.10882e-06	2.39487e-05
ENSG00000117983	MUC5B	43.0194	-1.20072	0.347427	3.45605	0.000548163	0.00316009
ENSG00000120094	HOXB1	16.9933	2.94354	0.64666	-4.55191	5.31613e-06	5.49453e-05
ENSG00000120129	DUSP1	9203.61	1.16664	0.0823909	-14.1598	1.62423e-45	1.25276e-42
ENSG00000120332	TNN	174.922	1.34567	0.216545	-6.21429	5.15572e-10	1.37717e-08
ENSG00000120675	DNAJC15	57.3996	-1.91806	0.34489	5.56137	2.67672e-08	4.99987e-07
ENSG00000120694	HSPH1	40507.7	1.26948	0.0904459	-14.0358	9.41545e-45	6.97157e-42
ENSG00000120708	TGFBI	12.8333	2.05825	0.681514	-3.02011	0.00252684	0.0114615
ENSG00000120903	CHRNA2	22.7519	2.28089	0.534231	-4.26948	1.95927e-05	0.000173842
ENSG00000121281	ADCY7	1204.4	1.26644	0.114796	-11.0321	2.67594e-28	9.17301e-26
ENSG00000122641	INHBA	164.519	1.06977	0.24288	-4.40452	1.06017e-05	0.000101263
ENSG00000124092	CTCFL	14.0234	-2.14078	0.706544	3.02993	0.00244606	0.0111443
ENSG00000124143	ARHGAP40	51.8428	1.02367	0.315438	-3.24524	0.00117354	0.00599264
ENSG00000124194	GDAP1L1	117.132	2.63386	0.261003	-10.0913	6.03647e-24	1.48988e-21
ENSG00000124216	SNAI1	719.043	-1.25267	0.329445	3.80236	0.000143323	0.000994022
ENSG00000125337	KIF25	67.5543	1.29054	0.29395	-4.39034	1.13174e-05	0.000107105
ENSG00000125414	MYH2	7.33429	2.65424	0.971013	-2.73347	0.00626701	0.0243154
ENSG00000125533	BHLHE23	13.2984	1.67438	0.6406	-2.61377	0.00895489	0.0327921
ENSG00000127241	MASP1	70.7326	1.28165	0.293168	-4.37173	1.23264e-05	0.000115531
ENSG00000128165	ADM2	1013.64	1.62178	0.294357	-5.50956	3.59739e-08	6.57368e-07
ENSG00000128965	CHAC1	3678.86	2.15573	0.0956962	-22.5269	2.26406e-112	1.04775e-108
ENSG00000129244	ATP1B2	348.902	-1.18022	0.163603	7.21396	5.43497e-13	2.74882e-11
ENSG00000129654	FOXJ1	192.366	1.07407	0.216244	-4.96694	6.80167e-07	8.89165e-06
ENSG00000130052	STARD8	653.249	1.00488	0.151545	-6.6309	3.33643e-11	1.14584e-09
ENSG00000130487	KLHDC7B	24.8338	2.35313	0.494755	-4.75616	1.97314e-06	2.25662e-05
ENSG00000130518	IQCN	233.466	-1.21842	0.178971	6.80793	9.90151e-12	3.86681e-10
ENSG00000130540	SULT4A1	2488.25	1.04469	0.102708	-10.1715	2.65802e-24	6.92994e-22
ENSG00000130711	PRDM12	47.9595	1.8573	0.345584	-5.37439	7.68438e-08	1.28149e-06
ENSG00000130766	SESN2	33420.6	1.46615	0.0710023	-20.6493	9.90986e-95	2.62059e-91
ENSG00000131864	USP29	9.14095	3.33476	0.926425	-3.5996	0.000318702	0.00199307
ENSG00000132002	DNAJB1	64034.6	2.47974	0.0708545	-34.9977	2.4418e-268	2.26001e-264
ENSG00000133980	VRTN	52.4737	1.29889	0.325754	-3.98734	6.68174e-05	0.000512793
ENSG00000134438	RAX	53.419	1.12179	0.321696	-3.48712	0.000488247	0.00286282
ENSG00000134470	IL15RA	195.591	1.10486	0.192822	-5.72997	1.00447e-08	2.07984e-07
ENSG00000134757	DSG3	38.3953	1.1356	0.40768	-2.78553	0.00534403	0.0212951
ENSG00000134765	DSC1	50.3675	1.8857	0.334903	-5.63059	1.79592e-08	3.51047e-07
ENSG00000135046	ANXA1	314.388	1.12819	0.374429	-3.0131	0.00258591	0.0116865
ENSG00000135409	AMHR2	106.071	-1.03044	0.231773	4.44592	8.75152e-06	8.55781e-05
ENSG00000135625	EGR4	12.255	2.22175	0.682568	-3.25499	0.00113394	0.00582906
ENSG00000136244	IL6	9.8468	1.85676	0.741369	-2.5045	0.0122624	0.0425472
ENSG00000137270	GCM1	173.832	1.39606	0.208165	-6.70649	1.99365e-11	7.29339e-10
ENSG00000137707	BTG4	9.99144	1.853	0.729978	-2.53843	0.0111352	0.0393816
ENSG00000137731	FXYD2	43.1391	3.41899	0.439763	-7.77461	7.56794e-15	5.22725e-13
ENSG00000137960	GIPC2	123.298	2.02664	0.235008	-8.62369	6.48281e-18	7.31728e-16
ENSG00000138083	SIX3	33.5547	1.00332	0.387078	-2.59204	0.00954091	0.0345891
ENSG00000138798	EGF	152.712	1.00515	0.190775	-5.26877	1.37338e-07	2.16916e-06
ENSG00000139269	INHBE	2077.65	1.95084	0.115832	-16.842	1.20205e-63	1.71163e-60
ENSG00000140465	CYP1A1	329.485	-1.34045	0.52931	2.53245	0.0113268	0.0399525
ENSG00000140961	OSGIN1	180.43	1.60523	0.189149	-8.48659	2.12798e-17	2.20061e-15
ENSG00000141437	SLC25A52	25.9691	1.24301	0.476571	-2.60824	0.00910099	0.0331958
ENSG00000141738	GRB7	71.8134	1.04349	0.284159	-3.67222	0.000240457	0.00155687
ENSG00000142233	NTN5	115.777	1.19752	0.220561	-5.42941	5.65401e-08	9.79976e-07
ENSG00000142449	FBN3	119.074	1.04239	0.224133	-4.65079	3.30672e-06	3.58796e-05
ENSG00000142528	ZNF473	10836.2	1.00103	0.093674	-10.6863	1.18015e-26	3.58128e-24
ENSG00000142700	DMRTA2	186.277	1.34191	0.212638	-6.31077	2.77659e-10	7.82306e-09
ENSG00000143595	AQP10	99.5067	1.49478	0.298786	-5.00283	5.64937e-07	7.51801e-06
ENSG00000144821	MYH15	369.283	1.02721	0.145381	-7.06565	1.59862e-12	7.43517e-11
ENSG00000144834	TAGLN3	47.1559	1.40376	0.367771	-3.81695	0.000135113	0.000945228
ENSG00000146013	GFRA3	280.075	1.34282	0.163402	-8.21786	2.07167e-16	1.81747e-14
ENSG00000146453	PNLDC1	1184.38	2.21471	0.128516	-17.233	1.50222e-66	2.52796e-63
ENSG00000146674	IGFBP3	44.1771	-1.10172	0.36925	2.98368	0.00284805	0.0126458
ENSG00000146755	TRIM50	17.9728	1.59018	0.590126	-2.69465	0.00704626	0.0268216
ENSG00000146926	ASB10	54.8451	1.00838	0.315122	-3.19997	0.00137443	0.00684849
ENSG00000147485	PXDNL	61.6347	1.05327	0.301324	-3.49549	0.000473187	0.00278954
ENSG00000148357	HMCN2	84.5876	1.26836	0.288165	-4.40149	1.07511e-05	0.000102478
ENSG00000148482	SLC39A12	36.28	1.16298	0.40269	-2.88802	0.00387671	0.0163652
ENSG00000148677	ANKRD1	465.672	1.78305	0.178018	-10.0162	1.29428e-23	2.99481e-21
ENSG00000148704	VAX1	186.701	1.06674	0.177045	-6.02524	1.6886e-09	4.1566e-08
ENSG00000148735	PLEKHS1	45.238	1.18211	0.409357	-2.88771	0.00388054	0.0163703
ENSG00000149257	SERPINH1	14564.3	1.19391	0.102646	-11.6314	2.85417e-31	1.39036e-28
ENSG00000149633	KIAA1755	27.43	1.49167	0.460031	-3.24253	0.00118472	0.0060414
ENSG00000151929	BAG3	9942.41	1.71744	0.0970896	-17.6892	5.07753e-70	9.39902e-67
ENSG00000152137	HSPB8	576.933	1.46374	0.134862	-10.8536	1.91695e-27	6.33655e-25
ENSG00000153253	SCN3A	47.981	1.16948	0.332772	-3.51437	0.000440806	0.00262372
ENSG00000153266	FEZF2	43.2184	2.5403	0.380558	-6.67521	2.4688e-11	8.78793e-10
ENSG00000153303	FRMD1	29.1126	2.31123	0.465694	-4.96297	6.94218e-07	9.05615e-06
ENSG00000154415	PPP1R3A	12.922	-2.94587	0.743989	3.95956	7.50879e-05	0.000568488
ENSG00000155066	PROM2	84.3544	1.8027	0.2762	-6.52679	6.71954e-11	2.19762e-09
ENSG00000158516	CPA2	57.9011	1.07057	0.310881	-3.44367	0.000573878	0.00328379
ENSG00000159387	IRX6	361.608	1.12599	0.139327	-8.0816	6.39224e-16	5.16711e-14
ENSG00000159556	ISL2	3511.21	1.08444	0.0980788	-11.0568	2.03207e-28	7.2338e-26
ENSG00000160111	CPAMD8	79.0415	1.07529	0.287066	-3.74581	0.000179813	0.00121081
ENSG00000160570	DEDD2	11987.4	1.76482	0.0837219	-21.0795	1.22689e-98	3.78515e-95
ENSG00000160953	PWWP3A	7835.38	1.13352	0.0715677	-15.8384	1.69022e-56	2.08584e-53
ENSG00000161031	PGLYRP2	2.22863	-4.61887	1.81642	2.54284	0.0109955	0.0389845
ENSG00000161270	NPHS1	32.2613	1.43317	0.438891	-3.26544	0.00109295	0.00565279
ENSG00000162006	NA	25.3587	-1.21043	0.480835	2.51734	0.0118244	0.0413139
ENSG00000162461	SLC25A34	41.2944	1.06325	0.351988	-3.02069	0.002522	0.0114423
ENSG00000162594	IL23R	18.4926	1.30443	0.528016	-2.47044	0.0134949	0.0460128
ENSG00000162620	LRRIQ3	435.787	-1.13612	0.124254	9.14355	6.04362e-20	8.80893e-18
ENSG00000162733	DDR2	5124.29	1.06466	0.0955654	-11.1407	7.95122e-29	3.00377e-26
ENSG00000162772	ATF3	19550.6	1.22253	0.0967835	-12.6316	1.41337e-36	8.17591e-34
ENSG00000162949	CAPN13	16.1724	1.90089	0.62915	-3.02137	0.00251638	0.0114196
ENSG00000163132	MSX1	2150.35	1.11986	0.0972407	-11.5164	1.09069e-30	4.78066e-28
ENSG00000163673	DCLK3	14.5408	1.782	0.61507	-2.89723	0.00376478	0.0159986
ENSG00000163734	CXCL3	53.4474	1.31754	0.369679	-3.56401	0.000365233	0.00223357
ENSG00000163803	PLB1	50.2278	1.48534	0.326777	-4.54544	5.48209e-06	5.64713e-05
ENSG00000164438	TLX3	89.1376	1.13268	0.275123	-4.11698	3.83862e-05	0.000315107
ENSG00000164458	TBXT	49.374	1.0006	0.39234	-2.55034	0.0107617	0.0382949
ENSG00000164520	RAET1E	34.101	1.24011	0.504903	-2.45614	0.0140438	0.0475777
ENSG00000164626	KCNK5	3011.6	1.10039	0.0760787	-14.4639	2.0488e-47	1.72387e-44
ENSG00000164949	GEM	702.007	1.1556	0.167695	-6.8911	5.53617e-12	2.28241e-10
ENSG00000165943	MOAP1	161.203	1.00164	0.198727	-5.04027	4.64876e-07	6.31351e-06
ENSG00000166123	GPT2	11266.5	1.02927	0.0716895	-14.3573	9.59239e-47	7.72021e-44
ENSG00000166558	SLC38A8	27.1962	1.3695	0.46023	-2.9757	0.00292321	0.012921
ENSG00000167895	TMC8	118.979	-1.75343	0.308197	5.68932	1.27548e-08	2.56915e-07
ENSG00000170748	RBMXL2	25.3859	1.96942	0.46918	-4.19759	2.69775e-05	0.000230236
ENSG00000171631	P2RY6	3.95675	4.41467	1.54224	-2.86251	0.00420303	0.0175053
ENSG00000171864	PRND	7.02676	2.56953	0.999739	-2.5702	0.0101641	0.0365459
ENSG00000171951	SCG2	52.6199	1.02666	0.318389	-3.22455	0.0012617	0.0063708
ENSG00000172216	CEBPB	1531.5	1.50252	0.0890981	-16.8637	8.32578e-64	1.28432e-60
ENSG00000172247	C1QTNF4	43.4705	1.13745	0.38858	-2.92719	0.00342034	0.0147139
ENSG00000172497	ACOT12	33.014	1.53375	0.444938	-3.4471	0.000566636	0.00325038
ENSG00000172548	NIPAL4	43.1091	1.06309	0.346207	-3.07067	0.00213577	0.00995347
ENSG00000173110	HSPA6	31580.2	5.61343	0.101484	-55.3135	0	0
ENSG00000174788	PCP2	150.969	1.30499	0.2165	-6.02767	1.66341e-09	4.10552e-08
ENSG00000174951	FUT1	866.333	2.55578	0.116709	-21.8987	2.6711e-106	9.88895e-103
ENSG00000175084	DES	22.6404	-1.34028	0.504754	2.65532	0.00792334	0.0295482
ENSG00000175318	GRAMD2A	32.549	-1.23498	0.429468	2.87561	0.00403247	0.0169187
ENSG00000176046	NUPR1	255.534	1.84034	0.198527	-9.26996	1.8622e-20	2.89674e-18
ENSG00000176428	VPS37D	887.395	1.10497	0.105078	-10.5157	7.31234e-26	2.11498e-23
ENSG00000176635	HORMAD2	34.8302	1.45711	0.419795	-3.471	0.000518523	0.00301836
ENSG00000176774	MAGEB18	2.73287	-4.89463	1.71022	2.862	0.00420982	0.0175158
ENSG00000177303	CASKIN2	4541.25	1.0011	0.0757675	-13.2128	7.40679e-40	4.72783e-37
ENSG00000178297	TMPRSS9	459.351	1.54136	0.18281	-8.43148	3.41319e-17	3.47151e-15
ENSG00000178381	ZFAND2A	4554.99	1.60141	0.0975213	-16.4211	1.35087e-60	1.78613e-57
ENSG00000179046	TRIML2	42.1879	2.93702	0.453608	-6.4748	9.49353e-11	2.96849e-09
ENSG00000179165	PXT1	50.6689	1.29052	0.324282	-3.97963	6.90232e-05	0.000526448
ENSG00000179546	HTR1D	208.747	1.14089	0.18581	-6.1401	8.24712e-10	2.12918e-08
ENSG00000179674	ARL14	18.0671	1.77131	0.57222	-3.09551	0.00196477	0.00925205
ENSG00000179915	NRXN1	62.1125	-1.17703	0.301704	3.90128	9.56848e-05	0.000700919
ENSG00000180574	EIF2S3B	202.096	1.19857	0.170452	-7.03172	2.04004e-12	9.23306e-11
ENSG00000180871	CXCR2	24.0404	1.14316	0.460404	-2.48294	0.0130303	0.0447169
ENSG00000182050	MGAT4C	13.3793	-1.97481	0.689819	2.8628	0.00419916	0.017499
ENSG00000182272	B4GALNT4	699.781	1.02544	0.113222	-9.0569	1.34205e-19	1.89638e-17
ENSG00000182580	EPHB3	1423.78	1.22697	0.127688	-9.60909	7.31912e-22	1.39674e-19
ENSG00000182896	TMEM95	37.1799	1.43912	0.392956	-3.66229	0.000249968	0.00161281
ENSG00000183421	RIPK4	3536.31	1.0784	0.0734494	-14.6822	8.37876e-49	7.75496e-46
ENSG00000183655	KLHL25	4298.03	1.6431	0.085824	-19.145	1.06636e-81	2.46741e-78
ENSG00000183831	ANKRD45	18.9707	1.4098	0.550919	-2.559	0.0104975	0.0375427
ENSG00000183889	NA	386.816	1.14366	0.13521	-8.4584	2.71065e-17	2.7722e-15
ENSG00000184545	DUSP8	1005.36	1.3965	0.0956292	-14.6032	2.67852e-48	2.36105e-45
ENSG00000184697	CLDN6	226.27	-1.4391	0.191043	7.53286	4.96391e-14	3.08345e-12
ENSG00000184719	RNLS	14.9481	-1.78619	0.655226	2.72607	0.00640939	0.024764
ENSG00000185633	NDUFA4L2	339.5	1.29356	0.164687	-7.85465	4.0088e-15	2.86513e-13
ENSG00000185863	TMEM210	16.4387	-2.04371	0.6163	3.3161	0.000912843	0.0048445
ENSG00000186115	CYP4F2	79.864	1.39306	0.315153	-4.42026	9.85844e-06	9.50962e-05
ENSG00000186352	ANKRD37	90.7838	1.04385	0.259676	-4.01981	5.82443e-05	0.000454537
ENSG00000186479	RGS7BP	35.9744	1.15955	0.379777	-3.05323	0.00226393	0.0104456
ENSG00000186529	CYP4F3	177.851	1.48347	0.22238	-6.6709	2.54237e-11	8.98127e-10
ENSG00000187017	ESPN	34.3157	1.0211	0.417785	-2.44408	0.0145224	0.0489406
ENSG00000187479	C11orf96	189.383	1.28382	0.192537	-6.66793	2.59434e-11	9.1474e-10
ENSG00000187678	SPRY4	45.3634	1.65153	0.472684	-3.49393	0.000475967	0.00280325
ENSG00000187950	OVCH1	32.8549	1.14512	0.418969	-2.73317	0.00627272	0.0243273
ENSG00000188306	LRRIQ4	48.3145	-1.03765	0.327588	3.16754	0.00153736	0.00752463
ENSG00000188522	FAM83G	3175.68	1.28827	0.0814505	-15.8166	2.39131e-56	2.7666e-53
ENSG00000188573	FBLL1	355.669	1.71055	0.154116	-11.0991	1.26705e-28	4.69087e-26
ENSG00000196166	C8orf86	20.9878	3.07075	0.616635	-4.97986	6.36303e-07	8.40728e-06
ENSG00000196517	SLC6A9	1556.68	1.19105	0.0993919	-11.9834	4.34164e-33	2.17211e-30
ENSG00000197272	IL27	7.39668	3.09117	1.00208	-3.08475	0.00203724	0.00955445
ENSG00000197471	SPN	31.254	1.2471	0.446118	-2.79546	0.00518263	0.0207878
ENSG00000197599	CCDC154	36.9386	-1.06955	0.398668	2.6828	0.00730078	0.02762
ENSG00000197768	STPG3	207.324	-1.1505	0.225748	5.09641	3.46158e-07	4.88022e-06
ENSG00000198796	ALPK2	60.9668	1.11267	0.291104	-3.82225	0.000132239	0.000927932
ENSG00000203747	FCGR3A	7.50237	5.35959	1.3849	-3.87002	0.000108826	0.000787521
ENSG00000203811	H3C14	76.3511	1.53993	0.298187	-5.16431	2.41332e-07	3.54266e-06
ENSG00000203852	H3C15	68.7976	1.55361	0.326502	-4.75836	1.95168e-06	2.23423e-05
ENSG00000204291	COL15A1	17.8288	1.75711	0.553221	-3.17614	0.0014925	0.00733025
ENSG00000204389	HSPA1A	343.359	2.61471	0.167946	-15.5688	1.18663e-54	1.2921e-51
ENSG00000204677	FAM153CP	231.144	1.05313	0.158506	-6.64408	3.05125e-11	1.05969e-09
ENSG00000205592	MUC19	423.087	1.49327	0.32926	-4.53523	5.75408e-06	5.86852e-05
ENSG00000213638	ADAT3	1067.42	1.42052	0.124278	-11.4302	2.95518e-30	1.1639e-27
ENSG00000213937	CLDN9	35.3285	-1.29796	0.404159	3.2115	0.00132043	0.00661728
ENSG00000213988	ZNF90	43.2505	1.49299	0.34822	-4.28749	1.80706e-05	0.000161988
ENSG00000214226	C17orf67	327.229	1.28053	0.14384	-8.90249	5.46074e-19	6.82998e-17
ENSG00000214717	ZBED1	15.4862	1.49727	0.598393	-2.50215	0.012344	0.0427982
ENSG00000215644	GCGR	18.163	1.51212	0.55511	-2.724	0.00644963	0.0248935
ENSG00000223638	RFPL4A	19.4567	-2.13441	0.601095	3.55086	0.000383967	0.00233341
ENSG00000226321	CROCC2	13.9159	-2.29735	0.648188	3.54426	0.00039372	0.00238175
ENSG00000231767	NA	100.901	1.27025	0.243639	-5.21366	1.85147e-07	2.81616e-06
ENSG00000232113	TEX50	12.9086	1.5649	0.642402	-2.43601	0.0148503	0.0498538
ENSG00000234965	SHISA8	290.697	1.00619	0.149803	-6.71671	1.8587e-11	6.84025e-10
ENSG00000242715	CCDC169	26.0246	1.66346	0.46356	-3.58845	0.000332645	0.00206215
ENSG00000244405	ETV5	248.642	1.13815	0.182301	-6.24327	4.28519e-10	1.16499e-08
ENSG00000248746	ACTN3	113.827	1.41766	0.227851	-6.22187	4.91253e-10	1.31982e-08
ENSG00000255767	NA	56.705	-1.72693	0.33425	5.16658	2.38417e-07	3.50822e-06
ENSG00000256463	SALL3	96.2897	1.38217	0.239935	-5.7606	8.38173e-09	1.77163e-07
ENSG00000258429	PDF	335.267	1.11586	0.142771	-7.81572	5.4648e-15	3.83178e-13
ENSG00000260314	MRC1	219.064	1.58651	0.201232	-7.88399	3.17094e-15	2.30185e-13
ENSG00000260325	HSPB9	87.1035	1.056	0.268088	-3.93901	8.1819e-05	0.000612187
ENSG00000260691	ANKRD20A1	17.2139	1.50184	0.565603	-2.6553	0.00792379	0.0295482
ENSG00000268223	ARL14EPL	9.18965	2.60245	0.85066	-3.05933	0.00221834	0.0102865
ENSG00000269533	NA	54.2767	1.06553	0.32417	-3.28693	0.00101284	0.00529175
ENSG00000272196	H2AC19	55.3691	1.22227	0.316129	-3.86636	0.00011047	0.000797548
ENSG00000275674	NA	58.7346	1.16009	0.299918	-3.86804	0.000109715	0.000793024
ENSG00000277639	LOC105371267	70.5669	-1.0053	0.317984	3.16149	0.00156965	0.00764624
ENSG00000284797	LOC729966	3.57163	-4.26915	1.58395	2.69526	0.00703343	0.0267782
ENSG00000285283	NA	30.2045	1.21434	0.432114	-2.81023	0.00495058	0.0200367
ENSG00000285713	NA	16.2126	1.49265	0.584831	-2.55227	0.0107025	0.0381281
ENSG00000285938	NA	56.9512	1.77299	0.342587	-5.17532	2.27526e-07	3.3802e-06
ENSG00000082929	LINC01587	21.4563	4.62756	0.757866	-6.10604	1.02135e-09	3.19383e-07
ENSG00000130600	H19	50.9672	-1.77465	0.388866	4.56366	5.0269e-06	0.00049671
ENSG00000132967	NA	247.792	-1.01407	0.215513	4.70539	2.53379e-06	0.000281792
ENSG00000176840	MIR7-3HG	229.331	1.6056	0.412477	-3.89258	9.91822e-05	0.00558576
ENSG00000177855	NA	195.356	1.09718	0.190566	-5.7575	8.53696e-09	2.12274e-06
ENSG00000178429	NA	75.3958	1.86913	0.269274	-6.94135	3.88384e-12	1.8111e-09
ENSG00000179571	NA	23.8991	3.46948	0.572561	-6.05959	1.36469e-09	4.122e-07
ENSG00000179935	LINC00652	146.88	-1.24204	0.220078	5.64364	1.66489e-08	3.71871e-06
ENSG00000180422	LINC00304	32.0953	1.59827	0.384972	-4.15164	3.30094e-05	0.00227573
ENSG00000180662	NA	18.6939	3.21118	0.611186	-5.25402	1.48816e-07	2.60233e-05
ENSG00000181101	NA	22.0403	1.76332	0.484838	-3.63693	0.000275905	0.012579
ENSG00000181201	NA	113.664	1.00806	0.220149	-4.57898	4.67252e-06	0.000468662
ENSG00000183199	NA	157.464	1.1959	0.208397	-5.73859	9.5466e-09	2.28602e-06
ENSG00000185641	NA	133.441	1.14276	0.201515	-5.67085	1.42091e-08	3.28415e-06
ENSG00000187013	C17orf82	57.5945	1.15949	0.291062	-3.98365	6.78659e-05	0.0041
ENSG00000197588	KLKP1	236.909	2.06485	0.215687	-9.57335	1.03494e-21	1.71929e-18
ENSG00000200243	NA	83.1528	2.53133	0.284037	-8.91197	5.01317e-19	5.55208e-16
ENSG00000200418	SNORA63B	307.166	-1.18803	0.186886	6.35696	2.0578e-10	7.29283e-08
ENSG00000201912	NA	58.0302	3.58772	0.37868	-9.47427	2.6864e-21	3.96692e-18
ENSG00000202111	VTRNA1-2	54.1285	1.26033	0.32778	-3.84506	0.000120523	0.00657803
ENSG00000202400	SNORD82	84.7275	-1.16706	0.27133	4.30124	1.69843e-05	0.00130853
ENSG00000203523	NA	18.4888	-1.62205	0.501749	3.23278	0.00122591	0.0388375
ENSG00000204241	LINC02731	94.4651	2.53151	0.273751	-9.24749	2.29825e-20	3.05437e-17
ENSG00000204253	NA	301.001	2.01503	0.162676	-12.3867	3.08303e-35	1.02434e-31
ENSG00000205746	NA	153.537	1.3999	0.194933	-7.18146	6.89692e-13	3.66448e-10
ENSG00000206593	NA	4.89244	4.72828	1.44284	-3.27708	0.00104888	0.0346535
ENSG00000206625	RNU6-1	13110.8	1.00975	0.311955	-3.23685	0.00120859	0.0384262
ENSG00000206754	SNORD101	693.101	-1.13105	0.185466	6.09843	1.07116e-09	3.31062e-07
ENSG00000207123	NA	16.9412	5.02941	0.94998	-5.29423	1.19519e-07	2.11788e-05
ENSG00000207387	NA	7.66231	6.33913	1.39207	-4.55375	5.26978e-06	0.000514966
ENSG00000207547	MIR25	60.315	1.02105	0.300237	-3.40081	0.000671867	0.0246454
ENSG00000212643	NA	1599.76	1.0089	0.118976	-8.47988	2.25425e-17	2.13992e-14
ENSG00000212802	NA	332.752	1.2842	0.171545	-7.48612	7.09416e-14	4.48959e-11
ENSG00000212994	NA	35.4637	5.36796	0.718363	-7.47248	7.86953e-14	4.86447e-11
ENSG00000213080	NA	48.2416	1.15978	0.321162	-3.61119	0.000304791	0.0134128
ENSG00000213169	NA	21.766	1.73854	0.479001	-3.62952	0.000283945	0.0128355
ENSG00000213262	NA	8.03152	-2.65527	0.837575	3.17019	0.00152339	0.0453944
ENSG00000213430	NA	185.274	2.06466	0.194716	-10.6034	2.87194e-26	5.87201e-23
ENSG00000213553	NA	1424.65	1.04914	0.115335	-9.09642	9.33597e-20	1.12795e-16
ENSG00000213707	NA	41.418	-1.16646	0.356269	3.2741	0.00106	0.0349132
ENSG00000214016	NA	57.8326	2.54805	0.325619	-7.82526	5.06606e-15	3.63935e-12
ENSG00000214019	NA	13.0292	2.02393	0.640658	-3.15914	0.00158234	0.0467317
ENSG00000214144	NA	8.25304	2.91487	0.878686	-3.3173	0.000908906	0.0310923
ENSG00000214185	NA	50.1819	1.20359	0.311578	-3.86288	0.00011206	0.00621827
ENSG00000214295	NA	88.1396	1.26586	0.24695	-5.12595	2.96036e-07	4.79794e-05
ENSG00000214433	NA	117.906	1.23348	0.212438	-5.80632	6.38602e-09	1.65287e-06
ENSG00000214485	NA	179.812	1.04278	0.206238	-5.05619	4.27704e-07	6.38673e-05
ENSG00000214851	LINC00612	25.2464	1.48446	0.428484	-3.46445	0.000531312	0.0205266
ENSG00000216285	NA	70.8206	2.21655	0.292274	-7.58379	3.35613e-14	2.23015e-11
ENSG00000218208	NA	141.77	3.15008	0.246731	-12.7673	2.49777e-37	1.10651e-33
ENSG00000218227	NA	154.062	1.36171	0.206469	-6.59522	4.24617e-11	1.73636e-08
ENSG00000218358	RAET1K	440.433	1.34082	0.154691	-8.66775	4.40756e-18	4.50588e-15
ENSG00000219023	NA	120.154	2.34337	0.244604	-9.58027	9.67897e-22	1.71511e-18
ENSG00000219451	RPL23P8	44.3885	1.71464	0.340213	-5.03989	4.65793e-07	6.84021e-05
ENSG00000219682	NA	29.3785	1.54257	0.467512	-3.29953	0.00096848	0.0326264
ENSG00000220472	NA	153.571	2.84508	0.218518	-13.0199	9.43511e-39	5.0157e-35
ENSG00000220748	NA	6.34414	6.07747	1.38759	-4.37987	1.18752e-05	0.00097617
ENSG00000220875	NA	552.983	1.65383	0.467236	-3.53959	0.000400744	0.0166174
ENSG00000221420	SNORA81	58.4972	-1.1587	0.307208	3.77171	0.000162134	0.00835426
ENSG00000221500	SNORD100	740.467	-1.75206	0.192945	9.08062	1.07956e-19	1.2476e-16
ENSG00000221585	MIR1226	120.112	1.06789	0.212999	-5.01356	5.3431e-07	7.59463e-05
ENSG00000222259	NA	47.315	1.47101	0.343679	-4.28018	1.86739e-05	0.00141815
ENSG00000223718	NA	44.3794	1.36613	0.342101	-3.99334	6.51479e-05	0.00395349
ENSG00000223788	NA	6.90027	5.23765	1.37738	-3.80261	0.000143182	0.00753619
ENSG00000223803	NA	54.6541	1.43127	0.324233	-4.41432	1.01326e-05	0.000863221
ENSG00000224163	NA	22.4185	2.06613	0.508876	-4.06018	4.90349e-05	0.00314818
ENSG00000224536	LOC107985246	10.0839	2.30132	0.721699	-3.18876	0.00142886	0.0433056
ENSG00000224631	NA	646.026	1.1611	0.14683	-7.90777	2.62039e-15	2.04853e-12
ENSG00000224959	NA	31.6197	1.72119	0.409043	-4.20784	2.57826e-05	0.00186731
ENSG00000224977	LINC02776	25.2363	1.42343	0.439062	-3.24198	0.00118702	0.0379676
ENSG00000225031	NA	110.595	1.06311	0.228181	-4.65908	3.17621e-06	0.00033459
ENSG00000225067	NA	54.8872	-1.12135	0.302654	3.70506	0.00021134	0.0102695
ENSG00000225178	NA	1132.55	1.00266	0.117867	-8.50668	1.78981e-17	1.76197e-14
ENSG00000225217	NA	646.779	5.74585	0.213041	-26.9706	3.27226e-160	8.69768e-156
ENSG00000225259	NA	41.3509	1.25516	0.345427	-3.63364	0.00027945	0.0126754
ENSG00000225536	NA	39.9202	1.65211	0.36879	-4.47982	7.47066e-06	0.000666343
ENSG00000225555	NA	44.0268	-1.22279	0.322648	3.78985	0.00015074	0.00788715
ENSG00000225573	NA	69.1449	1.50659	0.274778	-5.48292	4.18365e-08	8.55395e-06
ENSG00000225850	NA	159.814	1.10723	0.189458	-5.8442	5.09023e-09	1.33959e-06
ENSG00000226015	NA	88.6394	1.03555	0.251711	-4.11406	3.88754e-05	0.00261597
ENSG00000226049	NA	88.5246	1.06677	0.243561	-4.37989	1.18738e-05	0.00097617
ENSG00000226243	NA	45.216	1.41839	0.328312	-4.32025	1.5585e-05	0.00123289
ENSG00000226268	NA	32.2816	1.37225	0.384267	-3.57109	0.000355504	0.015098
ENSG00000226308	NA	31.7816	1.94382	0.433083	-4.48832	7.17869e-06	0.000651228
ENSG00000226360	NA	233.547	2.09107	0.187204	-11.1701	5.71467e-29	1.68773e-25
ENSG00000226471	NA	290.146	1.00569	0.152836	-6.58019	4.69857e-11	1.86869e-08
ENSG00000226525	NA	69.9614	1.63733	0.282359	-5.79875	6.68105e-09	1.70752e-06
ENSG00000226744	NA	30.5183	1.2683	0.397665	-3.18937	0.00142582	0.0433056
ENSG00000227043	LINC01682	8.59068	4.02651	1.1161	-3.60766	0.000308973	0.0135074
ENSG00000227063	NA	491.616	-1.24096	0.171515	7.23527	4.64587e-13	2.62739e-10
ENSG00000227105	NA	16.702	2.05881	0.561559	-3.66623	0.000246152	0.0114785
ENSG00000227331	NA	45.538	-1.11236	0.323207	3.44163	0.000578219	0.0219558
ENSG00000227759	NA	31.8411	-1.70224	0.388653	4.37985	1.18762e-05	0.00097617
ENSG00000228305	NA	68.4167	1.03628	0.285936	-3.62417	0.000289893	0.0129938
ENSG00000228549	LOC112267871	233.419	1.24037	0.173816	-7.13613	9.59973e-13	4.90694e-10
ENSG00000228919	LOC389199	91.7529	1.34833	0.252202	-5.34625	8.97953e-08	1.70483e-05
ENSG00000229638	NA	794.197	1.53699	0.121169	-12.6846	7.1936e-37	2.73151e-33
ENSG00000229752	NA	10.6623	3.60201	0.856328	-4.20634	2.59536e-05	0.00187459
ENSG00000229786	NA	8.88908	-2.72369	0.813463	3.34826	0.000813207	0.0284035
ENSG00000229983	NA	49.3317	1.35372	0.314617	-4.30275	1.68689e-05	0.00130342
ENSG00000229994	NA	113.66	1.09043	0.232471	-4.69059	2.72416e-06	0.000295544
ENSG00000230067	NA	16.4529	2.46057	0.629239	-3.91039	9.2147e-05	0.00525594
ENSG00000230291	NA	55.2081	1.28656	0.315127	-4.08266	4.45227e-05	0.00291481
ENSG00000230311	NA	33.4628	1.5647	0.415839	-3.76275	0.000168053	0.00851328
ENSG00000230779	NA	3.18545	5.07792	1.56753	-3.23943	0.00119769	0.0382007
ENSG00000231439	WASIR2	121.696	1.07583	0.232932	-4.61864	3.86269e-06	0.000399495
ENSG00000231908	IDH1-AS1	46.7132	-1.08059	0.323727	3.33797	0.000843932	0.029208
ENSG00000231940	NA	40.464	1.40317	0.375872	-3.73311	0.000189131	0.00937893
ENSG00000232037	NA	17.7103	3.61211	0.681556	-5.29981	1.15924e-07	2.07995e-05
ENSG00000232172	NA	5.94418	4.96441	1.41462	-3.50935	0.000449205	0.0180907
ENSG00000232310	LOC101928304	25.9627	1.42319	0.420148	-3.38734	0.00070573	0.0256261
ENSG00000232320	NA	20.3072	1.647	0.507057	-3.24815	0.00116158	0.0373335
ENSG00000232385	NA	18.2097	1.86949	0.538283	-3.47307	0.000514542	0.0200535
ENSG00000232389	NA	19.794	1.91032	0.509191	-3.75167	0.000175661	0.00882623
ENSG00000232472	NA	228.623	1.26504	0.188529	-6.71003	1.94584e-11	8.47876e-09
ENSG00000232722	NA	267.363	9.06361	0.846303	-10.7097	9.17068e-27	2.21597e-23
ENSG00000233421	LINC01783	987.055	1.25234	0.129588	-9.66397	4.28908e-22	8.14313e-19
ENSG00000233691	NA	10.4629	5.81381	1.30649	-4.44995	8.58895e-06	0.000753446
ENSG00000233846	NA	19.1144	1.56919	0.491093	-3.19531	0.0013968	0.0426258
ENSG00000234009	NA	146.444	1.64812	0.207311	-7.95	1.86518e-15	1.62639e-12
ENSG00000234080	NA	11.7496	2.51652	0.709602	-3.54639	0.00039055	0.0162454
ENSG00000234123	NA	176.828	2.07872	0.236291	-8.79731	1.40138e-18	1.48995e-15
ENSG00000234125	NA	4.89715	4.68819	1.44273	-3.24953	0.00115595	0.0372877
ENSG00000234176	NA	38.4914	1.11885	0.348395	-3.21145	0.00132069	0.0410573
ENSG00000234241	NA	31.29	1.55557	0.404037	-3.85006	0.000118088	0.00647171
ENSG00000234498	RPL13AP20	61.4921	1.24648	0.292469	-4.26194	2.02661e-05	0.00151739
ENSG00000234589	NA	12.0558	2.1794	0.646622	-3.37044	0.000750493	0.0267726
ENSG00000234618	NA	146.542	1.99523	0.208973	-9.54778	1.3251e-21	2.07183e-18
ENSG00000234648	NA	34.9238	2.12039	0.400169	-5.29875	1.16596e-07	2.07995e-05
ENSG00000234807	NA	69.1842	1.28207	0.331541	-3.867	0.000110181	0.00613965
ENSG00000235043	NA	71.6712	1.97916	0.275694	-7.17883	7.03117e-13	3.66448e-10
ENSG00000235052	NA	36.3632	-1.62548	0.359796	4.51779	6.24896e-06	0.000593205
ENSG00000235089	NA	4.36004	5.56516	1.47595	-3.77056	0.000162882	0.00835795
ENSG00000235100	NA	38.8696	-1.26573	0.360961	3.50656	0.000453944	0.0182133
ENSG00000235254	NA	4.68266	4.6191	1.4551	-3.17441	0.0015014	0.0447893
ENSG00000235554	NA	41.3652	2.20886	0.368153	-5.99986	1.97492e-09	5.89814e-07
ENSG00000235787	NA	3.47319	5.25258	1.54281	-3.40455	0.000662732	0.0243644
ENSG00000235806	NA	35.9155	-1.26296	0.3527	3.58083	0.000342505	0.0146363
ENSG00000236138	NA	32.9177	1.92318	0.403241	-4.76931	1.84859e-06	0.000215506
ENSG00000236552	RPL13AP5	995.77	1.80852	0.116694	-15.4981	3.57574e-54	4.75216e-50
ENSG00000236792	NA	14.9203	2.13675	0.617856	-3.45833	0.00054354	0.0208776
ENSG00000236883	NA	517.093	1.01223	0.146498	-6.90953	4.86271e-12	2.19069e-09
ENSG00000237214	NA	62.7546	1.62665	0.317553	-5.12244	3.01606e-07	4.82933e-05
ENSG00000237263	NA	38.3766	-1.08991	0.342653	3.18081	0.00146866	0.0440597
ENSG00000237457	NA	78.1781	-1.15705	0.257917	4.48613	7.25291e-06	0.000654159
ENSG00000237666	NA	7.01241	4.38634	1.25782	-3.48725	0.000488007	0.0192451
ENSG00000237842	NA	32.6734	1.43793	0.395468	-3.63602	0.000276879	0.0125997
ENSG00000240087	NA	402.89	2.85934	0.195621	-14.6167	2.19773e-48	1.94719e-44
ENSG00000240457	NA	31.1156	2.69037	0.455638	-5.90461	3.53472e-09	9.68585e-07
ENSG00000240950	NA	73.4685	1.1176	0.267663	-4.17541	2.97445e-05	0.00208604
ENSG00000240996	NA	40.7704	-1.36737	0.339373	4.0291	5.59914e-05	0.00349727
ENSG00000241061	NA	60.1983	1.59079	0.321152	-4.95337	7.294e-07	9.74244e-05
ENSG00000241129	NA	46.4908	1.69919	0.358217	-4.74345	2.10105e-06	0.000241757
ENSG00000241163	LINC00877	73.4103	1.58271	0.301462	-5.25013	1.51992e-07	2.64048e-05
ENSG00000241388	HNF1A-AS1	44.5537	1.17409	0.354077	-3.3159	0.00091347	0.0312083
ENSG00000241612	NA	57.8076	3.41535	0.37407	-9.13025	6.83414e-20	8.65006e-17
ENSG00000242140	NA	8.0904	3.07908	0.923382	-3.33457	0.000854318	0.0294524
ENSG00000242282	NA	170.456	-1.23156	0.209719	5.87242	4.29482e-09	1.15309e-06
ENSG00000242405	NA	19.6187	1.67572	0.522297	-3.20836	0.00133493	0.0413066
ENSG00000242477	NA	21.5271	1.9082	0.476072	-4.00822	6.11792e-05	0.00376422
ENSG00000242735	NA	89.6351	3.2169	0.29306	-10.977	4.93258e-28	1.31108e-24
ENSG00000242858	NA	13.4848	2.67222	0.653724	-4.08768	4.35708e-05	0.00286661
ENSG00000243894	NA	10.8726	3.07427	0.784466	-3.91893	8.89424e-05	0.00510602
ENSG00000243902	ELFN2	12.8157	2.06208	0.623521	-3.30716	0.000942474	0.031912
ENSG00000243904	NA	42.2254	2.0024	0.358123	-5.59138	2.25266e-08	4.86793e-06
ENSG00000244257	NA	365.603	1.10332	0.139826	-7.89067	3.0058e-15	2.28269e-12
ENSG00000244582	NA	33.8837	3.77791	0.519395	-7.27367	3.49842e-13	2.02148e-10
ENSG00000244722	NA	7.65879	3.41313	0.999353	-3.41534	0.000637027	0.0237478
ENSG00000244743	NA	9.88254	3.81158	0.936805	-4.0687	4.72755e-05	0.00306483
ENSG00000244953	NA	51.7763	1.29922	0.31666	-4.1029	4.07998e-05	0.00272477
ENSG00000245888	NSMCE1-DT	298.188	1.03782	0.175118	-5.92641	3.0962e-09	8.75499e-07
ENSG00000246145	RRS1-AS1	31.0489	-1.59558	0.426734	3.73904	0.000184724	0.00921194
ENSG00000247982	LINC00926	62.6537	1.13595	0.304923	-3.72536	0.000195035	0.00963574
ENSG00000248522	SBF1P1	5.32797	5.84859	1.42257	-4.11128	3.93474e-05	0.00264105
ENSG00000248777	NA	7.31763	-3.4006	1.03787	3.27653	0.00105092	0.0346568
ENSG00000248795	NA	11.0505	2.70096	0.752742	-3.58817	0.000333013	0.014346
ENSG00000248925	NA	34.8424	-1.14377	0.35906	3.18546	0.00144525	0.0435726
ENSG00000249142	NA	12.3177	2.43922	0.691231	-3.5288	0.000417442	0.0171759
ENSG00000249609	NA	44.6432	1.53961	0.357462	-4.30704	1.65452e-05	0.00128213
ENSG00000249669	NA	61.6629	1.03548	0.295523	-3.5039	0.000458492	0.0183478
ENSG00000249722	NA	76.6623	1.0046	0.30094	-3.3382	0.000843221	0.029208
ENSG00000250040	NA	7.64206	-3.18919	0.931118	3.42512	0.000614538	0.0231694
ENSG00000250251	NA	268.697	1.25796	0.159016	-7.91089	2.55557e-15	2.04853e-12
ENSG00000250393	NA	11.2108	-3.79551	0.8452	4.49067	7.10004e-06	0.000646298
ENSG00000250444	NA	37.0961	1.22864	0.351465	-3.49578	0.000472687	0.0188084
ENSG00000250471	NA	23.7473	2.36834	0.481518	-4.91849	8.7215e-07	0.000114761
ENSG00000250573	NA	4.60189	-5.67686	1.52785	3.71559	0.00020273	0.00992371
ENSG00000250764	NA	107.525	1.18147	0.227488	-5.19354	2.06333e-07	3.49321e-05
ENSG00000250896	NA	74.4325	1.39563	0.26414	-5.28368	1.26614e-07	2.22874e-05
ENSG00000251296	NA	13.255	-3.81268	0.801139	4.75908	1.94479e-06	0.000225732
ENSG00000251359	WWC2-AS2	65.7665	1.22998	0.277066	-4.43929	9.02544e-06	0.000786545
ENSG00000251391	NA	24.9672	1.42056	0.434463	-3.26969	0.00107664	0.0353411
ENSG00000251463	NA	13.7419	3.05574	0.746146	-4.09537	4.21503e-05	0.0027939
ENSG00000251478	NA	10.9129	4.97534	1.16474	-4.27164	1.94043e-05	0.00146942
ENSG00000252061	NA	38.0803	-1.17157	0.344701	3.3988	0.000676828	0.0247797
ENSG00000252802	NA	8.07966	3.18905	0.926202	-3.44315	0.000574983	0.0218955
ENSG00000253517	NA	15.9186	3.59606	0.72094	-4.98802	6.10025e-07	8.35798e-05
ENSG00000254244	NA	28.3156	1.50793	0.40619	-3.71238	0.00020532	0.010032
ENSG00000254639	NA	27.0652	1.55444	0.439316	-3.53833	0.000402674	0.0166714
ENSG00000254648	NA	20.1509	1.83047	0.498495	-3.67201	0.000240655	0.0113014
ENSG00000254765	NA	22.0049	1.71395	0.500508	-3.42443	0.000616086	0.0231949
ENSG00000254844	NA	9.79853	3.12473	0.817354	-3.82299	0.000131845	0.00706543
ENSG00000255026	NA	77.5767	1.16677	0.328747	-3.54914	0.000386494	0.016178
ENSG00000255173	NA	506.977	1.22704	0.170591	-7.19286	6.34481e-13	3.51344e-10
ENSG00000255883	NA	42.3166	1.08691	0.341574	-3.18206	0.00146232	0.0439193
ENSG00000255964	NA	13.1905	2.46813	0.658564	-3.74775	0.000178425	0.00894821
ENSG00000256150	ITFG2-AS1	157.292	1.29395	0.209099	-6.18823	6.0845e-10	1.97227e-07
ENSG00000256262	NA	153.512	1.2175	0.19899	-6.11839	9.45259e-10	2.99107e-07
ENSG00000256849	NA	47.7214	3.01703	0.379789	-7.94397	1.95803e-15	1.62639e-12
ENSG00000257097	NA	236.16	1.1494	0.182451	-6.29978	2.98072e-10	1.01574e-07
ENSG00000257433	LOC105369748	167.028	1.35916	0.192074	-7.07625	1.48105e-12	7.42762e-10
ENSG00000257759	NA	13.7059	2.08984	0.621692	-3.36153	0.000775111	0.0273605
ENSG00000258096	NA	73.9381	1.40674	0.281447	-4.99823	5.78587e-07	8.05175e-05
ENSG00000258413	NA	88.1333	1.39703	0.243039	-5.74818	9.02088e-09	2.19977e-06
ENSG00000258592	NA	34.1316	-1.50706	0.387051	3.89369	9.87316e-05	0.00558359
ENSG00000258613	NA	5.32641	5.80603	1.47578	-3.93421	8.34702e-05	0.00484419
ENSG00000258656	NA	94.3179	-1.10312	0.239255	4.61063	4.01454e-06	0.00041041
ENSG00000258982	NA	40.7464	1.29786	0.361347	-3.59172	0.000328507	0.014221
ENSG00000259347	NA	80.8026	1.2995	0.257925	-5.03828	4.69729e-07	6.86011e-05
ENSG00000259419	NA	3.57926	5.24251	1.53554	-3.41412	0.000639883	0.0237906
ENSG00000259535	NA	8.27857	2.90905	0.899718	-3.2333	0.00122371	0.0388141
ENSG00000259719	NA	59.9052	1.34538	0.287203	-4.68443	2.80743e-06	0.000300893
ENSG00000259781	NA	374.614	-1.11162	0.197833	5.61896	1.9211e-08	4.22006e-06
ENSG00000259863	NA	328.546	1.00835	0.152654	-6.60543	3.96374e-11	1.64619e-08
ENSG00000260498	NA	68.4006	1.22997	0.274221	-4.48531	7.28084e-06	0.000654159
ENSG00000260633	NA	37.1774	1.50222	0.358965	-4.18486	2.85345e-05	0.00202844
ENSG00000260776	NA	27.1683	-1.5502	0.475927	3.25722	0.00112511	0.0366038
ENSG00000260859	NA	11.306	-3.30168	0.781992	4.22213	2.42001e-05	0.00178182
ENSG00000261079	NA	53.8433	1.01989	0.304005	-3.35484	0.00079411	0.0278462
ENSG00000261159	NA	86.2065	-1.07177	0.239573	4.47368	7.68864e-06	0.000681214
ENSG00000261240	NA	368.399	1.06095	0.150619	-7.04389	1.8694e-12	9.03432e-10
ENSG00000261334	NA	53.8119	1.23279	0.307094	-4.01438	5.96016e-05	0.00368421
ENSG00000261602	NA	65.6184	-1.30317	0.275797	4.72512	2.29983e-06	0.000259023
ENSG00000261614	NA	35.8446	1.83255	0.38361	-4.7771	1.77842e-06	0.000208239
ENSG00000261889	NA	1850.85	1.02964	0.133621	-7.70569	1.30134e-14	8.86915e-12
ENSG00000262172	NA	101.326	1.95949	0.246553	-7.94754	1.90257e-15	1.62639e-12
ENSG00000262470	NA	4.45186	5.59168	1.46138	-3.8263	0.000130085	0.00698516
ENSG00000263063	LOC101929552	33.1595	1.85279	0.401515	-4.61451	3.9403e-06	0.000404375
ENSG00000263575	MIR4665	28.999	1.7245	0.43528	-3.96183	7.43773e-05	0.00443191
ENSG00000264050	NA	30.4016	1.37371	0.410986	-3.34247	0.000830359	0.0288132
ENSG00000264141	MIR3928	8.76013	3.61875	0.972749	-3.72013	0.000199122	0.00981058
ENSG00000264349	MIR4258	69.38	1.20441	0.275016	-4.37943	1.18991e-05	0.00097617
ENSG00000264769	NA	477.884	1.03402	0.1504	-6.87518	6.19132e-12	2.74276e-09
ENSG00000265345	MIR5188	29.4119	2.29613	0.450906	-5.09225	3.53836e-07	5.4872e-05
ENSG00000265386	NA	51.4274	-1.15699	0.323782	3.57335	0.000352449	0.015013
ENSG00000265641	MIR3929	9.67578	2.45353	0.753626	-3.25563	0.00113142	0.0367193
ENSG00000266066	NA	32.9811	1.43793	0.390919	-3.67833	0.000234767	0.011124
ENSG00000267472	NA	34.3574	1.2164	0.376931	-3.22713	0.00125039	0.0393784
ENSG00000267544	NA	32.95	1.40092	0.390192	-3.59035	0.000330237	0.0142495
ENSG00000268234	NA	13.2513	1.96087	0.609366	-3.21789	0.00129136	0.0404293
ENSG00000268812	LOC91370	63.2258	1.07684	0.308493	-3.49065	0.000481846	0.0191156
ENSG00000269961	NA	40.428	1.15318	0.340152	-3.39018	0.000698459	0.0254466
ENSG00000270487	NA	37.4707	1.33143	0.382569	-3.48023	0.000500985	0.0196985
ENSG00000271158	NA	4.48604	5.59826	1.46725	-3.81548	0.000135918	0.00718258
ENSG00000271440	NA	57.5327	1.53916	0.356846	-4.31325	1.60876e-05	0.00125398
ENSG00000271746	NA	54.1263	1.16489	0.294529	-3.95511	7.65007e-05	0.00450862
ENSG00000271991	NA	119.297	1.16774	0.263401	-4.43333	9.27886e-06	0.000805987
ENSG00000272129	NA	50.941	-1.13286	0.315131	3.5949	0.000324514	0.0141171
ENSG00000272150	NBPF25P	324.936	1.01523	0.162342	-6.25367	4.00924e-10	1.34893e-07
ENSG00000272690	LINC02018	35.6429	-1.3902	0.401159	3.46545	0.000529342	0.0204802
ENSG00000272721	NA	119.395	1.19358	0.234979	-5.07953	3.78374e-07	5.75978e-05
ENSG00000272892	NA	255.426	1.01677	0.189919	-5.35373	8.61599e-08	1.64758e-05
ENSG00000273010	NA	1444.66	1.06966	0.1149	-9.30946	1.2849e-20	1.7975e-17
ENSG00000273367	NA	44.1659	1.3163	0.370003	-3.55755	0.000374337	0.0157198
ENSG00000273481	NA	60.5794	1.01608	0.290529	-3.49735	0.000469903	0.0187257
ENSG00000274092	NA	78.6208	1.13966	0.290947	-3.91708	8.96289e-05	0.00513434
ENSG00000274292	NA	61.6043	1.37996	0.286953	-4.809	1.5169e-06	0.000180803
ENSG00000275549	STPG3-AS1	225.74	-1.17982	0.226244	5.21479	1.84023e-07	3.17619e-05
ENSG00000277173	NA	17.7127	2.04254	0.554522	-3.68343	0.000230116	0.0109773
ENSG00000277591	NA	7.22404	3.29233	1.04664	-3.14561	0.00165741	0.0486783
ENSG00000278330	NA	13.6068	2.8609	0.711373	-4.02166	5.77884e-05	0.00358882
ENSG00000278616	NA	166.696	1.15837	0.228066	-5.0791	3.79218e-07	5.75978e-05
ENSG00000279036	NA	43.7082	1.43157	0.331622	-4.31686	1.58268e-05	0.00123728
ENSG00000279066	NA	140.525	3.85461	0.266223	-14.4789	1.64774e-47	1.09492e-43
ENSG00000279070	NA	44.4567	1.2931	0.325549	-3.97207	7.1251e-05	0.00427177
ENSG00000279172	NA	192.83	1.00805	0.188206	-5.35612	8.50278e-08	1.63771e-05
ENSG00000279488	NA	707.881	1.02016	0.136066	-7.49748	6.50573e-14	4.21762e-11
ENSG00000279691	NA	120.681	2.01355	0.241624	-8.33343	7.85345e-17	7.1981e-14
ENSG00000280107	NA	62.2597	-1.04079	0.281986	3.69093	0.000223432	0.0107587
ENSG00000280367	NA	141.225	1.51588	0.233842	-6.48248	9.02287e-11	3.28531e-08
ENSG00000282527	NA	104.768	-1.10948	0.22041	5.03373	4.81023e-07	6.97533e-05
ENSG00000282602	NA	53.3274	1.17533	0.307009	-3.82832	0.000129019	0.00695194
ENSG00000282855	NA	69.981	1.29244	0.262908	-4.91594	8.83571e-07	0.000115691
ENSG00000283041	NA	1444.01	1.25161	0.117703	-10.6336	2.07879e-26	4.60452e-23
ENSG00000283445	NA	51.5353	-2.09547	0.35267	5.94174	2.82004e-09	8.05986e-07
ENSG00000283689	NA	49.1127	1.20289	0.32721	-3.6762	0.000236736	0.0111907
ENSG00000283795	MIR4426	78.593	1.07713	0.256257	-4.20331	2.63036e-05	0.00188377
ENSG00000283959	NA	60.6704	-1.83453	0.325983	5.62768	1.82648e-08	4.04566e-06
ENSG00000284160	MIR7706	45.2578	1.21411	0.342499	-3.54485	0.000392844	0.0163153
ENSG00000284272	MIR4321	52.2721	1.26525	0.325042	-3.89256	9.91903e-05	0.00558576
ENSG00000285416	NA	21.8117	-1.75267	0.530134	3.30608	0.000946097	0.031994
ENSG00000285793	LOC285074	100.804	1.10299	0.227624	-4.84568	1.26178e-06	0.00015672
ENSG00000285825	NA	91.7867	-1.13288	0.230827	4.90792	9.20475e-07	0.000119347
ENSG00000285848	NA	43.3115	-1.76147	0.348843	5.04946	4.43052e-07	6.5424e-05
ENSG00000285904	NA	70.7492	1.83882	0.283996	-6.4748	9.49406e-11	3.41016e-08

## Sheet: ABEmax-NT
Supplementary Data 5: DEGs of ABEmax-NT-transfected samples compared with nCas-NT samples
ID	Genename	baseMean	log2FoldChange	lfcSE	stat	pvalue	padj
ENSG00000007350	TKTL1	53.8137	-1.15448	0.328323	3.5163	0.000437613	0.0069305
ENSG00000074964	ARHGEF10L	1422.31	1.05552	0.114808	-9.19374	3.79413e-20	2.06066e-17
ENSG00000078018	MAP2	150.496	1.06028	0.231456	-4.5809	4.62981e-06	0.000187487
ENSG00000079337	RAPGEF3	811.446	2.76081	0.141745	-19.4774	1.70891e-84	7.8892e-81
ENSG00000087074	PPP1R15A	11052.9	1.23296	0.131353	-9.38657	6.19872e-21	3.46865e-18
ENSG00000087085	ACHE	881.177	1.10876	0.349263	-3.17456	0.00150066	0.0176617
ENSG00000087494	PTHLH	82.4741	1.18343	0.274095	-4.31759	1.57742e-05	0.000511927
ENSG00000090554	FLT3LG	82.451	-1.00984	0.268441	3.76188	0.000168641	0.00335937
ENSG00000091831	ESR1	54.0948	1.51267	0.363235	-4.16444	3.12114e-05	0.000886692
ENSG00000099769	IGFALS	69.0789	-1.13285	0.376764	3.00678	0.0026403	0.0269369
ENSG00000100263	RHBDD3	7958.9	1.03848	0.141543	-7.33687	2.1864e-13	5.11065e-11
ENSG00000100884	CPNE6	52.049	1.74164	0.395738	-4.40098	1.07761e-05	0.00037914
ENSG00000101255	TRIB3	7897.21	1.19932	0.107628	-11.1432	7.72836e-29	6.48691e-26
ENSG00000103196	CRISPLD2	360.807	-1.68	0.199809	8.40802	4.17007e-17	1.6384e-14
ENSG00000104221	BRF2	2280.13	1.08339	0.115355	-9.39185	5.8953e-21	3.40196e-18
ENSG00000105122	RASAL3	36.8246	-1.43656	0.483267	2.9726	0.0029529	0.0291579
ENSG00000105398	SULT2A1	207.06	-1.50874	0.233148	6.47116	9.72533e-11	1.41408e-08
ENSG00000105550	FGF21	236.408	2.82475	0.216775	-13.0308	8.17193e-39	1.16079e-35
ENSG00000105851	PIK3CG	14.7535	3.34805	0.750398	-4.46169	8.13152e-06	0.000300313
ENSG00000106003	LFNG	196.179	-1.05584	0.188725	5.5946	2.21131e-08	2.01153e-06
ENSG00000106211	HSPB1	6484.67	1.04633	0.314945	-3.32228	0.000892863	0.0118616
ENSG00000106366	SERPINE1	49.2875	1.64971	0.367176	-4.49297	7.02358e-06	0.000266319
ENSG00000106948	AKNA	558.571	1.1902	0.154785	-7.68941	1.47811e-14	4.07384e-12
ENSG00000109846	CRYAB	733.418	4.84604	0.402228	-12.048	1.98724e-33	2.15861e-30
ENSG00000111405	ENDOU	109.614	1.15348	0.252502	-4.56822	4.91885e-06	0.000196598
ENSG00000112175	BMP5	83.8125	-1.45124	0.263434	5.50892	3.61049e-08	3.10099e-06
ENSG00000113430	IRX4	44.4855	1.46957	0.419248	-3.50527	0.000456149	0.00716263
ENSG00000114019	AMOTL2	5208.56	1.19459	0.161183	-7.4114	1.24975e-13	2.99712e-11
ENSG00000115461	IGFBP5	5080.4	-1.25384	0.294815	4.25297	2.10957e-05	0.000646024
ENSG00000115596	WNT6	62.5683	1.20474	0.321671	-3.74526	0.000180208	0.00354013
ENSG00000115902	SLC1A4	5194.33	1.19201	0.109815	-10.8547	1.895e-27	1.52144e-24
ENSG00000116761	CTH	3817.3	1.1754	0.129582	-9.07073	1.18217e-19	5.89998e-17
ENSG00000117983	MUC5B	38.1938	-1.90583	0.424371	4.49095	7.09077e-06	0.000267767
ENSG00000120094	HOXB1	19.0416	3.10301	0.640705	-4.84311	1.27822e-06	6.36217e-05
ENSG00000120129	DUSP1	10959.4	1.52404	0.111996	-13.608	3.59003e-42	6.02668e-39
ENSG00000120457	KCNJ5	50.0401	-1.1411	0.339295	3.36316	0.000770558	0.0106505
ENSG00000120675	DNAJC15	63.5591	-1.32015	0.35665	3.70154	0.000214296	0.0040384
ENSG00000120694	HSPH1	40943.3	1.29807	0.11245	-11.5435	7.96025e-31	7.3497e-28
ENSG00000120708	TGFBI	20.8926	2.88049	0.6299	-4.57294	4.80939e-06	0.000193486
ENSG00000120903	CHRNA2	18.5264	1.89131	0.640914	-2.95095	0.00316796	0.0306923
ENSG00000121281	ADCY7	1098	1.08066	0.124598	-8.67314	4.20355e-18	1.80518e-15
ENSG00000122641	INHBA	248.536	1.88767	0.228973	-8.24404	1.66486e-16	6.14865e-14
ENSG00000124194	GDAP1L1	103.623	2.43388	0.300971	-8.08676	6.12744e-16	2.03498e-13
ENSG00000124216	SNAI1	675.121	-1.57161	0.218455	7.19421	6.28223e-13	1.36479e-10
ENSG00000125337	KIF25	70.7756	1.38064	0.350503	-3.93903	8.18114e-05	0.00192449
ENSG00000128165	ADM2	1027.95	1.65609	0.175772	-9.42183	4.43307e-21	2.64068e-18
ENSG00000128965	CHAC1	2937.52	1.75197	0.109376	-16.0178	9.5979e-58	2.53193e-54
ENSG00000129244	ATP1B2	335.825	-1.35049	0.16914	7.98444	1.41156e-15	4.2731e-13
ENSG00000129654	FOXJ1	291.077	1.87832	0.47922	-3.91953	8.87223e-05	0.00205822
ENSG00000129757	CDKN1C	122.363	-1.11291	0.247782	4.49147	7.0732e-06	0.000267651
ENSG00000130487	KLHDC7B	28.9747	2.60052	0.518408	-5.01635	5.26635e-07	2.99226e-05
ENSG00000130518	IQCN	222.282	-1.48955	0.22287	6.68351	2.33282e-11	3.84624e-09
ENSG00000130701	RBBP8NL	27.4443	-1.8111	0.508768	3.55978	0.000371161	0.00615801
ENSG00000130711	PRDM12	38.8143	1.45013	0.409789	-3.53871	0.000402081	0.00649023
ENSG00000130766	SESN2	32279.4	1.40382	0.0972372	-14.4371	3.02493e-47	5.58583e-44
ENSG00000132002	DNAJB1	60397	2.38555	0.11139	-21.4162	9.44696e-102	8.72237e-98
ENSG00000134765	DSC1	39.212	1.43307	0.413802	-3.46318	0.000533827	0.00811997
ENSG00000135046	ANXA1	418.832	1.70001	0.248683	-6.83605	8.14048e-12	1.50322e-09
ENSG00000137094	DNAJB5	1625.35	1.04021	0.11796	-8.81833	1.16182e-18	5.10812e-16
ENSG00000137270	GCM1	154.235	1.15524	0.25281	-4.56959	4.88677e-06	0.000195762
ENSG00000137731	FXYD2	38.6174	3.21725	0.541432	-5.94212	2.8136e-09	3.20715e-07
ENSG00000137960	GIPC2	119.018	1.96966	0.249913	-7.88136	3.23831e-15	9.49185e-13
ENSG00000138798	EGF	156.023	1.05751	0.199731	-5.29466	1.19235e-07	8.46844e-06
ENSG00000139269	INHBE	2174.9	2.03912	0.130971	-15.5693	1.17644e-54	2.71552e-51
ENSG00000140961	OSGIN1	183.675	1.62809	0.24165	-6.73738	1.61267e-11	2.74721e-09
ENSG00000143590	EFNA3	904.445	-1.12096	0.126453	8.86468	7.67256e-19	3.54204e-16
ENSG00000144834	TAGLN3	41.8636	1.16465	0.399678	-2.91397	0.00356865	0.0337596
ENSG00000146453	PNLDC1	805.387	1.50361	0.368098	-4.08482	4.41115e-05	0.00116827
ENSG00000148677	ANKRD1	844.752	2.8234	0.16229	-17.3972	8.6622e-68	3.19912e-64
ENSG00000149257	SERPINH1	16583.7	1.46327	0.139364	-10.4996	8.674e-26	6.40696e-23
ENSG00000151012	SLC7A11	7009.72	1.00147	0.122985	-8.14304	3.85464e-16	1.31815e-13
ENSG00000151929	BAG3	11439.2	1.98262	0.121941	-16.2588	1.93385e-59	5.95174e-56
ENSG00000152137	HSPB8	1006.59	2.47953	0.16576	-14.9586	1.36871e-50	2.80828e-47
ENSG00000153266	FEZF2	37.895	2.31909	0.41282	-5.61767	1.93553e-08	1.78707e-06
ENSG00000153303	FRMD1	25.3335	2.04748	0.527133	-3.88417	0.000102679	0.00229251
ENSG00000153404	PLEKHG4B	52.1738	1.03607	0.32521	-3.18586	0.00144324	0.0171719
ENSG00000154415	PPP1R3A	13.658	-2.40546	0.686804	3.50239	0.000461104	0.00722814
ENSG00000155066	PROM2	65.2206	1.31009	0.351267	-3.72961	0.000191778	0.00370738
ENSG00000159167	STC1	114.411	-1.0493	0.314283	3.33872	0.000841658	0.0113612
ENSG00000160570	DEDD2	10540.7	1.52554	0.119394	-12.7774	2.19382e-37	2.70074e-34
ENSG00000160953	PWWP3A	7374.32	1.01124	0.110127	-9.18245	4.21411e-20	2.22336e-17
ENSG00000162616	DNAJB4	4969.05	1.07983	0.0962853	-11.2149	3.44692e-29	3.03099e-26
ENSG00000162772	ATF3	23654.8	1.60704	0.122161	-13.1551	1.5898e-39	2.44643e-36
ENSG00000163132	MSX1	2203.9	1.17956	0.109232	-10.7987	3.49069e-27	2.68579e-24
ENSG00000163803	PLB1	60.5613	1.82493	0.37535	-4.86193	1.16245e-06	5.88104e-05
ENSG00000164309	CMYA5	396.859	1.18436	0.159478	-7.42646	1.11539e-13	2.7101e-11
ENSG00000164949	GEM	749.561	1.30108	0.196986	-6.60493	3.97695e-11	6.3309e-09
ENSG00000167654	ATCAY	51.3477	-1.26301	0.400866	3.1507	0.00162882	0.01874
ENSG00000167895	TMC8	111.758	-2.18871	0.366571	5.97076	2.36148e-09	2.74258e-07
ENSG00000168386	FILIP1L	564.392	1.24743	0.190363	-6.55288	5.6437e-11	8.54235e-09
ENSG00000169427	KCNK9	38.125	1.21276	0.381191	-3.1815	0.00146516	0.0173545
ENSG00000170748	RBMXL2	20.6222	1.57854	0.529708	-2.98002	0.00288232	0.0288326
ENSG00000171951	SCG2	84.6332	1.95732	0.297295	-6.58376	4.58705e-11	7.2397e-09
ENSG00000172216	CEBPB	1416.43	1.35283	0.110921	-12.1963	3.25205e-34	3.75328e-31
ENSG00000172238	ATOH1	70.5014	-1.04317	0.372272	2.80218	0.00507581	0.0436359
ENSG00000173110	HSPA6	33501.6	5.70354	0.159287	-35.8067	8.67755e-281	1.6024e-276
ENSG00000174951	FUT1	971.034	2.75302	0.131037	-21.0095	5.37249e-98	3.30695e-94
ENSG00000176046	NUPR1	237.482	1.72616	0.273311	-6.31573	2.6889e-10	3.57217e-08
ENSG00000176884	GRIN1	60.3541	-1.00679	0.34522	2.91636	0.00354137	0.0335531
ENSG00000176920	FUT2	179.002	-1.10961	0.241904	4.58698	4.497e-06	0.000183091
ENSG00000178381	ZFAND2A	5286.86	1.88599	0.160483	-11.752	6.89568e-32	7.0742e-29
ENSG00000179046	TRIML2	62.6192	3.56701	0.411908	-8.65971	4.72963e-18	1.98494e-15
ENSG00000179165	PXT1	49.5576	1.2342	0.376091	-3.28165	0.00103203	0.0132656
ENSG00000179674	ARL14	29.6802	2.63305	0.536948	-4.90374	9.40299e-07	4.96102e-05
ENSG00000180574	EIF2S3B	205.478	1.2382	0.177984	-6.9568	3.48101e-12	6.83833e-10
ENSG00000182896	TMEM95	39.0907	1.51512	0.481464	-3.1469	0.00165013	0.0189381
ENSG00000183655	KLHL25	4065.54	1.54127	0.119604	-12.8864	5.36862e-38	7.08121e-35
ENSG00000184564	SLITRK6	52.8914	-1.18283	0.381484	3.10059	0.00193137	0.0212797
ENSG00000184697	CLDN6	218.93	-1.61602	0.207735	7.77924	7.29607e-15	2.10514e-12
ENSG00000185863	TMEM210	14.3513	-3.65997	0.894143	4.09327	4.25331e-05	0.001135
ENSG00000187678	SPRY4	47.9804	1.74946	0.569673	-3.07099	0.00213349	0.0228521
ENSG00000187997	C17orf99	85.669	-1.07509	0.371237	2.89595	0.00378008	0.0350778
ENSG00000188573	FBLL1	312.738	1.46184	0.190314	-7.6812	1.57608e-14	4.27998e-12
ENSG00000196166	C8orf86	15.6764	2.52848	0.786332	-3.21553	0.00130202	0.0159501
ENSG00000196754	S100A2	80.5386	1.14499	0.290194	-3.94559	7.96052e-05	0.00188219
ENSG00000197599	CCDC154	35.7096	-1.24437	0.407472	3.05388	0.00225905	0.0238103
ENSG00000197768	STPG3	197.235	-1.38665	0.260357	5.32597	1.00418e-07	7.35842e-06
ENSG00000198865	CCDC152	31.6733	-1.21686	0.418192	2.90982	0.00361641	0.0340023
ENSG00000203747	FCGR3A	4.81482	4.67313	1.66992	-2.79842	0.00513528	0.0440038
ENSG00000204278	TMEM235	23.4005	-1.83304	0.535138	3.42537	0.000613965	0.008998
ENSG00000204291	COL15A1	17.8606	1.7409	0.569932	-3.05457	0.00225382	0.0237907
ENSG00000204389	HSPA1A	307.474	2.43477	0.210886	-11.5455	7.78153e-31	7.3497e-28
ENSG00000204677	FAM153CP	229.078	1.03119	0.2029	-5.08227	3.72952e-07	2.2433e-05
ENSG00000213023	SYT3	485.025	-1.09553	0.168178	6.51411	7.31195e-11	1.08889e-08
ENSG00000214226	C17orf67	286.582	1.00667	0.164565	-6.11717	9.52496e-10	1.15716e-07
ENSG00000223638	RFPL4A	20.4091	-1.87701	0.672699	2.79026	0.00526656	0.0448581
ENSG00000226321	CROCC2	14.308	-2.1281	0.665963	3.19552	0.00139579	0.0167803
ENSG00000231767	NA	113.172	1.49759	0.269603	-5.55481	2.77916e-08	2.44381e-06
ENSG00000268223	ARL14EPL	16.7817	3.57492	0.762422	-4.6889	2.74673e-06	0.000119962
ENSG00000285938	NA	45.7642	1.33478	0.399276	-3.34301	0.00082876	0.0112281
ENSG00000082929	LINC01587	8.74198	3.23307	0.911076	-3.54863	0.000387237	0.0460096
ENSG00000177855	NA	192.192	1.09442	0.215136	-5.0871	3.63584e-07	0.000121395
ENSG00000178429	NA	75.4087	1.89847	0.285229	-6.65593	2.81511e-11	1.95406e-08
ENSG00000179571	NA	18.6611	3.10246	0.610276	-5.0837	3.70151e-07	0.000121701
ENSG00000179935	LINC00652	151.387	-1.009	0.24284	4.15501	3.2527e-05	0.00590591
ENSG00000180581	NA	158.537	1.21458	0.227156	-5.34689	8.94775e-08	3.52261e-05
ENSG00000180662	NA	18.4046	3.21492	0.618434	-5.19848	2.00929e-07	7.67752e-05
ENSG00000183199	NA	148.65	1.10514	0.230994	-4.78426	1.71616e-06	0.000486744
ENSG00000185641	NA	140.149	1.27558	0.218288	-5.84356	5.10957e-09	2.64265e-06
ENSG00000197588	KLKP1	272.362	2.33468	0.294791	-7.9198	2.37888e-15	2.41337e-12
ENSG00000200243	NA	88.6463	2.64738	0.341341	-7.75584	8.77583e-15	8.26714e-12
ENSG00000200418	SNORA63B	311.459	-1.068	0.206851	5.16313	2.42856e-07	8.89698e-05
ENSG00000201912	NA	72.5672	3.94493	0.390668	-10.0979	5.64339e-24	1.48856e-20
ENSG00000204241	LINC02731	135.594	3.14714	0.295647	-10.6449	1.84092e-26	6.93686e-23
ENSG00000204253	NA	271.588	1.85487	0.184413	-10.0582	8.45267e-24	2.02687e-20
ENSG00000206754	SNORD101	635.593	-1.5004	0.212058	7.07542	1.49e-12	1.2678e-09
ENSG00000206910	SNORA29	90.2567	1.05779	0.27569	-3.83688	0.000124608	0.0188474
ENSG00000207123	NA	25.9659	5.68738	0.93302	-6.09566	1.08985e-09	6.24933e-07
ENSG00000207387	NA	9.63468	6.70292	1.34671	-4.97725	6.44942e-07	0.000202519
ENSG00000212643	NA	1866.82	1.35987	0.137706	-9.87511	5.33762e-23	1.17325e-19
ENSG00000212802	NA	334.339	1.31945	0.194199	-6.79432	1.08827e-11	7.75822e-09
ENSG00000212994	NA	30.5767	5.16562	0.740138	-6.97926	2.96735e-12	2.37181e-09
ENSG00000213080	NA	54.1426	1.43117	0.324356	-4.41233	1.02262e-05	0.00219298
ENSG00000213430	NA	180.878	2.04753	0.220007	-9.30665	1.31923e-20	2.31983e-17
ENSG00000213553	NA	1459.84	1.13179	0.139958	-8.08658	6.13609e-16	6.74382e-13
ENSG00000214016	NA	60.7612	2.66412	0.342465	-7.77925	7.29568e-15	7.12734e-12
ENSG00000214185	NA	52.0102	1.29396	0.336887	-3.84094	0.000122566	0.0187423
ENSG00000214289	NA	397.642	1.01435	0.166887	-6.07805	1.21654e-09	6.82736e-07
ENSG00000214295	NA	89.6135	1.31215	0.284729	-4.60841	4.05753e-06	0.00102909
ENSG00000214485	NA	186.839	1.1556	0.227396	-5.08188	3.73727e-07	0.000121701
ENSG00000215005	NA	23.5697	1.88012	0.488269	-3.85058	0.00011784	0.0182839
ENSG00000216285	NA	56.193	1.82559	0.325168	-5.61431	1.97352e-08	9.46465e-06
ENSG00000218208	NA	136.138	3.11179	0.270871	-11.4881	1.51441e-30	9.98641e-27
ENSG00000218227	NA	154.567	1.39587	0.225679	-6.18518	6.20318e-10	3.63603e-07
ENSG00000218358	RAET1K	455.061	1.4377	0.175539	-8.19023	2.60738e-16	2.99021e-13
ENSG00000219023	NA	124.473	2.43262	0.257566	-9.44465	3.566e-21	6.7186e-18
ENSG00000219451	RPL23P8	42.5598	1.66658	0.361532	-4.60978	4.03105e-06	0.00102909
ENSG00000219682	NA	31.1391	1.70044	0.431767	-3.93833	8.20509e-05	0.0132776
ENSG00000220472	NA	158.891	2.92468	0.256956	-11.382	5.1401e-30	2.71161e-26
ENSG00000220748	NA	4.34213	5.57487	1.48204	-3.76161	0.000168823	0.0240704
ENSG00000221420	SNORA81	57.8253	-1.14696	0.322282	3.55887	0.000372455	0.0450653
ENSG00000221500	SNORD100	705.493	-1.99276	0.217834	9.14803	5.79815e-20	9.55861e-17
ENSG00000222365	SNORD12B	321.884	-1.02133	0.211514	4.82865	1.37463e-06	0.000398446
ENSG00000223788	NA	7.23723	5.28366	1.40161	-3.76972	0.000163432	0.0238168
ENSG00000223803	NA	50.746	1.2917	0.345097	-3.743	0.000181833	0.0253768
ENSG00000224631	NA	669.974	1.26707	0.182096	-6.95824	3.44561e-12	2.67308e-09
ENSG00000224977	LINC02776	27.9754	1.62903	0.430132	-3.78727	0.000152311	0.0224441
ENSG00000225031	NA	108.767	1.05153	0.242754	-4.33168	1.47978e-05	0.00297956
ENSG00000225178	NA	1170.86	1.10417	0.155279	-7.11087	1.15317e-12	1.0139e-09
ENSG00000225217	NA	672.363	5.81783	0.244445	-23.8001	3.33001e-125	8.78356e-121
ENSG00000225259	NA	45.2219	1.46077	0.355909	-4.10434	4.05478e-05	0.00717805
ENSG00000225573	NA	70.6199	1.57884	0.287943	-5.48317	4.17772e-08	1.77735e-05
ENSG00000226049	NA	93.8443	1.21661	0.260866	-4.66374	3.10515e-06	0.000819044
ENSG00000226243	NA	50.7766	1.67666	0.327439	-5.12054	3.04665e-07	0.000104365
ENSG00000226268	NA	33.0321	1.4531	0.391851	-3.7083	0.000208655	0.0277965
ENSG00000226360	NA	216.637	1.98219	0.205322	-9.65409	4.72318e-22	9.58332e-19
ENSG00000226525	NA	69.7038	1.65363	0.301302	-5.48827	4.05885e-08	1.77424e-05
ENSG00000227399	NA	8.7358	4.08214	1.08447	-3.76418	0.000167094	0.0240387
ENSG00000229638	NA	759.661	1.47845	0.143591	-10.2963	7.32551e-25	2.14694e-21
ENSG00000229752	NA	12.1803	3.82463	0.874941	-4.3713	1.23509e-05	0.00254516
ENSG00000229994	NA	108.611	1.03165	0.241687	-4.26852	1.96778e-05	0.00381388
ENSG00000230291	NA	54.3984	1.28453	0.319072	-4.02582	5.67775e-05	0.00966207
ENSG00000230897	NA	145.601	1.01728	0.22306	-4.56056	5.10168e-06	0.00125764
ENSG00000231439	WASIR2	125.013	1.17407	0.237065	-4.95254	7.32519e-07	0.00022467
ENSG00000231940	NA	38.3146	1.34109	0.371133	-3.6135	0.000302096	0.0377648
ENSG00000232037	NA	21.7411	3.95494	0.672513	-5.88083	4.08212e-09	2.15348e-06
ENSG00000232320	NA	26.655	2.16474	0.483886	-4.47365	7.68951e-06	0.00170442
ENSG00000232385	NA	19.9601	2.08491	0.555096	-3.75594	0.000172689	0.0244894
ENSG00000232472	NA	221.337	1.23708	0.188065	-6.5779	4.77153e-11	3.22714e-08
ENSG00000232722	NA	344.851	9.44819	0.855006	-11.0504	2.18158e-28	9.5906e-25
ENSG00000233691	NA	12.3142	6.07914	1.29518	-4.69367	2.68353e-06	0.000714984
ENSG00000234009	NA	152.54	1.75476	0.231606	-7.57651	3.5498e-14	3.22873e-11
ENSG00000234080	NA	14.1529	2.82719	0.689894	-4.098	4.16739e-05	0.00732822
ENSG00000234123	NA	121.352	1.40337	0.256994	-5.46071	4.74233e-08	1.98553e-05
ENSG00000234176	NA	41.1008	1.28542	0.353401	-3.63729	0.000275525	0.0349401
ENSG00000234618	NA	119.724	1.6498	0.233856	-7.05473	1.7293e-12	1.42543e-09
ENSG00000234648	NA	30.0153	1.87666	0.438222	-4.28243	1.84864e-05	0.00361283
ENSG00000235043	NA	58.6864	1.64217	0.31362	-5.23618	1.63933e-07	6.35892e-05
ENSG00000235089	NA	5.14299	5.79545	1.4498	-3.99743	6.40344e-05	0.0107582
ENSG00000235554	NA	31.2001	1.71967	0.413991	-4.15387	3.26899e-05	0.00590591
ENSG00000236552	RPL13AP5	970.805	1.78692	0.146481	-12.199	3.1481e-34	2.76791e-30
ENSG00000236886	NA	205.204	-1.03639	0.230888	4.48873	7.16496e-06	0.00162923
ENSG00000237214	NA	51.8595	1.2765	0.339122	-3.76412	0.000167138	0.0240387
ENSG00000237457	NA	76.1159	-1.23133	0.275092	4.47609	7.6024e-06	0.00169939
ENSG00000237666	NA	7.21548	4.4269	1.24576	-3.55357	0.000380047	0.0455659
ENSG00000240087	NA	371.788	2.75176	0.2219	-12.4009	2.58448e-35	3.40855e-31
ENSG00000240457	NA	25.9995	2.38008	0.526407	-4.52137	6.14403e-06	0.00146264
ENSG00000240950	NA	79.8777	1.32494	0.27721	-4.77955	1.75686e-06	0.000492986
ENSG00000241061	NA	58.6458	1.57698	0.335606	-4.69891	2.61552e-06	0.000711087
ENSG00000241163	LINC00877	111.256	2.36637	0.273169	-8.66269	4.60764e-18	6.07679e-15
ENSG00000241612	NA	58.8402	3.47184	0.380422	-9.12628	7.08935e-20	1.09998e-16
ENSG00000242405	NA	25.44	2.15353	0.492118	-4.37605	1.20849e-05	0.00250996
ENSG00000242477	NA	20.4527	1.84878	0.495056	-3.7345	0.000188091	0.0259752
ENSG00000242735	NA	74.4038	2.94168	0.322892	-9.11042	8.2067e-20	1.2026e-16
ENSG00000242858	NA	16.5595	3.01949	0.638597	-4.72832	2.2639e-06	0.000622029
ENSG00000243894	NA	14.1151	3.49972	0.765106	-4.57416	4.78144e-06	0.00120114
ENSG00000243904	NA	41.5448	1.99183	0.387999	-5.13359	2.84268e-07	9.86597e-05
ENSG00000244582	NA	39.5129	4.04825	0.509275	-7.94906	1.87932e-15	1.98283e-12
ENSG00000244743	NA	9.38864	3.78014	0.955059	-3.95801	7.55753e-05	0.0123052
ENSG00000244953	NA	54.3146	1.42964	0.333844	-4.28238	1.84908e-05	0.00361283
ENSG00000249087	ZNF436-AS1	510.241	1.02768	0.18646	-5.51154	3.55707e-08	1.61767e-05
ENSG00000249306	LINC01411	127.33	1.28943	0.234506	-5.49848	3.83071e-08	1.71259e-05
ENSG00000250393	NA	11.0462	-3.992	0.906763	4.40248	1.07023e-05	0.00225624
ENSG00000250471	NA	20.1442	2.08032	0.52136	-3.99019	6.60216e-05	0.0110218
ENSG00000250764	NA	98.621	1.02522	0.258624	-3.96412	7.36681e-05	0.0121447
ENSG00000250896	NA	67.7559	1.22221	0.30161	-4.05228	5.07206e-05	0.00868739
ENSG00000251296	NA	13.3368	-3.49854	0.774493	4.51721	6.26599e-06	0.00146264
ENSG00000251359	WWC2-AS2	68.3402	1.31916	0.294067	-4.48592	7.25997e-06	0.00163672
ENSG00000251478	NA	9.8741	4.84154	1.18816	-4.07483	4.60486e-05	0.00799095
ENSG00000252802	NA	11.4108	3.73258	0.887719	-4.20469	2.61443e-05	0.0048564
ENSG00000253517	NA	16.8219	3.70471	0.731852	-5.0621	4.14661e-07	0.000133384
ENSG00000254612	NA	144.86	1.03365	0.211018	-4.89839	9.66262e-07	0.000289626
ENSG00000254639	NA	35.736	2.08344	0.426513	-4.88482	1.03525e-06	0.000306819
ENSG00000254844	NA	9.90024	3.13911	0.872668	-3.59714	0.00032173	0.0398416
ENSG00000254941	NA	20.5615	-1.8351	0.511013	3.5911	0.000329282	0.0405863
ENSG00000255026	NA	77.3086	1.17431	0.33021	-3.55625	0.000376189	0.0453093
ENSG00000256849	NA	38.2349	2.68107	0.415339	-6.45515	1.08112e-10	7.12918e-08
ENSG00000257097	NA	241.884	1.22938	0.227701	-5.39908	6.69852e-08	2.67708e-05
ENSG00000257433	LOC105369748	198.777	1.72646	0.199041	-8.67392	4.17496e-18	5.79594e-15
ENSG00000258613	NA	4.53915	5.62737	1.46538	-3.84022	0.000122926	0.0187423
ENSG00000259347	NA	81.2709	1.33148	0.312039	-4.26703	1.9809e-05	0.00381388
ENSG00000259419	NA	4.88315	5.72412	1.45506	-3.93393	8.35687e-05	0.0134408
ENSG00000260101	LOC101927402	140.168	1.10408	0.280987	-3.92929	8.51957e-05	0.0136194
ENSG00000260859	NA	11.707	-2.80052	0.744167	3.7633	0.000167688	0.0240387
ENSG00000260996	NA	35.8793	-1.95096	0.39487	4.94077	7.78136e-07	0.000235918
ENSG00000261334	NA	59.7551	1.45046	0.337074	-4.3031	1.68426e-05	0.00334029
ENSG00000261614	NA	39.8107	2.06223	0.380473	-5.42017	5.95433e-08	2.41627e-05
ENSG00000262001	NA	30.8639	1.75896	0.418301	-4.20501	2.61069e-05	0.0048564
ENSG00000262172	NA	91.7028	1.80139	0.264837	-6.80188	1.03264e-11	7.56611e-09
ENSG00000263681	MIR3197	10.4936	2.82301	0.801156	-3.52367	0.00042562	0.0498959
ENSG00000265345	MIR5188	22.0819	1.81001	0.492677	-3.67384	0.000238937	0.0310465
ENSG00000267432	NA	168.774	1.15572	0.256384	-4.50779	6.55076e-06	0.0015157
ENSG00000267544	NA	40.4647	1.81096	0.400323	-4.52375	6.07526e-06	0.00146264
ENSG00000267890	NA	72.8707	-1.06251	0.271908	3.90759	9.32209e-05	0.0146586
ENSG00000268234	NA	15.5819	2.26799	0.591234	-3.83602	0.000125044	0.0188474
ENSG00000270259	NA	14.5499	-2.69251	0.705673	3.81552	0.000135898	0.0201937
ENSG00000272150	NBPF25P	332.575	1.09566	0.193409	-5.66502	1.4701e-08	7.1809e-06
ENSG00000273010	NA	1503.2	1.18374	0.140575	-8.4207	3.74245e-17	4.70069e-14
ENSG00000275549	STPG3-AS1	216.743	-1.31093	0.254112	5.15886	2.48453e-07	8.92585e-05
ENSG00000277173	NA	30.0802	2.96011	0.476176	-6.21641	5.08666e-10	3.04934e-07
ENSG00000277591	NA	12.7132	4.19078	0.905059	-4.6304	3.64962e-06	0.000953129
ENSG00000279066	NA	139.202	3.85982	0.363743	-10.6114	2.63789e-26	8.69746e-23
ENSG00000279070	NA	43.1302	1.25352	0.337992	-3.70872	0.000208308	0.0277965
ENSG00000279691	NA	84.3031	1.34232	0.307795	-4.3611	1.29412e-05	0.00264613
ENSG00000279948	NA	99.4073	-1.074	0.239235	4.4893	7.14574e-06	0.00162923
ENSG00000280367	NA	148.49	1.63604	0.283242	-5.7761	7.64522e-09	3.80487e-06
ENSG00000282855	NA	76.8206	1.50365	0.274071	-5.48635	4.10315e-08	1.77424e-05
ENSG00000283041	NA	1397.48	1.21179	0.147438	-8.219	2.05205e-16	2.46031e-13
ENSG00000283445	NA	48.8402	-2.41392	0.385322	6.26469	3.73579e-10	2.2916e-07
ENSG00000283795	MIR4426	85.8928	1.29107	0.270767	-4.76822	1.85862e-06	0.000516051
ENSG00000285848	NA	40.3111	-2.17386	0.39133	5.55504	2.77546e-08	1.28436e-05

## Sheet: miniABEmax-HEKsite2
Supplementary Data 5: DEGs of miniABEmax-HEKsite2-transfected samples compared with nCas-NT samples
ID	Genename	baseMean	log2FoldChange	lfcSE	stat	pvalue	padj
ENSG00000074964	ARHGEF10L	1203.11	-1.00132	0.10736	9.32673	1.09188e-20	8.7393e-18
ENSG00000079337	RAPGEF3	407.875	-1.8046	0.153722	11.7394	8.00823e-32	1.47424e-28
ENSG00000081041	CXCL2	42.7201	-1.34827	0.359058	3.75503	0.000173317	0.00402854
ENSG00000087074	PPP1R15A	8910.98	-1.07877	0.138871	7.76818	7.96244e-15	3.34675e-12
ENSG00000087494	PTHLH	72.4337	-1.21321	0.278497	4.35627	1.32295e-05	0.000532915
ENSG00000090554	FLT3LG	71.0532	1.03204	0.285602	-3.61356	0.000302017	0.00617759
ENSG00000091831	ESR1	54.9482	-1.80774	0.355088	5.09096	3.56253e-07	2.74722e-05
ENSG00000092345	DAZL	8.28633	-3.77846	1.03563	3.64847	0.00026381	0.00559503
ENSG00000095370	SH2D3C	214.301	-1.01694	0.191654	5.30609	1.12001e-07	1.02071e-05
ENSG00000095752	IL11	174.226	-2.02469	0.214365	9.44509	3.55094e-21	2.97133e-18
ENSG00000100884	CPNE6	36.0513	-1.29012	0.457047	2.82274	0.00476149	0.0476382
ENSG00000105122	RASAL3	31.6535	1.50637	0.491778	-3.0631	0.00219058	0.0268484
ENSG00000105550	FGF21	143.679	-2.21989	0.226683	9.79293	1.20741e-22	1.05844e-19
ENSG00000105851	PIK3CG	8.44322	-2.66409	0.870034	3.06205	0.00219826	0.026871
ENSG00000106366	SERPINE1	57.8573	-2.20596	0.335271	6.57964	4.71579e-11	1.0989e-08
ENSG00000109846	CRYAB	464.231	-4.38256	0.211624	20.7092	2.86046e-95	5.26582e-91
ENSG00000111405	ENDOU	88.9268	-1.00038	0.285801	3.50026	0.000464807	0.00850561
ENSG00000112175	BMP5	75.3418	1.21778	0.323242	-3.7674	0.000164955	0.00388678
ENSG00000113430	IRX4	46.9997	-1.84129	0.383739	4.79828	1.60033e-06	9.35254e-05
ENSG00000114019	AMOTL2	4402.6	-1.13955	0.147448	7.72849	1.08825e-14	4.17368e-12
ENSG00000115596	WNT6	63.4569	-1.51289	0.32079	4.71612	2.40383e-06	0.000131312
ENSG00000115607	IL18RAP	32.8507	-1.53093	0.475622	3.2188	0.00128726	0.0182146
ENSG00000116761	CTH	3472.13	-1.27245	0.138889	9.16166	5.11028e-20	3.61827e-17
ENSG00000117983	MUC5B	38.3769	1.10833	0.38463	-2.88155	0.0039572	0.0419245
ENSG00000120094	HOXB1	12.7832	-2.66434	0.751357	3.54604	0.000391064	0.0074609
ENSG00000120129	DUSP1	8405.37	-1.27828	0.129207	9.89329	4.4514e-23	4.09729e-20
ENSG00000120332	TNN	153.061	-1.36016	0.279531	4.86586	1.13962e-06	7.13579e-05
ENSG00000120694	HSPH1	33137.2	-1.15488	0.102314	11.2876	1.51057e-29	2.13908e-26
ENSG00000120708	TGFBI	14.1424	-2.45916	0.702843	3.49887	0.000467234	0.00853305
ENSG00000120903	CHRNA2	19.2712	-2.22144	0.629862	3.52686	0.000420515	0.00788316
ENSG00000122641	INHBA	149.085	-1.17144	0.231661	5.0567	4.26583e-07	3.17934e-05
ENSG00000124194	GDAP1L1	77.0206	-2.1608	0.31101	6.9477	3.71283e-12	1.05153e-09
ENSG00000124216	SNAI1	657.445	1.00343	0.207342	-4.83948	1.3018e-06	7.98828e-05
ENSG00000125337	KIF25	60.6356	-1.34822	0.362267	3.72162	0.000197948	0.00443853
ENSG00000125414	MYH2	7.70121	-2.9747	0.963833	3.08633	0.00202646	0.0253431
ENSG00000128165	ADM2	713.892	-1.21634	0.184097	6.60706	3.92037e-11	9.25257e-09
ENSG00000128965	CHAC1	2420.93	-1.6532	0.128056	12.9099	3.95635e-38	1.04046e-34
ENSG00000129152	MYOD1	18.3264	-1.69182	0.589044	2.87215	0.00407691	0.0428623
ENSG00000129654	FOXJ1	259.29	-1.92831	0.255334	7.55211	4.28267e-14	1.54588e-11
ENSG00000130176	CNN1	275.595	-1.54838	0.199412	7.76474	8.18099e-15	3.34675e-12
ENSG00000130766	SESN2	24317.3	-1.11453	0.121467	9.17552	4.49388e-20	3.30911e-17
ENSG00000132002	DNAJB1	55394.5	-2.48049	0.143456	17.291	5.4961e-67	3.37259e-63
ENSG00000135046	ANXA1	386.704	-1.81917	0.23465	7.75271	8.99525e-15	3.52327e-12
ENSG00000136244	IL6	14.666	-2.79216	0.67654	4.12711	3.67346e-05	0.00119005
ENSG00000137731	FXYD2	44.3364	-3.65068	0.57661	6.33127	2.4315e-10	4.71174e-08
ENSG00000137960	GIPC2	81.3512	-1.52097	0.274366	5.5436	2.96322e-08	3.28614e-06
ENSG00000139269	INHBE	1532.17	-1.65253	0.143173	11.5422	8.08461e-31	1.24025e-27
ENSG00000140961	OSGIN1	166.757	-1.70919	0.260592	6.55889	5.42102e-11	1.21702e-08
ENSG00000142233	NTN5	94.3274	-1.04497	0.286605	3.64604	0.000266316	0.00561927
ENSG00000143595	AQP10	72.715	-1.11934	0.399049	2.80503	0.00503121	0.0494654
ENSG00000144834	TAGLN3	39.0983	-1.31811	0.412989	3.19163	0.00141472	0.0194791
ENSG00000146006	LRRTM2	207.188	-1.06361	0.176554	6.02429	1.69854e-09	2.6057e-07
ENSG00000146013	GFRA3	212.005	-1.05252	0.194639	5.40757	6.38856e-08	6.43971e-06
ENSG00000146453	PNLDC1	1058.16	-2.26606	0.183951	12.3188	7.17764e-35	1.65167e-31
ENSG00000148677	ANKRD1	587.884	-2.45283	0.164354	14.924	2.29943e-50	1.05825e-46
ENSG00000149257	SERPINH1	13066.4	-1.27055	0.113988	11.1463	7.46245e-29	9.81259e-26
ENSG00000151929	BAG3	7258.66	-1.39055	0.113527	12.2486	1.70947e-34	3.49663e-31
ENSG00000152137	HSPB8	692.521	-2.07448	0.152079	13.6408	2.29078e-42	8.4342e-39
ENSG00000153266	FEZF2	37.7364	-2.53569	0.43997	5.76331	8.24791e-09	1.08454e-06
ENSG00000155066	PROM2	68.7333	-1.68906	0.33394	5.05798	4.23718e-07	3.17716e-05
ENSG00000160570	DEDD2	7949.17	-1.2451	0.142537	8.73533	2.42949e-18	1.49081e-15
ENSG00000162344	FGF19	35.9384	-1.79803	0.399984	4.49527	6.94822e-06	0.000315827
ENSG00000162772	ATF3	17340.8	-1.2738	0.125682	10.1352	3.85756e-24	3.73757e-21
ENSG00000163132	MSX1	1902.59	-1.16932	0.101192	11.5555	6.92828e-31	1.15948e-27
ENSG00000163545	NUAK2	324.647	-1.05751	0.167964	6.29603	3.05365e-10	5.73619e-08
ENSG00000163734	CXCL3	59.4968	-1.81315	0.366054	4.95323	7.2992e-07	5.01384e-05
ENSG00000163874	ZC3H12A	687.084	-1.1926	0.117603	10.1409	3.63704e-24	3.71969e-21
ENSG00000164949	GEM	585.784	-1.08616	0.205169	5.29397	1.1969e-07	1.05425e-05
ENSG00000165029	ABCA1	2221.24	-1.06105	0.172386	6.1551	7.50325e-10	1.26722e-07
ENSG00000167895	TMC8	102.455	1.8048	0.36255	-4.97808	6.42183e-07	4.44434e-05
ENSG00000170324	FRMPD2	110.094	-1.09616	0.318956	3.43672	0.0005888	0.0101777
ENSG00000171951	SCG2	69.1132	-1.86179	0.302474	6.15521	7.49802e-10	1.26722e-07
ENSG00000172216	CEBPB	1111.85	-1.14697	0.109611	10.464	1.26414e-25	1.45447e-22
ENSG00000172548	NIPAL4	41.3686	-1.26329	0.363745	3.47301	0.000514648	0.00920716
ENSG00000173110	HSPA6	19437.3	-5.10816	0.288146	17.7276	2.56551e-70	2.36142e-66
ENSG00000174788	PCP2	130.731	-1.28981	0.311855	4.13593	3.53513e-05	0.00116764
ENSG00000174951	FUT1	608.401	-2.19806	0.168562	13.04	7.24179e-39	2.2219e-35
ENSG00000175318	GRAMD2A	25.4476	1.81712	0.511531	-3.55232	0.000381847	0.00732996
ENSG00000176046	NUPR1	192.018	-1.5901	0.238607	6.66407	2.6635e-11	6.53765e-09
ENSG00000178297	TMPRSS9	330.168	-1.15638	0.256761	4.50372	6.67757e-06	0.000305789
ENSG00000178381	ZFAND2A	3814.5	-1.53779	0.14538	10.5778	3.77822e-26	4.63688e-23
ENSG00000179046	TRIML2	33.4621	-2.78519	0.537197	5.18467	2.16397e-07	1.80256e-05
ENSG00000179674	ARL14	16.6008	-1.84681	0.62107	2.9736	0.00294331	0.0336543
ENSG00000179915	NRXN1	54.5479	1.11003	0.335756	-3.30606	0.000946165	0.014475
ENSG00000180574	EIF2S3B	161.619	-1.01942	0.224558	4.53965	5.63472e-06	0.000268035
ENSG00000182580	EPHB3	1109.75	-1.00409	0.120126	8.35861	6.34642e-17	3.54034e-14
ENSG00000183655	KLHL25	3023.03	-1.2324	0.136032	9.05963	1.30896e-19	8.60597e-17
ENSG00000184557	SOCS3	482.568	-1.23817	0.168366	7.35403	1.92315e-13	6.55615e-11
ENSG00000185863	TMEM210	13.8819	2.20411	0.723838	-3.04504	0.00232652	0.0282141
ENSG00000186115	CYP4F2	60.1267	-1.10195	0.354139	3.11164	0.00186053	0.0238016
ENSG00000186352	ANKRD37	86.601	-1.23448	0.291264	4.23836	2.25162e-05	0.000825698
ENSG00000186529	CYP4F3	130.918	-1.1386	0.232788	4.89116	1.00245e-06	6.34162e-05
ENSG00000187479	C11orf96	157.189	-1.18387	0.240397	4.92465	8.45107e-07	5.51687e-05
ENSG00000187678	SPRY4	37.3634	-1.54604	0.541496	2.85513	0.00430196	0.0443917
ENSG00000187775	DNAH17	1017.43	-1.15206	0.347696	3.31342	0.00092164	0.014186
ENSG00000188573	FBLL1	300.65	-1.65452	0.217674	7.60091	2.94064e-14	1.10478e-11
ENSG00000196166	C8orf86	14.9574	-2.69947	0.741882	3.63868	0.000274036	0.00573918
ENSG00000197768	STPG3	175.897	1.2515	0.274761	-4.55485	5.24222e-06	0.000251969
ENSG00000203747	FCGR3A	4.08622	-4.66595	1.5857	2.94251	0.00325563	0.0363891
ENSG00000204278	TMEM235	20.7251	1.70983	0.551761	-3.09886	0.00194264	0.0245956
ENSG00000204389	HSPA1A	214.921	-2.04835	0.201825	10.1492	3.34207e-24	3.61907e-21
ENSG00000204677	FAM153CP	215.289	-1.19684	0.236031	5.0707	3.96365e-07	2.99044e-05
ENSG00000205592	MUC19	350.652	-1.40924	0.162377	8.6788	3.99973e-18	2.37519e-15
ENSG00000213988	ZNF90	34.4212	-1.30816	0.413696	3.16214	0.00156616	0.0210267
ENSG00000226321	CROCC2	11.3932	2.93033	0.826373	-3.54602	0.0003911	0.0074609
ENSG00000231767	NA	121.588	-1.89276	0.307488	6.15556	7.4814e-10	1.26722e-07
ENSG00000232113	TEX50	14.468	-2.01006	0.661729	3.03758	0.00238485	0.028751
ENSG00000256463	SALL3	70.8177	-1.02327	0.294463	3.47502	0.000510823	0.00914761
ENSG00000268223	ARL14EPL	14.0139	-3.52205	0.834814	4.21897	2.45421e-05	0.000877274
ENSG00000276410	H2BC3	34.4121	1.41618	0.401345	-3.5286	0.000417766	0.00785234
ENSG00000285938	NA	41.3925	-1.39944	0.45986	3.04318	0.0023409	0.0283138
ENSG00000082929	LINC01587	12.6119	-3.9783	0.909806	4.37269	1.22725e-05	0.00324432
ENSG00000144158	NA	31.0965	-1.7814	0.409346	4.35182	1.35013e-05	0.00353311
ENSG00000178429	NA	86.9804	-2.3714	0.300213	7.89905	2.81046e-15	4.55066e-12
ENSG00000179571	NA	11.4804	-2.51985	0.693728	3.63234	0.000280863	0.0428019
ENSG00000179935	LINC00652	132.964	1.01475	0.22998	-4.41234	1.02258e-05	0.00278863
ENSG00000180662	NA	25.9584	-3.95704	0.583788	6.77821	1.21678e-11	1.21242e-08
ENSG00000183199	NA	168.582	-1.61561	0.231087	6.99133	2.723e-12	3.35927e-09
ENSG00000185641	NA	130.397	-1.38403	0.236289	5.85735	4.70303e-09	2.64872e-06
ENSG00000197588	KLKP1	162.286	-1.62764	0.273986	5.94061	2.83969e-09	1.75161e-06
ENSG00000200243	NA	51.6439	-1.90645	0.451481	4.22266	2.41433e-05	0.0057915
ENSG00000200997	NA	269.757	1.17665	0.274223	-4.29083	1.78004e-05	0.00439196
ENSG00000201912	NA	46.2708	-3.43095	0.46541	7.37189	1.68222e-13	2.17906e-10
ENSG00000204091	TDRG1	12.7694	-3.76236	0.809127	4.6499	3.32093e-06	0.00102423
ENSG00000204196	NA	275.544	-1.2199	0.216047	5.64645	1.63798e-08	8.66021e-06
ENSG00000204241	LINC02731	79.541	-2.48007	0.309273	8.01902	1.06594e-15	1.84103e-12
ENSG00000204253	NA	217.313	-1.67486	0.219029	7.64673	2.06156e-14	2.96715e-11
ENSG00000206754	SNORD101	569.841	1.39726	0.224497	-6.22394	4.84816e-10	3.70181e-07
ENSG00000206910	SNORA29	99.7681	-1.52106	0.28674	5.30468	1.12868e-07	5.04152e-05
ENSG00000207123	NA	24.5249	-5.77906	0.949777	6.08465	1.16743e-09	7.92364e-07
ENSG00000207387	NA	9.13514	-6.79549	1.42316	4.77493	1.79772e-06	0.000612811
ENSG00000212802	NA	310.221	-1.42356	0.224027	6.35441	2.09234e-10	1.86918e-07
ENSG00000212994	NA	78.4226	-6.73482	0.710254	9.48227	2.4882e-21	8.05774e-18
ENSG00000213128	NA	9.26421	-3.58813	0.913326	3.92864	8.54274e-05	0.0164438
ENSG00000213430	NA	175.154	-2.21607	0.231046	9.59149	8.68258e-22	3.21342e-18
ENSG00000213553	NA	1237.86	-1.05496	0.167193	6.30981	2.79382e-10	2.33482e-07
ENSG00000213942	NA	13.1943	-3.16964	0.718934	4.4088	1.03947e-05	0.00280516
ENSG00000213946	NA	8.66142	-3.4091	0.906526	3.76062	0.000169494	0.0283295
ENSG00000214016	NA	43.833	-2.29578	0.407778	5.62998	1.80229e-08	9.33839e-06
ENSG00000214185	NA	45.7902	-1.30092	0.333282	3.90336	9.4868e-05	0.0178097
ENSG00000214433	NA	93.3256	-1.04383	0.256586	4.06817	4.73847e-05	0.00984712
ENSG00000214485	NA	226.658	-1.78623	0.235532	7.58382	3.35514e-14	4.57482e-11
ENSG00000216285	NA	55.9939	-2.0288	0.377314	5.37696	7.57552e-08	3.56835e-05
ENSG00000218208	NA	98.0759	-2.77701	0.316054	8.78648	1.5432e-18	3.33163e-15
ENSG00000218227	NA	152.268	-1.61164	0.26502	6.08121	1.19281e-09	7.92364e-07
ENSG00000218358	RAET1K	366.019	-1.26031	0.180776	6.97169	3.13167e-12	3.52749e-09
ENSG00000219023	NA	84.9233	-1.97815	0.286696	6.89984	5.20619e-12	5.61987e-09
ENSG00000219133	NA	31.7654	-2.11595	0.460667	4.59323	4.3643e-06	0.00131472
ENSG00000219451	RPL23P8	36.2233	-1.59672	0.380087	4.20094	2.65809e-05	0.00631773
ENSG00000219682	NA	31.026	-1.92295	0.44972	4.27589	1.90375e-05	0.00465286
ENSG00000220472	NA	201.594	-3.50759	0.275625	12.7259	4.24312e-37	5.49632e-33
ENSG00000220748	NA	5.20378	-5.98709	1.45709	4.10893	3.97491e-05	0.00858151
ENSG00000221500	SNORD100	627.977	1.90655	0.230343	-8.27701	1.26303e-16	2.33724e-13
ENSG00000222365	SNORD12B	275.585	1.14567	0.226059	-5.06802	4.01982e-07	0.00015779
ENSG00000223788	NA	7.56327	-5.54167	1.36241	4.06754	4.75118e-05	0.00984712
ENSG00000223803	NA	53.1597	-1.62379	0.36157	4.49095	7.0905e-06	0.00201861
ENSG00000224550	NA	22.2954	-1.86466	0.496298	3.75713	0.000171871	0.0285427
ENSG00000224631	NA	562.909	-1.17258	0.211212	5.5517	2.82909e-08	1.39654e-05
ENSG00000224959	NA	26.6174	-1.64938	0.445939	3.69868	0.000216728	0.034659
ENSG00000225031	NA	111.358	-1.35495	0.260008	5.21119	1.87635e-07	7.8404e-05
ENSG00000225178	NA	1002.51	-1.04761	0.168328	6.22362	4.85821e-10	3.70181e-07
ENSG00000225217	NA	372.999	-5.13222	0.293491	17.4868	1.80643e-68	4.67993e-64
ENSG00000225259	NA	43.5104	-1.6252	0.374504	4.33962	1.42732e-05	0.00366115
ENSG00000225573	NA	76.528	-1.95865	0.319712	6.12628	8.99561e-10	6.29863e-07
ENSG00000226049	NA	80.4541	-1.16231	0.282437	4.11527	3.86727e-05	0.00841927
ENSG00000226243	NA	45.6079	-1.69864	0.38322	4.43255	9.31269e-06	0.00256664
ENSG00000226360	NA	197.771	-2.04694	0.224478	9.11864	7.60706e-20	2.18974e-16
ENSG00000226525	NA	75.2805	-2.02283	0.326113	6.20285	5.54506e-10	4.10445e-07
ENSG00000227399	NA	16.1348	-5.1819	0.979599	5.28982	1.2244e-07	5.37636e-05
ENSG00000228071	NA	18.6558	-3.26162	0.610204	5.34513	9.03515e-08	4.17989e-05
ENSG00000229638	NA	721.364	-1.62641	0.184328	8.82343	1.11004e-18	2.61435e-15
ENSG00000229994	NA	105.878	-1.24661	0.248159	5.02344	5.07542e-07	0.000196252
ENSG00000230067	NA	14.6538	-2.47444	0.628916	3.93445	8.33882e-05	0.0162431
ENSG00000230291	NA	49.6739	-1.34848	0.346156	3.89557	9.79677e-05	0.0180849
ENSG00000230311	NA	30.988	-1.68474	0.439022	3.83748	0.000124304	0.021896
ENSG00000230383	NA	98.3745	-1.40184	0.269772	5.19638	2.03202e-07	8.35611e-05
ENSG00000231940	NA	40.7046	-1.70015	0.378413	4.49285	7.02749e-06	0.00201861
ENSG00000232037	NA	17.8457	-3.84091	0.692058	5.54998	2.85701e-08	1.39654e-05
ENSG00000232385	NA	20.37	-2.31612	0.554739	4.17516	2.97782e-05	0.00690892
ENSG00000232393	NA	16.4864	-2.2451	0.576742	3.89272	9.91259e-05	0.0180849
ENSG00000232472	NA	201.397	-1.29792	0.222586	5.8311	5.50621e-09	3.03509e-06
ENSG00000232722	NA	233.611	-9.06599	0.861963	10.5178	7.14987e-26	4.63079e-22
ENSG00000233691	NA	6.92939	-5.39676	1.40742	3.83451	0.000125817	0.021896
ENSG00000234009	NA	134.456	-1.75221	0.270864	6.46896	9.86765e-11	9.13004e-08
ENSG00000234123	NA	107.36	-1.40897	0.258479	5.451	5.00885e-08	2.40304e-05
ENSG00000234498	RPL13AP20	52.4734	-1.21925	0.324193	3.76087	0.000169322	0.0283295
ENSG00000234589	NA	23.165	-3.4767	0.582826	5.96525	2.44253e-09	1.54338e-06
ENSG00000234618	NA	119.129	-1.8734	0.268611	6.9744	3.07177e-12	3.52749e-09
ENSG00000234648	NA	48.6976	-2.94338	0.505939	5.81765	5.96795e-09	3.22107e-06
ENSG00000234797	NA	803.374	-1.04607	0.176633	5.9223	3.17466e-09	1.91269e-06
ENSG00000235052	NA	32.1947	1.47566	0.398904	-3.69928	0.000216211	0.034659
ENSG00000235089	NA	4.17133	-5.68068	1.49549	3.79855	0.000145545	0.0248068
ENSG00000235482	NA	8.53964	-4.78565	1.21968	3.9237	8.71993e-05	0.0166108
ENSG00000235554	NA	29.0359	-1.80928	0.467703	3.86844	0.000109532	0.0198438
ENSG00000235946	NA	24.8352	-1.618	0.44458	3.63939	0.000273288	0.0421433
ENSG00000236138	NA	28.7141	-1.90547	0.441586	4.31505	1.59569e-05	0.00401356
ENSG00000236439	NA	41.6759	-1.53173	0.40263	3.80431	0.000142198	0.0243969
ENSG00000236552	RPL13AP5	949.693	-1.98239	0.189827	10.4431	1.57507e-25	8.16108e-22
ENSG00000237417	NA	34.0139	-1.48412	0.409434	3.62481	0.000289177	0.0433046
ENSG00000240087	NA	312.769	-2.67815	0.252104	10.6232	2.32483e-26	2.00765e-22
ENSG00000240457	NA	22.9386	-2.38446	0.549337	4.34062	1.42082e-05	0.00366115
ENSG00000241061	NA	69.7044	-2.12879	0.32544	6.54126	6.1001e-11	5.85316e-08
ENSG00000241163	LINC00877	74.9467	-1.88777	0.30188	6.25337	4.01689e-10	3.25205e-07
ENSG00000241612	NA	60.809	-3.71772	0.412659	9.00918	2.07612e-19	5.3786e-16
ENSG00000242405	NA	29.2361	-2.61284	0.465034	5.61859	1.92517e-08	9.7795e-06
ENSG00000242735	NA	59.0186	-2.76366	0.3592	7.69392	1.42698e-14	2.17463e-11
ENSG00000242858	NA	13.2155	-2.84773	0.688012	4.13906	3.48724e-05	0.00772171
ENSG00000243904	NA	35.4691	-1.93029	0.427064	4.51992	6.18644e-06	0.00182127
ENSG00000244582	NA	44.7914	-4.42001	0.524769	8.42277	3.67681e-17	7.32731e-14
ENSG00000250040	NA	5.99829	5.86673	1.40538	-4.17447	2.98683e-05	0.00690892
ENSG00000250471	NA	18.0445	-2.11583	0.537317	3.93777	8.22438e-05	0.0161416
ENSG00000250896	NA	64.8986	-1.39834	0.302271	4.62611	3.72604e-06	0.00113565
ENSG00000251296	NA	11.9945	3.48019	0.85351	-4.0775	4.55217e-05	0.00966665
ENSG00000251478	NA	9.7005	-4.97247	1.22789	4.04961	5.13041e-05	0.0105487
ENSG00000252759	NA	52.7362	-1.20645	0.321422	3.75349	0.000174392	0.0287768
ENSG00000252802	NA	13.9915	-4.2114	0.930147	4.52767	5.96374e-06	0.00177589
ENSG00000253517	NA	15.7426	-3.75752	0.802919	4.67982	2.87132e-06	0.000896232
ENSG00000254844	NA	10.5971	-3.44092	0.861008	3.99639	6.43169e-05	0.0129167
ENSG00000256262	NA	134.337	-1.21897	0.254519	4.78929	1.67371e-06	0.000593982
ENSG00000256356	NA	28.6326	-1.91237	0.443469	4.3123	1.61566e-05	0.00402471
ENSG00000256849	NA	34.0721	-2.69822	0.439549	6.13861	8.32466e-10	5.99075e-07
ENSG00000257097	NA	206.208	-1.16539	0.236312	4.93157	8.1572e-07	0.000306273
ENSG00000258413	NA	70.7629	-1.22343	0.311471	3.92791	8.56875e-05	0.0164438
ENSG00000258613	NA	5.13492	-5.98632	1.43622	4.16812	3.0712e-05	0.00692261
ENSG00000260139	NA	4.51902	5.45723	1.4839	-3.67763	0.000235409	0.0374156
ENSG00000260859	NA	9.16378	5.49287	1.31787	-4.16799	3.07292e-05	0.00692261
ENSG00000260996	NA	34.4841	1.4308	0.397841	-3.59641	0.000322645	0.0464585
ENSG00000261614	NA	29.5269	-1.73358	0.452125	3.83428	0.000125931	0.021896
ENSG00000262172	NA	72.2055	-1.58123	0.29779	5.30988	1.09695e-07	4.98574e-05
ENSG00000264349	MIR4258	57.3303	-1.09236	0.299625	3.64575	0.000266618	0.0413609
ENSG00000265345	MIR5188	27.8492	-2.43302	0.491989	4.94527	7.60377e-07	0.000289692
ENSG00000267432	NA	151.967	-1.20747	0.253244	4.76803	1.86037e-06	0.000625929
ENSG00000269473	NA	203.194	1.01	0.211287	-4.78024	1.75087e-06	0.000612811
ENSG00000272197	NA	14.4962	-2.45523	0.670848	3.65988	0.000252332	0.0393804
ENSG00000273768	RNVU1-29	114.01	1.09879	0.299805	-3.665	0.000247336	0.0388348
ENSG00000275549	STPG3-AS1	193.528	1.23608	0.262681	-4.70564	2.53065e-06	0.000809403
ENSG00000277474	MIR6894	28.7369	-1.57293	0.437901	3.59197	0.000328185	0.0464607
ENSG00000277591	NA	9.46635	-3.90219	1.03267	3.77874	0.000157624	0.02669
ENSG00000278330	NA	13.2354	-3.02345	0.77165	3.91816	8.92282e-05	0.0168732
ENSG00000279066	NA	107.707	-3.65951	0.35885	10.1979	2.02609e-24	8.74834e-21
ENSG00000279691	NA	94.0425	-1.80195	0.284819	6.32663	2.50571e-10	2.16384e-07
ENSG00000282855	NA	59.1884	-1.2373	0.303601	4.07542	4.59308e-05	0.00967422
ENSG00000283041	NA	1168.52	-1.10662	0.187601	5.89878	3.662e-09	2.15617e-06
ENSG00000283445	NA	44.7019	2.12288	0.411004	-5.16511	2.40301e-07	9.57768e-05
ENSG00000283795	MIR4426	94.0886	-1.71194	0.291608	5.87068	4.34012e-09	2.49866e-06
ENSG00000286172	RNVU1-8	117.879	1.35511	0.317097	-4.27349	1.92436e-05	0.0046593

## Sheet: miniABEmax-ABEsite16
Supplementary Data 5: DEGs of miniABEmax-ABEsite16-transfected samples compared with nCas-NT samples
ID	Genename	baseMean	log2FoldChange	lfcSE	stat	pvalue	padj
ENSG00000007350	TKTL1	51.9628	1.02715	0.314706	-3.26385	0.00109908	0.0114102
ENSG00000079337	RAPGEF3	321.125	-1.19177	0.155752	7.65168	1.98369e-14	5.5393e-12
ENSG00000081041	CXCL2	51.0555	-1.5411	0.328708	4.68836	2.75398e-06	9.24515e-05
ENSG00000087494	PTHLH	79.5704	-1.24122	0.272641	4.55258	5.2992e-06	0.000157523
ENSG00000091831	ESR1	44.7557	-1.27069	0.346683	3.6653	0.000247053	0.00349976
ENSG00000092345	DAZL	5.83956	-3.12372	1.10186	2.83494	0.00458341	0.0340203
ENSG00000095370	SH2D3C	259.746	-1.25994	0.175444	7.18144	6.89789e-13	1.44464e-10
ENSG00000095752	IL11	162.68	-1.75449	0.245077	7.15893	8.13085e-13	1.68373e-10
ENSG00000100276	RASL10A	108.727	-1.00331	0.229427	4.37312	1.22482e-05	0.000318384
ENSG00000100867	DHRS2	584.965	-1.00854	0.185225	5.44492	5.18292e-08	3.15252e-06
ENSG00000105122	RASAL3	35.4803	1.27397	0.452475	-2.81556	0.00486925	0.0355689
ENSG00000105550	FGF21	127.862	-1.87609	0.234582	7.99759	1.26876e-15	4.29822e-13
ENSG00000106366	SERPINE1	51.1827	-1.85039	0.350249	5.28307	1.27039e-07	6.82602e-06
ENSG00000109321	AREG	59.2007	-1.02855	0.309732	3.32078	0.000897659	0.00967933
ENSG00000109846	CRYAB	320.874	-3.70153	0.209495	17.6688	7.29336e-70	4.48055e-66
ENSG00000112175	BMP5	84.2174	1.12138	0.280978	-3.99099	6.57979e-05	0.00123363
ENSG00000113430	IRX4	61.1356	-2.19239	0.331011	6.62333	3.512e-11	4.69031e-09
ENSG00000114019	AMOTL2	4629.21	-1.08183	0.12151	8.90316	5.42799e-19	3.3346e-16
ENSG00000115596	WNT6	76.9015	-1.74826	0.286286	6.10671	1.01708e-09	9.46707e-08
ENSG00000115607	IL18RAP	32.2357	-1.34055	0.447376	2.99648	0.00273112	0.0230998
ENSG00000116761	CTH	3820.43	-1.30872	0.115391	11.3417	8.15562e-30	1.25257e-26
ENSG00000117983	MUC5B	40.0892	1.21469	0.37509	-3.2384	0.00120204	0.0122193
ENSG00000119888	EPCAM	174.636	-1.06248	0.189369	5.61065	2.0157e-08	1.39659e-06
ENSG00000120129	DUSP1	8392.17	-1.11388	0.102844	10.8308	2.46098e-27	2.83474e-24
ENSG00000120332	TNN	161.081	-1.31209	0.241362	5.43617	5.44373e-08	3.2574e-06
ENSG00000120457	KCNJ5	48.2959	1.01467	0.330485	-3.07025	0.0021388	0.019219
ENSG00000120675	DNAJC15	61.5338	1.14208	0.334457	-3.41474	0.000638431	0.00740949
ENSG00000120694	HSPH1	34621.7	-1.0829	0.0974495	11.1124	1.09167e-28	1.54766e-25
ENSG00000120708	TGFBI	12.2433	-2.08637	0.714629	2.91952	0.00350571	0.0278733
ENSG00000120903	CHRNA2	17.8461	-1.97261	0.565427	3.4887	0.000485369	0.00598752
ENSG00000122367	LDB3	40.9929	1.09713	0.358489	-3.06043	0.0022102	0.0197451
ENSG00000122584	NXPH1	17.6722	-1.53328	0.575495	2.66428	0.00771528	0.0495858
ENSG00000123689	G0S2	108.627	-1.00983	0.245083	4.12037	3.78267e-05	0.000797649
ENSG00000124194	GDAP1L1	71.71	-1.90834	0.28196	6.76811	1.30472e-11	1.95496e-09
ENSG00000124557	BTN1A1	105.575	-1.00726	0.279979	3.59762	0.000321143	0.00430762
ENSG00000125337	KIF25	61.9732	-1.26147	0.301351	4.18605	2.83847e-05	0.000631038
ENSG00000125910	S1PR4	6.98945	3.68725	1.16008	-3.17844	0.00148069	0.0143855
ENSG00000127241	MASP1	64.7437	-1.23298	0.305965	4.02982	5.58202e-05	0.00108291
ENSG00000128165	ADM2	812.51	-1.32111	0.176395	7.48951	6.91331e-14	1.79454e-11
ENSG00000128965	CHAC1	3039.74	-1.93356	0.117055	16.5185	2.70237e-61	1.24512e-57
ENSG00000129152	MYOD1	20.8626	-1.80296	0.531984	3.38913	0.00070116	0.00795223
ENSG00000129654	FOXJ1	256.442	-1.77524	0.205175	8.65231	5.04655e-18	2.3252e-15
ENSG00000130176	CNN1	227.908	-1.00964	0.172507	5.85273	4.83574e-09	3.8749e-07
ENSG00000130518	IQCN	219.35	1.20593	0.184133	-6.54924	5.78301e-11	7.5057e-09
ENSG00000130701	RBBP8NL	25.8932	1.69287	0.461844	-3.66546	0.000246896	0.00349976
ENSG00000130711	PRDM12	37.6526	-1.5337	0.384153	3.99242	6.54038e-05	0.00122841
ENSG00000131864	USP29	8.00335	-3.20635	0.962997	3.32955	0.000869859	0.00944141
ENSG00000132002	DNAJB1	53510.6	-2.28689	0.0936349	24.4235	9.63713e-132	8.88061e-128
ENSG00000132003	ZSWIM4	1143.65	-1.02133	0.115901	8.8121	1.2282e-18	6.46734e-16
ENSG00000132464	ENAM	29.803	-1.14248	0.42276	2.70244	0.00688334	0.045679
ENSG00000133116	KL	6.27481	-3.29396	1.10629	2.97747	0.00290634	0.0241605
ENSG00000134438	RAX	48.8722	-1.07843	0.324764	3.32065	0.000898082	0.00967933
ENSG00000134470	IL15RA	182.369	-1.09568	0.196034	5.58925	2.28059e-08	1.55097e-06
ENSG00000134757	DSG3	37.9374	-1.24113	0.419489	2.95867	0.00308967	0.0253642
ENSG00000134765	DSC1	31.1721	-1.08561	0.398354	2.72525	0.00642536	0.0433612
ENSG00000135046	ANXA1	300.861	-1.17925	0.401719	2.93552	0.00332993	0.0268346
ENSG00000135346	CGA	60.301	-1.55961	0.326759	4.77297	1.81528e-06	6.48151e-05
ENSG00000135625	EGR4	10.7132	-2.0955	0.736417	2.84554	0.00443366	0.033189
ENSG00000135960	EDAR	34.23	1.03715	0.388292	-2.67106	0.00756121	0.0489302
ENSG00000136099	PCDH8	215.031	-1.09271	0.190441	5.7378	9.59162e-09	7.07094e-07
ENSG00000137731	FXYD2	33.7482	-3.12365	0.505514	6.17916	6.44435e-10	6.41996e-08
ENSG00000137960	GIPC2	79.4218	-1.32445	0.264877	5.00023	5.72609e-07	2.42602e-05
ENSG00000138316	ADAMTS14	31.2668	-1.17213	0.432595	2.70954	0.00673771	0.044975
ENSG00000138622	HCN4	142.51	-1.03167	0.208123	4.95702	7.15831e-07	2.93825e-05
ENSG00000139269	INHBE	1497	-1.45825	0.14188	10.278	8.85108e-25	7.41479e-22
ENSG00000140961	OSGIN1	190.257	-1.82472	0.201228	9.06792	1.21314e-19	8.28079e-17
ENSG00000142233	NTN5	114.851	-1.30934	0.234691	5.57898	2.41939e-08	1.63331e-06
ENSG00000144648	ACKR2	45.2553	1.07233	0.356383	-3.00894	0.00262165	0.0224001
ENSG00000146013	GFRA3	257.827	-1.30261	0.182063	7.15472	8.38435e-13	1.71693e-10
ENSG00000146453	PNLDC1	1023.36	-2.07325	0.147988	14.0096	1.36182e-44	5.01969e-41
ENSG00000148357	HMCN2	71.0943	-1.03872	0.279342	3.71845	0.000200447	0.00298163
ENSG00000148677	ANKRD1	442.688	-1.81462	0.175954	10.313	6.15572e-25	5.40237e-22
ENSG00000149257	SERPINH1	13159.3	-1.12333	0.12668	8.86747	7.48239e-19	4.4484e-16
ENSG00000149633	KIAA1755	24.6775	-1.42277	0.510769	2.78554	0.00534381	0.0379963
ENSG00000149654	CDH22	47.5528	-1.26377	0.336112	3.75997	0.000169936	0.00262086
ENSG00000151929	BAG3	7562.48	-1.31636	0.123883	10.6258	2.26118e-26	2.3152e-23
ENSG00000152137	HSPB8	557.789	-1.5302	0.14486	10.5633	4.40878e-26	4.2291e-23
ENSG00000153266	FEZF2	37.9273	-2.43501	0.41844	5.81928	5.91032e-09	4.6352e-07
ENSG00000153303	FRMD1	20.6174	-1.80415	0.524871	3.43732	0.000587491	0.00694513
ENSG00000154415	PPP1R3A	13.862	1.80175	0.637012	-2.82844	0.00467749	0.0345833
ENSG00000155066	PROM2	71.5016	-1.62063	0.294426	5.50436	3.70509e-08	2.35465e-06
ENSG00000156413	FUT6	207.478	1.0874	0.267038	-4.07207	4.65973e-05	0.000940149
ENSG00000156509	FBXO43	28.7349	1.43414	0.439154	-3.26569	0.00109197	0.0113636
ENSG00000160570	DEDD2	8656.48	-1.26074	0.105105	11.9951	3.77177e-33	7.72375e-30
ENSG00000162344	FGF19	41.0578	-1.90405	0.388412	4.90215	9.47942e-07	3.74102e-05
ENSG00000163132	MSX1	1916.81	-1.02009	0.100491	10.1511	3.27618e-24	2.62522e-21
ENSG00000163545	NUAK2	388.366	-1.27956	0.142213	8.99745	2.3103e-19	1.46824e-16
ENSG00000163661	PTX3	92.4948	-1.05597	0.276733	3.81583	0.000135724	0.00221362
ENSG00000163734	CXCL3	58.8058	-1.64773	0.356698	4.61939	3.84877e-06	0.000121253
ENSG00000163874	ZC3H12A	738.976	-1.18478	0.110984	10.6752	1.32924e-26	1.44106e-23
ENSG00000164438	TLX3	91.9652	-1.32932	0.267548	4.96853	6.74614e-07	2.7877e-05
ENSG00000164458	TBXT	49.9571	-1.16823	0.383454	3.04661	0.00231435	0.0204084
ENSG00000164949	GEM	627.036	-1.06101	0.174423	6.08299	1.17959e-09	1.07093e-07
ENSG00000167895	TMC8	111.567	1.73361	0.322062	-5.38285	7.33167e-08	4.20943e-06
ENSG00000168477	TNXB	196.796	-1.09527	0.18896	5.79631	6.77896e-09	5.20568e-07
ENSG00000171786	NHLH1	154.706	-1.06303	0.219783	4.83674	1.31985e-06	4.95414e-05
ENSG00000171951	SCG2	68.9756	-1.69552	0.330154	5.13555	2.81313e-07	1.3328e-05
ENSG00000172216	CEBPB	1190.34	-1.12884	0.0992479	11.3739	5.63955e-30	9.4488e-27
ENSG00000172548	NIPAL4	41.5986	-1.13138	0.355868	3.17922	0.00147671	0.0143543
ENSG00000173110	HSPA6	17104.5	-4.80305	0.121757	39.448	0	0
ENSG00000174788	PCP2	124.862	-1.04451	0.282703	3.69471	0.000220138	0.00319842
ENSG00000174951	FUT1	565.453	-1.93201	0.153903	12.5534	3.80592e-36	1.00204e-32
ENSG00000175264	CHST1	62.8818	-1.24466	0.303574	4.10001	4.13138e-05	0.000856464
ENSG00000175318	GRAMD2A	27.144	1.89182	0.484007	-3.90866	9.28081e-05	0.00161822
ENSG00000175544	CABP4	13.1134	2.09178	0.660861	-3.16523	0.0015496	0.0149056
ENSG00000176046	NUPR1	198.755	-1.49587	0.215463	6.94258	3.85005e-12	6.50976e-10
ENSG00000176692	FOXC2	44.5909	-1.28264	0.34962	3.66867	0.00024382	0.00346728
ENSG00000178297	TMPRSS9	361.449	-1.19046	0.210499	5.6554	1.55483e-08	1.10214e-06
ENSG00000178381	ZFAND2A	3849.82	-1.40387	0.114064	12.3077	8.22961e-35	1.8959e-31
ENSG00000179046	TRIML2	25.4328	-2.18942	0.516049	4.24266	2.20888e-05	0.000522588
ENSG00000179388	EGR3	138.502	-1.034	0.212546	4.86485	1.14545e-06	4.40723e-05
ENSG00000182272	B4GALNT4	655.858	-1.03189	0.125914	8.19523	2.50123e-16	9.03877e-14
ENSG00000182580	EPHB3	1380.78	-1.30095	0.118281	10.9988	3.87309e-28	4.75873e-25
ENSG00000183421	RIPK4	3327.25	-1.09183	0.0939161	11.6255	3.05636e-31	5.63287e-28
ENSG00000183655	KLHL25	3298.29	-1.25307	0.113587	11.0318	2.6854e-28	3.53514e-25
ENSG00000184545	DUSP8	827.13	-1.1352	0.107505	10.5595	4.58937e-26	4.2291e-23
ENSG00000184557	SOCS3	517.027	-1.22809	0.138557	8.86342	7.75951e-19	4.46899e-16
ENSG00000184731	FAM110C	99.6985	-1.00615	0.257338	3.90984	9.2358e-05	0.00161495
ENSG00000185863	TMEM210	15.4332	1.99206	0.645106	-3.08796	0.00201534	0.0183421
ENSG00000186115	CYP4F2	74.8716	-1.39395	0.32702	4.26258	2.02081e-05	0.000486842
ENSG00000186529	CYP4F3	161.211	-1.41754	0.195838	7.23832	4.54264e-13	9.96677e-11
ENSG00000187479	C11orf96	194.644	-1.47017	0.197894	7.42908	1.09358e-13	2.7236e-11
ENSG00000187678	SPRY4	45.9212	-1.79382	0.488886	3.6692	0.00024331	0.0034627
ENSG00000187997	C17orf99	77.898	1.18567	0.299166	-3.96326	7.39345e-05	0.00135046
ENSG00000188163	FAM166A	398.275	1.36944	0.363433	-3.76806	0.000164521	0.00255875
ENSG00000188306	LRRIQ4	45.0766	1.02878	0.343906	-2.99147	0.00277638	0.0234075
ENSG00000188483	IER5L	904.451	-1.00251	0.115486	8.68076	3.93133e-18	1.85781e-15
ENSG00000188522	FAM83G	2629.08	-1.03528	0.118654	8.72525	2.656e-18	1.28816e-15
ENSG00000188573	FBLL1	303.678	-1.53475	0.169749	9.04129	1.54836e-19	1.01915e-16
ENSG00000188620	HMX3	205.597	-1.03006	0.174343	5.90825	3.45753e-09	2.80715e-07
ENSG00000196166	C8orf86	15.6952	-2.67477	0.68104	3.92747	8.58428e-05	0.00153006
ENSG00000197272	IL27	6.56266	-2.99587	1.01586	2.94911	0.00318686	0.0259884
ENSG00000197497	ZNF665	23.4783	2.14396	0.605761	-3.53928	0.000401219	0.00516735
ENSG00000197768	STPG3	186.99	1.31456	0.249093	-5.2774	1.31031e-07	6.99971e-06
ENSG00000204389	HSPA1A	262.486	-2.26982	0.179563	12.6408	1.25782e-36	3.86361e-33
ENSG00000204396	VWA7	14.384	-1.811	0.667435	2.71337	0.00666025	0.0445872
ENSG00000204677	FAM153CP	237.197	-1.24738	0.168881	7.38613	1.51169e-13	3.52664e-11
ENSG00000205592	MUC19	404.325	-1.53535	0.18061	8.50093	1.88082e-17	7.87809e-15
ENSG00000213638	ADAT3	893.586	-1.19439	0.151441	7.88682	3.09988e-15	9.68317e-13
ENSG00000213988	ZNF90	46.0353	-1.74791	0.359257	4.86534	1.1426e-06	4.40546e-05
ENSG00000214226	C17orf67	278.212	-1.08441	0.154301	7.02786	2.09733e-12	3.78958e-10
ENSG00000226321	CROCC2	12.9723	2.35206	0.684424	-3.43655	0.00058917	0.00696051
ENSG00000226784	PGAM4	23.4816	-1.30892	0.469433	2.7883	0.00529859	0.0377768
ENSG00000231767	NA	114.934	-1.65825	0.238655	6.94833	3.69631e-12	6.30768e-10
ENSG00000232113	TEX50	16.631	-2.13683	0.597824	3.57435	0.000351094	0.00462521
ENSG00000238269	PAGE2B	9.4102	-2.21598	0.816176	2.71508	0.00662595	0.0444221
ENSG00000253309	SERPINE3	48.4322	1.09954	0.323559	-3.39826	0.000678153	0.00773892
ENSG00000256463	SALL3	79.5645	-1.12045	0.261927	4.27774	1.88802e-05	0.000459054
ENSG00000268223	ARL14EPL	8.78058	-2.65148	0.853967	3.1049	0.00190344	0.0175842
ENSG00000285938	NA	45.6407	-1.46953	0.371732	3.9532	7.7113e-05	0.00139333
ENSG00000082929	LINC01587	10.2468	-3.61099	0.853445	4.23107	2.3258e-05	0.00383668
ENSG00000144158	NA	30.0573	-1.61557	0.405804	3.98117	6.85774e-05	0.00902728
ENSG00000176840	MIR7-3HG	222.717	-1.71765	0.261915	6.55802	5.45286e-11	3.1583e-08
ENSG00000177855	NA	172.265	-1.01208	0.198118	5.10849	3.2475e-07	9.61851e-05
ENSG00000178429	NA	100.627	-2.53431	0.265599	9.54187	1.4028e-21	2.81251e-18
ENSG00000179571	NA	14.5975	-2.82411	0.641273	4.40391	1.06315e-05	0.00206791
ENSG00000180662	NA	28.5739	-4.01251	0.571149	7.02532	2.13572e-12	1.79566e-09
ENSG00000183199	NA	168.025	-1.4963	0.227136	6.58768	4.46767e-11	2.70803e-08
ENSG00000185641	NA	138.983	-1.40359	0.211309	6.64236	3.08697e-11	1.96241e-08
ENSG00000196114	NA	31.5477	-1.332	0.387059	3.44133	0.000578852	0.0486704
ENSG00000197588	KLKP1	145.5	-1.31232	0.264477	4.96194	6.97909e-07	0.000189482
ENSG00000200243	NA	57.8118	-2.03624	0.324488	6.27524	3.49093e-10	1.71675e-07
ENSG00000200418	SNORA63B	293.165	1.01926	0.199219	-5.11625	3.11673e-07	9.33729e-05
ENSG00000201229	SNORA63D	319.266	-1.01273	0.222262	4.55647	5.20206e-06	0.00109344
ENSG00000201912	NA	45.0737	-3.32224	0.420804	7.89497	2.90376e-15	3.44016e-12
ENSG00000202400	SNORD82	78.0677	1.17012	0.281796	-4.15237	3.29053e-05	0.00510502
ENSG00000204055	NA	391.778	-1.12093	0.150471	7.44946	9.3725e-14	9.39557e-11
ENSG00000204196	NA	277.121	-1.11815	0.172125	6.49615	8.24014e-11	4.66894e-08
ENSG00000204241	LINC02731	59.876	-1.89697	0.329422	5.75849	8.48718e-09	3.25309e-06
ENSG00000204253	NA	248.182	-1.82372	0.178563	10.2133	1.72929e-24	4.50722e-21
ENSG00000205746	NA	121.584	-1.08965	0.232244	4.69183	2.70779e-06	0.000635817
ENSG00000206625	RNU6-1	12858.9	-1.14896	0.322307	3.5648	0.000364134	0.0341395
ENSG00000206737	RNVU1-18	72.2435	1.20214	0.277473	-4.33244	1.47463e-05	0.00270668
ENSG00000206754	SNORD101	590.455	1.51215	0.216215	-6.99373	2.67666e-12	2.18014e-09
ENSG00000207123	NA	17.8359	-5.25053	0.963413	5.44992	5.03914e-08	1.7512e-05
ENSG00000207387	NA	8.62411	-6.6588	1.34834	4.93852	7.87166e-07	0.000211512
ENSG00000212802	NA	295.36	-1.21305	0.190559	6.36574	1.94345e-10	1.05529e-07
ENSG00000212994	NA	67.2403	-6.43885	0.691776	9.3077	1.30625e-20	2.43186e-17
ENSG00000213080	NA	50.1235	-1.42118	0.322042	4.41304	1.01927e-05	0.00200661
ENSG00000213128	NA	10.9218	-3.77087	0.859603	4.38676	1.15052e-05	0.00218884
ENSG00000213169	NA	21.8517	-1.9049	0.48227	3.94987	7.81942e-05	0.00984567
ENSG00000213430	NA	217.672	-2.49374	0.209881	11.8817	1.47399e-32	7.68363e-29
ENSG00000214016	NA	46.2714	-2.31599	0.363673	6.36834	1.91085e-10	1.05529e-07
ENSG00000214185	NA	52.5931	-1.45602	0.314573	4.62856	3.68214e-06	0.000793152
ENSG00000214433	NA	99.6812	-1.05153	0.25888	4.06184	4.86871e-05	0.0069949
ENSG00000214485	NA	223.569	-1.65871	0.215642	7.69197	1.44889e-14	1.5735e-11
ENSG00000215005	NA	21.4377	-1.8377	0.479691	3.831	0.000127624	0.0146537
ENSG00000216285	NA	62.4012	-2.1448	0.316712	6.77207	1.26953e-11	8.94298e-09
ENSG00000218208	NA	126.052	-3.09976	0.270869	11.4438	2.52646e-30	1.0975e-26
ENSG00000218227	NA	171.007	-1.73016	0.211376	8.18523	2.71795e-16	3.54203e-13
ENSG00000218358	RAET1K	416.266	-1.40176	0.159292	8.79998	1.36841e-18	2.22914e-15
ENSG00000219023	NA	97.1558	-2.12958	0.251122	8.48026	2.2469e-17	3.08228e-14
ENSG00000219133	NA	26.8324	-1.72029	0.45288	3.79856	0.00014554	0.016142
ENSG00000219451	RPL23P8	38.0556	-1.58255	0.363953	4.34823	1.3724e-05	0.0025734
ENSG00000219682	NA	27.4502	-1.59763	0.443943	3.59874	0.000319765	0.030641
ENSG00000220472	NA	185.593	-3.29232	0.231996	14.1913	1.03788e-45	1.35257e-41
ENSG00000220748	NA	4.21666	-5.62765	1.50966	3.72777	0.000193182	0.020243
ENSG00000221500	SNORD100	678.52	1.7716	0.206879	-8.56344	1.09551e-17	1.5863e-14
ENSG00000223803	NA	55.146	-1.60339	0.314013	5.10615	3.28793e-07	9.62884e-05
ENSG00000224550	NA	22.0182	-1.75327	0.470154	3.72914	0.000192134	0.020243
ENSG00000224631	NA	629.72	-1.28591	0.171033	7.5185	5.5409e-14	5.77672e-11
ENSG00000224864	NA	13.0928	-2.94563	0.685633	4.29622	1.73736e-05	0.00305964
ENSG00000225031	NA	113.998	-1.29738	0.237467	5.46339	4.67117e-08	1.64526e-05
ENSG00000225217	NA	357.817	-4.9934	0.234685	21.2771	1.85204e-100	4.82716e-96
ENSG00000225259	NA	52.0156	-1.86656	0.331729	5.62677	1.83612e-08	6.74038e-06
ENSG00000225536	NA	35.8872	-1.62083	0.38381	4.22301	2.4106e-05	0.00392687
ENSG00000225573	NA	78.2824	-1.90367	0.274743	6.92892	4.24065e-12	3.34934e-09
ENSG00000225850	NA	150.863	-1.1666	0.200244	5.8259	5.68046e-09	2.27778e-06
ENSG00000225912	NA	13.0568	-2.20643	0.622653	3.54359	0.000394711	0.0363525
ENSG00000226015	NA	80.913	-1.02757	0.254729	4.03399	5.48386e-05	0.00748332
ENSG00000226243	NA	48.5217	-1.73715	0.333704	5.20566	1.93309e-07	6.07037e-05
ENSG00000226360	NA	192.988	-1.9064	0.197185	9.66808	4.12054e-22	8.94982e-19
ENSG00000226427	NA	7.36996	-3.4763	0.996056	3.49006	0.000482905	0.0425217
ENSG00000226525	NA	74.9636	-1.92662	0.284241	6.77814	1.21737e-11	8.81372e-09
ENSG00000226666	NA	36.0268	-1.50401	0.363661	4.13574	3.53815e-05	0.00545576
ENSG00000227063	NA	469.865	1.04667	0.159057	-6.58047	4.68962e-11	2.77796e-08
ENSG00000227399	NA	8.67906	-4.19915	1.05653	3.97447	7.05367e-05	0.00919235
ENSG00000228071	NA	12.7965	-2.57444	0.667157	3.85883	0.000113932	0.0133162
ENSG00000228919	LOC389199	73.5567	-1.06935	0.274397	3.8971	9.73502e-05	0.0118567
ENSG00000229638	NA	766.875	-1.63599	0.149971	10.9087	1.04699e-27	3.03209e-24
ENSG00000229752	NA	7.81125	-3.2774	0.95373	3.43641	0.000589485	0.0490873
ENSG00000229994	NA	119.365	-1.37972	0.227354	6.06858	1.29044e-09	5.70067e-07
ENSG00000230067	NA	17.8313	-2.70908	0.583187	4.64531	3.39571e-06	0.000762982
ENSG00000230291	NA	54.4958	-1.43878	0.307351	4.68122	2.85171e-06	0.000663633
ENSG00000230314	ELOVL2-AS1	42.8792	-1.2593	0.335137	3.75756	0.000171575	0.018479
ENSG00000230383	NA	97.2419	-1.26844	0.25471	4.97993	6.36065e-07	0.00017451
ENSG00000231940	NA	47.1684	-1.88258	0.343301	5.48375	4.16399e-08	1.48672e-05
ENSG00000232037	NA	20.5026	-3.97625	0.663093	5.99652	2.01591e-09	8.34009e-07
ENSG00000232385	NA	23.7563	-2.50023	0.49288	5.07269	3.92229e-07	0.00011112
ENSG00000232472	NA	197.192	-1.14245	0.186306	6.13209	8.67318e-10	4.03675e-07
ENSG00000232722	NA	302.996	-9.36579	0.846691	11.0616	1.92548e-28	7.16937e-25
ENSG00000233682	NA	9.95238	-2.59493	0.743904	3.48826	0.00048618	0.042666
ENSG00000233691	NA	7.49853	-5.44771	1.37298	3.9678	7.25402e-05	0.00931373
ENSG00000234009	NA	135.908	-1.67991	0.213872	7.85475	4.00576e-15	4.5394e-12
ENSG00000234080	NA	12.561	-2.73983	0.680691	4.02508	5.69565e-05	0.00769179
ENSG00000234123	NA	131.968	-1.70076	0.235645	7.21748	5.29582e-13	4.92965e-10
ENSG00000234498	RPL13AP20	57.5505	-1.28826	0.303609	4.24314	2.20419e-05	0.00368269
ENSG00000234589	NA	21.1954	-3.26923	0.565944	5.7766	7.62272e-09	2.96535e-06
ENSG00000234618	NA	125.106	-1.86911	0.235882	7.92391	2.30147e-15	2.85646e-12
ENSG00000234648	NA	27.7357	-1.86435	0.445237	4.18732	2.82263e-05	0.00447212
ENSG00000235052	NA	33.1947	1.65799	0.387171	-4.28232	1.84955e-05	0.00321378
ENSG00000235089	NA	3.93136	-5.5197	1.50017	3.67938	0.000233798	0.0237109
ENSG00000235254	NA	5.05686	-4.89596	1.42708	3.43075	0.000601907	0.0498035
ENSG00000235482	NA	12.5791	-5.30412	1.14851	4.61826	3.86969e-06	0.000826717
ENSG00000235554	NA	32.4391	-1.926	0.403972	4.76767	1.8637e-06	0.000458258
ENSG00000236138	NA	29.8454	-1.88894	0.419102	4.50713	6.57114e-06	0.00135929
ENSG00000236439	NA	40.3088	-1.37024	0.376614	3.63833	0.000274417	0.0269902
ENSG00000236552	RPL13AP5	882.342	-1.74338	0.131988	13.2086	7.82151e-40	5.09649e-36
ENSG00000236883	NA	497.833	-1.11518	0.165667	6.73147	1.67957e-11	1.12247e-08
ENSG00000237214	NA	51.3211	-1.40758	0.326844	4.30657	1.65809e-05	0.0029696
ENSG00000237417	NA	39.8935	-1.69994	0.365635	4.64927	3.33106e-06	0.000754963
ENSG00000238222	NA	6.08663	-5.15608	1.42181	3.62643	0.000287369	0.0279477
ENSG00000239870	NA	8.90467	-4.79296	1.18747	4.03627	5.43076e-05	0.00744985
ENSG00000240087	NA	351.599	-2.77935	0.204882	13.5656	6.4046e-42	5.56432e-38
ENSG00000240457	NA	20.7655	-2.13398	0.516352	4.13279	3.5838e-05	0.00545576
ENSG00000240950	NA	64.0097	-1.01061	0.288147	3.50727	0.000452722	0.0401352
ENSG00000241061	NA	66.191	-1.94468	0.322289	6.03397	1.59983e-09	6.83573e-07
ENSG00000241088	NA	4.80798	-5.83018	1.45362	4.0108	6.05136e-05	0.00813004
ENSG00000241163	LINC00877	65.5276	-1.53157	0.313663	4.88287	1.04555e-06	0.000272511
ENSG00000241612	NA	50.9678	-3.36148	0.392003	8.57515	9.89556e-18	1.51716e-14
ENSG00000242405	NA	29.4819	-2.54087	0.469166	5.41573	6.10397e-08	2.05514e-05
ENSG00000242477	NA	23.1687	-2.19379	0.472816	4.63984	3.48675e-06	0.000768564
ENSG00000242735	NA	73.7293	-3.04846	0.315277	9.66915	4.07758e-22	8.94982e-19
ENSG00000242858	NA	15.0113	-2.97936	0.643535	4.62967	3.66242e-06	0.000793152
ENSG00000243904	NA	44.0361	-2.24029	0.366273	6.11646	9.56749e-10	4.29943e-07
ENSG00000244485	NA	9.57344	-2.99846	0.824405	3.63712	0.000275703	0.0270148
ENSG00000244582	NA	43.6785	-4.30719	0.489294	8.80287	1.33367e-18	2.22914e-15
ENSG00000244743	NA	10.6815	-4.07675	0.917216	4.44471	8.80119e-06	0.0017591
ENSG00000244953	NA	57.0288	-1.66202	0.312663	5.3157	1.0625e-07	3.46164e-05
ENSG00000247982	LINC00926	58.7162	-1.1919	0.346293	3.4419	0.000577645	0.0486704
ENSG00000248795	NA	9.88121	-2.66857	0.772123	3.45615	0.000547951	0.0468255
ENSG00000250251	NA	228.106	-1.09475	0.177442	6.16961	6.84576e-10	3.24415e-07
ENSG00000250393	NA	10.2014	3.85514	0.945531	-4.07722	4.55764e-05	0.00663633
ENSG00000250471	NA	25.3804	-2.61843	0.483606	5.41438	6.15029e-08	2.05514e-05
ENSG00000250896	NA	69.7981	-1.43592	0.279038	5.14598	2.66128e-07	8.06555e-05
ENSG00000251296	NA	11.9753	4.46621	0.999934	-4.46651	7.95067e-06	0.0016317
ENSG00000251359	WWC2-AS2	54.8319	-1.01628	0.295365	3.44075	0.000580095	0.0486704
ENSG00000251463	NA	14.467	-3.26462	0.712506	4.58188	4.60806e-06	0.00097646
ENSG00000251478	NA	10.3006	-5.02225	1.17815	4.26282	2.01862e-05	0.00343878
ENSG00000252802	NA	11.2559	-3.83121	0.871058	4.39834	1.0908e-05	0.00210598
ENSG00000253517	NA	12.111	-3.2765	0.77093	4.25006	2.13713e-05	0.00359368
ENSG00000254114	NA	9.32421	-3.25385	0.89329	3.64255	0.000269952	0.0266517
ENSG00000254290	NA	60.2825	1.0382	0.290751	-3.57074	0.000355972	0.0335722
ENSG00000254844	NA	8.24537	-2.98588	0.863011	3.45983	0.000540508	0.0464944
ENSG00000255173	NA	450.692	-1.15772	0.198326	5.83745	5.30045e-09	2.15861e-06
ENSG00000256262	NA	143.606	-1.24925	0.206902	6.0379	1.56136e-09	6.78257e-07
ENSG00000256356	NA	26.9834	-1.72566	0.430531	4.00821	6.11815e-05	0.00817761
ENSG00000256849	NA	39.5252	-2.85274	0.401259	7.10947	1.1649e-12	1.01206e-09
ENSG00000258413	NA	67.9818	-1.03797	0.272878	3.8038	0.000142493	0.0158716
ENSG00000258613	NA	5.44085	-6.00208	1.41679	4.23641	2.27125e-05	0.00377056
ENSG00000259419	NA	5.78894	-6.07647	1.4212	4.27559	1.90629e-05	0.00329044
ENSG00000259535	NA	10.3911	-3.42096	0.834826	4.09781	4.17078e-05	0.00610715
ENSG00000260859	NA	10.515	3.38724	0.867657	-3.9039	9.46555e-05	0.0116373
ENSG00000260996	NA	35.5417	1.55276	0.384282	-4.04068	5.32963e-05	0.00738891
ENSG00000262172	NA	68.2608	-1.37322	0.281754	4.87383	1.09453e-06	0.000282454
ENSG00000265345	MIR5188	23.5301	-2.06887	0.510946	4.04909	5.1417e-05	0.00720501
ENSG00000267544	NA	36.5955	-1.76878	0.381321	4.63856	3.50853e-06	0.000768564
ENSG00000275549	STPG3-AS1	199.58	1.35267	0.253331	-5.33954	9.3184e-08	3.07437e-05
ENSG00000277591	NA	8.31653	-3.6649	1.01497	3.61086	0.00030518	0.0295695
ENSG00000277610	RNVU1-4	75.4659	1.00077	0.270218	-3.70359	0.000212572	0.0218129
ENSG00000278330	NA	14.3111	-3.07177	0.714701	4.29797	1.7237e-05	0.00305622
ENSG00000279066	NA	89.9928	-3.29716	0.300167	10.9844	4.5417e-28	1.47969e-24
ENSG00000279691	NA	90.6065	-1.64008	0.258535	6.34373	2.24264e-10	1.1929e-07
ENSG00000280367	NA	105.152	-1.09297	0.255849	4.27196	1.93764e-05	0.00332255
ENSG00000282855	NA	56.6181	-1.03194	0.288521	3.57665	0.000348025	0.0330573
ENSG00000283041	NA	1198.64	-1.04061	0.143628	7.24517	4.31883e-13	4.16911e-10
ENSG00000283445	NA	44.7482	2.58048	0.414269	-6.229	4.69415e-10	2.26571e-07
ENSG00000283689	NA	46.2473	-1.24717	0.335978	3.71206	0.000205578	0.0212626
ENSG00000283795	MIR4426	93.5895	-1.60143	0.254162	6.30083	2.96053e-10	1.513e-07
ENSG00000283959	NA	55.3711	1.86391	0.371537	-5.01676	5.25511e-07	0.000147279
ENSG00000285848	NA	41.8405	1.4961	0.369112	-4.05325	5.05115e-05	0.00712221
ENSG00000285904	NA	47.0188	-1.20178	0.33807	3.55484	0.000378216	0.0349568
ENSG00000286172	RNVU1-8	128.129	1.20935	0.284424	-4.25191	2.11954e-05	0.00358726

## Sheet: miniABEmax-NT
Supplementary Data 5: DEGs of miniABEmax-NT-transfected samples compared with nCas-NT samples
ID	Genename	baseMean	log2FoldChange	lfcSE	stat	pvalue	padj
ENSG00000079337	RAPGEF3	568.385	-2.15871	0.185589	11.6316	2.84551e-31	6.57276e-28
ENSG00000081041	CXCL2	49.3716	-1.37612	0.374848	3.67114	0.000241472	0.00612934
ENSG00000087074	PPP1R15A	10172.8	-1.06078	0.183485	5.7813	7.41269e-09	1.38363e-06
ENSG00000087085	ACHE	947.391	-1.26267	0.378061	3.33984	0.000838254	0.0154592
ENSG00000087494	PTHLH	88.5386	-1.34693	0.273097	4.93206	8.13678e-07	7.59392e-05
ENSG00000091831	ESR1	52.1347	-1.4554	0.315487	4.61317	3.96581e-06	0.000275559
ENSG00000095370	SH2D3C	271.583	-1.22403	0.221447	5.52742	3.24976e-08	4.84293e-06
ENSG00000095752	IL11	227.087	-2.25082	0.296528	7.59056	3.18515e-14	1.96195e-11
ENSG00000100884	CPNE6	43.1538	-1.42164	0.445805	3.18894	0.00142795	0.0225918
ENSG00000105550	FGF21	184.952	-2.42584	0.246736	9.83174	8.21873e-23	8.93376e-20
ENSG00000106366	SERPINE1	74.3748	-2.41608	0.371303	6.50703	7.66503e-11	2.48495e-08
ENSG00000109846	CRYAB	516.338	-4.31921	0.465424	9.28017	1.69207e-20	1.7371e-17
ENSG00000111452	ADGRD1	25.0264	-1.43565	0.439731	3.26484	0.00109527	0.0186195
ENSG00000112175	BMP5	92.1994	1.0179	0.326556	-3.11709	0.00182647	0.0269705
ENSG00000113430	IRX4	61.8875	-2.11705	0.424023	4.99278	5.95165e-07	5.91294e-05
ENSG00000114019	AMOTL2	4884.63	-1.06202	0.168023	6.32067	2.60427e-10	7.63879e-08
ENSG00000115596	WNT6	80.1132	-1.71348	0.293442	5.83924	5.24405e-09	1.02005e-06
ENSG00000116014	KISS1R	51.6986	-1.28568	0.367464	3.49879	0.000467376	0.0100895
ENSG00000117407	ARTN	44.4653	-1.16166	0.341436	3.40229	0.000668239	0.0129846
ENSG00000117983	MUC5B	42.7773	1.22315	0.339284	-3.6051	0.000312033	0.00742091
ENSG00000120094	HOXB1	15.8455	-2.84865	0.698396	4.07885	4.5259e-05	0.00176443
ENSG00000120129	DUSP1	10801.2	-1.4973	0.132154	11.33	9.32463e-30	1.7231e-26
ENSG00000120708	TGFBI	17.9047	-2.65538	0.70365	3.77372	0.000160829	0.00454427
ENSG00000120903	CHRNA2	20.7926	-2.15645	0.586151	3.67901	0.000234142	0.00600933
ENSG00000122641	INHBA	174.301	-1.21363	0.231256	5.24799	1.53767e-07	1.85717e-05
ENSG00000124194	GDAP1L1	76.6923	-1.93297	0.328171	5.89014	3.8586e-09	7.75033e-07
ENSG00000124216	SNAI1	735.239	1.12363	0.230329	-4.87839	1.06954e-06	9.5019e-05
ENSG00000125337	KIF25	72.2236	-1.45611	0.398121	3.65746	0.000254728	0.00635073
ENSG00000125998	FAM83C	62.1768	-1.14621	0.382819	2.99413	0.00275231	0.0357413
ENSG00000128165	ADM2	1036.46	-1.671	0.18432	9.06574	1.23764e-19	1.14352e-16
ENSG00000128965	CHAC1	2893.32	-1.72554	0.133151	12.9593	2.08194e-38	7.69443e-35
ENSG00000129654	FOXJ1	384.754	-2.37722	0.518334	4.58628	4.51208e-06	0.000303128
ENSG00000130176	CNN1	384.871	-1.92113	0.291558	6.58917	4.423e-11	1.54213e-08
ENSG00000130513	GDF15	1394.14	-1.39235	0.220102	6.32595	2.51673e-10	7.50107e-08
ENSG00000130592	LSP1	10.982	-4.09824	1.11711	3.66862	0.000243867	0.00616906
ENSG00000130701	RBBP8NL	27.3933	1.6785	0.518376	-3.23801	0.00120369	0.0199101
ENSG00000130711	PRDM12	40.1363	-1.56013	0.483204	3.22872	0.00124347	0.0203707
ENSG00000130766	SESN2	26739.3	-1.01574	0.128428	7.90903	2.59395e-15	1.71192e-12
ENSG00000132002	DNAJB1	56350.8	-2.26624	0.153229	14.7899	1.70156e-49	1.57216e-45
ENSG00000133101	CCNA1	59.3542	1.02044	0.351993	-2.89903	0.00374315	0.043901
ENSG00000134438	RAX	50.8468	-1.02061	0.331061	3.08284	0.00205033	0.0291222
ENSG00000135046	ANXA1	371.403	-1.4724	0.252698	5.82671	5.65291e-09	1.08813e-06
ENSG00000135625	EGR4	11.5795	-2.15653	0.717762	3.00451	0.00266007	0.0349364
ENSG00000136244	IL6	11.2186	-2.13972	0.699776	3.05772	0.00223031	0.0308654
ENSG00000137094	DNAJB5	1662.98	-1.09304	0.150908	7.24308	4.38616e-13	2.31577e-10
ENSG00000137731	FXYD2	39.2054	-3.26099	0.658538	4.95186	7.35084e-07	6.93042e-05
ENSG00000138622	HCN4	149.896	-1.00893	0.230234	4.38219	1.17494e-05	0.000634845
ENSG00000139269	INHBE	1935.02	-1.82681	0.154101	11.8546	2.03642e-32	6.27183e-29
ENSG00000140961	OSGIN1	244.331	-2.16926	0.245096	8.85065	8.70147e-19	7.30884e-16
ENSG00000142700	DMRTA2	164.22	-1.08818	0.249218	4.36635	1.2634e-05	0.000667038
ENSG00000148677	ANKRD1	656.251	-2.40827	0.204176	11.7951	4.13799e-32	1.09237e-28
ENSG00000149257	SERPINH1	13982.7	-1.11691	0.135147	8.26444	1.40348e-16	1.09429e-13
ENSG00000151929	BAG3	7667.16	-1.21448	0.119208	10.1879	2.24635e-24	2.76735e-21
ENSG00000152137	HSPB8	949.072	-2.38418	0.178411	13.3634	9.89523e-41	4.57135e-37
ENSG00000153266	FEZF2	40.6606	-2.45831	0.431995	5.6906	1.26595e-08	2.06531e-06
ENSG00000153303	FRMD1	24.2941	-2.0044	0.632739	3.16781	0.0015359	0.0238747
ENSG00000153404	PLEKHG4B	52.0307	-1.03427	0.31071	3.32872	0.00087247	0.0158782
ENSG00000155066	PROM2	77.2725	-1.66852	0.377578	4.41902	9.91489e-06	0.000553527
ENSG00000160570	DEDD2	8347.18	-1.05243	0.144577	7.27941	3.35289e-13	1.8223e-10
ENSG00000162344	FGF19	45.1663	-1.97551	0.387529	5.0977	3.43801e-07	3.75923e-05
ENSG00000162772	ATF3	18431.9	-1.1076	0.167463	6.61402	3.74021e-11	1.32914e-08
ENSG00000163132	MSX1	2171.73	-1.15202	0.112738	10.2185	1.63806e-24	2.16212e-21
ENSG00000163545	NUAK2	434.397	-1.37908	0.189441	7.27976	3.34408e-13	1.8223e-10
ENSG00000163734	CXCL3	60.4165	-1.59175	0.364937	4.36172	1.29044e-05	0.000675526
ENSG00000163874	ZC3H12A	800.609	-1.22414	0.132979	9.20552	3.40034e-20	3.3071e-17
ENSG00000164379	FOXQ1	75.633	-1.11595	0.334845	3.33273	0.000859972	0.015703
ENSG00000164949	GEM	672.742	-1.07528	0.197963	5.43174	5.58067e-08	7.87215e-06
ENSG00000167895	TMC8	123.554	1.48354	0.392095	-3.78362	0.000154564	0.00437451
ENSG00000169427	KCNK9	39.4308	-1.28948	0.367347	3.51025	0.000447688	0.00973273
ENSG00000170454	KRT75	3.68686	-5.33409	1.59214	3.35027	0.00080733	0.015039
ENSG00000171951	SCG2	75.7605	-1.77581	0.314866	5.63991	1.70137e-08	2.68715e-06
ENSG00000172216	CEBPB	1336.6	-1.24112	0.124092	10.0016	1.4993e-23	1.7316e-20
ENSG00000173110	HSPA6	25064.2	-5.27594	0.300531	17.5554	5.41209e-69	1.0001e-64
ENSG00000174951	FUT1	764.966	-2.35826	0.168587	13.9884	1.83555e-44	1.13063e-40
ENSG00000175318	GRAMD2A	29.7937	1.63441	0.510753	-3.20001	0.00137424	0.0219676
ENSG00000175505	CLCF1	115.908	-1.09794	0.307429	3.57137	0.000355125	0.00816213
ENSG00000176046	NUPR1	203.966	-1.41769	0.239416	5.92145	3.19121e-09	6.48027e-07
ENSG00000176293	ZNF135	2.94064	5.00511	1.67915	-2.98073	0.0028756	0.0365694
ENSG00000176692	FOXC2	43.487	-1.11297	0.367972	3.0246	0.00248963	0.0334589
ENSG00000178381	ZFAND2A	3989.92	-1.34926	0.19609	6.88084	5.95006e-12	2.61789e-09
ENSG00000179046	TRIML2	32.7877	-2.53352	0.565973	4.4764	7.59126e-06	0.00045035
ENSG00000179674	ARL14	27.7068	-2.554	0.583938	4.37376	1.22126e-05	0.000652246
ENSG00000179915	NRXN1	63.3181	1.09433	0.297653	-3.67654	0.000236417	0.00605091
ENSG00000182580	EPHB3	1365.59	-1.1469	0.104546	10.9703	5.30915e-28	8.91889e-25
ENSG00000182896	TMEM95	43.0522	-1.73958	0.519851	3.34632	0.000818928	0.0151785
ENSG00000183655	KLHL25	3884.67	-1.45484	0.160745	9.0506	1.42181e-19	1.25112e-16
ENSG00000184557	SOCS3	691.5	-1.67776	0.163776	10.2442	1.25662e-24	1.78624e-21
ENSG00000186352	ANKRD37	100.553	-1.27872	0.294829	4.33716	1.44335e-05	0.000738826
ENSG00000187479	C11orf96	193.896	-1.34499	0.23433	5.73974	9.4821e-09	1.66876e-06
ENSG00000188483	IER5L	1054.43	-1.19531	0.146603	8.15338	3.53903e-16	2.5153e-13
ENSG00000188573	FBLL1	321.231	-1.52488	0.22832	6.67871	2.41051e-11	8.90876e-09
ENSG00000188779	SKOR1	161.076	-1.05907	0.247895	4.27226	1.93505e-05	0.000931193
ENSG00000196166	C8orf86	14.6706	-2.46299	0.755144	3.26162	0.00110779	0.0187427
ENSG00000196754	S100A2	85.7703	-1.30298	0.261977	4.97364	6.57084e-07	6.39066e-05
ENSG00000197768	STPG3	203.119	1.21143	0.272305	-4.44882	8.63426e-06	0.000495505
ENSG00000203747	FCGR3A	4.8078	-4.74108	1.59223	2.97764	0.00290481	0.036791
ENSG00000204389	HSPA1A	263.77	-2.16387	0.190436	11.3627	6.41127e-30	1.31638e-26
ENSG00000204677	FAM153CP	260.735	-1.31955	0.249696	5.28461	1.25972e-07	1.55189e-05
ENSG00000213988	ZNF90	46.8636	-1.68192	0.447899	3.75513	0.000173253	0.00480712
ENSG00000223638	RFPL4A	21.4183	1.55531	0.515061	-3.01965	0.00253064	0.0338132
ENSG00000226321	CROCC2	14.258	1.98448	0.64459	-3.07867	0.00207927	0.0294653
ENSG00000231767	NA	121.465	-1.6557	0.295872	5.59599	2.19361e-08	3.37266e-06
ENSG00000260325	HSPB9	90.8158	-1.16477	0.281125	4.14325	3.42417e-05	0.00142756
ENSG00000268223	ARL14EPL	11.7323	-3.05222	0.814058	3.74939	0.000177268	0.00490379
ENSG00000272196	H2AC19	49.6611	-1.02081	0.326863	3.12304	0.00178993	0.0266528
ENSG00000285938	NA	46.3709	-1.38403	0.444099	3.11648	0.00183024	0.0269705
ENSG00000144158	NA	33.1916	-1.64998	0.394055	4.18719	2.82431e-05	0.00725299
ENSG00000178429	NA	104.919	-2.46878	0.294677	8.37793	5.38672e-17	9.48184e-14
ENSG00000180662	NA	32.4682	-4.07659	0.553495	7.36519	1.76893e-13	1.94958e-10
ENSG00000183199	NA	162.67	-1.26691	0.25025	5.06257	4.13641e-07	0.00017367
ENSG00000185641	NA	150.456	-1.38444	0.217044	6.3786	1.78715e-10	1.27762e-07
ENSG00000197588	KLKP1	262.35	-2.24284	0.545394	4.11233	3.91686e-05	0.00933378
ENSG00000199409	NA	4.58638	-5.68013	1.51117	3.75876	0.000170758	0.0309364
ENSG00000200243	NA	84.0435	-2.5483	0.350426	7.27199	3.54238e-13	3.60382e-10
ENSG00000200418	SNORA63B	318.212	1.04719	0.213666	-4.90106	9.53205e-07	0.000350184
ENSG00000201744	NA	4.11933	-5.51697	1.5311	3.60328	0.000314221	0.048605
ENSG00000201912	NA	82.726	-4.13917	0.428039	9.67008	4.04048e-22	1.78125e-18
ENSG00000204055	NA	412.652	-1.04484	0.173475	6.02299	1.71226e-09	1.05328e-06
ENSG00000204091	TDRG1	10.6398	-3.29068	0.827928	3.97459	7.05003e-05	0.0148
ENSG00000204241	LINC02731	94.3049	-2.54587	0.309991	8.21274	2.16196e-16	3.36389e-13
ENSG00000204253	NA	246.005	-1.64216	0.204401	8.03405	9.43097e-16	1.31294e-12
ENSG00000206754	SNORD101	629.698	1.65657	0.21974	-7.53878	4.74399e-14	5.70378e-11
ENSG00000207123	NA	33.6718	-6.07781	0.938116	6.47874	9.24933e-11	6.79595e-08
ENSG00000207387	NA	12.0423	-7.02847	1.29582	5.42395	5.82968e-08	3.02355e-05
ENSG00000212802	NA	352.45	-1.39193	0.19569	7.1129	1.13627e-12	1.11317e-09
ENSG00000212994	NA	77.9659	-6.54023	0.70624	9.26062	2.03242e-20	7.67995e-17
ENSG00000213128	NA	10.7911	-3.66467	0.890188	4.11673	3.8428e-05	0.00924055
ENSG00000213430	NA	179.075	-2.00519	0.225541	8.8906	6.07792e-19	1.60767e-15
ENSG00000213553	NA	1431.28	-1.05228	0.154266	6.82119	9.02865e-12	7.70377e-09
ENSG00000214016	NA	62.6557	-2.68752	0.332494	8.0829	6.32466e-16	9.29408e-13
ENSG00000214144	NA	10.5504	-3.33326	0.89914	3.70717	0.00020959	0.0369591
ENSG00000214185	NA	52.5202	-1.28392	0.320375	4.00756	6.13499e-05	0.0133014
ENSG00000214485	NA	244.948	-1.66115	0.218014	7.61948	2.54695e-14	3.20807e-11
ENSG00000216285	NA	65.8564	-2.08552	0.310684	6.71267	1.91095e-11	1.53171e-08
ENSG00000218208	NA	100.054	-2.5904	0.309467	8.37054	5.73549e-17	9.48184e-14
ENSG00000218227	NA	183.709	-1.70812	0.249558	6.84458	7.66998e-12	6.76263e-09
ENSG00000218358	RAET1K	422.631	-1.25385	0.179667	6.97876	2.97786e-12	2.71612e-09
ENSG00000219023	NA	96.4295	-1.96019	0.265791	7.37493	1.64431e-13	1.89102e-10
ENSG00000219133	NA	31.8805	-1.87847	0.430962	4.35879	1.30786e-05	0.00376024
ENSG00000219451	RPL23P8	46.1896	-1.79863	0.354904	5.06793	4.02155e-07	0.000171571
ENSG00000220472	NA	224.541	-3.46237	0.268655	12.8878	5.27268e-38	6.97338e-34
ENSG00000220748	NA	6.20356	-6.00064	1.41174	4.25054	2.13258e-05	0.005756
ENSG00000221420	SNORA81	58.0492	1.201	0.325696	-3.6875	0.000226471	0.0383999
ENSG00000221500	SNORD100	715.812	2.01285	0.229423	-8.77354	1.73138e-18	4.16334e-15
ENSG00000223803	NA	56.1825	-1.48066	0.329023	4.50016	6.79021e-06	0.00211303
ENSG00000224431	NA	46.7718	-1.27406	0.335443	3.79815	0.000145783	0.0274328
ENSG00000224550	NA	28.6106	-2.04555	0.443397	4.61335	3.96228e-06	0.00126273
ENSG00000224631	NA	646.629	-1.15898	0.185672	6.24211	4.31704e-10	2.85475e-07
ENSG00000224959	NA	31.322	-1.68404	0.425145	3.96109	7.46085e-05	0.0155391
ENSG00000225031	NA	115.699	-1.14017	0.239117	4.76823	1.85848e-06	0.000630239
ENSG00000225178	NA	1166.72	-1.05878	0.157577	6.71916	1.82776e-11	1.51082e-08
ENSG00000225217	NA	525.487	-5.42954	0.293966	18.47	3.60273e-76	9.52958e-72
ENSG00000225259	NA	50.0691	-1.64915	0.348736	4.72892	2.25716e-06	0.000746301
ENSG00000225536	NA	37.7762	-1.53874	0.382071	4.02738	5.64015e-05	0.0125368
ENSG00000225573	NA	76.9512	-1.73568	0.332763	5.21596	1.82864e-07	8.63737e-05
ENSG00000226049	NA	88.4365	-1.06997	0.275077	3.88971	0.000100365	0.0201119
ENSG00000226243	NA	50.5836	-1.66076	0.337126	4.92624	8.38277e-07	0.000321352
ENSG00000226286	NA	9.77686	-3.4662	0.912787	3.79738	0.000146234	0.0274328
ENSG00000226360	NA	216.66	-1.96195	0.224624	8.7344	2.44949e-18	5.3993e-15
ENSG00000226427	NA	8.56783	-3.57531	0.965214	3.70417	0.000212087	0.0371518
ENSG00000226525	NA	83.0818	-1.9697	0.317724	6.19942	5.66709e-10	3.6561e-07
ENSG00000227399	NA	17.8998	-5.17814	0.994869	5.20484	1.94163e-07	9.01016e-05
ENSG00000228071	NA	18.9169	-3.09818	0.617393	5.01817	5.21667e-07	0.000215603
ENSG00000228919	LOC389199	83.8265	-1.16732	0.281885	4.14111	3.45631e-05	0.0084857
ENSG00000229638	NA	815.431	-1.58367	0.172082	9.20299	3.48125e-20	1.15103e-16
ENSG00000229994	NA	111.486	-1.0734	0.259856	4.13076	3.61562e-05	0.00877403
ENSG00000230291	NA	55.5801	-1.31415	0.329253	3.99132	6.57068e-05	0.0141302
ENSG00000230383	NA	110.2	-1.36148	0.256765	5.30241	1.14283e-07	5.49619e-05
ENSG00000231940	NA	49.9104	-1.8447	0.370802	4.97489	6.52836e-07	0.000261639
ENSG00000232037	NA	19.2826	-3.76798	0.67787	5.55855	2.72022e-08	1.49901e-05
ENSG00000232172	NA	6.14849	-5.034	1.38437	3.6363	0.000276579	0.0452156
ENSG00000232385	NA	27.1713	-2.60877	0.506816	5.14736	2.64176e-07	0.000116462
ENSG00000232472	NA	217.99	-1.17398	0.199295	5.89064	3.84707e-09	2.26131e-06
ENSG00000232722	NA	242.223	-8.91595	0.862107	10.342	4.54745e-25	2.40569e-21
ENSG00000233691	NA	7.25055	-5.26392	1.35783	3.87672	0.000105872	0.0207439
ENSG00000234009	NA	145.024	-1.64393	0.259161	6.34326	2.24947e-10	1.56581e-07
ENSG00000234123	NA	123.972	-1.40601	0.24725	5.68658	1.29611e-08	7.29435e-06
ENSG00000234589	NA	30.065	-3.70686	0.554782	6.68165	2.36267e-11	1.83809e-08
ENSG00000234618	NA	128.27	-1.75992	0.241983	7.2729	3.51861e-13	3.60382e-10
ENSG00000234648	NA	28.7776	-1.76065	0.434679	4.05046	5.11168e-05	0.0115563
ENSG00000235110	NA	7.16398	-5.24761	1.35791	3.86448	0.000111327	0.0216522
ENSG00000235482	NA	12.286	-5.17683	1.15511	4.48169	7.40541e-06	0.0022515
ENSG00000235787	NA	3.97764	-5.45814	1.51098	3.61231	0.00030348	0.0474991
ENSG00000236138	NA	35.8326	-2.07939	0.41969	4.9546	7.24799e-07	0.000286144
ENSG00000236439	NA	47.7078	-1.54085	0.343458	4.48629	7.24753e-06	0.00222912
ENSG00000236552	RPL13AP5	1006.66	-1.82351	0.171819	10.6129	2.59436e-26	1.71559e-22
ENSG00000237214	NA	54.8593	-1.3812	0.346221	3.98935	6.62542e-05	0.014133
ENSG00000237417	NA	44.8243	-1.7803	0.419112	4.24779	2.15885e-05	0.00576806
ENSG00000239198	NA	11.6985	-2.5594	0.70391	3.63598	0.000276924	0.0452156
ENSG00000240087	NA	362.512	-2.68716	0.248223	10.8256	2.60369e-27	2.29568e-23
ENSG00000241061	NA	75.0157	-2.02231	0.332479	6.08253	1.18303e-09	7.45054e-07
ENSG00000241163	LINC00877	90.5541	-1.97449	0.282047	7.00057	2.54916e-12	2.40813e-09
ENSG00000241612	NA	60.9655	-3.52863	0.413797	8.52744	1.49628e-17	2.827e-14
ENSG00000242405	NA	34.8798	-2.68098	0.448417	5.97875	2.24853e-09	1.35172e-06
ENSG00000242477	NA	24.6119	-2.18242	0.507436	4.30087	1.70129e-05	0.00468758
ENSG00000242735	NA	69.2568	-2.81134	0.328534	8.55721	1.15631e-17	2.35273e-14
ENSG00000242858	NA	21.3078	-3.43906	0.621167	5.53645	3.08672e-08	1.66626e-05
ENSG00000243904	NA	43.1637	-2.05914	0.380797	5.40746	6.3926e-08	3.25174e-05
ENSG00000244485	NA	12.9098	-3.35789	0.796004	4.21844	2.46002e-05	0.00644257
ENSG00000244582	NA	52.8394	-4.47743	0.498285	8.98568	2.57137e-19	7.55725e-16
ENSG00000244722	NA	8.6445	-3.62996	0.981978	3.69657	0.000218528	0.0373132
ENSG00000244743	NA	8.55589	-3.6087	0.964673	3.74086	0.000183395	0.0327769
ENSG00000244953	NA	50.5092	-1.25873	0.333975	3.76893	0.000163951	0.0299811
ENSG00000250040	NA	7.19536	4.54988	1.19952	-3.79308	0.000148791	0.0277159
ENSG00000250393	NA	11.7167	2.85959	0.735822	-3.88625	0.000101803	0.0202466
ENSG00000250471	NA	21.2347	-2.17123	0.520399	4.17223	3.01631e-05	0.00759851
ENSG00000250896	NA	73.0666	-1.36255	0.286661	4.75317	2.00249e-06	0.00067048
ENSG00000251296	NA	13.6991	3.12855	0.743931	-4.20543	2.60584e-05	0.00675757
ENSG00000251478	NA	9.85569	-4.85725	1.19406	4.06783	4.7453e-05	0.0109146
ENSG00000252802	NA	15.6954	-4.23255	0.861371	4.91374	8.93559e-07	0.00033765
ENSG00000253517	NA	10.5688	-2.88258	0.801438	3.59676	0.000322209	0.0495508
ENSG00000254639	NA	34.326	-2.00129	0.418967	4.77673	1.78168e-06	0.000620096
ENSG00000254844	NA	9.10227	-3.02212	0.836349	3.61347	0.00030213	0.0474991
ENSG00000255026	NA	83.7762	-1.32033	0.333566	3.95823	7.55083e-05	0.0156037
ENSG00000256356	NA	33.2882	-1.95276	0.40749	4.79216	1.64993e-06	0.000581898
ENSG00000256849	NA	29.767	-2.25663	0.451505	4.99801	5.79241e-07	0.000235715
ENSG00000258613	NA	6.24553	-6.10549	1.41088	4.32743	1.50856e-05	0.00420031
ENSG00000260859	NA	11.3719	3.36687	0.77594	-4.33909	1.43076e-05	0.00406936
ENSG00000261334	NA	59.1418	-1.43441	0.388052	3.69643	0.000218651	0.0373132
ENSG00000262172	NA	89.0003	-1.71726	0.273423	6.28062	3.37219e-10	2.28712e-07
ENSG00000265345	MIR5188	21.8233	-1.77833	0.485535	3.66261	0.000249658	0.0412731
ENSG00000266439	NA	20.4983	-2.95447	0.616447	4.79274	1.64521e-06	0.000581898
ENSG00000267432	NA	161.15	-1.03965	0.256317	4.05611	4.98975e-05	0.0113779
ENSG00000272197	NA	18.8581	-2.73614	0.646678	4.23108	2.32576e-05	0.00615186
ENSG00000272721	NA	113.021	-1.05981	0.23353	4.5382	5.67375e-06	0.00178662
ENSG00000275549	STPG3-AS1	220.078	1.31338	0.253132	-5.18853	2.11963e-07	9.50278e-05
ENSG00000277173	NA	18.8717	-2.17325	0.566941	3.8333	0.000126435	0.024248
ENSG00000277591	NA	16.6779	-4.62959	0.910408	5.08518	3.67286e-07	0.000159264
ENSG00000279066	NA	82.4234	-3.03312	0.38246	7.93054	2.18203e-15	2.88585e-12
ENSG00000279691	NA	77.5209	-1.16261	0.320352	3.62915	0.000284359	0.0461447
ENSG00000280367	NA	116.76	-1.14421	0.311499	3.67324	0.000239496	0.0398423
ENSG00000283041	NA	1349.79	-1.10292	0.165901	6.64802	2.97054e-11	2.24496e-08
ENSG00000283445	NA	51.5771	2.01544	0.422596	-4.7692	1.84957e-06	0.000630239
ENSG00000283795	MIR4426	95.3218	-1.48252	0.269698	5.49698	3.86351e-08	2.04388e-05
ENSG00000285848	NA	47.4282	1.23805	0.341452	-3.62583	0.00028803	0.0463298
ENSG00000285904	NA	56.8947	-1.43543	0.357861	4.01115	6.04234e-05	0.0132088

## Sheet: K20AR21A-HEKsite2
Supplementary Data 5: DEGs of K20A/R21A-HEKsite2-transfected samples compared with nCas-NT samples
ID	Genename	baseMean	log2FoldChange	lfcSE	stat	pvalue	padj
ENSG00000004776	HSPB6	100.193	-1.09198	0.345109	3.16417	0.00155528	0.0258204
ENSG00000074964	ARHGEF10L	1234.34	-1.07151	0.128631	8.33013	8.07521e-17	8.26722e-14
ENSG00000079337	RAPGEF3	386.169	-1.72047	0.153505	11.2079	3.72878e-29	9.81628e-26
ENSG00000087074	PPP1R15A	8622.11	-1.02223	0.172139	5.93836	2.87887e-09	6.3157e-07
ENSG00000087085	ACHE	732.239	-1.02877	0.21716	4.73739	2.16493e-06	0.00018556
ENSG00000091831	ESR1	44.875	-1.43808	0.401921	3.57803	0.000346191	0.00869156
ENSG00000092345	DAZL	8.54497	-3.84365	1.08295	3.54925	0.000386333	0.00947982
ENSG00000095370	SH2D3C	233.039	-1.20916	0.216921	5.57419	2.4869e-08	4.24339e-06
ENSG00000095752	IL11	129.514	-1.47692	0.25406	5.81328	6.12619e-09	1.25437e-06
ENSG00000105550	FGF21	123.566	-1.95779	0.298051	6.56866	5.07699e-11	1.87458e-08
ENSG00000106366	SERPINE1	56.4585	-2.18346	0.33242	6.56839	5.08622e-11	1.87458e-08
ENSG00000106948	AKNA	445.942	-1.02805	0.165739	6.20283	5.54579e-10	1.52534e-07
ENSG00000109846	CRYAB	316	-3.80036	0.272209	13.9612	2.68914e-44	1.65185e-40
ENSG00000112175	BMP5	76.9703	1.13053	0.285781	-3.95595	7.62324e-05	0.00274366
ENSG00000113430	IRX4	48.1332	-1.90565	0.407239	4.67944	2.87665e-06	0.000235119
ENSG00000114019	AMOTL2	4415.54	-1.15933	0.184125	6.29644	3.04566e-10	9.35425e-08
ENSG00000115596	WNT6	54.7548	-1.24323	0.341609	3.63934	0.000273333	0.00731928
ENSG00000116761	CTH	3350.52	-1.21196	0.165083	7.34153	2.11172e-13	1.25532e-10
ENSG00000119714	GPR68	44.2248	-1.14273	0.362867	3.14918	0.00163732	0.0266541
ENSG00000120094	HOXB1	11.1598	-2.46312	0.725943	3.39299	0.000691333	0.0142659
ENSG00000120129	DUSP1	7891.05	-1.16143	0.135251	8.58727	8.90638e-18	1.17233e-14
ENSG00000120332	TNN	147.674	-1.30013	0.344175	3.77752	0.0001584	0.00482478
ENSG00000120675	DNAJC15	54.6224	1.32054	0.350284	-3.7699	0.000163315	0.00492563
ENSG00000120694	HSPH1	32094.6	-1.10061	0.128139	8.58922	8.75599e-18	1.17233e-14
ENSG00000120903	CHRNA2	21.9224	-2.45054	0.621882	3.94052	8.13056e-05	0.00287582
ENSG00000124194	GDAP1L1	95.5639	-2.54612	0.302768	8.40948	4.11822e-17	4.46415e-14
ENSG00000125337	KIF25	73.518	-1.7509	0.374873	4.67064	3.00263e-06	0.000242327
ENSG00000127241	MASP1	54.0892	-1.03142	0.336159	3.06826	0.0021531	0.0319721
ENSG00000128165	ADM2	676.817	-1.11956	0.196899	5.68596	1.30082e-08	2.42137e-06
ENSG00000128965	CHAC1	2610.9	-1.80815	0.139349	12.9757	1.68015e-38	6.19236e-35
ENSG00000129654	FOXJ1	256.275	-1.91969	0.311176	6.16916	6.8652e-10	1.80731e-07
ENSG00000130176	CNN1	213.511	-1.04459	0.259773	4.02115	5.79141e-05	0.00225156
ENSG00000130518	IQCN	200.206	1.26678	0.237383	-5.33642	9.48018e-08	1.3756e-05
ENSG00000130711	PRDM12	39.511	-1.77931	0.455555	3.90581	9.391e-05	0.00322267
ENSG00000130766	SESN2	24877.5	-1.17559	0.142365	8.25758	1.48651e-16	1.36967e-13
ENSG00000132002	DNAJB1	53748.1	-2.43965	0.152166	16.0329	7.53236e-58	1.38806e-53
ENSG00000132464	ENAM	36.3292	-1.67573	0.514495	3.25705	0.00112578	0.0202794
ENSG00000134438	RAX	45.608	-1.1296	0.363495	3.1076	0.00188615	0.0293819
ENSG00000134765	DSC1	31.6398	-1.30233	0.415787	3.13221	0.00173495	0.0278015
ENSG00000135046	ANXA1	320.245	-1.46768	0.24494	5.992	2.07275e-09	4.897e-07
ENSG00000135346	CGA	50.1265	-1.36453	0.372435	3.66381	0.000248487	0.00681744
ENSG00000136244	IL6	11.4205	-2.38586	0.714198	3.34061	0.000835954	0.0164227
ENSG00000137270	GCM1	131.362	-1.12124	0.272591	4.11328	3.90082e-05	0.00166103
ENSG00000137731	FXYD2	48.7999	-3.82482	0.530047	7.21601	5.35357e-13	2.90164e-10
ENSG00000137960	GIPC2	78.2864	-1.44549	0.31999	4.51729	6.26375e-06	0.000429102
ENSG00000139269	INHBE	1489.62	-1.61143	0.147152	10.9507	6.59079e-28	1.51819e-24
ENSG00000140961	OSGIN1	181.985	-1.89727	0.212546	8.9264	4.40084e-19	6.75823e-16
ENSG00000142233	NTN5	115.961	-1.48946	0.267856	5.56068	2.6873e-08	4.50197e-06
ENSG00000143595	AQP10	82.379	-1.3881	0.398195	3.48599	0.000490316	0.0111138
ENSG00000146006	LRRTM2	213.984	-1.1412	0.179778	6.34786	2.18325e-10	7.05839e-08
ENSG00000146013	GFRA3	224.858	-1.18802	0.268436	4.4257	9.61302e-06	0.000586585
ENSG00000146453	PNLDC1	1050.11	-2.26355	0.36918	6.13128	8.71735e-10	2.20059e-07
ENSG00000148677	ANKRD1	485.649	-2.13312	0.179823	11.8623	1.85829e-32	5.70743e-29
ENSG00000149257	SERPINH1	12624.4	-1.21228	0.159747	7.58872	3.23089e-14	2.05307e-11
ENSG00000149633	KIAA1755	22.84	-1.4472	0.502891	2.87776	0.00400511	0.0493373
ENSG00000151929	BAG3	6724.63	-1.24871	0.175654	7.10892	1.16956e-12	6.1579e-10
ENSG00000152137	HSPB8	548.362	-1.65888	0.163274	10.1601	2.98789e-24	6.11786e-21
ENSG00000153266	FEZF2	35.7617	-2.47161	0.432125	5.71965	1.06743e-08	2.04901e-06
ENSG00000153303	FRMD1	18.5777	-1.77809	0.550122	3.23218	0.0012285	0.021602
ENSG00000155066	PROM2	76.393	-1.89029	0.325539	5.80664	6.37378e-09	1.29072e-06
ENSG00000160408	ST6GALNAC6	132.302	-1.06118	0.260674	4.07089	4.68332e-05	0.00190938
ENSG00000160570	DEDD2	8397.24	-1.3695	0.16194	8.4568	2.7481e-17	3.16512e-14
ENSG00000162344	FGF19	36.0105	-1.7976	0.410828	4.37555	1.21124e-05	0.000699709
ENSG00000162772	ATF3	16146.9	-1.13959	0.175772	6.48336	8.9701e-11	3.18737e-08
ENSG00000163545	NUAK2	324.734	-1.08087	0.154569	6.9928	2.69454e-12	1.34203e-09
ENSG00000163734	CXCL3	44.5441	-1.24915	0.419584	2.97711	0.00290977	0.0394667
ENSG00000163874	ZC3H12A	697.925	-1.23828	0.157577	7.85823	3.8959e-15	2.56406e-12
ENSG00000164438	TLX3	86.2486	-1.3748	0.30452	4.51464	6.34246e-06	0.000431288
ENSG00000167874	TMEM88	51.9955	-1.51446	0.417783	3.625	0.000288964	0.00762897
ENSG00000167895	TMC8	110.167	1.35555	0.363066	-3.73361	0.000188751	0.00550365
ENSG00000170324	FRMPD2	111.113	-1.12879	0.338384	3.33582	0.000850468	0.0166374
ENSG00000171951	SCG2	58.0733	-1.52301	0.364892	4.17388	2.99461e-05	0.00134597
ENSG00000172216	CEBPB	1062.7	-1.06741	0.140881	7.57671	3.54429e-14	2.17714e-11
ENSG00000173110	HSPA6	15993.3	-4.82758	0.30417	15.8713	1.00151e-56	9.22789e-53
ENSG00000174788	PCP2	147.365	-1.53882	0.304848	5.04784	4.46827e-07	5.17875e-05
ENSG00000174951	FUT1	617.495	-2.23801	0.162726	13.7533	4.86897e-43	2.24314e-39
ENSG00000176046	NUPR1	171.716	-1.37763	0.237975	5.78898	7.08172e-09	1.40325e-06
ENSG00000176635	HORMAD2	32.3409	-1.58756	0.472143	3.36245	0.000772549	0.0155251
ENSG00000178297	TMPRSS9	371.331	-1.40984	0.462656	3.04728	0.00230923	0.0335338
ENSG00000178381	ZFAND2A	3779.52	-1.53257	0.193769	7.90926	2.58917e-15	1.90853e-12
ENSG00000179046	TRIML2	26.0174	-2.39121	0.561721	4.25693	2.07257e-05	0.00104353
ENSG00000179165	PXT1	40.8039	-1.13079	0.386422	2.92632	0.00343003	0.0443569
ENSG00000179674	ARL14	18.9816	-2.11279	0.619036	3.41304	0.000642429	0.0135145
ENSG00000182896	TMEM95	32.2338	-1.41997	0.483141	2.93905	0.00329223	0.0432096
ENSG00000183421	RIPK4	3014.14	-1.05995	0.132483	8.00064	1.23774e-15	9.50378e-13
ENSG00000183655	KLHL25	3047.55	-1.26312	0.141034	8.95612	3.3631e-19	5.63412e-16
ENSG00000184557	SOCS3	477.779	-1.23664	0.153635	8.04921	8.33269e-16	6.6763e-13
ENSG00000185736	ADARB2	14.7988	-2.60832	0.702027	3.7154	0.000202879	0.0058144
ENSG00000185863	TMEM210	13.6356	2.23005	0.736093	-3.02957	0.00244901	0.0350936
ENSG00000186115	CYP4F2	60.8778	-1.12032	0.37611	2.97871	0.00289463	0.0393089
ENSG00000186352	ANKRD37	81.7633	-1.13637	0.310564	3.65904	0.00025316	0.00688505
ENSG00000186529	CYP4F3	126.158	-1.0767	0.224489	4.79621	1.61692e-06	0.000143253
ENSG00000187479	C11orf96	159.84	-1.23943	0.238159	5.2042	1.9483e-07	2.62068e-05
ENSG00000187678	SPRY4	40.9837	-1.73533	0.560007	3.09876	0.00194331	0.0299426
ENSG00000187775	DNAH17	1058.13	-1.24654	0.36693	3.3972	0.00068078	0.0141118
ENSG00000188573	FBLL1	300.883	-1.67174	0.244309	6.84271	7.77078e-12	3.49268e-09
ENSG00000188779	SKOR1	140.231	-1.05095	0.272719	3.85362	0.000116385	0.00381633
ENSG00000196166	C8orf86	14.5104	-2.67539	0.717929	3.72654	0.000194126	0.00558962
ENSG00000197599	CCDC154	30.4706	1.26322	0.436593	-2.89337	0.00381133	0.047453
ENSG00000204389	HSPA1A	230.11	-2.18633	0.229418	9.52988	1.57461e-21	2.90169e-18
ENSG00000205592	MUC19	322.409	-1.24776	0.147337	8.46872	2.48099e-17	3.04798e-14
ENSG00000214782	MS4A18	2.90147	-5.21811	1.73197	3.01282	0.00258829	0.0364707
ENSG00000226321	CROCC2	11.7431	2.37378	0.750521	-3.16284	0.00156239	0.0258726
ENSG00000232113	TEX50	18.6785	-2.45726	0.61926	3.96806	7.24613e-05	0.00263897
ENSG00000255767	NA	50.331	1.55493	0.369604	-4.20701	2.58774e-05	0.00120726
ENSG00000260314	MRC1	146.936	-1.06805	0.280334	3.8099	0.000139023	0.00437186
ENSG00000260325	HSPB9	85.5032	-1.32218	0.3131	4.22288	2.41202e-05	0.00115752
ENSG00000268223	ARL14EPL	16.7567	-3.80467	0.751407	5.0634	4.11854e-07	5.02625e-05
ENSG00000280778	NA	52.3141	-1.17305	0.321431	3.64946	0.000262794	0.00708006
ENSG00000285938	NA	46.7884	-1.68071	0.388711	4.3238	1.53366e-05	0.000831246
ENSG00000082929	LINC01587	19.6432	-4.68579	0.817718	5.73033	1.00238e-08	2.05566e-05
ENSG00000180066	NA	30.8004	-1.46747	0.395047	3.71466	0.000203476	0.0442706
ENSG00000197588	KLKP1	167.034	-1.69019	0.256948	6.57795	4.76976e-11	2.05823e-07
ENSG00000200243	NA	48.9273	-1.83118	0.388566	4.71265	2.44513e-06	0.00175852
ENSG00000201912	NA	29.0845	-2.7065	0.446577	6.06055	1.35659e-09	3.90262e-06
ENSG00000204241	LINC02731	76.0904	-2.41853	0.301396	8.02444	1.01987e-15	6.60135e-12
ENSG00000206754	SNORD101	591.922	1.1911	0.216757	-5.49509	3.90506e-08	5.617e-05
ENSG00000206910	SNORA29	83.6951	-1.17441	0.283435	4.14349	3.42061e-05	0.0132184
ENSG00000207123	NA	8.11204	-4.14002	1.06948	3.87107	0.000108358	0.0292238
ENSG00000212994	NA	13.6522	-4.16541	0.816084	5.10414	3.32295e-07	0.000358477
ENSG00000214295	NA	69.7915	-1.08246	0.290674	3.72398	0.000196109	0.0433971
ENSG00000214433	NA	97.3601	-1.12917	0.292925	3.8548	0.000115823	0.0302906
ENSG00000214553	LRRC37A11P	81.839	-1.03514	0.268386	3.85692	0.000114823	0.0302906
ENSG00000218208	NA	44.4519	-1.38349	0.370699	3.7321	0.000189888	0.0430831
ENSG00000218358	RAET1K	343.646	-1.13641	0.18642	6.09597	1.08776e-09	3.52041e-06
ENSG00000219023	NA	56.8427	-1.21759	0.320821	3.79522	0.000147514	0.0360187
ENSG00000220472	NA	56.319	-1.32918	0.323715	4.10602	4.02541e-05	0.0151046
ENSG00000221500	SNORD100	648.051	1.68305	0.224353	-7.50178	6.29594e-14	3.26016e-10
ENSG00000224959	NA	32.8738	-2.05055	0.413619	4.95758	7.13751e-07	0.000637232
ENSG00000225217	NA	332.08	-4.96643	0.306652	16.1957	5.40949e-59	1.40057e-54
ENSG00000228919	LOC389199	85.9371	-1.50486	0.310356	4.84883	1.24193e-06	0.000947657
ENSG00000229582	NA	106.132	-1.0169	0.257033	3.95631	7.61163e-05	0.0235296
ENSG00000234123	NA	105.105	-1.38638	0.27234	5.09064	3.56859e-07	0.000369577
ENSG00000236138	NA	27.3754	-1.85081	0.442682	4.1809	2.90362e-05	0.011933
ENSG00000237166	NA	14.2533	-2.51565	0.641029	3.92439	8.69494e-05	0.0250134
ENSG00000237417	NA	38.4547	-1.73327	0.45697	3.79297	0.000148855	0.0360187
ENSG00000240087	NA	139.936	-1.2239	0.246866	4.95775	7.13134e-07	0.000637232
ENSG00000240457	NA	24.9449	-2.51781	0.594656	4.23406	2.29512e-05	0.00958434
ENSG00000241163	LINC00877	68.3257	-1.73864	0.312399	5.56544	2.6149e-08	4.5135e-05
ENSG00000241612	NA	19.8747	-1.90832	0.512241	3.72543	0.000194983	0.0433971
ENSG00000242531	NA	85.1397	-1.01793	0.267232	3.80918	0.000139426	0.0353911
ENSG00000243433	NA	84.5536	-1.06151	0.273675	3.87874	0.000104999	0.0289204
ENSG00000244582	NA	13.7969	-2.59211	0.650768	3.98315	6.80075e-05	0.0225741
ENSG00000245888	NSMCE1-DT	256.027	-1.02154	0.224331	4.55371	5.27091e-06	0.00294701
ENSG00000250764	NA	88.3535	-1.07516	0.261162	4.11682	3.84129e-05	0.0146257
ENSG00000251296	NA	11.4519	3.91507	0.937621	-4.17553	2.9729e-05	0.0119404
ENSG00000252759	NA	54.4994	-1.2651	0.326729	3.87203	0.000107935	0.0292238
ENSG00000254639	NA	28.8756	-1.94381	0.450155	4.31809	1.57384e-05	0.00727647
ENSG00000254844	NA	9.83091	-3.34895	0.843829	3.96875	7.22506e-05	0.0229639
ENSG00000255173	NA	398.498	-1.02697	0.223231	4.60046	4.21565e-06	0.0024255
ENSG00000256262	NA	137.194	-1.27561	0.246512	5.17465	2.28344e-07	0.000257045
ENSG00000257097	NA	233.25	-1.42351	0.217653	6.5403	6.13974e-11	2.27092e-07
ENSG00000257771	LINC02395	9.18914	-3.8833	0.978858	3.96718	7.27295e-05	0.0229639
ENSG00000258413	NA	81.4872	-1.52448	0.281143	5.42243	5.87937e-08	7.61113e-05
ENSG00000258951	NA	118.144	-1.05191	0.241412	4.35733	1.31658e-05	0.00643163
ENSG00000260805	NA	224.36	-1.10867	0.208088	5.32789	9.93608e-08	0.000122502
ENSG00000261159	NA	74.4882	1.09257	0.279669	-3.90667	9.3577e-05	0.0263348
ENSG00000261202	LOC114841040	192.669	-1.11356	0.219909	5.06374	4.11104e-07	0.000409381
ENSG00000261334	NA	53.8165	-1.50485	0.403429	3.73015	0.000191362	0.0430831
ENSG00000261366	MANEA-DT	71.4508	-1.20609	0.296433	4.06866	4.72841e-05	0.0167703
ENSG00000262172	NA	67.6146	-1.47041	0.300755	4.88906	1.01321e-06	0.000846224
ENSG00000264026	LINC02003	16.5324	-2.37012	0.596413	3.97395	7.06902e-05	0.0229639
ENSG00000264349	MIR4258	77.879	-1.70866	0.308715	5.53476	3.11647e-08	4.74639e-05
ENSG00000265345	MIR5188	29.3807	-2.53197	0.476274	5.3162	1.05958e-07	0.000124698
ENSG00000267432	NA	150.527	-1.19112	0.24485	4.86468	1.14644e-06	0.000927577
ENSG00000271158	NA	8.80446	-6.75838	1.41403	4.77952	1.7571e-06	0.00129981
ENSG00000271991	NA	102.639	-1.15897	0.292995	3.95561	7.63388e-05	0.0235296
ENSG00000272721	NA	109.583	-1.30272	0.23471	5.55035	2.85102e-08	4.61349e-05
ENSG00000272892	NA	223.481	-1.0396	0.237287	4.38119	1.18035e-05	0.00587701
ENSG00000275549	STPG3-AS1	194.787	1.19282	0.258773	-4.60951	4.03611e-06	0.00237498
ENSG00000277173	NA	17.2242	-2.2385	0.553716	4.04269	5.28409e-05	0.0180985
ENSG00000278330	NA	15.1552	-3.27056	0.745554	4.38676	1.15054e-05	0.00584092
ENSG00000278743	NA	36.9716	-1.48611	0.394101	3.7709	0.000162662	0.0386373
ENSG00000279066	NA	80.2669	-3.19912	0.361674	8.84531	9.12779e-19	1.18164e-14
ENSG00000279691	NA	114.447	-2.17362	0.263444	8.2508	1.5734e-16	1.3579e-12
ENSG00000279948	NA	88.2112	1.01327	0.248065	-4.08471	4.41327e-05	0.01587
ENSG00000280367	NA	113.593	-1.3705	0.278379	4.92313	8.51703e-07	0.000735048
ENSG00000282855	NA	56.4472	-1.13829	0.306738	3.71096	0.000206474	0.0445485
ENSG00000283445	NA	43.2624	2.38688	0.416896	-5.72536	1.03216e-08	2.05566e-05
ENSG00000283959	NA	54.3201	1.60313	0.35229	-4.55058	5.34972e-06	0.00294701
ENSG00000285848	NA	38.7311	1.55083	0.373109	-4.15651	3.23152e-05	0.0126769

## Sheet: K20AR21A-ABEsite16
Supplementary Data 5: DEGs of K20A/R21A-ABEsite16-transfected samples compared with nCas-NT samples
ID	Genename	baseMean	log2FoldChange	lfcSE	stat	pvalue	padj
ENSG00000053108	FSTL4	280.349	-1.00055	0.161802	6.18377	6.25886e-10	3.0827e-08
ENSG00000073067	CYP2W1	27.0248	-1.23868	0.457962	2.70478	0.00683505	0.0311943
ENSG00000074964	ARHGEF10L	1430.37	-1.0648	0.104888	10.1517	3.25528e-24	1.33611e-21
ENSG00000079337	RAPGEF3	440.734	-1.69068	0.160767	10.5163	7.26392e-26	3.53065e-23
ENSG00000081041	CXCL2	45.1556	-1.16459	0.351821	3.31017	0.000932391	0.00619024
ENSG00000082684	SEMA5B	70.0443	-1.08685	0.289247	3.75753	0.000171596	0.00152741
ENSG00000085265	FCN1	3.21789	4.09912	1.63008	-2.51467	0.0119144	0.0489893
ENSG00000091592	NLRP1	65.9021	-1.10098	0.29711	3.70564	0.000210858	0.00181142
ENSG00000091831	ESR1	49.0529	-1.32507	0.33125	4.00023	6.32821e-05	0.000668279
ENSG00000095370	SH2D3C	358.541	-1.76585	0.165697	10.6571	1.61543e-26	8.52487e-24
ENSG00000095752	IL11	136.294	-1.27597	0.226624	5.63036	1.79838e-08	5.77672e-07
ENSG00000101204	CHRNA4	138.68	-1.11409	0.214742	5.18804	2.12516e-07	5.04521e-06
ENSG00000103196	CRISPLD2	412.275	1.00158	0.166431	-6.01802	1.76563e-09	7.49683e-08
ENSG00000103522	IL21R	57.7746	-1.36555	0.332833	4.10281	4.08164e-05	0.000459963
ENSG00000105122	RASAL3	38.5997	1.14631	0.440753	-2.6008	0.00930061	0.0401079
ENSG00000105327	BBC3	3943.31	-1.08889	0.0969901	11.2268	3.01273e-29	2.06093e-26
ENSG00000105550	FGF21	134.202	-1.84791	0.215396	8.57913	9.55898e-18	1.89843e-15
ENSG00000106211	HSPB1	6414.09	-1.01755	0.273436	3.72136	0.000198153	0.0017223
ENSG00000106366	SERPINE1	48.4015	-1.63351	0.338767	4.82194	1.42171e-06	2.58201e-05
ENSG00000106948	AKNA	588.688	-1.29602	0.157462	8.23069	1.86136e-16	2.96374e-14
ENSG00000109846	CRYAB	278.545	-3.37666	0.194021	17.4036	7.75161e-68	2.86344e-64
ENSG00000111452	ADGRD1	22.6173	-1.24252	0.481785	2.57899	0.00990906	0.0422582
ENSG00000112175	BMP5	89.0658	1.18492	0.251546	-4.71055	2.47044e-06	4.1481e-05
ENSG00000113248	PCDHB15	41.4901	-1.04217	0.374266	2.78456	0.00536	0.0256541
ENSG00000113430	IRX4	58.6265	-1.99869	0.329946	6.05762	1.38147e-09	6.04637e-08
ENSG00000114019	AMOTL2	4822.26	-1.02891	0.100847	10.2026	1.92941e-24	8.28749e-22
ENSG00000115596	WNT6	80.2318	-1.69848	0.287486	5.90803	3.46232e-09	1.35199e-07
ENSG00000116761	CTH	4161.52	-1.34929	0.104125	12.9584	2.106e-38	2.59318e-35
ENSG00000116882	HAO2	30.5857	-1.29487	0.516469	2.50715	0.0121709	0.0497668
ENSG00000117407	ARTN	42.4574	-1.05633	0.361966	2.91832	0.00351928	0.0183499
ENSG00000117983	MUC5B	42.9904	1.18834	0.354921	-3.34817	0.000813461	0.00553438
ENSG00000120675	DNAJC15	61.2828	1.45693	0.341891	-4.2614	2.03154e-05	0.000251155
ENSG00000120694	HSPH1	37256	-1.09855	0.0849204	12.9363	2.80863e-38	3.24221e-35
ENSG00000120903	CHRNA2	19.0546	-1.97329	0.560123	3.52296	0.000426763	0.00326254
ENSG00000121281	ADCY7	1111.48	-1.10323	0.12536	8.80049	1.36216e-18	3.06818e-16
ENSG00000124194	GDAP1L1	97.6416	-2.34662	0.265019	8.85453	8.40383e-19	1.94023e-16
ENSG00000124216	SNAI1	755.252	1.02202	0.288359	-3.54426	0.000393724	0.00305806
ENSG00000125337	KIF25	68.2272	-1.3081	0.302027	4.33107	1.48386e-05	0.000193221
ENSG00000125414	MYH2	6.88973	-2.57343	0.9857	2.61077	0.00903397	0.03919
ENSG00000127129	EDN2	11.855	-1.9739	0.713262	2.76742	0.00565015	0.0267834
ENSG00000127241	MASP1	80.4695	-1.53877	0.288307	5.33727	9.43589e-08	2.45466e-06
ENSG00000128165	ADM2	1061.14	-1.71145	0.291816	5.86483	4.49598e-09	1.69471e-07
ENSG00000128965	CHAC1	3821.59	-2.22518	0.0868035	25.6347	6.26678e-145	3.85825e-141
ENSG00000129152	MYOD1	21.9243	-1.78931	0.547422	3.26861	0.00108078	0.00698218
ENSG00000129654	FOXJ1	251.797	-1.60733	0.228616	7.03069	2.05512e-12	1.72537e-10
ENSG00000130052	STARD8	663.585	-1.04218	0.162641	6.40788	1.47556e-10	8.51672e-09
ENSG00000130222	GADD45G	306.581	-1.05578	0.172771	6.11087	9.90894e-10	4.48574e-08
ENSG00000130383	FUT5	12.8425	-1.92332	0.660523	2.91182	0.00359326	0.018653
ENSG00000130513	GDF15	1256.84	-1.17476	0.285317	4.11739	3.83186e-05	0.000435803
ENSG00000130518	IQCN	235.472	1.18638	0.186823	-6.35029	2.14912e-10	1.17092e-08
ENSG00000130701	RBBP8NL	30.8504	1.08334	0.421493	-2.57025	0.0101626	0.0431699
ENSG00000130711	PRDM12	39.8555	-1.52408	0.37302	4.08579	4.39276e-05	0.000490831
ENSG00000130766	SESN2	28915.5	-1.1765	0.0760492	15.4702	5.51409e-54	1.45493e-50
ENSG00000131183	SLC34A1	12.378	1.95828	0.720865	-2.71658	0.00659609	0.0303361
ENSG00000131409	LRRC4B	1284.78	-1.13046	0.111645	10.1255	4.25969e-24	1.67397e-21
ENSG00000131620	ANO1	19.511	-1.58784	0.538907	2.9464	0.00321494	0.0170583
ENSG00000132002	DNAJB1	56541.5	-2.26805	0.0720716	31.4694	2.28008e-217	2.10565e-213
ENSG00000132003	ZSWIM4	1292.66	-1.1418	0.0927133	12.3154	7.48755e-35	7.27868e-32
ENSG00000132274	TRIM22	22.2854	-1.87513	0.61001	3.07394	0.00211255	0.0121064
ENSG00000134438	RAX	54.0397	-1.15459	0.317649	3.6348	0.000278191	0.00228364
ENSG00000134757	DSG3	55.7519	-1.85902	0.365258	5.08961	3.58793e-07	7.88917e-06
ENSG00000134765	DSC1	40.6304	-1.49533	0.396369	3.77257	0.000161572	0.00145643
ENSG00000135046	ANXA1	313.205	-1.11536	0.216523	5.15124	2.58775e-07	5.98944e-06
ENSG00000135346	CGA	55.533	-1.24988	0.341175	3.66347	0.000248822	0.00208235
ENSG00000137270	GCM1	143.737	-1.00725	0.21055	4.78393	1.71904e-06	3.05294e-05
ENSG00000137731	FXYD2	32.5189	-2.95254	0.484395	6.09532	1.09218e-09	4.89624e-08
ENSG00000137960	GIPC2	76.73	-1.11987	0.269608	4.15371	3.27131e-05	0.00038217
ENSG00000138622	HCN4	157.786	-1.10523	0.208562	5.29926	1.16271e-07	2.9621e-06
ENSG00000139269	INHBE	1790.2	-1.67837	0.124187	13.5149	1.27785e-41	1.96682e-38
ENSG00000140961	OSGIN1	201.919	-1.81704	0.182419	9.96081	2.26203e-23	8.19209e-21
ENSG00000141052	MYOCD	19.9692	-1.37288	0.5272	2.60409	0.00921185	0.0397902
ENSG00000142233	NTN5	122.902	-1.3211	0.222312	5.94252	2.80666e-09	1.12206e-07
ENSG00000142449	FBN3	117.683	-1.02602	0.230462	4.45202	8.50667e-06	0.000119663
ENSG00000142700	DMRTA2	169.471	-1.14021	0.22916	4.97561	6.50433e-07	1.32162e-05
ENSG00000142798	HSPG2	2027.2	-1.17035	0.334378	3.50008	0.000465122	0.00349931
ENSG00000145632	PLK2	4498.84	-1.00285	0.0902866	11.1074	1.15422e-28	7.61375e-26
ENSG00000146006	LRRTM2	237.011	-1.04947	0.184799	5.67897	1.35512e-08	4.59362e-07
ENSG00000146013	GFRA3	249.256	-1.08777	0.18664	5.8282	5.6029e-09	2.06558e-07
ENSG00000146453	PNLDC1	1034.57	-1.97587	0.129294	15.282	1.0082e-52	2.26084e-49
ENSG00000148400	NOTCH1	6355.12	-1.12223	0.112582	9.9681	2.10209e-23	7.92358e-21
ENSG00000148677	ANKRD1	381.063	-1.4	0.183915	7.61224	2.69396e-14	3.07145e-12
ENSG00000149257	SERPINH1	14456.9	-1.1814	0.110499	10.6915	1.1159e-26	6.06198e-24
ENSG00000149633	KIAA1755	29.8603	-1.65873	0.446351	3.71619	0.00020225	0.00174968
ENSG00000149654	CDH22	47.4166	-1.12837	0.339592	3.32273	0.000891409	0.00596101
ENSG00000151929	BAG3	8197.45	-1.34514	0.113766	11.8238	2.94071e-32	2.58643e-29
ENSG00000152137	HSPB8	541.198	-1.33662	0.147102	9.08637	1.02405e-19	2.66397e-17
ENSG00000153266	FEZF2	39.1205	-2.36692	0.39756	5.95362	2.62279e-09	1.06235e-07
ENSG00000153303	FRMD1	22.0588	-1.79727	0.511566	3.51327	0.00044263	0.00336297
ENSG00000155066	PROM2	79.9551	-1.71139	0.288389	5.9343	2.95103e-09	1.17216e-07
ENSG00000156413	FUT6	222.907	1.06052	0.256095	-4.14112	3.45613e-05	0.000399467
ENSG00000157617	C2CD2	10.6555	1.95416	0.748641	-2.61028	0.00904688	0.0392244
ENSG00000159387	IRX6	349.288	-1.05141	0.139355	7.54481	4.52957e-14	4.97983e-12
ENSG00000160570	DEDD2	9996.37	-1.41845	0.0854009	16.6093	5.96505e-62	1.83624e-58
ENSG00000162344	FGF19	43.3399	-1.87685	0.373727	5.02199	5.11389e-07	1.06969e-05
ENSG00000162783	IER5	6205.37	-1.0383	0.109881	9.44929	3.41123e-21	1.03288e-18
ENSG00000163545	NUAK2	436.523	-1.38299	0.128887	10.7303	7.33946e-27	4.23624e-24
ENSG00000163673	DCLK3	15.2182	-1.88029	0.621623	3.02481	0.00248787	0.0138157
ENSG00000163734	CXCL3	48.1283	-1.11158	0.365827	3.03855	0.00237719	0.013297
ENSG00000163874	ZC3H12A	746.525	-1.06908	0.105517	10.1318	3.99267e-24	1.60314e-21
ENSG00000164438	TLX3	105.564	-1.45846	0.278053	5.24528	1.56046e-07	3.8225e-06
ENSG00000164458	TBXT	56.4973	-1.27225	0.388379	3.27579	0.00105367	0.00683815
ENSG00000164949	GEM	665.747	-1.04673	0.175444	5.9662	2.42836e-09	9.96706e-08
ENSG00000165029	ABCA1	2532.84	-1.03199	0.266855	3.86722	0.000110084	0.00105954
ENSG00000166960	CCDC178	143.638	-1.28372	0.242125	5.30187	1.14621e-07	2.92815e-06
ENSG00000167895	TMC8	124.394	1.46284	0.322621	-4.53425	5.78091e-06	8.63862e-05
ENSG00000168477	TNXB	216.162	-1.1532	0.177307	6.50398	7.82206e-11	4.88086e-09
ENSG00000168918	INPP5D	1495.12	-1.43211	0.480564	2.98006	0.00288188	0.0155684
ENSG00000170324	FRMPD2	145.77	-1.36784	0.500967	2.7304	0.00632571	0.0294223
ENSG00000171631	P2RY6	3.67648	-4.31781	1.6049	2.69039	0.00713682	0.0322607
ENSG00000171786	NHLH1	162.327	-1.01413	0.233983	4.33422	1.46279e-05	0.000190668
ENSG00000172216	CEBPB	1319.91	-1.20607	0.0920599	13.101	3.25112e-39	4.28916e-36
ENSG00000172478	MAB21L4	4.87158	4.71456	1.50546	-3.13164	0.00173831	0.010284
ENSG00000172724	CCL19	11.095	1.97031	0.767165	-2.5683	0.0102199	0.0433734
ENSG00000173110	HSPA6	15590.7	-4.56627	0.113737	40.1475	0	0
ENSG00000174015	CBY2	23.0172	-1.39831	0.515714	2.71141	0.00669968	0.0307156
ENSG00000174343	CHRNA9	66.7557	-1.00192	0.396107	2.52942	0.011425	0.0473351
ENSG00000174788	PCP2	147.825	-1.27153	0.236139	5.38468	7.25731e-08	1.95969e-06
ENSG00000174951	FUT1	797.71	-2.42097	0.120986	20.0104	4.47297e-89	2.06539e-85
ENSG00000175318	GRAMD2A	28.6199	1.94539	0.477787	-4.07167	4.66776e-05	0.000517488
ENSG00000176046	NUPR1	249.147	-1.7995	0.199368	9.02605	1.77982e-19	4.38309e-17
ENSG00000176293	ZNF135	2.94744	5.00986	1.68508	-2.97307	0.0029484	0.0158777
ENSG00000176428	VPS37D	869.863	-1.06681	0.104164	10.2417	1.28965e-24	5.67138e-22
ENSG00000176692	FOXC2	45.2647	-1.16998	0.367118	3.18694	0.00143785	0.00881417
ENSG00000178297	TMPRSS9	372.758	-1.11759	0.195344	5.72117	1.05791e-08	3.6591e-07
ENSG00000178381	ZFAND2A	3910.17	-1.30382	0.093784	13.9024	6.12467e-44	1.02839e-40
ENSG00000179046	TRIML2	23.0915	-1.91952	0.571541	3.3585	0.000783666	0.00537279
ENSG00000179546	HTR1D	196.628	-1.01859	0.18592	5.47865	4.28583e-08	1.22159e-06
ENSG00000179588	ZFPM1	1171.55	-1.1042	0.120712	9.14744	5.83008e-20	1.53831e-17
ENSG00000182272	B4GALNT4	712.716	-1.07021	0.113034	9.46806	2.85082e-21	8.77578e-19
ENSG00000182580	EPHB3	1512.73	-1.35121	0.111365	12.1331	7.04923e-34	6.50996e-31
ENSG00000183421	RIPK4	3680.76	-1.16631	0.0763481	15.2762	1.10165e-52	2.26084e-49
ENSG00000183655	KLHL25	3702.44	-1.35505	0.092611	14.6316	1.7661e-48	3.26199e-45
ENSG00000184545	DUSP8	933.355	-1.24919	0.10085	12.3866	3.08786e-35	3.16848e-32
ENSG00000184557	SOCS3	498.238	-1.01485	0.130114	7.7997	6.20557e-15	7.80303e-13
ENSG00000184719	RNLS	15.5012	1.69743	0.655767	-2.58846	0.00964051	0.0413133
ENSG00000185736	ADARB2	22.8412	-3.09304	0.595813	5.1913	2.08836e-07	4.96421e-06
ENSG00000185880	TRIM69	60.2932	1.14101	0.307325	-3.71272	0.000205041	0.0017705
ENSG00000186115	CYP4F2	91.704	-1.66544	0.286793	5.80713	6.35547e-09	2.31074e-07
ENSG00000186479	RGS7BP	35.7278	-1.16113	0.419289	2.76928	0.005618	0.0266747
ENSG00000186529	CYP4F3	192.311	-1.6326	0.182259	8.95759	3.31863e-19	7.85835e-17
ENSG00000187479	C11orf96	200.509	-1.39393	0.194913	7.15154	8.58073e-13	7.61952e-11
ENSG00000187678	SPRY4	44.0407	-1.59869	0.478477	3.34121	0.000834128	0.00564699
ENSG00000188064	WNT7B	48.8963	-1.05846	0.336541	3.14513	0.00166016	0.00989771
ENSG00000188163	FAM166A	451.213	1.08165	0.356575	-3.03345	0.00241779	0.0134829
ENSG00000188522	FAM83G	2994.56	-1.17052	0.0873293	13.4035	5.76489e-41	8.19058e-38
ENSG00000188573	FBLL1	367.641	-1.77311	0.156151	11.3551	6.99323e-30	5.38188e-27
ENSG00000188747	NOXA1	242.982	-1.10029	0.170858	6.43977	1.19656e-10	7.12917e-09
ENSG00000196166	C8orf86	11.5188	-1.99451	0.760486	2.62268	0.00872409	0.0380931
ENSG00000196337	CGB7	63.186	-1.0034	0.311721	3.21889	0.00128688	0.00808186
ENSG00000196517	SLC6A9	1502.38	-1.11881	0.106369	10.5182	7.12284e-26	3.53065e-23
ENSG00000197272	IL27	6.32407	-2.85199	1.06304	2.68286	0.00729952	0.0328466
ENSG00000197497	ZNF665	25.1582	2.05462	0.617063	-3.32968	0.000869468	0.00584392
ENSG00000197768	STPG3	199.144	1.315	0.241073	-5.45475	4.90405e-08	1.37656e-06
ENSG00000198774	RASSF9	247.498	-1.02177	0.197888	5.16339	2.42522e-07	5.66294e-06
ENSG00000198796	ALPK2	58.0223	-1.03452	0.306404	3.37632	0.000734622	0.00508563
ENSG00000204389	HSPA1A	307.05	-2.41952	0.192737	12.5535	3.80395e-36	4.13288e-33
ENSG00000205078	SYCE1L	79.3572	-1.11216	0.29428	3.77926	0.000157292	0.00142481
ENSG00000205336	ADGRG1	21.2635	-1.44198	0.525836	2.74226	0.00610185	0.0285325
ENSG00000205592	MUC19	532.065	-1.93008	0.178927	10.7869	3.9674e-27	2.3638e-24
ENSG00000213638	ADAT3	1012.53	-1.31545	0.131171	10.0285	1.14181e-23	4.39361e-21
ENSG00000214226	C17orf67	319.406	-1.23048	0.146409	8.40443	4.29955e-17	7.56312e-15
ENSG00000223638	RFPL4A	18.933	2.43373	0.629518	-3.86603	0.000110622	0.00106416
ENSG00000226321	CROCC2	14.6589	1.94243	0.632272	-3.07215	0.00212523	0.0121677
ENSG00000227234	SPANXB1	2.90056	-4.94245	1.71557	2.88094	0.00396487	0.0202632
ENSG00000232113	TEX50	16.1072	-2.00241	0.641744	3.12027	0.00180685	0.010635
ENSG00000255767	NA	61.3566	1.27086	0.326061	-3.89763	9.71395e-05	0.000950516
ENSG00000256463	SALL3	87.0729	-1.16603	0.253402	4.60151	4.19439e-06	6.53207e-05
ENSG00000261308	FIGNL2	95.5628	-1.30756	0.316694	4.12878	3.64692e-05	0.000419158
ENSG00000266524	GDF10	67.2668	-1.03328	0.302959	3.41064	0.000648105	0.00460581
ENSG00000268223	ARL14EPL	13.5426	-3.22008	0.780869	4.12371	3.72819e-05	0.000426638
ENSG00000275674	NA	60.2331	-1.22234	0.299147	4.08609	4.38702e-05	0.000490486
ENSG00000284874	SEPT5-GP1BB	30.1507	-1.03499	0.410742	2.5198	0.011742	0.048388
ENSG00000285938	NA	43.094	-1.22467	0.395044	3.10009	0.0019346	0.0112377
ENSG00000082929	LINC01587	14.6356	-4.06863	0.799292	5.09029	3.57517e-07	0.000148795
ENSG00000176840	MIR7-3HG	223.411	-1.59905	0.406583	3.93291	8.39253e-05	0.0104063
ENSG00000179935	LINC00652	149.778	1.04465	0.226976	-4.60248	4.17489e-06	0.000986178
ENSG00000181101	NA	20.9963	-1.69503	0.496749	3.41224	0.000644305	0.0460424
ENSG00000187013	C17orf82	55.7688	-1.14355	0.302063	3.78579	0.000153224	0.0166014
ENSG00000197588	KLKP1	183.013	-1.64661	0.215806	7.63006	2.34641e-14	4.73253e-11
ENSG00000200243	NA	55.29	-1.84088	0.314996	5.84414	5.09197e-09	3.66557e-06
ENSG00000201912	NA	29.6974	-2.53344	0.432	5.86445	4.50635e-09	3.47519e-06
ENSG00000204091	TDRG1	9.51726	-3.08106	0.836175	3.6847	0.000228969	0.0221576
ENSG00000204241	LINC02731	66.686	-1.98439	0.287384	6.905	5.0205e-12	6.92829e-09
ENSG00000205746	NA	134.96	-1.18652	0.203119	5.84152	5.17262e-09	3.66557e-06
ENSG00000206754	SNORD101	632.585	1.47794	0.191092	-7.73415	1.04097e-14	2.48129e-11
ENSG00000207005	RNU1-2	32.9919	1.45162	0.416002	-3.48945	0.000484009	0.0371074
ENSG00000207123	NA	8.21052	-3.99061	1.04375	3.82332	0.000131664	0.0149448
ENSG00000207547	MIR25	59.0695	-1.02979	0.30099	3.42135	0.000623111	0.0451325
ENSG00000214295	NA	84.9064	-1.24179	0.247187	5.02369	5.06886e-07	0.000192836
ENSG00000214433	NA	114.958	-1.22608	0.213184	5.75128	8.85722e-09	5.80591e-06
ENSG00000218208	NA	49.9663	-1.36337	0.317774	4.29038	1.78367e-05	0.00310557
ENSG00000218358	RAET1K	438.437	-1.38268	0.15268	9.05609	1.35216e-19	8.8634e-16
ENSG00000219023	NA	61.4122	-1.11676	0.282341	3.95536	7.64211e-05	0.00972699
ENSG00000220472	NA	59.5054	-1.15522	0.288009	4.01105	6.04483e-05	0.0080865
ENSG00000221500	SNORD100	709.088	1.88848	0.194661	-9.70139	2.97413e-22	2.59939e-18
ENSG00000223461	NA	179.494	-1.02975	0.203412	5.06239	4.14038e-07	0.000162666
ENSG00000224959	NA	39.1187	-2.14993	0.380378	5.65209	1.58512e-08	1.01371e-05
ENSG00000225217	NA	313.079	-4.70133	0.223418	21.0427	2.6668e-98	6.99236e-94
ENSG00000225850	NA	150.117	-1.01912	0.194122	5.24989	1.52193e-07	7.12591e-05
ENSG00000227759	NA	31.1556	1.69388	0.390622	-4.33637	1.44857e-05	0.00271297
ENSG00000228919	LOC389199	91.7711	-1.40451	0.249224	5.63552	1.74529e-08	1.08072e-05
ENSG00000229983	NA	48.6407	-1.39478	0.311085	4.48359	7.33985e-06	0.00153961
ENSG00000233421	LINC01783	892.343	-1.09343	0.132644	8.24331	1.67513e-16	7.3203e-13
ENSG00000234123	NA	160.043	-1.93918	0.215946	8.97992	2.70967e-19	1.42095e-15
ENSG00000234892	NA	32.8656	-1.30509	0.372281	3.50566	0.00045548	0.0357565
ENSG00000235052	NA	33.4555	1.95473	0.39161	-4.99153	5.99016e-07	0.000215153
ENSG00000235946	NA	26.7053	-1.53939	0.43237	3.56036	0.000370348	0.0307295
ENSG00000236883	NA	528.056	-1.10977	0.141663	7.83389	4.73015e-15	1.55254e-11
ENSG00000237941	KCNQ1DN	3.46852	5.23636	1.54276	-3.39416	0.000688395	0.0482854
ENSG00000240087	NA	159.373	-1.23262	0.22068	5.58556	2.32945e-08	1.32778e-05
ENSG00000240457	NA	28.0959	-2.54566	0.468578	5.43273	5.54988e-08	2.85329e-05
ENSG00000241163	LINC00877	71.9015	-1.59124	0.314372	5.06164	4.1566e-07	0.000162666
ENSG00000241612	NA	23.3094	-1.94089	0.469849	4.13088	3.61379e-05	0.00554115
ENSG00000242282	NA	172.412	1.07416	0.20961	-5.12456	2.98236e-07	0.000128192
ENSG00000244257	NA	344.027	-1.01718	0.152164	6.68474	2.3133e-11	2.42619e-08
ENSG00000244582	NA	15.4821	-2.60034	0.609902	4.26354	2.01216e-05	0.00344828
ENSG00000244953	NA	49.5042	-1.24305	0.328163	3.78791	0.00015192	0.0165283
ENSG00000246145	RRS1-AS1	28.5854	2.0884	0.45599	-4.57993	4.65141e-06	0.00107929
ENSG00000250251	NA	249.857	-1.15679	0.167864	6.89127	5.52967e-12	7.2494e-09
ENSG00000250393	NA	11.2254	3.28814	0.776923	-4.23226	2.31352e-05	0.00386373
ENSG00000251296	NA	12.8123	4.04332	0.853294	-4.73848	2.15328e-06	0.000600627
ENSG00000251359	WWC2-AS2	59.7062	-1.08234	0.292413	3.70143	0.000214391	0.0212026
ENSG00000254639	NA	26.509	-1.54937	0.436733	3.54763	0.000388712	0.0317509
ENSG00000255173	NA	495.478	-1.22702	0.169742	7.2287	4.87656e-13	7.99147e-10
ENSG00000256150	ITFG2-AS1	145.906	-1.16239	0.224888	5.16872	2.35698e-07	0.000106552
ENSG00000256262	NA	165.044	-1.40608	0.188053	7.47708	7.59913e-14	1.32833e-10
ENSG00000257042	NA	25.1027	-1.53261	0.4435	3.4557	0.000548856	0.0407168
ENSG00000258096	NA	67.6005	-1.25892	0.281646	4.46986	7.82705e-06	0.00162877
ENSG00000258413	NA	85.3408	-1.37799	0.247048	5.57781	2.43564e-08	1.35877e-05
ENSG00000258982	NA	37.7695	-1.19762	0.347808	3.44333	0.000574603	0.042202
ENSG00000260310	NA	24.8315	-1.5547	0.447733	3.47238	0.000515856	0.0390918
ENSG00000260498	NA	60.6697	-1.03171	0.292064	3.53247	0.000411694	0.0333276
ENSG00000260859	NA	11.7724	2.59095	0.682522	-3.79614	0.000146967	0.0161253
ENSG00000261334	NA	50.3993	-1.14158	0.310142	3.68083	0.000232472	0.0223275
ENSG00000261804	NA	29.0684	-1.44099	0.409139	3.522	0.00042831	0.0341346
ENSG00000262172	NA	77.3062	-1.50723	0.267578	5.63287	1.77234e-08	1.08072e-05
ENSG00000263063	LOC101929552	26.1509	-1.45132	0.426473	3.40308	0.000666314	0.047091
ENSG00000263414	MIR3187	52.9957	-1.45094	0.353	4.11032	3.95119e-05	0.00598845
ENSG00000264026	LINC02003	15.9506	-2.07171	0.58279	3.55481	0.000378246	0.0310897
ENSG00000264349	MIR4258	67.6154	-1.19866	0.277212	4.32397	1.53248e-05	0.00279038
ENSG00000265345	MIR5188	22.1364	-1.83067	0.491426	3.72521	0.000195152	0.0199879
ENSG00000268812	LOC91370	66.2829	-1.20776	0.297859	4.05481	5.01743e-05	0.00711119
ENSG00000271158	NA	4.10756	-5.50355	1.47839	3.72267	0.000197126	0.0200335
ENSG00000271746	NA	54.6713	-1.21487	0.298822	4.06552	4.79248e-05	0.00690433
ENSG00000274292	NA	53.4207	-1.12471	0.303125	3.71037	0.00020696	0.0209517
ENSG00000274507	NA	14.1339	-2.11176	0.613198	3.44385	0.000573498	0.042202
ENSG00000275549	STPG3-AS1	213.874	1.32035	0.227649	-5.79993	6.6341e-09	4.57753e-06
ENSG00000277474	MIR6894	32.6797	-1.57686	0.402452	3.91814	8.92358e-05	0.0108322
ENSG00000278330	NA	16.1084	-3.14995	0.683062	4.61152	3.9974e-06	0.000961577
ENSG00000278616	NA	160.405	-1.13279	0.225835	5.01601	5.27561e-07	0.000195652
ENSG00000279036	NA	39.3266	-1.25836	0.345076	3.64661	0.000265727	0.0247491
ENSG00000279066	NA	82.2242	-3.05156	0.29056	10.5023	8.42572e-26	1.10461e-21
ENSG00000279691	NA	109.975	-1.87075	0.238835	7.8328	4.77108e-15	1.55254e-11
ENSG00000280107	NA	58.6353	1.17716	0.295551	-3.98292	6.80735e-05	0.00888003
ENSG00000280367	NA	107.173	-1.012	0.244948	4.1315	3.6041e-05	0.00554115
ENSG00000282855	NA	66.5333	-1.24198	0.266168	4.66615	3.069e-06	0.0007807
ENSG00000283251	NA	89.2875	-1.10888	0.271334	4.08678	4.37407e-05	0.00640716
ENSG00000283445	NA	48.447	2.49228	0.385017	-6.47318	9.5964e-11	9.31917e-08
ENSG00000283959	NA	67.4704	1.13044	0.310462	-3.64115	0.000271418	0.0249151
ENSG00000285786	NA	18.5136	-1.96374	0.535309	3.66843	0.000244047	0.0231008
ENSG00000285848	NA	43.0206	1.66145	0.341692	-4.86243	1.15951e-06	0.000361933
ENSG00000285904	NA	48.2654	-1.13503	0.317083	3.57959	0.000344128	0.02892

## Sheet: K20AR21A-NT
Supplementary Data 5: DEGs of K20A/R21A-NT-transfected samples compared with nCas-NT samples
ID	Genename	baseMean	log2FoldChange	lfcSE	stat	pvalue	padj
ENSG00000079337	RAPGEF3	451.798	-1.85215	0.212324	8.72322	2.70408e-18	6.23189e-15
ENSG00000087494	PTHLH	74.8435	-1.10818	0.309505	3.5805	0.000342939	0.0169511
ENSG00000091831	ESR1	43.2947	-1.19687	0.368678	3.24639	0.0011688	0.0391092
ENSG00000095370	SH2D3C	253.595	-1.19932	0.243099	4.93343	8.07962e-07	0.000181663
ENSG00000095752	IL11	182.15	-1.95826	0.292053	6.70516	2.01179e-11	1.95218e-08
ENSG00000103196	CRISPLD2	376.479	1.11564	0.205164	-5.43777	5.39517e-08	1.87681e-05
ENSG00000105550	FGF21	137.175	-1.99835	0.333382	5.99418	2.04511e-09	1.0773e-06
ENSG00000106366	SERPINE1	64.9748	-2.27603	0.337323	6.74731	1.50608e-11	1.54265e-08
ENSG00000109846	CRYAB	354.997	-3.84804	0.283582	13.5694	6.07838e-42	1.12067e-37
ENSG00000112175	BMP5	83.8085	1.09367	0.333512	-3.27925	0.00104083	0.0368042
ENSG00000113430	IRX4	57.2972	-2.07234	0.414053	5.00502	5.5855e-07	0.000132025
ENSG00000115596	WNT6	67.7692	-1.48732	0.377008	3.94507	7.97777e-05	0.00596326
ENSG00000117983	MUC5B	38.8109	1.3539	0.372845	-3.63128	0.000282023	0.0147718
ENSG00000120129	DUSP1	8653	-1.18397	0.165649	7.14747	8.83896e-13	9.58611e-10
ENSG00000120708	TGFBI	14.8546	-2.43205	0.695906	3.4948	0.000474418	0.0215971
ENSG00000122584	NXPH1	19.2043	-1.70743	0.535361	3.1893	0.00142616	0.0442662
ENSG00000122641	INHBA	162.499	-1.19818	0.245584	4.87889	1.06685e-06	0.000231407
ENSG00000124194	GDAP1L1	77.8044	-2.04453	0.378389	5.40325	6.54427e-08	2.23438e-05
ENSG00000124216	SNAI1	694.295	1.09392	0.231778	-4.71968	2.36218e-06	0.000431203
ENSG00000125337	KIF25	68.8879	-1.45643	0.389745	3.73688	0.000186317	0.0110811
ENSG00000128165	ADM2	872.045	-1.46495	0.200222	7.31663	2.54284e-13	3.12549e-10
ENSG00000128965	CHAC1	2466.6	-1.5457	0.189428	8.15982	3.35532e-16	6.1862e-13
ENSG00000129654	FOXJ1	312.888	-2.12763	0.512254	4.15347	3.27468e-05	0.00317765
ENSG00000130176	CNN1	298.899	-1.55993	0.307511	5.07277	3.92076e-07	9.76852e-05
ENSG00000130487	KLHDC7B	19.9393	-2.05639	0.605502	3.39618	0.000683327	0.027388
ENSG00000130513	GDF15	1227.46	-1.26787	0.202401	6.26418	3.74796e-10	2.3828e-07
ENSG00000130518	IQCN	215.793	1.29688	0.227401	-5.70303	1.17697e-08	5.42496e-06
ENSG00000132002	DNAJB1	44131.1	-1.95001	0.197653	9.86583	5.8548e-23	1.79908e-19
ENSG00000135046	ANXA1	329.955	-1.36927	0.251493	5.44456	5.19339e-08	1.84136e-05
ENSG00000137731	FXYD2	29.8858	-2.89615	0.668715	4.33093	1.48484e-05	0.00170037
ENSG00000138622	HCN4	141.703	-1.01581	0.272756	3.72426	0.000195891	0.0113888
ENSG00000139269	INHBE	1618.79	-1.61245	0.210252	7.66914	1.73147e-14	2.45562e-11
ENSG00000140961	OSGIN1	211.294	-2.00585	0.337777	5.93839	2.87839e-09	1.43429e-06
ENSG00000146453	PNLDC1	631.735	-1.14583	0.26844	4.26847	1.96822e-05	0.0020936
ENSG00000148677	ANKRD1	559.198	-2.24061	0.21806	10.2752	9.11709e-25	5.60306e-21
ENSG00000149257	SERPINH1	13370.9	-1.16315	0.135584	8.57877	9.58935e-18	1.96443e-14
ENSG00000151929	BAG3	7313.58	-1.25443	0.126503	9.91627	3.53732e-23	1.30435e-19
ENSG00000152137	HSPB8	708.009	-1.98072	0.214951	9.21478	3.11922e-20	8.21559e-17
ENSG00000153266	FEZF2	40.6958	-2.53147	0.495004	5.11404	3.15347e-07	8.07507e-05
ENSG00000155066	PROM2	60.454	-1.30245	0.402428	3.23648	0.00121015	0.0397711
ENSG00000162344	FGF19	42.0243	-1.9368	0.443205	4.37	1.24248e-05	0.00149723
ENSG00000162772	ATF3	16865.1	-1.05929	0.162845	6.5049	7.77428e-11	6.23193e-08
ENSG00000163545	NUAK2	372.596	-1.19119	0.228157	5.22094	1.78018e-07	5.04942e-05
ENSG00000163734	CXCL3	50.6108	-1.34724	0.389678	3.45732	0.000545586	0.023724
ENSG00000163874	ZC3H12A	700.967	-1.07449	0.163548	6.56988	5.03569e-11	4.26547e-08
ENSG00000164438	TLX3	78.9461	-1.01892	0.301645	3.37789	0.000730454	0.0288999
ENSG00000166592	RRAD	55.634	-1.12789	0.321323	3.51016	0.000447838	0.0206659
ENSG00000167895	TMC8	118.432	1.40864	0.424469	-3.3186	0.000904705	0.0339162
ENSG00000171951	SCG2	66.0384	-1.62323	0.292536	5.5488	2.87639e-08	1.12834e-05
ENSG00000173110	HSPA6	15778.2	-4.68506	0.395599	11.8429	2.34092e-32	2.15798e-28
ENSG00000174951	FUT1	707.099	-2.33306	0.233466	9.99316	1.63295e-23	7.52666e-20
ENSG00000176046	NUPR1	188.331	-1.40636	0.270951	5.19045	2.09786e-07	5.85214e-05
ENSG00000178381	ZFAND2A	3727.33	-1.34382	0.210357	6.38828	1.67765e-10	1.23723e-07
ENSG00000179046	TRIML2	36.2102	-2.77177	0.537509	5.1567	2.51334e-07	6.81449e-05
ENSG00000179674	ARL14	22.1116	-2.21235	0.62639	3.53191	0.000412572	0.0196553
ENSG00000183655	KLHL25	3336.74	-1.2811	0.199356	6.42619	1.30841e-10	1.00513e-07
ENSG00000184557	SOCS3	547.29	-1.34281	0.249638	5.37905	7.48811e-08	2.46533e-05
ENSG00000185736	ADARB2	15.9079	-2.58974	0.737392	3.51202	0.000444713	0.0206659
ENSG00000187479	C11orf96	164.629	-1.1248	0.244074	4.60845	4.05685e-06	0.000613082
ENSG00000188573	FBLL1	271.296	-1.30761	0.249229	5.24664	1.54896e-07	4.53304e-05
ENSG00000197768	STPG3	178.646	1.56377	0.298406	-5.24041	1.60223e-07	4.61568e-05
ENSG00000204389	HSPA1A	186.785	-1.65431	0.210151	7.87202	3.48972e-15	5.70179e-12
ENSG00000226321	CROCC2	13.1709	2.26688	0.691308	-3.27911	0.00104134	0.0368042
ENSG00000268223	ARL14EPL	11.2788	-3.08028	0.800905	3.846	0.000120063	0.00804949
ENSG00000270276	H4C15	56.7803	1.16219	0.352567	-3.29636	0.000979462	0.035673
ENSG00000200418	SNORA63B	277.455	1.24101	0.226681	-5.47472	4.38216e-08	0.000103511
ENSG00000201912	NA	28.0501	-2.52451	0.554966	4.54895	5.39143e-06	0.00778253
ENSG00000204241	LINC02731	69.4549	-2.14504	0.377278	5.68557	1.30377e-08	4.8394e-05
ENSG00000206754	SNORD101	606.164	1.35291	0.246617	-5.48587	4.11448e-08	0.000103511
ENSG00000212643	NA	1495.49	-1.0615	0.148966	7.12577	1.03497e-12	8.96385e-09
ENSG00000218358	RAET1K	390.398	-1.2808	0.189617	6.75465	1.43177e-11	8.74639e-08
ENSG00000221500	SNORD100	650.348	2.036	0.2345	-8.68231	3.87813e-18	5.03827e-14
ENSG00000222365	SNORD12B	299.736	1.004	0.224705	-4.46805	7.89357e-06	0.00976661
ENSG00000225217	NA	283.567	-4.6435	0.304915	15.2288	2.2756e-52	5.91269e-48
ENSG00000234123	NA	118.92	-1.5056	0.308816	4.87539	1.08593e-06	0.00165975
ENSG00000241163	LINC00877	75.9407	-1.82262	0.304217	5.99117	2.08334e-09	9.02189e-06
ENSG00000244953	NA	53.234	-1.53131	0.339482	4.51071	6.46099e-06	0.00839379
ENSG00000250393	NA	9.69124	5.6612	1.31347	-4.31011	1.63173e-05	0.0192715
ENSG00000251296	NA	12.7224	3.39823	0.808516	-4.20304	2.63356e-05	0.0266257
ENSG00000254639	NA	33.8162	-2.12152	0.505075	4.20041	2.66431e-05	0.0266257
ENSG00000262172	NA	76.3524	-1.5823	0.324039	4.88304	1.04461e-06	0.00165975
ENSG00000275549	STPG3-AS1	194.874	1.47768	0.301013	-4.90903	9.15273e-07	0.00158544
ENSG00000279066	NA	53.6119	-2.44601	0.443547	5.51467	3.49426e-08	0.000103511
ENSG00000279948	NA	92.4444	1.04853	0.254169	-4.12534	3.70192e-05	0.0334495
ENSG00000283445	NA	43.1433	3.03346	0.450659	-6.73117	1.6831e-11	8.74639e-08
ENSG00000285848	NA	40.7507	1.62819	0.379859	-4.28629	1.81678e-05	0.0205241

## Sheet: V82G-HEKsite2
Supplementary Data 5: DEGs of V82G-HEKsite2-transfected samples compared with nCas-NT samples
ID	Genename	baseMean	log2FoldChange	lfcSE	stat	pvalue	padj
ENSG00000004848	ARX	19.4757	-1.67962	0.617976	2.71794	0.00656897	0.0398273
ENSG00000007062	PROM1	42.2851	-1.13602	0.411078	2.76352	0.00571821	0.0356573
ENSG00000007350	TKTL1	64.4625	1.22197	0.359237	-3.40157	0.000669999	0.0065862
ENSG00000028277	POU2F2	371.026	-1.18709	0.25702	4.61868	3.86184e-06	9.76179e-05
ENSG00000063169	BICRA	525.918	-1.04979	0.142578	7.36294	1.79897e-13	4.70748e-11
ENSG00000073067	CYP2W1	34.3621	-1.34675	0.450091	2.99218	0.00276995	0.020301
ENSG00000074964	ARHGEF10L	1854.14	-1.21022	0.12344	9.80414	1.08069e-22	1.11545e-19
ENSG00000079337	RAPGEF3	654.715	-2.061	0.160249	12.8613	7.43513e-38	2.30229e-34
ENSG00000081041	CXCL2	51.27	-1.03067	0.353605	2.91475	0.00355971	0.0247607
ENSG00000087085	ACHE	1025.76	-1.02725	0.206449	4.97579	6.49836e-07	2.23995e-05
ENSG00000087494	PTHLH	103.873	-1.27029	0.259594	4.89337	9.91229e-07	3.17518e-05
ENSG00000091831	ESR1	66.0093	-1.54382	0.322793	4.7827	1.72959e-06	5.1252e-05
ENSG00000092345	DAZL	6.93754	-2.99324	1.10633	2.70556	0.0068189	0.040876
ENSG00000095370	SH2D3C	338.878	-1.28096	0.183637	6.97553	3.04718e-12	5.71854e-10
ENSG00000101204	CHRNA4	163.407	-1.05608	0.252642	4.18014	2.91333e-05	0.000527038
ENSG00000103196	CRISPLD2	443.198	1.59412	0.185877	-8.57621	9.80523e-18	5.35798e-15
ENSG00000105398	SULT2A1	257.015	1.4128	0.243848	-5.7938	6.88099e-09	4.81945e-07
ENSG00000105550	FGF21	116.61	-1.20544	0.255673	4.71475	2.4201e-06	6.78175e-05
ENSG00000106366	SERPINE1	56.3073	-1.55112	0.363674	4.26514	1.99777e-05	0.000383436
ENSG00000106948	AKNA	653.987	-1.11595	0.167023	6.68142	2.36633e-11	3.72577e-09
ENSG00000109846	CRYAB	401.866	-3.64543	0.295022	12.3565	4.49492e-35	1.04389e-31
ENSG00000111404	RERGL	6.63687	3.17019	1.04751	-3.02641	0.00247475	0.0186904
ENSG00000112175	BMP5	96.9493	1.75056	0.285313	-6.13559	8.48428e-10	8.48476e-08
ENSG00000112245	PTP4A1	120.371	-1.14613	0.261279	4.38662	1.15128e-05	0.00024334
ENSG00000113430	IRX4	64.6036	-1.83524	0.383725	4.78269	1.72964e-06	5.1252e-05
ENSG00000114019	AMOTL2	6477.41	-1.24966	0.167462	7.46235	8.49935e-14	2.2791e-11
ENSG00000115461	IGFBP5	6094.12	1.305	0.328036	-3.97823	6.94306e-05	0.00107139
ENSG00000115596	WNT6	77.8243	-1.26449	0.302748	4.17672	2.95743e-05	0.000534495
ENSG00000116014	KISS1R	55.4616	-1.00748	0.374187	2.69245	0.00709293	0.0420433
ENSG00000117407	ARTN	56.9287	-1.28493	0.339432	3.78554	0.000153378	0.00203689
ENSG00000119725	ZNF410	381.133	-1.02739	0.175556	5.85219	4.85148e-09	3.67901e-07
ENSG00000119888	EPCAM	219.989	-1.01608	0.211578	4.80241	1.56766e-06	4.72816e-05
ENSG00000120094	HOXB1	15.1338	-2.41724	0.749669	3.22441	0.00126231	0.0108814
ENSG00000120129	DUSP1	12909.7	-1.46952	0.127009	11.5702	5.83391e-31	1.20431e-27
ENSG00000120332	TNN	279.401	-1.88604	0.283303	6.65732	2.78862e-11	4.2467e-09
ENSG00000120457	KCNJ5	58.7876	1.31587	0.327792	-4.01436	5.96079e-05	0.000944928
ENSG00000120675	DNAJC15	70.9645	1.73	0.347167	-4.98319	6.25449e-07	2.16795e-05
ENSG00000120694	HSPH1	47651.9	-1.21585	0.118716	10.2416	1.29055e-24	1.84439e-21
ENSG00000120903	CHRNA2	20.9496	-1.80246	0.579314	3.11137	0.00186224	0.0148492
ENSG00000124194	GDAP1L1	84.9462	-1.75733	0.343721	5.11265	3.17675e-07	1.2245e-05
ENSG00000124216	SNAI1	884.804	1.16294	0.400518	-2.90359	0.0036891	0.0254177
ENSG00000124557	BTN1A1	139.343	-1.05821	0.40061	2.64148	0.00825436	0.0472743
ENSG00000125148	MT2A	795.222	1.01293	0.23205	-4.36514	1.27041e-05	0.000264607
ENSG00000125337	KIF25	120.385	-2.03886	0.305346	6.67723	2.43506e-11	3.80177e-09
ENSG00000125998	FAM83C	86.6853	-1.42132	0.41326	3.43929	0.000583248	0.0058669
ENSG00000128165	ADM2	928.121	-1.06308	0.194918	5.45399	4.92529e-08	2.45986e-06
ENSG00000128965	CHAC1	3099.05	-1.48734	0.112888	13.1754	1.21635e-39	5.64964e-36
ENSG00000129152	MYOD1	26.7175	-1.7865	0.547481	3.26313	0.0011019	0.00968408
ENSG00000129654	FOXJ1	279.678	-1.44549	0.311431	4.64145	3.45968e-06	8.98985e-05
ENSG00000130487	KLHDC7B	23.5786	-1.91979	0.554407	3.46279	0.000534608	0.00549368
ENSG00000130518	IQCN	264.031	1.57015	0.230703	-6.80592	1.00408e-11	1.65733e-09
ENSG00000130711	PRDM12	74.228	-2.30759	0.34689	6.65222	2.88714e-11	4.33383e-09
ENSG00000130766	SESN2	32179.1	-1.0003	0.123881	8.07468	6.76544e-16	2.61865e-13
ENSG00000132002	DNAJB1	77467.5	-2.48302	0.133045	18.663	9.90163e-78	9.19812e-74
ENSG00000132464	ENAM	41.432	-1.30808	0.42243	3.09655	0.00195784	0.0154523
ENSG00000133256	PDE6B	47.2174	-1.00905	0.374703	2.69293	0.0070827	0.0420011
ENSG00000133636	NTS	67.7218	1.14434	0.320296	-3.57277	0.000353227	0.00395576
ENSG00000133980	VRTN	58.6279	-1.16267	0.434929	2.67324	0.00751233	0.0438767
ENSG00000134376	CRB1	36.2785	1.10217	0.390698	-2.82103	0.00478691	0.0313045
ENSG00000134489	HRH4	40.6053	1.01656	0.371774	-2.73434	0.00625058	0.0382382
ENSG00000135046	ANXA1	359.744	-1.01167	0.253225	3.99514	6.4655e-05	0.00101286
ENSG00000135625	EGR4	18.532	-2.61699	0.661535	3.95594	7.62358e-05	0.0011506
ENSG00000136244	IL6	14.173	-2.19968	0.685674	3.20806	0.00133634	0.0113994
ENSG00000137731	FXYD2	67.1213	-3.80851	0.507441	7.50532	6.12782e-14	1.67425e-11
ENSG00000137960	GIPC2	100.059	-1.27992	0.298624	4.28606	1.81867e-05	0.0003553
ENSG00000138798	EGF	209.695	-1.27106	0.203766	6.23785	4.43636e-10	4.76434e-08
ENSG00000138823	MTTP	112.643	1.10271	0.279106	-3.95088	7.78659e-05	0.00116744
ENSG00000139269	INHBE	1561.15	-1.01854	0.139839	7.28366	3.24894e-13	7.73873e-11
ENSG00000140961	OSGIN1	185.225	-1.27889	0.206166	6.20318	5.53342e-10	5.80821e-08
ENSG00000141934	PLPP2	44.2825	-1.19711	0.377492	3.17123	0.00151797	0.0126468
ENSG00000142227	EMP3	899.992	1.14427	0.195746	-5.84567	5.04535e-09	3.76456e-07
ENSG00000142233	NTN5	133.602	-1.10111	0.268332	4.10356	4.06847e-05	0.000697688
ENSG00000142700	DMRTA2	209.731	-1.19069	0.240842	4.94385	7.65942e-07	2.55943e-05
ENSG00000142871	CCN1	1118.18	-1.07678	0.126771	8.49393	1.99758e-17	1.00305e-14
ENSG00000143590	EFNA3	1087.01	1.16757	0.134256	-8.69657	3.42063e-18	2.05006e-15
ENSG00000143595	AQP10	139.068	-1.76172	0.39926	4.41246	1.02203e-05	0.000221309
ENSG00000146453	PNLDC1	972.786	-1.49953	0.381834	3.92719	8.59443e-05	0.00126526
ENSG00000148357	HMCN2	96.6496	-1.14826	0.255153	4.50029	6.78621e-06	0.000156817
ENSG00000148677	ANKRD1	942.338	-2.69037	0.162207	16.586	8.79713e-62	5.44806e-58
ENSG00000149257	SERPINH1	19428.2	-1.39639	0.140308	9.95233	2.46337e-23	2.86043e-20
ENSG00000151929	BAG3	10395	-1.44067	0.16044	8.97947	2.72066e-19	1.94412e-16
ENSG00000152137	HSPB8	710.545	-1.50339	0.150145	10.013	1.33672e-23	1.65566e-20
ENSG00000153266	FEZF2	51.1458	-2.49805	0.423506	5.8985	3.66823e-09	2.90009e-07
ENSG00000154415	PPP1R3A	17.6207	1.96751	0.597454	-3.29316	0.000990672	0.00896527
ENSG00000155066	PROM2	87.9753	-1.53751	0.326878	4.70362	2.55585e-06	7.09792e-05
ENSG00000158050	DUSP2	1334.57	-1.19975	0.183317	6.54465	5.96345e-11	8.20703e-09
ENSG00000160111	CPAMD8	95.0749	-1.06827	0.284618	3.75334	0.000174491	0.00225914
ENSG00000160408	ST6GALNAC6	195.271	-1.17781	0.200657	5.86977	4.36413e-09	3.40649e-07
ENSG00000160570	DEDD2	11535.1	-1.32449	0.139229	9.51304	1.85171e-21	1.72014e-18
ENSG00000162620	LRRIQ3	540.914	1.01982	0.156025	-6.53631	6.30553e-11	8.55113e-09
ENSG00000162772	ATF3	23756	-1.23557	0.156846	7.87755	3.33851e-15	1.17031e-12
ENSG00000163545	NUAK2	506.152	-1.29546	0.139319	9.29851	1.42428e-20	1.10257e-17
ENSG00000163673	DCLK3	23.4517	-2.29721	0.541009	4.24615	2.1747e-05	0.000411661
ENSG00000163803	PLB1	57.694	-1.3877	0.354033	3.91968	8.86672e-05	0.0012961
ENSG00000163874	ZC3H12A	977.585	-1.23441	0.126785	9.73623	2.11255e-22	2.06574e-19
ENSG00000164379	FOXQ1	102.356	-1.33281	0.307598	4.33296	1.47119e-05	0.000298398
ENSG00000164438	TLX3	143.399	-1.69375	0.262246	6.45866	1.05635e-10	1.32595e-08
ENSG00000164458	TBXT	62.4219	-1.08196	0.404785	2.67294	0.00751907	0.0439022
ENSG00000165029	ABCA1	3339.84	-1.21308	0.162589	7.461	8.58696e-14	2.2791e-11
ENSG00000166455	C16orf46	20.2031	-1.53573	0.579113	2.65187	0.00800485	0.0461297
ENSG00000167874	TMEM88	63.5335	-1.25503	0.421058	2.98066	0.00287626	0.0209013
ENSG00000167895	TMC8	154.871	1.32376	0.327389	-4.0434	5.26816e-05	0.000863875
ENSG00000168079	SCARA5	82.4385	1.05576	0.379418	-2.78258	0.00539291	0.034186
ENSG00000168386	FILIP1L	618.67	-1.04484	0.17286	6.04443	1.4994e-09	1.36556e-07
ENSG00000171951	SCG2	80.6054	-1.5174	0.328972	4.61256	3.97732e-06	0.000100128
ENSG00000172216	CEBPB	1518.44	-1.1023	0.130797	8.42752	3.53058e-17	1.72617e-14
ENSG00000173110	HSPA6	30614.1	-5.28799	0.159364	33.1819	1.96478e-241	3.65036e-237
ENSG00000173838	MARCHF10	52.1761	-1.75821	0.438925	4.00571	6.18315e-05	0.000977675
ENSG00000174788	PCP2	197.51	-1.46623	0.257081	5.70339	1.1745e-08	7.34713e-07
ENSG00000174951	FUT1	731.511	-1.93462	0.151669	12.7556	2.9017e-37	7.70153e-34
ENSG00000175707	KDF1	90.8449	-1.0896	0.307122	3.54779	0.00038848	0.00426823
ENSG00000176046	NUPR1	224.043	-1.22216	0.228277	5.35384	8.61065e-08	4.02965e-06
ENSG00000176428	VPS37D	1095.42	-1.15158	0.146583	7.85617	3.96043e-15	1.36261e-12
ENSG00000176635	HORMAD2	44.3077	-1.58741	0.480816	3.30149	0.000961729	0.00877602
ENSG00000176692	FOXC2	60.1104	-1.37214	0.346616	3.95869	7.53635e-05	0.00113928
ENSG00000177103	DSCAML1	56.2118	-1.10113	0.366828	3.00177	0.00268416	0.0198761
ENSG00000178297	TMPRSS9	447.626	-1.10416	0.270788	4.07756	4.55109e-05	0.000767284
ENSG00000178381	ZFAND2A	5290.58	-1.52635	0.172463	8.85032	8.72724e-19	5.79083e-16
ENSG00000179046	TRIML2	38.288	-2.44625	0.501595	4.87694	1.07747e-06	3.41266e-05
ENSG00000179165	PXT1	59.5491	-1.24474	0.3519	3.53721	0.000404377	0.00440383
ENSG00000179546	HTR1D	239.692	-1.03152	0.182667	5.647	1.63275e-08	9.75399e-07
ENSG00000179674	ARL14	24.991	-2.02404	0.588615	3.43865	0.000584633	0.00587135
ENSG00000181444	ZNF467	2024.72	1.02256	0.131839	-7.75614	8.75535e-15	2.75705e-12
ENSG00000181577	C6orf223	40.5566	-1.25115	0.400757	3.12196	0.00179651	0.0144428
ENSG00000182103	FAM181B	106.759	-1.0793	0.286785	3.76344	0.00016759	0.00218809
ENSG00000182472	CAPN12	84.7858	-1.13544	0.30277	3.75016	0.00017672	0.00227374
ENSG00000182580	EPHB3	1702.64	-1.20421	0.120256	10.0137	1.32734e-23	1.65566e-20
ENSG00000182896	TMEM95	40.4534	-1.23305	0.451535	2.73081	0.00631794	0.0386122
ENSG00000183421	RIPK4	4664.97	-1.26288	0.115457	10.9381	7.57941e-28	1.40818e-24
ENSG00000183508	TENT5C	2592.96	1.00181	0.0958865	-10.4478	1.49894e-25	2.32074e-22
ENSG00000183655	KLHL25	4948.46	-1.55126	0.119966	12.9308	3.01745e-38	1.12122e-34
ENSG00000183770	FOXL2	19.06	-1.58481	0.59948	2.64364	0.00820195	0.0470757
ENSG00000184557	SOCS3	628.994	-1.10184	0.127531	8.63982	5.63008e-18	3.26879e-15
ENSG00000184697	CLDN6	279.959	1.32559	0.227045	-5.83844	5.26907e-09	3.88468e-07
ENSG00000184702	SEPTIN5	43.9924	-1.11623	0.40732	2.74044	0.00613569	0.0377717
ENSG00000184719	RNLS	18.3238	1.73688	0.615411	-2.82231	0.00476792	0.0311912
ENSG00000185507	IRF7	62.1092	-1.19641	0.336224	3.55837	0.000373167	0.00413174
ENSG00000185633	NDUFA4L2	378.349	-1.12606	0.195828	5.75024	8.91193e-09	5.97743e-07
ENSG00000185863	TMEM210	18.8789	2.3975	0.663262	-3.61472	0.000300677	0.00346525
ENSG00000186352	ANKRD37	121.076	-1.25098	0.256871	4.87008	1.11555e-06	3.52481e-05
ENSG00000187479	C11orf96	207.798	-1.08021	0.242714	4.45053	8.56578e-06	0.00019082
ENSG00000187678	SPRY4	63.9278	-1.93956	0.547126	3.54499	0.000392627	0.00430615
ENSG00000187775	DNAH17	1425.76	-1.16209	0.338991	3.42808	0.000607877	0.00605888
ENSG00000188064	WNT7B	66.6765	-1.2917	0.341525	3.78216	0.000155475	0.00205593
ENSG00000188306	LRRIQ4	56.8184	1.10875	0.33381	-3.32149	0.000895392	0.00830223
ENSG00000188573	FBLL1	333.815	-1.21232	0.183936	6.59101	4.36836e-11	6.24305e-09
ENSG00000188779	SKOR1	211.383	-1.2166	0.230994	5.26679	1.38829e-07	5.99838e-06
ENSG00000189431	RASSF10	96.2196	-1.00735	0.319295	3.15492	0.00160544	0.0132502
ENSG00000196166	C8orf86	14.2336	-2.05732	0.785589	2.61882	0.00882335	0.0497811
ENSG00000197245	FAM110D	72.012	-1.02019	0.303769	3.35845	0.000783817	0.00743745
ENSG00000197599	CCDC154	45.6488	1.01001	0.381896	-2.64474	0.00817546	0.0469527
ENSG00000197769	MAP1LC3C	58.4446	1.07495	0.357016	-3.01092	0.00260456	0.0194259
ENSG00000198398	TMEM207	7.08478	2.84061	1.02091	-2.78243	0.00539527	0.0341878
ENSG00000204291	COL15A1	19.0345	-1.51483	0.573955	2.63928	0.00830831	0.0475393
ENSG00000204389	HSPA1A	352.927	-2.33893	0.215462	10.8554	1.87959e-27	3.17463e-24
ENSG00000204711	C9orf135	16.0935	1.63744	0.615406	-2.66075	0.00779665	0.0451963
ENSG00000205502	C2CD4B	3.05303	-4.7693	1.75667	2.71497	0.00662815	0.040092
ENSG00000213937	CLDN9	41.4621	1.42649	0.511439	-2.78917	0.00528436	0.0337266
ENSG00000214226	C17orf67	347.633	-1.01782	0.162657	6.25745	3.91316e-10	4.2269e-08
ENSG00000223638	RFPL4A	23.7209	2.08928	0.581198	-3.59478	0.000324663	0.00368635
ENSG00000226321	CROCC2	16.9311	2.28104	0.609031	-3.74535	0.000180139	0.00230889
ENSG00000232113	TEX50	19.4666	-1.96965	0.586598	3.35775	0.000785802	0.00744489
ENSG00000237412	PRSS56	20.8709	-1.75411	0.568035	3.08804	0.00201481	0.0158212
ENSG00000244405	ETV5	282.738	-1.01404	0.262162	3.86801	0.000109728	0.00153628
ENSG00000248746	ACTN3	117.165	-1.10048	0.309884	3.55126	0.000383389	0.00421919
ENSG00000249884	RNF103-CHMP3	30.6797	-1.35572	0.513481	2.64025	0.00828445	0.0474174
ENSG00000256463	SALL3	116.195	-1.37849	0.247156	5.5774	2.44133e-08	1.34854e-06
ENSG00000257949	TEN1	26.2978	-1.51828	0.523553	2.89996	0.00373216	0.0256245
ENSG00000260314	MRC1	209.237	-1.11103	0.268438	4.13887	3.49025e-05	0.000611749
ENSG00000260325	HSPB9	102.873	-1.02159	0.310817	3.28678	0.0010134	0.00912208
ENSG00000268223	ARL14EPL	12.8936	-2.88617	0.841445	3.43001	0.000603549	0.00602868
ENSG00000285283	NA	36.4742	-1.19564	0.417088	2.86665	0.00414844	0.0278411
ENSG00000285938	NA	70.9464	-1.8264	0.401912	4.54428	5.51223e-06	0.000131129
ENSG00000082929	LINC01587	20.8916	-4.27974	0.777964	5.5012	3.77209e-08	2.22939e-05
ENSG00000130600	H19	62.0173	1.90446	0.410049	-4.64448	3.40928e-06	0.000707543
ENSG00000165511	C10orf25	295.424	1.0672	0.17503	-6.09724	1.07919e-09	9.16869e-07
ENSG00000167046	NA	44.4896	-1.2168	0.354245	3.4349	0.00059277	0.0325522
ENSG00000171889	MIR31HG	51.5274	-1.14374	0.332415	3.44069	0.000580232	0.0320626
ENSG00000179082	NA	47.5554	-1.84814	0.382912	4.82654	1.38929e-06	0.000343369
ENSG00000179219	LINC00311	30.2877	1.8139	0.408337	-4.44216	8.90592e-06	0.00142427
ENSG00000179935	LINC00652	175.872	1.34728	0.207055	-6.50689	7.67202e-11	8.6908e-08
ENSG00000181101	NA	32.2613	-2.09727	0.446297	4.69927	2.61096e-06	0.000581836
ENSG00000187013	C17orf82	86.0903	-1.54955	0.290802	5.32855	9.90023e-08	4.64065e-05
ENSG00000196951	SCOC-AS1	150.329	1.00822	0.223905	-4.50286	6.70439e-06	0.00116841
ENSG00000197588	KLKP1	245.049	-1.76597	0.250231	7.05736	1.69699e-12	3.84468e-09
ENSG00000199436	SNORD9	91.7806	-1.05448	0.253405	4.16123	3.16534e-05	0.00385901
ENSG00000200243	NA	72.0393	-1.91535	0.328074	5.83817	5.2778e-09	3.77599e-06
ENSG00000201744	NA	4.86939	-5.42409	1.45097	3.73825	0.000185308	0.0144354
ENSG00000201912	NA	66.6651	-3.46978	0.37766	9.18758	4.01787e-20	2.18468e-16
ENSG00000202111	VTRNA1-2	73.6943	-1.48506	0.311795	4.76296	1.90776e-06	0.00045101
ENSG00000204241	LINC02731	132.308	-2.76081	0.285142	9.68221	3.58859e-22	3.2521e-18
ENSG00000205334	LINC01460	36.0896	-1.72739	0.433205	3.98746	6.67848e-05	0.00686438
ENSG00000206622	SNORA69	138.092	-1.12564	0.215557	5.22202	1.76979e-07	6.8736e-05
ENSG00000206754	SNORD101	845.752	1.15015	0.205241	-5.60393	2.09541e-08	1.29473e-05
ENSG00000206910	SNORA29	135.671	-1.46247	0.231479	6.31794	2.65077e-10	2.5738e-07
ENSG00000206989	SNORD63	164.517	-1.1356	0.217694	5.21652	1.8232e-07	6.9813e-05
ENSG00000207123	NA	17.3451	-4.77847	0.958137	4.98725	6.12455e-07	0.000182976
ENSG00000207392	SNORA20	511.888	-1.23993	0.222456	5.57384	2.4918e-08	1.50543e-05
ENSG00000207547	MIR25	79.6789	-1.17877	0.28399	4.15075	3.31381e-05	0.0039864
ENSG00000207598	MIR124-3	11.2535	-3.0418	0.864312	3.51933	0.000432642	0.026255
ENSG00000208797	SNORD73A	376.723	-1.16717	0.207775	5.61745	1.93797e-08	1.22529e-05
ENSG00000213262	NA	9.54531	2.97607	0.790623	-3.76421	0.000167075	0.0132815
ENSG00000213433	NA	92.9325	1.1109	0.244375	-4.54586	5.47104e-06	0.000998263
ENSG00000213561	NA	13.3138	-2.61281	0.727439	3.59179	0.000328416	0.0213094
ENSG00000214295	NA	105.019	-1.20363	0.243055	4.95211	7.34125e-07	0.000210091
ENSG00000214851	LINC00612	47.1697	-2.25082	0.398388	5.64982	1.60619e-08	1.0397e-05
ENSG00000215878	NA	43.4925	-1.31546	0.392497	3.35152	0.000803692	0.0400183
ENSG00000221500	SNORD100	923.333	1.64967	0.204779	-8.05587	7.89171e-16	2.6819e-12
ENSG00000222259	NA	53.4571	-1.33037	0.345489	3.85068	0.000117792	0.0103359
ENSG00000223382	LINC01778	66.8085	-1.1985	0.320261	3.74226	0.000182369	0.0142884
ENSG00000223461	NA	236.192	-1.12769	0.227555	4.95569	7.20733e-07	0.000208519
ENSG00000223788	NA	8.15993	-5.13603	1.36636	3.75891	0.000170657	0.0134873
ENSG00000224431	NA	53.1379	-1.1326	0.332606	3.40524	0.000661053	0.0348355
ENSG00000224892	NA	49.6115	1.04929	0.312991	-3.35248	0.000800916	0.0399532
ENSG00000224959	NA	57.5309	-2.42415	0.360864	6.71761	1.84724e-11	2.39147e-08
ENSG00000224977	LINC02776	42.6487	-2.0173	0.383025	5.26675	1.3886e-07	5.80796e-05
ENSG00000225217	NA	499.748	-5.05914	0.257493	19.6477	6.04726e-86	1.64407e-81
ENSG00000225555	NA	56.6954	1.01799	0.298117	-3.41472	0.000638472	0.0343046
ENSG00000225796	NA	26.1002	-1.62528	0.458393	3.54561	0.000391701	0.0243132
ENSG00000225850	NA	195.916	-1.09978	0.226774	4.84966	1.23675e-06	0.000314238
ENSG00000226286	NA	10.0561	-3.14789	0.892724	3.52617	0.000421621	0.025875
ENSG00000226334	NA	37.7357	-1.83222	0.424784	4.3133	1.60834e-05	0.00232584
ENSG00000227630	LINC01132	64.0516	-1.19069	0.320991	3.70943	0.000207728	0.0156011
ENSG00000227759	NA	42.2281	1.22102	0.358943	-3.40172	0.000669628	0.0351617
ENSG00000227938	NA	7.64407	-4.08061	1.24217	3.28507	0.00101958	0.0474002
ENSG00000227959	NA	71.7047	-1.20966	0.324655	3.726	0.000194546	0.0149333
ENSG00000228903	NA	43.9068	1.11157	0.33853	-3.28353	0.00102517	0.0474002
ENSG00000228919	LOC389199	131.89	-1.65691	0.270098	6.13446	8.54511e-10	7.49406e-07
ENSG00000229512	NA	46.1389	-1.58226	0.348989	4.53384	5.79207e-06	0.00104978
ENSG00000229582	NA	161.997	-1.18078	0.257398	4.58739	4.48824e-06	0.000865403
ENSG00000230076	NA	71.1848	1.04615	0.301587	-3.46883	0.000522735	0.029546
ENSG00000230314	ELOVL2-AS1	58.0227	-1.29616	0.336674	3.84989	0.000118172	0.0103359
ENSG00000231081	NA	98.9153	-1.04696	0.245155	4.2706	1.94947e-05	0.00270409
ENSG00000231711	NA	58.4261	1.11245	0.294456	-3.77799	0.000158101	0.0127659
ENSG00000232034	NA	47.2192	-1.1828	0.361799	3.26921	0.0010785	0.0494152
ENSG00000232220	NA	307.827	1.0291	0.198404	-5.18692	2.13803e-07	8.07316e-05
ENSG00000232310	LOC101928304	30.7017	-1.36919	0.409042	3.34731	0.000816009	0.0405573
ENSG00000232630	NA	434.546	1.07772	0.152586	-7.06305	1.6289e-12	3.84468e-09
ENSG00000232722	NA	340.094	-9.09131	0.963386	9.43683	3.84219e-21	2.61144e-17
ENSG00000232768	NA	69.6597	-1.07178	0.313269	3.42127	0.000623287	0.0336885
ENSG00000232891	NA	27.0691	-1.45108	0.438007	3.31291	0.000923303	0.0439612
ENSG00000233017	NA	16.6197	2.24854	0.618853	-3.63339	0.000279717	0.0190593
ENSG00000233220	NA	127.745	-1.09897	0.276658	3.97228	7.11869e-05	0.00716799
ENSG00000233421	LINC01783	1128.11	-1.10583	0.160377	6.89522	5.37833e-12	9.74804e-09
ENSG00000233723	LINC01122	29.3033	-1.5395	0.440925	3.49152	0.000480282	0.0279159
ENSG00000234123	NA	127.22	-1.04274	0.243766	4.27761	1.88912e-05	0.00265545
ENSG00000234183	NA	164.109	-1.13877	0.220195	5.17164	2.32052e-07	8.30106e-05
ENSG00000234230	ZFX-AS1	88.2726	-1.07511	0.304325	3.53275	0.000411256	0.0253784
ENSG00000234292	NA	31.5413	-1.69778	0.47527	3.57225	0.00035393	0.0225875
ENSG00000234424	NA	75.2371	1.1479	0.307766	-3.72979	0.00019164	0.0147595
ENSG00000234807	NA	95.0502	-1.52237	0.325546	4.67637	2.91999e-06	0.000632129
ENSG00000235052	NA	47.5257	1.2792	0.32092	-3.98605	6.71825e-05	0.00686651
ENSG00000235100	NA	48.5582	1.20991	0.32988	-3.66774	0.000244703	0.0174704
ENSG00000236138	NA	37.7436	-1.76892	0.414909	4.2634	2.0134e-05	0.00275067
ENSG00000236562	NA	19.0334	1.75635	0.52706	-3.33236	0.000861121	0.0418807
ENSG00000236883	NA	663.045	-1.11099	0.162788	6.82473	8.80924e-12	1.4088e-08
ENSG00000237166	NA	18.8223	-2.40976	0.578692	4.16416	3.12504e-05	0.00384436
ENSG00000237457	NA	99.1876	1.03624	0.248066	-4.17728	2.95022e-05	0.00369621
ENSG00000237588	NA	76.4415	-1.53339	0.336926	4.55112	5.336e-06	0.00098687
ENSG00000240350	NA	17.0087	-2.2052	0.59051	3.7344	0.000188164	0.0145737
ENSG00000240457	NA	39.9204	-2.76806	0.465374	5.94802	2.71401e-09	2.10816e-06
ENSG00000240668	NA	109.537	-1.1115	0.239536	4.64021	3.48061e-06	0.000716874
ENSG00000240790	NA	40.4776	-1.31883	0.376134	3.50627	0.000454427	0.0269474
ENSG00000241163	LINC00877	93.0288	-1.64526	0.278934	5.89839	3.67073e-09	2.77211e-06
ENSG00000241735	FABP5P3	615.548	-1.12621	0.167379	6.72851	1.7141e-11	2.33006e-08
ENSG00000241825	NA	29.2075	-1.64728	0.467663	3.52237	0.000427715	0.0260724
ENSG00000242405	NA	26.2768	-1.82969	0.473178	3.86682	0.000110265	0.00992644
ENSG00000243422	NA	27.8865	1.41113	0.41409	-3.40779	0.000654904	0.0347964
ENSG00000244502	HDAC11-AS1	58.5473	-1.53912	0.333619	4.6134	3.96134e-06	0.000791889
ENSG00000244953	NA	61.344	-1.24159	0.316278	3.92562	8.65083e-05	0.00824115
ENSG00000248777	NA	9.05937	3.4047	0.880916	-3.86495	0.000111111	0.00996959
ENSG00000249047	NA	72.675	-1.00544	0.290686	3.45886	0.000542457	0.0304266
ENSG00000249087	ZNF436-AS1	645.559	-1.06878	0.1775	6.02129	1.73028e-09	1.38356e-06
ENSG00000249609	NA	61.145	-1.75327	0.338516	5.17927	2.22759e-07	8.18398e-05
ENSG00000250040	NA	9.23883	3.53363	0.88459	-3.99465	6.47894e-05	0.00672301
ENSG00000250280	NA	149.863	-1.20388	0.22419	5.36991	7.87754e-08	3.82441e-05
ENSG00000250393	NA	13.4981	4.21798	0.801427	-5.26309	1.41656e-07	5.83514e-05
ENSG00000251296	NA	16.3915	3.93177	0.731326	-5.37622	7.60646e-08	3.75994e-05
ENSG00000251359	WWC2-AS2	83.6702	-1.29895	0.286924	4.52715	5.97834e-06	0.0010693
ENSG00000251391	NA	29.83	-1.39746	0.423995	3.29594	0.000980937	0.0459806
ENSG00000251495	NA	39.2764	1.82257	0.395636	-4.6067	4.09114e-06	0.000803938
ENSG00000252759	NA	74.6063	-1.21747	0.28785	4.22953	2.34177e-05	0.00313624
ENSG00000253955	LOC285593	110.447	1.82611	0.254738	-7.16857	7.57879e-13	2.06044e-09
ENSG00000254477	NA	135.454	-1.01486	0.260103	3.90176	9.54951e-05	0.00892173
ENSG00000254489	MPPED2-AS1	27.1369	-2.17093	0.478976	4.53244	5.83064e-06	0.00104978
ENSG00000254639	NA	56.3145	-2.50319	0.387971	6.452	1.10381e-10	1.1542e-07
ENSG00000254844	NA	13.1203	-3.27687	0.773175	4.2382	2.25314e-05	0.00304757
ENSG00000255008	NA	82.1872	-1.28694	0.306557	4.19806	2.69214e-05	0.00346878
ENSG00000255568	BRWD1-AS2	201.973	-1.16169	0.214921	5.40519	6.4738e-08	3.32081e-05
ENSG00000255571	MIR9-3HG	52.9477	-1.78059	0.384551	4.6303	3.65136e-06	0.000746388
ENSG00000255647	LOC731157	192.118	-1.08695	0.229114	4.74413	2.094e-06	0.000486577
ENSG00000255867	DENND5B-AS1	79.4154	-1.08938	0.295062	3.69205	0.000222458	0.0163458
ENSG00000256262	NA	189.578	-1.22274	0.212222	5.76162	8.33097e-09	5.66235e-06
ENSG00000256464	NA	45.7057	1.18765	0.346449	-3.42806	0.00060792	0.0331213
ENSG00000256670	NA	18.0461	-1.87922	0.556212	3.3786	0.000728558	0.0370363
ENSG00000257042	NA	32.995	-1.60604	0.4093	3.92388	8.71338e-05	0.00824115
ENSG00000257097	NA	365.865	-1.62837	0.192879	8.44246	3.10718e-17	1.20678e-13
ENSG00000257433	LOC105369748	180.299	-1.09477	0.218474	5.01099	5.4152e-07	0.000165419
ENSG00000257771	LINC02395	11.5958	-3.68746	0.921168	4.00303	6.25373e-05	0.00655187
ENSG00000258096	NA	84.6706	-1.25821	0.280723	4.48204	7.39333e-06	0.00124846
ENSG00000258117	NA	15.7877	2.07913	0.58188	-3.57313	0.000352742	0.0225647
ENSG00000258137	LOC102724050	14.9981	-2.27459	0.655347	3.47082	0.000518867	0.0294498
ENSG00000258355	NA	50.2196	-1.13989	0.319964	3.56255	0.000367274	0.0231183
ENSG00000258413	NA	130.602	-1.75644	0.253964	6.91607	4.64329e-12	9.01695e-09
ENSG00000258858	NA	120.134	-1.25218	0.238695	5.24594	1.55485e-07	6.28057e-05
ENSG00000259195	NA	14.8743	-2.11806	0.636911	3.32553	0.000882519	0.0426164
ENSG00000259347	NA	122.636	-1.72402	0.275858	6.24965	4.11371e-10	3.85653e-07
ENSG00000259502	NA	38.9101	1.15579	0.350992	-3.29294	0.000991456	0.0463936
ENSG00000259719	NA	63.3785	-1.05235	0.311377	3.37967	0.000725739	0.0370363
ENSG00000259869	NA	36.8974	-1.77981	0.442244	4.0245	5.70963e-05	0.00615983
ENSG00000260101	LOC101927402	178.817	-1.16922	0.251505	4.64891	3.33702e-06	0.000697873
ENSG00000260310	NA	37.1687	-1.84801	0.405537	4.55695	5.19022e-06	0.000973148
ENSG00000260360	NA	93.3885	-1.35073	0.299206	4.51436	6.3508e-06	0.00112116
ENSG00000260369	NA	259.729	-1.03832	0.216987	4.78517	1.70844e-06	0.000411037
ENSG00000260633	NA	42.2744	-1.36547	0.413235	3.30434	0.000951997	0.0447784
ENSG00000260776	NA	33.3261	1.56675	0.425556	-3.68167	0.000231715	0.0167099
ENSG00000260859	NA	14.2939	3.12869	0.700915	-4.46372	8.05476e-06	0.00133527
ENSG00000260979	NA	59.8234	-1.3904	0.352565	3.94366	8.02465e-05	0.00784771
ENSG00000260996	NA	51.849	1.09623	0.335437	-3.26807	0.00108285	0.049478
ENSG00000261079	NA	71.2798	-1.18398	0.288402	4.10532	4.03761e-05	0.00465129
ENSG00000261159	NA	98.0065	1.44757	0.248823	-5.81768	5.96693e-09	4.15956e-06
ENSG00000261202	LOC114841040	258.926	-1.00536	0.216216	4.64981	3.32238e-06	0.000697873
ENSG00000261227	NA	9.42512	-2.95817	0.890262	3.32281	0.000891152	0.042881
ENSG00000261334	NA	103.549	-2.08825	0.271502	7.69146	1.45468e-14	4.39427e-11
ENSG00000261519	NA	382.288	-1.18537	0.178987	6.62263	3.52866e-11	4.17103e-08
ENSG00000261595	NA	62.2129	-1.60494	0.374705	4.2832	1.84227e-05	0.00260864
ENSG00000261664	TTC39A-AS1	34.2941	-1.66693	0.421467	3.95506	7.65143e-05	0.00750972
ENSG00000262172	NA	87.9116	-1.29757	0.277524	4.6755	2.93234e-06	0.000632129
ENSG00000262298	NA	87.1531	-1.10334	0.289857	3.8065	0.00014095	0.0117546
ENSG00000262772	NA	79.4482	1.12347	0.262682	-4.27693	1.89486e-05	0.00265545
ENSG00000263063	LOC101929552	50.5153	-2.24669	0.370853	6.05818	1.3767e-09	1.1342e-06
ENSG00000263575	MIR4665	33.739	-1.57619	0.453301	3.47714	0.000506789	0.0289455
ENSG00000264007	NA	69.3892	-1.08658	0.309969	3.50546	0.000455822	0.0269474
ENSG00000264026	LINC02003	19.1387	-1.99011	0.564891	3.523	0.000426695	0.0260724
ENSG00000264266	MIR4322	16.3091	-2.11969	0.592105	3.57992	0.000343694	0.0220378
ENSG00000264349	MIR4258	93.6737	-1.39988	0.287016	4.87737	1.07512e-06	0.00028105
ENSG00000264647	NA	30.4881	-1.59273	0.463833	3.43385	0.000595079	0.0325522
ENSG00000264750	NA	43.838	-1.42232	0.354283	4.01465	5.95344e-05	0.0063225
ENSG00000265100	NA	104.355	-1.1905	0.258211	4.61058	4.01544e-06	0.000796844
ENSG00000265345	MIR5188	32.3235	-2.1277	0.492717	4.31829	1.5724e-05	0.00228603
ENSG00000265386	NA	60.7797	1.33873	0.316831	-4.22538	2.38538e-05	0.0031753
ENSG00000265641	MIR3929	13.7259	-2.69969	0.768523	3.51283	0.000443359	0.0265741
ENSG00000265656	NA	41.5163	-1.27687	0.372747	3.42557	0.000613514	0.0333592
ENSG00000266998	NA	212.42	-1.2944	0.257015	5.03626	4.7471e-07	0.000151835
ENSG00000267334	NA	64.5769	-1.01734	0.306634	3.31778	0.00090736	0.0435837
ENSG00000267365	KCNJ2-AS1	46.1477	-1.33651	0.349163	3.82775	0.000129319	0.0110213
ENSG00000267372	NA	12.4166	2.28936	0.657665	-3.48104	0.000499471	0.0286479
ENSG00000267432	NA	205.823	-1.12986	0.225008	5.02142	5.12898e-07	0.000158456
ENSG00000267454	ZNF582-AS1	307.621	1.01719	0.187018	-5.43901	5.35779e-08	2.91325e-05
ENSG00000267898	NA	96.5983	-1.03944	0.261608	3.97329	7.0888e-05	0.00716799
ENSG00000268987	NA	40.9862	-1.53928	0.419849	3.66627	0.000246116	0.0174704
ENSG00000269019	NA	40.2674	-1.39752	0.384861	3.63123	0.00028207	0.0191238
ENSG00000269473	NA	283.201	1.07421	0.167586	-6.40989	1.45624e-10	1.46633e-07
ENSG00000269814	NA	39.418	1.46048	0.401075	-3.64142	0.000271141	0.0185214
ENSG00000269889	NA	90.5536	-1.07654	0.259504	4.14847	3.34711e-05	0.00400872
ENSG00000269961	NA	50.8615	-1.20108	0.329167	3.64885	0.000263417	0.0182692
ENSG00000269971	NA	59.8906	-1.10069	0.322105	3.41716	0.000632774	0.0340658
ENSG00000270068	NA	76.3309	-1.25111	0.308344	4.05751	4.95989e-05	0.00548149
ENSG00000270487	NA	46.3156	-1.37371	0.382882	3.58781	0.000333468	0.0215344
ENSG00000271155	NA	426.194	-1.0087	0.188693	5.34573	9.00529e-08	4.29521e-05
ENSG00000271158	NA	7.69015	-6.10591	1.37283	4.44769	8.67995e-06	0.00141307
ENSG00000271440	NA	65.4175	-1.38879	0.367837	3.77556	0.000159649	0.0127659
ENSG00000271746	NA	82.2197	-1.58767	0.277434	5.72269	1.04849e-08	6.95249e-06
ENSG00000271991	NA	150.279	-1.2243	0.284744	4.29964	1.71073e-05	0.00244787
ENSG00000272343	NA	38.4759	1.39913	0.356686	-3.92258	8.76041e-05	0.00824115
ENSG00000272721	NA	147.604	-1.2018	0.232177	5.17624	2.264e-07	8.20683e-05
ENSG00000272892	NA	314.285	-1.02968	0.208552	4.9373	7.92123e-07	0.000224328
ENSG00000273129	PACERR	33.911	-1.51362	0.404989	3.73742	0.000185915	0.0144413
ENSG00000273141	NA	21.5926	-1.74533	0.512336	3.40661	0.000657761	0.0347964
ENSG00000273367	NA	53.8682	-1.31922	0.363919	3.62505	0.000288911	0.019444
ENSG00000273950	NA	44.8592	-1.24103	0.355456	3.49137	0.000480548	0.0279159
ENSG00000273980	NA	29.3715	1.36969	0.418036	-3.27649	0.00105107	0.0484327
ENSG00000274251	NA	15.966	-2.00263	0.612631	3.2689	0.00107966	0.0494152
ENSG00000274292	NA	78.9793	-1.46884	0.311168	4.72042	2.35363e-06	0.000537716
ENSG00000274737	NA	35.432	-1.5944	0.396512	4.02107	5.79335e-05	0.00622452
ENSG00000274898	NA	130.99	-1.12701	0.261475	4.31018	1.63122e-05	0.00234646
ENSG00000275038	NA	78.5675	-1.27087	0.329325	3.85902	0.00011384	0.0101475
ENSG00000275175	NA	34.1736	-1.6528	0.458594	3.60405	0.000313295	0.0206236
ENSG00000275198	NA	220.17	-1.05473	0.215011	4.90548	9.31974e-07	0.000253376
ENSG00000276213	NA	26.0348	-1.619	0.484143	3.34405	0.00082565	0.0407386
ENSG00000277135	NA	3.06327	5.40639	1.60311	-3.37243	0.000745068	0.037721
ENSG00000277173	NA	21.0285	-1.96336	0.536472	3.65976	0.000252453	0.017735
ENSG00000277383	NA	162.276	-1.01021	0.27545	3.6675	0.000244936	0.0174704
ENSG00000277590	MIR7845	13.3828	-3.30958	0.787177	4.20437	2.61814e-05	0.0033895
ENSG00000277767	NA	48.5562	-1.39962	0.36617	3.82234	0.000132193	0.0111777
ENSG00000277954	NA	63.444	1.01097	0.303745	-3.32835	0.000873629	0.0423375
ENSG00000278002	NA	57.1617	-1.19223	0.320729	3.71725	0.0002014	0.0152096
ENSG00000278017	NA	61.2217	-1.19023	0.300414	3.96195	7.43399e-05	0.00734937
ENSG00000278330	NA	13.3666	-2.49936	0.764521	3.26918	0.0010786	0.0494152
ENSG00000278743	NA	56.9038	-1.63011	0.345734	4.71493	2.41795e-06	0.000547806
ENSG00000278829	NA	70.8104	-1.16765	0.355597	3.28362	0.00102482	0.0474002
ENSG00000279036	NA	56.882	-1.5468	0.393883	3.92705	8.59941e-05	0.00823212
ENSG00000279066	NA	185.195	-3.97234	0.311265	12.7619	2.67517e-37	3.63649e-33
ENSG00000279070	NA	50.4684	-1.12305	0.319407	3.51605	0.000438023	0.0264047
ENSG00000279584	NA	47.3778	-1.181	0.346685	3.40656	0.000657865	0.0347964
ENSG00000279617	NA	13.8535	2.14117	0.601965	-3.55697	0.000375157	0.0234694
ENSG00000279691	NA	163.607	-2.19027	0.249566	8.77631	1.6893e-18	7.65451e-15
ENSG00000279708	NA	17.1603	-2.63852	0.656968	4.01621	5.91416e-05	0.00630543
ENSG00000279742	NA	40.9235	-1.57165	0.416171	3.77646	0.000159072	0.0127659
ENSG00000280229	NA	11.8859	-2.69465	0.772645	3.48756	0.000487444	0.028196
ENSG00000280367	NA	198.098	-1.78004	0.262371	6.78442	1.16555e-11	1.66778e-08
ENSG00000280721	NA	44.4057	-1.7136	0.376343	4.55329	5.2814e-06	0.000983463
ENSG00000282602	NA	65.4321	-1.17279	0.344983	3.39957	0.000674928	0.0352007
ENSG00000282855	NA	87.0278	-1.32846	0.262323	5.06421	4.1009e-07	0.000135965
ENSG00000283445	NA	58.726	2.68419	0.395339	-6.78959	1.12451e-11	1.66778e-08
ENSG00000283538	NA	101.302	-1.32185	0.258413	5.11524	3.13336e-07	0.000107831
ENSG00000283821	MIR6875	86.3942	-1.1287	0.275329	4.09945	4.14124e-05	0.0047108
ENSG00000283959	NA	78.8829	1.47859	0.30226	-4.89178	9.99271e-07	0.00026441
ENSG00000284160	MIR7706	57.7133	-1.27486	0.334788	3.80797	0.000140114	0.0117546
ENSG00000284237	NA	26.1873	-1.83707	0.47147	3.89648	9.76014e-05	0.00899488
ENSG00000284334	MIR4651	23.5699	-2.16776	0.528582	4.10108	4.11221e-05	0.00469743
ENSG00000284607	LOC105374988	130.659	-1.24212	0.228944	5.42543	5.78149e-08	3.08199e-05
ENSG00000284664	NA	30.9307	1.38619	0.394333	-3.51528	0.000439293	0.0264227
ENSG00000284669	NA	427.002	-1.11169	0.161712	6.87452	6.21997e-12	1.05689e-08
ENSG00000285205	NA	58.8438	-1.08823	0.319186	3.4094	0.000651066	0.0347069
ENSG00000285665	NA	43.2144	1.42901	0.344068	-4.15328	3.27738e-05	0.0039601
ENSG00000285697	NA	74.6786	-1.29517	0.310667	4.16899	3.05949e-05	0.00378083
ENSG00000285848	NA	50.3587	2.13323	0.342211	-6.23366	4.55673e-10	4.12946e-07
ENSG00000285966	NA	31.1092	-1.35659	0.401723	3.37694	0.000732976	0.037178
ENSG00000286196	NA	49.633	-1.33474	0.368202	3.62502	0.000288939	0.019444

[truncated: 2 more sheets: V82G-ABEsite16, V82G-NT]
