# Supplementary material for: Cytosine and adenine deaminase base-editors induce broad and nonspecific changes in gene expression and splicing
Source: Commun Biol. 2021 Jul 16;4:882. doi: 10.1038/s42003-021-02406-5 (PMC8285404; doi:10.1038/s42003-021-02406-5)
Supplement: Supplementary file 9 — Supplementary Data 6 [file 42003_2021_2406_MOESM9_ESM.xlsx]

## Sheet: WT BE3
Supplementary Data 6: DEGs of WT BE3-transfected samples compared with nCas9 samples
ID	Genename	baseMean	log2FoldChange	lfcSE	stat	pvalue	padj
ENSG00000132002	DNAJB1	133036.026637268	4.68646129527278	0.0962627755625051	48.6840449788379	0	0
ENSG00000099860	GADD45B	2375.83791616144	4.978096859885	0.139838331859265	35.5989433919664	1.45468676996734e-277	1.26477741214811e-273
ENSG00000120129	DUSP1	15961.9039021656	3.42172772334913	0.100572554878456	34.0224798652512	1.03643356393226e-253	6.007514414406e-250
ENSG00000160570	DEDD2	5164.89540997668	2.70060369571421	0.0949272121300432	28.4492047655901	4.98472053140585e-178	2.16698263301541e-174
ENSG00000162772	ATF3	27444.8686967728	3.05613681135368	0.111956049092747	27.2976479263028	4.52326774132256e-164	1.57310205507716e-160
ENSG00000075426	FOSL2	1519.84511788064	2.5464323317929	0.114074493988732	22.3225389195627	2.23245799193245e-110	6.47003533695224e-107
ENSG00000006327	TNFRSF12A	1205.01881953124	3.1317765921488	0.145117818039639	21.5809239310182	2.71390582685648e-103	6.74172977474392e-100
ENSG00000144655	CSRNP1	5155.87513756665	2.69507962026254	0.12710386726301	21.2037578265478	8.81676103475342e-100	1.91643322041659e-96
ENSG00000165030	NFIL3	2583.8951822744	1.92579042574416	0.091027485760035	21.1561421219619	2.42251427815336e-99	4.68056675364543e-96
ENSG00000151012	SLC7A11	6492.85589742595	2.04138720843635	0.0970406184089019	21.0364200260402	3.04518507491247e-98	5.2952723267653e-95
ENSG00000139269	INHBE	464.813423900123	3.29886262770692	0.158135839147556	20.8609423739091	1.21258656436909e-96	1.9168788879831e-93
ENSG00000101665	SMAD7	4424.11177829765	2.14654280008092	0.103972999642709	20.6451944971989	1.07827691265988e-94	1.56251310285355e-91
ENSG00000142528	ZNF473	5804.47208775826	1.70576859159988	0.0840599395211662	20.2922890655943	1.50425755196416e-91	2.01211804393113e-88
ENSG00000120694	HSPH1	27095.1426084255	2.29845746615818	0.1186059717024	19.3789354209361	1.16226461500821e-83	1.44361567074126e-80
ENSG00000100292	HMOX1	4317.9480356551	2.09276415579334	0.109043203511233	19.1920641397678	4.31168897207708e-82	4.99839730236323e-79
ENSG00000158050	DUSP2	702.166059876424	2.84382696799035	0.149565917152535	19.013870420024	1.3092651238414e-80	1.42292570240488e-77
ENSG00000149257	SERPINH1	7523.33100098094	2.13457895629326	0.113825973417429,18.7530041888173,1.82957790655358e-78,1.87144295394472e-75,3086.03792349546,2536.65636860758	2751.14484939038	11911.4732862799	10851.2476134191
ENSG00000170345	FOS	784.287470820812	2.81887004053808	0.150733330767144	18.7010399504323	4.85485847998845e-78	4.69006300602884e-75
ENSG00000079337	RAPGEF3	418.664594459034	3.62709873811385	0.194436488214213	18.6544139499055	1.16269989751819e-77	1.06411518515494e-74
ENSG00000132952	USPL1	4429.42143547563	1.66814717869629	0.0899514139664582	18.5449800635521	8.95338836033095e-77	7.78452350988975e-74
ENSG00000125743	SNRPD2	4004.72815087837	-1.70659989727339	0.0949796082979137	-17.968066281348	3.46586602532323e-72	2.86990211020694e-69
ENSG00000112715	VEGFA	2496.51490997517	1.99292437327039	0.111396774933922	17.8903237948545	1.40290792139095e-71	1.10887117477578e-68
ENSG00000116761	CTH	1428.63843175057	1.97943439382988	0.111666692763615	17.7262740109989	2.62889737735073e-70	1.98756071716312e-67
ENSG00000154640	BTG3	2042.84727009122	1.83258773047696	0.104383369355398	17.5563189978806	5.32162792579828e-69	3.85574116673776e-66
ENSG00000100219	XBP1	13007.3280306752	1.49401069689438	0.085961324993081	17.3800333698281	1.16885459693163e-67	8.13008503441763e-65
ENSG00000178381	ZFAND2A	1630.96367700503	2.46710109123929	0.142205007074042	17.3489045287607	2.01041478846188e-67	1.34458087525245e-64
ENSG00000174951	FUT1	676.847169501822	3.06591718984783	0.177175904915727	17.3043687362913	4.36034018432013e-67	2.80822057278307e-64
ENSG00000034510	TMSB10	3054.85710089707	-1.77850216563071	0.10325027793404	-17.2251562050698	1.71962862587044e-66	1.06795079197361e-63
ENSG00000168209	DDIT4	14140.4164836862	2.19281083319625	0.127982325791893	17.1337004514349	8.31909946755308e-66	4.98830416004416e-63
ENSG00000087074	PPP1R15A	5943.02958085721	2.13540590602593	0.125366159056511	17.0333519196625	4.6464808108125e-65	2.69325516064062e-62
ENSG00000162783	IER5	7458.96368384717	1.94729836950959	0.118160278015189	16.4801437692899	5.09635248277853e-61	2.85872494590438e-58
ENSG00000197063	MAFG	3013.64741263339	1.7743348552495	0.107989749009284	16.4305859725348	1.15537091018335e-60	6.27835773661821e-58
ENSG00000140044	JDP2	1170.00096576046	1.77671499498311	0.108992703392495	16.3012287949676	9.67277433705743e-60	5.09696584688157e-57
ENSG00000168653	NDUFS5	2574.66364530266	-1.87194051604459	0.115103280557844	-16.263137826935	1.80264729380908e-59	9.21948052707237e-57
ENSG00000183655	KLHL25	2562.61562100702	1.8278554733456	0.112502456868742	16.2472493865461	2.33613102669629e-59	1.16065664066348e-56
ENSG00000162616	DNAJB4	4189.2467136073	1.83205093916002	0.113677173588014	16.1162604710748	1.96123779844198e-58	9.47332335475212e-56
ENSG00000186416	NKRF	5815.2710633612	1.49488322090945	0.0929380461878241	16.0847282918811	3.26481504038973e-58	1.53437483073884e-55
ENSG00000101255	TRIB3	3484.01076694098	1.75183251486891	0.108948545274291	16.0794484263967	3.55530264318331e-58	1.62692520163986e-55
ENSG00000168439	STIP1	21600.1794989586	1.52565994709786	0.0961321360990724	15.8704467518077	1.01515721412705e-56	4.52629969139879e-54
ENSG00000128965	CHAC1	1218.3112784004	2.28048486550579	0.145051220328844	15.7219281598303	1.07016652614187e-55	4.5416816840181e-53
ENSG00000130766	SESN2	13403.0062445776	1.80619059856903	0.114883822243794	15.7218881065441	1.07084334375031e-55	4.5416816840181e-53
ENSG00000159199	ATP5MC1	904.382471548653	-1.96236955944338	0.126377803168368	-15.5278024324335	2.24957670099641e-54	9.31378315562536e-52
ENSG00000127184	COX7C	3948.38104828493	-1.46156319771215	0.0954863344721515	-15.3065169565014	6.91702395442109e-53	2.79721231496345e-50
ENSG00000184076	UQCR10	2999.57067814318	-1.56116842298441	0.102267007060944	-15.2656117339394	1.29606653761799e-52	5.12211386878163e-50
ENSG00000172216	CEBPB	1164.31018355122	2.37854691478496	0.155889041542043	15.2579481614394	1.45760053418454e-52	5.63249237531889e-50
ENSG00000196449	YRDC	2499.25439723212	1.51413040708826	0.0993421535256536	15.2415702030987	1.87314057173269e-52	7.08087856562168e-50
ENSG00000166225	FRS2	4266.50400920086	1.5060089823342	0.098979663963957	15.2153373937762	2.79773362508556e-52	1.03510191503432e-49
ENSG00000188848	BEND4	5192.69229729909	1.54424765987352	0.101832658991162	15.1645618917556	6.07025934224465e-52	2.19907791046442e-49
ENSG00000120149	MSX2	3095.76624626626	1.34142543742384	0.0889812212766764	15.0753767837467	2.3517043961526e-51	8.34567096830561e-49
ENSG00000128591	FLNC	9073.46397044599	1.74825460769867	0.116741948298007	14.9753763166253	1.0636407442491e-50	3.69912978034951e-48
ENSG00000144802	NFKBIZ	409.891615395204	2.47578494594311	0.167051768645051	14.8204653325378	1.08033455337494e-49	3.68351716639939e-47
ENSG00000147050	KDM6A	4819.44454672915	1.50396021897965	0.102169998269163	14.7201746545744	4.78423119514554e-49	1.59986531254588e-46
ENSG00000163132	MSX1	872.057864822081	1.80413873839042	0.122580353764365	14.7180089058848	4.93991935777448e-49	1.62075957947812e-46
ENSG00000135486	HNRNPA1	4757.25498643519	-1.28215791820676	0.0875163847091706	-14.650489990732	1.33747682481508e-48	4.30692305679805e-46
ENSG00000173706	HEG1	1871.72920016548	1.8300176991243	0.124923307990411	14.6491293623506	1.36452973128938e-48	4.31414681770748e-46
ENSG00000183978	COA3	1396.32702049014	-1.80162627061493	0.123716568477022	-14.5625302479153	4.86242140621438e-48	1.50986867558325e-45
ENSG00000128908	INO80	3235.55469431969	1.37538778436881	0.0946766914924668	14.5272058274052	8.14766837733097e-48	2.48561062128786e-45
ENSG00000205659	LIN52	2260.53029678551	1.45567814107775	0.100323147878642	14.5098929993568	1.04884049341372e-47	3.14453229999502e-45
ENSG00000136826	KLF4	810.1733082582	1.68259163951398	0.115999686742565	14.5051395116963	1.12408702885087e-47	3.31300836350639e-45
ENSG00000166900	STX3	2205.78388460013	1.58916387569219	0.111170547403608	14.2948281969205	2.35686712858782e-46	6.83059374983559e-44
ENSG00000168917	SLC35G2	1726.37873591356	1.44549005965888	0.101138969690755	14.2921177077308	2.45042963871514e-46	6.98533130944551e-44
ENSG00000137094	DNAJB5	924.722548593346	1.83137961190074	0.128506060976233	14.251309222212	4.39955047354776e-46	1.23393198684713e-43
ENSG00000171988	JMJD1C	4677.80238108166	1.47590724896979	0.104637033457081	14.1050180821035	3.53698601337162e-45	9.76264282325699e-43
ENSG00000117525	F3	297.580099894475	2.40187373305559	0.170463639615596	14.0902408189332	4.36072031266497e-45	1.18482133620205e-42
ENSG00000100483	VCPKMT	851.031310166937	1.60281727472722	0.113979412407812	14.0623402144979	6.47104005836786e-45	1.73115254730706e-42
ENSG00000033030	ZCCHC8	2694.40855067933	1.3727781040142	0.0983739507668305	13.9546911892154	2.94574865575136e-44	7.76115505679704e-42
ENSG00000169155	ZBTB43	3183.26650385595	1.23739377068008	0.0887982069113686	13.9348959142288	3.8876673628768e-44	1.00899474288156e-41
ENSG00000007944	MYLIP	1368.34554694308	1.61149932112942	0.116388714148505	13.8458383436838	1.34798821299542e-43	3.44708338761433e-41
ENSG00000184378	ACTRT3	349.411325617314	2.20126906325169	0.159223623424609	13.8250155090458	1.8007365643576e-43	4.53811711849482e-41
ENSG00000155090	KLF10	5116.68588125375	1.39931592100942	0.101463683307386	13.7912982793081	2.87538175629919e-43	7.14285905146951e-41
ENSG00000203814	H2BC18	13690.2552920997	-1.90349798702823	0.138115116764545	-13.7819670403875	3.27232815107382e-43	8.01443862239755e-41
ENSG00000177700	POLR2L	1241.50708327109	-2.07148924054492	0.151351799418068	-13.6865848209904	1.2211529248875e-42	2.9492539181762e-40
ENSG00000129562	DAD1	2651.31020179495	-1.35639880831424	0.0992428329600381	-13.6674736891118	1.58813711495836e-42	3.78302962904259e-40
ENSG00000134294	SLC38A2	14660.9334409772	1.14984431619178	0.0842621224572196	13.6460402688713	2.13149957254065e-42	5.00873595498775e-40
ENSG00000196262	PPIA	4920.6138396014	-1.2718883985035	0.0932297782228899	-13.6425123254366	2.23718381951647e-42	5.18698525834291e-40
ENSG00000142871	CCN1	670.477956949901	2.04594125412202	0.150349886954773	13.6078669266806	3.59586308965311e-42	8.22742937710236e-40
ENSG00000179331	RAB39A	892.060424360099	1.68553250611203	0.124112245104619	13.5807107887802	5.21181927631208e-42	1.17699123890637e-39
ENSG00000164032	H2AZ1	11239.8933501537	-1.44315260700595	0.10667297450542	-13.5287556543446	1.05799355173553e-41	2.35864741937553e-39
ENSG00000070495	JMJD6	3007.07832277411	1.26291432329124	0.0935071981224662	13.5060652938954	1.44015373395323e-41	3.16997889616616e-39
ENSG00000108599	AKAP10	2765.34190518985	1.31488169484785	0.098211480490684	13.3882687469779	7.08121427270068e-41	1.5391904373499e-38
ENSG00000073008	PVR	7215.60065804513	1.24797138828018	0.0933301583912896	13.3715768813765	8.86415167821943e-41	1.90294732756244e-38
ENSG00000188215	DCUN1D3	1902.60633369251	1.25626953048688	0.0942997609400107	13.3220860579494	1.72227033233019e-40	3.65226326937679e-38
ENSG00000185022	MAFF	287.64617423472	2.5217376567635	0.189410652471512	13.3135999684219	1.92955613695522e-40	4.04253634524268e-38
ENSG00000158470	B4GALT5	3800.94621674559	1.31922926270189	0.0994422413103807	13.2662864927219	3.63134928902297e-40	7.51732533176434e-38
ENSG00000164070	HSPA4L	13084.2943646466	1.600062848179	0.120914515699998	13.2330087824106	5.65763512354513e-40	1.1574190254509e-37
ENSG00000172071	EIF2AK3	2150.78781813542	1.32230514170883	0.101084273872388	13.0812152182856	4.2164491188654e-39	8.52556206138959e-37
ENSG00000139514	SLC7A1	7394.75586869629	1.21790032223802	0.0932406782264243	13.0618990059306	5.43547668334749e-39	1.08640809249114e-36
ENSG00000155368	DBI	1055.3598249764	-1.53080194667969	0.117338305598181	-13.0460546440976	6.69244359354871e-39	1.3224420641843e-36
ENSG00000164164	OTUD4	3071.65832331538	1.2943113356135	0.0994776855650729	13.0110720636623	1.05846639871702e-38	2.0680530569989e-36
ENSG00000135269	TES	4374.98507120246	1.20951766243128	0.0931987264915832	12.9778346546453	1.63436019301491e-38	3.15776548848181e-36
ENSG00000166483	WEE1	5339.13264563895	1.21808956469027	0.0941141600949704	12.9426811381104	2.58449746201052e-38	4.93866223812098e-36
ENSG00000059728	MXD1	1629.17159177118	1.65198449013755	0.127736024770599	12.9328002269082	2.93915643711747e-38	5.5553251396778e-36
ENSG00000169976	SF3B5	2324.66844310638	-1.30304470900227	0.102484136417438	-12.7145991033648	4.90619219087955e-37	9.17352430184995e-35
ENSG00000121481	RNF2	1926.81762372618	1.51353392893488	0.119206609210084	12.6967283019307	6.16536984867093e-37	1.14052783296318e-34
ENSG00000166173	LARP6	2260.71279080005	1.20743480979009	0.095181392349045	12.6856182704518	7.10509638924988e-37	1.30053180118596e-34
ENSG00000188186	LAMTOR4	1110.5131656583	-1.37430476766828	0.108411104765008	-12.6767896208347	7.95227485394034e-37	1.44043861911634e-34
ENSG00000166123	GPT2	3880.53672909435	1.09085303626878	0.0862022534491352	12.6545767960979	1.05542772224268e-36	1.89204460433793e-34
ENSG00000085978	ATG16L1	1748.96764097141	1.52177606659084	0.120335130509339	12.6461496335248	1.17493268815401e-36	2.08478617492961e-34
ENSG00000205544	TMEM256	373.546143026649	-1.91844069135552	0.151805113039136	-12.6375235520621	1.31118909545958e-36	2.30305729100471e-34
ENSG00000177556	ATOX1	545.189020881284	-1.62950404272167	0.129004012502147	-12.6314213884979	1.41695351771687e-36	2.46394047195787e-34
ENSG00000139620	KANSL2	4346.27098716508	1.16588387531206	0.0923178621679642	12.6290172663535	1.46091328632324e-36	2.51522981543316e-34
ENSG00000110172	CHORDC1	8648.86645926974	1.79398299083918	0.142106058601747	12.624254085231	1.55205114259132e-36	2.64594287436475e-34
ENSG00000184678	H2BC21	16249.8050659359	-1.80029142764923	0.142747876984836	-12.611686181788	1.82055736761828e-36	3.07356039471012e-34
ENSG00000065518	NDUFB4	1378.52044604449	-1.29403525566054	0.102959649641324	-12.5683727573716	3.15143589775929e-36	5.26926142559003e-34
ENSG00000177606	JUN	19627.3405201797	1.20356110508926	0.0959184156357471	12.547758395633	4.08922732130706e-36	6.77214989430556e-34
ENSG00000172766	NAA16	2013.75894403933	1.98245650444735	0.158028329109064	12.5449437808024	4.23714948788146e-36	6.95092381554441e-34
ENSG00000072682	P4HA2	1865.70280882684	1.58050733973593	0.126199225207684	12.5239068396411	5.52472978590667e-36	8.97846039692815e-34
ENSG00000131495	NDUFA2	620.410128914999	-1.6412328377251	0.131175977308159	-12.5116875163012	6.44405130257116e-36	1.03755192685565e-33
ENSG00000111981	ULBP1	405.679344003446	1.852933256651	0.148111082302647	12.5104295225171	6.54692559999429e-36	1.04444485558074e-33
ENSG00000135069	PSAT1	7893.7878438351	1.34582991550103	0.107780395925403	12.486778360255	8.8151417301232e-36	1.39351363222829e-33
ENSG00000272047	GTF2H5	1041.18826103032	-1.45475128721122	0.116866832125176	-12.4479397683428	1.43501721255999e-35	2.24806435218069e-33
ENSG00000197714	ZNF460	3843.37498160576	1.33990116795907	0.107716269888507	12.4391716251032	1.601562211911e-35	2.48656833061789e-33
ENSG00000083844	ZNF264	5333.17014378955	1.22084747463831	0.098182731242431	12.4344419755835	1.699232709131e-35	2.61486350257335e-33
ENSG00000153879	CEBPG	8244.51805272128	1.15753907968362	0.0931579254660926	12.4255566436475	1.89899981396519e-35	2.89664103202111e-33
ENSG00000013441	CLK1	2868.84944521701	1.4123542984513	0.11422148144789	12.3650497309969	4.03961237429587e-35	6.10824518057659e-33
ENSG00000100387	RBX1	1060.20586842221	-1.67578959163791	0.135573958777129	-12.3607041260243	4.26405236799051e-35	6.39203505405061e-33
ENSG00000138166	DUSP5	472.239586568051	1.63948544574748	0.132926138357109	12.3338078274941	5.95639892621334e-35	8.85263426734391e-33
ENSG00000089818	NECAP1	2716.83208748271	1.12929134392044	0.0918441609507141	12.295733688791	9.54858177352963e-35	1.40712108864328e-32
ENSG00000113739	STC2	7265.88509751691	1.38608052403224	0.113092147285494	12.2562048497776	1.5561907316484e-34	2.27400005316252e-32
ENSG00000168005	SPINDOC	2133.91879297211	1.19613024472625	0.0977872540142031	12.2319647563937	2.09801765283154e-34	3.01507677397419e-32
ENSG00000233954	UQCRHL	2933.65172178333	-1.46147910950065	0.11947660797626	-12.2323451783218	2.08821335515866e-34	3.01507677397419e-32
ENSG00000148303	RPL7A	8169.93043114858	-1.11804079582185	0.091553017438981	-12.2119491754274	2.6838140626913e-34	3.82531497837205e-32
ENSG00000114391	RPL24	8183.68597519971	-1.23646372645835	0.101534661999061	-12.1777499635522	4.08393538187603e-34	5.77362214271889e-32
ENSG00000159459	UBR1	3673.32640340336	1.26571619771929	0.104211015935853	12.1457044281999	6.04596196637458e-34	8.47848650268448e-32
ENSG00000137193	PIM1	1624.9074065065	1.29357539299787	0.106771016135385	12.1154170843295	8.75177918834729e-34	1.21747750644937e-31
ENSG00000112186	CAP2	890.989619020803	1.76366321243694	0.145656561385379	12.1083677636096	9.5373147103831e-34	1.31622512300676e-31
ENSG00000113070	HBEGF	718.325921655924	1.7582105028136	0.14625621639805	12.0214411811972	2.74147740466841e-33	3.75366540076999e-31
ENSG00000106948	AKNA	335.632376727295	1.81133361649822	0.150816123993749	12.0102119623052	3.14039107273808e-33	4.26627034092519e-31
ENSG00000103257	SLC7A5	8666.76493880315	1.19575997754573	0.0996232232699765	12.0028236218101	3.43378339707791e-33	4.62868678230913e-31
ENSG00000126267	COX6B1	1459.21265712981	-1.69995443123123	0.141707931509015	-11.9961840747289	3.7205810120752e-33	4.97670640145966e-31
ENSG00000125356	NDUFA1	1998.54992890963	-1.51119491195319	0.126033746135047	-11.9903990660876	3.98978364948681e-33	5.29605709014703e-31
ENSG00000031691	CENPQ	1495.0553930727	1.25657216988728	0.10481563103906	11.9884043766241	4.08702071231754e-33	5.38403054291589e-31
ENSG00000125875	TBC1D20	2123.95677717118	1.23609619641629	0.103285129259817	11.9678041289647	5.23970308443746e-33	6.85061631092353e-31
ENSG00000135378	PRRG4	1607.51496565346	1.2956917556849	0.108276985564849	11.9664557424245	5.32553035227701e-33	6.910869201175e-31
ENSG00000006062	MAP3K14	585.589571581205	1.81717535524261	0.152316856396934	11.9302314807961	8.23441985516906e-33	1.06065427304841e-30
ENSG00000115137	DNAJC27	1058.37765438436	1.25519932693888	0.105253950471644	11.9254367300639	8.72253949377447e-33	1.1152664651268e-30
ENSG00000137038	DMAC1	1077.74969046134	-1.4985886442031	0.12588844102284	-11.9041004243687	1.12671783446046e-32	1.43010922798781e-30
ENSG00000163874	ZC3H12A	244.740154189047	2.20644744296159	0.185504999875273	11.8942747874458	1.26749232370262e-32	1.59713217513513e-30
ENSG00000175104	TRAF6	3186.33537345277	1.0869290964532	0.0914040481455661	11.8914765648257	1.31068694389085e-32	1.63967879620993e-30
ENSG00000131174	COX7B	2829.8464880645	-1.66837343551466	0.140311153775155	-11.890526095938	1.32568890207317e-32	1.64660030843931e-30
ENSG00000148400	NOTCH1	2285.34744527136	1.52111669513394	0.128091782620429	11.8752090416403	1.59235513735559e-32	1.96379173641676e-30
ENSG00000125945	ZNF436	2699.94149353307	1.27876340744366	0.108846858421177	11.7482803453597	7.20705756761018e-32	8.82560028473053e-30
ENSG00000121931	LRIF1	3639.47643278588	1.2105637100672	0.103162743652291	11.7345047951361	8.48213103071158e-32	1.03143899645485e-29
ENSG00000128590	DNAJB9	1337.83823384265	1.3221998104262	0.112792210537791	11.722439024131	9.78146328654935e-32	1.18117961867921e-29
ENSG00000164463	CREBRF	3445.01263797709	1.206557194147	0.10298435740612	11.7159268119617	1.05629730193587e-31	1.26675543333537e-29
ENSG00000143367	TUFT1	1446.30449776831	1.17687787265558	0.100665356472605	11.6909919548724	1.41721587067346e-31	1.68794292980416e-29
ENSG00000111639	MRPL51	3033.82833903334	-1.26368727888373	0.10822411965831	-11.6765771149121	1.67922180943044e-31	1.98639374450245e-29
ENSG00000196227	FAM217B	1891.69592866023	-1.21236364952667	0.104112120016815	-11.6447888039439	2.43925168735551e-31	2.86595591833952e-29
ENSG00000148677	ANKRD1	566.924807818896	4.23536317923403	0.365568172047828	11.5857000228124	4.86971963052322e-31	5.68319158759519e-29
ENSG00000113013	HSPA9	20389.4059127276	1.02092513197895	0.0884621880789529	11.540808046346	8.21498546100981e-31	9.52335881209997e-29
ENSG00000221983	UBA52	6850.17863045388	-1.2141229418616	0.105611358882116	-11.496139759141	1.37948051935601e-30	1.58859514907825e-28
ENSG00000277224	H2BC7	2706.621671552	-1.74537455931468	0.152609432584793	-11.4368720842004	2.73571580877361e-30	3.12969488149765e-28
ENSG00000173660	UQCRH	3370.94230378339	-1.39463183736077	0.121983350646839	-11.4329687614373	2.86155054799067e-30	3.23825370258723e-28
ENSG00000198242	RPL23A	4475.04846766023	-1.24483898849823	0.108883336635396	-11.4327777506182	2.86785364424886e-30	3.23825370258723e-28
ENSG00000233822	H2BC15	5160.87777061542	-1.59480023815954	0.139677419413334	-11.417738420841	3.40992058407516e-30	3.82549090557954e-28
ENSG00000125995	ROMO1	917.571006737568	-1.31124308477164	0.115063570281178	-11.3958143447781	4.38708759574898e-30	4.89019655144096e-28
ENSG00000116584	ARHGEF2	2822.74486764807	1.09589102128949	0.0963735924918277	11.3712791331548	5.81294071867693e-30	6.43829465968618e-28
ENSG00000071082	RPL31	6918.56359795388	-1.21459263827489	0.106937682876572	-11.3579479712196	6.77165580261234e-30	7.4526786551662e-28
ENSG00000198517	MAFK	1038.07508864726	1.45712410034713	0.128318354107923	11.3555392015206	6.96091094256474e-30	7.61278492957599e-28
ENSG00000172809	RPL38	3101.03322456106	-1.22557106330193	0.108381805446491	-11.307904110409	1.19919858409761e-29	1.29520895520952e-27
ENSG00000075420	FNDC3B	2549.72464125535	1.1168882913704	0.0988389195188166	11.3000860066846	1.31089550019249e-29	1.40710875634859e-27
ENSG00000115902	SLC1A4	1844.69246509246	1.25389437768727	0.11109619312475	11.286564754557	1.52896279074011e-29	1.63111251338527e-27
ENSG00000009335	UBE3C	10333.5170946701	1.12324722339351	0.0995616390524164	11.2819277995429	1.6117472543574e-29	1.70894347597688e-27
ENSG00000168826	ZBTB49	503.646563550338	1.61186238655173	0.142879508156033	11.2812705429492	1.62383579444367e-29	1.71132609876249e-27
ENSG00000171017	LRRC8E	1873.03651295358	1.3576206722791	0.12098696337904	11.2212145371878	3.20833581284076e-29	3.36082840057157e-27
ENSG00000130332	LSM7	601.647869921999	-1.61446471723084	0.143973878121852	-11.2135947040646	3.49696696356764e-29	3.64124302571723e-27
ENSG00000176749	CDK5R1	1727.49143366429	1.20592999341144	0.107666196822923	11.2006370522664	4.04811927515136e-29	4.19004440926232e-27
ENSG00000133657	ATP13A3	5732.1417902689	1.18048047254207	0.105656412127692	11.1728237668661	5.53914503791168e-29	5.69941970794357e-27
ENSG00000070669	ASNS	7588.82235599138	1.16978859067425	0.104716486303623	11.1710068964927	5.65363220400792e-29	5.78300061149963e-27
ENSG00000119421	NDUFA8	1503.82348164932	-1.24433816897842	0.111464645122373	-11.1635233540851	6.15047122408413e-29	6.25441778453795e-27
ENSG00000101413	RPRD1B	3653.7263851817	1.06747018989464	0.0959882087372092	11.120847070051	9.93244393590899e-29	1.00415853256698e-26
ENSG00000272886	DCP1A	4972.79054234309	1.07418714696398	0.0967564343738843	11.1019711910127	1.22707268673342e-28	1.23338537280967e-26
ENSG00000181220	ZNF746	3362.87921184625	1.04610930178798	0.0943124643271725	11.0919517292963	1.3725986708695e-28	1.37173093607757e-26
ENSG00000158711	ELK4	2242.00720495714	1.22340701809201	0.110497478480029	11.0718093744838	1.71894388930858e-28	1.70804087378211e-26
ENSG00000109846	CRYAB	330.063610256412	6.97419904729448	0.631948790665279	11.0360192950958	2.56130625273791e-28	2.53059968345792e-26
ENSG00000125691	RPL23	11643.5553256918	-1.15380778823938	0.104919554556634	-10.9970709760932	3.94746161164975e-28	3.85631516657177e-26
ENSG00000134317	GRHL1	750.84703258303	1.58177696684514	0.143929215837325	10.989964460259	4.27094236821535e-28	4.14901770060875e-26
ENSG00000107864	CPEB3	901.623692414045	1.6006000875945	0.145793028825335	10.9785776486753	4.84491866505957e-28	4.6804605925956e-26
ENSG00000261609	GAN	4794.40399841944	1.05189814652497	0.0963632919177284	10.9159631804925	9.66988030103935e-28	9.29003030689355e-26
ENSG00000170396	ZNF804A	321.875511087585	1.85906486042766	0.170489944666348	10.9042493037691	1.09997430848281e-27	1.05095896979163e-25
ENSG00000118181	RPS25	3477.02247476507	-1.28563889762866	0.118165637239534	-10.8799726186264	1.43606096310555e-27	1.36457180805696e-25
ENSG00000115944	COX7A2L	2663.77353821152	1.1837619648464	0.108809828287516	10.8791823631819	1.44856444282958e-27	1.36897212480237e-25
ENSG00000120370	GORAB	1421.73972941709	1.14431977612095	0.105194183613883	10.8781658529829	1.46480662056793e-27	1.37683904459761e-25
ENSG00000139343	SNRPF	898.983426751913	-1.39700451670804	0.128975377769155	-10.8315597974712	2.43963680646265e-27	2.28079808750425e-25
ENSG00000188620	HMX3	168.96641491471	2.34425111196529	0.216638517161745	10.8210263930815	2.73694931955876e-27	2.54507014533729e-25
ENSG00000085433	WDR47	1589.33243193684	1.16184903006298	0.107498073853482	10.8080916095906	3.15158126314463e-27	2.91504503110755e-25
ENSG00000096384	HSP90AB1	66901.0683172557	1.23410025487992	0.114403924066747	10.7872196250882	3.95576499156143e-27	3.62035775990852e-25
ENSG00000184226	PCDH9	4750.46611183716	-1.08177906254334	0.100585713380528	-10.7547983325509	5.6256939345191e-27	5.12173779200799e-25
ENSG00000103241	FOXF1	1066.90714167165	1.2424639578234	0.115564175919349	10.7512899039794	5.84385950665767e-27	5.29264963339949e-25
ENSG00000137449	CPEB2	1024.81262104557	1.55190336916784	0.144370857672451	10.7494226618006	5.9633701304438e-27	5.37290379265737e-25
ENSG00000197037	ZSCAN25	2550.65797550101	1.08447964085837	0.10110958620325	10.7257845826641	7.70305423720838e-27	6.90455722323797e-25
ENSG00000115295	CLIP4	990.818252155645	1.18105702987203	0.110184261821239	10.7189267355456	8.29603834608039e-27	7.3979390153842e-25
ENSG00000114933	INO80D	2167.24625689888	1.34538057197995	0.125691825140077	10.7038032941331	9.76846262889525e-27	8.66652023744181e-25
ENSG00000162733	DDR2	2630.24670113909	1.18032009890217	0.110896244053006	10.643463256862	1.87045082630965e-26	1.64269037468175e-24
ENSG00000156411	ATP5MPL	2001.42261516492	-1.26636856863648	0.118993846766689	-10.642302968148	1.89389485342607e-26	1.65492148775005e-24
ENSG00000117598	PLPPR5	121.6482841737	2.60228523223277	0.244853887971413	10.6279106033088	2.21008321190559e-26	1.92155684859132e-24
ENSG00000134333	LDHA	15105.7231915707	-1.16251721063437	0.109402508751374	-10.6260562385848	2.2544544273606e-26	1.95038348444644e-24
ENSG00000092841	MYL6	4408.05369182911	-1.45867413791373	0.137290200382595	-10.6247505928956	2.28622459863003e-26	1.96807720522661e-24
ENSG00000117450	PRDX1	5433.40885646783	-1.07377551476213	0.101093075242602	-10.6216524938558	2.36339754749137e-26	2.02448866765159e-24
ENSG00000170525	PFKFB3	2266.78478862526	1.09792488075412	0.103427470072317	10.6154088462809	2.52685787929079e-26	2.15389861093076e-24
ENSG00000139112	GABARAPL1	2942.80010897114	1.09405943168435	0.103090704891895	10.6125904642095	2.60426870717917e-26	2.20905505117749e-24
ENSG00000153922	CHD1	6254.33259698371	1.10609110947498	0.104292793157731	10.6056331984717	2.8055705838153e-26	2.36825567388176e-24
ENSG00000086061	DNAJA1	19401.9457863369	1.17753243883226	0.111042470460814	10.6043429504552	2.84456339216937e-26	2.38957066794363e-24
ENSG00000130770	ATP5IF1	2512.53398119003	-1.09824422646938	0.103841276103942	-10.5761819160434	3.8430105117973e-26	3.2127937398867e-24
ENSG00000166860	ZBTB39	3353.89707106542	1.0192364355943	0.0963929709272893	10.5737630637313	3.94346649759271e-26	3.28100186251864e-24
ENSG00000132326	PER2	816.386330569157	1.45983794940889	0.138129151192506	10.5686449008462	4.16468716310385e-26	3.44855928948633e-24
ENSG00000255112	CHMP1B	1691.21929699067	1.02756995211926	0.0972816670552906	10.5628324762901	4.43086311729644e-26	3.6515771917852e-24
ENSG00000168615	ADAM9	1580.51744659861	1.15845259881469	0.109769341341039	10.5535168988172	4.89305591745831e-26	4.01345987493785e-24
ENSG00000178229	ZNF543	3123.43029675432	1.04117812209972	0.0987422210113877	10.5444065510704	5.39121355080225e-26	4.40130574811739e-24
ENSG00000136810	TXN	3130.45616395538	-1.03962464754409	0.0986218314121938	-10.5415264820924	5.55891778139745e-26	4.51701034115515e-24
ENSG00000151553	FAM160B1	2304.52983148753	1.08460413927133	0.102980403755803	10.53214106485	6.14212875250453e-26	4.96769659894424e-24
ENSG00000111727	HCFC2	1760.73825775969	1.18007809639327	0.112110027959958	10.5260708418943	6.55122439719256e-26	5.2740389371658e-24
ENSG00000198855	FICD	1177.98659196015	1.45263025851083	0.138086402663091	10.5197197587588	7.00817171276824e-26	5.6159031296464e-24
ENSG00000105993	DNAJB6	6345.25433625719	1.0448295339658	0.0993681295316815	10.514734843959	7.38883522371295e-26	5.89378237179561e-24
ENSG00000095739	BAMBI	1956.81256753936	1.0771782705885	0.10254057007929	10.504898400268	8.20110604819988e-26	6.511827994162e-24
ENSG00000213465	ARL2	741.009653332525	-1.29613721635819	0.123621676831149	-10.484708261388	1.01558606495952e-25	8.02728458344595e-24
ENSG00000196683	TOMM7	2170.42312050578	-1.07154834470709	0.102382804588954	-10.4660968119514	1.23636294173739e-25	9.72810642256626e-24
ENSG00000189171	S100A13	667.710164517669	-1.4468347244321	0.138545285788249	-10.4430455081917	1.57669635007223e-25	1.23500778519847e-23
ENSG00000228474	OST4	616.117486776478	-1.34476947111378	0.129297501155108	-10.4005836083449	2.46419290878356e-25	1.92151795923037e-23
ENSG00000135333	EPHA7	1866.86091354627	-1.0187865026425	0.0979969043532129	-10.3961090339187	2.58264794875641e-25	2.00489576700559e-23
ENSG00000147650	LRP12	1573.73015786547	1.02353584031586	0.0986679953618469	10.3735343620009	3.2719443289125e-25	2.51751504139201e-23
ENSG00000135116	HRK	647.8975207929	1.27559932731547	0.123114881953336	10.361049022481	3.72850156916247e-25	2.85616360291481e-23
ENSG00000143333	RGS16	1046.29036460514	1.11276973489381	0.107640610194854	10.3378244779497	4.75202742984802e-25	3.59273934685335e-23
ENSG00000164949	GEM	863.964125199411	1.51087173097449	0.146438864593075	10.3174231456445	5.87795339042069e-25	4.40567808215626e-23
ENSG00000130540	SULT4A1	995.5073170725	1.21915502030614	0.118237916943165	10.3110326350909	6.28226300753303e-25	4.68850950377647e-23
ENSG00000137656	BUD13	1305.25657422313	1.09113610997763	0.10589110539142	10.3043225957867	6.73645922829627e-25	5.00599527866854e-23
ENSG00000168386	FILIP1L	299.27250032034	1.95639824251338	0.190031928790548	10.2951028017493	7.41403405767134e-25	5.4628236537647e-23
ENSG00000187605	TET3	2884.58431085964	1.15951242051436	0.112658107299899	10.2923122738758	7.63212090600871e-25	5.59978693816816e-23
ENSG00000166261	ZNF202	1422.69082493532	1.14424912842391	0.111186136872671	10.2912931468632	7.71334284448866e-25	5.63560162700896e-23
ENSG00000147852	VLDLR	581.623162980399	1.3414790620097	0.130572140167004	10.2738536742518	9.24367638752982e-25	6.72545141015716e-23
ENSG00000135390	ATP5MC2	3338.80157109645	-1.09215164763521	0.106316860879785	-10.2726099942899	9.36364993071239e-25	6.78435452688157e-23
ENSG00000118418	HMGN3	1621.07792172533	-1.22091634305886	0.118972893543375	-10.2621387670439	1.04369097654561e-24	7.53059850255252e-23
ENSG00000165502	RPL36AL	3310.75159044599	-1.13218870831847	0.11033119856113	-10.2617276263084	1.04814494482222e-24	7.53148448161722e-23
ENSG00000133985	TTC9	535.669307216537	1.31370057422543	0.128272415128525	10.2414893561421	1.29231471599632e-24	9.24776156232922e-23
ENSG00000203760	CENPW	1108.37646712808	-1.35753690964282	0.132699410137817	-10.2301653657158	1.45271106166371e-24	1.03529478078977e-22
ENSG00000100425	BRD1	4316.90554767274	1.09263032697788	0.106944898817321	10.2167596496984	1.66824411342706e-24	1.18404477095442e-22
ENSG00000160469	BRSK1	330.299967371078	1.72532699796427	0.168911704464071	10.2143720794154	1.7098257521497e-24	1.20862439041183e-22
ENSG00000007968	E2F2	6070.35467594927	1.08375200406477	0.106153926309014	10.2092503004549	1.8025214171643e-24	1.26898967299879e-22
ENSG00000120254	MTHFD1L	3422.36683845885	1.0024024368736	0.0985099553175815	10.1756460414788	2.54704152971913e-24	1.78590746614056e-22
ENSG00000087085	ACHE	148.322358370666	2.27612206306112	0.224408164000353	10.1427774394943	3.56807802836766e-24	2.48181235341141e-22
ENSG00000140968	IRF8	358.072544367637	1.48817185718588	0.146743402911441	10.141320343266	3.62170904682051e-24	2.50907962610206e-22
ENSG00000153208	MERTK	859.968610690362	1.23081657695276	0.121406638548545	10.1379676734944	3.74816135534963e-24	2.58638007175296e-22
ENSG00000091651	ORC6	3001.81580051299	1.08963821408729	0.107665841728839	10.1205563119229	4.47862730076036e-24	3.07821542027359e-22
ENSG00000175155	YPEL2	1202.74502146208	1.14820041394776	0.113469939833427	10.118983191789	4.55119010223735e-24	3.11577341290572e-22
ENSG00000100591	AHSA1	6704.00148326382	1.31945795287653	0.130812651208785	10.0866234319385	6.33098736205014e-24	4.3172368328898e-22
ENSG00000169914	OTUD3	2767.64889005087	1.07926311057093	0.107025620199568	10.0841565651145	6.49203167426778e-24	4.40976323374384e-22
ENSG00000095752	IL11	66.4243778490472	4.97967805641524	0.494267498753569	10.0748644589678	7.13591138118837e-24	4.80954895377847e-22
ENSG00000171132	PRKCE	888.293876436092	1.19134884241223	0.118345448598028	10.0667060417234	7.75312906247523e-24	5.20537302190663e-22
ENSG00000151929	BAG3	11576.2169800378	3.83680869222961	0.382473996130947	10.031554382892	1.10759048533778e-23	7.37926856304164e-22
ENSG00000119013	NDUFB3	875.210470710929	-1.37292996391927	0.137028355992722	-10.0193128201304	1.25371579461717e-23	8.32094043992292e-22
ENSG00000266472	MRPS21	1688.03074383797	-1.0441121538745	0.104338197515066	-10.0069981918533	1.41995689987545e-23	9.31759642714497e-22
ENSG00000139684	ESD	1814.95397273832	-1.18384170408542	0.118312715288137	-10.0060395131859	1.43377888540391e-23	9.3729252023641e-22
ENSG00000134057	CCNB1	5888.23211844232	-1.00355802101639	0.100431617527416	-9.99245104005662	1.64463922836252e-23	1.07110979558037e-21
ENSG00000140548	ZNF710	1771.23028214915	1.11269217225103	0.111398912607662	9.98835757194366	1.71398035812593e-23	1.11210464356164e-21
ENSG00000169991	IFFO2	1235.0473738804	1.21878097519479	0.12208167407867	9.98332456032185	1.80321573960968e-23	1.16565496267929e-21
ENSG00000112695	COX7A2	2029.18189907758	-1.34236981820429	0.135805228385766	-9.8845223719309	4.85893326948249e-23	3.06130400808084e-21
ENSG00000214194	SMIM30	1046.33740439107	-1.33498640009461	0.135364526112511	-9.86215841353446	6.07296363510703e-23	3.78504532798839e-21
ENSG00000159556	ISL2	1381.79615944898	1.33928178580972	0.136236687652232	9.83055158554995	8.3162026729064e-23	5.14627929819108e-21
ENSG00000132423	COQ3	644.20102728343	-1.29667169616749	0.131927150471321	-9.8286947875022	8.47094898077993e-23	5.22345148321923e-21
ENSG00000114019	AMOTL2	2612.82213187341	1.1101503326049	0.112957443864447	9.82804049582715	8.52615434911035e-23	5.23891512285088e-21
ENSG00000167920	TMEM99	468.265008102989	-1.58012370577194	0.161178236082651	-9.80357983916432	1.08664745416142e-22	6.63007458961859e-21
ENSG00000167280	ENGASE	1102.24677690546	1.11894049600625	0.114368006381887	9.78368454084951	1.32304461485723e-22	7.96069993347833e-21
ENSG00000188522	FAM83G	1900.9998559342	1.13824506879253	0.116744540218579	9.74987838113385	1.84689396052173e-22	1.10363020891795e-20
ENSG00000112541	PDE10A	1149.83329261118	1.21871284842406	0.125367386132676	9.72113151608905	2.45043134470806e-22	1.44933845758941e-20
ENSG00000196850	PPTC7	2400.02891079026	1.00645195979479	0.103688997284486	9.70644895941506	2.83025948813524e-22	1.65708357707689e-20
ENSG00000204524	ZNF805	2949.01555153019	1.03355406038822	0.106522946033907	9.702642471597	2.93789386729914e-22	1.71433008249882e-20
ENSG00000253506	NACA2	4346.16159053343	-1.11464161050002	0.114987869627119	-9.69355823457351	3.21141150790931e-22	1.86766671274365e-20
ENSG00000118523	CCN2	266.965141650688	1.59243002450559	0.164710235322796	9.66806963383162	4.12077172857592e-22	2.38060131522281e-20
ENSG00000141582	CBX4	1899.07602066334	1.27214845180137	0.131656293828851	9.66264820924643	4.34484451780602e-22	2.5017384543089e-20
ENSG00000101856	PGRMC1	10074.1305588196	-1.0031006740066	0.103896505423188	-9.65480667439966	4.69043131238619e-22	2.69181221422718e-20
ENSG00000105327	BBC3	1273.37076290479	1.15904647674223	0.120258196651582	9.63798318130679	5.52630270976633e-22	3.16108150724101e-20
ENSG00000074935	TUBE1	1038.59611405288	1.14495195727117	0.118933155029966	9.62685263821255	6.15869505500903e-22	3.51126387906728e-20
ENSG00000116161	CACYBP	11812.8390246973	1.00809284770096	0.104746139188147	9.62415278992006	6.32257807210831e-22	3.58121531256975e-20
ENSG00000241468	ATP5MF	1203.3143817894	-1.41232830800656	0.146860701804255	-9.61678849859372	6.79185951614669e-22	3.83453393267126e-20
ENSG00000105173	CCNE1	797.619712849244	1.13276116410228	0.118103222587622	9.59128073970946	8.69982937171377e-22	4.89583601762883e-20
ENSG00000156030	ELMSAN1	1700.78515562548	1.23455909521723	0.128737911239273	9.58970891583505	8.83338675014636e-22	4.95496007091274e-20
ENSG00000102034	ELF4	2390.55683001567	1.07222414612772	0.111876939485405	9.5839602965506	9.33935133804059e-22	5.22192863077774e-20
ENSG00000166886	NAB2	1233.89663645224	1.07661466743779	0.112372432510357	9.58077211097628	9.63221292439927e-22	5.3684150814865e-20
ENSG00000164919	COX6C	1701.03161196062	-1.04959077786868	0.109645468205315	-9.57258694817452	1.0426354381119e-21	5.79245611288427e-20
ENSG00000187764	SEMA4D	844.584718210685	1.18621725205393	0.124009975309694	9.56549865518116	1.11661875883189e-21	6.18372089086868e-20
ENSG00000153266	FEZF2	57.880145422602	4.30702447039222	0.450374620967166	9.56320420796141	1.14166185643851e-21	6.30233587987593e-20
ENSG00000024048	UBR2	3698.53442921269	1.02555156220813	0.107456821881212	9.543847884705	1.37628805003283e-21	7.57350408291798e-20
ENSG00000168916	ZNF608	836.368768872471	-1.23690841514513	0.129619132599249	-9.54263765187619	1.39244859202315e-21	7.63826137750489e-20
ENSG00000106399	RPA3	1029.91018754149	-1.30118673834098	0.136645507418103	-9.52235285979551	1.69301670902148e-21	9.25781998527499e-20
ENSG00000162924	REL	1625.34374822465	1.20192539193099	0.126328420174977	9.51429132309429	1.82955630931169e-21	9.94192333206907e-20
ENSG00000213741	RPS29	2468.681675863	-1.22205800991341	0.128457065523478	-9.51335767272415	1.84605724876809e-21	9.97594801375703e-20
ENSG00000170340	B3GNT2	1820.69871885546	1.1071683897594	0.116430223201978	9.50928684417901	1.91974071050715e-21	1.03350994473711e-19
ENSG00000072506	HSD17B10	2067.97503214925	-1.06381225973244	0.112293147965678	-9.47352780650153	2.70548690577285e-21	1.43870678301174e-19
ENSG00000081041	CXCL2	55.2770124464374	4.60304401917914	0.48659584800538	9.45968618114524	3.08868777308667e-21	1.6324982275442e-19
ENSG00000102309	PIN4	832.579199065719	-1.21340715435034	0.12841796496157	-9.44888945026865	3.42444527722766e-21	1.79902353249885e-19
ENSG00000134590	RTL8C	930.369659944284	-1.1898613354107	0.126040113302742	-9.44033850995291	3.71577011818103e-21	1.93453672410329e-19
ENSG00000118640	VAMP8	333.74563626388	-1.54080830324566	0.163399451165822	-9.42970305134013	4.11251577346599e-21	2.13470259059105e-19
ENSG00000147123	NDUFB11	2461.47783759684	-1.05929648193966	0.112459968155299	-9.41932048635162	4.54016655790543e-21	2.34269899927055e-19
ENSG00000185085	INTS5	1101.10913143559	-1.10079738507776	0.11704624459008	-9.40480738133013	5.21255919290625e-21	2.68169206524991e-19
ENSG00000116251	RPL22	2239.35144645767	-1.00396810911522	0.106800253890071	-9.40042811273279	5.4341509864748e-21	2.78744694701505e-19
ENSG00000126016	AMOT	14201.2301312661	-1.04539251021644	0.111376375925513	-9.3861243152281	6.22487198806498e-21	3.16503798246965e-19
ENSG00000037241	RPL26L1	1081.35741739958	-1.03792304221387	0.110611726256212	-9.38348109503067	6.38297676948224e-21	3.22655764664322e-19
ENSG00000153037	SRP19	3124.50902169306	1.09548409857546	0.116859834919806	9.37434234206497	6.96083561718777e-21	3.50846291441386e-19
ENSG00000111696	NT5DC3	1833.12855684421	1.20713021242795	0.128845881796419	9.36879157950317	7.3367677882098e-21	3.676629829083e-19
ENSG00000147854	UHRF2	2771.95267516888	1.04164434796568	0.111200401771548	9.36727144300836	7.44317750393143e-21	3.71923602344436e-19
ENSG00000158201	ABHD3	1104.95226679163	1.06620958512275	0.114292730113259	9.32876119125145	1.07115502507771e-20	5.29156668496487e-19
ENSG00000138495	COX17	497.953176849061	-1.33614949086952	0.143405629383058	-9.31727364272754	1.19368059170392e-20	5.88014498842479e-19
ENSG00000129235	TXNDC17	845.060416593359	-1.18323099108753	0.127940164092788	-9.24831540961133	2.28058508540307e-20	1.11710124084715e-18
ENSG00000115977	AAK1	2159.72175965261	1.01466789498536	0.109789611424315	9.24192992234827	2.42090645113577e-20	1.1825039965955e-18
ENSG00000182168	UNC5C	945.549209656299	-1.11781078442444	0.121220690641688	-9.22128704685029	2.93555182589209e-20	1.42986864707108e-18
ENSG00000175130	MARCKSL1	3451.7061933129	-1.00839858822814	0.109481462719338	-9.21067880517113	3.24068997061576e-20	1.56970356264728e-18
ENSG00000123358	NR4A1	806.013224274242	1.42329286711673	0.154602412384444	9.20614914841999	3.38034625932055e-20	1.62827814690651e-18
ENSG00000054967	RELT	1256.33756753705	1.17252374265233	0.127393338153446	9.20396434890513	3.44981774267238e-20	1.65715140130746e-18
ENSG00000198937	CCDC167	576.193924996172	-1.353552676471	0.147209890815565	-9.19471286183362	3.75997443873257e-20	1.79129302781152e-18
ENSG00000165312	OTUD1	1152.75773365444	1.0041579132778	0.109419772416162	9.1771157177939	4.42792357640271e-20	2.10374762486521e-18
ENSG00000181472	ZBTB2	4949.86294858812	1.03456260100469	0.112793004107455	9.17222312847596	4.63362703859518e-20	2.19548066959487e-18
ENSG00000167863	ATP5PD	1514.39635978667	-1.01459970981261	0.110648916849876	-9.16954036874287	4.75040161994565e-20	2.24469385242486e-18
ENSG00000163162	RNF149	1435.15984334237	1.24977555128845	0.136511790004075	9.15507408738202	5.43205229820368e-20	2.53238491725104e-18
ENSG00000164611	PTTG1	1696.94591144626	-1.23817273751052	0.135602350306724	-9.13090912296024	6.79264451170259e-20	3.14979454437323e-18
ENSG00000164532	TBX20	447.733664629637	1.40144642818054	0.153773814546278	9.11368708850478	7.96287336431521e-20	3.67284893719038e-18
ENSG00000109390	NDUFC1	750.082206152046	-1.13264365362423	0.12430537547452	-9.11178337461684	8.10387307688241e-20	3.72799600354255e-18
ENSG00000169020	ATP5ME	478.47232149666	-1.52588939963069	0.167831525000041	-9.09179249625671	9.74194829448051e-20	4.4649031276505e-18
ENSG00000106993	CDC37L1	1169.1297385203	1.05553122566832	0.116300831181766	9.07587000834619	1.12772908242041e-19	5.13352906131114e-18
ENSG00000198355	PIM3	4431.32329566996	1.06176065468169	0.117023259170346	9.07307369670953	1.1570597455561e-19	5.24522214627277e-18
ENSG00000164967	RPP25L	962.421884794857	-1.07654613465329	0.119779425524043	-8.98773833605675	2.52370024463758e-19	1.12236888884918e-17
ENSG00000006459	KDM7A	3911.09721778325	1.00166272230865	0.111673158688529	8.96959246135793	2.97613544337408e-19	1.31350302601096e-17
ENSG00000168758	SEMA4C	1246.82913910937	1.02361349256823	0.1143038704446	8.9551953804079	3.39134505328145e-19	1.4816130920177e-17
ENSG00000182004	SNRPE	1703.2908074298	-1.22753435421641	0.137127492931402	-8.95177420643494	3.49813916673476e-19	1.52072854925877e-17
ENSG00000224877	NDUFAF8	761.277563511618	-1.10568566340578	0.12375371927997	-8.93456511722582	4.08782840844193e-19	1.75948634144546e-17
ENSG00000124172	ATP5F1E	2643.17652261884	-1.05103154639675	0.117805520900189	-8.92175119099254	4.58972415221881e-19	1.96095118631285e-17
ENSG00000155903	RASA2	1158.65782776714	1.03660249545297	0.116241218911654	8.91768432195133	4.76139355529229e-19	2.02931060129847e-17
ENSG00000134262	AP4B1	1315.80268235143	1.0319842812307	0.115764809783578	8.9144903633495	4.90064943710477e-19	2.08355484258716e-17
ENSG00000184009	ACTG1	47791.7734532044	-1.04802103929555	0.117820199345841	-8.89508798248814	5.83730335940787e-19	2.46970482035872e-17
ENSG00000105856	HBP1	1666.81988142099	1.16085714184884	0.130654446413096	8.88494172007367	6.39542865439314e-19	2.69927448716608e-17
ENSG00000125971	DYNLRB1	1115.02642297809	-1.24422513786566	0.140153205291225	-8.87760743880441	6.83138420834525e-19	2.8693463767854e-17
ENSG00000127922	SEM1	1321.92989199139	-1.10693693862928	0.125134712610116	-8.84596220777023	9.07429676810752e-19	3.77495087322062e-17
ENSG00000131171	SH3BGRL	1246.78648538831	-1.0190750234364	0.115232321088338	-8.8436561358091	9.26364039800111e-19	3.83536768763908e-17
ENSG00000180596	H2BC4	19249.0994994447	-1.29554545700949	0.146726427592665	-8.8296667360165	1.04988069936343e-18	4.32615532730587e-17
ENSG00000153814	JAZF1	895.208677845314	1.00489732407515	0.11414137598521	8.80397064956842	1.32058939078907e-18	5.37811908990684e-17
ENSG00000164603	BMT2	4003.85434568515	1.0287097976745	0.116846172917751	8.80396654838333	1.32063767404119e-18	5.37811908990684e-17
ENSG00000134825	TMEM258	875.854697144358	-1.05892617903614	0.120284814208197	-8.80349016629215	1.32625799917701e-18	5.38838793170304e-17
ENSG00000184557	SOCS3	306.995684754219	3.89733798525874	0.44369746899583	8.78377330859953	1.58080125436978e-18	6.34839561483513e-17
ENSG00000214226	C17orf67	175.359801266989	1.8624368868102	0.212653432290073	8.7580852411059	1.98594966917524e-18	7.93877673500881e-17
ENSG00000163513	TGFBR2	1171.04138659642	1.03779498640926	0.119014733855199	8.71988662909508	2.78480484113208e-18	1.09807191343414e-16
ENSG00000173110	HSPA6	59457.438378466	8.26195591073896	0.947888348002638	8.71616992459957	2.87771308313488e-18	1.13213920367947e-16
ENSG00000173915	ATP5MD	755.309541719055	-1.08722064100322	0.124810635080075	-8.71096153228997	3.01307910567834e-18	1.180054787582e-16
ENSG00000100697	DICER1	6108.70594732415	1.01418415679695	0.116648288295296	8.69437667383107	3.48738956103797e-18	1.36274645116605e-16
ENSG00000171928	TVP23B	952.891942242388	1.0788662359908	0.124400479431722	8.67252474362808	4.22642902102642e-18	1.64783350328763e-16
ENSG00000183864	TOB2	3752.01768619326	1.04779316698944	0.121742544324691	8.60663109023704	7.52390957838353e-18	2.85039790105689e-16
ENSG00000168811	IL12A	141.287058402569	2.17292357591082	0.252679698215585	8.59951785306036	8.00516901931059e-18	3.02612791471286e-16
ENSG00000283149	NA	234.512879908766	-1.50184222250607	0.174665893093152	-8.59837141590724	8.0855259952514e-18	3.04327297687071e-16
ENSG00000196141	SPATS2L	1550.87521032532	1.05171940865981	0.122562535376877	8.58108397827924	9.39832344774466e-18	3.5221432420869e-16
ENSG00000142627	EPHA2	1388.52787287764	1.0858735452147	0.126614304210636	8.57623119271132	9.80324018151945e-18	3.66599018314929e-16
ENSG00000069667	RORA	855.709262632337	1.00687417076301	0.117555323436522	8.56510910207069	1.07973559197765e-17	4.02908201907711e-16
ENSG00000166822	TMEM170A	2392.70505526956	1.05016248022274	0.122793886907402	8.55223746614243	1.20725083066633e-17	4.48565912274717e-16
ENSG00000171243	SOSTDC1	110.199516627655	-2.30176107698816	0.269402976834826	-8.54393334487686	1.29728886406188e-17	4.78950234759491e-16
ENSG00000260548	IRS4	614.915414189779	-1.05416620596101	0.123513345852139	-8.53483644773886	1.40353828750268e-17	5.16068732663838e-16
ENSG00000145494	NDUFS6	1094.56095416	-1.13717046092085	0.133320766308751	-8.52958239294348	1.46876956920551e-17	5.37693348187678e-16
ENSG00000162601	MYSM1	2693.48587704805	1.05913379457935	0.124340624075295	8.51800288486557	1.62328161145854e-17	5.8929528061905e-16
ENSG00000173258	ZNF483	1023.96597177623	1.13393602575536	0.133420890670193	8.4989391096059	1.91331228193348e-17	6.90261146691727e-16
ENSG00000129559	NEDD8	1550.37443264857	-1.13876577906737	0.13442702365806	-8.47125635961437	2.42760303863883e-17	8.6150182120185e-16
ENSG00000101452	DHX35	812.86888475144	1.08238192269294	0.128091116659797	8.45009358117851	2.91069422439173e-17	1.02874109487699e-15
ENSG00000124575	H1-3	17526.9931837946	-3.06023892112385	0.363033029659949	-8.42964323105906	3.46720658448399e-17	1.21331826298648e-15
ENSG00000143469	SYT14	613.00981278102	1.12255923850773	0.133175695724611	8.42915993342379	3.48155483184584e-17	1.21567785082264e-15
ENSG00000189184	PCDH18	669.243033307473	-1.23704518001605	0.14682436023637	-8.42534016851531	3.59703686522708e-17	1.25348444988845e-15
ENSG00000163584	RPL22L1	1690.98492791072	-1.10409353866338	0.131151158605842	-8.41848101381698	3.81396964111941e-17	1.32642236178851e-15
ENSG00000162851	TFB2M	647.50239546004	1.01823757408362	0.12105095894568	8.41164401300227	4.04303372455021e-17	1.40048433139848e-15
ENSG00000179046	TRIML2	42.7560838273194	4.83179732910999	0.574654275295278	8.40818129583607	4.16417146209262e-17	1.43957808259103e-15
ENSG00000175906	ARL4D	787.483886802282	1.01359450954053	0.120560778604978	8.40733214623313	4.19442009180077e-17	1.44715815429213e-15
ENSG00000239672	NME1	3545.41445953821	-1.09776828871151	0.131467607017157	-8.35010474152961	6.82024574471913e-17	2.30285928650332e-15
ENSG00000168994	PXDC1	503.628002719559	1.09476939184193	0.131174095169384	8.34592676570982	7.06575841366265e-17	2.38113319874379e-15
ENSG00000178449	COX14	508.19237565634	-1.13389129720286	0.136156855378904	-8.32783111836282	8.23368566275843e-17	2.75419907974893e-15
ENSG00000205707	ETFRF1	367.782971412065	-1.241010476451	0.149058561834581	-8.3256571187653	8.38622209703147e-17	2.79900222735663e-15
ENSG00000170860	LSM3	1836.60034768312	-1.04822262949031	0.126183964836199	-8.30709853546782	9.80705072070421e-17	3.26695028701773e-15
ENSG00000136167	LCP1	1086.79300142016	-1.05668967207761	0.127373269037132	-8.2960081033138	1.07668193793964e-16	3.57298133947182e-15
ENSG00000160712	IL6R	624.760944136556	1.23593348583334	0.149626462322843	8.26012636164996	1.45518335345386e-16	4.77437421381304e-15
ENSG00000125848	FLRT3	1024.36572162956	-1.01240437627101	0.122586769713292	-8.25867570080229	1.47297524000204e-16	4.82364716542289e-15
ENSG00000118946	PCDH17	775.991384602184	-1.0333309437793	0.1254166862593	-8.23918231775696	1.73391552481586e-16	5.63571160019123e-15
ENSG00000119655	NPC2	714.762480997457	-1.05801474903115	0.128992999829875	-8.20210980771464	2.36204387719125e-16	7.55029062141152e-15
ENSG00000115461	IGFBP5	581.072360937911	-1.17636741110089	0.143444639805649	-8.20084607340322	2.38701013977651e-16	7.61609528817866e-15
ENSG00000166188	ZNF319	725.656040802407	1.02758929408019	0.125624357553778	8.17985710804766	2.84180662931765e-16	8.98475917767356e-15
ENSG00000196517	SLC6A9	355.613603353643	1.40054406473085	0.171931544038894	8.14594013309169	3.76346309281873e-16	1.17491669158034e-14
ENSG00000131015	ULBP2	411.631477627725	1.26135937289865	0.155801371688129	8.09594523611473	5.68213837495173e-16	1.75812640928889e-14
ENSG00000185436	IFNLR1	1247.72348853301	1.06148544625032	0.131798651283261	8.05384149166274	8.02351142767222e-16	2.45635282070057e-14
ENSG00000120509	PDZD11	518.128030011559	-1.07619680484132	0.134169866892887	-8.02115131932338	1.04758579632072e-15	3.17913951347662e-14
ENSG00000134470	IL15RA	123.755332153793	2.16477979023453	0.26992816550666	8.01983663383625	1.05885896278416e-15	3.20775235258777e-14
ENSG00000179348	GATA2	2942.34839875938	1.21993986448463	0.15220582569712	8.01506682741717	1.10077148419288e-15	3.32314502406769e-14
ENSG00000137270	GCM1	104.278687338604	2.55063212937311	0.318380684368878	8.01126530156563	1.13534232037766e-15	3.42157150936691e-14
ENSG00000240344	PPIL3	493.208786624991	-1.05517441043111	0.131856430224191	-8.00244939618817	1.21968302651026e-15	3.65044202202872e-14
ENSG00000127080	IPPK	344.707659376361	1.21582286203439	0.152048190537137	7.99629944782162	1.28214340559742e-15	3.83078894844219e-14
ENSG00000133131	MORC4	3775.12684882505	1.00269187880236	0.126135714608402	7.94930985181549	1.87553414964152e-15	5.53712450392469e-14
ENSG00000171786	NHLH1	125.165640856455	2.08061941333315	0.262127705811927	7.93742655660358	2.06419195496133e-15	6.04280032067721e-14
ENSG00000112414	ADGRG6	788.84413926731	1.19506199486522	0.151007881416414	7.91390478202759	2.49439103085029e-15	7.19319496442052e-14
ENSG00000129474	AJUBA	1068.37676823899	1.04644478979328	0.13248987594036	7.89830002002822	2.82732945129428e-15	8.09957690750515e-14
ENSG00000165113	GKAP1	471.725733577854	1.24844967898374	0.158279839781044	7.88761020172109	3.08028111680429e-15	8.76644981016528e-14
ENSG00000163545	NUAK2	180.34913024864	1.56487225827263	0.198559062794074	7.88114244825765	3.24401221790784e-15	9.21734125117638e-14
ENSG00000154040	CABYR	392.550222593888	-1.21482537610801	0.154291398906434	-7.87357807835236	3.44639832433777e-15	9.76049193190708e-14
ENSG00000165566	AMER2	141.195104057515	1.74750385460268	0.222176441222537	7.86538772962134	3.67955979609225e-15	1.03366502898624e-13
ENSG00000087494	PTHLH	77.3084952746167	2.3308815268647	0.296706503498658	7.85584912827919	3.97072805440231e-15	1.11008022729906e-13
ENSG00000133794	ARNTL	641.387131035259	1.14379456972879	0.146236408432233	7.82154445661751	5.21791370113545e-15	1.43794455386758e-13
ENSG00000011021	CLCN6	486.900381430985	1.49609004955122	0.191343655033699	7.81886417549479	5.33020843437984e-15	1.46656636812391e-13
ENSG00000132432	SEC61G	497.919052573955	-1.47899597136641	0.189504121619916	-7.80455833215492	5.97102839486412e-15	1.63255051506749e-13
ENSG00000115163	CENPA	1180.14433177302	-1.06215629831802	0.136186196255147	-7.79929484430309	6.22540574744361e-15	1.69676458530246e-13
ENSG00000085871	MGST2	335.64532521185	-1.17244279424182	0.150519717264433	-7.78929708047532	6.73830044496381e-15	1.81944575213472e-13
ENSG00000154723	ATP5PF	1263.7173639716	-1.09716252948272	0.140979805972567	-7.78240913238468	7.11563108413202e-15	1.91835207630964e-13
ENSG00000232112	TMA7	422.505926931439	-1.06102283132213	0.137510963613667	-7.71591445103275	1.20117863418789e-14	3.15995389862226e-13
ENSG00000162687	KCNT2	388.900415830452	1.14738444911129	0.149363448026706	7.68182888296835	1.56833239841552e-14	4.0764920890953e-13
ENSG00000176422	SPRYD4	357.415435577029	-1.11535194423633	0.145651905985971	-7.65765430040961	1.89359774684423e-14	4.87097207394591e-13
ENSG00000175854	SWI5	393.232088001263	-1.15702375077342	0.152091757168188	-7.60740603117593	2.79651704085245e-14	7.10944953558235e-13
ENSG00000137288	UQCC2	912.784557316748	-1.12428503555459	0.148260809669028	-7.58315726228935	3.37245652589432e-14	8.51141459053359e-13
ENSG00000197747	S100A10	773.895970865866	-1.11005235468403	0.146680581079394	-7.56782081523927	3.79536998401489e-14	9.4960703096453e-13
ENSG00000187193	MT1X	105.39902062936	-1.90702771570422	0.25372093245224	-7.51624116020933	5.63735255273084e-14	1.38262233482985e-12
ENSG00000137135	ARHGEF39	517.002331391188	-1.01320552305535	0.134818104900639	-7.51535206493284	5.67579843278728e-14	1.3900909710949e-12
ENSG00000157766	ACAN	116.351978750533	1.95800872169315	0.260978441260062	7.50256884147002	6.25791290678965e-14	1.52621104538801e-12
ENSG00000106211	HSPB1	2011.09460383045	2.11352186346767	0.282129150081331	7.49132751032067	6.81804458132922e-14	1.65816751363264e-12
ENSG00000196862	RGPD4	32.0342604438123	4.55396153728814	0.608944935850653	7.4784455361741	7.52068567017939e-14	1.82140951418871e-12
ENSG00000013588	GPRC5A	358.338639223528	1.25401684144545	0.167782191346517	7.47407595157437	7.77482285334569e-14	1.87512336472716e-12
ENSG00000221886	ZBED8	455.025249738138	-1.12370422150712	0.150772023219759	-7.45300220498639	9.1239758025463e-14	2.18535558168702e-12
ENSG00000121851	POLR3GL	335.269278916897	-1.08985227838925	0.146816616395813	-7.423221602186	1.14305288369758e-13	2.71537521784388e-12
ENSG00000107249	GLIS3	285.942199150777	1.15268718369207	0.155538756616084	7.41093222531824	1.25414669319523e-13	2.95907148547787e-12
ENSG00000108018	SORCS1	122.647870231996	1.76405296035094	0.238224619293364	7.40499854961918	1.31151902558868e-13	3.0860628330124e-12
ENSG00000203965	EFCAB7	659.982501673748	1.01854663137115	0.138362517266445	7.36143466810258	1.81944057746376e-13	4.21281653815143e-12
ENSG00000156298	TSPAN7	381.354653723021	-1.21273070804793	0.164844352240989	-7.35682291544338	1.88338930604089e-13	4.35508731951397e-12
ENSG00000087884	AAMDC	292.601177125735	-1.2044317270635	0.164627351760756	-7.3161094689407	2.55263452821187e-13	5.80232180536944e-12
ENSG00000136010	ALDH1L2	1405.26787359935	1.01506622515495	0.139033252159762	7.3008881644266	2.8587429536647e-13	6.44755917266868e-12
ENSG00000167700	MFSD3	623.726622892715	-1.16943147604097	0.160268233155249	-7.29671409622494	2.94880465280147e-13	6.63347530498897e-12
ENSG00000178700	DHFR2	345.747028387942	-1.32109937409506	0.181170214549149	-7.29203405417763	3.05309961100034e-13	6.84775091868751e-12
ENSG00000196639	HRH1	190.112899009893	1.54814375868782	0.212486782925222	7.28583555821749	3.19682718748857e-13	7.13602412878547e-12
ENSG00000183578	TNFAIP8L3	258.190891878409	1.38308973753234	0.189909836729017	7.282875712783	3.26778265037483e-13	7.27573271541202e-12
ENSG00000250254	PTTG2	312.188536107037	-1.24478649412872	0.171320506426063	-7.26583478006431	3.70741511569267e-13	8.18124891456597e-12
ENSG00000054148	PHPT1	1012.57088703403	-1.02904252581334	0.141851142834066	-7.25438304728419	4.03496741163192e-13	8.83678190439136e-12
ENSG00000167995	BEST1	123.264959994933	1.64725753685546	0.227320283969134	7.24641685332016	4.27941680847291e-13	9.33686058752013e-12
ENSG00000152137	HSPB8	190.248888995376	1.87476249117159	0.259849809383064	7.21479263587937	5.40162259684535e-13	1.16826884746945e-11
ENSG00000173436	MICOS10	328.089555977078	-1.24164214959382	0.173444920983807	-7.15871149498657	8.1438872142625e-13	1.72910933783652e-11
ENSG00000120875	DUSP4	357.638415695483	1.1697366707963	0.163652352988732	7.14769234559579	8.82488183824633e-13	1.86685973583048e-11
ENSG00000128045	RASL11B	299.092843195261	1.16647331949755	0.163874954025541	7.11806954536657	1.09449146565846e-12	2.2930255537753e-11
ENSG00000204682	MIR1915HG	379.532359596877	-1.31465077096849	0.184939255921193	-7.10855445167733	1.17264633911984e-12	2.44205355580299e-11
ENSG00000120885	CLU	898.299201326121	1.12742844170424	0.158659994829516	7.10594023979192	1.19506119875254e-12	2.48575588338612e-11
ENSG00000095370	SH2D3C	63.0282962710248	2.49029119182106	0.352665019724678	7.06135015535481	1.64892495431884e-12	3.36144853817705e-11
ENSG00000274641	H2BC17	11601.9956698407	-1.83807996324267	0.260565781844939	-7.05418781479337	1.7361175480642e-12	3.52679299571127e-11
ENSG00000160539	PLPP7	182.219330036726	-1.55208958526934	0.220425332197479	-7.04133944041797	1.90400532050723e-12	3.8588284986364e-11
ENSG00000170043	TRAPPC1	577.198911889371	-1.10855797419808	0.157533344895401	-7.03697350509593	1.96460192392955e-12	3.96776572069814e-11
ENSG00000099617	EFNA2	157.627403196415	1.39158611153165	0.198022325907184	7.02742029292146	2.10386918652042e-12	4.22450130304892e-11
ENSG00000160606	TLCD1	320.136097438889	-1.1076620247838	0.157798607825148	-7.01946639485673	2.22717173562047e-12	4.46178448280003e-11
ENSG00000184208	C22orf46	667.354073898237	-1.0148273853791	0.144928815910229	-7.00224713081006	2.51889249880896e-12	4.99441524079691e-11
ENSG00000167550	RHEBL1	70.2605447866306	2.09831015854879	0.299699339888488	7.00138398479465	2.53446255032192e-12	5.01956370017629e-11
ENSG00000188573	FBLL1	147.917926921415	1.47301945113639	0.210489270044866	6.99807382496227	2.59505351479248e-12	5.13371849473567e-11
ENSG00000128165	ADM2	284.394207410586	1.51510590303461	0.216691263368982	6.99200272073123	2.70989624826546e-12	5.34267413391021e-11
ENSG00000268043	NBPF12	460.792716734717	1.19104161935343	0.17034142887954	6.99208423451522	2.70832179097449e-12	5.34267413391021e-11
ENSG00000170310	STX8	422.665209220516	-1.04268809403546	0.149436209040905	-6.9774795595226	3.00522525002278e-12	5.89152895971207e-11
ENSG00000205927	OLIG2	346.661155082068	1.12633459847516	0.161570950092931	6.97114548021981	3.14370668992124e-12	6.12846587791933e-11
ENSG00000185950	IRS2	213.754947747168	1.44653532049506	0.207732205805422	6.96346199611433	3.32010756822751e-12	6.45786918388234e-11
ENSG00000172590	MRPL52	541.941967650285	-1.0155118170294	0.146106736245408	-6.95047910264519	3.64047726231267e-12	7.03380656826166e-11
ENSG00000095637	SORBS1	451.131040905783	1.20857377532255	0.173969463240194	6.94704549185114	3.73015447312439e-12	7.19109269768959e-11
ENSG00000178878	APOLD1	417.991081510699	-1.19671019558554	0.172802138935016	-6.92532050217025	4.34989565492117e-12	8.32126903668034e-11
ENSG00000116717	GADD45A	2638.47034056259	1.02855912547385	0.148912608107058	6.90713256955642	4.94547748024902e-12	9.36785489150873e-11
ENSG00000108176	DNAJC12	488.061103271728	-1.01608588713793	0.147647737747063	-6.881824961508	5.90905946801436e-12	1.10249608464916e-10
ENSG00000124194	GDAP1L1	38.3615843979987	2.90019634226007	0.422306157226604	6.86752085573753	6.53272045531756e-12	1.21106051170061e-10
ENSG00000187678	SPRY4	34.4254145950394	3.43370813150841	0.501114540492468	6.85214228294782	7.27521398560698e-12	1.34013449148008e-10
ENSG00000183648	NDUFB1	619.857409744027	-1.01017305481114	0.147437241663098	-6.85154607761478	7.30560588044353e-12	1.34430879000034e-10
ENSG00000215817	ZC3H11B	414.68018392433	1.05495352922719	0.154021377993023	6.84939677188823	7.41620411262852e-12	1.3617779653062e-10
ENSG00000166352	C11orf74	373.488994172022	-1.07657853314877	0.1575912472427	-6.83146146746829	8.40538700466343e-12	1.53369648084042e-10
ENSG00000163083	INHBB	232.184906324438	1.27675778417772	0.18702142304599	6.82679964350264	8.68298272085564e-12	1.57930265432235e-10
ENSG00000185745	IFIT1	228.004041915722	-1.29739313951824	0.190057839003505	-6.82630690909998	8.71284303821801e-12	1.57985013129899e-10
ENSG00000077092	RARB	636.994191980126	-1.16344111760584	0.170455290007711	-6.82549140923234	8.76248454638103e-12	1.58554468030198e-10
ENSG00000244405	ETV5	162.088295383499	1.87347033504678	0.274597489298727	6.82260547913708	8.94039391046572e-12	1.61605519448117e-10
ENSG00000153165	RGPD3	32.0048585500604	3.31653877918316	0.487084396968844	6.80896123920656	9.83059588398561e-12	1.77144281685623e-10
ENSG00000171621	SPSB1	396.601376521649	1.00093344328729	0.147255068642824	6.79727667449675	1.06615231719353e-11	1.91324279088527e-10
ENSG00000237651	C2orf74	265.931854680163	-1.46610317238282	0.215686151507702	-6.7973913120262	1.06530460157861e-11	1.91324279088527e-10
ENSG00000167522	ANKRD11	4929.47307211013	1.03038763179557	0.152061019389557	6.77614575998513	1.23424161476999e-11	2.19002320808524e-10
ENSG00000076356	PLXNA2	542.367219392614	1.05838978926963	0.156642619427033	6.75671661480768	1.41153886910332e-11	2.48433698328316e-10
ENSG00000182175	RGMA	449.572220070749	-1.0137200323358	0.150479084651117	-6.73661748199822	1.62116223277285e-11	2.83320503172735e-10
ENSG00000169814	BTD	437.719096929826	-1.06315558483061	0.157853658730593	-6.73507090922155	1.63850008237014e-11	2.85776107646283e-10
ENSG00000198369	SPRED2	792.691046331835	1.0725637540625	0.159673897364967	6.71721409549449	1.85231719946945e-11	3.21456524766211e-10
ENSG00000188092	GPR89B	202.136306623527	1.32965845265495	0.198595629173946	6.69530572342221	2.15221201364726e-11	3.70542719854576e-10
ENSG00000158373	H2BC5	31020.8784670166	-1.82144200633441	0.272352273417056	-6.68781642055623	2.26525044999727e-11	3.87701181840576e-10
ENSG00000255508	TUT1	109.528008185966	1.57435736171924	0.236394262508395	6.65987974925294	2.74051717900219e-11	4.65379426031925e-10
ENSG00000100068	LRP5L	364.770117972057	1.05704064154619	0.159149298039854	6.64181780607975	3.09837819143374e-11	5.19052970817353e-10
ENSG00000103024	NME3	524.709865937971	-1.08672686300546	0.163970587717295	-6.6275719208808	3.41253383830905e-11	5.71131385123734e-10
ENSG00000169427	KCNK9	39.1744499192371	3.05352196217257	0.461256102001031	6.62001423704904	3.59164275650495e-11	5.98228696291806e-10
ENSG00000187475	H1-6	124.539024046345	-1.72560957919565	0.261538709833629	-6.59791271545749	4.16986626220537e-11	6.87296724488049e-10
ENSG00000115255	REEP6	176.161399724487	-1.31515508249752	0.19974480966339	-6.58417650357881	4.57413479451782e-11	7.48256161259364e-10
ENSG00000176731	RBIS	288.097712858926	-1.16866988778247	0.177828273370688	-6.57190145093715	4.96767396499598e-11	8.07316659601075e-10
ENSG00000161920	MED11	288.399077933134	-1.05413396044987	0.160627607579286	-6.56259516241347	5.28792715064222e-11	8.55365257883884e-10
ENSG00000272968	RBAK-RBAKDN	196.998104305214	1.23026872442526	0.187493055794963	6.56167621360148	5.32062498664729e-11	8.59854534319792e-10
ENSG00000185201	IFITM2	120.604078239769	-1.68398227094859	0.256718039296965	-6.55965695110581	5.39317028373261e-11	8.69961392057759e-10
ENSG00000114737	CISH	172.562456059621	1.28376684268937	0.196166995746487	6.54425499969641	5.97926987156683e-11	9.5563900548415e-10
ENSG00000184949	FAM227A	323.323228758388	1.06730258158615	0.163988331602573	6.50840563566902	7.59525965688904e-11	1.19849337725629e-09
ENSG00000137801	THBS1	59.0507474145324	2.0681515631202	0.318842331391814	6.48643972113829	8.78884186118452e-11	1.37808089381549e-09
ENSG00000274997	H2AC12	22630.7238853923	-1.80519965904855	0.278559984977579	-6.48047011918761	9.14372622456867e-11	1.4234579706269e-09
ENSG00000175505	CLCF1	45.8825719859445	2.5768818072735	0.397742330865156	6.47877182614269	9.24722184285509e-11	1.43828211650632e-09
ENSG00000128594	LRRC4	314.478140665778	1.40082501294313	0.216240775695708	6.47807985536622	9.28971883268196e-11	1.44360072190801e-09
ENSG00000160446	ZDHHC12	440.401967968017	-1.01039742095023	0.156499439003033	-6.45623669571522	1.07338683264382e-10	1.65470954191874e-09
ENSG00000114200	BCHE	335.133137970606	-1.13703710597183	0.176317160569504	-6.44881701984763	1.12726561392606e-10	1.73315842268437e-09
ENSG00000168772	CXXC4	188.381815484175	-1.24311936685548	0.192794777413345	-6.4478892194796	1.13418615090614e-10	1.74225821361368e-09
ENSG00000125816	NKX2-4	492.308136463648	1.08951251117393	0.169167204787091	6.44044755923679	1.19121709211887e-10	1.82342200834991e-09
ENSG00000187479	C11orf96	82.8375526022473	2.0104234522653	0.312958881385319	6.42392202888161	1.32807247860266e-10	2.01869338552638e-09
ENSG00000121871	SLITRK3	273.528088714898	-1.07600454732001	0.167899954872816	-6.40860533962077	1.46856796911672e-10	2.20716753802686e-09
ENSG00000138030	KHK	258.968350446612	-1.04524462331966	0.163119297031623	-6.40785389797884	1.47582227616466e-10	2.21615488430287e-09
ENSG00000138622	HCN4	46.1544485572748	2.41758436778585	0.378478059719226	6.38764733041416	1.684572832224e-10	2.4951479539645e-09
ENSG00000138449	SLC40A1	321.472264830759	1.07350700622429	0.168838641612844	6.35818315031165	2.04153971101531e-10	2.99076108128434e-09
ENSG00000080824	HSP90AA1	82132.4443214232	1.52015095342532	0.240647737944993	6.31691353680122	2.6683877281802e-10	3.86028237981078e-09
ENSG00000125148	MT2A	119.358052600912	-1.8708015722723	0.296844813551801	-6.30228822221224	2.93283125699342e-10	4.2182797955218e-09
ENSG00000277157	H4C4	25354.3623615835	-1.73346026075864	0.277002440022408	-6.25792415625803	3.90135456820011e-10	5.48872609922587e-09
ENSG00000197557	TTC30A	554.94480042373	-1.04754873766624	0.167819651487261	-6.24211007699395	4.31706952243644e-10	6.03938229490324e-09
ENSG00000182518	FAM104B	280.596384903886	-1.09323329429009	0.175323309173151	-6.23552737765406	4.50258594043393e-10	6.28374533853978e-09
ENSG00000136099	PCDH8	225.688675618287	1.05691021935148	0.169885988572281	6.22129128030943	4.93079781871349e-10	6.81029732085853e-09
ENSG00000177854	TMEM187	130.887621314202	-1.4594604148225	0.234590195138839	-6.22131890021548	4.92992974397793e-10	6.81029732085853e-09
ENSG00000163734	CXCL3	38.0235224801451	2.82292434454089	0.454280144117553	6.21406059915841	5.16326006091309e-10	7.1200578270593e-09
ENSG00000122641	INHBA	412.104187133726	2.70730619595684	0.43596807163105	6.20987263087461	5.30275637149256e-10	7.28929885722404e-09
ENSG00000160271	RALGDS	235.182967664306	1.11336230941638	0.180076133919557	6.18273107703288	6.30019900084649e-10	8.59922766292933e-09
ENSG00000106089	STX1A	243.438487361987	1.03053481488277	0.166879388678463	6.17532712124422	6.60266189894539e-10	8.95582587837452e-09
ENSG00000169758	TMEM266	161.735373360096	-1.36096577877127	0.220384658887733	-6.17541069165148	6.59917014832423e-10	8.95582587837452e-09
ENSG00000130208	APOC1	123.134544156249	-1.44823822449815	0.234906228427804	-6.16517592654315	7.04048205057905e-10	9.51258293531617e-09
ENSG00000107242	PIP5K1B	309.081640288472	1.05234070849455	0.170946730088155	6.15595693437289	7.46255019548253e-10	1.004019774041e-08
ENSG00000178096	BOLA1	370.890327344823	-1.00617026507259	0.163683465149684	-6.14704890413012	7.89377970177954e-10	1.05669696100265e-08
ENSG00000188729	OSTN	241.71690958041	-1.13988778049956	0.185517376420721	-6.14437203938513	8.02804775413981e-10	1.07137162238478e-08
ENSG00000170961	HAS2	348.726172655595	-1.06104258706459	0.173152251155675	-6.12780128460845	8.91017692301031e-10	1.18003858731322e-08
ENSG00000106028	SSBP1	746.184805570864	-1.10322838772834	0.180360886702636	-6.11678290064771	9.54833053804616e-10	1.25880151422354e-08
ENSG00000168389	MFSD2A	261.923037667058	1.00117769352067	0.165020162939451	6.06700221165106	1.30319763306617e-09	1.68736438133937e-08
ENSG00000105792	CFAP69	225.277778208967	1.13424543129899	0.187183677683463	6.05953171417569	1.36518410125093e-09	1.76237463523774e-08
ENSG00000142700	DMRTA2	169.574612970693	1.22732489027279	0.202939484169656	6.04773829644091	1.46893307015028e-09	1.88233435201497e-08
ENSG00000163191	S100A11	385.033479902779	-1.22194538517508	0.202348700598888	-6.03881014090284	1.55254787905755e-09	1.98655298520469e-08
ENSG00000148483	TMEM236	128.659775314413	1.70437990269987	0.283328273990688	6.0155658970904	1.79259360807167e-09	2.2670116546006e-08
ENSG00000204152	TIMM23B	332.764769766806	1.0261346145396	0.170980226568277	6.00148119542838	1.9552559011342e-09	2.45309847509542e-08
ENSG00000185130	H2BC13	5548.02564223239	-1.61146659281865	0.268919222480342	-5.99238157077615	2.06790022376916e-09	2.58509827398432e-08
ENSG00000073331	ALPK1	495.385379676764	-1.03474774060293	0.173392502914606	-5.96766136487767	2.40678222265188e-09	2.97452281945227e-08
ENSG00000232434	AJM1	113.210938961691	1.41431112320108	0.238253032017287	5.93617261121973	2.91752638448880e-09	3.55521137350215e-08
ENSG00000275714	H3C1	10245.8781509834	-1.97189071110723	0.334415558069901	-5.8965280278469	3.71229726047867e-09	4.46734512543001e-08
ENSG00000073861	TBX21	44.8510726556999	2.17419148798634	0.370261722927652	5.87203956918648	4.30465960516031e-09	5.14458597073076e-08
ENSG00000176928	GCNT4	77.4380440230912	1.69881910167093	0.290802926314306	5.84182258136843	5.16327800818365e-09	6.10361939390248e-08
ENSG00000067191	CACNB1	144.361584698429	1.28155987259322	0.220275011711257	5.81799933926743	5.95561372785005e-09	6.94581939058246e-08
ENSG00000196890	H2BU1	6193.8463630004	-1.67583011604734	0.288165308042865	-5.81551654301863	6.04469346480314e-09	7.03934984010604e-08
ENSG00000041353	RAB27B	108.291881164587	-1.47228513586824	0.257976325951394	-5.70705521306494	1.14947503548578e-08	1.28541616669211e-07
ENSG00000148450	MSRB2	247.388618464777	-1.01254326169629	0.17768877998507	-5.69840854206647	1.20930978222419e-08	1.34885746010882e-07
ENSG00000263956	NBPF11	307.035528163839	1.08820391622609	0.191969870992742	5.66861826076466	1.43953694174958e-08	1.58631862357944e-07
ENSG00000265763	ZNF488	140.862586110754	-1.28643135763954	0.227443387940759	-5.65605080581463	1.54895633517331e-08	1.70042940103085e-07
ENSG00000196659	TTC30B	336.415663981564	-1.00115599689912	0.177071559870361	-5.65396271220572	1.56790239145314e-08	1.72014225141821e-07
ENSG00000134940	ACRV1	164.656734719363	1.19292172623958	0.211205236357916	5.64816359106747	1.62170821705602e-08	1.77246286526632e-07
ENSG00000118514	ALDH8A1	207.293552726498	1.04755842118579	0.186240049285551	5.62477525754748	1.85749646111411e-08	2.01497229958286e-07
ENSG00000101096	NFATC2	128.607083652638	1.48204022258711	0.264148762839799	5.61062715817426	2.01594678179915e-08	2.17599618800158e-07
ENSG00000125740	FOSB	114.733456453079	1.68717832492054	0.300732836876208	5.61022315502927	2.02065882570059e-08	2.17837794916972e-07
ENSG00000138623	SEMA7A	107.99191798416	1.46607843877446	0.262101920874736	5.59354328225288	2.22481729937037e-08	2.39105982810577e-07
ENSG00000105404	RABAC1	359.0197162317	-1.19775240176035	0.214794353509841	-5.57627508446339	2.45723256508836e-08	2.62946566611209e-07
ENSG00000175536	LIPT2	215.440149130092	-1.18950146683609	0.214844912243866	-5.53655869442192	3.08472494783368e-08	3.25487148773543e-07
ENSG00000164120	HPGD	164.621534771813	-1.1344701138845	0.205304644585168	-5.52578884017345	3.28008450562482e-08	3.43805843690838e-07
ENSG00000170439	METTL7B	179.964035754622	-1.03601572166923	0.189173469302262	-5.47653815035704	4.3372729831118e-08	4.42350967174962e-07
ENSG00000170965	PLAC1	181.692318418166	-1.0755363679782	0.196735748089315	-5.46690867533603	4.57951840599852e-08	4.62983985825048e-07
ENSG00000104325	DECR1	270.455662939222	-1.06192172564288	0.194349805331633	-5.46397113097613	4.65599288557854e-08	4.69623319532049e-07
ENSG00000173575	CHD2	6889.35673305472	1.40609703750918	0.25862519444306	5.43681384382196	5.42417562002658e-08	5.40521431843221e-07
ENSG00000204262	COL5A2	269.561087097633	-1.01238610730387	0.187195629067806	-5.40817172038332	6.36713626502309e-08	6.26233781179222e-07
ENSG00000196787	H2AC11	33627.3436212106	-1.73824944116794	0.322469536519863	-5.39042992999393	7.02893189072725e-08	6.85123860133723e-07
ENSG00000198960	ARMCX6	201.283113620102	-1.00374387536586	0.188071278665298	-5.33703967181601	9.44763744007359e-08	9.05151335787546e-07
ENSG00000125611	CHCHD5	170.484297240697	-1.16102043029139	0.217885184365494	-5.32858823637969	9.8979108687712e-08	9.45685560972871e-07
ENSG00000175592	FOSL1	161.939008045161	1.59061528095326	0.298612286612554	5.32669066968788	1.00018281080145e-07	9.53523651850551e-07
ENSG00000158406	H4C8	12235.925776172	-1.67336704746658	0.315328421090496	-5.30674349517749	1.11601048811694e-07	1.05583821424731e-06
ENSG00000142279	WTIP	159.563349542605	1.01820273487027	0.192479566957289	5.28992635928057	1.22365617468061e-07	1.14892857567609e-06
ENSG00000113430	IRX4	24.9015597172277	2.68469877054561	0.509553361932195	5.26872938364178	1.37371305559707e-07	1.28083090207922e-06
ENSG00000187775	DNAH17	422.712184850326	1.01315620082191	0.192364796495272	5.26684829698979	1.3878580134535e-07	1.29305037761922e-06
ENSG00000240038	AMY2B	199.238879221258	-1.10531825572883	0.209871027007945	-5.26665481885211	1.38932085030159e-07	1.29305037761922e-06
ENSG00000154556	SORBS2	140.788504007727	-1.10381534141433	0.209733947723487	-5.26293122022192	1.41776628097937e-07	1.31766637412882e-06
ENSG00000169169	CPT1C	96.1743831021171	-1.40193064130577	0.267513895326397	-5.24058998727992	1.60064008024034e-07	1.47189478346374e-06
ENSG00000196220	SRGAP3	265.994346495994	-1.09330275038902	0.209447224756653	-5.21994383864137	1.78977396555492e-07	1.63543770294454e-06
ENSG00000204767	INSYN2B	65.9826404731808	-1.94383960382506	0.372704451023009	-5.21549876447561	1.83323282158113e-07	1.66900971384682e-06
ENSG00000130487	KLHDC7B	18.051765236391	5.91917335108642	1.14035451531011	5.19064314791331	2.09568932901543e-07	1.8881835099611e-06
ENSG00000186469	GNG2	274.074264423743	-1.02460760101011	0.197784881041345	-5.18041417329533	2.21393776047751e-07	1.98444142870843e-06
ENSG00000197153	H3C12	5061.5941094726	-1.3479090664988	0.260274632311125	-5.17879539212085	2.23323240883939e-07	1.99967447771927e-06
ENSG00000213977	TAX1BP3	183.625459283245	-1.04808809666769	0.202488445066969	-5.17603903926988	2.26646052300341e-07	2.02629727683837e-06
ENSG00000169629	RGPD8	123.337786245526	1.19083712105561	0.23141459757745	5.14590321233758	2.66236674603326e-07	2.35362965667374e-06
ENSG00000119508	NR4A3	119.0315326213	1.28588634215299	0.250297873979707	5.13742414870549	2.7852983107801e-07	2.44861235218176e-06
ENSG00000116254	CHD5	68.3700908601388	1.67614846272778	0.327126303018356	5.12385719907618	2.99347731349815e-07	2.61970694536585e-06
ENSG00000148680	HTR7	190.728295515375	1.0093841946887	0.19751970975168	5.11029606087258	3.21654357599536e-07	2.80503892893597e-06
ENSG00000164604	GPR85	146.211514787625	-1.12986575879869	0.222799053375792	-5.07123231306087	3.95247927615715e-07	3.39070854134666e-06
ENSG00000171951	SCG2	45.4665056508833	1.84116637897237	0.363705066052128	5.06225112275035	4.14334760705672e-07	3.54477358542802e-06
ENSG00000176907	TCIM	246.50795198048	1.18800837688194	0.235327522260537	5.04831889389745	4.45714715904937e-07	3.791845985749e-06
ENSG00000187630	DHRS4L2	148.853968661325	-1.02948058363601	0.204117403079216	-5.04357084749152	4.56923475890211e-07	3.87393579827152e-06
ENSG00000278637	H4C1	3846.32926762453	-1.76427410921862	0.350469362476064	-5.03403235236893	4.80268564172509e-07	4.05801266394352e-06
ENSG00000115129	TP53I3	261.589825662326	-1.25538779561523	0.249393240966516	-5.03376832006357	4.80930861402451e-07	4.06163513789568e-06
ENSG00000278705	H4C2	19652.3588018755	-1.60260870306879	0.319411458104573	-5.01738012962612	5.23808629451355e-07	4.38330522499019e-06
ENSG00000260314	MRC1	64.9732235650422	1.61811270349359	0.324054775206958	4.99333084186209	5.9346766310683e-07	4.91887950131776e-06
ENSG00000147234	FRMPD3	171.788213745271	1.21194062642453	0.242962642982376	4.98817683059383	6.09517666136828e-07	5.03989666973528e-06
ENSG00000196747	H2AC13	11543.7083331619	-1.38246378415299	0.277681621284438	-4.97859302952171	6.40481566515391e-07	5.28086010437939e-06
ENSG00000119888	EPCAM	91.2257536860529	1.48768884987955	0.299309077712262	4.97041005655606	6.68114496657996e-07	5.4852894156685e-06
ENSG00000166670	MMP10	14.5246727992457	6.518875894638	1.31164433963142	4.97000268873941	6.69519732152672e-07	5.49164085962397e-06
ENSG00000140280	LYSMD2	104.483089804012	1.23548851500273	0.248731467205164	4.96715807165506	6.79412066613513e-07	5.56752894738095e-06
ENSG00000198576	ARC	95.7074333290294	1.42324785921007	0.28692581826347	4.96033388638163	7.03721171366177e-07	5.73968454450584e-06
ENSG00000028277	POU2F2	52.9520652824636	1.68282456263168	0.340542949640648	4.9415927254035	7.74869487943142e-07	6.26707233760153e-06
ENSG00000119737	GPR75	108.138451014743	1.56117404448127	0.315958526827284	4.94107267861353	7.76939384311588e-07	6.28089212170814e-06
ENSG00000150779	TIMM8B	1378.98301969697	-1.43422787043247	0.290762261568607	-4.9326479395747	8.11222945383964e-07	6.53677284396744e-06
ENSG00000130176	CNN1	20.7815966705743	2.88517159922441	0.588774597997494	4.90029904319461	9.56908912186401e-07	7.58417915861866e-06
ENSG00000105550	FGF21	26.8790744829453	2.74013565854509	0.562408182524605	4.8721475677058	1.10391663131904e-06	8.64684968558866e-06
ENSG00000186352	ANKRD37	44.2139856211246	1.89248307612664	0.388518618237355	4.87102287327315	1.11021985064209e-06	8.68839468173504e-06
ENSG00000156875	MFSD14A	214.048711413977	1.16097934440198	0.239655072086196	4.84437627084484	1.27010036007966e-06	9.80718257612131e-06
ENSG00000014257	ACPP	46.2937547146647	-1.87400596023717	0.387390693386613	-4.83750898570744	1.31476443007618e-06	1.01251874407675e-05
ENSG00000171056	SOX7	124.914729181111	1.26005811214657	0.260476755129251	4.83750694575919	1.31477791944638e-06	1.01251874407675e-05
ENSG00000166401	SERPINB8	28.3926001915242	2.24724340897893	0.469691171536807	4.78451277171351	1.7140259917744e-06	1.28249560976614e-05
ENSG00000243477	NAA80	126.223501172599	-1.06279327988073	0.222440135606034	-4.77788451704173	1.77149067216172e-06	1.32094559597856e-05
ENSG00000112309	B3GAT2	131.913130323465	-1.10248499628391	0.230775310925192	-4.77730911449749	1.77656563109632e-06	1.32416201282186e-05
ENSG00000043591	ADRB1	58.5432040718591	1.6851013018589	0.353834024576008	4.7624060571284	1.91298260480179e-06	1.41552572403823e-05
ENSG00000124253	PCK1	29.3878171053806	2.29765548599504	0.482681037113521	4.76019422626429	1.93406745369784e-06	1.42991066974284e-05
ENSG00000270629	NBPF14	109.308823183793	1.2904541460873	0.272303456812399	4.7390296149503	2.14744121007551e-06	1.57560570472587e-05
ENSG00000184564	SLITRK6	23.9352736316216	-2.60602351600326	0.550115745553942	-4.73722764175585	2.16661746788877e-06	1.58632889048917e-05
ENSG00000124635	H2BC11	29232.8815703992	-1.37806393021553	0.291304857353816	-4.73065894861391	2.23792222433019e-06	1.63277246377493e-05
ENSG00000168542	COL3A1	93.4934228425809	-1.39623940884511	0.29616413798337	-4.71441079379946	2.42411174190769e-06	1.7549075387191e-05
ENSG00000156218	ADAMTSL3	119.965222223074	1.08226292378569	0.229615559972449	4.71336926781244	2.4365406801902e-06	1.76243784891129e-05
ENSG00000278463	H2AC4	6904.12470138403	-1.64406484790496	0.34886935661399	-4.7125516091803	2.44634096452688e-06	1.76879097846811e-05
ENSG00000165507	DEPP1	73.1347319033605	-1.32318793268011	0.280825146599923	-4.71178578094071	2.45555433234786e-06	1.77471464194501e-05
ENSG00000003137	CYP26B1	184.280865339212	1.00440260021807	0.213273397163334	4.70946031515056	2.48373565914701e-06	1.79284679854327e-05
ENSG00000185269	NOTUM	88.6972732531629	1.36880269053218	0.290914572339656	4.70517059191537	2.53653761622606e-06	1.82641211629627e-05
ENSG00000080031	PTPRH	44.1980655521307	1.81452703868321	0.386716717702038	4.69213498052413	2.70368640738878e-06	1.93714101312379e-05
ENSG00000163803	PLB1	7.95775345197237	6.63151081838378	1.41557186485954	4.68468679196432	2.80388360694167e-06	2.00315250785163e-05
ENSG00000180739	S1PR5	116.741929624792	-1.04362967156029	0.223209662926798	-4.67555775980252	2.93155748880876e-06	2.08409048131216e-05
ENSG00000239474	KLHL41	82.9679197793874	-1.25062299483616	0.270523420428036	-4.62297494559753	3.7827542642329e-06	2.62273978870598e-05
ENSG00000276966	H4C5	21287.3996563749	-1.35173239381941	0.293156518744348	-4.6109579947571	4.00817531136223e-06	2.7690965629431e-05
ENSG00000185885	IFITM1	119.921840295924	-1.10591943478253	0.239978714520149	-4.60840636218042	4.05767038716113e-06	2.80106511958495e-05
ENSG00000164898	FMC1	124.975691254182	-1.06392395454672	0.231364930464653	-4.59846681348825	4.25611493964483e-06	2.9275942517992e-05
ENSG00000186132	C2orf76	92.1634805089804	-1.27225893258867	0.277446089095682	-4.58560773639131	4.52667777875813e-06	3.09290372867683e-05
ENSG00000189120	SP6	103.454138821481	1.09563764558615	0.239109465989777	4.58215922590447	4.60199265175957e-06	3.13942919660444e-05
ENSG00000228594	FNDC10	144.18325621739	-1.09399008870002	0.238909071280654	-4.57910653135007	4.66966332106031e-06	3.17438528107575e-05
ENSG00000277775	H3C7	4066.06763142488	-2.04264669859032	0.446901049567902	-4.57069120908376	4.86118141680141e-06	3.29427449948401e-05
ENSG00000128016	ZFP36	46.599956850725	1.84710290176946	0.405201712079356	4.55847753527684	5.1525774767451e-06	3.47684011420724e-05
ENSG00000163273	NPPC	95.2583147175095	1.23741333817343	0.271504640659848	4.55761395151882	5.17380216262523e-06	3.48980782800195e-05
ENSG00000083807	SLC27A5	147.082364775973	-1.10028472775464	0.241875158437527	-4.54897780682523	5.3907127244564e-06	3.62627093096991e-05
ENSG00000189366	ALG1L	86.0659666362109	-1.40631575536342	0.309840919721008	-4.53883159341805	5.65667888595827e-06	3.78905967441943e-05
ENSG00000275379	H3C11	59.7917729108491	-1.72871038737187	0.383803495572258	-4.50415487955452	6.66375956023979e-06	4.39424023485057e-05
ENSG00000164438	TLX3	59.6186436477406	1.58838600444622	0.353461923020615	4.49379664681329	6.9964443281354e-06	4.59619079795793e-05
ENSG00000137218	FRS3	117.961239699353	1.14590835749628	0.256014747508464	4.47594667357354	7.60734724212012e-06	4.94150770239921e-05
ENSG00000132510	KDM6B	460.682640580337	1.71627180792949	0.383531801895157	4.47491394311718	7.6442094943177e-06	4.96174538621465e-05
ENSG00000141052	MYOCD	12.8153235676088	5.42788056112033	1.21328788203263	4.47369551901149	7.68791951035122e-06	4.9882549390111e-05
ENSG00000140873	ADAMTS18	34.2352001458346	1.85288767487864	0.415332292892403	4.46121745548606	8.14953424984556e-06	5.25833955734933e-05
ENSG00000123349	PFDN5	2079.99192566228	-1.2643721371878	0.284413580514292	-4.44554066265575	8.76710953218547e-06	5.63590638281601e-05
ENSG00000173208	ABCD2	120.010215172336	-1.188274926704	0.268712046108852	-4.42211260682614	9.77404905792532e-06	6.23938836520791e-05
ENSG00000188483	IER5L	174.70203707051	1.0634798981446	0.240652348247253	4.41915446032526	9.90878116796323e-06	6.32075552933648e-05
ENSG00000186340	THBS2	41.9586025861781	1.93630335151816	0.438649223208695	4.41424092206115	1.013650255186e-05	6.44945638032539e-05
ENSG00000182195	LDOC1	193.971179062251	-1.16123173852138	0.263868629753143	-4.40079496985962	1.0785500070485e-05	6.8373700592659e-05
ENSG00000164707	SLC13A4	114.863595126854	-1.011205753294	0.230984569516589	-4.37780651499916	1.19879699984725e-05	7.52558881961874e-05
ENSG00000184260	H2AC20	16015.994623592	-1.33109021310264	0.304169051323023	-4.37615269309251	1.2079241168332e-05	7.57468174093492e-05
ENSG00000174640	SLCO2A1	56.2409395859675	1.40927143662593	0.324841181106382	4.33833983679675	1.43563048880997e-05	8.85882844922517e-05
ENSG00000101204	CHRNA4	70.0184401168453	1.36751743754608	0.315451994209027	4.33510474699973	1.45690731364761e-05	8.98693198900971e-05
ENSG00000145423	SFRP2	101.801582756356	-1.04945907562383	0.242440259949186	-4.3287326776658	1.49969834683743e-05	9.22470978180264e-05
ENSG00000164112	TMEM155	92.889993990252	1.12505580728081	0.260706947490859	4.31540401246981	1.59311266054114e-05	9.75617177588114e-05
ENSG00000132357	CARD6	160.043980819621	-1.01952977021592	0.237615049453868	-4.29067844212391	1.78128086962727e-05	0.000108151861179988
ENSG00000091106	NLRC4	108.514779537581	1.01156301358256	0.236421790922713	4.27863696334678	1.88041268370785e-05	0.000113536444989569
ENSG00000139329	LUM	60.255863470021	-1.45202516726118	0.340498943772285	-4.26440432141911	2.00436208427867e-05	0.000120310156311777
ENSG00000188761	BCL2L15	64.0561712592237	1.44687587173389	0.340496371382273	4.2493136295702	2.14426525017747e-05	0.000128000784192709
ENSG00000027869	SH2D2A	68.973471375898	-1.22230904199652	0.288340774675315	-4.23911270743062	2.24404979294562e-05	0.000133544770190046
ENSG00000276903	H2AC16	6118.30387099196	-1.06250632100397	0.250874227525898	-4.23521511748066	2.28333013664362e-05	0.000135603919897869
ENSG00000118231	CRYGD	92.8788495420662	-1.13587545686155	0.269702370822528	-4.21158869830249	2.53580946666168e-05	0.000149627386548286
ENSG00000185633	NDUFA4L2	49.6203176993139	1.46866049354625	0.352271803257747	4.16911169149601	3.05789117965033e-05	0.000177897857888724
ENSG00000163032	VSNL1	79.5881700954358	-1.12118620784109	0.269359980405706	-4.16240826180779	3.14908671387125e-05	0.00018271427716886
ENSG00000114698	PLSCR4	80.1377445606556	1.22299359541974	0.294107642464986	4.15831967224496	3.20597169549698e-05	0.000185766883748741
ENSG00000167136	ENDOG	122.762577806584	-1.07577182213487	0.260061019852363	-4.13661310236185	3.52469661645456e-05	0.000202146930948313
ENSG00000187554	TLR5	82.0647653556826	-1.17225435879107	0.284307806684065	-4.12318737379494	3.73665492898764e-05	0.000212689664681395
ENSG00000164687	FABP5	42.1284928213172	-1.67735834706678	0.407018747945537	-4.1210837474524	3.77094304959434e-05	0.000214513201706317
ENSG00000130748	TMEM160	188.300997836002	-1.02484742180381	0.248818449294847	-4.11885623718112	3.80757590540759e-05	0.000216019371677431
ENSG00000186166	CCDC84	406.695938081362	1.52508744943469	0.371011646957403	4.11061879577542	3.94600199385347e-05	0.000222999768186929
ENSG00000182040	USH1G	118.496538667599	1.12483890507286	0.274056238458567	4.10440904903145	4.05349700247212e-05	0.000228554667237314
ENSG00000177272	KCNA3	92.9170421575936	1.02481480708428	0.251215635403302	4.07942286489866	4.51476469146086e-05	0.000252029673257826
ENSG00000111344	RASAL1	128.163951134379	1.02899120241279	0.252412916810661	4.07661864303344	4.5695344773386e-05	0.000254794951999559
ENSG00000120708	TGFBI	10.7476367503799	4.55756516881754	1.11805262171661	4.07634227610866	4.57496622988707e-05	0.00025489935203943
ENSG00000106853	PTGR1	28.3305262055312	1.89489731285194	0.465604918808337	4.0697536394197	4.70628778416373e-05	0.000261880442492234
ENSG00000115594	IL1R1	89.7559238924696	1.03582546321387	0.255008252163854	4.06192919022993	4.86688410107719e-05	0.00026986686107663
ENSG00000162825	NBPF20	158.584108968278	1.02059536665522	0.251551713569019	4.05719902351289	4.96647578073972e-05	0.000274775842670325
ENSG00000171443	ZNF524	88.9490858665813	-1.01627348818037	0.251076116682073	-4.04767088805678	5.17298126341923e-05	0.000284661301232902
ENSG00000184731	FAM110C	70.8244762846891	1.31364798287891	0.324951762976531	4.04259380175693	5.28631538713067e-05	0.000290438351553918
ENSG00000165092	ALDH1A1	75.90516652783	-1.29784007009781	0.321304598883681	-4.03928258296626	5.36149399452747e-05	0.000294289832925625
ENSG00000128645	HOXD1	46.6476515178714	1.44954555017537	0.358948580243906	4.03830974673422	5.38377329376805e-05	0.000295233156118993
ENSG00000110619	CARS1	50.5207578610864	1.32073407407713	0.327823976027193	4.02879035902967	5.60645853079442e-05	0.000306285602865172
ENSG00000197520	FAM177B	13.7189098282454	2.91189139267364	0.723980116440539	4.02205989715575	5.76913816762924e-05	0.000314678618559927
ENSG00000149781	FERMT3	48.0168917446156	1.61895444904777	0.403373243941817	4.01353950308437	5.9814986658367e-05	0.000324733937871478
ENSG00000180573	H2AC6	18831.8007297013	-1.13355506530924	0.283132251720987	-4.00362395459739	6.23794929894277e-05	0.000337812832012818
ENSG00000177374	HIC1	68.3068887923746	1.27711566287694	0.319096230230928	4.00229003630879	6.27323308588945e-05	0.000339406503206384
ENSG00000249853	HS3ST5	44.4758073335216	1.44084486785972	0.360042499032168	4.00187442241642	6.2842651344478e-05	0.000339897624954628
ENSG00000198258	UBL5	1124.30885927246	-1.15808099008825	0.2898813700163	-3.99501696167342	6.46896214861405e-05	0.000348370340050325
ENSG00000276180	H4C9	171.963926904764	-1.01381287784268	0.254515412840128	-3.98330641955857	6.79630343000536e-05	0.000364643382734845
ENSG00000130222	GADD45G	50.0511823815032	1.36533044768568	0.343540725405836	3.97428993628854	7.05895314323028e-05	0.0003774542933814
ENSG00000143614	GATAD2B	39.4767174230345	1.49646093014777	0.376955700614954	3.9698588659264	7.19152169046685e-05	0.000383952627189217
ENSG00000196754	S100A2	24.7691534634321	2.09521895603578	0.528570507412751	3.96393466274058	7.3724438510566e-05	0.000392407181285654
ENSG00000170627	GTSF1	64.4684885292531	-1.2549058145843	0.316849053123872	-3.96057934278787	7.47681443382905e-05	0.000397232893950056
ENSG00000130699	TAF4	109.691058481494	1.1112163244354	0.281178870718451	3.95199085050768	7.75037046318712e-05	0.000409763429566314
ENSG00000188766	SPRED3	70.8478279222159	1.16460316504262	0.295012649603098	3.94763806436588	7.89260034681618e-05	0.000416396927884668
ENSG00000107014	RLN1	35.0186647596035	-1.66628341793058	0.422291348668877	-3.94581471579501	7.95290964057268e-05	0.000419197168050677
ENSG00000197568	HHLA3	115.675367212107	-1.03101690266977	0.261435832040767	-3.943670975098	8.02437344819979e-05	0.000422451801061902
ENSG00000109321	AREG	30.6888555005159	1.84933014318384	0.469258508032138	3.94096241523487	8.11553426576409e-05	0.000426992512397494
ENSG00000177688	SUMO4	33.4301538504119	1.82311907213809	0.463934672283295	3.92968920207117	8.50557282590693e-05	0.000446029571380264
ENSG00000111087	GLI1	72.8222300793697	1.18545700256724	0.30201709050977	3.92513218562009	8.66821252784044e-05	0.000453737349929613
ENSG00000127528	KLF2	54.6774602824043	1.29896799165566	0.332956924767124	3.90130943383796	9.56737619425819e-05	0.000496025953017161
ENSG00000182326	C1S	92.6683376724397	1.02591206840076	0.264013898132316	3.88582599498835	0.00010198253732527	0.00052539028519295
ENSG00000119922	IFIT2	49.5394312115876	-1.34829975688373	0.34768190275128	-3.87796933407908	0.000105331990388384	0.000540459716985427
ENSG00000105472	CLEC11A	48.5833009260699	-1.55363078581346	0.403080342780822	-3.85439482137747	0.000116016244703986	0.000590057466849256
ENSG00000086506	HBQ1	34.6452417905418	-1.81718185091506	0.471657228800086	-3.85275946164982	0.000116794111388586	0.000593319545117187
ENSG00000244694	PTCHD4	74.6853174722319	-1.23976776443352	0.322117490846729	-3.84880610231573	0.000118694910906165	0.00060192061993214
ENSG00000203943	SAMD13	64.545038090736	-1.24412337350741	0.324130057856704	-3.83834619267995	0.000123865764250385	0.000625588665277361
ENSG00000249222	ATP5MGL	79.3778731222542	-1.04680933053248	0.275619697642911	-3.7980207491872	0.000145856116382355	0.000725899258091805
ENSG00000188372	ZP3	49.6009576565322	-1.27342124510224	0.337136675624376	-3.77716616782754	0.000158622906854555	0.000781165031802283
ENSG00000196550	FAM72A	63.3440116189001	-1.15213982010493	0.305516362549771	-3.77112312574499	0.00016251445754119	0.00079806944427669
ENSG00000135604	STX11	59.2074771688139	1.35853013887484	0.360730847496605	3.76604925334982	0.000165851088043243	0.000812161241899171
ENSG00000100276	RASL10A	36.6159944017028	1.60675004951078	0.42709540134024	3.76204015418744	0.000168532981469228	0.000824133862420813
ENSG00000104413	ESRP1	12.8984040528992	2.82913222706006	0.752546796054306	3.75941036742637	0.000170314281110491	0.000832376344640338
ENSG00000114757	PEX5L	50.8752094662849	1.34300727010825	0.357809930589825	3.75340971642233	0.000174445379638005	0.000850415112566658
ENSG00000268089	GABRQ	60.1634336382154	1.22420074819045	0.326471463704229	3.74979403804657	0.000176979869095638	0.000860599257187933
ENSG00000167799	NUDT8	71.378776733411	-1.15752569368733	0.309601127695909	-3.73876446220266	0.000184926886948309	0.000896235684822781
ENSG00000128917	DLL4	52.4882432363263	1.26317465818291	0.338088493426104	3.73622493147345	0.000186803584139294	0.000904826608523172
ENSG00000125931	CITED1	72.5741243127617	-1.11876435107031	0.300071822759882	-3.72832190900359	0.000192759055839705	0.000931079783887952
ENSG00000282246	NA	74.9367790697995	1.0174383904103	0.272975685695058	3.72721250912758	0.000193609207622087	0.000934666993709181
ENSG00000100593	ISM2	50.8418092571786	1.21451534417139	0.326067446979969	3.72473657036362	0.000195519284906422	0.000942841055251741
ENSG00000268223	ARL14EPL	4.57449314251112	5.82624980558	1.56753349562535	3.71682635289122	0.000201740998367817	0.000969885048553487
ENSG00000185432	METTL7A	981.931428178947	-1.22782181499195	0.330944962890756	-3.71004835446688	0.000207219665016989	0.000993751449249979
ENSG00000138653	NDST4	50.470265685422	-1.4456907442179	0.389900284238458	-3.70784737190325	0.000209028572849554	0.00100142818172886
ENSG00000134765	DSC1	24.9941537729318	1.81632291580557	0.490372634957389	3.70396467160816	0.000212255831519112	0.00101482448564362
ENSG00000067066	SP100	39.1575159035884	-1.47441053926867	0.398425282993632	-3.70059482217205	0.000215094685214403	0.00102642192129343
ENSG00000106034	CPED1	53.9356539744423	1.15248853671784	0.313731087236423	3.67349167361711	0.000239258477107616	0.00112986750163391
ENSG00000006128	TAC1	69.9955083143488	1.02394339949555	0.279348300278769	3.66547209513618	0.000246882731562359	0.00116248140242022
ENSG00000091010	POU4F3	14.7880466418814	2.41039179107675	0.658082765073357	3.6627486981946	0.000249523302725814	0.00117332631452114
ENSG00000115268	RPS15	5210.60803563249	-1.1146718174106	0.304511132974281	-3.66052894855816	0.00025169511387495	0.00118194067922536
ENSG00000127666	TICAM1	85.6428634509567	1.04298105403378	0.286554629333668	3.63972850991465	0.000272925644648117	0.00127372625732316
ENSG00000203877	RIPPLY2	24.9933572256741	1.7500017619635	0.481193223382342	3.63679635731902	0.000276050001234413	0.00128589163446697
ENSG00000134259	NGF	15.4058116526932	2.47737795313075	0.682379254701426	3.63050010102479	0.00028287259402843	0.00131345034380784
ENSG00000107742	SPOCK2	77.1109348948952	1.0085945345288	0.278806666360246	3.61754095659101	0.000297415278830204	0.00137363991595708
ENSG00000146453	PNLDC1	53.1026302147194	1.21504432957146	0.336113964257998	3.61497723622931	0.000300374013727659	0.00138583277386847
ENSG00000265107	GJA5	14.7405944535055	-2.61754134638924	0.724597787552152	-3.61240593244407	0.000303369171457814	0.00139705681209744
ENSG00000198157	HMGN5	128.88833480626	-1.08179639008783	0.301029618369042	-3.59365432527515	0.000326072371186502	0.00149212433225318
ENSG00000275993	SIK1B	29.4066461453525	1.5884953721674	0.444509851371611	3.57358867810427	0.000352121916344794	0.00159495910479803
ENSG00000115596	WNT6	17.9239089817109	2.04003627682328	0.571061202517773	3.57236013903393	0.000353778433534618	0.00160162800852212
ENSG00000147647	DPYS	24.3595243641527	1.7770336142793	0.498736827757742	3.56306876768781	0.000366544608102259	0.00165296789167277
ENSG00000159167	STC1	86.7436874796027	-1.00519021191259	0.283475507137683	-3.54595083738354	0.000391199182856735	0.00175414197800303
ENSG00000119938	PPP1R3C	103.106466543651	1.25195238188577	0.353330025351944	3.54329463124093	0.000395160953289001	0.00177008083893417
ENSG00000178531	CTXN1	120.94917096013	-1.07391739899958	0.303730428611845	-3.53575834962523	0.000406606448545522	0.00181633023932345
ENSG00000197061	H4C3	42200.1591490089	-1.00696336435526	0.285361815473738	-3.52872497213255	0.000417566851390368	0.00186181281508387
ENSG00000197837	H4-16	5183.91937157316	-1.19685803171393	0.339336196737475	-3.52705677502442	0.000420206647579001	0.00187310263900314
ENSG00000244617	ASPRV1	44.7023401963186	-1.26208586589367	0.359017399901977	-3.51538913222105	0.000439110060368756	0.00194539741140186
ENSG00000170214	ADRA1B	98.8142224920045	1.02039534043393	0.290585984134511	3.51150914409415	0.000445570133979218	0.00197100459419095
ENSG00000186281	GPAT2	72.026454000869	-1.02675261488061	0.292755527166483	-3.50720146881027	0.000452846151895382	0.00200064576608455
ENSG00000164946	FREM1	42.7898514643606	-1.31931735482706	0.376705671348068	-3.5022497805934	0.000461346891513639	0.00203509921271706
ENSG00000180720	CHRM4	59.9654770229359	1.1867844055528	0.339424601277313	3.4964595998249	0.000471475880641319	0.00207661957661396
ENSG00000132274	TRIM22	14.1548224910209	-2.40576348766295	0.691241926025606	-3.48034949427218	0.000500760086163015	0.00218841848160057
ENSG00000187837	H1-2	103534.387878069	-1.27304076996671	0.367238804015479	-3.4665203024489	0.00052724191531544	0.00229205241635505
ENSG00000278828	H3C10	24915.7657859031	-1.37513341181672	0.397019994410257	-3.46363767864986	0.000532923796955715	0.00231328305173812
ENSG00000172548	NIPAL4	31.8316914306033	1.56800665046893	0.454310896052661	3.45139565018748	0.000557695365713002	0.00240998129085074
ENSG00000168267	PTF1A	14.7215391367004	2.325972114872	0.676865478114304	3.43638756899227	0.000589526979558075	0.00253243197814609
ENSG00000180440	SERTM1	68.5624199245545	-1.04481357632738	0.304173477505968	-3.43492662441904	0.000592714292546771	0.00254430643851759
ENSG00000264058	NA	42.5904163211685	-1.33109562744088	0.389788848727265	-3.41491459231622	0.00063802013864455	0.00271525506384975
ENSG00000049249	TNFRSF9	62.901369368661	1.03749033419972	0.303904345044654	3.41387134181077	0.000640468125678104	0.00272500617504687
ENSG00000249715	FER1L5	108.863799881437	1.03871870559799	0.305684491933377	3.39800916634129	0.000678781457337638	0.00287185663300345
ENSG00000283930	NA	59.5580007510332	1.13943128646824	0.335357087562658	3.39766573818228	0.000679634058824186	0.00287476444877007
ENSG00000161544	CYGB	20.3971389645677	-2.04853211388003	0.603456950242986	-3.39466156294194	0.00068713484009625	0.00290014265398876
ENSG00000221963	APOL6	9.89808051965291	2.88245276529603	0.854624342478301	3.37277166355605	0.000744156363296174	0.00312036050189466
ENSG00000183598	H3C13	2966.76765071557	-1.16057088108454	0.345138174416209	-3.36262681764372	0.000772046552044697	0.00322497980170552
ENSG00000176692	FOXC2	15.0314733209844	2.3278346093486	0.692489516440404	3.36154491018773	0.000775077512032366	0.00323364271994501
ENSG00000122877	EGR2	31.3280535528864	1.48850550403008	0.444294013497474	3.35027134917392	0.000807324312644212	0.00334969278753763
ENSG00000106366	SERPINE1	17.4368618915683	2.09593810838362	0.627628086001968	3.33945875770934	0.000839418141810422	0.00346713588312148
ENSG00000128242	GAL3ST1	58.234133949895	1.06160364859562	0.318205635056315	3.33621888376596	0.000849262699540747	0.00350530004327416
ENSG00000257315	ZBED6	40.8282233182787	1.36260905525559	0.410390923412018	3.3202709356405	0.000899301254224893	0.00368819563908412
ENSG00000144821	MYH15	88.8571941484943	1.11449953208916	0.336309041043841	3.31391487017405	0.000919995126889925	0.00376241657137557
ENSG00000168348	INSM2	32.1811188463183	1.39873590870736	0.427324016474508	3.27324431761912	0.00106320533212558	0.00426976386150846
ENSG00000176125	UFSP1	36.0237950649989	-1.49817016725804	0.458909666492536	-3.26462978805526	0.00109607234182545	0.00439262547868234
ENSG00000106038	EVX1	11.7056613977423	2.49053557602668	0.762914887685776	3.26449990192413	0.00109657501000609	0.00439362738456129
ENSG00000162344	FGF19	19.3226461613128	1.83999011214195	0.566968423918451	3.24531320355612	0.00117321507619886	0.00466416025606354
ENSG00000112981	NME5	29.2321346267977	-1.42166657594491	0.438190107384874	-3.24440591420341	0.0011769589229156	0.00467797456241813
ENSG00000136286	MYO1G	49.8300228186338	-1.16005557503746	0.359770187203416	-3.22443497626877	0.00126221517541955	0.00497363691034911
ENSG00000136404	TM6SF1	31.6863071944106	1.37242788720133	0.427174297166641	3.21280539654273	0.00131445319351022	0.0051547728914605
ENSG00000185615	PDIA2	38.3016630191508	1.29033176361437	0.402453196717705	3.20616601914945	0.00134516355015842	0.00525759698217683
ENSG00000189325	BNIP5	3.26407697514079	5.33754202234417	1.66710708823886	3.20167916026485	0.00136629081955265	0.00532939234212673
ENSG00000241697	TMEFF1	27.0486363339278	1.59411773139414	0.498286276644335	3.19920055219981	0.00137809266359617	0.00536915755556635
ENSG00000196611	MMP1	6.1033808505671	4.31144177821549	1.34880531746161	3.19648930976149	0.00139110981263585	0.00541284594583237
ENSG00000159409	CELF3	18.9942443119469	1.68134569504526	0.529746624872503	3.17386768712291	0.00150422244670522	0.00580877728753211
ENSG00000018280	SLC11A1	11.6177490366822	2.35038846658388	0.740726994288448	3.17308331505009	0.00150829234899743	0.00581932453000142
ENSG00000177807	KCNJ10	34.9538643088535	1.24039083895479	0.391310391734271	3.16983873967015	0.00152523560474241	0.00587732940579482
ENSG00000104044	OCA2	26.530587191869	-1.49672614959078	0.473952889217071	-3.15796397414782	0.0015887519050438	0.00608922346854898
ENSG00000181773	GPR3	28.3189123204204	1.47263584233947	0.467813608114241	3.14791151175717	0.00164441464519334	0.00627352484977336
ENSG00000101670	LIPG	16.3472601147938	1.9445508756793	0.619668049982248	3.13805250365096	0.00170074409573595	0.00646714171894869
ENSG00000283654	LMLN2	35.2340632295061	1.26003406716533	0.401820878936351	3.13581034042017	0.00171379996171046	0.00650966962301947
ENSG00000146083	RNF44	914.119442337398	1.0937369834402	0.348920105743109	3.13463444908348	0.00172068383276638	0.006528686704773
ENSG00000179673	RPRML	24.0338775087365	-1.5655158905539	0.4999032755705	-3.13163759282693	0.0017383430944573	0.00658850219475111
ENSG00000179388	EGR3	30.9049784406564	1.55551707633786	0.500924203260261	3.10529430643157	0.00190089781766144	0.00714569767108368
ENSG00000278588	H2BC10	6.14687547695413	3.71889689515744	1.19843134656396	3.10313720165943	0.00191480846880724	0.00719304481833854
ENSG00000225528	NA	27.0093013772734	-1.47518538947922	0.476079386132226	-3.09861219042469	0.00194429340207831	0.00729277781896888
ENSG00000183066	WBP2NL	26.6931375968697	1.37966521693653	0.446418097367585	3.09052259545942	0.00199804601619365	0.00746070716845744
ENSG00000164125	GASK1B	31.8237376947433	-1.4499010963984	0.46946565938739	-3.08840714417833	0.00201232568965962	0.00750518367147291
ENSG00000256591	NA	53.7896102735111	1.01474187172555	0.328575498352601	3.08830657432835	0.00201300688042726	0.00750518367147291
ENSG00000157613	CREB3L1	49.0864729574125	1.20507730547903	0.390460522978031	3.08629742204908	0.00202665990979593	0.00754961207614426
ENSG00000274267	NA	44047.5918195148	-1.18252461353221	0.383707334919999	-3.08184000125711	0.00205725383187952	0.00765046768232526
ENSG00000130755	GMFG	14.3340968906054	2.23538501645425	0.725553025618595	3.08093955579386	0.00206348533173303	0.00766872118690013
ENSG00000140961	OSGIN1	21.7085721975362	1.85204326591485	0.601204459263326	3.08055477197261	0.00206615349102043	0.00767535634594197
ENSG00000167767	KRT80	2.98446545517903	5.2150747133841	1.70144385540948	3.06508774697653	0.0021760614376604	0.00804411826944657
ENSG00000169393	ELSPBP1	30.766343772459	1.37595803098339	0.449544812805102	3.06078057579529	0.00220760813542746	0.00815033924988282
ENSG00000132872	SYT4	13.9786584527258	2.00655955346018	0.661481298272645	3.03343353576284	0.00241787965774656	0.00883162690761081
ENSG00000128253	RFPL2	17.9706031294973	1.78714244613496	0.590612429033033	3.02591404833948	0.00247882756537537	0.00903465364374605
ENSG00000205863	C1QTNF9B	14.7587169440799	-2.17075931120938	0.718272244302843	-3.02219573208807	0.00250948225247949	0.00913298176818039
ENSG00000162755	KLHDC9	35.0962031642434	-1.26508648101079	0.419992595479508	-3.0121637729504	0.00259392611690864	0.00941272563583564
ENSG00000187398	LUZP2	36.4000893468533	1.2238400841376	0.406320730959528	3.01200502678635	0.00259528299822119	0.00941568455165207
ENSG00000115252	PDE1A	38.8675151229679	-1.23270453353955	0.409762223444722	-3.00834108907516	0.00262678137338633	0.00951574907670816
ENSG00000132185	FCRLA	4.25743566805802	4.71708441073733	1.56882245317096	3.00676752885771	0.00264041601868921	0.00955351522034679
ENSG00000136244	IL6	6.65946917769274	3.37138491474498	1.12599925339815	2.99412713158599	0.00275231236129546	0.0098996759234749
ENSG00000178403	NEUROG2	46.8904167003338	1.05147378087002	0.351220378364157	2.99377213180898	0.00275551654912818	0.00990812185127996
ENSG00000171989	LDHAL6B	22.5293111349601	1.74889757231214	0.584354761564208	2.99286955004982	0.00276367850121872	0.00993130924936812
ENSG00000142089	IFITM3	32.1073910821856	-1.35431008938078	0.4537717206387	-2.98456256259104	0.0028398412075261	0.0101776584413997
ENSG00000122012	SV2C	15.3528130979529	2.27284327052589	0.761830680718743	2.98339687288728	0.00285068084799242	0.0102122969233086
ENSG00000196335	STK31	50.084978893314	-1.00798816197573	0.339914983090183	-2.9654125652599	0.00302277255862016	0.010760080250122
ENSG00000137960	GIPC2	45.1675633679358	1.19938155605372	0.406448500525519	2.95088198013517	0.00316867967259294	0.0112151196519274
ENSG00000186529	CYP4F3	70.9073370764816	1.20984689963103	0.410105006285736	2.95009054044095	0.00317680818512994	0.0112370865604607
ENSG00000141854	MISP3	44.5733489546386	1.01822101592859	0.345988124664505	2.9429363129614	0.00325115293524049	0.0114720573033476
ENSG00000111799	COL12A1	35.0911233892814	1.14917382276273	0.39150127240472	2.93530035216528	0.00333224969194994	0.0117149940712924
ENSG00000185404	SP140L	44.3752809317536	-1.03975565879198	0.356708641536848	-2.91485974186745	0.00355848427679024	0.012435386472891
ENSG00000140835	CHST4	17.4827102048414	-1.69618005092755	0.586057697430151	-2.89422024207728	0.00380101450003567	0.0132165249232394
ENSG00000226784	PGAM4	11.5332248647869	2.08889815286703	0.723076509091602	2.88890335476574	0.00386587869786333	0.0134098872286346
ENSG00000185669	SNAI3	48.4704671752647	-1.02861555054224	0.356765996115511	-2.88316588952384	0.00393700047482252	0.0136212696491621
ENSG00000149564	ESAM	49.3957090390624	1.00339620306063	0.348643777980743	2.87799830782022	0.00400207285920346	0.0138024682563842
ENSG00000129654	FOXJ1	45.4139871814669	3.2836477936835	1.14334406307662	2.871968202509	0.0040792401019802	0.0140407573502244
ENSG00000173261	PLAC8L1	40.6264106444142	1.03992114043875	0.363002943109202	2.8647733033005	0.00417307871831329	0.0143325431231977
ENSG00000180613	GSX2	2.68661969876112	5.05696275706383	1.76769701779412	2.86076330171917	0.00422622452501063	0.0144950331884437
ENSG00000165120	SSMEM1	24.1280896040571	1.32792835954798	0.464675559522483	2.85775382917191	0.0042665124458106	0.0146130362261573
ENSG00000277531	NA	2.68381098694268	5.0555360283843	1.77012494180193	2.85603344091515	0.00428969950164051	0.0146808865644611
ENSG00000129749	CHRNA10	55.5481508542376	1.09261829249993	0.385430693232102	2.83479834814809	0.00458546194549738	0.0155735542520027
ENSG00000275674	NA	21.7526401732885	1.48580066009232	0.52519716629145	2.82903403798602	0.00466887330203044	0.0157982171334904
ENSG00000105894	PTN	9.62674374652879	-2.69366555247504	0.955117689645364	-2.82024464804458	0.00479870487085513	0.0161997047173946
ENSG00000188124	OR2AG2	8.48294823834803	-2.43953256596365	0.865386401431197	-2.81900959147162	0.0048172078656157	0.0162527022846704
ENSG00000154188	ANGPT1	25.0569425500129	-1.37685098218952	0.488931761847653	-2.81603914825753	0.00486197417625432	0.0163878404634399
ENSG00000168263	KCNV2	14.2087867986363	1.78038152197895	0.632305836460805	2.81569680258568	0.00486715763951855	0.0163960634287128
ENSG00000010932	FMO1	42.8247821467405	-1.0979383828623	0.390823675800358	-2.80929342526104	0.00496503711768998	0.0166611746286971
ENSG00000205835	GMNC	31.7096509237812	-1.46050403763651	0.520853408885219	-2.80405966961495	0.00504635649016391	0.0169109834279168
ENSG00000258947	TUBB3	19.8112674754935	1.46208536657326	0.521699893099118	2.80254105073293	0.00507017634386995	0.016984260536227
ENSG00000248329	APELA	6.36682134348866	-3.35796912343645	1.19849017883487	-2.80183282494726	0.00508131972746724	0.0170153815430793
ENSG00000226690	LOC102725191	15.4084384526995	-1.73641107035517	0.620629220169944	-2.79782358600469	0.00514482042877836	0.0171714553620013
ENSG00000136542	GALNT5	29.4298209784929	-1.30771394115579	0.467590730775022	-2.79670629695392	0.00516264403847193	0.0172177248149192
ENSG00000104814	MAP4K1	38.8742612391605	1.05270954368274	0.376798916552723	2.79382317049587	0.00520889531672318	0.0173486842870139
ENSG00000168453	HR	26.0886145756468	1.29314737833961	0.464376394483266	2.78469662476827	0.00535778257269398	0.0177764703599648
ENSG00000184156	KCNQ3	12.6159589479076	1.94864345156001	0.70050744405572	2.78175980583157	0.00540650374585712	0.0179278591984572
ENSG00000171446	KRT27	2.91440495280411	-4.80613589171886	1.73505094246126	-2.77002580967513	0.00560518508654228	0.0185020052144806
ENSG00000052344	PRSS8	21.5112138927763	1.43977933686511	0.521100371987128	2.76295971805731	0.00572798350993158	0.0188500956196443
ENSG00000276302	NA	15.1818813257945	1.67150916262546	0.605222486360643	2.76180941768484	0.00574820211337704	0.0189130532733232
ENSG00000105398	SULT2A1	39.7344372173456	-1.08984148649485	0.394692451724794	-2.76124228302892	0.00575819419547323	0.0189423456044427
ENSG00000104067	TJP1	22.443797492072	1.37070712105957	0.498780893657416	2.74811473031488	0.00599390312092825	0.0196307362956443
ENSG00000182752	PAPPA	32.6529491596176	1.27268742689812	0.466331515391086	2.72914736596944	0.00634983209027255	0.0206194640929504
ENSG00000203818	NA	18.8448136015738	1.59964796393553	0.590042272946991	2.71107348960952	0.00670657602378987	0.021648533595263
ENSG00000108551	RASD1	24.3962526503831	1.3529998474453	0.499490323491532	2.70876087846422	0.0067534994488912	0.0217838252488906
ENSG00000170835	CEL	22.4852986012694	-1.40291078822261	0.518129297674732	-2.70764613103063	0.00677622316189681	0.0218449656214727
ENSG00000113805	CNTN3	7.32764536673972	2.64907915402782	0.981292841431069	2.6995806370752	0.00694269286333606	0.0223154318300464
ENSG00000198502	HLA-DRB5	16.9678130263021	-1.53954727939295	0.570710207946845	-2.69759898798996	0.00698415169121659	0.0224321044991809
ENSG00000255150	EID3	24.2174307453561	1.37769715446355	0.51251191277482	2.68812708567979	0.00718540440332541	0.0229977907545418
ENSG00000102001	CACNA1F	8.29507572955509	2.23054373194562	0.829810875277997	2.68801458066979	0.00718782579876648	0.0230013071061374
ENSG00000129988	LBP	3.99251593057924	-4.2232908297932	1.57236388308893	-2.6859500368938	0.00723239028804627	0.0231183887350803
ENSG00000173114	LRRN3	22.1634973312091	-1.41095396096126	0.525503556997201	-2.68495606199821	0.00725393416864032	0.0231755014749945
ENSG00000256229	ZNF486	18.4841042938257	1.53117513634953	0.570292776085463	2.68489309449025	0.00725530089382154	0.0231755014749945
ENSG00000219607	PPP1R3G	46.4958189627007	-1.03958352302314	0.387675734852837	-2.68158006695406	0.00732753771629917	0.0233752620342554
ENSG00000188163	FAM166A	18.2346493189087	1.59710207658606	0.59565468883627	2.68125493934467	0.00733466141101126	0.0233851168456316
ENSG00000134627	PIWIL4	31.0400997369192	1.20907592593541	0.451369186700895	2.6786851241944	0.00739118623544879	0.0235308197451884
ENSG00000156510	HKDC1	7.35951693441844	2.40064968584476	0.897536041566396	2.67471118112995	0.00747936536420121	0.023772378782324
ENSG00000163995	ABLIM2	26.9477586502621	-1.36373105740552	0.510344404343705	-2.67217793669994	0.00753606759363907	0.0239134489429993
ENSG00000011590	ZBTB32	25.7206243424213	1.22880917487272	0.460011752085575	2.67125604791968	0.00755679791873503	0.0239659235836008
ENSG00000124479	NDP	2.76014191919121	-4.7283322382812	1.77045333428869	-2.67069012591675	0.00756954900389257	0.0239862270897468
ENSG00000163739	CXCL1	12.0885016033061	1.84666048303703	0.691460707009853	2.6706658300552	0.00757009685827423	0.0239862270897468
ENSG00000116785	CFHR3	26.1240094465956	-1.30563498713201	0.491308095484376	-2.65746687085381	0.00787303281004536	0.024846491385459
ENSG00000204710	SPDYC	16.6014334906829	-1.69556844297055	0.63897567461048	-2.65357275768622	0.00796445982257163	0.0251213480599851
ENSG00000124749	COL21A1	36.665521680648	-1.04957476528099	0.395587124581104	-2.6532075996973	0.00797308166729683	0.0251439820661271
ENSG00000156076	WIF1	15.1058695826723	-1.58977411237059	0.600758821976083	-2.64627676567667	0.00813832007324501	0.0256093463180705
ENSG00000179085	DPM3	135.500575589321	-1.48449228433396	0.561782001666459	-2.6424703531448	0.00823036703826559	0.0258428769282052
ENSG00000146005	PSD2	23.6691340379066	1.30305839064275	0.49332547871436	2.64137663037111	0.00825698727276258	0.0259030762558305
ENSG00000125998	FAM83C	7.17754143372026	2.81058039152883	1.06483594764899	2.63944920129172	0.00830408674045725	0.0260226643232675
ENSG00000111886	GABRR2	31.0753669147193	1.23122139706955	0.466808128409138	2.63753204398024	0.00835117350615341	0.026132545635865
ENSG00000048540	LMO3	40.5012923323773	-1.00093719607406	0.382813689550522	-2.6146849587571	0.00893097905218268	0.0277273334651678
ENSG00000144619	CNTN4	14.0349901460028	1.65511073517695	0.635402583529274	2.60482216799281	0.00919219561731583	0.0284064491895335
ENSG00000153294	ADGRF4	3.19617919459499	4.27720453528114	1.64299920926543	2.60329068398849	0.00923336302053555	0.0285235298568294
ENSG00000263513	FAM72C	21.1702968283483	-1.33276307237051	0.514041075495843	-2.5927170724342	0.00952210689730233	0.0293217490414716
ENSG00000174827	PDZK1	30.0631171699107	1.11905342842268	0.432538840896588	2.58717442831966	0.00967665932884159	0.0297187264339856
ENSG00000154415	PPP1R3A	4.95821504968909	-3.56299849287184	1.37875823924303	-2.58420830531392	0.00976028259654648	0.0299332546863046
ENSG00000174279	EVX2	13.169802938418	1.63216762397918	0.631793779269558	2.58338666434196	0.0097835605710121	0.0299940646631399
ENSG00000250821	EXOC1L	19.6643315412573	-1.69875395787402	0.658218160520328	-2.58083726606865	0.00985610300744598	0.030205811631385
ENSG00000278677	H2AC17	9.91416205020471	-2.23456194906545	0.870673211583706	-2.56647605477709	0.010273771844107	0.0313143492921844
ENSG00000105427	CNFN	13.4090348187749	-1.87991988583532	0.732627810742353	-2.56599580069236	0.0102880073689461	0.0313361639759333
ENSG00000170166	HOXD4	4.35127281222197	3.79476396376281	1.48223035929234	2.56017152797662	0.0104620511702256	0.0317883291628609
ENSG00000164484	TMEM200A	18.0260222978743	1.44368160374547	0.563969668553575	2.55985682252756	0.0104715295131174	0.0318060133980085
ENSG00000156096	UGT2B4	14.2458371018032	-1.68842345821736	0.659815720941857	-2.55893184207131	0.0104994324453159	0.0318796282157496
ENSG00000148848	ADAM12	47.3158568232837	1.02385958304957	0.401624200873975	2.5492975294356	0.0107940167816228	0.0326713938756553
ENSG00000118292	C1orf54	27.7008251747786	-1.16776433810363	0.458788423980944	-2.54532215083119	0.0109176963159585	0.0329825957675821
ENSG00000113494	PRLR	10.0459165262867	1.85650423740098	0.732823302074181	2.53335863112749	0.0112975300447387	0.0339824857201108
ENSG00000187624	C17orf97	43.3540639549739	-1.19822421033397	0.473415800049214	-2.53101863142171	0.0113731807174445	0.0341745705020982
ENSG00000078579	FGF20	14.5635239660338	1.5923861155677	0.633304664948888	2.51440768353762	0.0119232513793233	0.0355692946019991
ENSG00000164509	IL31RA	7.04787720415304	2.81516041011332	1.1219207866861	2.50923277607564	0.0120993723116003	0.0360575809985291
ENSG00000116014	KISS1R	5.15935097463272	2.95206410346689	1.17908868421899	2.50368283826106	0.0122908156839727	0.036546681588338
ENSG00000164379	FOXQ1	19.2361889556491	1.39253057897675	0.559381553861238	2.48941097425281	0.0127954959817063	0.0378467221680373
ENSG00000198835	GJC2	33.8935343101965	-1.02252630806727	0.412164575152512	-2.48086897737124	0.0131062538716008	0.0386344547505114
ENSG00000101812	H2BW2	3.38831512293165	-3.98322936349212	1.60648874148752	-2.47946298073889	0.0131580387978045	0.0387673901482587
ENSG00000166793	YPEL4	20.3456692326368	1.26637912941951	0.514626333089608	2.46077405681261	0.0138637643764495	0.040599023028306
ENSG00000180113	TDRD6	31.9196018182328	-1.09011031770422	0.443690362482383	-2.45691682732347	0.0140135126603672	0.0409685560946748
ENSG00000185668	POU3F1	22.7302850644098	1.19909825176117	0.488071262392203	2.45680978200598	0.0140176887373025	0.0409738761897719
ENSG00000221916	C19orf73	20.3571560790589	-1.41285878344723	0.575225559781485	-2.4561822043929	0.0140421940465295	0.0410386071050592
ENSG00000112530	PACRG	13.4141037964218	-1.64388452831342	0.669904803048523	-2.45390766095814	0.0141313263252033	0.0412644220770713
ENSG00000170482	SLC23A1	31.7010977199509	1.01333658813443	0.413106128602043	2.45296914757371	0.014168249003389	0.0413514068344967
ENSG00000100346	CACNA1I	22.5245458238902	1.20936780411029	0.494492829728569	2.445673084429	0.0144582031969747	0.0421269596836786
ENSG00000244414	CFHR1	6.78843930020302	-2.33877678157834	0.95827352775115	-2.44061503719811	0.0146622752756572	0.0426304491313052
ENSG00000198535	C2CD4A	18.9819437101699	1.33348793136311	0.547591337584316	2.43518814093326	0.0148840484880149	0.0431875980229744
ENSG00000268916	CSAG3	11.4071321907411	-1.71728508263135	0.705866307760347	-2.43287583463241	0.0149794366602263	0.0433912084099076
ENSG00000179674	ARL14	13.4834397823606	1.87289108751275	0.77027944263935	2.43144368632677	0.015038785906704	0.0435268721923562
ENSG00000167178	ISLR2	8.97685809191969	2.24441425511326	0.923132085480567	2.43130348344989	0.0150446071297846	0.0435364741853594
ENSG00000144671	SLC22A14	17.3700116013932	-1.41933207782854	0.585699595977915	-2.42331066569843	0.0153797679536691	0.0444029196324674
ENSG00000136327	NKX2-8	31.4113110590837	-1.04032216785369	0.430172036913688	-2.4183863165946	0.0155895160423613	0.044904107083091
ENSG00000185437	SH3BGR	18.4824636304333	1.34692233170048	0.558587547833976	2.41130031795984	0.015895753474982	0.0456651672189761
ENSG00000163435	ELF3	8.61615064143034	1.97767799990435	0.820195993281634	2.41122611681092	0.0158989880357083	0.0456669149245015
ENSG00000213920	MDP1	32.7899542365191	-1.00383428798691	0.416540570908411	-2.40993160833697	0.0159555111751647	0.0457990069040837
ENSG00000167011	NAT16	2.01890751180609	4.6547990063064	1.93206928574722	2.40922985559815	0.01598622614683	0.0458720274698394
ENSG00000189233	NUGGC	2.8065979844111	4.08571344616365	1.69987917188213	2.40353168257241	0.0162375599142012	0.0465164628250485
ENSG00000121335	PRB2	14.1898204681129	1.6302054429259	0.679967797443932	2.3974744819593	0.0165085308131406	0.047176144997486
ENSG00000175707	KDF1	11.9196954020737	1.74262984006267	0.72756944765173	2.39513883614424	0.0166140729880667	0.0474309826283847
ENSG00000067646	ZFY	2.01232877540405	4.65068560822118	1.94341664625622	2.39304609085253	0.0167091419143778	0.0476476334452468
ENSG00000182601	HS3ST4	3.90763293058271	3.62700748932856	1.51776882440949	2.38969692287605	0.0168622814096073	0.0479820342712587
ENSG00000135409	AMHR2	14.9466027018352	-1.58888684465757	0.667623414609876	-2.37991479910278	0.0173166413629649	0.0491302131931142
ENSG00000141574	SECTM1	25.5517768420341	-1.10911218590719	0.466330975401821	-2.37837982980115	0.0173889037525055	0.0492969812922086
ENSG00000232134	NA	461.261318219085	4.98472835174416	0.214393554903453	23.2503647508849	1.41049679623223e-119	3.12410935397477e-115
ENSG00000213946	NA	393.237648301984	4.48611364192804	0.209734759541268	21.389461869554	1.67479573471929e-101	1.85475253641488e-97
ENSG00000220749	RPL21P28	371.993155810856	6.0592669952227	0.286491143750058	21.1499277635924	2.76364643739507e-99	2.04040016472878e-95
ENSG00000243181	NA	237.961303213244	5.78967665127721	0.317088264902604	18.2588802302588	1.75860871746957e-74	9.73785612080838e-71
ENSG00000231409	NA	236.758818998108	4.55075825858334	0.257853026473133	17.648651717716	1.04214572525614e-69	4.61649713373965e-66
ENSG00000177350	RPL13AP3	325.057023725875	7.16539388513863	0.412490196110784	17.3710647009273	1.36666387261175e-67	5.04503968574627e-64
ENSG00000250182	NA	810.992097709463	2.90012377628327	0.176326871707946	16.4474294144276	8.75040419496675e-61	2.76875289306169e-57
ENSG00000214144	NA	206.234738696677	6.1019460434398	0.371407589551589	16.4292443533716	1.18121690065124e-60	3.27034664156554e-57
ENSG00000136149	NA	194.25833487786	4.29722470459264	0.266584622775153	16.1195520576484	1.85952233092019e-58	4.57628445639459e-55
ENSG00000242735	NA	180.075777899231	4.02123835477228	0.261425113118683	15.3819895372741	2.16200819484126e-53	4.78863195075391e-50
ENSG00000216866	NA	340.654757119454	3.21506071822573	0.210996769541531	15.2374878781871	1.99390454639141e-52	4.01481743618394e-49
ENSG00000269926	NA	10594.9280595842	2.20860192303338	0.152577572480223	14.4752723950937	1.73636502040173e-47	3.20489573640649e-44
ENSG00000205871	NA	178.867683946282	3.31040868826118	0.23513626952914	14.0786816720801	5.1358955935508e-45	8.75038088473512e-42
ENSG00000215311	NA	145.173493549305	4.17296874116349	0.298457271913594	13.9817961693746	2.01341635205228e-44	3.18536848440042e-41
ENSG00000243431	NA	173.173070610307	4.02716939615477	0.301556462512146	13.3546114800726	1.11337521830226e-40	1.64400984734512e-37
ENSG00000263606	NA	2276.73065624118	2.07385076945336	0.158356083890369	13.0961231075221	3.46510465468031e-39	4.79678768728214e-36
ENSG00000231006	NA	119.487687625314	3.88406500522366	0.301769646200794	12.8709598666502	6.55820362708623e-38	8.54456777272546e-35
ENSG00000263781	NA	692.042442341664	-1.93042822439777	0.150679040212077	-12.8115245602888	1.41330194330715e-37	1.73906804123945e-34
ENSG00000218358	RAET1K	232.455699609646	2.57050271623415	0.202555362385159	12.6903710964034	6.68681997160924e-37	7.79507239743016e-34
ENSG00000228938	NA	1204.28125563532	-1.65719680605058	0.131444034587408	-12.6076227898238	1.91688022549116e-36	2.12284900572019e-33
ENSG00000235677	NA	190.128287874217	2.82393946112407	0.225723805757128	12.5105965303569	6.53317490235321e-36	6.89063290058197e-33
ENSG00000242276	NA	98.4783852163243	4.87224126704752	0.390749796577873	12.4689540716793	1.10263809359252e-35	1.11010596068094e-32
ENSG00000240759	NA	122.28579820986	3.91481826175787	0.315606264391064	12.4041209046062	2.48222041893343e-35	2.39037826343289e-32
ENSG00000237211	NA	100.285163102389	4.22497487248518	0.346117149886674	12.2067770229488	2.85995459289389e-34	2.53380537112027e-31
ENSG00000255213	NA	133.267076976583	4.09396443404331	0.33532025839996	12.2091174973394	2.77886934185459e-34	2.53380537112027e-31
ENSG00000250033	SLC7A11-AS1	607.071467060219	1.87000924691681	0.155375390477249	12.0354274970631	2.31432082681313e-33	1.97153430742631e-30
ENSG00000219451	RPL23P8	2029.37355611206	-1.62375940168399	0.13577679933571	-11.9590343094568	5.82352070230614e-33	4.77722814945847e-30
ENSG00000254612	NA	4362.89575944829	1.48118512931823	0.124077410254432	11.9375890122217	7.53765132742435e-33	5.96255140182579e-30
ENSG00000272114	NA	234.630889478668	2.36259086470594	0.198343897111717	11.9115884033236	1.02996301226299e-32	7.86643129607344e-30
ENSG00000124549	BTN2A3P	761.291156186446	1.82709303001606	0.153618061997241	11.8937383160639	1.27566253948842e-32	9.41821652904297e-30
ENSG00000234322	NA	87.9447582336132	5.07304922537719	0.428134566937305	11.8491932610526	2.17272384605016e-32	1.55237614406984e-29
ENSG00000230787	NA	1610.26730426997	1.56285730392738	0.132934524474387	11.7565945348419	6.53159531985128e-32	4.52088452310581e-29
ENSG00000196204	RNF216P1	1985.69984488167	1.43655391137096	0.123824109051205	11.6015687282426	4.04592944538257e-31	2.71555428138723e-28
ENSG00000253173	NA	1668.9657359775	-1.37164624711207	0.118294587099255	-11.5951733781461	4.35981853361947e-31	2.84016531473934e-28
ENSG00000230837	NA	378.448448546077	-1.94748801573488	0.169035087378403	-11.5212057208881	1.03157292250084e-30	6.52808818870603e-28
ENSG00000232202	NA	254.728929124166	2.35167927097025	0.206084577168189	11.4112336948485	3.6747993856027e-30	2.26092032199206e-27
ENSG00000181359	NA	442.009978636218	2.03215859115668	0.178208106423111	11.4032892888263	4.02614192500158e-30	2.41013560802324e-27
ENSG00000228409	NA	528.786627594673	1.67944220596241	0.147410397012158	11.3929698311843	4.53272375152716e-30	2.64198153612039e-27
ENSG00000180211	NA	6125.09189433956	-1.4146202440244	0.125309399283414	-11.2890194360036	1.48686143747057e-29	8.44422922526557e-27
ENSG00000238103	NA	82.6956610021998	5.70495530612134	0.510159269742555	11.1826945906526	4.95618849331985e-29	2.74436547346353e-26
ENSG00000227337	NA	80.9013533502765	4.39717505435725	0.394036681627391	11.1593038399286	6.44946156508847e-29	3.48412498061328e-26
ENSG00000181524	NA	6507.37849148743	-1.26048232994235	0.113841745802391	-11.07223295864	1.71083660678262e-28	9.02221904848294e-26
ENSG00000214784	NA	143.196004279275	2.94950605864391	0.268819207495346	10.9720807754966	5.20603374557955e-28	2.68159166118236e-25
ENSG00000280385	NA	1507.3858470721	1.81663525931808	0.166148198400867	10.9338246023894	7.94285814028672e-28	3.99832647611842e-25
ENSG00000283016	NA	225.361474047966	-2.23619224593889	0.205626985342836	-10.8749940685584	1.516656564064e-27	7.46498360832301e-25
ENSG00000198618	NA	3874.14196189618	-1.32927214918217	0.123192674648716	-10.7901882394598	3.83004243288395e-27	1.84416543143362e-24
ENSG00000165121	NA	531.883986175468	1.71405223962571	0.158891132415349	10.7875890464742	3.93989954862991e-27	1.85669861920434e-24
ENSG00000239344	NA	88.1084148171677	3.58938716103679	0.333259654883538	10.7705421536584	4.74200558382455e-27	2.18813920158604e-24
ENSG00000213178	NA	1847.50759464327	-1.41052996040959	0.131791601107572	-10.7027302844456	9.88227134573008e-27	4.46698832727705e-24
ENSG00000228501	NA	88.5649761083284	3.32140055581908	0.311185247540747	10.6733869361342	1.35591982012522e-26	6.00645361919069e-24
ENSG00000237729	NA	98.1467644355296	3.55680358980389	0.337869837545487	10.527141504086	6.4771563018612e-26	2.8129908809789e-23
ENSG00000250144	NA	102.098324474844	3.35308387796714	0.324096891018025	10.3459304019694	4.36654072882076e-25	1.85989443466636e-22
ENSG00000251022	THAP9-AS1	4892.90578515068	1.27843764133392	0.125448602901044	10.1909276928526	2.17676981030866e-24	9.09684425066536e-22
ENSG00000244422	NA	2359.81519144443	-1.58399718409806	0.156453695692065	-10.1243833013425	4.3068508811809e-24	1.76652666976437e-21
ENSG00000225536	NA	7686.86762509635	1.35645431890891	0.134318018173259	10.0988261839838	5.59073505991642e-24	2.25143983349252e-21
ENSG00000230067	NA	1178.75757872008	1.49450096139827	0.148412613417595	10.0699052929762	7.50503177015401e-24	2.96837408352038e-21
ENSG00000235449	NA	677.678125182858	-1.65256643540624	0.165559903954648	-9.98168273798305	1.83330878577484e-23	7.12385198177666e-21
ENSG00000273010	NA	655.581122974184	1.60928550195608	0.162504133083584	9.90304351907375	4.03795809621097e-23	1.54201265298236e-20
ENSG00000236801	NA	2324.53970537452	-1.41177151815354	0.143039084165383	-9.869830517939	5.62595871803389e-23	2.11202304484293e-20
ENSG00000230216	NA	410.037930443846	2.29084923485046	0.232619853971294	9.84803831547914	6.98948141817399e-23	2.58016706551893e-20
ENSG00000242060	NA	397.718199377448	5.36231633479884	0.54706202352457	9.80202628625345	1.10349425574162e-22	4.00676955252806e-20
ENSG00000118976	NA	856.328781721435	1.28139110986553	0.132687968851932	9.65717631336605	4.58322511938957e-22	1.63732021240903e-19
ENSG00000225217	NA	1518.46166023565	8.48745861769386	0.880420657715257	9.64023111374886	5.4066112068369e-22	1.90081002571794e-19
ENSG00000244398	NA	10161.8500313892	-1.12994782709872	0.118246233387826	-9.555888544819	1.22527923451734e-21	4.24042340083195e-19
ENSG00000230777	NA	921.638436583848	-1.27010572595398	0.133107718782601	-9.54193894666907	1.40186391134644e-21	4.77690519575575e-19
ENSG00000218502	NA	1727.36255731647	-1.35143078512611	0.141961430216587	-9.5197039298933	1.73673150874026e-21	5.82831305864971e-19
ENSG00000231940	NA	103.646338774039	2.69938162793709	0.283877431496423	9.5089687605938	1.92561919572062e-21	6.36575217403224e-19
ENSG00000279095	NA	651.138992225954	1.45570632182111	0.153149346641545	9.50514222713777	1.99774827930914e-21	6.50707744682621e-19
ENSG00000242071	NA	6612.24099473709	-1.23355767313883	0.130037529834443	-9.48616660674286	2.39686807864347e-21	7.69394653244555e-19
ENSG00000214248	NA	1788.59287456691	1.39345633729121	0.147546958656959	9.44415493192877	3.58283637158974e-21	1.13366061134773e-18
ENSG00000225420	LOC101928371	612.11989353276	1.41957747976053	0.150647995638661	9.42314216490133	4.37786778767318e-21	1.36570976942498e-18
ENSG00000251107	NA	386.899884322944	-1.62029917982265	0.1723771165945	-9.39973478982272	5.47007738197557e-21	1.68273255463024e-18
ENSG00000224411	NA	23003.1736817832	1.61558785879501	0.172681061628574	9.35590645296151	8.28859078233217e-21	2.51484927723117e-18
ENSG00000264577	NA	3725.5615026148	-1.1562957167388	0.124063420354756	-9.32019860029981	1.16122737291402e-20	3.47567906522603e-18
ENSG00000177855	NA	5769.57379089836	1.18338714595354	0.127003145072355	9.31777827454083	1.18801823477168e-20	3.50845545092774e-18
ENSG00000226121	NA	2843.49734349878	1.11570418479151	0.119952735300524	9.30119835947283	1.38871541025684e-20	4.04719179233931e-18
ENSG00000227590	NA	147.949124755093	-2.17998623600795	0.236597968716899	-9.21388398991886	3.14533067045042e-20	9.04752324932551e-18
ENSG00000249193	NA	1012.40234944338	1.38564560777721	0.15046713924214	9.20895827990293	3.29305147568659e-20	9.35099963269002e-18
ENSG00000241741	NA	3241.24085312173	-1.10920868212371	0.120575952264458	-9.19925292972922	3.60446956611216e-20	1.01057463822555e-17
ENSG00000242527	NA	1084.6254020865	-1.36312150406667	0.148300875739284	-9.19159443443247	3.87060940432562e-20	1.0716265962051e-17
ENSG00000227973	NA	557.172065527909	-1.40339259902216	0.152789573071071	-9.18513332300078	4.11017842996883e-20	1.12390545735036e-17
ENSG00000229207	NA	296.833127659639	1.76766511995112	0.192752386177141	9.17065233281533	4.70165142808257e-20	1.26996192049513e-17
ENSG00000202515	VTRNA1-3	691.502679344132	1.39854402178374	0.153040625628631	9.13838411231704	6.33924180105741e-20	1.69166104399543e-17
ENSG00000229814	NA	1527.18663699734	-1.35862025054	0.14893434648116	-9.1222762421149	7.35627411918388e-20	1.93969185078338e-17
ENSG00000220875	NA	64.3246574356106	3.39090136573703	0.372088546841266	9.11315705501572	8.00188521451227e-20	2.08510300724979e-17
ENSG00000232888	NA	10616.7417097247	-1.06743848460733	0.117450840592346	-9.08838522758849	1.00520819117182e-19	2.58887863096101e-17
ENSG00000224962	NA	393.887995191693	1.54894811519077	0.171145020141834	9.05050064505002	1.42314329936871e-19	3.62312654456523e-17
ENSG00000269091	NA	281.515014754857	1.61712975381402	0.178915937220325	9.03848913035965	1.58852116859565e-19	3.99819947309377e-17
ENSG00000236764	NA	813.707860458691	-1.39884264324093	0.15491338061661	-9.02983743349374	1.71927013493608e-19	4.27866451895497e-17
ENSG00000214896	NA	83.2256357694613	2.99089056265536	0.332108915713604	9.00575209258932	2.14192597583534e-19	5.27127982653078e-17
ENSG00000256928	NA	573.08189243499	1.31649761045901	0.146234251765755	9.00266247177052	2.20308829158434e-19	5.3622200626705e-17
ENSG00000226243	NA	4045.51235049527	-1.12634702938259	0.125147626947549	-9.00014692132085	2.2541581722973e-19	5.42688579980575e-17
ENSG00000224781	NA	2442.3890948988	1.18908718323525	0.132320268083843	8.98643269436092	2.55384987587268e-19	6.08228181728e-17
ENSG00000284707	NA	7471.12450909452	1.22867449152022	0.137433750818003	8.94012194389787	3.8874115669572e-19	9.15981689324841e-17
ENSG00000233476	NA	302.59019674698	1.62187603843217	0.181786593615224	8.92186825319525	4.58487438231087e-19	1.06895139677688e-16
ENSG00000243498	NA	1192.24617231947	-1.25639703224894	0.141091749534336	-8.90482282908529	5.34713791212241e-19	1.23368497516249e-16
ENSG00000124399	NA	627.322848961512	-1.40959753968223	0.158767352107419	-8.87838413232794	6.78386123022587e-19	1.54902827204405e-16
ENSG00000214121	NA	1539.61524671927	-1.09398433215752	0.123567392535723	-8.85334156291473	8.49372243394151e-19	1.91966794070786e-16
ENSG00000231416	NA	1352.58594162532	-1.17547049037927	0.133189606941499	-8.82554215281658	1.08930804818529e-18	2.43707918780363e-16
ENSG00000231549	NA	908.059829129833	-1.2190015588562	0.138975642244993	-8.7713324375741	1.76564309928506e-18	3.91072290060648e-16
ENSG00000183199	NA	21860.0059775081	1.25948959613119	0.144306721393965	8.72786509155534	2.59524965079921e-18	5.69130539757938e-16
ENSG00000231434	NA	635.877342631245	1.63572322614652	0.187596666055862	8.71936191904094	2.79773946833938e-18	6.07520896904402e-16
ENSG00000225067	NA	334.740878742968	-1.54566216456491	0.177476203573371	-8.7091234398977	3.06233648035264e-18	6.58521268964374e-16
ENSG00000231344	NA	146.029819600634	-2.02591100392283	0.233894693939373	-8.66163729412332	4.65035988048356e-18	9.90392509546446e-16
ENSG00000241932	NA	798.220390755636	-1.37709328760356	0.160158794953204	-8.59829950647375	8.09059277858605e-18	1.70665275669431e-15
ENSG00000213005	PTTG3P	835.146997314363	-1.21982602744463	0.142330035944265	-8.57040482953504	1.03121877498447e-17	2.15476081576707e-15
ENSG00000229417	NA	71.7969847315587	2.81563577397157	0.328885279841193	8.56114866354354	1.11748497468159e-17	2.31319389759089e-15
ENSG00000230807	NA	607.355028517678	-1.4018068316255	0.163978223793632	-8.54873774818834	1.24441909356145e-17	2.55209615771227e-15
ENSG00000249786	NA	2421.2651787696	1.00168779296779	0.117421205900439	8.53072309457553	1.45435773422195e-17	2.95528160140202e-15
ENSG00000243964	NA	1233.86989950571	-1.79212490477384	0.210197620573025	-8.52590481228229	1.51619911086243e-17	3.0529358278629e-15
ENSG00000185641	NA	870.803117587383	-1.3716176205379	0.161435553341461	-8.49637884683754	1.95596881835061e-17	3.90295075294123e-15
ENSG00000237714	P4HA2-AS1	352.927814241254	1.58117437694993	0.186851797143292	8.462184475204	2.62414978479241e-17	5.18949049851491e-15
ENSG00000235957	NA	675.893602132645	-1.19401079504485	0.141361697288102	-8.4464944744643	3.00180197697354e-17	5.88379752106079e-15
ENSG00000186162	CIDECP1	519.428891499805	1.31824021709852	0.15624118853552	8.43721319233844	3.24993352432671e-17	6.25937196785325e-15
ENSG00000219928	NA	1191.92966853498	-1.51367519238558	0.179396361083345	-8.43760254246376	3.23912912240909e-17	6.25937196785325e-15
ENSG00000249306	LINC01411	100.351550822602	2.73577804128293	0.324314255729717	8.43557750838718	3.29571322759496e-17	6.29282347224144e-15
ENSG00000231878	NA	821.40349143626	-1.49880740885276	0.178558614975935	-8.39392380510322	4.70180916598484e-17	8.90088642883746e-15
ENSG00000205940	NA	2438.75320343704	1.21056172076129	0.144640501999481	8.3694518756969	5.7886862978368e-17	1.08655604076938e-14
ENSG00000267520	NA	583.831617987407	1.4287632405213	0.172427386489684	8.28617349951416	1.16950145641597e-16	2.15860731317978e-14
ENSG00000244642	NA	3064.18679584222	3.40911793020839	0.412073001101788	8.27309219748248	1.30528683843549e-16	2.3893221640089e-14
ENSG00000259050	NA	276.26213125162	1.82945045928433	0.221442524816227	8.26151373049315	1.43836601094889e-16	2.61134170299238e-14
ENSG00000227173	NA	579.771698262521	-1.63214458555923	0.197800188479483	-8.25148144754437	1.56442926172227e-16	2.81711737543794e-14
ENSG00000213440	NA	278.76056603817	-1.67143389087064	0.202675049781463	-8.24686557458791	1.62603154009751e-16	2.90443327271127e-14
ENSG00000230170	NA	40.8120628114353	4.65912625270786	0.567342314859691	8.21219593652221	2.17179495118155e-16	3.81770526775557e-14
ENSG00000229605	NA	42.0421028185477	4.99570255768126	0.610117086357358	8.1881046595623	2.65372013339497e-16	4.62812970350908e-14
ENSG00000253810	NA	350.233608835814	1.37816905486499	0.16847079889442	8.18046251284581	2.8275644786757e-16	4.89279106548344e-14
ENSG00000228847	NA	826.346319455711	-1.17725424220504	0.144740676595274	-8.13354110190387	4.16928636745103e-16	7.15856773276534e-14
ENSG00000212643	NA	1428.29127652143	1.4627176794101	0.181062015926477	8.07854519859129	6.55439807867216e-16	1.1109673704288e-13
ENSG00000283390	NA	274.551664690735	-1.44993267546501	0.179486202836289	-8.07824029119112	6.57080344603247e-16	1.1109673704288e-13
ENSG00000228110	NA	984.828507533917	1.04757933994622	0.129832290438588	8.06871184670148	7.10437142377597e-16	1.19208123231223e-13
ENSG00000226855	NA	52.1879049530947	3.34017463019771	0.414163524281015	8.06486915040677	7.3314348441207e-16	1.22093195761225e-13
ENSG00000234036	NA	2258.83282696876	-1.09766759444584	0.13638330158187	-8.04840168638176	8.38822513012426e-16	1.38649849557554e-13
ENSG00000260466	NA	292.623034025636	1.37349220613162	0.170702976760945	8.04609405291788	8.54783103289698e-16	1.4024141447973e-13
ENSG00000180389	NA	1773.22246489484	-1.05981562871774	0.132279924116029	-8.0119159108991	1.12935078192108e-15	1.83926400505662e-13
ENSG00000272150	NBPF25P	97.3042821866817	2.48489704592539	0.310470231296906	8.00365637486531	1.20778132467792e-15	1.95263858104315e-13
ENSG00000262470	NA	788.544877375777	1.09787100961152	0.138689663982097	7.91602617014947	2.45222023218441e-15	3.93581347265598e-13
ENSG00000235962	NA	45.284223535979	6.31180992448442	0.797994217699337	7.90959355906328	2.58230571884844e-15	4.11478340768159e-13
ENSG00000213862	NA	472.838097862323	-1.39657824271904	0.176963490734955	-7.89190039662334	2.97619226936261e-15	4.70854875529374e-13
ENSG00000233020	NA	452.853067366337	1.52087783141657	0.192961316520234	7.88177578202359	3.22760814827374e-15	5.07009169334149e-13
ENSG00000264769	NA	194.63298380719	2.12009974003522	0.269970879656495	7.8530682373328	4.05980631887743e-15	6.33244015188846e-13
ENSG00000261668	NA	379.554462155823	1.61001753457451	0.205079424821003	7.85070240946775	4.13713582798493e-15	6.40793157021246e-13
ENSG00000233287	NA	1110.9453214029	-1.27921273641677	0.163107328803575	-7.84276675855124	4.40726156351343e-15	6.7321680255351e-13
ENSG00000244332	NA	214.91874425248	1.50297009574873	0.191632274060215	7.84299045199694	4.39941454188439e-15	6.7321680255351e-13
ENSG00000219773	NA	37.3047491749088	4.26655553068526	0.544424783152486	7.83681357409891	4.62123367292315e-15	7.01066470010786e-13
ENSG00000241680	NA	2024.18868657284	-1.02566236791454	0.131061151948384	-7.82583055823035	5.04316208537166e-15	7.59870728087735e-13
ENSG00000224892	NA	769.24593194637	-1.18209197982006	0.151348278611227	-7.81040914813798	5.70026360264151e-15	8.53075260370992e-13
ENSG00000284697	NA	493.902708411453	1.1998306447106	0.153989289388406	7.79164998732007	6.61397391766282e-15	9.83173881223582e-13
ENSG00000228834	NA	730.634293289987	-1.47897305459388	0.189964567338259	-7.7855206121695	6.94267236613622e-15	1.02515500158367e-12
ENSG00000279557	NA	35.0759676223641	4.73895432765304	0.609528696676841	7.77478460569599	7.55758905871844e-15	1.10856317921559e-12
ENSG00000227376	NA	59.2669550689984	2.74045293006739	0.35302932053872	7.76267797214542	8.31545620351413e-15	1.21170420691865e-12
ENSG00000235207	NA	726.94393653992	-1.17269265770342	0.151387477721953	-7.74629893667467	9.46096310162579e-15	1.36961354077065e-12
ENSG00000226970	NA	522.499539732704	-1.33647608270929	0.172577975872648	-7.74418679991664	9.61954998119672e-15	1.3835286528151e-12
ENSG00000227097	NA	3049.92743120954	-1.108037903835	0.143333236721066	-7.73050221416057	1.07123127107359e-14	1.53075493051671e-12
ENSG00000213935	NA	755.549140153272	-1.13176115947859	0.14656064285818	-7.72213561163036	1.1439658608637e-14	1.62421152899167e-12
ENSG00000229399	NA	292.051638206294	-1.45739051892248	0.189944222819757	-7.67272885317199	1.68375176251123e-14	2.37537692916313e-12
ENSG00000256093	NA	105.918196263924	-2.39529015127151	0.312276877466232	-7.67040509277065	1.71453990992121e-14	2.40350281423068e-12
ENSG00000224004	NA	758.189816684007	-1.06141580631535	0.138639692907079	-7.65593016010749	1.91918008017319e-14	2.67345406262617e-12
ENSG00000249774	NA	446.703292450784	-1.14096023423877	0.149153629027362	-7.64956402119763	2.01661856814429e-14	2.79163029161424e-12
ENSG00000234925	NA	880.202930938135	-1.07769909024957	0.141138730478873	-7.63574312021244	2.24521589168817e-14	3.08877557670815e-12
ENSG00000206147	NA	36.7884172745208	4.24566536562086	0.556636737806189	7.62735385083247	2.39621215519554e-14	3.27615450774234e-12
ENSG00000242902	FLNC-AS1	172.680882159989	1.75759958639878	0.230631433770082	7.62081541820939	2.52078192088925e-14	3.42532507765498e-12
ENSG00000234819	NA	635.645515826643	-1.28570807927819	0.168760116187148	-7.61855412479329	2.56532919903513e-14	3.44506306243706e-12
ENSG00000260318	NA	201.713479854594	-1.68892575016381	0.221687454269662	-7.61849945784205	2.56641566347065e-14	3.44506306243706e-12
ENSG00000213253	NA	33.8078692688233	4.85932140598299	0.638196600772654	7.61414492038957	2.65442840023347e-14	3.54174305040789e-12
ENSG00000225338	NA	47.6552752011382	3.0593644013016	0.402095712224361	7.60854768725943	2.77192981567738e-14	3.67637565793044e-12
ENSG00000251474	RPL32P3	655.069011469096	1.18995160302043	0.156416949133491	7.60756177391551	2.79315030190412e-14	3.68246940695681e-12
ENSG00000261409	NA	3458.08331372241	-1.01398166394161	0.133354399226131	-7.6036611452329	2.87868403952226e-14	3.77277945511116e-12
ENSG00000228477	NA	67.7347890700324	2.4539856769071	0.322912894526548	7.59952828921593	2.97212108850056e-14	3.8723241170117e-12
ENSG00000255909	NA	867.799994466749	-1.10826380083505	0.146386092301614	-7.57082714218223	3.70855255033536e-14	4.80355148756596e-12
ENSG00000227081	NA	2776.58625688802	-1.02571772962725	0.135603755511197	-7.56408055042809	3.90617635581714e-14	5.03011047122058e-12
ENSG00000244722	NA	35.0924140079591	4.30216556814117	0.569616052550646	7.55274636112656	4.26174458219145e-14	5.4562647832924e-12
ENSG00000230330	NA	279.709120795924	-1.35292896505616	0.18137017880083	-7.45948961401129	8.68582752773513e-14	1.10564594202187e-11
ENSG00000235354	NA	859.392398849931	-1.1471128589653	0.154088399902516	-7.44451146024631	9.73038266212535e-14	1.23153283190522e-11
ENSG00000223922	NA	149.828587297429	1.94517731460322	0.261562263229163	7.43676587971325	1.03180178682868e-13	1.29848737366297e-11
ENSG00000279086	NA	296.474769809458	1.29022061156955	0.173883914407555	7.42001131022092	1.17110333035584e-13	1.46546709966393e-11
ENSG00000251235	NA	1070.18132215128	-1.0590655712989	0.143158268139871	-7.3978652093231	1.3839121664861e-13	1.72203767278093e-11
ENSG00000236735	NA	640.559875683377	-1.085813393907	0.14719772535458	-7.3765636750936	1.62427220449435e-13	1.9986669476303e-11
ENSG00000284669	NA	108.950476988439	2.26589965542747	0.307929604987688	7.35849888651682	1.85989808330564e-13	2.27596036724512e-11
ENSG00000218261	NA	200.940709972171	-1.67999533206293	0.228705058926785	-7.34568504932258	2.0470789316117e-13	2.48327808604154e-11
ENSG00000231848	NA	686.686302178501	-1.28175908462455	0.174498655261533	-7.3453808724399	2.05173998711274e-13	2.48327808604154e-11
ENSG00000229204	NA	466.546973329872	1.24883163340494	0.170394010598191	7.32908175011992	2.31735002907141e-13	2.78951009749471e-11
ENSG00000213430	NA	10675.6913549433	1.07065760634541	0.146222454942456	7.32211483363998	2.44093129012766e-13	2.90667672822782e-11
ENSG00000219642	NA	638.4990832406	1.1548720401559	0.15771065087784	7.32272699229704	2.42981815361686e-13	2.90667672822782e-11
ENSG00000260772	NA	224.644606784303	1.58846523837439	0.218395619273859	7.27333837398321	3.5071035305129e-13	4.15394845440268e-11
ENSG00000214298	NA	163.020685597391	-1.58640988015237	0.219706788157439	-7.22057744986727	5.17672759932501e-13	6.09890104241754e-11
ENSG00000279541	NA	821.481245677494	1.074895222453	0.149246580915112	7.20214302975808	5.92734663534427e-13	6.94628574742012e-11
ENSG00000137970	NA	4311.08816514949	-1.03745429966342	0.144111559780946	-7.19896655924324	6.067062697895e-13	7.07259851029876e-11
ENSG00000242083	NA	526.691329419509	-1.11010953819685	0.156270411818518	-7.10377303853313	1.21396158025776e-12	1.40041849172548e-10
ENSG00000267278	NA	127.97240270086	1.64857712223226	0.232104148716068	7.10274732852342	1.22300886223882e-12	1.40354524817242e-10
ENSG00000253663	NA	38.3916529832672	6.49057574061623	0.915917169902003	7.08642217211702	1.3762355413009e-12	1.55521637776907e-10
ENSG00000214244	NA	31.6412409851459	5.7815623232479	0.819366260050073	7.05613912256356	1.71192435014915e-12	1.92474174778952e-10
ENSG00000233762	NA	2357.74377045689	-1.13726524520741	0.161700660780137	-7.03315150179714	2.01919907882503e-12	2.25874951499473e-10
ENSG00000280916	NA	255.060765560432	-1.48403486384342	0.211642918861259	-7.01197503714389	2.34977136313056e-12	2.61533095085321e-10
ENSG00000212789	NA	651.627210238216	1.04345405658372	0.14919320590894	6.9939783800919	2.67198752197022e-12	2.92979463485735e-10
ENSG00000255135	NA	113.670533615106	-1.84106286517256	0.265628256969288	-6.93097521392623	4.1794928379415e-12	4.51568716427152e-10
ENSG00000230721	NA	31.1783527721913	3.78468283927959	0.546513888155505	6.92513570341821	4.35557791934471e-12	4.68309200658087e-10
ENSG00000248498	ASNSP1	131.260144443366	1.87136230736014	0.270965422724751	6.906277149838	4.97537519793676e-12	5.32365146179233e-10
ENSG00000248124	NA	245.53764637074	1.25892111307831	0.182515176368217	6.89762428598535	5.28793747671092e-12	5.63089072940722e-10
ENSG00000245322	NA	1043.4263167041	-1.25001856128573	0.181345092326938	-6.89303771745934	5.4613386613773e-12	5.78771244071033e-10
ENSG00000236404	VLDLR-AS1	121.006870820334	1.6972622361852	0.246360498146594	6.88934406673938	5.60502253414423e-12	5.91169733851241e-10
ENSG00000214857	NA	221.553818428235	-1.47300712865904	0.214723856085439	-6.86000687353958	6.88572347823968e-12	7.22805162651804e-10
ENSG00000259514	NA	439.189244072761	1.40972773474793	0.206419450603475	6.82943264613163	8.52511100512106e-12	8.82348989030030e-10
ENSG00000236992	NA	45.6707831290694	2.94391835200652	0.432722189572289	6.80325257855703	1.02283086739342e-11	1.05370608753009e-09
ENSG00000256968	NA	441.541063031083	-1.14940990792559	0.169472572537874	-6.78227686470458	1.18296488568166e-11	1.2130319098594e-09
ENSG00000237101	LOC101927164	469.407723187168	1.02190283513848	0.150795398207233	6.77675079801911	1.22908615779943e-11	1.25451747968201e-09
ENSG00000232734	NA	58.1507965181565	-2.52349847674622	0.372664510324216	-6.77150199934732	1.27452199645771e-11	1.29492604126338e-09
ENSG00000258581	NA	220.29987905269	-1.54888715979045	0.22884520247914	-6.76827454983083	1.30327271341449e-11	1.31809074563551e-09
ENSG00000230829	NA	26.8494154349749	4.72284484098693	0.698219280149693	6.76412836949215	1.34114134701863e-11	1.35022453159616e-09
ENSG00000249183	NA	27.2820261953953	8.45245531058286	1.25119275152062	6.7555181248535	1.42325713459556e-11	1.42641277258629e-09
ENSG00000234488	NA	883.379630192081	-1.06195453751092	0.157378021791119	-6.74779442151333	1.50109423842965e-11	1.48435490743191e-09
ENSG00000261093	NA	919.703797928396	1.08827941893881	0.161430041677475	6.74149252289182	1.56767804890442e-11	1.54322227134151e-09
ENSG00000249855	NA	180.117943824091	1.40106320663206	0.207976094759948	6.73665503840339	1.62074344907071e-11	1.58840029440121e-09
ENSG00000250302	LINC01618	277.227223171431	1.19582740438231	0.17764440997954	6.73157913902295	1.67831505674773e-11	1.637577100965e-09
ENSG00000226167	AP4B1-AS1	407.55453645906	1.14350153897127	0.170202846849482	6.71846305827375	1.83651287827039e-11	1.78407560266714e-09
ENSG00000240371	NA	1309.34051492089	-1.16584886230654	0.173691580227933	-6.71217833804385	1.9174014480913e-11	1.85039573903219e-09
ENSG00000269889	NA	45.3243658652573	2.78340864538014	0.41469957942211	6.71186753856578	1.92149090242179e-11	1.85039573903219e-09
ENSG00000179997	NA	175.425590488967	-1.54241915493494	0.229846511238404	-6.71064853942942	1.93761291059937e-11	1.85784365181236e-09
ENSG00000271180	NA	210.805164947245	-1.44692296341658	0.215935852193205	-6.70070740324292	2.07412982140485e-11	1.98016816440931e-09
ENSG00000259976	NA	396.176170202367	1.12657398891963	0.168172783583119	6.6989079024361	2.09982873185764e-11	1.99609899493197e-09
ENSG00000233648	NA	103.370647370254	-2.0750033267367	0.309962575361744	-6.69436729358391	2.16606749826171e-11	2.04154166038292e-09
ENSG00000226543	NA	136.538282528776	-1.74935844776439	0.261495195385843	-6.68983017138486	2.2342973676439e-11	2.09692594898071e-09
ENSG00000269244	NA	42.5607094996141	7.2299156968355	1.08176823155836	6.68342394046858	2.3342303534404e-11	2.18147122777854e-09
ENSG00000260727	NA	127.390959113064	1.96562745696331	0.294586106504316	6.67250563948274	2.51472384190711e-11	2.34027808295801e-09
ENSG00000197588	KLKP1	33.1770714661735	3.34316769585808	0.501726167063079	6.66333134551812	2.67689203249795e-11	2.48077328986598e-09
ENSG00000232260	NA	311.548994352193	1.11225903134941	0.166985886858223	6.66079662345213	2.72347299881787e-11	2.51342514378405e-09
ENSG00000224908	NA	171.715715884708	-1.63146951229694	0.245259404477755	-6.65201612052725	2.89105027232046e-11	2.64602778849694e-09
ENSG00000243023	NA	185.831340618003	-1.41678682356884	0.212976190482703	-6.65232493997449	2.88498875607452e-11	2.64602778849694e-09
ENSG00000223650	NA	317.724367708097	1.20920193041841	0.181970901800243	6.64502905934816	3.03157258282316e-11	2.75189758757992e-09
ENSG00000234335	NA	997.334886505906	-1.08406758143714	0.163289427135789	-6.6389330923162	3.15961768119694e-11	2.85642334778902e-09
ENSG00000246283	NA	506.158721255398	1.02466370429966	0.154386081402976	6.63702125857511	3.20085499795849e-11	2.88194054267409e-09
ENSG00000205763	RP9P	315.568713460498	1.2394072751219	0.187340513886528	6.61579948410202	3.69549007367674e-11	3.31382225270713e-09
ENSG00000249087	ZNF436-AS1	154.520231829428	1.50065807031007	0.227081934821695	6.60844321010558	3.88382467825839e-11	3.46866261285262e-09
ENSG00000271198	NA	1237.75882821017	-1.07345749115973	0.163163898823978	-6.57901348825805	4.73579814664337e-11	4.19572772600016e-09
ENSG00000213183	NA	24.9190750116056	8.32238838827502	1.26557648261396	6.57596636995476	4.83381804106833e-11	4.26550740205667e-09
ENSG00000244245	NA	32.0010891675878	3.14801526603283	0.479817035203711	6.56086598654486	5.34961831777349e-11	4.6833476727417e-09
ENSG00000201315	NA	51.780837484939	2.60633312340553	0.397324626196998	6.5597069790315	5.39136131482722e-11	4.69857489811517e-09
ENSG00000278616	NA	124.909039675214	1.76153700556128	0.26885376429887	6.55202656416251	5.67614413325979e-11	4.91097329717075e-09
ENSG00000213478	NA	381.455691864053	-1.23696692790459	0.188849896904776	-6.55000054635089	5.75368729724104e-11	4.95869338313587e-09
ENSG00000255262	NA	413.120556755068	-1.05046606034026	0.160458255261195	-6.54666261097195	5.88370795540105e-11	5.05109486450302e-09
ENSG00000259612	NA	78.8298991530815	2.0942152919064	0.320234770217292	6.53962494605253	6.16732988906735e-11	5.2741385989557e-09
ENSG00000228499	NA	110.707871689305	-1.80286497250978	0.276280596024424	-6.52548531620512	6.77816986340396e-11	5.77421862709747e-09
ENSG00000271853	NA	277.092257697756	-1.20497347482043	0.184725939133396	-6.52303342169115	6.88995022874789e-11	5.84695431480985e-09
ENSG00000237821	NA	910.270121908172	1.0021332921995	0.154223391455189	6.49793317825381	8.1430956116427e-11	6.80609149819902e-09
ENSG00000227253	NA	462.445837971418	1.11885577708199	0.172745290469888	6.47691045028533	9.36197158482608e-11	7.76622878772707e-09
ENSG00000234617	NA	1358.31195912815	1.03524102124361	0.160208964674814	6.46181706089231	1.03453122057217e-10	8.54492455848422e-09
ENSG00000178503	NA	265.277018032813	1.15149732677605	0.178257737116593	6.4597326623915	1.04888109757775e-10	8.57497657404623e-09
ENSG00000235776	NA	401.782214117208	-1.07808444081389	0.166894139983967	-6.45969020192956	1.04917542623438e-10	8.57497657404623e-09
ENSG00000272923	NA	280.832068129601	1.32777519737426	0.205585846759067	6.45849516542998	1.05749240933214e-10	8.61117624055056e-09
ENSG00000270022	NA	358.13633751307	1.11328294544276	0.173057512557468	6.4330229239431	1.25090776180552e-10	1.01488483575936e-08
ENSG00000243988	NA	29.6798302057727	3.24730018691234	0.505949591070961	6.41822870147728	1.37869033192235e-10	1.1104222604272e-08
ENSG00000234109	NA	24.6087343577286	5.0754472525682	0.797883926932357	6.36113484837562	2.00268523735079e-10	1.60715490297401e-08
ENSG00000257376	NA	1102.0996367388	1.0004307986073	0.157474822179474	6.35295715696766	2.11214558269373e-10	1.68887770798135e-08
ENSG00000241431	NA	298.851009086146	-1.1239617988881	0.177140944089793	-6.34501416182111	2.22404986536891e-10	1.77105130032018e-08
ENSG00000228236	NA	203.082605567535	-1.23613468865543	0.195456397608752	-6.3243501045682	2.54300568242227e-10	2.01006174157273e-08
ENSG00000237149	ZNF503-AS2	404.448664714687	-1.03204291391223	0.163196749728045	-6.3239183110696	2.55012573652055e-10	2.01006174157273e-08
ENSG00000259750	NA	32.9037751388699	6.85264517346241	1.09065962251903	6.28302820786127	3.32040785872799e-10	2.59871779727796e-08
ENSG00000213152	NA	45.7774612661029	2.46167195174807	0.392866815465873	6.2659197846195	3.70631100845842e-10	2.89053107487132e-08
ENSG00000183586	NA	317.046508253884	-1.03668134582999	0.166757427298038	-6.21670268381618	5.07710451839756e-10	3.89109993003417e-08
ENSG00000243256	NA	443.233801152482	-1.0365095222754	0.166791913442713	-6.21438714192462	5.15253507412657e-10	3.93529308126998e-08
ENSG00000228976	NA	23.2495075653044	5.34623429119688	0.864737203507626	6.18249598781109	6.30959152854701e-10	4.76027630650042e-08
ENSG00000233429	HOTAIRM1	300.618533488473	-1.09119164066387	0.176489236542801	-6.18276594107902	6.29880723847295e-10	4.76027630650042e-08
ENSG00000257557	NA	293.954644028654	1.05348732049942	0.170404634181713	6.18226919448696	6.31866555650875e-10	4.76027630650042e-08
ENSG00000223764	LINC02593	456.005063333759	-1.02048305111495	0.165093428046345	-6.18124575394049	6.35977214869283e-10	4.77500316343721e-08
ENSG00000237472	NA	207.095462042258	-1.50422533860086	0.244636151988805	-6.14882684497792	7.80581371404181e-10	5.84091107947e-08
ENSG00000277449	CEBPB-AS1	132.174588675935	1.46957274288058	0.239136023994754	6.1453423801711	7.97912131090841e-10	5.95049016549866e-08
ENSG00000258111	NA	64.932546093404	-2.07934520784873	0.339348942993357	-6.12745450009972	8.92961232528624e-10	6.63697930848204e-08
ENSG00000243802	NA	667.298327505195	-1.10627730868752	0.181668360638843	-6.08954308167505	1.13233391769476e-09	8.30465693477524e-08
ENSG00000259660	NA	180.07490408628	1.2066781224317	0.198146876735751	6.0898165154575	1.13040167997021e-09	8.30465693477524e-08
ENSG00000268205	NA	1102.86254525635	1.11701264770695	0.184333834323872	6.05972664651666	1.36353072586097e-09	9.93448751549165e-08
ENSG00000267100	ILF3-DT	406.18533714149	-1.12366514457501	0.186684058173657	-6.01907391326238	1.75417761721884e-09	1.24930160912476e-07
ENSG00000280367	NA	37.5830585608371	2.77631579439623	0.461373970581633	6.01749550564428	1.77136231322269e-09	1.25749691908876e-07
ENSG00000254615	NA	109.205259999783	-1.62000843347614	0.269553134376121	-6.00997809662141	1.85548393760162e-09	1.31300682856033e-07
ENSG00000227621	NA	297.432913617446	-1.05579812521521	0.175837281948836	-6.00440426235898	1.92035685009806e-09	1.35028520231181e-07
ENSG00000229022	NA	24.043727959412	4.32486393236313	0.722122203473611	5.98910255294647	2.1100209034521e-09	1.46964946511197e-07
ENSG00000244535	NA	315.338776793341	-1.13648502879722	0.189794353574586	-5.98798124070958	2.1246156104012e-09	1.47517589826885e-07
ENSG00000259663	NA	109.501787904069	-1.48926953255642	0.249621523207265	-5.96611026734201	2.42976114899144e-09	1.68177436528161e-07
ENSG00000253414	LINC01605	79.0996008612841	-1.8947657075112	0.317725798111448	-5.96352489717119	2.46853819280327e-09	1.70329135303426e-07
ENSG00000216775	LOC730101	462.777165549193	-1.15288738213795	0.193462099613231	-5.95924154882431	2.53411295827308e-09	1.74310769915498e-07
ENSG00000267658	NA	45.5206912368054	2.42655742395056	0.407532556540502	5.95426643836589	2.61240911751345e-09	1.7914009146689e-07
ENSG00000226948	NA	646.092533636821	-1.05778324743241	0.177697899884813	-5.95270539560731	2.63745813820604e-09	1.80299568836807e-07
ENSG00000225787	NA	218.716026081557	-1.13723385113017	0.191155516179693	-5.94925992123152	2.69357609244015e-09	1.83569282681406e-07
ENSG00000250441	NA	170.000808652306	-1.2465732924399	0.209685522610439	-5.94496595149215	2.76514325898944e-09	1.87868582955083e-07
ENSG00000179131	NA	447.636273561845	-1.03381576960045	0.174193236033789	-5.9348789490306	2.94062380235464e-09	1.99180050759489e-07
ENSG00000232460	NA	80.6276783832359	1.68789950000933	0.284956364595993	5.92336129218385	3.15426795506709e-09	2.12352221692344e-07
ENSG00000259884	NR4A1AS	249.809388833679	1.26547160112627	0.213735009913026	5.92075019268589	3.20476341606158e-09	2.15097893643479e-07
ENSG00000234789	NA	154.582994599339	1.23945906550551	0.210112790717837	5.89901767175131	3.65672075184152e-09	2.43953939555837e-07
ENSG00000242670	NA	321.235712615842	-1.26055578309192	0.214121631765691	-5.88710151654047	3.9302732070601e-09	2.61416280069592e-07
ENSG00000231333	NA	31.6083544078295	2.69567338312336	0.458274403677878	5.88222549958989	4.04786322908678e-09	2.67630216898636e-07
ENSG00000241735	FABP5P3	115.642791962996	1.5271976328606	0.25966707227795	5.88136808977409	4.0688915358224e-09	2.68219876865864e-07
ENSG00000204241	LINC02731	21.4608450892926	3.83004085424172	0.65351078037726	5.86071564424799	4.60876600365533e-09	3.02010527263201e-07
ENSG00000225712	NA	278.975371585282	-1.09071964456539	0.186195787125162	-5.85791795510499	4.68706090198963e-09	3.05334446818142e-07
ENSG00000230592	NA	33.1176691873844	2.77092844950719	0.473015300249416	5.85801019131115	4.68445911003557e-09	3.05334446818142e-07
ENSG00000254589	NA	228.367700224348	1.28789989865403	0.220405892741932	5.8433097347447	5.11737403435653e-09	3.30451071390562e-07
ENSG00000099251	HSD17B7P2	181.568482623087	1.33152694618218	0.228212966583256	5.8345805942469	5.39260376803145e-09	3.45204568954129e-07
ENSG00000241772	NA	280.855653177143	1.07384578372945	0.184097433554415	5.83302962456588	5.44298995673769e-09	3.47425892080067e-07
ENSG00000234927	NA	25.2206142805311	6.46527970307004	1.1090274817057	5.82968394356322	5.55324532084678e-09	3.53444915550102e-07
ENSG00000230203	NA	15.0912466705904	7.59791442756579	1.30399588829866	5.82663986577357	5.65544715397163e-09	3.58918335281713e-07
ENSG00000213068	NA	14.8187752616071	7.57287024015773	1.30816682842676	5.78891780130604	7.084135212955e-09	4.45757133044716e-07
ENSG00000232699	NA	416.033965844525	-1.05244001535489	0.182356778081599	-5.77132381053558	7.86511682415373e-09	4.89338406006126e-07
ENSG00000226428	NA	21.3877055294541	5.62509975123776	0.975288719404786	5.76762515480619	8.0396377096171e-09	4.98795337900026e-07
ENSG00000228844	NA	183.50191899686	-1.46387963406643	0.254146934431849	-5.75997360479269	8.41270905754999e-09	5.19033685001879e-07
ENSG00000214362	NA	22.092273839447	3.58499964185551	0.623842414380953	5.74664299703468	9.10326478758518e-09	5.58526902438294e-07
ENSG00000231381	NA	156.418994014995	1.25523061969498	0.21862115668757	5.74157889709101	9.37978386278076e-09	5.73902852974395e-07
ENSG00000274769	NA	263.672623997685	-1.26275626017927	0.220634939406208	-5.72328328222951	1.04484826584505e-08	6.37530144358183e-07
ENSG00000223668	NA	19.5113543297408	4.72109779558647	0.836154755668086	5.64620097366345	1.64032083019297e-08	9.84592576367049e-07
ENSG00000178440	LINC00843	414.830511243685	1.06235520849928	0.188249350400968	5.64334063430489	1.66781905561347e-08	9.95701462608701e-07
ENSG00000232953	NA	20.5221034999091	3.9316086771049	0.696934673463834	5.64128723509252	1.68783517888081e-08	1.00494251013524e-06
ENSG00000257847	NA	133.987067484025	-1.28869017781464	0.228941617358129	-5.62890309191259	1.81359250146725e-08	1.07118027506662e-06
ENSG00000260014	NA	146.561130048013	-1.38700185075987	0.247239736720317	-5.6099471272649	2.02388439034932e-08	1.18904550031425e-06
ENSG00000266282	NA	1025.80037112807	-1.10636810197894	0.197299655154956	-5.60755213236444	2.05208212286364e-08	1.1992497873168e-06
ENSG00000230084	NA	93.2613951749313	1.51395476064598	0.270504138128471	5.59678965031936	2.18357371130172e-08	1.26939564649926e-06
ENSG00000262519	NA	297.569784719068	-1.10659146238743	0.198029926324683	-5.58800118206932	2.29698081255292e-08	1.32835060097218e-06
ENSG00000280322	NA	149.715632364668	-1.26855619408273	0.227428524165341	-5.57782362057843	2.43546409271432e-08	1.39387840283022e-06
ENSG00000234585	CCT6P3	188.639819632052	1.18614830247707	0.213080710702582	5.56666203414675	2.59665322454137e-08	1.48230083171048e-06
ENSG00000262202	NA	244.143477656407	1.09182043213426	0.196312164978895	5.56165448153272	2.67228975926671e-08	1.52155644930587e-06
ENSG00000268942	NA	42.9472641526198	2.09303001882588	0.378207657046845	5.53407626690815	3.12872822506153e-08	1.75438484700982e-06
ENSG00000224543	NA	34.9112838226346	2.43192404111698	0.441069612540495	5.51369664101197	3.51374040143556e-08	1.95052220930818e-06
ENSG00000234268	NA	37.9672299029011	2.43128171043879	0.441744276220051	5.50382164822361	3.71645529982423e-08	2.04765593123898e-06
ENSG00000229369	NA	17.1689629575156	4.88117241511418	0.889093867445774	5.4900529559798	4.01813252181117e-08	2.20837759865002e-06
ENSG00000260809	NA	17.3279909172092	4.54783698005134	0.830433359885675	5.4764622903365	4.33913190482301e-08	2.37302302617099e-06
ENSG00000270231	NBPF8	288.109534380761	1.01320639803491	0.185068764374091	5.47475637750977	4.38113924908684e-08	2.384222438035e-06
ENSG00000242262	NA	56.6765171450784	2.15689141384768	0.39485969326817	5.46242488311619	4.6967429448254e-08	2.54347578202782e-06
ENSG00000261054	NA	335.310095372749	1.00613750885434	0.18444826902484	5.45484928741102	4.90143994234215e-08	2.64785349470576e-06
ENSG00000270945	NA	17.6595010243028	4.30057377261478	0.788622266473349	5.45327459728798	4.94506165536648e-08	2.66491899281538e-06
ENSG00000258981	NA	217.519894226176	-1.10039557003054	0.202548348612698	-5.43275508078647	5.54905473125269e-08	2.98315566122611e-06
ENSG00000246859	STARD4-AS1	162.90985351903	-1.17758181116825	0.217011753040831	-5.42635039193792	5.75179931205309e-08	3.06979766175093e-06
ENSG00000280273	NA	191.706091972702	1.07820188832272	0.198694889394972	5.42641983196374	5.74956313022894e-08	3.06979766175093e-06
ENSG00000180747	SMG1P3	155.32140237329	1.3294569502886	0.24559109091427	5.41329469786297	6.18755296076601e-08	3.28652543232629e-06
ENSG00000245385	NA	257.370332478749	-1.09411466289517	0.202681794220099	-5.39818915213978	6.73168762182879e-08	3.53317888947597e-06
ENSG00000226457	NA	123.066404383152	-1.33396170123387	0.247353856900731	-5.39292864864936	6.93184833791307e-08	3.61255314909262e-06
ENSG00000260442	ATP2A1-AS1	167.699574101512	-1.19770705328494	0.222561168740928	-5.38147359694686	7.3878541038906e-08	3.83216816269492e-06
ENSG00000231686	NA	140.228604176183	1.37966246773399	0.2567393892913	5.37378573479666	7.71004701647635e-08	3.98064874983531e-06
ENSG00000249986	NA	124.911134234713	-1.26888841992536	0.23639813728339	-5.36759060163083	7.97954266090883e-08	4.10067031082296e-06
ENSG00000234080	NA	18.6600805755472	3.78487110238994	0.707408768076474	5.35033105778634	8.77934776497147e-08	4.48050169692058e-06
ENSG00000267519	NA	245.251728797637	1.0996162498164	0.205570890723851	5.34908539795914	8.83998247406999e-08	4.50107521421095e-06
ENSG00000280138	NA	430.675233904396	1.0021157825294	0.187519275457379	5.34406812358432	9.08833858041514e-08	4.59583587254829e-06
ENSG00000237008	NA	369.956676173552	-1.09279476015478	0.20568711402587	-5.31289850280723	1.07895139675221e-07	5.43129420151471e-06
ENSG00000268729	NA	44.2378841551838	2.12410126338574	0.401991358685614	5.28394757123856	1.26429447915039e-07	6.27866780688383e-06
ENSG00000279691	NA	25.5255735248878	2.71079780020309	0.514391432823698	5.26991241926882	1.36488867707161e-07	6.70308632116609e-06
ENSG00000270714	NA	54.6385508899915	-1.92197672429118	0.366021548478757	-5.25099336986912	1.51281125815404e-07	7.41310985771102e-06
ENSG00000239983	NA	32.1961848615761	2.75251116436585	0.52437927005106	5.24908462551892	1.5285684866107e-07	7.47378883221642e-06
ENSG00000239830	NA	21.6509915293434	3.21676618683851	0.615849637169684	5.22329801414205	1.75764172036348e-07	8.44468686861837e-06
ENSG00000235838	NA	10.4489806914042	7.0688209970071	1.35474552271099	5.2178220031033	1.81039313674099e-07	8.64189603139573e-06
ENSG00000225610	NA	121.028182673744	1.45946543573924	0.281009384204504	5.19365372751082	2.06206519715239e-07	9.75912009652312e-06
ENSG00000235065	NA	213.929632140294	-1.22950444808413	0.236887773941726	-5.19024020372866	2.10022968242486e-07	9.91854738508064e-06
ENSG00000229982	NA	38.0838423032861	-2.23533268294729	0.433244182381303	-5.15952152123753	2.47581764317505e-07	1.16426507385741e-05
ENSG00000248640	NA	10.5714011467072	7.08687343164416	1.37381342671552	5.15854139567358	2.48881086651389e-07	1.16789559072916e-05
ENSG00000213701	NA	18.4370407157914	3.6083993605794	0.699774011684822	5.15652096294857	2.51580329576587e-07	1.17806611412089e-05
ENSG00000240457	NA	16.0057108645154	6.7087697721727	1.30451136872991	5.14274534740501	2.70752508129469e-07	1.25985237448731e-05
ENSG00000272767	JMJD1C-AS1	79.0391364844795	1.41717200760156	0.277601534676546	5.10505826004463	3.3069261704794e-07	1.52912542275466e-05
ENSG00000233080	LINC01399	98.036809849101	-1.51038325532813	0.296359663710532	-5.09645353358002	3.46075458035298e-07	1.59360193763489e-05
ENSG00000257433	LOC105369748	48.9699697005974	1.95288717078437	0.383252124781614	5.09556775946687	3.47697627541518e-07	1.59774994863425e-05
ENSG00000258708	SLC25A21-AS1	163.579971075631	-1.23778480551878	0.24304361232353	-5.0928505945307	3.52719648053616e-07	1.61080154324527e-05
ENSG00000250403	NA	15.3506737878661	4.37759896276696	0.863726223224345	5.06827145576882	4.01444615864211e-07	1.82954666600338e-05
ENSG00000234147	NA	128.611217730618	-1.19485287094179	0.236057123684747	-5.0617107092159	4.1551117782525e-07	1.88976531368613e-05
ENSG00000258587	NA	74.458985051561	-1.50433612994761	0.297948475794077	-5.04898078749465	4.44173399930938e-07	2.01186025257062e-05
ENSG00000183604	SMG1P5	113.682707031733	1.32068985334149	0.263069396544665	5.02030973837454	5.15882264799097e-07	2.32241387866569e-05
ENSG00000243537	NA	9.29451601660574	6.90025968772968	1.37752226211055	5.00918197660017	5.46618701974005e-07	2.44587022828732e-05
ENSG00000249582	NA	16.5666004513823	3.59233905969844	0.718017752178356	5.00313404341304	5.64056906427385e-07	2.51374173449902e-05
ENSG00000214289	NA	196.336772165168	1.07405328494573	0.214924276972027	4.99735674386154	5.81214862126921e-07	2.57982524674332e-05
ENSG00000258777	HIF1A-AS1	128.457202694736	1.19534793068813	0.239359323534506	4.99394764756598	5.91574399866613e-07	2.62055627652912e-05
ENSG00000233747	NA	22.1077581151521	3.11973369854675	0.62475768299837	4.99350993744385	5.92917334656148e-07	2.62126268369242e-05
ENSG00000243404	NA	468.701942715326	-1.0349479183127	0.207295848091137	-4.99261286631117	5.95678820286695e-07	2.62822513755578e-05
ENSG00000249252	C1QTNF7-AS1	71.7661296437348	1.653785861717	0.332349687244874	4.97604157664967	6.48977136392495e-07	2.84074991975442e-05
ENSG00000279488	NA	109.337216422048	1.37529581693988	0.276617796500314	4.97182695524188	6.63248935533349e-07	2.89749520180042e-05
ENSG00000270598	NA	72.8503243959821	-1.49199827138344	0.302420343688518	-4.93352481908474	8.07587747110509e-07	3.49360566616224e-05
ENSG00000243830	NA	16.0752841893566	3.70715335617553	0.757564068764418	4.89351793337014	9.90492840938999e-07	4.17874779694436e-05
ENSG00000233461	NA	168.460828248075	-1.30097330188067	0.266052945968632	-4.88990376386984	1.00885287542198e-06	4.24005357452018e-05
ENSG00000237701	NA	79.3445439497063	-1.44309670663102	0.295418564497308	-4.88492220888904	1.0346969695475e-06	4.32405720349198e-05
ENSG00000222626	NA	13.1637790385541	6.42218482918952	1.3205980883945	4.86308808533655	1.15568385197256e-06	4.77169743072581e-05
ENSG00000236111	NA	28.4685491078906	2.48024811264967	0.510054853178247	4.86270858358621	1.15790257799111e-06	4.77169743072581e-05
ENSG00000152117	LOC150776	550.076164187059	1.0311011265588	0.212276702566697	4.85734474905379	1.18970351769685e-06	4.87202974511505e-05
ENSG00000213026	NA	166.677274395098	-1.05991575696638	0.218211222362329	-4.85729260618155	1.1900167466284e-06	4.87202974511505e-05
ENSG00000222937	SNORD63B	16.412186635716	3.26234014814735	0.672067605019247	4.85418449540344	1.20883156802311e-06	4.93992811810772e-05
ENSG00000168129	NA	8.38071183224807	6.75001163934281	1.39215994493347	4.84858917533746	1.24342632145062e-06	5.07194283495578e-05
ENSG00000232150	NA	512.575923926231	1.01395695210983	0.209220567927527	4.84635407576688	1.25751003532924e-06	5.11406640264861e-05
ENSG00000236574	NA	8.38971547128022	6.75130931763786	1.39310881893843	4.84621820338661	1.25837111808366e-06	5.11406640264861e-05
ENSG00000280187	NA	127.484574874917	-1.18816588344404	0.245592330194064	-4.83796005561397	1.31178495003947e-06	5.31164988271011e-05
ENSG00000225487	NA	19.4653403146268	2.91933068024456	0.603797425953629	4.83495052274165	1.33178755770192e-06	5.3729986549253e-05
ENSG00000263707	NA	148.323274049941	1.05340470255709	0.217929102257793	4.8337036753861	1.34016028483594e-06	5.39694729978749e-05
ENSG00000224829	NA	21.2381554851067	3.15775774851368	0.653563146007733	4.83160314011389	1.35438023669765e-06	5.44431358668173e-05
ENSG00000234618	NA	74.1596766460039	1.55301706210294	0.321657083713323	4.8281761563413	1.37789183000983e-06	5.52879096791445e-05
ENSG00000217130	NA	169.62882482598	-1.01597743668772	0.211384709463616	-4.80629577827907	1.53752383361275e-06	6.12493082566346e-05
ENSG00000276550	HERC2P2	133.559266418997	1.21850740386725	0.254722212089389	4.78367156861703	1.72121841937331e-06	6.79559122472362e-05
ENSG00000275327	NA	173.824498043231	1.02376671663032	0.214373100966791	4.7756304872826	1.79145081296302e-06	6.98571198174611e-05
ENSG00000258956	NA	83.9745725083545	-1.3038195649211	0.273041525990525	-4.7751694918609	1.79555960756338e-06	6.98942877819355e-05
ENSG00000224183	NA	8.14265497891139	6.70972859462488	1.4074534240124	4.76728286716347	1.86727061312e-06	7.23045049125784e-05
ENSG00000214869	NA	15.6415936716126	3.34449572340826	0.702504785725883	4.76081557217075	1.92812186963821e-06	7.45304909085808e-05
ENSG00000230148	HOXB-AS1	141.897233391946	1.06817876433284	0.225609535041549	4.73463483773467	2.19449839329288e-06	8.35153692663985e-05
ENSG00000225138	NA	157.214359357632	-1.06005988781135	0.223984183357089	-4.7327443925866	2.21504356656709e-06	8.41526585864398e-05
ENSG00000231443	NA	20.990228771996	2.87377393945023	0.608498185148617	4.72273214545142	2.32697235739671e-06	8.79524074129348e-05
ENSG00000240087	NA	57.7556162097841	1.62177702847919	0.3443281396769	4.70997528694863	2.47746829787846e-06	9.33221859348811e-05
ENSG00000239622	NA	104.113562732562	-1.3118230818363	0.281334797091469	-4.6628539924615	3.11854015370817e-06	0.000115505929539268
ENSG00000253439	NA	18.7141188271638	2.87845349414865	0.620929000844896	4.6357208154748	3.55695782403831e-06	0.000130651838879974
ENSG00000271992	NA	48.4502355792966	1.64291802413339	0.354617246894504	4.6329332217227	3.60520856319194e-06	0.00013220490805652
ENSG00000247796	LOC257396	167.188574288622	-1.03801400398604	0.224365098373293	-4.62645042170962	3.71985859916687e-06	0.000135958990285391
ENSG00000263006	ROCK1P1	82.0654278643229	1.3423026677302	0.290665751144616	4.61802831067758	3.87403409353485e-06	0.000141360759699676
ENSG00000232442	MHENCR	68.1152738031745	-1.51886268510781	0.328990943957494	-4.61673098607861	3.8983207568465e-06	0.000142013004018739
ENSG00000219249	NA	55.1986794889228	-1.57357202863772	0.341140646543405	-4.6126782152226	3.97513458119492e-06	0.000144336484981781
ENSG00000236060	NA	45.9310557994043	1.83108633316861	0.396939442957119	4.6130117972842	3.96875767286991e-06	0.000144336484981781
ENSG00000232564	MRTFA-AS1	32.8476398129408	1.95325156098391	0.424532530153985	4.60094674081968	4.20574964141939e-06	0.000151962722361824
ENSG00000234498	RPL13AP20	39.9970107514878	1.77518917648816	0.385988337039133	4.59907465107731	4.2437170553647e-06	0.000153025366616857
ENSG00000235316	NA	116.100863660591	1.08692915160002	0.236923296478784	4.58768372614363	4.48190943395661e-06	0.000160630763839328
ENSG00000271434	NA	101.150216644063	1.20845471879479	0.264837958319456	4.56299665827025	5.0428617664874e-06	0.0001795729023568
ENSG00000236085	NA	178.556176956301	-1.1044242757711	0.242131267326641	-4.56126252493116	5.08469605300173e-06	0.00018048226422746
ENSG00000257773	NA	72.4252645688598	1.34482766145566	0.296170613345037	4.54071943960537	5.60625939412808e-06	0.000197727769618699
ENSG00000285928	NA	58.6963297002442	1.6995909584145	0.374490110413913	4.53841346180274	5.66790466795873e-06	0.000199267334112092
ENSG00000215840	NA	39.0727925154276	1.78898886045875	0.394683187671162	4.53272122132875	5.822864200105e-06	0.000204390838618266
ENSG00000254477	NA	24.841813679471	2.28514277797361	0.504859977294173	4.52629022054979	6.00281292826829e-06	0.000210041553788648
ENSG00000244363	NA	118.723532648438	1.06217897613419	0.235297360486716	4.51419843357809	6.35566879325199e-06	0.000219612649144678
ENSG00000234801	NA	113.445602742918	1.07651906891736	0.238550734859779	4.51274681484484	6.39933972235842e-06	0.000220433865490695
ENSG00000213209	NA	163.809943868388	-1.1749359253774	0.260380500676191	-4.51238062115315	6.41040166676231e-06	0.000220472028753289
ENSG00000270055	NA	76.2472495641765	1.53262070494424	0.340649506915715	4.49911323465806	6.82375053620409e-06	0.000233961688276137
ENSG00000253899	NA	11.3234203355843	4.67775664506481	1.04480619345946	4.47715248468837	7.56452212597015e-06	0.000257368050027823
ENSG00000240970	NA	30.3598117516649	2.36424634774979	0.528568889523649	4.47291998187876	7.71586565217147e-06	0.000262114583328138
ENSG00000283429	MIR1244-3	40.0615001528509	-1.79370332910358	0.402378674327472	-4.45774948710078	8.28246139499035e-06	0.000280073644942964
ENSG00000228981	NA	65.9786121743141	1.4009434916324	0.314501371025434	4.45449088843273	8.40925000745986e-06	0.000283495400936421
ENSG00000231060	NA	6.85516620929573	6.46017220084715	1.45149257673015	4.45070977586418	8.55869432379135e-06	0.000287657846096593
ENSG00000231564	NA	11.0814590173893	4.66817158848731	1.05268647342166	4.43453174933829	9.22726214260809e-06	0.000308922877594879
ENSG00000254428	NA	42.769387842257	2.12628294524068	0.480721447340149	4.42310813675047	9.72910140137012e-06	0.000322589621166088
ENSG00000266992	NA	6.79954437462084	6.45018415167224	1.45929683841172	4.42006313033099	9.86720714142e-06	0.000326679777242618
ENSG00000286195	NA	67.8784651537832	1.31420564315031	0.297492989224929	4.41760206374699	9.98019472661019e-06	0.000329927362686103
ENSG00000237978	NA	71.008173240831	-1.36427649052536	0.309569149443297	-4.40701695559381	1.04803986896732e-05	0.000343388092570372
ENSG00000214318	NA	29.1278974653745	-2.20967410434697	0.504916953286603	-4.37631196568816	1.20704224511308e-05	0.000391431605959144
ENSG00000283849	NA	32.381361290186	2.2566875874092	0.517160767617869	4.36360940100674	1.27933916333411e-05	0.000413665447134118
ENSG00000213025	NA	132.785758604978	-1.05155474259452	0.241304809773034	-4.35778608633448	1.31384701189457e-05	0.000423586571564088
ENSG00000250562	NA	6.30343933405981	6.33842080762938	1.45676969243963	4.35101089796462	1.35511316061167e-05	0.000434991324556346
ENSG00000284607	LOC105374988	24.6874278378591	2.55190628978349	0.58889801694499	4.3333586059976	1.46851610249443e-05	0.000467329930375705
ENSG00000233929	NA	36.4710268696356	-1.78976953946988	0.413086241169937	-4.33267768590143	1.47306689327757e-05	0.000468105575598349
ENSG00000234702	NA	14.1809486541143	3.18241207420116	0.734674065141424	4.33173324770699	1.47940111934045e-05	0.000468773324639078
ENSG00000257097	NA	57.0213355706527	1.49402251252908	0.345502870572285	4.32419710451148	1.53088379349407e-05	0.000484393502030001
ENSG00000232385	NA	28.6383184832009	1.98994258247742	0.46058099350112	4.32050521093111	1.55672379872058e-05	0.000491866981709873
ENSG00000262172	NA	15.5393694170776	2.91928194047642	0.67743891342428	4.30929177912174	1.63778174082135e-05	0.000513813424609802
ENSG00000215357	NA	6.09298976167948	6.29016771133218	1.46408333300881	4.29631809167949	1.73658346398544e-05	0.000540218920559177
ENSG00000257645	NA	6.23341749504682	6.32480264851132	1.4727611534315	4.29452028509488	1.75071474452505e-05	0.000543851064186329
ENSG00000226698	NA	116.154618054443	1.08561451858316	0.252939687430348	4.29198964232176	1.77079210836173e-05	0.000549317568740953
ENSG00000254459	NA	89.6770498536692	-1.20539301010074	0.281188386295188	-4.28678092286263	1.81280912817273e-05	0.000561565166152418
ENSG00000213778	NA	6.09778976312551	6.29113123630295	1.47095696918057	4.27689685566232	1.89516556532834e-05	0.000585439638862725
ENSG00000261455	LINC01003	129.948225663945	-1.10051773068178	0.257475009981011	-4.27427007678511	1.91764476508068e-05	0.000589097280191013
ENSG00000234785	NA	13.0935634037703	3.22453826821374	0.757176115100221	4.25863706462391	2.05677091635728e-05	0.000627485110556437
ENSG00000233778	NA	18.9477326035822	2.51456405933869	0.591423063850696	4.25171795460024	2.12136918235184e-05	0.00064541491785592
ENSG00000237528	NA	40.5966543031734	-1.80917661174639	0.426159572633399	-4.24530323363808	2.18298001499902e-05	0.000661433985666391
ENSG00000237709	NA	31.6390527040832	5.41068867946349	1.27519533070811	4.24302736150937	2.20524536324584e-05	0.000666357156214628
ENSG00000233028	NA	70.4377513206422	-1.27470636593189	0.300707664073049	-4.2390218748207	2.2449578495625e-05	0.000677432852996728
ENSG00000231911	NA	96.7674021140475	-1.10734904750307	0.262386795859286	-4.22029257942128	2.43985456019089e-05	0.000730274846671189
ENSG00000261519	NA	97.8467170575013	1.13637497837728	0.269794454523209	4.21200272772667	2.53116487047696e-05	0.000755562947657604
ENSG00000226703	NA	10.857207238533	5.21583189101656	1.23976364098828	4.20711796875954	2.58648138592576e-05	0.000768966123716371
ENSG00000233560	NA	76.4422888274765	1.29978179405782	0.310288129423709	4.18895107741272	2.80246802465869e-05	0.000829837757729483
ENSG00000250347	NA	122.930731037824	-1.02795434434721	0.245693376354465	-4.18389115571504	2.86561354237065e-05	0.000847402861815322
ENSG00000259521	NA	49.189316858902	1.42350547824477	0.341898332961812	4.16353442239148	3.13358758358883e-05	0.000922949885490811
ENSG00000273768	RNVU1-29	85.6139460161086	1.32236495457784	0.31830414797476	4.15440691863903	3.26132342723411e-05	0.00095675566344117
ENSG00000230482	NA	40.4318229501794	-1.65126874776444	0.398870329163383	-4.13986357728817	3.47512422527478e-05	0.00101277008507383
ENSG00000284331	MIR4741	90.7090236709273	1.16584578407651	0.283187483547653	4.11686904191982	3.84054150584799e-05	0.0011119497230461
ENSG00000228753	NA	13.5497539762164	2.95929363984618	0.719829636774531	4.11110280636182	3.93773808663255e-05	0.00113860262246507
ENSG00000229857	NA	5.60168472256448	6.16583197231566	1.51521369945183	4.06928209172495	4.71582223269108e-05	0.00132888990625795
ENSG00000236818	NA	43.2416841181972	-1.6755918885278	0.411973794343126	-4.06722930326056	4.75754236193644e-05	0.00133894289421258
ENSG00000171084	FAM86JP	113.374375429326	-1.1025187979638	0.271529996515733	-4.06039410787498	4.89899523093869e-05	0.00137700311383326
ENSG00000220773	NA	13.5910871610283	2.96902352452088	0.733872352984033	4.04569474847826	5.21681750602828e-05	0.00146077485386878
ENSG00000267432	NA	60.0976325118096	1.34142074881745	0.332438243583761	4.03509756987231	5.45796121370832e-05	0.00152252371438823
ENSG00000236976	NA	9.18352963693314	4.36177210571499	1.08798562049256	4.00903470005447	6.0967458136748e-05	0.00167747606244824
ENSG00000239280	NA	21.9550597806283	2.06786813480251	0.515916636673278	4.0081439283224	6.1197821633332e-05	0.00168002571145608
ENSG00000271746	NA	28.5811379824202	2.10781617548845	0.525890446759533	4.00808987589817	6.12118266804397e-05	0.00168002571145608
ENSG00000247809	NR2F2-AS1	40.3842953609133	-1.59442872439139	0.399049881534033	-3.9955624551549	6.45408390557143e-05	0.00176483338795681
ENSG00000234964	NA	27.7655955592357	-1.94392823167342	0.488032875249677	-3.98319115424122	6.79960197008628e-05	0.0018479065525821
ENSG00000251429	NA	9.00644796325266	4.33713952276111	1.08938762209125	3.98126381722174	6.85498137684206e-05	0.00185612448063172
ENSG00000251050	NA	13.6665131691361	-3.22197860330908	0.812559002258997	-3.96522417984621	7.33269988827875e-05	0.00196862993727862
ENSG00000268509	NA	108.796484736761	1.11112899012777	0.280370332148731	3.96307619858415	7.39901528066407e-05	0.00198402892798339
ENSG00000232883	NA	10.4837122712045	3.518938406347	0.888215434177601	3.96180731716871	7.43845598915676e-05	0.00199219300730149
ENSG00000205534	NA	61.0488218328932	1.35918567495975	0.343147048511156	3.96094234485472	7.46545584467884e-05	0.00199700943845159
ENSG00000254578	NA	102.545755127359	-1.06170769545549	0.268201335219165	-3.95862196058011	7.53834448961569e-05	0.00200922734176291
ENSG00000279494	NA	40.3156136799282	1.71725399235	0.433767870308108	3.95892390814983	7.52882167261701e-05	0.00200922734176291
ENSG00000253123	LOC100507403	69.3113123121791	-1.43720886061339	0.363434806814175	-3.95451628095775	7.66896497887086e-05	0.00204158540044484
ENSG00000218265	NA	92.3636053759502	1.01042258196695	0.256174513352693	3.94427442739331	8.00419559330309e-05	0.00212063311239318
ENSG00000243339	NA	15.4117138954309	2.64123118785452	0.673119868468138	3.92386454713533	8.71397420837859e-05	0.00229495618004016
ENSG00000242588	NA	63.3596760369267	1.19533095909177	0.304944436191855	3.9198319996228	8.8610716491923e-05	0.00232815985715255
ENSG00000260017	NA	79.2112044882346	1.14711534304366	0.292835434241512	3.91726959551483	8.95575742492841e-05	0.00235024965882393
ENSG00000266680	NA	41.3405716365575	-1.62322595220897	0.414802319824375	-3.91325186632572	9.1061467330193e-05	0.00238406671382559
ENSG00000250669	NA	84.7116165969157	-1.089672189824	0.278509785899852	-3.91250952386941	9.13419346625511e-05	0.00238858619933984
ENSG00000232825	LOC100129620	11.9357653141476	3.07965733640691	0.787189469055442	3.91221866840042	9.14520462232554e-05	0.00238864548561189
ENSG00000257809	NA	76.536046762459	-1.09857603756412	0.28084142458048	-3.91173075412636	9.16370415788642e-05	0.00239065822606627
ENSG00000237522	NA	39.1758959685101	1.5955267282131	0.408557851059496	3.90526512726531	9.4122136078795e-05	0.0024526014023638
ENSG00000227540	DNAJC9-AS1	47.240868294878	-1.40242834678541	0.359628956695586	-3.89965357537246	9.63304193482355e-05	0.0025042517114367
ENSG00000257813	NA	51.7808745425014	1.30216358737504	0.334933051365747	3.88783245506899	0.000101143401254832	0.00262014642619096
ENSG00000256826	NA	47.8937473736346	-1.40545018027571	0.362647468967984	-3.87552733864464	0.000106394033043114	0.00274333112674264
ENSG00000250020	NA	8.49107927120001	4.84704711184634	1.25536690836732	3.86106012476482	0.000112896115329986	0.00289079313114897
ENSG00000261357	NA	11.0392679700002	3.34266083214535	0.867645173596787	3.85256661808939	0.000116886161856499	0.00298261704949262
ENSG00000267612	NA	12.3912064207791	2.80531905968618	0.728381857702929	3.85144005169652	0.000117425277180672	0.00299292573564407
ENSG00000284360	MIR6125	97.6141719894598	1.005957006767	0.261221049205154	3.85097988783038	0.00011764616116139	0.00299510899260186
ENSG00000277232	GTSE1-DT	45.1794505471181	-1.43825307012571	0.374443004980619	-3.84104670402417	0.000122510800317051	0.00310823793381715
ENSG00000270096	NA	84.767696435314	-1.17540637020811	0.307425446379394	-3.82338672367914	0.00013163107911487	0.00332439768679049
ENSG00000232022	NA	39.9583842018353	-1.57527548241622	0.412251860381576	-3.82114826833811	0.000132831759531943	0.0033468890390831
ENSG00000249550	LINC01234	131.073457022098	-1.01538672446814	0.266094871401342	-3.81588235474357	0.000135697150139208	0.00340766006625094
ENSG00000232611	NA	79.5858341640624	-1.05170026564083	0.276245567366852	-3.80712087316202	0.000140594038317743	0.00351469227392743
ENSG00000226314	ZNF192P1	90.7863220412296	-1.01136623174194	0.265733457860942	-3.80594239010426	0.000141265264741166	0.00352749081031803
ENSG00000237264	NA	8.92249831121626	3.87788376309803	1.02134765280097	3.79683034710386	0.000146558016236595	0.00365142126166969
ENSG00000227499	NA	4.56484050162303	5.87383199634003	1.5488190338463	3.79245855582824	0.00014916315037991	0.00371106870734888
ENSG00000273472	NA	74.5755547525687	1.09799288720021	0.290767778863641	3.7761848699031	0.000159248813717753	0.00393222070795376
ENSG00000265641	MIR3929	6.602554815664	5.41511990103619	1.43809367482348	3.76548481913105	0.000166226223531384	0.00407272635508477
ENSG00000241163	LINC00877	28.1544965052071	1.84094308821879	0.490235517308762	3.75522177243498	0.00017318805710943	0.00421995850045848
ENSG00000255964	NA	34.2560641824812	1.59181602663968	0.425240569073441	3.74333058134152	0.000181597059197797	0.00440546907357283
ENSG00000277447	NA	9.09506743655392	3.56015744056115	0.95116084399508	3.7429604709207	0.000181864847347429	0.00440713840689081
ENSG00000271784	NA	7.90694511356169	4.73991796091025	1.27096004128822	3.72939967184648	0.000191936508626015	0.00462087144517132
ENSG00000228348	NA	87.5528136711993	1.08008615790358	0.289737255942728	3.72781247751267	0.000193149005224201	0.00464501337319307
ENSG00000248878	NA	9.96416980826356	3.1859524963297	0.856485586258702	3.7197969790088	0.00019938298242248	0.00477936545202977
ENSG00000259442	NA	42.9694650578379	1.40812767767925	0.378704167633162	3.71827879920046	0.000200584825012814	0.00480297652887439
ENSG00000226102	NA	6.40068895264073	5.3678803952427	1.44641814188375	3.71115394629372	0.000206316576848184	0.00491366221571015
ENSG00000259827	NA	31.7590175022518	-1.65650639246976	0.447271529234224	-3.70358112287154	0.000212577159986754	0.00505732708544211
ENSG00000154316	TDH	68.4431835347374	1.11590953309128	0.302355713087487	3.69071753828046	0.00022362235071662	0.00530301011351438
ENSG00000227416	NA	25.1787198863412	1.80376832309312	0.489373092959795	3.68587556006336	0.000227917704318125	0.0053933218300664
ENSG00000183239	NA	15.7004870543193	2.55570021426874	0.695211844779034	3.67614595962622	0.000236784080367625	0.00557335876308451
ENSG00000242445	NA	84.8529125467836	-1.00288250183459	0.273988175220636	-3.6603130811284	0.000251907262568956	0.00589798515712454
ENSG00000225358	NA	49.6642558134654	-1.27726817864346	0.349337422133787	-3.6562592431174	0.00025592254493549	0.00597935490271747
ENSG00000239926	NA	12.3504695998271	2.79483459695908	0.765081144015635	3.65299108312878	0.000259203235754539	0.00604962325471789
ENSG00000249069	LINC01033	38.5224033789759	-1.49380747967475	0.40972321715607	-3.64589414786748	0.000266463651651333	0.00619947838279976
ENSG00000177406	NINJ2-AS1	87.4537986587784	-1.06302670654141	0.292438400040593	-3.63504487233498	0.000277932255470055	0.00644599112712696
ENSG00000258701	LINC00638	64.1620805621822	-1.20404622027297	0.33126508421031	-3.63469100024002	0.000278314005898768	0.00644809300905002
ENSG00000269813	NA	61.9884269303784	1.16666535798826	0.321045413889031	3.63395740140215	0.000279106963963587	0.00645970757035475
ENSG00000268222	NA	29.874464057222	1.72946214439593	0.477412628289454	3.62257309906633	0.000291686994376759	0.00670880087066545
ENSG00000249031	NA	55.8080954772129	1.17646145576467	0.325795374593683	3.6110440709353	0.000304966829180754	0.00697786859639199
ENSG00000253198	NA	44.0759534106471	-1.45824284759932	0.406504543415218	-3.5872731835861	0.000334154183511491	0.00755993974524619
ENSG00000255511	NA	44.9223303130298	1.33021236494446	0.371243119388639	3.5831300176958	0.000339501513396164	0.00766525894007303
ENSG00000269397	NA	102.243907219489	1.05399086598505	0.294388916880429	3.58026680200446	0.000343243555868735	0.00773397916473714
ENSG00000216835	NA	10.1643149138576	3.23815267782734	0.907216241787847	3.56932837913696	0.000357897585631254	0.00803148290187096
ENSG00000278598	MIR6775	18.7793935981292	1.98905030168921	0.558310187565381	3.56262584131384	0.000367163807358952	0.00820616666921639
ENSG00000277173	NA	11.674823444678	3.0536018512964	0.85786900220325	3.55951997735538	0.000371533271645849	0.00827876301175443
ENSG00000276853	NA	38.9742062949039	1.43503809191137	0.403240468149451	3.5587650676457	0.000372602630566065	0.00829424689890229
ENSG00000226393	NA	50.3435009158074	1.26428923932016	0.355969721808982	3.55167634172715	0.000382785397653697	0.00848680057320493
ENSG00000279058	NA	25.533860015477	1.67595062822998	0.471856816435406	3.55182031890687	0.00038257601558808	0.00848680057320493
ENSG00000262962	NA	44.8730220111289	-1.29853379326882	0.365897104264151	-3.54890426334549	0.000386837696688316	0.00855950863531419
ENSG00000271290	NA	27.3265580117627	-1.75135123348682	0.493559291047536	-3.54841103238018	0.000387562902901795	0.00856699674288608
ENSG00000232228	NA	9.42409322948852	3.09153137602626	0.872908744777486	3.54164326399814	0.000397642856508229	0.00876357376000077
ENSG00000235264	NA	25.5393771377303	1.67308862405499	0.47244945657092	3.54130711928091	0.000398149842050768	0.00876602470336229
ENSG00000241282	NA	15.1833844512105	2.4006427205035	0.678192185435015	3.53976759399498	0.000400479535732017	0.00879110132500341
ENSG00000251284	NA	39.4060347571445	1.33945832250429	0.378433210619724	3.53948407517086	0.000400909958092599	0.00879183629880492
ENSG00000239791	NA	111.9250769668	-1.09580704327361	0.310140268020994	-3.53326270808353	0.000410464377104255	0.00897470433216402
ENSG00000268884	NA	6.9558685656459	4.57309050970093	1.29477691326912	3.53195246442459	0.00041250349984708	0.00901039449518044
ENSG00000284015	MIR1281	38.4604250601487	1.39721152201871	0.396039061357294	3.52796392666477	0.000418769221560268	0.00912925146489999
ENSG00000258768	NA	67.2499715603049	1.13888616627358	0.323510940244613	3.5203945975133	0.000430905217372415	0.00935698005841334
ENSG00000267510	NA	69.5597666744847	1.03267450284745	0.293469824740158	3.51884390077173	0.000433431653282811	0.00939342239585223
ENSG00000230659	NA	7.16833806818333	4.63223773821158	1.31725100964952	3.51659456267495	0.000437120921123881	0.00946411660016895
ENSG00000232185	NA	19.4850208770689	1.9954377063508	0.567686073347267	3.5150372715417	0.000439692273949431	0.00949195338762764
ENSG00000257302	NA	69.3542462945307	-1.13109625994459	0.321769549544815	-3.51523710539009	0.000439361526370991	0.00949195338762764
ENSG00000233639	PANTR1	66.2886304272644	-1.16143153451227	0.330517170255505	-3.51398244640191	0.000441441983297159	0.00950301338850464
ENSG00000244265	NA	80.681228772219	1.00567330929595	0.286184753226976	3.51407018702473	0.000441296194577652	0.00950301338850464
ENSG00000257405	NA	71.0339516849751	-1.26840140471552	0.36096145417644	-3.51395250113192	0.000441491750271853	0.00950301338850464
ENSG00000273199	NA	64.7804934211572	1.08759262004009	0.31012283486003	3.5069736819959	0.00045323397235005	0.00972740237750121
ENSG00000227741	LOC729867	71.6917990853541	1.08310093337625	0.308910292184038	3.50619892176003	0.000454555368400964	0.00972748488378063
ENSG00000270195	NA	32.7250557433597	1.5188139878469	0.433176966210612	3.50622056646577	0.000454518403404336	0.00972748488378063
ENSG00000214073	NA	5.70213434210942	5.19452478465105	1.48224609306449	3.50449551458189	0.000457473274293011	0.00978047833235125
ENSG00000241334	NA	114.775123579708	-1.25432447226343	0.358364891687681	-3.50013213168379	0.000465027593321592	0.00993239745851489
ENSG00000248626	NA	55.2373111376396	1.15919953564814	0.331998296695636	3.49158277974797	0.00048016764871987	0.0102163623933683
ENSG00000250980	NA	13.7194802469461	2.59198938458147	0.742737272767495	3.48977960258211	0.000483419056460606	0.0102756705197178
ENSG00000235927	NEXN-AS1	40.8979683841751	1.46316410280166	0.421060030890233	3.47495367752702	0.000510941573301314	0.0108088299016722
ENSG00000176840	MIR7-3HG	10.8559440640276	2.89711624515175	0.834409309475014	3.47205647426744	0.000516487672971493	0.0108845722822508
ENSG00000212371	NA	12.7769030766258	2.55725806259781	0.738428033521847	3.46311075217617	0.000533968559173511	0.0112037581725094
ENSG00000235486	NA	3.79626405207874	5.60831553520397	1.61949019257563	3.46301296600292	0.000534162654303579	0.0112037581725094
ENSG00000273002	NA	14.3381769918381	2.33271554213592	0.675343909467803	3.4541150211515	0.000552101849108393	0.0115363243923602
ENSG00000224431	NA	36.8732459147735	1.40854430703818	0.408127990069196	3.4512318226431	0.000558034025153074	0.0116383197957772
ENSG00000275092	NA	25.0458285949419	1.76253838937152	0.511233642937081	3.44761815604621	0.000565552974490605	0.0117729631879628
ENSG00000234546	LNCTAM34A	102.074189481861	-1.23784618217116	0.359382630607591	-3.44436841613182	0.000572395171050369	0.0119042071770842
ENSG00000243423	NA	3.77926041063654	5.60281587345274	1.62972801270459	3.43788400872773	0.000586278774685066	0.0121473232745552
ENSG00000278829	NA	16.9150296934163	2.09878315468237	0.610987552553411	3.43506695989343	0.000592407430509689	0.0122628338115506
ENSG00000255583	NA	12.4297070907435	2.40261476704648	0.699515465696352	3.43468427056824	0.000593244579654876	0.0122686967271483
ENSG00000182383	NA	15.241980824704	2.2190356797299	0.646769583269207	3.43095243983709	0.000601466042707061	0.0124039770762744
ENSG00000160172	FAM86C2P	73.4969011250871	-1.02524976670014	0.299895029511228	-3.41869542943442	0.000629221143841626	0.0129402220194505
ENSG00000273073	NA	9.31023524771745	3.10825890911873	0.909676851628764	3.4168824935508	0.000633426135302899	0.0130146154645862
ENSG00000205861	PCOTH	15.705513166998	-2.41081068470135	0.706217999691475	-3.4136919276407	0.000640890000377157	0.0131435857577349
ENSG00000227799	NA	43.5830797694131	-1.27639662784525	0.374034310218062	-3.41251214922265	0.000643670577268623	0.0131883992746741
ENSG00000259081	NA	113.937322040813	-1.01768525687894	0.298679352748208	-3.4072835886211	0.000656129166885555	0.0134030120714191
ENSG00000242405	NA	12.5316190189238	2.52024725533927	0.740410399758237	3.40385177755768	0.00066442797275711	0.0135136962062417
ENSG00000272721	NA	28.0370204854403	1.50077791081985	0.442439508476606	3.39205220615872	0.000693712211508933	0.0140448188050378
ENSG00000248367	NA	17.777554132007	-2.1661935727267	0.641459988949336	-3.37697379422646	0.000732880321255542	0.0147568783958991
ENSG00000215859	NA	21.9215060245097	1.88671824894794	0.559806438244828	3.37030466256053	0.000750851189394487	0.0150639519872269
ENSG00000234450	NA	8.65022252779844	3.22291840539285	0.95654151735131	3.36934502782189	0.000753470476104306	0.0151028213350536
ENSG00000220744	NA	32.141712925876	1.504689304197	0.44666287698138	3.3687359790586	0.000755137250378199	0.0151225451705486
ENSG00000244560	LOC155060	68.2547877066346	-1.03355948058732	0.308080906100402	-3.35483134501846	0.000794133847346377	0.0158176893748875
ENSG00000229163	NA	6.3383234889831	4.43563381320478	1.32304706577473	3.35258958501784	0.00080059327297859	0.015932021925609
ENSG00000172460	PRSS30P	46.5479861135108	-1.17757343595356	0.352592590244262	-3.33975661580916	0.000838518414785992	0.0165528915945588
ENSG00000254837	LOC100287896	78.1222220979754	-1.06799631548304	0.319938921597579	-3.33812563394949	0.00084345603429769	0.0166355366907031
ENSG00000274475	NA	26.1537801870573	1.63183162103808	0.489109952093705	3.33632880306931	0.000848926955581654	0.0167285437181299
ENSG00000237540	NA	5.05900191464736	5.022943421279	1.50732198536783	3.33236260735178	0.000861119776080796	0.0169386695563175
ENSG00000237588	NA	9.21618221450259	3.07295314020771	0.92338150356948	3.3279344759763	0.000874924422034159	0.017164482749012
ENSG00000214433	NA	31.2203375832523	1.4696409525406	0.442086425132319	3.3243295179234	0.000886314042779013	0.0173418460543395
ENSG00000244053	NA	13.8674955248044	2.27730251033967	0.685127371688301	3.32391115060534	0.000887644710045181	0.0173525531180854
ENSG00000249237	NA	20.3523745646506	-1.86787707213417	0.562462519785997	-3.32089162642313	0.000897303723441116	0.017490393009628
ENSG00000257210	NA	11.920176753057	2.44989114496473	0.738240865783435	3.31855260053215	0.000904852785402823	0.0175503633372739
ENSG00000267280	TBX2-AS1	65.81238122499	-1.00480646232363	0.302775816505297	-3.31864834490852	0.000904542624477952	0.0175503633372739
ENSG00000213303	NA	13.968885135264	2.28758563622361	0.689421876672342	3.31812162280835	0.000906250145113864	0.017561272497049
ENSG00000248565	NA	79.3311455667137	-1.08329140074645	0.32721636131783	-3.31062724487128	0.000930871188040772	0.0179754716163165
ENSG00000232768	NA	18.6110462574509	1.83352205582411	0.554126618597907	3.30885034987748	0.00093679895300064	0.0180741811933895
ENSG00000273213	H3-2	15.5116710639529	2.26287167862443	0.685726463737983	3.29996259191927	0.000966977168718383	0.0185538629312459
ENSG00000242747	NA	16.3759373011541	-2.0176686695865	0.611962688004274	-3.29704524334074	0.000977077604458073	0.0186885076521087
ENSG00000222043	NA	53.7259759000149	1.14638675767205	0.348154046316213	3.29275724295571	0.00099210094292919	0.0189494710788388
ENSG00000243099	NA	6.53740586511948	3.85851307211165	1.17402037805416	3.28658100339521	0.00101411602282343	0.0193135475404267
ENSG00000203804	ADAMTSL4-AS1	60.7950804650474	1.06346052965075	0.324214526315708	3.28011376213043	0.00103765236216051	0.0197448128603892
ENSG00000221879	NA	18.771601988402	-1.88156902734424	0.573933810363229	-3.27837286002272	0.00104407385257773	0.0198391643040027
ENSG00000257664	NA	5.09472995496104	5.02783885332254	1.53401925459618	3.27755915596125	0.00104708787361636	0.0198484649303322
ENSG00000219375	NA	47.2366548070667	-1.15312931219602	0.352236693731313	-3.273734204068	0.00106136395008009	0.0200581485753617
ENSG00000203411	NA	53.8386388554979	1.18615161576648	0.363086634569573	3.26685562847177	0.00108749123622712	0.0205019305719693
ENSG00000184414	NA	28.0187042966193	1.46219349771261	0.447979545861385	3.26397379349335	0.00109861326692972	0.0206563542013806
ENSG00000274452	NA	35.3373343668623	1.61824765963792	0.496499707521985	3.25931241271932	0.00111682610063196	0.0209277337587964
ENSG00000196951	SCOC-AS1	39.19458862011	-1.28262224335714	0.394094356283082	-3.25460698157225	0.00113549384174961	0.0212236735028793
ENSG00000236184	NA	58.2511049200338	1.02615228184208	0.31620513186997	3.24521071423996	0.00117363743698834	0.0218444500771888
ENSG00000230783	NA	7.86809660858341	3.05320106560906	0.940903734411298	3.24496646569203	0.00117464455725631	0.0218448382020738
ENSG00000284442	MIR2110	51.1400993268809	1.24515398900107	0.384746252672771	3.23629919811091	0.00121090388533862	0.0224437741894268
ENSG00000216368	NA	7.56376119585809	3.26241417644531	1.00899094138999	3.23334337566101	0.00122350405059591	0.0225870754691397
ENSG00000284602	NA	54.7627957422413	1.16915508496725	0.361668587866883	3.23266969869546	0.0012263927140075	0.0226172957723164
ENSG00000254027	NA	37.7450807405884	-1.34375672549428	0.416306026202222	-3.22780993048021	0.00124741828419312	0.0229286867855547
ENSG00000225224	NA	32.6255902001232	1.73627160633358	0.538089034189979	3.22673664767636	0.00125210644301301	0.0229957757929478
ENSG00000266575	NA	35.4408528045895	-1.32611791315508	0.412025928132343	-3.2185302492156	0.00128849379496417	0.0235858256732738
ENSG00000237629	NA	4.69912096986755	4.91248626649303	1.5266067562535	3.21791204340595	0.00129127408861086	0.0235935601373383
ENSG00000200879	SNORD14E	18.4873660131226	1.81086958073223	0.564159630867715	3.20985317213674	0.00132802790135654	0.0241102376943819
ENSG00000222604	NA	3.24394081298289	5.38025528432411	1.67653867200871	3.20914475410094	0.00133130448533662	0.0241499287843742
ENSG00000230564	NA	3.25614445297906	5.38481445246093	1.67827597074537	3.2085393262643	0.00133411062722374	0.0241810280543196
ENSG00000244199	NA	4.69870104019246	4.90970097764506	1.53091256710069	3.20704205005206	0.00134107391568984	0.024267521371417
ENSG00000225492	GBP1P1	64.843598514505	-1.0153260916269	0.317318540558875	-3.19970616856696	0.00137567757479489	0.0247924187177641
ENSG00000229473	NA	57.9873218660155	1.04579293842062	0.327397958318299	3.19425613950802	0.00140191671059059	0.025121923265546
ENSG00000267046	NA	37.2526406978992	1.2964409046311	0.40592348251498	3.19380612473745	0.0014041038001556	0.025121923265546
ENSG00000242207	NA	42.4470815080299	-1.21275315882247	0.37990161207078	-3.1922822127865	0.00141153345917239	0.0252332966805564
ENSG00000240207	NA	39.9373765242702	1.21371523612102	0.380993962852612	3.18565477267299	0.00144426827798374	0.0257353966927287
ENSG00000235071	NA	23.9529963042113	1.61143788305194	0.506655006588084	3.18054270084823	0.00146999473333044	0.0261727599264758
ENSG00000257851	NA	56.1795232025085	-1.02725804407271	0.324268287026882	-3.16792632881658	0.00153530420523731	0.0272479590078535
ENSG00000235808	NA	42.5660977447592	-1.19071654833783	0.375908605134618	-3.16756927634423	0.0015371908092182	0.027259599065952
ENSG00000270175	NA	47.7759658388056	-1.17904146076086	0.37315103315542	-3.15968965914608	0.00157937269367473	0.0278959535822979
ENSG00000285407	NA	30.634404479168	-1.49804845906568	0.474197270687338	-3.15912501329731	0.00158243595495677	0.027927788020986
ENSG00000276445	NA	11.5420309438075	2.26463521831669	0.720238754077823	3.14428403844538	0.00166493750850426	0.0291285156997321
ENSG00000284703	NA	19.5322082548783	1.89501772476078	0.602678517073261	3.1443259898551	0.00166469882248697	0.0291285156997321
ENSG00000279306	NA	50.143942390617	1.31849143522526	0.419436389726858	3.14348365453908	0.00166949739421513	0.029185238977483
ENSG00000250030	NA	34.2832049072102	1.34733639925336	0.430118321974074	3.13247850747118	0.00173337117858192	0.0301590245360652
ENSG00000254876	SUGT1P4-STRA6LP	55.4814935416269	1.04845092466219	0.334978352662367	3.12990650389566	0.00174861948276614	0.0304004497046996
ENSG00000236533	NA	10.3432189406518	2.49532749723022	0.79802673494707	3.12687205572847	0.00176676796873349	0.0306678242472399
ENSG00000234565	NA	23.6380930229412	-1.64606362280029	0.526743655808798	-3.12498044285471	0.00177816881530829	0.0308174186934768
ENSG00000231619	NA	32.2017718590197	-1.40516289077148	0.449793246979689	-3.12401953610239	0.00178398611547179	0.0308458301885907
ENSG00000246323	NA	91.9425325535686	1.00057474907479	0.320398517574146	3.12290692432195	0.00179074368514448	0.0309385194089431
ENSG00000181511	NA	46.365160067806	-1.13849643889814	0.364716334512235	-3.12159432184672	0.00179874616812831	0.031004224807684
ENSG00000268049	NA	38.2750361092472	-1.27569502913427	0.408661584394626	-3.12164166598637	0.00179845695683993	0.031004224807684
ENSG00000223534	HLA-DQB1-AS1	57.9866947923175	-1.03783841816523	0.332943362742652	-3.11716205908398	0.00182601164068809	0.0314008787496899
ENSG00000255449	NA	42.9891980947513	-1.15733643548932	0.371618114179451	-3.11431652906577	0.00184371581658618	0.0316071684377456
ENSG00000215043	NA	21.1412724084801	1.86991294871748	0.600795716819742	3.11239394084848	0.00185576681079837	0.0317577183709122
ENSG00000236357	NA	39.797697321387	-1.25369706066042	0.402808504577651	-3.11238974950376	0.0018557931614774	0.0317577183709122
ENSG00000264349	MIR4258	6.63305548321839	3.43191351377337	1.10271855429955	3.11222977104375	0.00185679919140057	0.0317577183709122
ENSG00000238137	NA	13.1755001198393	2.06220349894762	0.662687943509545	3.11187719520948	0.00185901814555482	0.0317711365014612
ENSG00000215899	NA	4.50567503892942	4.85019923631141	1.56413119600095	3.10089028894253	0.00192939762097444	0.0326464689892765
ENSG00000224358	NA	61.1431969921314	-1.05065253512641	0.33894704822603	-3.09975419648964	0.00193681302963477	0.0326970059400765
ENSG00000215199	NA	19.1490538781082	1.7622715020311	0.568727028759973	3.09862449455493	0.00194421266635797	0.0327719683007327
ENSG00000225585	NA	33.1278289588699	1.26874563961423	0.411253444977654	3.08506993706318	0.00203504294399598	0.0340030658590235
ENSG00000261730	NA	68.0819370938368	-1.01778479904962	0.329844744111464	-3.08564807297849	0.0020310906441076	0.0340030658590235
ENSG00000255973	NA	31.822357582333	-1.43545221489268	0.465807682790252	-3.08164134669082	0.00205862712739783	0.0343347381360953
ENSG00000263563	UBBP4	45.8026652168766	1.13838778447735	0.369504316473923	3.08085111248678	0.00206409833339548	0.0344000857685301
ENSG00000223416	NA	17.2053088218248	1.8038069027402	0.585945997300331	3.07845247010988	0.00208078719093341	0.0346463816023107
ENSG00000239198	NA	12.7089459877714	2.09419212852344	0.68031284477029	3.07827809605823	0.00208200523331417	0.0346463816023107
ENSG00000226507	NA	41.7233629031466	1.1408576704244	0.371018654195992	3.07493345017023	0.00210549528867641	0.0349322959916807
ENSG00000132204	NA	29.5525027173354	-1.46112879909174	0.475453661886356	-3.07312555611567	0.00211829341841503	0.0350658302873501
ENSG00000249779	NA	8.50853500540582	3.16636656582911	1.030330929674	3.07315492007112	0.00211808498150991	0.0350658302873501
ENSG00000261326	NA	61.6726063633418	-1.09497058004513	0.357195068589914	-3.06546947685395	0.00217328559199429	0.0358956767912613
ENSG00000259477	NA	9.02107459820896	2.61526389928261	0.853444666122741	3.06436258036967	0.0021813436240336	0.0360019224506111
ENSG00000216621	LOC105378052	5.56957060525398	4.2589683301594	1.39022886101531	3.06350159285932	0.00218763040386467	0.0360251493049804
ENSG00000217801	LOC100288175	50.5532236452409	1.13908133862465	0.372526312420485	3.05772049019432	0.00223027497774352	0.0366699327823754
ENSG00000280355	NA	82.9160780694764	1.00384607326646	0.328344003127781	3.0572998553465	0.00223340734676168	0.0366699327823754
ENSG00000250966	NA	17.7436385577452	1.75504087485439	0.574828939025326	3.05315330475571	0.00226450218943973	0.0370705535801186
ENSG00000241956	LOC102546299	10.4642046483621	-2.54440129147179	0.835582055626334	-3.04506454433678	0.00232630379993675	0.037930704430565
ENSG00000267195	MIR212	3.10511308009757	5.31369336783999	1.74750768133323	3.04072675880086	0.00236007902006185	0.0383235998646261
ENSG00000268947	NA	31.7726402834541	-1.38370227304944	0.45503332471191	-3.04088117925315	0.00235886899223303	0.0383235998646261
ENSG00000255958	NA	34.0525990114965	1.37960810060602	0.454260596099472	3.03704110031134	0.00238912877428719	0.038710177923692
ENSG00000164669	INTS4P1	27.3447284997854	1.432149122122	0.471688004699312	3.0362212052328	0.00239563539921623	0.0387588958781886
ENSG00000263756	NA	35.5488496756783	1.22919304865338	0.405336529487845	3.0325247275554	0.00242517226990033	0.0391110429006377
ENSG00000271109	NA	11.8603206655297	-2.222739357014	0.733464712668682	-3.03046529522416	0.00244177246999336	0.0392473283293781
ENSG00000161643	SIGLEC16	10.6792078170786	2.39433538815853	0.790360246786328	3.02942284596689	0.00245021478668692	0.0392769836774302
ENSG00000233921	NA	37.3491162744359	-1.59645749738056	0.526903949144654	-3.02988334016504	0.00244648216801535	0.0392769836774302
ENSG00000242439	NA	6.90105879818569	3.45272969971408	1.1407716351292	3.02666159763259	0.00247270610867836	0.039543658917774
ENSG00000231513	NA	10.9979451977627	-2.43874308505215	0.809814473804089	-3.01148369650173	0.00259974363028036	0.0413364836088153
ENSG00000262316	NA	6.50803139081124	3.399397196628	1.13201135408024	3.00297093697439	0.00267357962192964	0.0423281737284628
ENSG00000217643	NA	67.5877681371739	1.0114388517947	0.336997061963821	3.00132839705078	0.00268804498869134	0.0424358577722911
ENSG00000204745	NA	13.6280429902726	2.02185161408978	0.673711968082065	3.00106233802796	0.00269039481174355	0.0424427027673132
ENSG00000276529	NA	38.4839944932993	-1.29931367986061	0.433933509492008	-2.9942690560627	0.00275103231966206	0.0432146204597128
ENSG00000228327	NA	32.3892872045926	1.54533334809132	0.516837880414959	2.98997694760803	0.00278998501988384	0.0436208366700538
ENSG00000279160	NA	35.8801090275625	1.25492646715378	0.42101084250256	2.98074619573759	0.00287546999792281	0.0446938841992928
ENSG00000248027	LOC100128386	28.2341732621064	1.42936945207327	0.480096371102835	2.97725527229012	0.00290841737113905	0.0451110198552933
ENSG00000253358	NA	42.6914592071024	1.16597668755583	0.392341983021637	2.97183767736509	0.00296023146189138	0.0457864292244638
ENSG00000225475	NA	52.1394845039778	-1.28143361462742	0.432344273083943	-2.96391948362554	0.00303747751383973	0.0466989004579359
ENSG00000243302	NA	55.1319693622648	1.18612225329108	0.401368076638926	2.95519828887169	0.00312468152735473	0.0479283733721467
ENSG00000214980	NA	33.9908577760391	1.18592413006777	0.402180498889376	2.9487360360403	0.0031907637839089	0.0489081156053967

## Sheet: BE3-R33A
Supplementary Data 6: DEGs of BE3-R33A-transfected samples compared with nCas9 samples
ID	Genename	baseMean	log2FoldChange	lfcSE	stat	pvalue	padj
ENSG00000132002	DNAJB1	135815	4.64542	0.101183	45.9111	0	0
ENSG00000099860	GADD45B	2679.22	5.08523	0.135628	37.494	1.15335e-307	1.00174e-303
ENSG00000120129	DUSP1	20069.3	3.70465	0.109882	33.7148	3.50619e-249	2.0302e-245
ENSG00000162772	ATF3	31948.6	3.22297	0.120401	26.7687	7.4776e-158	3.24733e-154
ENSG00000120694	HSPH1	28105.9	2.27849	0.0941539	24.1996	2.24536e-129	7.80084e-126
ENSG00000101665	SMAD7	4951.69	2.25979	0.0940164	24.0362	1.16502e-127	3.37292e-124
ENSG00000160570	DEDD2	5664.6	2.77391	0.120767	22.969	9.51842e-117	2.36206e-113
ENSG00000075426	FOSL2	1602.73	2.55464	0.111535	22.9043	4.20802e-116	9.13719e-113
ENSG00000144655	CSRNP1	5894.97	2.83726	0.131825	21.523	9.49085e-103	1.83184e-99
ENSG00000158050	DUSP2	894.902	3.15928	0.147554	21.411	1.05443e-101	1.83165e-98
ENSG00000151012	SLC7A11	6986.3	2.08638	0.100301	20.8011	4.22705e-96	6.67528e-93
ENSG00000006327	TNFRSF12A	1347.28	3.23295	0.156811	20.6168	1.93962e-94	2.80777e-91
ENSG00000170345	FOS	1001.33	3.13818	0.152289	20.6068	2.38381e-94	3.18533e-91
ENSG00000165030	NFIL3	2642.33	1.87882	0.0957968	19.6126	1.2074e-85	1.49812e-82
ENSG00000132952	USPL1	4699.8	1.68918	0.0890523	18.9684	3.11176e-80	3.60363e-77
ENSG00000203814	H2BC18	14538.8	-1.82234	0.0973528	-18.7189	3.47435e-78	3.77206e-75
ENSG00000079337	RAPGEF3	336.369	3.20482	0.171523	18.6844	6.62634e-78	6.77095e-75
ENSG00000178381	ZFAND2A	1727.94	2.48331	0.13346	18.6071	2.81343e-77	2.71512e-74
ENSG00000109846	CRYAB	388.945	7.13469	0.385274	18.5185	1.46452e-76	1.33896e-73
ENSG00000168209	DDIT4	15597.6	2.28058	0.124538	18.3123	6.60062e-75	5.73297e-72
ENSG00000139269	INHBE	410.449	3.02221	0.166351	18.1677	9.30332e-74	7.69562e-71
ENSG00000100292	HMOX1	5019.38	2.27282	0.125567	18.1004	3.16107e-73	2.49595e-70
ENSG00000154640	BTG3	2190.75	1.8728	0.106285	17.6206	1.71083e-69	1.29212e-66
ENSG00000142528	ZNF473	6143.11	1.72191	0.0980182	17.5672	4.39039e-69	3.17773e-66
ENSG00000184678	H2BC21	17239.6	-1.73011	0.0986121	-17.5446	6.54511e-69	4.5478e-66
ENSG00000013441	CLK1	3389.15	1.64277	0.0945081	17.3823	1.12286e-67	7.502e-65
ENSG00000116761	CTH	1430.2	1.89401	0.111108	17.0466	3.70543e-65	2.38397e-62
ENSG00000149257	SERPINH1	7556.96	2.05662	0.120796	17.0256	5.30718e-65	3.29254e-62
ENSG00000110172	CHORDC1	9534.76	1.88495	0.111971	16.8343	1.36746e-63	8.19108e-61
ENSG00000196449	YRDC	2714.26	1.58084	0.0943267	16.7592	4.85116e-63	2.80898e-60
ENSG00000101255	TRIB3	3394.71	1.61173	0.0975902	16.5153	2.84842e-61	1.59612e-58
ENSG00000144802	NFKBIZ	493.747	2.70764	0.164287	16.4812	5.00934e-61	2.71929e-58
ENSG00000120149	MSX2	3518.78	1.49983	0.0914335	16.4035	1.80529e-60	9.22346e-58
ENSG00000164070	HSPA4L	14306.5	1.67869	0.102337	16.4035	1.80426e-60	9.22346e-58
ENSG00000142871	CCN1	833.557	2.34407	0.143393	16.3472	4.55605e-60	2.26123e-57
ENSG00000159199	ATP5MC1	965.43	-1.84305	0.113208	-16.2802	1.36496e-59	6.58632e-57
ENSG00000162616	DNAJB4	4622.16	1.92429	0.119366	16.1209	1.81981e-58	8.54377e-56
ENSG00000172216	CEBPB	1163.58	2.29436	0.143349	16.0054	1.1721e-57	5.35803e-55
ENSG00000183655	KLHL25	2790.83	1.89618	0.118937	15.9426	3.20562e-57	1.42782e-54
ENSG00000100483	VCPKMT	955.775	1.73156	0.111154	15.578	1.02661e-54	4.45831e-52
ENSG00000168439	STIP1	22022.9	1.46942	0.0944871	15.5516	1.55184e-54	6.57487e-52
ENSG00000155090	KLF10	6124.58	1.65538	0.10697	15.4751	5.10717e-54	2.1123e-51
ENSG00000087074	PPP1R15A	5563.37	1.93021	0.124754	15.4721	5.35539e-54	2.16345e-51
ENSG00000140044	JDP2	1140.99	1.63873	0.106099	15.4453	8.11134e-54	3.20232e-51
ENSG00000113070	HBEGF	840.356	1.9582	0.1278	15.3224	5.4172e-53	2.09116e-50
ENSG00000162783	IER5	8394.01	2.07347	0.136692	15.1689	5.68355e-52	2.14628e-49
ENSG00000136826	KLF4	880.75	1.7496	0.115459	15.1534	7.19275e-52	2.65841e-49
ENSG00000112715	VEGFA	2439.29	1.86298	0.123362	15.1017	1.57701e-51	5.59067e-49
ENSG00000186416	NKRF	5890.64	1.42549	0.0943881	15.1025	1.55948e-51	5.59067e-49
ENSG00000100219	XBP1	13214.4	1.43044	0.0950426	15.0505	3.42552e-51	1.19009e-48
ENSG00000205659	LIN52	2454.85	1.52287	0.101716	14.9718	1.1226e-50	3.82367e-48
ENSG00000179331	RAB39A	1027.18	1.85893	0.124812	14.8939	3.61032e-50	1.20605e-47
ENSG00000007944	MYLIP	1442.85	1.62092	0.108889	14.886	4.06553e-50	1.3325e-47
ENSG00000233822	H2BC15	5374.85	-1.63806	0.110931	-14.7666	2.40721e-49	7.74364e-47
ENSG00000197063	MAFG	2797.06	1.54103	0.105005	14.6757	9.22045e-49	2.91215e-46
ENSG00000147050	KDM6A	4733.42	1.37323	0.094112	14.5914	3.18539e-48	9.88096e-46
ENSG00000174951	FUT1	597.698	2.78458	0.191183	14.565	4.68761e-48	1.42857e-45
ENSG00000128591	FLNC	8556.86	1.54519	0.106382	14.5248	8.4343e-48	2.52607e-45
ENSG00000277224	H2BC7	2840.77	-1.74349	0.120253	-14.4985	1.23915e-47	3.64836e-45
ENSG00000128965	CHAC1	1298.08	2.30658	0.159478	14.4634	2.06411e-47	5.97594e-45
ENSG00000125743	SNRPD2	4226.4	-1.67108	0.115773	-14.4342	3.15468e-47	8.9836e-45
ENSG00000095739	BAMBI	2371.75	1.37453	0.0953036	14.4226	3.72772e-47	1.04442e-44
ENSG00000158373	H2BC5	33140	-1.70632	0.118704	-14.3746	7.46957e-47	2.05959e-44
ENSG00000163132	MSX1	937.231	1.8482	0.128894	14.3389	1.24997e-46	3.39269e-44
ENSG00000117525	F3	317.915	2.43337	0.16987	14.3249	1.52933e-46	4.08708e-44
ENSG00000130766	SESN2	12933.5	1.64879	0.115181	14.3148	1.7683e-46	4.6541e-44
ENSG00000086061	DNAJA1	21280.5	1.26879	0.0886779	14.3078	1.95482e-46	5.06824e-44
ENSG00000274641	H2BC17	12419.6	-1.7094	0.11952	-14.3022	2.11853e-46	5.4119e-44
ENSG00000171988	JMJD1C	4666.84	1.37604	0.0967293	14.2257	6.34567e-46	1.59755e-43
ENSG00000184378	ACTRT3	380.688	2.26691	0.160036	14.165	1.50904e-45	3.74479e-43
ENSG00000139620	KANSL2	4942.71	1.33091	0.0940377	14.153	1.78995e-45	4.37934e-43
ENSG00000172766	NAA16	2098.31	1.96947	0.139278	14.1406	2.13583e-45	5.15299e-43
ENSG00000033030	ZCCHC8	2790.94	1.34683	0.095363	14.1232	2.73302e-45	6.50347e-43
ENSG00000135378	PRRG4	1797.73	1.42336	0.102956	13.8249	1.80284e-43	4.23204e-41
ENSG00000177606	JUN	21980.8	1.33636	0.096761	13.811	2.18819e-43	5.06814e-41
ENSG00000166483	WEE1	5824.48	1.29778	0.0941654	13.7819	3.27645e-43	7.48885e-41
ENSG00000188848	BEND4	4852.98	1.31523	0.0959066	13.7136	8.41479e-43	1.89835e-40
ENSG00000274997	H2AC12	24766.3	-1.54967	0.113544	-13.6482	2.07064e-42	4.61143e-40
ENSG00000121481	RNF2	2134.78	1.61832	0.118648	13.6397	2.32593e-42	5.11439e-40
ENSG00000188215	DCUN1D3	2023.8	1.28409	0.0949173	13.5285	1.06167e-41	2.30528e-39
ENSG00000166900	STX3	2091.32	1.39067	0.102807	13.527	1.08379e-41	2.32427e-39
ENSG00000185130	H2BC13	5984.16	-1.45578	0.108353	-13.4355	3.74436e-41	7.93211e-39
ENSG00000108599	AKAP10	2914.38	1.32364	0.0989368	13.3786	8.06032e-41	1.68694e-38
ENSG00000166225	FRS2	4209.25	1.38429	0.103538	13.3699	9.07027e-41	1.87571e-38
ENSG00000168386	FILIP1L	346.942	2.13507	0.159988	13.3452	1.26351e-40	2.58217e-38
ENSG00000131174	COX7B	2934.35	-1.74125	0.130568	-13.336	1.42987e-40	2.88817e-38
ENSG00000165244	ZNF367	5083.59	1.25179	0.0938878	13.3328	1.49189e-40	2.97882e-38
ENSG00000148677	ANKRD1	750.681	4.58696	0.34565	13.2705	3.43145e-40	6.7736e-38
ENSG00000168653	NDUFS5	2746.06	-1.76425	0.133411	-13.2241	6.36855e-40	1.24301e-37
ENSG00000138166	DUSP5	531.11	1.77015	0.133907	13.2192	6.79837e-40	1.31216e-37
ENSG00000115295	CLIP4	1141.99	1.3721	0.103816	13.2166	7.03386e-40	1.34269e-37
ENSG00000177700	POLR2L	1327.41	-1.93646	0.146529	-13.2155	7.13744e-40	1.34766e-37
ENSG00000031691	CENPQ	1692.05	1.40917	0.10665	13.2131	7.37068e-40	1.37673e-37
ENSG00000158470	B4GALT5	3976.74	1.31348	0.099763	13.166	1.37675e-39	2.5442e-37
ENSG00000125691	RPL23	12157.1	-1.17647	0.0896832	-13.118	2.59595e-39	4.74676e-37
ENSG00000034510	TMSB10	3237.54	-1.71522	0.130932	-13.1	3.29147e-39	5.95585e-37
ENSG00000137094	DNAJB5	974.726	1.83972	0.14047	13.0969	3.42975e-39	6.14209e-37
ENSG00000114391	RPL24	8490.18	-1.29206	0.0989976	-13.0515	6.23492e-39	1.10517e-36
ENSG00000168917	SLC35G2	1833.86	1.46952	0.113974	12.8934	4.90235e-38	8.60189e-36
ENSG00000198517	MAFK	1044.77	1.37447	0.10717	12.8251	1.18686e-37	2.06169e-35
ENSG00000070495	JMJD6	3080.3	1.21344	0.0947351	12.8087	1.4649e-37	2.51949e-35
ENSG00000083844	ZNF264	5688.82	1.25477	0.098503	12.7384	3.61942e-37	6.16402e-35
ENSG00000059728	MXD1	1610.79	1.53738	0.121697	12.6329	1.39135e-36	2.34651e-34
ENSG00000089818	NECAP1	2991.46	1.22967	0.0973734	12.6284	1.4731e-36	2.45238e-34
ENSG00000184076	UQCR10	3192.55	-1.48115	0.117292	-12.6279	1.48235e-36	2.45238e-34
ENSG00000134317	GRHL1	797.098	1.60363	0.127182	12.6089	1.88622e-36	3.09109e-34
ENSG00000183978	COA3	1505.7	-1.63153	0.129577	-12.5912	2.35976e-36	3.83097e-34
ENSG00000159459	UBR1	3894.81	1.28708	0.102371	12.5727	2.98209e-36	4.79647e-34
ENSG00000073008	PVR	7137.89	1.1257	0.089619	12.5609	3.46366e-36	5.51993e-34
ENSG00000172071	EIF2AK3	2196.51	1.26721	0.100898	12.5593	3.53224e-36	5.57805e-34
ENSG00000173706	HEG1	1759.09	1.62275	0.129433	12.5374	4.66064e-36	7.2937e-34
ENSG00000196890	H2BU1	6555.75	-1.62313	0.129956	-12.4899	8.48088e-36	1.31537e-33
ENSG00000185022	MAFF	281.015	2.4004	0.19245	12.4728	1.05022e-35	1.61445e-33
ENSG00000106211	HSPB1	1911.88	1.93599	0.155641	12.4388	1.60873e-35	2.45133e-33
ENSG00000112186	CAP2	963.283	1.81879	0.146939	12.3778	3.44481e-35	5.20346e-33
ENSG00000085978	ATG16L1	1812.17	1.49697	0.121031	12.3685	3.87108e-35	5.74739e-33
ENSG00000176749	CDK5R1	1844.23	1.24158	0.100382	12.3686	3.86653e-35	5.74739e-33
ENSG00000134294	SLC38A2	14861.5	1.07718	0.0871849	12.3551	4.57007e-35	6.72768e-33
ENSG00000128908	INO80	3118.27	1.20236	0.0975721	12.3228	6.82585e-35	9.96402e-33
ENSG00000127184	COX7C	4246.14	-1.33223	0.108151	-12.3182	7.23132e-35	1.04679e-32
ENSG00000121931	LRIF1	4035.39	1.32311	0.108713	12.1707	4.45433e-34	6.39473e-32
ENSG00000197714	ZNF460	4020.81	1.33381	0.110574	12.0626	1.66437e-33	2.36981e-31
ENSG00000163874	ZC3H12A	259.626	2.22463	0.1856	11.9861	4.2011e-33	5.93311e-31
ENSG00000100387	RBX1	1137.19	-1.54736	0.129375	-11.9602	5.74016e-33	8.04132e-31
ENSG00000233954	UQCRHL	3165.35	-1.31486	0.109966	-11.957	5.96738e-33	8.29276e-31
ENSG00000115137	DNAJC27	1118.16	1.26924	0.107153	11.8451	2.28159e-32	3.14552e-30
ENSG00000137193	PIM1	1641.92	1.21629	0.103115	11.7955	4.1178e-32	5.63231e-30
ENSG00000156411	ATP5MPL	2136.92	-1.18213	0.100276	-11.7888	4.46042e-32	6.05328e-30
ENSG00000128590	DNAJB9	1391.21	1.30415	0.110992	11.75	7.06081e-32	9.508e-30
ENSG00000165502	RPL36AL	3457.13	-1.15453	0.098271	-11.7485	7.19257e-32	9.61094e-30
ENSG00000130540	SULT4A1	1066.04	1.26081	0.107406	11.7387	8.06917e-32	1.07e-29
ENSG00000115944	COX7A2L	2887.05	1.2509	0.106577	11.737	8.23381e-32	1.08356e-29
ENSG00000135269	TES	4718.96	1.26615	0.107967	11.7272	9.24949e-32	1.20807e-29
ENSG00000151929	BAG3	9714.48	3.48839	0.29754	11.7241	9.59006e-32	1.2432e-29
ENSG00000166261	ZNF202	1591.44	1.27647	0.110718	11.529	9.42567e-31	1.21284e-28
ENSG00000096384	HSP90AB1	65894.9	1.10211	0.0959686	11.484	1.58691e-30	2.02539e-28
ENSG00000120616	EPC1	4240.69	1.07548	0.093655	11.4835	1.59737e-30	2.02539e-28
ENSG00000169976	SF3B5	2411.33	-1.36161	0.118842	-11.4573	2.16032e-30	2.71934e-28
ENSG00000072682	P4HA2	1963.36	1.58611	0.138459	11.4555	2.20809e-30	2.75948e-28
ENSG00000125945	ZNF436	2919.36	1.3398	0.117093	11.4423	2.57095e-30	3.19e-28
ENSG00000127922	SEM1	1336.2	-1.28396	0.112235	-11.4399	2.64061e-30	3.2532e-28
ENSG00000125356	NDUFA1	2128.79	-1.428	0.125138	-11.4114	3.669e-30	4.48833e-28
ENSG00000272047	GTF2H5	1111.49	-1.3636	0.119578	-11.4034	4.01885e-30	4.88192e-28
ENSG00000168005	SPINDOC	2189.07	1.14886	0.101006	11.3742	5.6206e-30	6.78024e-28
ENSG00000275714	H3C1	11332.7	-1.62962	0.143377	-11.3659	6.18061e-30	7.40437e-28
ENSG00000155368	DBI	1172.91	-1.23104	0.108321	-11.3647	6.2698e-30	7.45977e-28
ENSG00000196262	PPIA	5283.39	-1.16107	0.102431	-11.3352	8.78597e-30	1.03824e-27
ENSG00000148303	RPL7A	8542.55	-1.13375	0.100509	-11.28	1.64669e-29	1.93275e-27
ENSG00000116161	CACYBP	12840.6	1.08376	0.0961192	11.2752	1.74068e-29	2.02935e-27
ENSG00000095564	BTAF1	5684.25	1.01588	0.0903504	11.2438	2.48502e-29	2.87782e-27
ENSG00000107864	CPEB3	888.75	1.47909	0.131833	11.2194	3.27396e-29	3.76636e-27
ENSG00000175155	YPEL2	1262.91	1.14932	0.102638	11.1978	4.17879e-29	4.77564e-27
ENSG00000277157	H4C4	27916	-1.45355	0.13033	-11.1528	6.93587e-29	7.87471e-27
ENSG00000143333	RGS16	1152.65	1.21421	0.109585	11.08	1.56871e-28	1.76949e-26
ENSG00000165312	OTUD1	1325.36	1.19767	0.108147	11.0744	1.66904e-28	1.87051e-26
ENSG00000164032	H2AZ1	12052.3	-1.32925	0.120044	-11.0731	1.69512e-28	1.88756e-26
ENSG00000125812	GZF1	3857.2	1.02052	0.0932697	10.9416	7.29262e-28	8.06879e-26
ENSG00000168826	ZBTB49	515.897	1.56552	0.143088	10.941	7.34015e-28	8.06998e-26
ENSG00000139343	SNRPF	965.253	-1.27967	0.11702	-10.9355	7.80072e-28	8.41654e-26
ENSG00000198242	RPL23A	4840.11	-1.10169	0.100735	-10.9365	7.71539e-28	8.41654e-26
ENSG00000009335	UBE3C	10797.8	1.11437	0.101994	10.9259	8.67229e-28	9.29916e-26
ENSG00000144228	SPOPL	2634.71	1.21267	0.111168	10.9084	1.05038e-27	1.11939e-25
ENSG00000147854	UHRF2	3028.03	1.12703	0.103432	10.8963	1.20033e-27	1.2714e-25
ENSG00000125875	TBC1D20	2039.64	1.05043	0.0966421	10.8693	1.61501e-27	1.70026e-25
ENSG00000092841	MYL6	4623.22	-1.46166	0.134757	-10.8466	2.06987e-27	2.166e-25
ENSG00000139112	GABARAPL1	3000.35	1.03274	0.0954444	10.8204	2.75706e-27	2.85077e-25
ENSG00000105993	DNAJB6	6710.76	1.0616	0.0982967	10.7999	3.44397e-27	3.53995e-25
ENSG00000164463	CREBRF	3436.7	1.10084	0.102003	10.7922	3.74553e-27	3.82728e-25
ENSG00000074935	TUBE1	1164.7	1.28207	0.119009	10.7729	4.62448e-27	4.69777e-25
ENSG00000134717	BTF3L4	3117.57	1.0583	0.0983051	10.7655	5.01126e-27	5.06109e-25
ENSG00000111727	HCFC2	1958.81	1.30027	0.120869	10.7577	5.45162e-27	5.47399e-25
ENSG00000171017	LRRC8E	1957.83	1.34998	0.125809	10.7304	7.33104e-27	7.31882e-25
ENSG00000120370	GORAB	1521.37	1.18525	0.110582	10.7184	8.34711e-27	8.28558e-25
ENSG00000124575	H1-3	18641.2	-2.8841	0.269439	-10.7041	9.73685e-27	9.61016e-25
ENSG00000178229	ZNF543	3317.69	1.06744	0.0997926	10.6966	1.05623e-26	1.0366e-24
ENSG00000135069	PSAT1	8018.99	1.28006	0.119954	10.6713	1.38712e-26	1.35369e-24
ENSG00000100591	AHSA1	6786.92	1.24626	0.116826	10.6677	1.44199e-26	1.39938e-24
ENSG00000119048	UBE2B	1266.85	1.1321	0.106161	10.664	1.4993e-26	1.43891e-24
ENSG00000118181	RPS25	3796.94	-1.09614	0.102841	-10.6586	1.59027e-26	1.51784e-24
ENSG00000221983	UBA52	7189.06	-1.21278	0.114019	-10.6366	2.01375e-26	1.91152e-24
ENSG00000177556	ATOX1	595.729	-1.4052	0.13246	-10.6085	2.72019e-26	2.56807e-24
ENSG00000126267	COX6B1	1560.56	-1.58729	0.149721	-10.6017	2.92743e-26	2.74878e-24
ENSG00000130332	LSM7	610.117	-1.82829	0.172472	-10.6004	2.96552e-26	2.76958e-24
ENSG00000137449	CPEB2	1025.19	1.45809	0.137734	10.5862	3.45166e-26	3.20635e-24
ENSG00000133657	ATP13A3	5849.44	1.12211	0.106281	10.558	4.66735e-26	4.31258e-24
ENSG00000131495	NDUFA2	656.86	-1.58852	0.150825	-10.5322	6.13777e-26	5.64123e-24
ENSG00000148110	MFSD14B	3189.58	1.01608	0.096976	10.4777	1.09384e-25	1.00006e-23
ENSG00000172809	RPL38	3312.33	-1.1407	0.10932	-10.4345	1.72439e-25	1.56012e-23
ENSG00000143367	TUFT1	1493.77	1.14386	0.109842	10.4137	2.14733e-25	1.93271e-23
ENSG00000065518	NDUFB4	1479.07	-1.18618	0.114061	-10.3995	2.4928e-25	2.23209e-23
ENSG00000255112	CHMP1B	1828.1	1.09095	0.105008	10.3892	2.77706e-25	2.47386e-23
ENSG00000153814	JAZF1	1006.17	1.15072	0.111014	10.3655	3.55821e-25	3.13754e-23
ENSG00000134590	RTL8C	959.031	-1.27669	0.123248	-10.3587	3.82172e-25	3.35288e-23
ENSG00000168916	ZNF608	874.869	-1.25261	0.12096	-10.3555	3.95019e-25	3.44818e-23
ENSG00000175104	TRAF6	3238.35	1.01873	0.0984911	10.3433	4.48687e-25	3.85849e-23
ENSG00000283149	NA	231.039	-1.88562	0.182375	-10.3393	4.68171e-25	4.00621e-23
ENSG00000169155	ZBTB43	3164.02	1.12492	0.108927	10.3273	5.3027e-25	4.51535e-23
ENSG00000070669	ASNS	7609.25	1.07421	0.104398	10.2896	7.8525e-25	6.65394e-23
ENSG00000278705	H4C2	21555.4	-1.35915	0.132487	-10.2587	1.08168e-24	9.12128e-23
ENSG00000164603	BMT2	4771.37	1.29482	0.126331	10.2495	1.19008e-24	9.98688e-23
ENSG00000152332	UHMK1	10070.9	1.05064	0.102615	10.2387	1.33044e-24	1.11111e-22
ENSG00000114019	AMOTL2	2748.01	1.11487	0.109093	10.2194	1.62395e-24	1.34332e-22
ENSG00000170871	KIAA0232	2818.28	1.00704	0.0985681	10.2166	1.67028e-24	1.37509e-22
ENSG00000278637	H4C1	4129.52	-1.62246	0.159022	-10.2028	1.92732e-24	1.57181e-22
ENSG00000075420	FNDC3B	2541.21	1.00704	0.0987711	10.1957	2.07225e-24	1.6821e-22
ENSG00000137038	DMAC1	1190.18	-1.23296	0.12127	-10.1671	2.77991e-24	2.24604e-22
ENSG00000180596	H2BC4	20925.4	-1.12558	0.110799	-10.1588	3.02737e-24	2.43465e-22
ENSG00000105708	ZNF14	2035.3	1.0953	0.107829	10.1578	3.05844e-24	2.4483e-22
ENSG00000241468	ATP5MF	1255.91	-1.44074	0.141899	-10.1533	3.20389e-24	2.55297e-22
ENSG00000204524	ZNF805	3214.03	1.11456	0.109977	10.1345	3.88396e-24	3.08075e-22
ENSG00000198258	UBL5	1149.52	-1.28295	0.12679	-10.1188	4.56202e-24	3.60213e-22
ENSG00000153879	CEBPG	8096.96	1.01736	0.100577	10.1153	4.72724e-24	3.7157e-22
ENSG00000164949	GEM	922.746	1.54511	0.153042	10.096	5.75577e-24	4.50376e-22
ENSG00000135116	HRK	685.82	1.29363	0.128231	10.0883	6.22584e-24	4.84974e-22
ENSG00000158201	ABHD3	1273.21	1.26146	0.12535	10.0635	8.01142e-24	6.21278e-22
ENSG00000119421	NDUFA8	1625.46	-1.10456	0.109855	-10.0547	8.75725e-24	6.70142e-22
ENSG00000183578	TNFAIP8L3	297.358	1.56444	0.155611	10.0536	8.86083e-24	6.75094e-22
ENSG00000125971	DYNLRB1	1143.15	-1.36037	0.136049	-9.99911	1.53767e-23	1.15133e-21
ENSG00000196787	H2AC11	37867.5	-1.33958	0.133988	-9.99775	1.55905e-23	1.16233e-21
ENSG00000158406	H4C8	13243.7	-1.49315	0.149493	-9.98808	1.71871e-23	1.27046e-21
ENSG00000162851	TFB2M	735.169	1.18546	0.118733	9.98431	1.78541e-23	1.31417e-21
ENSG00000181472	ZBTB2	5272.79	1.06658	0.10706	9.96249	2.22412e-23	1.62333e-21
ENSG00000106993	CDC37L1	1283.93	1.15201	0.115762	9.95154	2.48323e-23	1.80486e-21
ENSG00000198855	FICD	1124.98	1.26349	0.127083	9.94224	2.72617e-23	1.97318e-21
ENSG00000166173	LARP6	2202.85	1.05154	0.105949	9.92493	3.24341e-23	2.33781e-21
ENSG00000024048	UBR2	3837.42	1.0014	0.101054	9.90954	3.78366e-23	2.71595e-21
ENSG00000011198	ABHD5	1916.68	1.03659	0.10512	9.86104	6.14121e-23	4.35424e-21
ENSG00000148400	NOTCH1	2133.65	1.28841	0.130882	9.84409	7.26908e-23	5.13298e-21
ENSG00000169914	OTUD3	2932.65	1.09992	0.112045	9.81675	9.53661e-23	6.7069e-21
ENSG00000170340	B3GNT2	1918	1.11555	0.113797	9.80299	1.09307e-22	7.65631e-21
ENSG00000091651	ORC6	3125.67	1.07326	0.1095	9.80143	1.11008e-22	7.73081e-21
ENSG00000137656	BUD13	1400.47	1.13795	0.116103	9.8012	1.1126e-22	7.73081e-21
ENSG00000103241	FOXF1	1084.78	1.17692	0.120351	9.77904	1.38516e-22	9.54828e-21
ENSG00000102309	PIN4	835.475	-1.43903	0.147166	-9.77829	1.39551e-22	9.58156e-21
ENSG00000266472	MRPS21	1760.63	-1.07083	0.109792	-9.75327	1.78626e-22	1.22162e-20
ENSG00000153208	MERTK	858.402	1.12663	0.11554	9.751	1.82654e-22	1.24427e-20
ENSG00000159873	CCDC117	24450.6	1.01881	0.104662	9.73437	2.15146e-22	1.44857e-20
ENSG00000170396	ZNF804A	304.732	1.66722	0.171321	9.73152	2.21258e-22	1.48396e-20
ENSG00000111981	ULBP1	347.178	1.46525	0.150911	9.70941	2.74919e-22	1.83677e-20
ENSG00000167920	TMEM99	496.065	-1.52587	0.157482	-9.68914	3.35345e-22	2.23191e-20
ENSG00000153933	DGKE	2325.8	1.04918	0.108335	9.68455	3.50765e-22	2.31678e-20
ENSG00000181220	ZNF746	3488.12	1.02108	0.105482	9.68014	3.66205e-22	2.4096e-20
ENSG00000185085	INTS5	1143.18	-1.14879	0.118695	-9.6785	3.7212e-22	2.43928e-20
ENSG00000198937	CCDC167	595.243	-1.4371	0.148771	-9.65979	4.46767e-22	2.91759e-20
ENSG00000159556	ISL2	1426.23	1.30587	0.135682	9.6245	6.30109e-22	4.08419e-20
ENSG00000095752	IL11	58.1478	4.70671	0.490234	9.60094	7.92155e-22	5.11544e-20
ENSG00000108669	CYTH1	1395.85	1.00373	0.104632	9.59294	8.56093e-22	5.50785e-20
ENSG00000006062	MAP3K14	616.69	1.82305	0.190132	9.58837	8.94865e-22	5.73605e-20
ENSG00000029153	ARNTL2	1945.21	1.1403	0.119189	9.56716	1.09888e-21	6.99216e-20
ENSG00000261609	GAN	4921.32	1.00472	0.105037	9.56541	1.11762e-21	7.08544e-20
ENSG00000119013	NDUFB3	941.36	-1.24839	0.13075	-9.54794	1.32299e-21	8.3267e-20
ENSG00000183421	RIPK4	2149.23	1.02622	0.107539	9.54278	1.39051e-21	8.72003e-20
ENSG00000203760	CENPW	1201.01	-1.19876	0.125655	-9.54007	1.4274e-21	8.91922e-20
ENSG00000130770	ATP5IF1	2656.22	-1.0641	0.111698	-9.52653	1.62634e-21	1.01259e-19
ENSG00000163162	RNF149	1554.84	1.31464	0.138119	9.51813	1.76323e-21	1.09389e-19
ENSG00000105327	BBC3	1539.24	1.4458	0.152077	9.50705	1.96137e-21	1.20392e-19
ENSG00000173660	UQCRH	3587.24	-1.32106	0.139092	-9.49773	2.14513e-21	1.31208e-19
ENSG00000112541	PDE10A	1199.14	1.20586	0.127301	9.47252	2.73172e-21	1.66501e-19
ENSG00000175691	ZNF77	1087.83	1.0925	0.115382	9.46852	2.83827e-21	1.7239e-19
ENSG00000100425	BRD1	4360.44	1.01088	0.106855	9.4603	3.07069e-21	1.83934e-19
ENSG00000153266	FEZF2	62.0146	4.33532	0.459608	9.43266	3.99833e-21	2.38677e-19
ENSG00000133985	TTC9	538.586	1.22651	0.130044	9.43146	4.0442e-21	2.40588e-19
ENSG00000171132	PRKCE	892.759	1.10098	0.116953	9.41391	4.78018e-21	2.82437e-19
ENSG00000162624	LHX8	903.003	1.05791	0.112456	9.40731	5.08978e-21	2.98698e-19
ENSG00000153922	CHD1	6293.22	1.0165	0.108095	9.40378	5.26369e-21	3.07864e-19
ENSG00000184009	ACTG1	50065.6	-1.055	0.112236	-9.39981	5.46633e-21	3.17577e-19
ENSG00000175906	ARL4D	865.76	1.11309	0.118877	9.36334	7.72582e-21	4.42922e-19
ENSG00000129562	DAD1	2909.81	-1.13747	0.121517	-9.36057	7.93065e-21	4.51683e-19
ENSG00000198355	PIM3	4885.14	1.16566	0.124631	9.3529	8.52735e-21	4.8408e-19
ENSG00000151553	FAM160B1	2387.67	1.05789	0.11329	9.33784	9.83183e-21	5.54509e-19
ENSG00000124635	H2BC11	31868.2	-1.18797	0.127265	-9.33464	1.01335e-20	5.69673e-19
ENSG00000151332	MBIP	1112.44	1.07088	0.114827	9.32596	1.09986e-20	6.16313e-19
ENSG00000117598	PLPPR5	114.282	2.41403	0.259061	9.31839	1.18119e-20	6.59755e-19
ENSG00000152484	USP12	2233.37	1.0536	0.113137	9.31262	1.24719e-20	6.94391e-19
ENSG00000166886	NAB2	1367.17	1.19078	0.128105	9.29533	1.46747e-20	8.14425e-19
ENSG00000118523	CCN2	275.873	1.56339	0.168213	9.29409	1.48466e-20	8.21336e-19
ENSG00000162733	DDR2	2609.95	1.06282	0.114497	9.28255	1.65468e-20	9.09604e-19
ENSG00000164164	OTUD4	3016	1.15736	0.124797	9.27393	1.79409e-20	9.81134e-19
ENSG00000173226	IQCB1	1643.32	1.01944	0.109927	9.27381	1.7961e-20	9.81134e-19
ENSG00000113739	STC2	6579.88	1.08287	0.11716	9.2426	2.40569e-20	1.30591e-18
ENSG00000276966	H4C5	22794.2	-1.24945	0.135261	-9.23733	2.52724e-20	1.36762e-18
ENSG00000085433	WDR47	1590.98	1.06269	0.115214	9.2236	2.87283e-20	1.53079e-18
ENSG00000197837	H4-16	5462.13	-1.17632	0.127625	-9.217	3.05524e-20	1.61315e-18
ENSG00000168615	ADAM9	1557.07	1.02477	0.111217	9.21414	3.13782e-20	1.64674e-18
ENSG00000054967	RELT	1273.27	1.09958	0.11958	9.19537	3.73714e-20	1.95536e-18
ENSG00000147852	VLDLR	563.587	1.17846	0.128196	9.19265	3.83265e-20	1.99931e-18
ENSG00000109475	RPL34	4210.52	-1.0095	0.109968	-9.17993	4.31386e-20	2.2436e-18
ENSG00000087494	PTHLH	91.3961	2.53342	0.275986	9.17955	4.32896e-20	2.24473e-18
ENSG00000068366	ACSL4	3719.87	1.06252	0.116155	9.14744	5.82997e-20	3.01406e-18
ENSG00000130449	ZSWIM6	2390.15	1.02145	0.111763	9.13943	6.27812e-20	3.23612e-18
ENSG00000184226	PCDH9	5045.5	-1.02765	0.113074	-9.08836	1.00548e-19	5.1675e-18
ENSG00000011566	MAP4K3	1324.84	1.05326	0.116368	9.05112	1.41506e-19	7.25104e-18
ENSG00000141582	CBX4	1960.2	1.23811	0.137074	9.03243	1.67903e-19	8.5532e-18
ENSG00000164967	RPP25L	1002.34	-1.10965	0.123322	-8.998	2.29869e-19	1.15406e-17
ENSG00000107779	BMPR1A	3469.84	1.00292	0.111702	8.97858	2.74278e-19	1.36128e-17
ENSG00000136158	SPRY2	1130.9	1.05297	0.117589	8.95472	3.40605e-19	1.67611e-17
ENSG00000237651	C2orf74	275.653	-1.53506	0.172076	-8.92078	4.62998e-19	2.25287e-17
ENSG00000165113	GKAP1	489.767	1.22603	0.137473	8.91828	4.73605e-19	2.29804e-17
ENSG00000112695	COX7A2	2213.29	-1.15352	0.129419	-8.91308	4.96334e-19	2.40162e-17
ENSG00000214226	C17orf67	179.286	1.81513	0.203744	8.90887	5.15573e-19	2.48778e-17
ENSG00000140968	IRF8	354.916	1.37494	0.154812	8.88136	6.60458e-19	3.16929e-17
ENSG00000132950	ZMYM5	1320.3	1.01822	0.114696	8.87755	6.83477e-19	3.27071e-17
ENSG00000154723	ATP5PF	1352.85	-1.00791	0.114308	-8.81755	1.16996e-18	5.55283e-17
ENSG00000171243	SOSTDC1	115.833	-2.2917	0.260304	-8.80394	1.32093e-18	6.23531e-17
ENSG00000214194	SMIM30	1110.71	-1.27556	0.144885	-8.80394	1.3209e-18	6.23531e-17
ENSG00000115461	IGFBP5	602.056	-1.23516	0.140741	-8.77611	1.69225e-18	7.90215e-17
ENSG00000108001	EBF3	1305.04	1.11166	0.126769	8.76918	1.79974e-18	8.33686e-17
ENSG00000111639	MRPL51	3363.01	-1.00954	0.115339	-8.75282	2.08092e-18	9.58824e-17
ENSG00000143469	SYT14	622.982	1.0541	0.120672	8.73521	2.43193e-18	1.103e-16
ENSG00000117450	PRDX1	5730.48	-1.0505	0.12052	-8.71639	2.87218e-18	1.29526e-16
ENSG00000278463	H2AC4	7804	-1.24391	0.142713	-8.71615	2.8782e-18	1.29526e-16
ENSG00000155903	RASA2	1210.34	1.02711	0.118045	8.70101	3.28944e-18	1.46892e-16
ENSG00000118640	VAMP8	362.211	-1.35718	0.156205	-8.68846	3.67375e-18	1.63214e-16
ENSG00000175130	MARCKSL1	3576.4	-1.06422	0.122842	-8.66329	4.58339e-18	2.02076e-16
ENSG00000128045	RASL11B	338.787	1.32418	0.153049	8.65197	5.06174e-18	2.22039e-16
ENSG00000115902	SLC1A4	1718.64	1.00405	0.116357	8.629	6.18891e-18	2.66768e-16
ENSG00000168811	IL12A	149.588	2.18808	0.253716	8.62413	6.458e-18	2.77678e-16
ENSG00000150779	TIMM8B	1469.95	-1.35262	0.15702	-8.61432	7.03575e-18	3.01773e-16
ENSG00000105173	CCNE1	808.649	1.05964	0.123033	8.61266	7.13837e-18	3.0542e-16
ENSG00000184557	SOCS3	344.103	3.99951	0.464415	8.61193	7.18398e-18	3.06616e-16
ENSG00000173110	HSPA6	59911	8.20507	0.953102	8.60881	7.38256e-18	3.1432e-16
ENSG00000196747	H2AC13	12765.8	-1.12533	0.130829	-8.60149	7.8685e-18	3.33375e-16
ENSG00000188186	LAMTOR4	1213.4	-1.17458	0.136697	-8.59255	8.50633e-18	3.59522e-16
ENSG00000081041	CXCL2	56.4809	4.56558	0.531428	8.59115	8.61011e-18	3.63025e-16
ENSG00000228474	OST4	661.83	-1.22875	0.143611	-8.55607	1.16779e-17	4.81845e-16
ENSG00000069667	RORA	899.272	1.01021	0.118084	8.55498	1.17888e-17	4.85267e-16
ENSG00000213741	RPS29	2580.92	-1.23833	0.145131	-8.53252	1.43192e-17	5.86648e-16
ENSG00000087085	ACHE	137.341	2.05488	0.241026	8.52555	1.5208e-17	6.21597e-16
ENSG00000132423	COQ3	712.962	-1.04552	0.12293	-8.50499	1.81607e-17	7.36861e-16
ENSG00000165566	AMER2	156.522	1.84915	0.217705	8.49381	1.9997e-17	8.02235e-16
ENSG00000224877	NDUFAF8	811.844	-1.03277	0.12167	-8.48827	2.09739e-17	8.3756e-16
ENSG00000205544	TMEM256	428.136	-1.39337	0.164217	-8.48493	2.15852e-17	8.59994e-16
ENSG00000158711	ELK4	2154.09	1.03798	0.122556	8.46943	2.46599e-17	9.80247e-16
ENSG00000185436	IFNLR1	1278.73	1.01085	0.119453	8.46231	2.62121e-17	1.0372e-15
ENSG00000169020	ATP5ME	513.659	-1.39946	0.165497	-8.45607	2.76539e-17	1.09176e-15
ENSG00000189171	S100A13	733.408	-1.2143	0.14373	-8.44848	2.95116e-17	1.15461e-15
ENSG00000139684	ESD	1957.97	-1.05639	0.12508	-8.44571	3.02216e-17	1.17708e-15
ENSG00000125148	MT2A	117.258	-2.3677	0.280884	-8.42943	3.47348e-17	1.34683e-15
ENSG00000124225	PMEPA1	879.193	1.02827	0.122224	8.41298	3.99737e-17	1.54307e-15
ENSG00000145494	NDUFS6	1177.93	-1.02273	0.121985	-8.38406	5.11311e-17	1.95639e-15
ENSG00000101452	DHX35	856.123	1.09007	0.130089	8.37946	5.31731e-17	2.03004e-15
ENSG00000168300	PCMTD1	1902.36	1.04046	0.124451	8.36044	6.24873e-17	2.36485e-15
ENSG00000179046	TRIML2	42.5616	4.7513	0.568626	8.35575	6.50173e-17	2.44992e-15
ENSG00000132326	PER2	752.537	1.1983	0.143491	8.35104	6.76649e-17	2.54417e-15
ENSG00000203965	EFCAB7	751.105	1.18967	0.143484	8.29135	1.11969e-16	4.14716e-15
ENSG00000187193	MT1X	107.488	-2.11017	0.254864	-8.27958	1.23611e-16	4.5686e-15
ENSG00000104497	SNX16	807.379	1.01024	0.122522	8.24532	1.64723e-16	6.02399e-15
ENSG00000133794	ARNTL	641.419	1.04169	0.126618	8.227	1.91955e-16	6.96128e-15
ENSG00000123349	PFDN5	2169.84	-1.29427	0.15749	-8.21809	2.06764e-16	7.45165e-15
ENSG00000166822	TMEM170A	2484.36	1.02799	0.125209	8.21021	2.20805e-16	7.94122e-15
ENSG00000164532	TBX20	438.498	1.26176	0.153781	8.2049	2.30775e-16	8.24853e-15
ENSG00000134470	IL15RA	122.81	2.0668	0.252336	8.19069	2.59728e-16	9.26436e-15
ENSG00000205927	OLIG2	379.461	1.21524	0.148495	8.18369	2.75284e-16	9.79908e-15
ENSG00000134825	TMEM258	926.593	-1.02194	0.124891	-8.18264	2.77701e-16	9.86492e-15
ENSG00000213465	ARL2	813.9	-1.08108	0.13269	-8.14747	3.71624e-16	1.30151e-14
ENSG00000137135	ARHGEF39	533.93	-1.08283	0.133036	-8.13942	3.9716e-16	1.38258e-14
ENSG00000173258	ZNF483	1043.44	1.07212	0.132786	8.07405	6.80035e-16	2.32996e-14
ENSG00000112414	ADGRG6	809.007	1.14682	0.142061	8.07277	6.87219e-16	2.34994e-14
ENSG00000122033	MTIF3	406.702	-1.19005	0.147556	-8.06509	7.3179e-16	2.48766e-14
ENSG00000188620	HMX3	141.082	1.93857	0.24077	8.05155	8.17524e-16	2.76288e-14
ENSG00000120885	CLU	1005.59	1.26115	0.157638	8.00031	1.24108e-15	4.11428e-14
ENSG00000187479	C11orf96	97.0575	2.20706	0.276489	7.98245	1.43455e-15	4.73757e-14
ENSG00000105856	HBP1	1737.43	1.14729	0.143896	7.97307	1.54785e-15	5.10204e-14
ENSG00000152137	HSPB8	209.952	1.96613	0.24676	7.96781	1.61512e-15	5.30365e-14
ENSG00000173436	MICOS10	348.847	-1.17761	0.14783	-7.96597	1.63932e-15	5.36205e-14
ENSG00000129474	AJUBA	1132.92	1.06931	0.134998	7.92092	2.35769e-15	7.58432e-14
ENSG00000164611	PTTG1	1808.1	-1.16434	0.146994	-7.92101	2.3559e-15	7.58432e-14
ENSG00000134222	PSRC1	913.971	-1.01917	0.128838	-7.9105	2.56366e-15	8.20136e-14
ENSG00000196110	ZNF699	602.325	1.0043	0.12697	7.90978	2.57834e-15	8.23317e-14
ENSG00000108176	DNAJC12	492.868	-1.18931	0.150967	-7.87793	3.32849e-15	1.05317e-13
ENSG00000173456	RNF26	1047.72	-1.12621	0.143302	-7.85899	3.87229e-15	1.21858e-13
ENSG00000171928	TVP23B	986.165	1.04989	0.133816	7.84575	4.30385e-15	1.3495e-13
ENSG00000071082	RPL31	7544.08	-1.03723	0.132248	-7.84307	4.3966e-15	1.37362e-13
ENSG00000163545	NUAK2	183.379	1.50232	0.19184	7.8311	4.83609e-15	1.49746e-13
ENSG00000072135	PTPN18	474.303	-1.03861	0.132686	-7.82759	4.97302e-15	1.53218e-13
ENSG00000182168	UNC5C	998.788	-1.08689	0.138854	-7.82755	4.97467e-15	1.53218e-13
ENSG00000169427	KCNK9	52.2157	3.43255	0.439928	7.80254	6.06735e-15	1.85556e-13
ENSG00000137270	GCM1	89.8836	2.21127	0.283664	7.79537	6.42198e-15	1.95713e-13
ENSG00000142627	EPHA2	1485.93	1.12672	0.145056	7.7675	8.00524e-15	2.41422e-13
ENSG00000136167	LCP1	1136.02	-1.07224	0.138068	-7.76608	8.09546e-15	2.4372e-13
ENSG00000184260	H2AC20	17612.5	-1.10492	0.143805	-7.68344	1.54868e-14	4.50622e-13
ENSG00000184208	C22orf46	669.193	-1.22222	0.159225	-7.67608	1.64027e-14	4.74884e-13
ENSG00000106948	AKNA	264.143	1.25215	0.163614	7.6531	1.96197e-14	5.66135e-13
ENSG00000169991	IFFO2	1190.11	1.03928	0.136197	7.6307	2.33484e-14	6.69284e-13
ENSG00000250254	PTTG2	322.326	-1.32467	0.173632	-7.62919	2.36227e-14	6.7603e-13
ENSG00000115255	REEP6	173.976	-1.64525	0.215852	-7.62211	2.4957e-14	7.0954e-13
ENSG00000122641	INHBA	509.527	2.97746	0.390922	7.61651	2.60624e-14	7.36146e-13
ENSG00000115163	CENPA	1242.58	-1.04612	0.137606	-7.60232	2.90872e-14	8.14959e-13
ENSG00000132205	EMILIN2	1570.66	1.00595	0.132532	7.59024	3.19305e-14	8.88885e-13
ENSG00000111696	NT5DC3	1826.32	1.09815	0.145042	7.57127	3.69581e-14	1.02392e-12
ENSG00000143498	TAF1A	646.131	1.00691	0.133142	7.56268	3.94835e-14	1.09041e-12
ENSG00000123358	NR4A1	716.864	1.08375	0.144105	7.52055	5.45456e-14	1.4898e-12
ENSG00000118946	PCDH17	817.099	-1.01656	0.135246	-7.51633	5.63345e-14	1.53383e-12
ENSG00000183691	NOG	312.902	1.36706	0.182065	7.50863	5.97483e-14	1.61513e-12
ENSG00000176087	SLC35A4	1755.08	-1.09542	0.146872	-7.45834	8.76225e-14	2.33449e-12
ENSG00000182175	RGMA	454.979	-1.17771	0.159165	-7.39929	1.36912e-13	3.56489e-12
ENSG00000116717	GADD45A	2738.94	1.00544	0.136406	7.37091	1.69465e-13	4.3547e-12
ENSG00000160712	IL6R	614.218	1.1	0.149452	7.36022	1.83611e-13	4.68356e-12
ENSG00000167981	ZNF597	413.502	1.03875	0.141673	7.33202	2.26703e-13	5.73113e-12
ENSG00000106701	FSD1L	616.929	1.0408	0.142065	7.32619	2.3678e-13	5.96103e-12
ENSG00000100068	LRP5L	408.668	1.19364	0.163367	7.30651	2.7417e-13	6.85266e-12
ENSG00000173575	CHD2	6375.34	1.14949	0.157826	7.28329	3.25778e-13	8.09597e-12
ENSG00000173157	ADAMTS20	283.25	1.22363	0.168744	7.25139	4.1253e-13	1.01359e-11
ENSG00000156298	TSPAN7	415.042	-1.04254	0.144261	-7.22675	4.94692e-13	1.21203e-11
ENSG00000138449	SLC40A1	342.655	1.10623	0.153079	7.22651	4.95567e-13	1.21246e-11
ENSG00000154040	CABYR	424.693	-1.07188	0.149082	-7.18986	6.48585e-13	1.5648e-11
ENSG00000178700	DHFR2	371.678	-1.20321	0.167571	-7.18031	6.95538e-13	1.66421e-11
ENSG00000176422	SPRYD4	383.3	-1.01736	0.142711	-7.12882	1.01232e-12	2.38278e-11
ENSG00000145911	N4BP3	637.571	1.00238	0.140814	7.1185	1.0911e-12	2.55093e-11
ENSG00000125816	NKX2-4	540.051	1.18301	0.167526	7.06165	1.64534e-12	3.76564e-11
ENSG00000107242	PIP5K1B	342.722	1.16863	0.165649	7.05488	1.72748e-12	3.94323e-11
ENSG00000013588	GPRC5A	361.226	1.17092	0.166147	7.04748	1.82182e-12	4.14225e-11
ENSG00000011021	CLCN6	440.81	1.19858	0.170223	7.04123	1.90544e-12	4.32108e-11
ENSG00000126016	AMOT	14965.5	-1.026	0.145979	-7.02838	2.08952e-12	4.7078e-11
ENSG00000106399	RPA3	1142.18	-1.04	0.148933	-6.98302	2.88908e-12	6.39315e-11
ENSG00000161920	MED11	292.419	-1.21414	0.174108	-6.97349	3.09171e-12	6.79824e-11
ENSG00000186166	CCDC84	402.395	1.40977	0.202419	6.96458	3.29383e-12	7.20618e-11
ENSG00000128594	LRRC4	338.191	1.44908	0.209036	6.93223	4.14254e-12	8.92804e-11
ENSG00000167700	MFSD3	676.747	-1.0176	0.14684	-6.92996	4.20959e-12	9.05009e-11
ENSG00000160469	BRSK1	272.944	1.25658	0.18232	6.89218	5.49421e-12	1.16647e-10
ENSG00000160539	PLPP7	193.13	-1.50089	0.219314	-6.84358	7.72398e-12	1.61654e-10
ENSG00000204682	MIR1915HG	412.962	-1.13986	0.168038	-6.78336	1.17415e-11	2.38552e-10
ENSG00000131015	ULBP2	416.704	1.18693	0.175146	6.77679	1.22876e-11	2.49356e-10
ENSG00000170043	TRAPPC1	597.911	-1.16901	0.173468	-6.73906	1.59416e-11	3.183e-10
ENSG00000162687	KCNT2	388.968	1.04604	0.155586	6.72321	1.77765e-11	3.53313e-10
ENSG00000205155	PSENEN	375.522	-1.04598	0.155922	-6.70835	1.96843e-11	3.88123e-10
ENSG00000164758	MED30	456.557	1.1057	0.165575	6.67795	2.42311e-11	4.73473e-10
ENSG00000272968	RBAK-RBAKDN	207.911	1.24243	0.186552	6.65997	2.73874e-11	5.28608e-10
ENSG00000138623	SEMA7A	127.768	1.69524	0.2547	6.65583	2.81697e-11	5.42917e-10
ENSG00000132432	SEC61G	543.109	-1.2776	0.192774	-6.62745	3.41542e-11	6.5054e-10
ENSG00000179348	GATA2	2844.8	1.04743	0.158482	6.60914	3.86547e-11	7.33047e-10
ENSG00000196227	FAM217B	2042.91	-1.07845	0.163223	-6.60726	3.915e-11	7.41631e-10
ENSG00000125995	ROMO1	1025.85	-1.01388	0.154158	-6.57688	4.80429e-11	8.96405e-10
ENSG00000188092	GPR89B	202.496	1.23549	0.187957	6.57329	4.92162e-11	9.17312e-10
ENSG00000176731	RBIS	304.369	-1.13775	0.173626	-6.55287	5.64404e-11	1.04412e-09
ENSG00000124253	PCK1	41.3943	2.79443	0.426627	6.55005	5.75194e-11	1.06295e-09
ENSG00000244509	APOBEC3C	882.854	-1.18816	0.181878	-6.53273	6.45815e-11	1.18338e-09
ENSG00000157766	ACAN	113.741	1.82843	0.280521	6.51797	7.12656e-11	1.29358e-09
ENSG00000167995	BEST1	118.794	1.48179	0.227511	6.51304	7.36439e-11	1.33118e-09
ENSG00000106089	STX1A	274.819	1.18416	0.182406	6.49191	8.47571e-11	1.51785e-09
ENSG00000186470	BTN3A2	457.921	-1.07818	0.166872	-6.46112	1.0393e-10	1.82729e-09
ENSG00000136099	PCDH8	247.385	1.14849	0.178737	6.42558	1.31365e-10	2.28651e-09
ENSG00000121871	SLITRK3	290.116	-1.03016	0.160542	-6.41676	1.39206e-10	2.41332e-09
ENSG00000185745	IFIT1	242.663	-1.22961	0.191654	-6.41575	1.40135e-10	2.427e-09
ENSG00000167550	RHEBL1	68.0471	1.95463	0.305095	6.40663	1.48773e-10	2.57148e-09
ENSG00000125841	NRSN2	710.103	-1.0432	0.163502	-6.38033	1.7671e-10	3.02725e-09
ENSG00000163083	INHBB	235.218	1.20527	0.18961	6.35658	2.06296e-10	3.49275e-09
ENSG00000171786	NHLH1	113.896	1.8201	0.287495	6.33089	2.43753e-10	4.0753e-09
ENSG00000107249	GLIS3	282.562	1.02494	0.161958	6.32842	2.4768e-10	4.12998e-09
ENSG00000099617	EFNA2	158.932	1.3115	0.207399	6.32356	2.55605e-10	4.25705e-09
ENSG00000184949	FAM227A	331.746	1.01895	0.161798	6.29766	3.0218e-10	4.98971e-09
ENSG00000163191	S100A11	396.917	-1.30955	0.20819	-6.29018	3.17104e-10	5.20645e-09
ENSG00000095370	SH2D3C	60.5861	2.33693	0.372046	6.2813	3.35761e-10	5.49718e-09
ENSG00000105792	CFAP69	235.025	1.12285	0.17888	6.27713	3.44872e-10	5.63042e-09
ENSG00000182463	TSHZ2	473.089	-1.02366	0.163102	-6.27621	3.46918e-10	5.6479e-09
ENSG00000140280	LYSMD2	123.528	1.47646	0.235555	6.26802	3.65662e-10	5.93083e-09
ENSG00000087884	AAMDC	313.589	-1.10321	0.17612	-6.26398	3.75275e-10	6.06975e-09
ENSG00000130222	GADD45G	71.4689	1.94902	0.311974	6.24738	4.17386e-10	6.68241e-09
ENSG00000179344	HLA-DQB1	379.958	-1.04217	0.167784	-6.21141	5.25128e-10	8.27768e-09
ENSG00000187775	DNAH17	449.059	1.03919	0.167602	6.20036	5.63324e-10	8.84765e-09
ENSG00000175334	BANF1	856.638	-1.04099	0.168246	-6.18733	6.11936e-10	9.5593e-09
ENSG00000169169	CPT1C	96.0778	-1.67791	0.271442	-6.18147	6.35061e-10	9.89385e-09
ENSG00000137801	THBS1	60.0026	2.01132	0.326345	6.16317	7.1303e-10	1.10393e-08
ENSG00000043591	ADRB1	73.7194	2.02153	0.329864	6.12836	8.87894e-10	1.35581e-08
ENSG00000140873	ADAMTS18	46.6335	2.31805	0.378335	6.12698	8.95624e-10	1.36593e-08
ENSG00000188483	IER5L	226.211	1.49183	0.244314	6.1062	1.02028e-09	1.54173e-08
ENSG00000124194	GDAP1L1	37.8884	2.79952	0.459074	6.09818	1.07282e-09	1.61351e-08
ENSG00000268043	NBPF12	446.975	1.02475	0.16825	6.09068	1.12429e-09	1.68653e-08
ENSG00000177732	SOX12	868.528	-1.00832	0.165763	-6.08291	1.18023e-09	1.76586e-08
ENSG00000198960	ARMCX6	206.705	-1.09786	0.181516	-6.04825	1.46423e-09	2.16286e-08
ENSG00000185187	SIGIRR	284.07	-1.01397	0.169685	-5.97564	2.29194e-09	3.29853e-08
ENSG00000265763	ZNF488	145.736	-1.35934	0.228132	-5.9586	2.54414e-09	3.62545e-08
ENSG00000095637	SORBS1	430.408	1.00672	0.168978	5.95773	2.55768e-09	3.64175e-08
ENSG00000175505	CLCF1	42.4091	2.35823	0.397014	5.93993	2.8515e-09	4.02057e-08
ENSG00000120875	DUSP4	352.089	1.0348	0.174302	5.93684	2.90563e-09	4.09026e-08
ENSG00000277775	H3C7	4421.12	-1.79505	0.303522	-5.91407	3.33747e-09	4.64544e-08
ENSG00000187678	SPRY4	31.8518	3.23556	0.549373	5.88955	3.87256e-09	5.35165e-08
ENSG00000125740	FOSB	127.592	1.79611	0.307183	5.84706	5.00335e-09	6.79009e-08
ENSG00000177854	TMEM187	138.19	-1.42137	0.244671	-5.80933	6.27221e-09	8.41998e-08
ENSG00000240038	AMY2B	206.186	-1.16683	0.200961	-5.80624	6.38933e-09	8.57058e-08
ENSG00000176907	TCIM	286.211	1.39501	0.240896	5.79093	6.99972e-09	9.34605e-08
ENSG00000185201	IFITM2	126.543	-1.68684	0.293906	-5.73938	9.50245e-09	1.24673e-07
ENSG00000182518	FAM104B	300.096	-1.00603	0.175587	-5.72952	1.00712e-08	1.31342e-07
ENSG00000188573	FBLL1	141.842	1.29268	0.226859	5.69815	1.21116e-08	1.55384e-07
ENSG00000204767	INSYN2B	69.3956	-1.9342	0.339771	-5.69265	1.25082e-08	1.5993e-07
ENSG00000148483	TMEM236	128.914	1.6167	0.284587	5.68088	1.34006e-08	1.70162e-07
ENSG00000073861	TBX21	46.1114	2.13722	0.378099	5.65253	1.58099e-08	1.98148e-07
ENSG00000163734	CXCL3	34.9784	2.60409	0.461619	5.64122	1.68848e-08	2.10406e-07
ENSG00000171951	SCG2	50.9198	1.95691	0.347575	5.63017	1.80036e-08	2.23866e-07
ENSG00000142700	DMRTA2	168.976	1.1212	0.199504	5.61994	1.91026e-08	2.36685e-07
ENSG00000054148	PHPT1	1063.18	-1.02672	0.182709	-5.61942	1.91603e-08	2.3723e-07
ENSG00000107984	DKK1	125.802	1.26531	0.226062	5.5972	2.17846e-08	2.67814e-07
ENSG00000196639	HRH1	172.536	1.26067	0.225683	5.586	2.3236e-08	2.84048e-07
ENSG00000197728	RPS26	259.744	-1.00334	0.179897	-5.57731	2.4427e-08	2.97893e-07
ENSG00000255508	TUT1	103.446	1.36832	0.245521	5.57313	2.50203e-08	3.03936e-07
ENSG00000198816	ZNF358	453.645	-1.01289	0.181814	-5.57103	2.53232e-08	3.07185e-07
ENSG00000083807	SLC27A5	152.635	-1.14809	0.207333	-5.53741	3.06981e-08	3.69036e-07
ENSG00000196517	SLC6A9	312.065	1.03133	0.186835	5.51999	3.3901e-08	4.04182e-07
ENSG00000125611	CHCHD5	181.491	-1.09378	0.199564	-5.48085	4.23282e-08	4.92817e-07
ENSG00000185950	IRS2	191.968	1.13112	0.206512	5.47728	4.31906e-08	5.01848e-07
ENSG00000091986	CCDC80	207.961	-1.12047	0.205635	-5.44884	5.06985e-08	5.79778e-07
ENSG00000179085	DPM3	140.235	-1.56266	0.287041	-5.44402	5.20923e-08	5.94153e-07
ENSG00000105404	RABAC1	388.614	-1.05423	0.193984	-5.43464	5.49075e-08	6.23701e-07
ENSG00000186469	GNG2	286.353	-1.04171	0.192882	-5.40074	6.63648e-08	7.40412e-07
ENSG00000175938	ORAI3	202.371	-1.10046	0.203952	-5.39567	6.82668e-08	7.59682e-07
ENSG00000186352	ANKRD37	51.1967	2.07219	0.384166	5.39399	6.89096e-08	7.66343e-07
ENSG00000169758	TMEM266	179.815	-1.07982	0.200696	-5.38035	7.434e-08	8.21999e-07
ENSG00000187630	DHRS4L2	154.676	-1.07157	0.199742	-5.36478	8.10462e-08	8.91046e-07
ENSG00000244405	ETV5	140.916	1.51742	0.285185	5.3208	1.03311e-07	1.11674e-06
ENSG00000228594	FNDC10	144.985	-1.29302	0.243735	-5.30503	1.12654e-07	1.20947e-06
ENSG00000119946	CNNM1	140.191	-1.09868	0.207263	-5.30089	1.1524e-07	1.2357e-06
ENSG00000166670	MMP10	18.2473	6.7807	1.28066	5.29467	1.19232e-07	1.27457e-06
ENSG00000145423	SFRP2	96.0284	-1.59078	0.301115	-5.28296	1.27115e-07	1.35467e-06
ENSG00000108018	SORCS1	100.631	1.28458	0.244772	5.24808	1.53695e-07	1.6132e-06
ENSG00000130208	APOC1	137.399	-1.14199	0.218912	-5.21666	1.82174e-07	1.88702e-06
ENSG00000114115	RBP1	170	-1.03635	0.198859	-5.21145	1.87366e-07	1.9385e-06
ENSG00000120708	TGFBI	17.7654	5.2333	1.01216	5.17044	2.33547e-07	2.37805e-06
ENSG00000275379	H3C11	62.1132	-1.79231	0.349144	-5.13345	2.84476e-07	2.86638e-06
ENSG00000085871	MGST2	364.216	-1.02051	0.198818	-5.13288	2.85335e-07	2.8717e-06
ENSG00000176928	GCNT4	73.2143	1.49921	0.293456	5.10879	3.24223e-07	3.23126e-06
ENSG00000100276	RASL10A	46.4362	1.96198	0.385932	5.08375	3.7006e-07	3.63592e-06
ENSG00000188610	FAM72B	120.72	-1.15866	0.228547	-5.06967	3.985e-07	3.87807e-06
ENSG00000128645	HOXD1	55.4984	1.69253	0.338157	5.00517	5.58134e-07	5.26063e-06
ENSG00000186132	C2orf76	97.8645	-1.21311	0.243651	-4.97888	6.39519e-07	5.97263e-06
ENSG00000170627	GTSF1	63.9635	-1.54055	0.309883	-4.97139	6.64753e-07	6.18833e-06
ENSG00000164604	GPR85	154.567	-1.09606	0.221856	-4.94042	7.79528e-07	7.15708e-06
ENSG00000128165	ADM2	242.811	1.09709	0.22265	4.92742	8.3322e-07	7.61242e-06
ENSG00000185885	IFITM1	122.549	-1.23047	0.251192	-4.89853	9.65542e-07	8.72201e-06
ENSG00000119508	NR4A3	122.849	1.25183	0.257248	4.86621	1.13757e-06	1.01545e-05
ENSG00000167136	ENDOG	127.802	-1.11028	0.228385	-4.86143	1.16543e-06	1.03766e-05
ENSG00000163273	NPPC	101.41	1.26807	0.26209	4.83828	1.30965e-06	1.16012e-05
ENSG00000101096	NFATC2	117.515	1.20347	0.250278	4.80855	1.5203e-06	1.3291e-05
ENSG00000163803	PLB1	8.4627	6.64678	1.3889	4.78563	1.70452e-06	1.47972e-05
ENSG00000119888	EPCAM	86.5765	1.28608	0.268913	4.78253	1.73101e-06	1.49897e-05
ENSG00000196754	S100A2	28.8538	2.27898	0.47756	4.77213	1.82287e-06	1.56603e-05
ENSG00000100290	BIK	112.611	1.17918	0.248894	4.7377	2.16161e-06	1.83705e-05
ENSG00000187475	H1-6	142.055	-1.26383	0.267256	-4.72893	2.25706e-06	1.91163e-05
ENSG00000130176	CNN1	21.0222	2.82191	0.597426	4.72345	2.3188e-06	1.95855e-05
ENSG00000147804	SLC39A4	184.748	-1.23067	0.26241	-4.68989	2.73357e-06	2.272e-05
ENSG00000130487	KLHDC7B	13.8389	5.4582	1.16472	4.68629	2.78204e-06	2.30787e-05
ENSG00000198576	ARC	98.5296	1.38422	0.29557	4.68324	2.8238e-06	2.34028e-05
ENSG00000189366	ALG1L	90.7002	-1.38523	0.298003	-4.64836	3.34581e-06	2.7197e-05
ENSG00000130748	TMEM160	196.767	-1.04225	0.225352	-4.62498	3.74626e-06	3.01419e-05
ENSG00000100593	ISM2	61.1617	1.4892	0.322154	4.62263	3.78902e-06	3.04155e-05
ENSG00000178531	CTXN1	118.511	-1.40602	0.30461	-4.61579	3.91599e-06	3.13045e-05
ENSG00000196550	FAM72A	63.4793	-1.37608	0.298981	-4.60258	4.17292e-06	3.31297e-05
ENSG00000168542	COL3A1	99.3429	-1.32888	0.291167	-4.56397	5.01955e-06	3.94724e-05
ENSG00000067191	CACNB1	139.534	1.11004	0.243617	4.55649	5.20149e-06	4.07556e-05
ENSG00000110900	TSPAN11	251.958	-1.10985	0.244494	-4.53936	5.64255e-06	4.3934e-05
ENSG00000184731	FAM110C	78.0924	1.41247	0.314144	4.49625	6.91621e-06	5.29724e-05
ENSG00000184564	SLITRK6	25.9396	-2.31497	0.517337	-4.47478	7.64884e-06	5.82243e-05
ENSG00000185269	NOTUM	92.1304	1.34785	0.301376	4.47231	7.73783e-06	5.88245e-05
ENSG00000114737	CISH	166.464	1.10954	0.250559	4.42825	9.49997e-06	7.11004e-05
ENSG00000182195	LDOC1	199.946	-1.24665	0.284176	-4.3869	1.14976e-05	8.46959e-05
ENSG00000107902	LHPP	133.82	-1.01032	0.231676	-4.3609	1.29526e-05	9.42605e-05
ENSG00000119737	GPR75	101.466	1.34119	0.310538	4.31894	1.56781e-05	0.00011203
ENSG00000107014	RLN1	36.1248	-1.78591	0.413996	-4.31384	1.60444e-05	0.000114084
ENSG00000080824	HSP90AA1	71760	1.15095	0.267136	4.30847	1.64387e-05	0.000116364
ENSG00000119922	IFIT2	50.6202	-1.48684	0.345574	-4.30252	1.68868e-05	0.000119342
ENSG00000168267	PTF1A	19.0534	2.68237	0.623642	4.30114	1.69918e-05	0.000119888
ENSG00000250821	EXOC1L	17.7785	-2.99797	0.697079	-4.30076	1.7021e-05	0.000120045
ENSG00000205592	MUC19	121.981	-1.11903	0.260948	-4.28831	1.80036e-05	0.000125953
ENSG00000197568	HHLA3	117.694	-1.1765	0.274826	-4.28089	1.86146e-05	0.000129799
ENSG00000113430	IRX4	21.1041	2.32094	0.542871	4.27531	1.90874e-05	0.000133
ENSG00000114279	FGF12	103.13	-1.01747	0.238736	-4.26192	2.0268e-05	0.000140102
ENSG00000171056	SOX7	122.396	1.11762	0.263439	4.24243	2.21112e-05	0.000151756
ENSG00000163032	VSNL1	81.2311	-1.2537	0.296684	-4.2257	2.38195e-05	0.000161881
ENSG00000276180	H4C9	179.803	-1.02883	0.244357	-4.21037	2.54956e-05	0.000172314
ENSG00000137561	TTPA	66.0393	1.28694	0.307835	4.18063	2.90702e-05	0.000194297
ENSG00000028277	POU2F2	48.9721	1.4377	0.344268	4.17609	2.96557e-05	0.00019783
ENSG00000127528	KLF2	61.8249	1.44625	0.348152	4.15407	3.26619e-05	0.000215207
ENSG00000189120	SP6	105.542	1.03837	0.250105	4.15173	3.29974e-05	0.00021721
ENSG00000239474	KLHL41	90.5612	-1.06865	0.257618	-4.14821	3.35092e-05	0.000219988
ENSG00000145536	ADAMTS16	15.3345	2.74196	0.662516	4.13871	3.49263e-05	0.000228686
ENSG00000203877	RIPPLY2	28.7952	1.92185	0.464636	4.13624	3.53037e-05	0.000230809
ENSG00000187837	H1-2	112787	-1.09484	0.268531	-4.07714	4.55927e-05	0.000291066
ENSG00000197162	ZNF785	122.685	-1.03405	0.257292	-4.01898	5.84517e-05	0.000364976
ENSG00000116254	CHD5	60.0856	1.32869	0.330916	4.01519	5.93985e-05	0.00037009
ENSG00000182040	USH1G	117.516	1.00475	0.252133	3.98501	6.74764e-05	0.000415359
ENSG00000164379	FOXQ1	28.3779	2.03527	0.512234	3.97331	7.08802e-05	0.000434154
ENSG00000115268	RPS15	5384.26	-1.18702	0.298978	-3.97025	7.17976e-05	0.000438845
ENSG00000110436	SLC1A2	45.9808	1.40982	0.356128	3.95875	7.53438e-05	0.000458423
ENSG00000146453	PNLDC1	56.7698	1.2531	0.316845	3.95494	7.65545e-05	0.0004653
ENSG00000138622	HCN4	32.2896	1.69197	0.427866	3.95444	7.67146e-05	0.000466111
ENSG00000087495	PHACTR3	91.3024	-1.03707	0.262487	-3.95093	7.78488e-05	0.000472176
ENSG00000119938	PPP1R3C	114.467	1.36635	0.346576	3.94243	8.06589e-05	0.000487348
ENSG00000167799	NUDT8	74.673	-1.16552	0.295734	-3.94111	8.1106e-05	0.000489199
ENSG00000139190	VAMP1	96.1889	-1.01088	0.257382	-3.92754	8.5819e-05	0.000514588
ENSG00000078018	MAP2	98.1382	1.00637	0.25821	3.89749	9.71934e-05	0.000574659
ENSG00000187398	LUZP2	43.7097	1.49171	0.385117	3.87339	0.000107332	0.000627768
ENSG00000278828	H3C10	27983.2	-1.04863	0.272032	-3.8548	0.000115823	0.000671775
ENSG00000166401	SERPINB8	25.8903	1.99756	0.520033	3.84122	0.000122425	0.000705121
ENSG00000260314	MRC1	57.7936	1.29207	0.336756	3.83681	0.000124641	0.000716225
ENSG00000106366	SERPINE1	20.5419	2.2966	0.606349	3.78759	0.000152113	0.000860143
ENSG00000165092	ALDH1A1	82.5352	-1.12992	0.299955	-3.76698	0.000165237	0.000926211
ENSG00000140451	PIF1	112.103	-1.03363	0.275201	-3.75591	0.000172713	0.000964073
ENSG00000215784	FAM72D	63.0407	-1.13189	0.301574	-3.75329	0.000174527	0.000972638
ENSG00000174327	SLC16A13	76.6586	-1.18577	0.316022	-3.75218	0.000175302	0.000976019
ENSG00000027869	SH2D2A	73.7112	-1.14074	0.30461	-3.74492	0.000180452	0.000997973
ENSG00000184227	ACOT1	102.905	-1.05423	0.282432	-3.7327	0.000189442	0.00104141
ENSG00000146205	ANO7	58.5441	-1.16459	0.313307	-3.71709	0.000201534	0.0011009
ENSG00000268223	ARL14EPL	4.75296	5.81149	1.56365	3.71661	0.000201916	0.00110198
ENSG00000105550	FGF21	20.8456	2.22317	0.608191	3.65537	0.000256807	0.00136966
ENSG00000144182	LIPT1	102.364	-1.06362	0.291627	-3.64721	0.0002651	0.00140784
ENSG00000176692	FOXC2	16.3885	2.3976	0.659283	3.63668	0.000276176	0.00145997
ENSG00000205835	GMNC	33.2678	-1.47466	0.406878	-3.62433	0.000289716	0.00152044
ENSG00000143226	FCGR2A	19.8133	2.07099	0.572923	3.61478	0.000300608	0.00157096
ENSG00000137960	GIPC2	48.035	1.22316	0.340488	3.59239	0.000327663	0.00170077
ENSG00000178235	SLITRK1	4.65689	-5.5479	1.54891	-3.5818	0.000341239	0.00176052
ENSG00000164687	FABP5	46.9231	-1.34168	0.374788	-3.57983	0.000343818	0.00177172
ENSG00000168676	KCTD19	60.6456	-1.25226	0.350267	-3.57515	0.000350024	0.00180049
ENSG00000128016	ZFP36	39.8114	1.45646	0.40972	3.55476	0.000378318	0.0019289
ENSG00000132185	FCRLA	6.10258	5.17774	1.46004	3.5463	0.000390674	0.00198143
ENSG00000186340	THBS2	37.6289	1.64421	0.465271	3.53387	0.000409518	0.00206195
ENSG00000164946	FREM1	45.4964	-1.25204	0.356012	-3.51684	0.000436717	0.00217995
ENSG00000204310	AGPAT1	54.8406	-1.1182	0.318401	-3.51191	0.000444895	0.00221567
ENSG00000127666	TICAM1	89.6426	1.03711	0.296218	3.50117	0.000463224	0.00229839
ENSG00000188761	BCL2L15	59.5729	1.20211	0.344603	3.48839	0.000485936	0.00239875
ENSG00000174343	CHRNA9	36.4281	1.3891	0.398696	3.48412	0.000493758	0.00242496
ENSG00000129991	TNNI3	61.924	-1.08157	0.310764	-3.48034	0.000500772	0.00245593
ENSG00000014257	ACPP	54.5201	-1.22482	0.352139	-3.47824	0.000504723	0.00247043
ENSG00000135409	AMHR2	13.9396	-2.45203	0.710397	-3.45164	0.000557186	0.00269082
ENSG00000123342	MMP19	34.7601	-1.446	0.420529	-3.43853	0.000584878	0.00280506
ENSG00000049249	TNFRSF9	67.9096	1.09478	0.319205	3.42972	0.000604196	0.00288734
ENSG00000175592	FOSL1	129.856	1.04568	0.304953	3.42897	0.000605869	0.00289374
ENSG00000078401	EDN1	13.7821	2.21321	0.646825	3.42165	0.000622428	0.0029655
ENSG00000109321	AREG	28.697	1.63357	0.482284	3.38715	0.000706233	0.00332196
ENSG00000086506	HBQ1	38.7878	-1.42982	0.422599	-3.3834	0.000715949	0.00336038
ENSG00000004848	ARX	10.8592	2.6093	0.771576	3.38178	0.000720173	0.00337655
ENSG00000087589	CASS4	111.317	1.05901	0.315845	3.35294	0.000799585	0.0037029
ENSG00000108551	RASD1	27.9217	1.52124	0.456449	3.33277	0.000859871	0.00393696
ENSG00000180613	GSX2	3.64487	5.42891	1.63191	3.32673	0.000878727	0.00400972
ENSG00000164125	GASK1B	33.6385	-1.4196	0.427588	-3.32001	0.000900145	0.00408902
ENSG00000141934	PLPP2	7.89147	3.5558	1.07164	3.31809	0.000906338	0.004115
ENSG00000203685	STUM	63.2658	-1.00111	0.302056	-3.31432	0.000918659	0.00415936
ENSG00000153294	ADGRF4	5.16165	4.92828	1.49249	3.30204	0.000959846	0.00432965
ENSG00000275993	SIK1B	28.8412	1.45833	0.442768	3.29367	0.000988885	0.00444218
ENSG00000130590	SAMD10	61.5803	-1.05553	0.32104	-3.28785	0.00100955	0.0045268
ENSG00000168348	INSM2	34.9484	1.46865	0.450076	3.26312	0.00110195	0.00488688
ENSG00000185610	DBX2	62.3138	1.05501	0.323536	3.26087	0.00111071	0.00492199
ENSG00000196878	LAMB3	24.0779	1.64813	0.507926	3.24483	0.00117522	0.00517223
ENSG00000171790	SLFNL1	40.8295	-1.48086	0.460788	-3.21376	0.00131008	0.00570502
ENSG00000105371	ICAM4	53.5666	-1.06642	0.332038	-3.21174	0.00131932	0.00574095
ENSG00000262406	MMP12	6.01351	4.22134	1.34035	3.14943	0.00163589	0.00694964
ENSG00000171989	LDHAL6B	23.6498	1.7511	0.557559	3.14065	0.00168576	0.00713357
ENSG00000141052	MYOCD	5.91679	4.19332	1.33943	3.13069	0.00174398	0.00735307
ENSG00000110619	CARS1	46.5167	1.04938	0.335356	3.12915	0.00175315	0.00738456
ENSG00000128917	DLL4	49.6421	1.04884	0.336184	3.11985	0.00180945	0.0075941
ENSG00000185669	SNAI3	50.4011	-1.06772	0.343884	-3.10489	0.0019035	0.00793702
ENSG00000116014	KISS1R	6.93603	3.35372	1.08358	3.09505	0.00196782	0.00818165
ENSG00000143614	GATAD2B	36.3835	1.23628	0.399658	3.09334	0.00197919	0.00822106
ENSG00000186529	CYP4F3	71.7723	1.13136	0.367674	3.07707	0.00209047	0.00863376
ENSG00000283439	SPEM3	3.06661	5.18183	1.68811	3.06961	0.00214335	0.00882907
ENSG00000129654	FOXJ1	50.2876	3.36891	1.10186	3.05749	0.00223202	0.00914876
ENSG00000134765	DSC1	22.6378	1.53391	0.504028	3.0433	0.00233997	0.00952829
ENSG00000173114	LRRN3	22.4241	-1.60421	0.528408	-3.03594	0.00239788	0.0097276
ENSG00000196611	MMP1	5.58781	4.10763	1.3588	3.02298	0.00250302	0.0100835
ENSG00000258947	TUBB3	22.2609	1.59246	0.529306	3.00858	0.00262469	0.0105054
ENSG00000170835	CEL	23.2391	-1.48897	0.498241	-2.98845	0.002804	0.0111461
ENSG00000133878	DUSP26	54.4703	1.11228	0.373631	2.97695	0.00291129	0.0115277
ENSG00000182601	HS3ST4	5.55708	4.09739	1.38785	2.95233	0.00315382	0.0123892
ENSG00000162771	FAM71A	14.2612	1.86975	0.634779	2.94551	0.00322427	0.0126317
ENSG00000138653	NDST4	57.6951	-1.02221	0.348773	-2.93089	0.00337996	0.0131851
ENSG00000185633	NDUFA4L2	43.2781	1.09227	0.373712	2.92275	0.00346951	0.013483
ENSG00000170122	FOXD4	9.88192	-2.36282	0.810803	-2.91418	0.0035663	0.0138158
ENSG00000163739	CXCL1	13.4238	1.95029	0.669301	2.91392	0.00356919	0.0138209
ENSG00000107831	FGF8	17.0758	1.78643	0.613898	2.90998	0.00361451	0.0139652
ENSG00000264058	NA	46.3814	-1.14308	0.393663	-2.90371	0.00368772	0.0142102
ENSG00000185432	METTL7A	1064.02	-1.07702	0.372692	-2.88984	0.00385443	0.0147772
ENSG00000120094	HOXB1	2.82241	5.06678	1.76277	2.87432	0.00404895	0.0154297
ENSG00000265107	GJA5	17.2181	-1.75849	0.611802	-2.87428	0.00404951	0.0154297
ENSG00000149575	SCN2B	54.8934	-1.08904	0.379095	-2.87274	0.00406933	0.0154916
ENSG00000162344	FGF19	18.1471	1.62825	0.567723	2.86804	0.00413019	0.0156855
ENSG00000164520	RAET1E	10.1996	2.33675	0.816415	2.86222	0.00420691	0.0159281
ENSG00000078579	FGF20	16.5605	1.74537	0.610421	2.85928	0.00424601	0.0160412
ENSG00000102001	CACNA1F	9.05147	2.30254	0.806426	2.85524	0.00430042	0.016215
ENSG00000128655	PDE11A	42.8497	-1.06949	0.375882	-2.84528	0.00443721	0.0166621
ENSG00000140519	RHCG	5.02224	3.9661	1.4027	2.82748	0.00469164	0.017489
ENSG00000152580	IGSF10	43.3328	-1.0442	0.369485	-2.82609	0.00471197	0.0175572
ENSG00000167767	KRT80	2.68943	4.99378	1.76959	2.822	0.00477254	0.0177486
ENSG00000135773	CAPN9	4.15304	-4.35939	1.55509	-2.80331	0.00505807	0.0186984
ENSG00000161544	CYGB	23.162	-1.53641	0.549619	-2.79541	0.00518343	0.0190927
ENSG00000189325	BNIP5	2.74912	5.02118	1.79958	2.79019	0.00526764	0.0193414
ENSG00000140961	OSGIN1	21.685	1.7556	0.630465	2.78462	0.00535908	0.0195902
ENSG00000164855	TMEM184A	20.0363	1.50362	0.540476	2.78203	0.00540209	0.0197101
ENSG00000105472	CLEC11A	56.1852	-1.06776	0.383938	-2.78107	0.00541794	0.0197555
ENSG00000147647	DPYS	21.0465	1.40185	0.505378	2.77387	0.0055394	0.0201223
ENSG00000115596	WNT6	15.1949	1.64827	0.594279	2.77357	0.00554448	0.0201366
ENSG00000140835	CHST4	18.8584	-1.53533	0.553675	-2.77298	0.00555451	0.0201677
ENSG00000163499	CRYBA2	2.5246	4.90137	1.77566	2.7603	0.00577475	0.0208942
ENSG00000203923	SPANXN1	2.50648	4.89254	1.77755	2.7524	0.00591598	0.0213076
ENSG00000256229	ZNF486	19.9489	1.58579	0.576344	2.75147	0.00593286	0.021364
ENSG00000149781	FERMT3	39.7862	1.14674	0.417284	2.74812	0.00599389	0.0215366
ENSG00000115252	PDE1A	42.0531	-1.09028	0.39679	-2.74775	0.0060006	0.0215543
ENSG00000181773	GPR3	27.8146	1.34214	0.48848	2.74759	0.00600354	0.0215604
ENSG00000164438	TLX3	50.712	1.16536	0.424179	2.74733	0.00600825	0.0215728
ENSG00000182050	MGAT4C	7.12575	-2.80032	1.01951	-2.74673	0.00601933	0.0216037
ENSG00000136404	TM6SF1	31.1216	1.23671	0.451116	2.74145	0.00611678	0.0218856
ENSG00000125534	PPDPF	238.17	-1.26889	0.464433	-2.73214	0.00629252	0.022422
ENSG00000182752	PAPPA	32.5997	1.16642	0.42731	2.72969	0.00633938	0.0225705
ENSG00000248329	APELA	6.79036	-3.09013	1.13216	-2.72942	0.00634454	0.0225842
ENSG00000125998	FAM83C	8.08153	2.92742	1.0749	2.72343	0.00646084	0.0229277
ENSG00000137731	FXYD2	6.86126	2.71796	1.00173	2.71325	0.00666262	0.023538
ENSG00000185519	FAM131C	30.1524	-1.18939	0.442762	-2.6863	0.00722477	0.0252417
ENSG00000174279	EVX2	14.1746	1.67904	0.625923	2.6825	0.0073074	0.0254893
ENSG00000129455	KLK8	7.49059	-2.5764	0.960967	-2.68105	0.0073392	0.0255694
ENSG00000105894	PTN	10.5411	-2.29778	0.858086	-2.6778	0.00741085	0.0257984
ENSG00000005187	ACSM3	34.6296	-1.06928	0.400039	-2.67295	0.00751869	0.0261058
ENSG00000132510	KDM6B	359.094	1.12552	0.421911	2.66767	0.00763784	0.0264877
ENSG00000122012	SV2C	13.5859	1.96522	0.736914	2.66683	0.0076571	0.0265439
ENSG00000179715	PCED1B	2.64885	-4.73326	1.78367	-2.65367	0.00796218	0.0274318
ENSG00000006210	CX3CL1	9.33544	2.38255	0.898355	2.65212	0.00799879	0.0275197
ENSG00000179674	ARL14	15.6146	2.0499	0.774295	2.64744	0.00811034	0.0278538
ENSG00000124882	EREG	17.7396	1.60882	0.610781	2.63404	0.00843764	0.0287947
ENSG00000142623	PADI1	2.36664	4.80615	1.82899	2.62776	0.00859494	0.029212
ENSG00000134627	PIWIL4	31.4963	1.13569	0.432305	2.62706	0.00861265	0.0292608
ENSG00000168453	HR	26.3471	1.21447	0.463917	2.61785	0.00884852	0.0299371
ENSG00000100884	CPNE6	10.6347	1.9734	0.754392	2.61589	0.00889964	0.0300653
ENSG00000225528	NA	30.1891	-1.15864	0.443307	-2.61362	0.00895883	0.0302417
ENSG00000018280	SLC11A1	10.4985	2.08809	0.800506	2.60846	0.00909511	0.0306504
ENSG00000136542	GALNT5	31.7067	-1.17872	0.452106	-2.60718	0.00912923	0.0307333
ENSG00000159208	CIART	14.2663	1.69782	0.651646	2.60543	0.00917586	0.0308664
ENSG00000106853	PTGR1	23.3601	1.43689	0.553514	2.59594	0.0094332	0.0315974
ENSG00000172548	NIPAL4	27.8247	1.20225	0.463479	2.59397	0.00948743	0.0317546
ENSG00000135604	STX11	52.4786	1.00638	0.388141	2.59282	0.00951914	0.0318362
ENSG00000244414	CFHR1	7.02917	-2.46886	0.953391	-2.58956	0.00960994	0.0320904
ENSG00000284773	NA	10.6801	-1.96646	0.760049	-2.58728	0.00967371	0.032267
ENSG00000167178	ISLR2	9.57189	2.26828	0.879165	2.58004	0.00987881	0.0328871
ENSG00000177688	SUMO4	27.1346	1.32935	0.517711	2.56775	0.0102361	0.0338793
ENSG00000162004	CCDC78	48.903	-1.00341	0.393397	-2.55063	0.0107527	0.0353225
ENSG00000159409	CELF3	17.6338	1.44135	0.566722	2.5433	0.0109809	0.0359093
ENSG00000007933	FMO3	2.42655	-4.61175	1.81504	-2.54086	0.0110582	0.0361142
ENSG00000134594	RAB33A	21.8499	1.34923	0.53156	2.53826	0.0111407	0.0363563
ENSG00000196092	PAX5	24.9742	1.18652	0.467571	2.53763	0.0111607	0.0364079
ENSG00000131730	CKMT2	29.0372	-1.1175	0.44248	-2.52554	0.0115522	0.037467
ENSG00000198938	COX3	28152.6	-1.17246	0.465715	-2.51755	0.0118173	0.0382268
ENSG00000128253	RFPL2	17.241	1.61522	0.642218	2.51507	0.0119008	0.0384256
ENSG00000183479	TREX2	14.1445	-1.63337	0.650111	-2.51244	0.0119899	0.0386484
ENSG00000105427	CNFN	14.3137	-1.76427	0.705431	-2.50097	0.0123852	0.0397605
ENSG00000188064	WNT7B	12.7474	1.66372	0.666397	2.49659	0.0125393	0.0401142
ENSG00000160886	LY6K	25.3587	1.26845	0.508605	2.49397	0.0126323	0.0403819
ENSG00000136881	BAAT	2.284	-4.52367	1.81458	-2.49296	0.0126684	0.0404603
ENSG00000169393	ELSPBP1	28.9798	1.15553	0.463732	2.49181	0.0127092	0.0405574
ENSG00000169067	ACTBL2	4.09435	3.62672	1.45613	2.49067	0.0127504	0.0406697
ENSG00000145864	GABRB2	9.70389	-2.13735	0.858838	-2.48866	0.0128227	0.0408553
ENSG00000205863	C1QTNF9B	16.8343	-1.59913	0.642826	-2.48766	0.0128585	0.0409492
ENSG00000134259	NGF	11.756	1.91862	0.77156	2.48667	0.0128944	0.0410461
ENSG00000286219	NOTCH2NLC	31.9947	1.03301	0.415522	2.48606	0.0129165	0.0411015
ENSG00000124749	COL21A1	38.4736	-1.05293	0.424366	-2.48119	0.0130946	0.0415988
ENSG00000179542	SLITRK4	31.4377	-1.04304	0.421563	-2.47422	0.0133526	0.0423521
ENSG00000177047	IFNW1	5.61944	-2.76868	1.1199	-2.47226	0.0134262	0.0425461
ENSG00000203872	C6orf163	28.567	-1.1144	0.45253	-2.46261	0.0137929	0.043563
ENSG00000173093	CCDC63	5.47081	2.97784	1.20967	2.4617	0.013828	0.0436501
ENSG00000157617	C2CD2	2.16931	4.68214	1.90296	2.46045	0.0138761	0.0437781
ENSG00000153165	RGPD3	12.4079	1.60873	0.654033	2.4597	0.0139052	0.0438539
ENSG00000173662	TAS1R1	10.2358	1.91848	0.780931	2.45666	0.0140237	0.0441555
ENSG00000161835	GRASP	25.8346	1.12566	0.459784	2.44823	0.0143562	0.0450553
ENSG00000109832	DDX25	10.7061	-1.85794	0.759772	-2.44539	0.0144696	0.0453377
ENSG00000179869	ABCA13	2.39538	4.82208	1.97349	2.44342	0.0145486	0.0455523
ENSG00000048540	LMO3	42.0081	-1.04918	0.430825	-2.43527	0.0148806	0.0464332
ENSG00000130755	GMFG	11.4411	1.74682	0.717905	2.43321	0.0149655	0.0466138
ENSG00000174015	CBY2	14.7662	-1.71077	0.705956	-2.42333	0.0153789	0.0476961
ENSG00000261611	NA	6.44813	2.33923	0.965946	2.4217	0.015448	0.0478678
ENSG00000241697	TMEFF1	23.4825	1.22083	0.504184	2.42139	0.0154613	0.0479004
ENSG00000133636	NTS	25.2265	-1.12325	0.46394	-2.42112	0.0154729	0.0479193
ENSG00000075290	WNT8B	23.311	-1.16535	0.481835	-2.41856	0.0155822	0.0481719
ENSG00000168481	LGI3	18.178	-1.31961	0.547468	-2.41038	0.0159358	0.0491253
ENSG00000213946	NA	472.601	4.69789	0.19787	23.7423	1.31833e-124	2.89875e-120
ENSG00000263606	NA	2226.74	1.95684	0.123408	15.8567	1.26449e-56	9.26789e-53
ENSG00000269926	NA	11722.1	2.31058	0.145702	15.8582	1.2336e-56	9.26789e-53
ENSG00000250033	SLC7A11-AS1	725.479	2.11475	0.14236	14.8549	6.46563e-50	3.55415e-46
ENSG00000218358	RAET1K	245.482	2.58982	0.19519	13.2682	3.53828e-40	1.55599e-36
ENSG00000254612	NA	4431.13	1.42719	0.108573	13.1451	1.81638e-39	6.65641e-36
ENSG00000228938	NA	1262.19	-1.63316	0.126006	-12.9609	2.03818e-38	6.4022e-35
ENSG00000225536	NA	8613.38	1.49703	0.120384	12.4354	1.67904e-35	4.61485e-32
ENSG00000124549	BTN2A3P	768.712	1.7655	0.142108	12.4236	1.94504e-35	4.75195e-32
ENSG00000280385	NA	1418	1.62058	0.132619	12.2198	2.43551e-34	5.35519e-31
ENSG00000165121	NA	552.141	1.70384	0.140665	12.1128	9.04011e-34	1.80704e-30
ENSG00000196204	RNF216P1	1979.55	1.34494	0.113966	11.8012	3.84771e-32	7.0503e-29
ENSG00000233020	NA	545.868	1.79463	0.15596	11.5069	1.21737e-30	2.05905e-27
ENSG00000228409	NA	537.907	1.6304	0.14258	11.435	2.79591e-30	4.09843e-27
ENSG00000251022	THAP9-AS1	4968.03	1.22177	0.106799	11.44	2.63939e-30	4.09843e-27
ENSG00000215007	NA	4065.5	1.22249	0.108092	11.3098	1.17395e-29	1.6133e-26
ENSG00000263781	NA	737.175	-1.79375	0.160196	-11.1972	4.20634e-29	5.44053e-26
ENSG00000181524	NA	6741	-1.29785	0.116933	-11.0991	1.26676e-28	1.54742e-25
ENSG00000198618	NA	4034.27	-1.34062	0.122095	-10.9801	4.76256e-28	5.51153e-25
ENSG00000230216	NA	387.949	2.11825	0.193636	10.9393	7.4775e-28	8.22076e-25
ENSG00000259050	NA	302.736	1.9184	0.179373	10.695	1.07381e-26	1.12433e-23
ENSG00000224781	NA	2720.48	1.32192	0.125249	10.5543	4.85055e-26	4.8479e-23
ENSG00000230787	NA	1552.2	1.40715	0.133566	10.5352	5.94608e-26	5.68446e-23
ENSG00000232202	NA	225.217	2.06001	0.19599	10.5108	7.70145e-26	7.05582e-23
ENSG00000272114	NA	216.637	2.14817	0.205243	10.4665	1.23143e-25	1.08307e-22
ENSG00000219451	RPL23P8	2235.23	-1.33	0.128285	-10.3676	3.48301e-25	2.94556e-22
ENSG00000177855	NA	6205.79	1.24539	0.120256	10.3561	3.92457e-25	3.19605e-22
ENSG00000213178	NA	1978.5	-1.27903	0.125047	-10.2284	1.47993e-24	1.16217e-21
ENSG00000253173	NA	1783.63	-1.2531	0.122984	-10.1891	2.21797e-24	1.68168e-21
ENSG00000180211	NA	6585.98	-1.26329	0.124864	-10.1174	4.6275e-24	3.39165e-21
ENSG00000283016	NA	241.636	-2.02642	0.201492	-10.0571	8.55007e-24	6.06448e-21
ENSG00000183199	NA	22054.4	1.1897	0.11985	9.92654	3.19139e-23	2.19288e-20
ENSG00000226666	NA	7591.09	1.06269	0.107724	9.86489	5.90978e-23	3.9377e-20
ENSG00000269091	NA	306.776	1.69885	0.175142	9.69983	3.01989e-22	1.95298e-19
ENSG00000227973	NA	563.793	-1.57393	0.163554	-9.62333	6.37343e-22	4.00397e-19
ENSG00000283390	NA	270.619	-1.78629	0.186376	-9.58434	9.30523e-22	5.68343e-19
ENSG00000220875	NA	71.3074	3.48412	0.364745	9.55221	1.26954e-21	7.54449e-19
ENSG00000225217	NA	1544.15	8.44955	0.88661	9.53018	1.57012e-21	9.0852e-19
ENSG00000214248	NA	1870.79	1.39784	0.146775	9.52368	1.67148e-21	9.42373e-19
ENSG00000249306	LINC01411	104.861	2.73649	0.287499	9.51826	1.7611e-21	9.68079e-19
ENSG00000241741	NA	3411.88	-1.07099	0.112848	-9.49058	2.29758e-21	1.23218e-18
ENSG00000256928	NA	591.901	1.29501	0.136657	9.47632	2.63406e-21	1.37899e-18
ENSG00000244422	NA	2643.61	-1.21281	0.128262	-9.4557	3.20881e-21	1.64082e-18
ENSG00000235449	NA	744.306	-1.36896	0.144885	-9.44862	3.43342e-21	1.71577e-18
ENSG00000205940	NA	2482.47	1.1587	0.124308	9.32123	1.15002e-20	5.61928e-18
ENSG00000229207	NA	316.552	1.80671	0.193967	9.3145	1.22526e-20	5.85676e-18
ENSG00000261668	NA	408.549	1.6681	0.179321	9.30235	1.37377e-20	6.42691e-18
ENSG00000272150	NBPF25P	107.436	2.57801	0.280611	9.18711	4.03538e-20	1.84854e-17
ENSG00000236764	NA	875.241	-1.24728	0.136565	-9.13325	6.64713e-20	2.9828e-17
ENSG00000241772	NA	352.438	1.45036	0.1594	9.09884	9.13024e-20	4.01512e-17
ENSG00000118976	NA	879.867	1.24924	0.13737	9.09395	9.5506e-20	4.09878e-17
ENSG00000253810	NA	382	1.46522	0.161149	9.09234	9.69332e-20	4.09878e-17
ENSG00000226121	NA	2851.36	1.03015	0.113685	9.06138	1.28812e-19	5.34401e-17
ENSG00000279095	NA	624.605	1.28679	0.143368	8.9754	2.82323e-19	1.14958e-16
ENSG00000284707	NA	7497.76	1.14743	0.128565	8.92492	4.46037e-19	1.75133e-16
ENSG00000225420	LOC101928371	620.846	1.36236	0.153437	8.87894	6.74975e-19	2.60375e-16
ENSG00000257576	NA	8299.1	1.01804	0.114947	8.85663	8.2469e-19	3.12643e-16
ENSG00000273010	NA	645.269	1.49526	0.168892	8.85335	8.49308e-19	3.16518e-16
ENSG00000284697	NA	541.468	1.30034	0.147375	8.82338	1.11057e-18	4.06988e-16
ENSG00000279541	NA	928.589	1.24124	0.1421	8.73498	2.43692e-18	8.51796e-16
ENSG00000284669	NA	134.293	2.5499	0.291924	8.73481	2.44057e-18	8.51796e-16
ENSG00000231878	NA	881.468	-1.35182	0.155256	-8.70708	3.11799e-18	1.07123e-15
ENSG00000267742	NA	791.947	1.13723	0.131829	8.62656	6.32258e-18	2.13878e-15
ENSG00000250302	LINC01618	322.972	1.41879	0.165225	8.58701	8.92591e-18	2.97368e-15
ENSG00000186162	CIDECP1	536.433	1.29612	0.151609	8.54913	1.24024e-17	4.0702e-15
ENSG00000202515	VTRNA1-3	686.77	1.29868	0.152083	8.53925	1.3509e-17	4.36819e-15
ENSG00000218502	NA	1824.38	-1.29129	0.151601	-8.51768	1.62776e-17	5.18712e-15
ENSG00000227173	NA	615.734	-1.53325	0.180497	-8.4946	1.98612e-17	6.23867e-15
ENSG00000227590	NA	160.727	-1.88631	0.224399	-8.40605	4.24048e-17	1.31324e-14
ENSG00000267165	NA	621.903	1.13021	0.135368	8.34917	6.87442e-17	2.07061e-14
ENSG00000124399	NA	680.316	-1.21742	0.146179	-8.3283	8.20109e-17	2.43683e-14
ENSG00000236801	NA	2481.56	-1.29545	0.155705	-8.31987	8.80634e-17	2.58178e-14
ENSG00000235957	NA	686.394	-1.32866	0.159916	-8.30852	9.69003e-17	2.80348e-14
ENSG00000242071	NA	7020.73	-1.15186	0.138756	-8.30131	1.02967e-16	2.9403e-14
ENSG00000256093	NA	115.307	-2.05173	0.248726	-8.24895	1.59798e-16	4.50467e-14
ENSG00000254589	NA	266.361	1.50792	0.183596	8.21326	2.15257e-16	5.99122e-14
ENSG00000262470	NA	823.742	1.09926	0.133935	8.20743	2.25982e-16	6.21112e-14
ENSG00000242083	NA	537.671	-1.21368	0.148731	-8.16024	3.34347e-16	9.07609e-14
ENSG00000213935	NA	788.988	-1.12876	0.139222	-8.1076	5.16314e-16	1.38448e-13
ENSG00000205763	RP9P	353.72	1.38298	0.170898	8.09244	5.8482e-16	1.54928e-13
ENSG00000231549	NA	961.213	-1.15311	0.14278	-8.07614	6.68502e-16	1.74988e-13
ENSG00000213005	PTTG3P	879.703	-1.17674	0.146656	-8.02382	1.02509e-15	2.65172e-13
ENSG00000228834	NA	772.039	-1.41396	0.176685	-8.0027	1.21724e-15	3.11218e-13
ENSG00000225648	SBDSP1	1147.06	1.06831	0.133724	7.98889	1.36154e-15	3.40201e-13
ENSG00000227097	NA	3167.29	-1.13102	0.141574	-7.98889	1.36154e-15	3.40201e-13
ENSG00000224962	NA	397.897	1.48492	0.187268	7.92939	2.20222e-15	5.44071e-13
ENSG00000230067	NA	991.068	1.05316	0.133909	7.86479	3.69726e-15	9.03281e-13
ENSG00000212643	NA	1322.95	1.22222	0.155743	7.84766	4.23874e-15	1.02419e-12
ENSG00000231848	NA	727.281	-1.20951	0.154814	-7.81262	5.60107e-15	1.33866e-12
ENSG00000243498	NA	1262.13	-1.18847	0.152604	-7.78794	6.81087e-15	1.6103e-12
ENSG00000223922	NA	156.145	1.94253	0.249582	7.78313	7.07491e-15	1.65493e-12
ENSG00000233648	NA	108.236	-2.05325	0.264645	-7.75848	8.59516e-15	1.98937e-12
ENSG00000237714	P4HA2-AS1	373.133	1.60559	0.207615	7.73353	1.04607e-14	2.39594e-12
ENSG00000249193	NA	911.598	1.08188	0.140189	7.71727	1.1885e-14	2.69409e-12
ENSG00000214121	NA	1628.12	-1.03583	0.135096	-7.66733	1.75607e-14	3.94005e-12
ENSG00000237101	LOC101927164	507.511	1.09678	0.144471	7.5917	3.15743e-14	7.01269e-12
ENSG00000230777	NA	997.909	-1.09738	0.145774	-7.52796	5.15396e-14	1.13325e-11
ENSG00000219642	NA	664.682	1.1493	0.153696	7.47777	7.55941e-14	1.62957e-11
ENSG00000223764	LINC02593	455.018	-1.22603	0.164048	-7.47361	7.8027e-14	1.66569e-11
ENSG00000264769	NA	181.02	1.91201	0.258231	7.40427	1.31875e-13	2.78814e-11
ENSG00000245322	NA	1082.26	-1.28068	0.173797	-7.36884	1.72114e-13	3.57022e-11
ENSG00000178503	NA	288.911	1.23953	0.168324	7.36396	1.78535e-13	3.6688e-11
ENSG00000214857	NA	232.518	-1.44264	0.196147	-7.35487	1.91108e-13	3.89082e-11
ENSG00000223650	NA	332.968	1.21722	0.166201	7.32383	2.40995e-13	4.86147e-11
ENSG00000255581	NA	1426.96	1.03861	0.141951	7.31674	2.54073e-13	5.07868e-11
ENSG00000217539	NA	326.663	1.15833	0.159051	7.2828	3.26972e-13	6.36235e-11
ENSG00000250492	NA	707.468	1.01441	0.140271	7.23177	4.76751e-13	9.11547e-11
ENSG00000267278	NA	139.843	1.7356	0.240209	7.22535	4.99815e-13	9.47407e-11
ENSG00000185641	NA	960.935	-1.10192	0.15318	-7.19363	6.3093e-13	1.17567e-10
ENSG00000279086	NA	308.114	1.28096	0.178778	7.16507	7.77452e-13	1.43652e-10
ENSG00000234617	NA	1437.23	1.06482	0.148859	7.15322	8.47648e-13	1.55317e-10
ENSG00000224411	NA	20152.3	1.27013	0.17765	7.14961	8.70244e-13	1.5814e-10
ENSG00000225067	NA	373.702	-1.19649	0.167778	-7.13143	9.93307e-13	1.79023e-10
ENSG00000235776	NA	413.295	-1.14404	0.163005	-7.01843	2.24367e-12	3.91538e-10
ENSG00000242902	FLNC-AS1	159.682	1.52632	0.219989	6.93817	3.97212e-12	6.82336e-10
ENSG00000099251	HSD17B7P2	200.618	1.44443	0.210063	6.87616	6.14884e-12	1.03207e-09
ENSG00000236988	NA	389.809	1.14233	0.166378	6.86588	6.60819e-12	1.10076e-09
ENSG00000228499	NA	118.401	-1.64916	0.241083	-6.84063	7.8844e-12	1.29375e-09
ENSG00000249087	ZNF436-AS1	160.843	1.49507	0.219037	6.82564	8.75342e-12	1.4257e-09
ENSG00000258581	NA	236.368	-1.39904	0.205305	-6.81444	9.46305e-12	1.51878e-09
ENSG00000233429	HOTAIRM1	308.219	-1.17275	0.173138	-6.77351	1.25696e-11	2.00276e-09
ENSG00000269889	NA	46.7738	2.76401	0.408392	6.76802	1.30553e-11	2.06394e-09
ENSG00000231416	NA	1459.68	-1.0242	0.152155	-6.73128	1.68177e-11	2.60415e-09
ENSG00000267100	ILF3-DT	420.501	-1.16033	0.172601	-6.72261	1.78501e-11	2.74467e-09
ENSG00000266282	NA	1077.99	-1.07626	0.160359	-6.71152	1.92613e-11	2.9218e-09
ENSG00000260772	NA	204.48	1.31806	0.196761	6.69881	2.10127e-11	3.14305e-09
ENSG00000230807	NA	667.341	-1.14834	0.171621	-6.69114	2.21434e-11	3.28979e-09
ENSG00000259660	NA	194.228	1.27393	0.191507	6.65212	2.88904e-11	4.26338e-09
ENSG00000248498	ASNSP1	128.168	1.74929	0.263171	6.64695	2.99234e-11	4.38637e-09
ENSG00000214298	NA	178.236	-1.33637	0.201488	-6.6325	3.30059e-11	4.77456e-09
ENSG00000259514	NA	438.856	1.32225	0.199721	6.62049	3.58001e-11	5.11151e-09
ENSG00000257097	NA	78.7428	2.01823	0.307111	6.57166	4.97565e-11	7.01312e-09
ENSG00000272923	NA	272.247	1.17677	0.179242	6.56526	5.19437e-11	7.27477e-09
ENSG00000235354	NA	900.704	-1.12762	0.172191	-6.54863	5.8066e-11	8.0299e-09
ENSG00000274769	NA	277.246	-1.22737	0.187421	-6.54876	5.80161e-11	8.0299e-09
ENSG00000229399	NA	317.764	-1.24536	0.190586	-6.5344	6.38655e-11	8.7222e-09
ENSG00000227253	NA	467.243	1.05006	0.16132	6.50917	7.55684e-11	1.01938e-08
ENSG00000231381	NA	177.273	1.42136	0.218695	6.49927	8.07103e-11	1.08211e-08
ENSG00000233762	NA	2463.04	-1.13374	0.174503	-6.49695	8.19627e-11	1.09224e-08
ENSG00000180747	SMG1P3	173.294	1.46141	0.225251	6.48789	8.70472e-11	1.15301e-08
ENSG00000267520	NA	522.4	1.11393	0.172002	6.47628	9.40089e-11	1.23777e-08
ENSG00000226167	AP4B1-AS1	416.807	1.10014	0.171003	6.43346	1.24728e-10	1.6228e-08
ENSG00000236404	VLDLR-AS1	115.212	1.52037	0.236322	6.43348	1.24719e-10	1.6228e-08
ENSG00000226970	NA	578.546	-1.05589	0.164444	-6.42094	1.35432e-10	1.75169e-08
ENSG00000197588	KLKP1	32.1861	3.22655	0.503214	6.41188	1.43732e-10	1.84818e-08
ENSG00000260727	NA	128.491	1.90378	0.297009	6.40986	1.45653e-10	1.86198e-08
ENSG00000262202	NA	271.703	1.22515	0.191579	6.395	1.60552e-10	2.02886e-08
ENSG00000270022	NA	410.759	1.30765	0.20451	6.39404	1.61564e-10	2.02999e-08
ENSG00000213862	NA	524.652	-1.09803	0.172536	-6.36405	1.96504e-10	2.4411e-08
ENSG00000280367	NA	39.6982	2.79394	0.439483	6.35732	2.053e-10	2.53603e-08
ENSG00000240509	NA	744.599	-1.03714	0.163671	-6.33675	2.3466e-10	2.88252e-08
ENSG00000213440	NA	315.744	-1.2309	0.194488	-6.32891	2.46898e-10	3.016e-08
ENSG00000275327	NA	211.105	1.33763	0.211643	6.32021	2.61206e-10	3.17315e-08
ENSG00000204241	LINC02731	25.1894	4.0128	0.635592	6.31349	2.72816e-10	3.28532e-08
ENSG00000244332	NA	195.143	1.22337	0.19467	6.28429	3.29356e-10	3.91453e-08
ENSG00000181359	NA	315.701	1.31156	0.209309	6.26613	3.7013e-10	4.3521e-08
ENSG00000226557	NA	247.31	1.08904	0.176576	6.16751	6.93734e-10	7.9447e-08
ENSG00000260466	NA	271.854	1.13445	0.185488	6.11602	9.59414e-10	1.0874e-07
ENSG00000248124	NA	238.522	1.109	0.181379	6.11428	9.69917e-10	1.08819e-07
ENSG00000283849	NA	39.8387	2.5394	0.415323	6.11427	9.70011e-10	1.08819e-07
ENSG00000237970	NA	310.199	1.07644	0.17626	6.1071	1.01455e-09	1.121e-07
ENSG00000270231	NBPF8	314.894	1.11114	0.182287	6.09557	1.09048e-09	1.19291e-07
ENSG00000233080	LINC01399	100.56	-1.61035	0.264974	-6.07739	1.22158e-09	1.31667e-07
ENSG00000258111	NA	69.536	-1.89247	0.312641	-6.05316	1.42033e-09	1.51603e-07
ENSG00000268205	NA	1144.81	1.10466	0.183886	6.00734	1.88597e-09	1.9747e-07
ENSG00000267336	NA	244.259	1.29651	0.216201	5.9968	2.01245e-09	2.09715e-07
ENSG00000216915	NA	227.97	1.19512	0.199892	5.97886	2.24702e-09	2.29802e-07
ENSG00000230837	NA	468.24	-1.02185	0.171664	-5.95261	2.63904e-09	2.6376e-07
ENSG00000241081	NA	693.447	-1.08698	0.183201	-5.93328	2.9695e-09	2.94114e-07
ENSG00000179131	NA	467.324	-1.0323	0.174697	-5.9091	3.43992e-09	3.36164e-07
ENSG00000218261	NA	225.438	-1.28465	0.217904	-5.89548	3.73595e-09	3.6029e-07
ENSG00000232734	NA	64.5302	-2.01076	0.341059	-5.89565	3.73201e-09	3.6029e-07
ENSG00000279691	NA	31.0819	2.96293	0.502849	5.89228	3.80896e-09	3.65727e-07
ENSG00000232665	NA	271.813	-1.05096	0.1784	-5.89103	3.83796e-09	3.66909e-07
ENSG00000207205	RNVU1-15	757.895	1.24538	0.211727	5.88201	4.0531e-09	3.85799e-07
ENSG00000280916	NA	284.407	-1.14982	0.195704	-5.87529	4.22115e-09	3.98347e-07
ENSG00000224908	NA	183.297	-1.50519	0.259493	-5.80052	6.61104e-09	6.03168e-07
ENSG00000280322	NA	158.643	-1.19764	0.209151	-5.72618	1.02717e-08	9.03421e-07
ENSG00000243023	NA	204.724	-1.14871	0.201169	-5.71017	1.12861e-08	9.80861e-07
ENSG00000231434	NA	516.554	1.13544	0.198938	5.70752	1.14631e-08	9.89462e-07
ENSG00000219928	NA	1344.05	-1.12337	0.197908	-5.67622	1.37706e-08	1.16907e-06
ENSG00000214289	NA	208.078	1.10624	0.195252	5.66567	1.46451e-08	1.22907e-06
ENSG00000262074	SNORD3B-2	427.766	1.00958	0.180766	5.58503	2.33666e-08	1.9171e-06
ENSG00000183604	SMG1P5	122.482	1.38491	0.248387	5.57561	2.46664e-08	2.01578e-06
ENSG00000243181	NA	30.6927	2.57904	0.470956	5.47619	4.34587e-08	3.46221e-06
ENSG00000233461	NA	178.878	-1.21567	0.222171	-5.47179	4.45514e-08	3.53644e-06
ENSG00000269397	NA	124.234	1.36616	0.24971	5.47098	4.47562e-08	3.53992e-06
ENSG00000254615	NA	121.453	-1.27479	0.234161	-5.44406	5.20796e-08	4.07518e-06
ENSG00000271853	NA	302.033	-1.00729	0.186896	-5.38957	7.06265e-08	5.34598e-06
ENSG00000226081	NA	121.788	1.36162	0.252967	5.3826	7.34188e-08	5.50967e-06
ENSG00000154316	TDH	89.2302	1.56565	0.291666	5.36798	7.96235e-08	5.87504e-06
ENSG00000213209	NA	166.934	-1.28963	0.240166	-5.36973	7.88537e-08	5.87504e-06
ENSG00000234585	CCT6P3	189.943	1.11089	0.206946	5.368	7.96137e-08	5.87504e-06
ENSG00000177350	RPL13AP3	23.5626	3.18589	0.595808	5.34717	8.93394e-08	6.50462e-06
ENSG00000234789	NA	154.318	1.14657	0.214639	5.34186	9.19994e-08	6.67618e-06
ENSG00000232858	NA	288.059	-1.28863	0.242063	-5.32354	1.01767e-07	7.26478e-06
ENSG00000239622	NA	107.704	-1.35325	0.254204	-5.32349	1.01797e-07	7.26478e-06
ENSG00000259884	NR4A1AS	234.025	1.03932	0.195921	5.30477	1.12814e-07	7.95049e-06
ENSG00000277449	CEBPB-AS1	122.874	1.23851	0.23373	5.2989	1.16502e-07	8.15807e-06
ENSG00000152117	LOC150776	575.977	1.03785	0.196607	5.2788	1.3003e-07	8.96272e-06
ENSG00000249252	C1QTNF7-AS1	74.1579	1.63432	0.310808	5.2583	1.4539e-07	9.92809e-06
ENSG00000241735	FABP5P3	108.458	1.31553	0.250808	5.24515	1.56154e-07	1.05972e-05
ENSG00000237472	NA	234.905	-1.09056	0.208512	-5.23018	1.69344e-07	1.1457e-05
ENSG00000235065	NA	216.711	-1.38008	0.265004	-5.2078	1.91097e-07	1.28497e-05
ENSG00000280273	NA	202.344	1.10123	0.211605	5.20417	1.94867e-07	1.30235e-05
ENSG00000226543	NA	151.015	-1.41841	0.272986	-5.19591	2.03717e-07	1.35327e-05
ENSG00000257433	LOC105369748	49.5433	1.89419	0.365266	5.18578	2.1511e-07	1.41441e-05
ENSG00000247572	CKMT2-AS1	204.506	-1.06805	0.206168	-5.18048	2.21314e-07	1.44829e-05
ENSG00000260318	NA	236.123	-1.0911	0.210712	-5.17816	2.24089e-07	1.4621e-05
ENSG00000267658	NA	40.8143	2.16178	0.417982	5.17193	2.31684e-07	1.49831e-05
ENSG00000242670	NA	349.335	-1.06847	0.206784	-5.16711	2.37739e-07	1.52544e-05
ENSG00000285646	NA	166.671	1.16599	0.225762	5.16468	2.40856e-07	1.53952e-05
ENSG00000255135	NA	126.029	-1.48036	0.290925	-5.08847	3.60963e-07	2.2484e-05
ENSG00000256103	NA	185.025	-1.39266	0.27377	-5.08697	3.63821e-07	2.25344e-05
ENSG00000260442	ATP2A1-AS1	179.449	-1.0858	0.213768	-5.07933	3.78769e-07	2.33288e-05
ENSG00000244535	NA	339.037	-1.0032	0.198448	-5.05522	4.29904e-07	2.61848e-05
ENSG00000213598	NA	1061.65	-1.02187	0.203077	-5.0319	4.8563e-07	2.92549e-05
ENSG00000214318	NA	29.1907	-2.57199	0.513556	-5.0082	5.49404e-07	3.27379e-05
ENSG00000236085	NA	184.621	-1.14565	0.228974	-5.0034	5.63266e-07	3.34732e-05
ENSG00000276853	NA	49.1209	1.79355	0.360766	4.9715	6.6438e-07	3.89557e-05
ENSG00000273297	LOC105375519	51.2883	-1.75896	0.354017	-4.96858	6.74438e-07	3.94402e-05
ENSG00000230865	NA	158.499	1.21103	0.243996	4.96332	6.92989e-07	4.04176e-05
ENSG00000232150	NA	534.313	1.01129	0.204126	4.95428	7.26004e-07	4.22312e-05
ENSG00000273768	RNVU1-29	97.1975	1.48926	0.301285	4.94304	7.69135e-07	4.43878e-05
ENSG00000205534	NA	70.8341	1.56729	0.317322	4.93911	7.84789e-07	4.51726e-05
ENSG00000212664	NA	194.252	-1.09179	0.222966	-4.89666	9.7479e-07	5.45764e-05
ENSG00000284607	LOC105374988	27.9992	2.689	0.551665	4.87434	1.09175e-06	6.07733e-05
ENSG00000272721	NA	36.8422	1.9331	0.396987	4.86943	1.11923e-06	6.16254e-05
ENSG00000278616	NA	100.255	1.24834	0.256381	4.8691	1.12107e-06	6.16254e-05
ENSG00000253414	LINC01605	84.2823	-1.7594	0.365865	-4.80886	1.51793e-06	8.14054e-05
ENSG00000263006	ROCK1P1	83.5318	1.29264	0.269014	4.80511	1.54663e-06	8.27426e-05
ENSG00000270055	NA	79.0444	1.51877	0.317251	4.78727	1.69064e-06	9.00091e-05
ENSG00000240457	NA	13.1045	6.35566	1.33053	4.77679	1.78115e-06	9.45989e-05
ENSG00000272767	JMJD1C-AS1	79.9614	1.3547	0.285535	4.74442	2.09107e-06	0.000109213
ENSG00000203411	NA	64.0324	1.45061	0.306122	4.73868	2.15116e-06	0.000111556
ENSG00000259081	NA	114.046	-1.20949	0.256383	-4.71753	2.38729e-06	0.000122074
ENSG00000230148	HOXB-AS1	145.892	1.03637	0.219747	4.71619	2.40297e-06	0.00012259
ENSG00000244270	NA	112.793	-1.22696	0.263224	-4.66126	3.14278e-06	0.000155289
ENSG00000179997	NA	203.153	-1.02756	0.223213	-4.60351	4.15427e-06	0.000201642
ENSG00000279488	NA	109.475	1.29075	0.28311	4.55919	5.1352e-06	0.00024493
ENSG00000267432	NA	65.9231	1.44022	0.317361	4.53813	5.67551e-06	0.000267223
ENSG00000232460	NA	69.9531	1.3273	0.29409	4.51326	6.38372e-06	0.000297384
ENSG00000253966	NA	111.705	1.15508	0.256143	4.50953	6.4972e-06	0.000301393
ENSG00000201558	RNVU1-6	201.026	1.03636	0.230363	4.49879	6.8341e-06	0.000314853
ENSG00000258708	SLC25A21-AS1	178.629	-1.02895	0.229517	-4.48311	7.35622e-06	0.000336976
ENSG00000279160	NA	46.5626	1.6809	0.377015	4.45846	8.25512e-06	0.000373485
ENSG00000285928	NA	60.0241	1.6611	0.372981	4.45359	8.44476e-06	0.00038128
ENSG00000249550	LINC01234	131.141	-1.20644	0.271739	-4.43971	9.00783e-06	0.000401753
ENSG00000220749	RPL21P28	29.303	2.03981	0.461869	4.41642	1.00348e-05	0.000443062
ENSG00000271992	NA	48.9717	1.58183	0.359101	4.40497	1.05797e-05	0.000465252
ENSG00000256826	NA	48.5859	-1.56627	0.357493	-4.38128	1.17985e-05	0.000509678
ENSG00000230084	NA	82.956	1.19348	0.272444	4.38064	1.18329e-05	0.000510161
ENSG00000236060	NA	46.021	1.75208	0.40197	4.35872	1.30824e-05	0.000555318
ENSG00000276550	HERC2P2	128.438	1.04516	0.240257	4.35015	1.36044e-05	0.000576363
ENSG00000233639	PANTR1	66.7325	-1.33453	0.307503	-4.3399	1.4255e-05	0.00060161
ENSG00000251284	NA	45.6555	1.54564	0.357643	4.32174	1.54806e-05	0.000647125
ENSG00000232442	MHENCR	73.85	-1.31493	0.306465	-4.29063	1.78163e-05	0.000740539
ENSG00000262172	NA	15.7004	2.86666	0.670352	4.27635	1.89981e-05	0.000782267
ENSG00000237424	FOXD2-AS1	110.961	-1.4251	0.333339	-4.27523	1.9094e-05	0.000784746
ENSG00000240668	NA	84.1802	1.192	0.280633	4.24756	2.16114e-05	0.000873515
ENSG00000253716	MINCR	83.4619	-1.18972	0.281334	-4.22886	2.34881e-05	0.000945889
ENSG00000250238	NA	81.6858	1.2743	0.301432	4.2275	2.363e-05	0.000949867
ENSG00000233929	NA	38.8098	-1.6685	0.396475	-4.20834	2.5725e-05	0.00102471
ENSG00000227416	NA	28.0695	1.92379	0.457498	4.20503	2.61047e-05	0.00103608
ENSG00000232564	MRTFA-AS1	32.9207	1.87943	0.452041	4.15766	3.21529e-05	0.00125873
ENSG00000271434	NA	98.4266	1.06123	0.255256	4.15752	3.21724e-05	0.00125873
ENSG00000267510	NA	76.3146	1.1379	0.274916	4.13908	3.48702e-05	0.00134987
ENSG00000171084	FAM86JP	120.971	-1.00702	0.24428	-4.12237	3.74989e-05	0.00143639
ENSG00000271746	NA	27.8976	1.98965	0.484641	4.10541	4.03591e-05	0.00154065
ENSG00000235808	NA	41.1541	-1.59314	0.390849	-4.07609	4.57986e-05	0.00173027
ENSG00000280355	NA	95.2429	1.20372	0.296851	4.05496	5.01421e-05	0.00187186
ENSG00000271072	NA	144.72	-1.03144	0.255172	-4.04213	5.29675e-05	0.00196069
ENSG00000206828	RNVU1-30	131.598	1.23947	0.310206	3.99563	6.45237e-05	0.00236458
ENSG00000276753	MIR6821	83.6416	1.07393	0.271181	3.96019	7.48904e-05	0.0026867
ENSG00000267612	NA	13.2877	2.84949	0.722837	3.94209	8.07754e-05	0.00287859
ENSG00000254459	NA	96.2165	-1.07481	0.272737	-3.94081	8.12066e-05	0.00288461
ENSG00000273472	NA	78.0619	1.10352	0.280481	3.93439	8.34085e-05	0.0029507
ENSG00000205559	CHKB-DT	57.0301	-1.32241	0.337116	-3.92271	8.75588e-05	0.00308533
ENSG00000233560	NA	73.1646	1.12147	0.286478	3.91469	9.0522e-05	0.00317955
ENSG00000225610	NA	105.256	1.0867	0.2779	3.91038	9.21493e-05	0.00323155
ENSG00000265641	MIR3929	7.50187	5.53764	1.42142	3.89585	9.78561e-05	0.00340453
ENSG00000239791	NA	118.081	-1.0462	0.269228	-3.88591	0.000101945	0.00351896
ENSG00000225254	NA	87.3614	1.03851	0.267623	3.88048	0.00010425	0.00358865
ENSG00000196951	SCOC-AS1	39.0164	-1.53223	0.396059	-3.8687	0.000109416	0.00374743
ENSG00000229473	NA	64.0084	1.16213	0.300467	3.86776	0.000109839	0.00375097
ENSG00000266002	NA	39.463	1.65528	0.429	3.85845	0.000114108	0.00387192
ENSG00000244953	NA	24.4154	2.19731	0.569753	3.85661	0.000114973	0.00389525
ENSG00000234800	NA	45.6836	1.40129	0.365509	3.83381	0.000126175	0.00422917
ENSG00000227799	NA	43.84	-1.46704	0.383084	-3.82954	0.000128382	0.00429659
ENSG00000254578	NA	107.636	-1.04116	0.273608	-3.80529	0.000141637	0.0046973
ENSG00000175886	NA	75.5443	-1.16092	0.305511	-3.79991	0.000144749	0.00477888
ENSG00000237528	NA	46.0824	-1.3261	0.350752	-3.78073	0.000156369	0.00510882
ENSG00000277232	GTSE1-DT	47.4912	-1.39727	0.372314	-3.75293	0.000174783	0.00565328
ENSG00000269371	NA	83.5368	-1.15345	0.307468	-3.75146	0.000175805	0.00566883
ENSG00000254876	SUGT1P4-STRA6LP	61.4808	1.17406	0.313458	3.74552	0.00018002	0.00579542
ENSG00000222937	SNORD63B	12.3276	2.72927	0.728885	3.74445	0.000180791	0.00580325
ENSG00000270714	NA	64.2976	-1.23544	0.329918	-3.7447	0.000180611	0.00580325
ENSG00000232825	LOC100129620	11.9238	3.00843	0.807086	3.72752	0.000193375	0.00613554
ENSG00000268729	NA	34.6454	1.5926	0.428839	3.71375	0.000204214	0.00644226
ENSG00000204055	NA	99.0555	1.1387	0.306896	3.71036	0.000206961	0.00650343
ENSG00000246130	LOC286059	106.526	1.2448	0.337095	3.69274	0.000221849	0.00690019
ENSG00000271784	NA	8.64332	4.80399	1.32202	3.63383	0.00027924	0.00841086
ENSG00000250020	NA	7.76242	4.64824	1.28475	3.61801	0.000296875	0.00884549
ENSG00000214144	NA	17.2806	2.1991	0.609156	3.61007	0.000306113	0.00908341
ENSG00000227972	NA	74.0441	1.07645	0.298646	3.60444	0.000312824	0.00926455
ENSG00000269053	NA	46.6053	1.27897	0.355568	3.59697	0.000321944	0.00948915
ENSG00000226853	NA	34.0818	-1.52374	0.424498	-3.5895	0.000331309	0.00970018
ENSG00000267280	TBX2-AS1	67.9576	-1.05359	0.295483	-3.56567	0.000362931	0.010514
ENSG00000271774	NA	48.2342	-1.23263	0.345966	-3.56288	0.000366812	0.0106124
ENSG00000248565	NA	82.2573	-1.1135	0.314679	-3.53853	0.000402356	0.0114695
ENSG00000259442	NA	42.9277	1.31997	0.373402	3.53497	0.000407819	0.0115705
ENSG00000232134	NA	51.1595	1.29968	0.368684	3.52517	0.000423204	0.01193
ENSG00000270598	NA	84.1366	-1.00148	0.285525	-3.50748	0.000452366	0.0125589
ENSG00000271109	NA	11.6683	-2.80004	0.800287	-3.4988	0.000467364	0.0128938
ENSG00000242445	NA	87.9333	-1.03639	0.297429	-3.4845	0.000493054	0.013501
ENSG00000266680	NA	45.3226	-1.34947	0.387773	-3.48004	0.000501337	0.0136767
ENSG00000244040	IL12A-AS1	21.0155	1.85567	0.5362	3.46078	0.00053861	0.0145696
ENSG00000170161	LOC728673	50.1158	-1.21032	0.349765	-3.46038	0.000539407	0.0145706
ENSG00000273199	NA	66.132	1.04019	0.300979	3.45601	0.000548229	0.0147907
ENSG00000279494	NA	37.5872	1.50026	0.434766	3.45072	0.000559095	0.0150286
ENSG00000265345	MIR5188	5.62952	5.11312	1.48354	3.44656	0.000567775	0.015189
ENSG00000261326	NA	63.0053	-1.19547	0.34764	-3.43882	0.000584261	0.0155718
ENSG00000258952	NA	21.5643	-1.91117	0.556276	-3.43565	0.000591131	0.0156789
ENSG00000266998	NA	22.1812	1.80006	0.523918	3.43577	0.000590882	0.0156789
ENSG00000214980	NA	38.2576	1.33886	0.390251	3.43078	0.000601848	0.0159439
ENSG00000274051	NA	16.0327	2.16785	0.633506	3.42199	0.000621646	0.0163307
ENSG00000262001	NA	16.9375	2.1494	0.631399	3.40418	0.000663627	0.01733
ENSG00000279172	NA	44.9551	1.29891	0.382703	3.39404	0.000688686	0.0178782
ENSG00000200879	SNORD14E	19.3806	1.82165	0.537384	3.38985	0.00069931	0.0180899
ENSG00000259827	NA	34.512	-1.4299	0.421953	-3.38876	0.000702097	0.0181407
ENSG00000256150	ITFG2-AS1	33.86	1.76823	0.521872	3.38825	0.0007034	0.018153
ENSG00000176840	MIR7-3HG	10.7658	2.81569	0.831852	3.38485	0.000712168	0.0183577
ENSG00000258701	LINC00638	69.737	-1.021	0.302657	-3.37346	0.000742307	0.019001
ENSG00000255973	NA	33.2235	-1.43441	0.425611	-3.37025	0.000751012	0.0192014
ENSG00000216621	LOC105378052	6.78866	4.49068	1.34044	3.35016	0.000807641	0.0205063
ENSG00000275325	NA	65.6807	1.03736	0.312581	3.3187	0.000904361	0.0226645
ENSG00000247809	NR2F2-AS1	45.7165	-1.17536	0.354306	-3.31735	0.000908746	0.0227148
ENSG00000284473	MIR4720	32.2639	1.38163	0.416756	3.31519	0.000915802	0.0228307
ENSG00000257773	NA	65.0803	1.03303	0.312126	3.30965	0.000934111	0.0232344
ENSG00000241163	LINC00877	25.9584	1.60642	0.486992	3.29866	0.000971461	0.0240005
ENSG00000278598	MIR6775	18.1751	1.85002	0.563224	3.28469	0.00102095	0.0250543
ENSG00000228528	NA	21.0559	-1.93847	0.593901	-3.26397	0.00109864	0.0267814
ENSG00000237522	NA	35.4856	1.31557	0.403856	3.25751	0.00112393	0.0272989
ENSG00000261334	NA	12.8405	2.27009	0.699139	3.24698	0.00116635	0.0281821
ENSG00000227813	NA	20.8487	-1.7585	0.542249	-3.24297	0.0011829	0.0283948
ENSG00000277406	NA	54.6245	1.19121	0.367453	3.2418	0.00118779	0.0284811
ENSG00000282041	NA	6.35955	4.34282	1.34089	3.23875	0.00120054	0.0287296
ENSG00000219375	NA	49.7399	-1.11453	0.345203	-3.22861	0.00124394	0.0294492
ENSG00000256576	LINC02361	21.2764	-1.72532	0.534329	-3.22894	0.00124249	0.0294492
ENSG00000242207	NA	43.951	-1.24527	0.38693	-3.21834	0.00128934	0.0304185
ENSG00000227376	NA	29.369	1.40697	0.437306	3.21736	0.00129376	0.0304573
ENSG00000263681	MIR3197	3.27411	5.33275	1.66601	3.20092	0.00136991	0.0320443
ENSG00000184414	NA	31.4208	1.59922	0.50073	3.19378	0.00140422	0.0325581
ENSG00000203804	ADAMTSL4-AS1	62.432	1.02697	0.322092	3.18845	0.00143037	0.0330367
ENSG00000235927	NEXN-AS1	39.4718	1.30531	0.410402	3.18056	0.0014699	0.0338787
ENSG00000226393	NA	49.3212	1.13441	0.356763	3.17973	0.00147413	0.0339051
ENSG00000281189	GHET1	66.516	-1.03605	0.327916	-3.15949	0.00158046	0.036049
ENSG00000228327	NA	33.3894	1.52078	0.481445	3.15879	0.00158425	0.0360979
ENSG00000234964	NA	31.921	-1.36426	0.432941	-3.15113	0.00162638	0.0369908
ENSG00000235071	NA	24.2855	1.55653	0.49397	3.15106	0.0016268	0.0369908
ENSG00000242735	NA	36.3217	1.21893	0.388044	3.14122	0.00168244	0.0380201
ENSG00000254428	NA	32.7071	1.5521	0.497218	3.12157	0.00179889	0.04032
ENSG00000242060	NA	36.9786	1.46015	0.468044	3.11969	0.0018104	0.0405368
ENSG00000241112	NA	39.3185	1.23005	0.395447	3.11054	0.00186746	0.0415605
ENSG00000197180	CH17-340M24.3	64.6835	-1.08261	0.349834	-3.09464	0.0019705	0.0434142
ENSG00000276542	NA	3.41566	-5.08254	1.64387	-3.09181	0.0019894	0.0436991
ENSG00000237077	NA	41.7611	-1.19983	0.388252	-3.09035	0.00199921	0.0437112
ENSG00000259521	NA	44.0788	1.11375	0.360336	3.09088	0.00199564	0.0437112
ENSG00000261754	NA	25.7174	-1.65959	0.537019	-3.09037	0.00199909	0.0437112
ENSG00000243964	NA	1437.41	-1.18848	0.384694	-3.08941	0.00200554	0.0437478
ENSG00000240970	NA	21.2244	1.64035	0.532574	3.08004	0.00206973	0.0449695
ENSG00000232022	NA	44.5202	-1.24048	0.402844	-3.0793	0.00207488	0.045037
ENSG00000278022	NA	12.7838	2.1551	0.700494	3.07655	0.00209414	0.0454102
ENSG00000226329	NA	5.01786	-4.62651	1.5086	-3.06676	0.00216395	0.0467856
ENSG00000231619	NA	34.6022	-1.25375	0.40937	-3.06264	0.00219394	0.047202
ENSG00000279114	NA	25.5159	-1.69914	0.554627	-3.06357	0.0021871	0.047202
ENSG00000282865	NA	3.4274	-5.08705	1.66453	-3.05614	0.00224205	0.0480959
ENSG00000254730	NA	3.40659	-5.07933	1.6686	-3.04406	0.00233409	0.0498755

## Sheet: BE3-R33 K34A
Supplementary Data 6: DEGs of BE3-R33/K34A-transfected samples compared with nCas9 samples
ID	Genename	baseMean	log2FoldChange	lfcSE	stat	pvalue	padj
ENSG00000099860	GADD45B	2494.86	5.0454	0.126128	40.0021	0	0
ENSG00000132002	DNAJB1	134709	4.69943	0.103202	45.5361	0	0
ENSG00000120129	DUSP1	20152.6	3.77972	0.109425	34.5417	1.90099e-261	1.10137e-257
ENSG00000160570	DEDD2	5700.78	2.85731	0.0989538	28.8752	2.4466e-183	1.06311e-179
ENSG00000162772	ATF3	31248	3.25819	0.112954	28.8454	5.7894e-183	2.01251e-179
ENSG00000006327	TNFRSF12A	1507.15	3.48086	0.140718	24.7365	4.33215e-135	1.25495e-131
ENSG00000148677	ANKRD1	727.682	4.60509	0.191271	24.0763	4.42414e-128	1.09851e-124
ENSG00000170345	FOS	1007.02	3.21758	0.13642	23.5859	5.38392e-123	1.16972e-119
ENSG00000178381	ZFAND2A	1777.63	2.60635	0.117869	22.1123	2.40759e-108	4.64959e-105
ENSG00000075426	FOSL2	1637.97	2.66588	0.126323	21.1036	7.37216e-99	1.28136e-95
ENSG00000144655	CSRNP1	5653.33	2.84118	0.135192	21.0159	4.69436e-98	7.41752e-95
ENSG00000158050	DUSP2	844.366	3.13634	0.15313	20.4815	3.14567e-93	4.55624e-90
ENSG00000120694	HSPH1	26681.6	2.265	0.111704	20.2768	2.06258e-91	2.67381e-88
ENSG00000149257	SERPINH1	7864.44	2.20592	0.108802	20.2746	2.15369e-91	2.67381e-88
ENSG00000100292	HMOX1	5530.26	2.51553	0.124211	20.2522	3.39934e-91	3.93893e-88
ENSG00000101665	SMAD7	4689.57	2.24208	0.111076	20.1851	1.32403e-90	1.43832e-87
ENSG00000139269	INHBE	438.313	3.19838	0.16827	19.0074	1.48024e-80	1.51342e-77
ENSG00000106211	HSPB1	2466.15	2.46188	0.138653	17.7557	1.55748e-70	1.50392e-67
ENSG00000151012	SLC7A11	6110.4	1.92471	0.109763	17.5351	7.7369e-69	7.07764e-66
ENSG00000101255	TRIB3	3420.8	1.71023	0.0987394	17.3207	3.28532e-67	2.85511e-64
ENSG00000183655	KLHL25	2691.09	1.9106	0.111484	17.1379	7.74024e-66	6.40634e-63
ENSG00000168209	DDIT4	15058.8	2.29618	0.134988	17.0103	6.8929e-65	5.4457e-62
ENSG00000154640	BTG3	2041.38	1.82415	0.107257	17.0072	7.25942e-65	5.48591e-62
ENSG00000079337	RAPGEF3	354.609	3.3611	0.199838	16.8191	1.76742e-63	1.27998e-60
ENSG00000140044	JDP2	1227.23	1.85822	0.110893	16.7568	5.05038e-63	3.51122e-60
ENSG00000142528	ZNF473	5671.26	1.65464	0.100028	16.5417	1.83694e-61	1.228e-58
ENSG00000087074	PPP1R15A	5818.07	2.09061	0.126512	16.525	2.42249e-61	1.55945e-58
ENSG00000124575	H1-3	17979	-2.79057	0.170064	-16.4089	1.65219e-60	1.0256e-57
ENSG00000162783	IER5	7988.05	2.06398	0.125841	16.4014	1.86789e-60	1.11951e-57
ENSG00000142871	CCN1	826.472	2.40509	0.149877	16.0471	5.98867e-58	3.46963e-55
ENSG00000168439	STIP1	22572.5	1.60315	0.1019	15.7326	9.03724e-56	5.06697e-53
ENSG00000163132	MSX1	947.865	1.95001	0.124001	15.7258	1.00645e-55	5.46659e-53
ENSG00000120149	MSX2	3408.32	1.52401	0.097292	15.6643	2.65351e-55	1.3976e-52
ENSG00000128965	CHAC1	1312.62	2.40209	0.153842	15.614	5.84287e-55	2.98691e-52
ENSG00000116761	CTH	1356.69	1.8784	0.121661	15.4396	8.86195e-54	4.40084e-51
ENSG00000132952	USPL1	4333.15	1.61897	0.106382	15.2184	2.66811e-52	1.28818e-49
ENSG00000165030	NFIL3	2452.77	1.82316	0.119931	15.2018	3.44205e-52	1.61693e-49
ENSG00000137094	DNAJB5	1001.44	1.97056	0.129944	15.1647	6.05784e-52	2.77082e-49
ENSG00000155090	KLF10	5815.86	1.64122	0.10973	14.9568	1.40639e-50	6.2678e-48
ENSG00000113070	HBEGF	848.539	2.05581	0.137904	14.9075	2.94388e-50	1.27919e-47
ENSG00000196449	YRDC	2524.07	1.52597	0.103282	14.7748	2.12857e-49	9.02358e-47
ENSG00000174951	FUT1	557.146	2.74116	0.185785	14.7545	2.87993e-49	1.19181e-46
ENSG00000162616	DNAJB4	4356.54	1.89725	0.128704	14.7413	3.50169e-49	1.41542e-46
ENSG00000110172	CHORDC1	9235.5	1.90766	0.129467	14.7348	3.85371e-49	1.5223e-46
ENSG00000203814	H2BC18	14178.8	-1.70135	0.115508	-14.7293	4.18265e-49	1.61552e-46
ENSG00000172216	CEBPB	1165.75	2.37329	0.163489	14.5165	9.519e-48	3.59673e-45
ENSG00000100219	XBP1	12607.5	1.42495	0.0981998	14.5107	1.03684e-47	3.83432e-45
ENSG00000112715	VEGFA	2357.9	1.88172	0.132034	14.2517	4.37346e-46	1.58365e-43
ENSG00000117525	F3	324.663	2.54466	0.179488	14.1773	1.26592e-45	4.4904e-43
ENSG00000130766	SESN2	12897.1	1.72713	0.123192	14.0199	1.17812e-44	4.09539e-42
ENSG00000144802	NFKBIZ	455.075	2.6457	0.188814	14.0122	1.31279e-44	4.47403e-42
ENSG00000013441	CLK1	3123.46	1.57131	0.112737	13.9379	3.72817e-44	1.24614e-41
ENSG00000109846	CRYAB	437.614	7.37635	0.534833	13.7919	2.85292e-43	9.35597e-41
ENSG00000095739	BAMBI	2321.76	1.41988	0.103883	13.668	1.57656e-42	5.07449e-40
ENSG00000139620	KANSL2	4617.63	1.28275	0.0948539	13.5234	1.13778e-41	3.59559e-39
ENSG00000164070	HSPA4L	13391.5	1.63717	0.121773	13.4444	3.32198e-41	1.03106e-38
ENSG00000205659	LIN52	2188.2	1.38378	0.103919	13.316	1.86924e-40	5.69988e-38
ENSG00000112186	CAP2	963.474	1.90146	0.142877	13.3084	2.06905e-40	6.20038e-38
ENSG00000177606	JUN	21247.5	1.35712	0.103838	13.0697	4.90764e-39	1.44576e-36
ENSG00000184378	ACTRT3	335.496	2.12308	0.162896	13.0334	7.90545e-39	2.29008e-36
ENSG00000172766	NAA16	2028.95	1.98892	0.152767	13.0193	9.50455e-39	2.70817e-36
ENSG00000086061	DNAJA1	20324.1	1.26527	0.0971991	13.0173	9.75216e-39	2.73391e-36
ENSG00000121931	LRIF1	3773.36	1.27687	0.0988373	12.9189	3.52131e-38	9.7149e-36
ENSG00000168386	FILIP1L	370.792	2.33096	0.180844	12.8893	5.16841e-38	1.40363e-35
ENSG00000136826	KLF4	867.318	1.80334	0.140077	12.8739	6.31183e-38	1.68778e-35
ENSG00000033030	ZCCHC8	2663.07	1.34137	0.104333	12.8566	7.89743e-38	2.07978e-35
ENSG00000128591	FLNC	8988.31	1.72344	0.134288	12.8339	1.05944e-37	2.74837e-35
ENSG00000185022	MAFF	281.593	2.47744	0.193443	12.8071	1.49695e-37	3.82624e-35
ENSG00000184678	H2BC21	16813.5	-1.61432	0.126113	-12.8005	1.62811e-37	4.10118e-35
ENSG00000007944	MYLIP	1362.14	1.59542	0.125124	12.7508	3.08758e-37	7.66646e-35
ENSG00000105327	BBC3	1618.81	1.62985	0.128246	12.7088	5.28403e-37	1.29354e-34
ENSG00000198517	MAFK	1032.77	1.43977	0.113837	12.6477	1.15217e-36	2.78138e-34
ENSG00000168917	SLC35G2	1654.05	1.35276	0.107093	12.6317	1.41258e-36	3.36329e-34
ENSG00000159199	ATP5MC1	944.719	-1.69864	0.135752	-12.5128	6.35203e-36	1.49196e-33
ENSG00000179331	RAB39A	900.043	1.69579	0.136206	12.4502	1.39432e-35	3.23128e-33
ENSG00000100483	VCPKMT	835.904	1.56143	0.126364	12.3566	4.48685e-35	1.02613e-32
ENSG00000197063	MAFG	2546.66	1.44393	0.116995	12.3418	5.39369e-35	1.2175e-32
ENSG00000168005	SPINDOC	2246.63	1.29373	0.106153	12.1875	3.624e-34	8.07547e-32
ENSG00000135378	PRRG4	1699.96	1.40072	0.115104	12.1692	4.53662e-34	9.98113e-32
ENSG00000031691	CENPQ	1548.05	1.31997	0.108601	12.1543	5.44462e-34	1.18291e-31
ENSG00000138166	DUSP5	507.094	1.76569	0.145294	12.1525	5.56068e-34	1.19321e-31
ENSG00000059728	MXD1	1582.65	1.58862	0.132401	11.9985	3.6162e-33	7.66501e-31
ENSG00000137193	PIM1	1648.94	1.31561	0.109824	11.9792	4.56592e-33	9.56147e-31
ENSG00000164949	GEM	928.914	1.64329	0.13813	11.8966	1.232e-32	2.54922e-30
ENSG00000089818	NECAP1	2806.47	1.189	0.101185	11.7508	6.99852e-32	1.43107e-29
ENSG00000151929	BAG3	11294.3	3.79245	0.325457	11.6527	2.22321e-31	4.49322e-29
ENSG00000100591	AHSA1	6935.03	1.37969	0.118437	11.6491	2.31829e-31	4.63152e-29
ENSG00000135269	TES	4466.24	1.24434	0.107387	11.5875	4.76778e-31	9.4169e-29
ENSG00000188215	DCUN1D3	1882.96	1.22669	0.106101	11.5615	6.45454e-31	1.26052e-28
ENSG00000105993	DNAJB6	6741.88	1.1647	0.100778	11.557	6.80363e-31	1.31393e-28
ENSG00000274997	H2AC12	24005.6	-1.47758	0.128007	-11.5429	8.01727e-31	1.5313e-28
ENSG00000163874	ZC3H12A	259.166	2.2993	0.20021	11.4844	1.58032e-30	2.98559e-28
ENSG00000143333	RGS16	1138.29	1.27908	0.111942	11.4263	3.08976e-30	5.77453e-28
ENSG00000158373	H2BC5	32072.9	-1.63732	0.143327	-11.4236	3.1865e-30	5.89197e-28
ENSG00000121481	RNF2	1848.18	1.42416	0.124981	11.395	4.42962e-30	8.10433e-28
ENSG00000135069	PSAT1	7928.57	1.34671	0.118331	11.3809	5.2076e-30	9.42847e-28
ENSG00000165244	ZNF367	4668.29	1.16712	0.102588	11.3768	5.45954e-30	9.78271e-28
ENSG00000186416	NKRF	5360	1.32524	0.116546	11.371	5.83455e-30	1.0348e-27
ENSG00000166225	FRS2	3949.16	1.34526	0.118379	11.364	6.3186e-30	1.10933e-27
ENSG00000233822	H2BC15	5267.22	-1.50101	0.132808	-11.3021	1.2813e-29	2.22703e-27
ENSG00000166483	WEE1	5504.63	1.27297	0.113003	11.2649	1.95502e-29	3.36438e-27
ENSG00000125743	SNRPD2	4096.82	-1.59342	0.141609	-11.2522	2.25805e-29	3.84776e-27
ENSG00000131174	COX7B	2821.74	-1.70902	0.152134	-11.2337	2.78577e-29	4.70092e-27
ENSG00000274641	H2BC17	12046.9	-1.62702	0.14503	-11.2185	3.30828e-29	5.52897e-27
ENSG00000070495	JMJD6	2950.66	1.21644	0.108675	11.1934	4.39114e-29	7.2688e-27
ENSG00000166900	STX3	1959.13	1.34913	0.120592	11.1876	4.69062e-29	7.6913e-27
ENSG00000116161	CACYBP	12177.6	1.06512	0.0954467	11.1593	6.45018e-29	1.04776e-26
ENSG00000147050	KDM6A	4475.01	1.34952	0.121181	11.1364	8.34659e-29	1.34326e-26
ENSG00000096384	HSP90AB1	66119	1.20182	0.109548	10.9707	5.28547e-28	8.42814e-26
ENSG00000188848	BEND4	4529.8	1.26506	0.115828	10.9219	9.06161e-28	1.43182e-25
ENSG00000166173	LARP6	2176.59	1.12012	0.102864	10.8893	1.29588e-27	2.02916e-25
ENSG00000085978	ATG16L1	1633.3	1.37918	0.127071	10.8536	1.9168e-27	2.97463e-25
ENSG00000158470	B4GALT5	3702.39	1.25801	0.116356	10.8118	3.02823e-27	4.65785e-25
ENSG00000108599	AKAP10	2766.91	1.3081	0.121236	10.7897	3.84892e-27	5.82608e-25
ENSG00000148400	NOTCH1	2362.05	1.57728	0.146185	10.7896	3.85478e-27	5.82608e-25
ENSG00000171017	LRRC8E	1836.71	1.31051	0.122073	10.7355	6.93438e-27	1.03256e-24
ENSG00000185130	H2BC13	5780.4	-1.40502	0.130878	-10.7353	6.95069e-27	1.03256e-24
ENSG00000006062	MAP3K14	645.779	1.98784	0.18522	10.7323	7.17745e-27	1.05721e-24
ENSG00000137656	BUD13	1357.48	1.16555	0.108695	10.7231	7.9297e-27	1.1582e-24
ENSG00000072682	P4HA2	1939.44	1.64795	0.154424	10.6716	1.38184e-26	2.00148e-24
ENSG00000277224	H2BC7	2798.89	-1.5683	0.147062	-10.6642	1.49693e-26	2.15026e-24
ENSG00000177700	POLR2L	1300.86	-1.77624	0.167904	-10.5789	3.73319e-26	5.31857e-24
ENSG00000087085	ACHE	163.572	2.43614	0.231753	10.5118	7.62118e-26	1.07694e-23
ENSG00000168826	ZBTB49	513.655	1.64259	0.156702	10.4823	1.04216e-25	1.46079e-23
ENSG00000214226	C17orf67	194.866	2.04629	0.195624	10.4603	1.31396e-25	1.82703e-23
ENSG00000120370	GORAB	1432.17	1.1517	0.110283	10.4431	1.57602e-25	2.17403e-23
ENSG00000139343	SNRPF	915.717	-1.32326	0.127077	-10.413	2.16306e-25	2.96033e-23
ENSG00000125945	ZNF436	2639.23	1.22464	0.117943	10.3834	2.95216e-25	4.00871e-23
ENSG00000181220	ZNF746	3499.12	1.12193	0.108147	10.3741	3.25293e-25	4.38288e-23
ENSG00000196890	H2BU1	6293.11	-1.60376	0.15477	-10.3623	3.68112e-25	4.92165e-23
ENSG00000073008	PVR	6714.17	1.08983	0.105316	10.3482	4.26379e-25	5.61516e-23
ENSG00000139112	GABARAPL1	2905.1	1.05871	0.102309	10.3482	4.26444e-25	5.61516e-23
ENSG00000275714	H3C1	10995.4	-1.54922	0.149767	-10.3442	4.4449e-25	5.80879e-23
ENSG00000166886	NAB2	1343.79	1.24669	0.120709	10.328	5.26218e-25	6.77496e-23
ENSG00000153266	FEZF2	65.6127	4.4895	0.435103	10.3182	5.82793e-25	7.44818e-23
ENSG00000095752	IL11	63.8755	4.91639	0.476922	10.3086	6.44421e-25	8.17568e-23
ENSG00000134470	IL15RA	143.646	2.41889	0.234684	10.307	6.55053e-25	8.25034e-23
ENSG00000166261	ZNF202	1456	1.18436	0.114963	10.3021	6.89063e-25	8.61627e-23
ENSG00000172071	EIF2AK3	2009.83	1.17572	0.114765	10.2446	1.25128e-24	1.55346e-22
ENSG00000165312	OTUD1	1258.98	1.18269	0.115938	10.201	1.96183e-24	2.41834e-22
ENSG00000134317	GRHL1	748.888	1.56962	0.154343	10.1697	2.70665e-24	3.28981e-22
ENSG00000160953	PWWP3A	2238.05	1.07322	0.105531	10.1698	2.70593e-24	3.28981e-22
ENSG00000159459	UBR1	3632.94	1.23546	0.121614	10.1588	3.02637e-24	3.65287e-22
ENSG00000255112	CHMP1B	1725.78	1.06287	0.104758	10.1459	3.45405e-24	4.14034e-22
ENSG00000198355	PIM3	4839.65	1.2379	0.1221	10.1384	3.72992e-24	4.4404e-22
ENSG00000117598	PLPPR5	114.517	2.49236	0.246428	10.114	4.7905e-24	5.6642e-22
ENSG00000158201	ABHD3	1189.52	1.21324	0.120045	10.1065	5.16808e-24	6.06935e-22
ENSG00000128590	DNAJB9	1261.96	1.1954	0.118614	10.078	6.91171e-24	8.06257e-22
ENSG00000141582	CBX4	1995.69	1.36435	0.135684	10.0553	8.70228e-24	1.00836e-21
ENSG00000173706	HEG1	1771.56	1.72012	0.17127	10.0433	9.83077e-24	1.13158e-21
ENSG00000143367	TUFT1	1394.85	1.09306	0.109416	9.99001	1.68563e-23	1.9275e-21
ENSG00000168758	SEMA4C	1283.71	1.07733	0.108045	9.97115	2.0386e-23	2.31587e-21
ENSG00000130540	SULT4A1	1000.84	1.22194	0.122562	9.97003	2.06168e-23	2.32688e-21
ENSG00000183421	RIPK4	2164.82	1.13543	0.114243	9.93871	2.82474e-23	3.14723e-21
ENSG00000128908	INO80	2978.05	1.19878	0.120646	9.9363	2.89363e-23	3.20345e-21
ENSG00000100387	RBX1	1118.05	-1.39743	0.140659	-9.9349	2.93462e-23	3.22827e-21
ENSG00000137449	CPEB2	968.535	1.43351	0.144859	9.89589	4.3373e-23	4.6824e-21
ENSG00000159556	ISL2	1463.09	1.44482	0.145999	9.89609	4.32851e-23	4.6824e-21
ENSG00000083844	ZNF264	5094.93	1.11767	0.11306	9.88563	4.80553e-23	5.15586e-21
ENSG00000115944	COX7A2L	2751.87	1.24313	0.126028	9.86396	5.96486e-23	6.36044e-21
ENSG00000162624	LHX8	893.715	1.12951	0.114541	9.86121	6.13059e-23	6.4973e-21
ENSG00000142627	EPHA2	1527.12	1.27536	0.129644	9.83742	7.7679e-23	8.18266e-21
ENSG00000184226	PCDH9	4762.88	-1.0877	0.110741	-9.82202	9.0507e-23	9.47652e-21
ENSG00000168653	NDUFS5	2666.7	-1.67172	0.170516	-9.80385	1.08371e-22	1.12791e-20
ENSG00000115295	CLIP4	997.049	1.18563	0.121212	9.78151	1.35175e-22	1.39023e-20
ENSG00000164032	H2AZ1	11448.2	-1.36628	0.139675	-9.78185	1.34731e-22	1.39023e-20
ENSG00000070669	ASNS	7339.4	1.09153	0.111874	9.75679	1.72527e-22	1.76394e-20
ENSG00000081041	CXCL2	56.9535	4.6417	0.477737	9.71602	2.57659e-22	2.61893e-20
ENSG00000120885	CLU	1115.93	1.55691	0.160402	9.70632	2.83397e-22	2.8638e-20
ENSG00000198855	FICD	1106.1	1.31971	0.136186	9.69048	3.30984e-22	3.32534e-20
ENSG00000164603	BMT2	4388.22	1.21396	0.125372	9.6828	3.568e-22	3.56411e-20
ENSG00000203668	CHML	3933.91	-1.04198	0.107715	-9.67347	3.90909e-22	3.8825e-20
ENSG00000087494	PTHLH	96.766	2.70557	0.279807	9.66942	4.06661e-22	4.01601e-20
ENSG00000111981	ULBP1	340.908	1.51686	0.157854	9.60929	7.30479e-22	7.17314e-20
ENSG00000176749	CDK5R1	1666.51	1.12299	0.117024	9.59622	8.29271e-22	8.05227e-20
ENSG00000111727	HCFC2	1730.64	1.13613	0.11842	9.59407	8.46733e-22	8.17614e-20
ENSG00000147854	UHRF2	2810.29	1.06292	0.111137	9.56404	1.13248e-21	1.08749e-19
ENSG00000171988	JMJD1C	4275.79	1.28888	0.135078	9.54175	1.40441e-21	1.34121e-19
ENSG00000135116	HRK	626.971	1.20003	0.126016	9.52289	1.68432e-21	1.59974e-19
ENSG00000183978	COA3	1461.59	-1.54664	0.162893	-9.49483	2.20571e-21	2.08356e-19
ENSG00000278637	H4C1	3999.5	-1.5522	0.163518	-9.49253	2.25494e-21	2.11855e-19
ENSG00000115137	DNAJC27	1088.24	1.30401	0.137803	9.46286	2.9963e-21	2.79993e-19
ENSG00000114019	AMOTL2	2747.55	1.20697	0.127599	9.45912	3.10551e-21	2.88646e-19
ENSG00000175906	ARL4D	846.544	1.15863	0.12419	9.32947	1.06398e-20	9.83674e-19
ENSG00000168916	ZNF608	828.251	-1.30174	0.139584	-9.32585	1.101e-20	1.01251e-18
ENSG00000113739	STC2	6516.71	1.15586	0.124121	9.31237	1.25012e-20	1.14179e-18
ENSG00000278705	H4C2	20768	-1.32374	0.142155	-9.31198	1.25471e-20	1.14179e-18
ENSG00000169155	ZBTB43	2945.7	1.06713	0.114678	9.30549	1.33374e-20	1.20739e-18
ENSG00000009335	UBE3C	9986.6	1.04241	0.11224	9.28731	1.58233e-20	1.425e-18
ENSG00000107864	CPEB3	856.7	1.49426	0.161084	9.27629	1.75479e-20	1.5641e-18
ENSG00000155368	DBI	1122.83	-1.22705	0.132471	-9.26278	1.99171e-20	1.76622e-18
ENSG00000197037	ZSCAN25	2490.28	1.02489	0.110686	9.25947	2.05451e-20	1.81266e-18
ENSG00000116584	ARHGEF2	2715.89	1.00503	0.108636	9.25135	2.21678e-20	1.94595e-18
ENSG00000074935	TUBE1	1041.42	1.1432	0.123803	9.23404	2.6062e-20	2.26492e-18
ENSG00000124225	PMEPA1	863.762	1.0849	0.117686	9.21856	3.01106e-20	2.60374e-18
ENSG00000170340	B3GNT2	1797.4	1.07167	0.116293	9.21525	3.10562e-20	2.67222e-18
ENSG00000103241	FOXF1	1121.39	1.33488	0.145085	9.20065	3.55799e-20	3.04638e-18
ENSG00000127184	COX7C	4108.55	-1.27557	0.138701	-9.19653	3.69686e-20	3.14976e-18
ENSG00000119013	NDUFB3	885.098	-1.33379	0.14547	-9.16882	4.78217e-20	4.05458e-18
ENSG00000183578	TNFAIP8L3	280.014	1.53495	0.167424	9.16803	4.81728e-20	4.06452e-18
ENSG00000102309	PIN4	814.027	-1.34263	0.146634	-9.15636	5.36773e-20	4.48541e-18
ENSG00000119048	UBE2B	1185.6	1.08491	0.118778	9.134	6.60169e-20	5.46399e-18
ENSG00000184208	C22orf46	634.34	-1.26556	0.138969	-9.10674	8.48969e-20	6.92767e-18
ENSG00000123358	NR4A1	791.097	1.37812	0.151437	9.10028	9.00977e-20	7.3177e-18
ENSG00000125875	TBC1D20	1954.96	1.05421	0.115916	9.09466	9.48831e-20	7.67053e-18
ENSG00000153208	MERTK	844.559	1.18624	0.130949	9.05882	1.31874e-19	1.05142e-17
ENSG00000214194	SMIM30	1036.76	-1.40004	0.155273	-9.01663	1.93965e-19	1.53941e-17
ENSG00000054967	RELT	1219.49	1.10158	0.122228	9.01257	2.01284e-19	1.59024e-17
ENSG00000085433	WDR47	1480.17	1.00274	0.111468	8.99579	2.3454e-19	1.83628e-17
ENSG00000144228	SPOPL	2340.27	1.0571	0.117554	8.9924	2.419e-19	1.88541e-17
ENSG00000181472	ZBTB2	5075.26	1.07968	0.120789	8.93852	3.94432e-19	3.0201e-17
ENSG00000137270	GCM1	103.526	2.53278	0.283742	8.92634	4.40346e-19	3.35687e-17
ENSG00000112541	PDE10A	1097.52	1.11385	0.124962	8.91356	4.94178e-19	3.75079e-17
ENSG00000114391	RPL24	8274.48	-1.20197	0.135167	-8.89246	5.97711e-19	4.47794e-17
ENSG00000204611	ZNF616	808.765	-1.10999	0.124926	-8.88515	6.38322e-19	4.76167e-17
ENSG00000197714	ZNF460	3519.73	1.15138	0.129596	8.88442	6.42539e-19	4.77264e-17
ENSG00000106993	CDC37L1	1223.76	1.14474	0.128889	8.88159	6.59093e-19	4.87477e-17
ENSG00000151332	MBIP	1070.5	1.08344	0.122384	8.85278	8.53692e-19	6.26077e-17
ENSG00000162851	TFB2M	673.555	1.0945	0.123808	8.84034	9.54285e-19	6.91101e-17
ENSG00000272047	GTF2H5	1075.85	-1.30504	0.147751	-8.83272	1.02162e-18	7.36795e-17
ENSG00000105173	CCNE1	788.532	1.10032	0.124697	8.82396	1.10478e-18	7.93477e-17
ENSG00000185085	INTS5	1116.25	-1.0575	0.119895	-8.82024	1.14211e-18	8.16915e-17
ENSG00000133657	ATP13A3	5467.88	1.07305	0.121735	8.81461	1.20107e-18	8.55569e-17
ENSG00000029153	ARNTL2	1758.64	1.01994	0.11573	8.81309	1.21742e-18	8.63672e-17
ENSG00000158406	H4C8	12926.9	-1.38632	0.157328	-8.81164	1.23326e-18	8.71354e-17
ENSG00000196787	H2AC11	36639.1	-1.28345	0.145776	-8.80432	1.31645e-18	9.22629e-17
ENSG00000133985	TTC9	507.763	1.19543	0.136085	8.78444	1.57145e-18	1.09253e-16
ENSG00000105856	HBP1	1684.49	1.17516	0.133976	8.77141	1.76443e-18	1.22181e-16
ENSG00000126016	AMOT	14149.2	-1.07882	0.123005	-8.7706	1.7771e-18	1.22571e-16
ENSG00000184557	SOCS3	330.796	4.00682	0.457798	8.75238	2.08907e-18	1.43518e-16
ENSG00000120616	EPC1	4021.05	1.05639	0.120705	8.75188	2.09832e-18	1.43586e-16
ENSG00000065518	NDUFB4	1446.54	-1.08473	0.123977	-8.74951	2.14288e-18	1.4606e-16
ENSG00000179046	TRIML2	47.8205	4.99629	0.571303	8.74543	2.22166e-18	1.50839e-16
ENSG00000145911	N4BP3	641.589	1.11035	0.127148	8.73271	2.48635e-18	1.68153e-16
ENSG00000164164	OTUD4	2805.97	1.09865	0.125835	8.73089	2.5268e-18	1.70226e-16
ENSG00000196227	FAM217B	1914.57	-1.17422	0.134505	-8.72995	2.54796e-18	1.70989e-16
ENSG00000152137	HSPB8	233.977	2.23957	0.258078	8.67789	4.03187e-18	2.6953e-16
ENSG00000115902	SLC1A4	1654.4	1.01728	0.11724	8.67688	4.06785e-18	2.70894e-16
ENSG00000140968	IRF8	334.364	1.34559	0.155166	8.67192	4.24901e-18	2.81878e-16
ENSG00000173110	HSPA6	57059	8.19764	0.945788	8.66752	4.41615e-18	2.91852e-16
ENSG00000163162	RNF149	1435.96	1.24271	0.143545	8.65726	4.83234e-18	3.18147e-16
ENSG00000167280	ENGASE	1070.92	1.04907	0.121323	8.64695	5.28964e-18	3.44342e-16
ENSG00000167565	SERTAD3	862.599	1.02869	0.119491	8.60889	7.377e-18	4.74888e-16
ENSG00000175155	YPEL2	1201.39	1.13817	0.132355	8.5994	8.01348e-18	5.10597e-16
ENSG00000196262	PPIA	5082.95	-1.13525	0.132016	-8.59931	8.01984e-18	5.10597e-16
ENSG00000100068	LRP5L	412.72	1.30555	0.152141	8.58121	9.38828e-18	5.95539e-16
ENSG00000034510	TMSB10	3219.69	-1.48958	0.173914	-8.56504	1.0804e-17	6.80378e-16
ENSG00000125691	RPL23	11991.2	-1.03785	0.121284	-8.55721	1.15631e-17	7.22945e-16
ENSG00000133794	ARNTL	627.811	1.09062	0.127989	8.5212	1.57912e-17	9.76748e-16
ENSG00000130449	ZSWIM6	2275.77	1.01125	0.118869	8.50731	1.78016e-17	1.09332e-15
ENSG00000196693	ZNF33B	1277.55	-1.13266	0.133884	-8.45999	2.6741e-17	1.62512e-15
ENSG00000156411	ATP5MPL	2053.85	-1.16092	0.137453	-8.44593	3.01647e-17	1.8268e-15
ENSG00000136158	SPRY2	1076.93	1.04248	0.12379	8.42136	3.72137e-17	2.23726e-15
ENSG00000184076	UQCR10	3149.76	-1.31961	0.156705	-8.421	3.73284e-17	2.23726e-15
ENSG00000147852	VLDLR	552.822	1.23094	0.147029	8.37208	5.66121e-17	3.33551e-15
ENSG00000170396	ZNF804A	295.688	1.69337	0.202627	8.35704	6.43092e-17	3.75087e-15
ENSG00000100425	BRD1	4278.39	1.06504	0.127524	8.35167	6.73031e-17	3.89932e-15
ENSG00000127922	SEM1	1335.8	-1.07567	0.128855	-8.34794	6.94639e-17	4.01113e-15
ENSG00000106089	STX1A	289.291	1.38019	0.165364	8.34641	7.03667e-17	4.04981e-15
ENSG00000165113	GKAP1	478.789	1.27123	0.152901	8.31402	9.25146e-17	5.27212e-15
ENSG00000203965	EFCAB7	710.761	1.16839	0.141038	8.28427	1.1884e-16	6.66307e-15
ENSG00000182168	UNC5C	966.006	-1.039	0.125585	-8.2733	1.30301e-16	7.2822e-15
ENSG00000106948	AKNA	278.245	1.44473	0.174887	8.26094	1.44531e-16	7.97489e-15
ENSG00000196141	SPATS2L	1555.75	1.05045	0.127259	8.25437	1.52701e-16	8.39902e-15
ENSG00000167920	TMEM99	472.562	-1.55011	0.188105	-8.24065	1.71284e-16	9.39144e-15
ENSG00000160469	BRSK1	290.633	1.47095	0.17852	8.23971	1.7263e-16	9.43546e-15
ENSG00000153037	SRP19	3035.79	1.0256	0.124801	8.21788	2.07136e-16	1.1286e-14
ENSG00000166188	ZNF319	749.16	1.08686	0.132695	8.1907	2.59716e-16	1.40627e-14
ENSG00000038427	VCAN	2548.9	-1.09677	0.134114	-8.1779	2.88842e-16	1.55912e-14
ENSG00000260548	IRS4	607.819	-1.12529	0.137639	-8.17568	2.94209e-16	1.58317e-14
ENSG00000118523	CCN2	255.317	1.49732	0.183594	8.15562	3.47396e-16	1.84651e-14
ENSG00000237651	C2orf74	259.959	-1.61289	0.198724	-8.11621	4.80982e-16	2.54102e-14
ENSG00000180596	H2BC4	20162.8	-1.0935	0.134958	-8.1025	5.38403e-16	2.83575e-14
ENSG00000175691	ZNF77	1004.01	1.01615	0.125635	8.08807	6.06176e-16	3.18306e-14
ENSG00000011566	MAP4K3	1241.87	1.01004	0.125217	8.06638	7.24108e-16	3.77949e-14
ENSG00000276966	H4C5	22238.3	-1.1567	0.14343	-8.06455	7.35085e-16	3.8253e-14
ENSG00000075420	FNDC3B	2424.35	1.00113	0.124398	8.04781	8.42903e-16	4.37329e-14
ENSG00000277157	H4C4	27619.1	-1.28073	0.159411	-8.03412	9.42504e-16	4.86103e-14
ENSG00000148303	RPL7A	8402.96	-1.0095	0.125762	-8.02708	9.98224e-16	5.13318e-14
ENSG00000140548	ZNF710	1732.57	1.05763	0.131957	8.01502	1.10115e-15	5.61263e-14
ENSG00000119421	NDUFA8	1580.09	-1.03318	0.128943	-8.01266	1.12249e-15	5.70469e-14
ENSG00000205927	OLIG2	359.948	1.19723	0.149773	7.99363	1.3102e-15	6.52509e-14
ENSG00000129474	AJUBA	1078.58	1.059	0.132681	7.98157	1.44488e-15	7.15483e-14
ENSG00000278463	H2AC4	7511.4	-1.21538	0.152458	-7.97188	1.56284e-15	7.65177e-14
ENSG00000125356	NDUFA1	2087.56	-1.30076	0.163302	-7.96534	1.64768e-15	8.04447e-14
ENSG00000198464	ZNF480	740.276	-1.0347	0.130142	-7.95053	1.85721e-15	8.96671e-14
ENSG00000168811	IL12A	134.727	2.08276	0.262042	7.94818	1.89264e-15	9.11248e-14
ENSG00000131015	ULBP2	429.288	1.34055	0.168673	7.94762	1.90134e-15	9.12904e-14
ENSG00000173660	UQCRH	3474.46	-1.26013	0.158986	-7.926	2.26325e-15	1.07774e-13
ENSG00000233954	UQCRHL	3087.32	-1.22037	0.154244	-7.91194	2.53404e-15	1.20339e-13
ENSG00000131495	NDUFA2	653.358	-1.37211	0.173906	-7.88994	3.02323e-15	1.42403e-13
ENSG00000126267	COX6B1	1547.18	-1.39067	0.176511	-7.8787	3.30815e-15	1.55402e-13
ENSG00000168994	PXDC1	517.12	1.14114	0.145117	7.8636	3.73236e-15	1.73455e-13
ENSG00000168615	ADAM9	1487.58	1.0223	0.130507	7.83331	4.75195e-15	2.18502e-13
ENSG00000118946	PCDH17	761.738	-1.13625	0.14511	-7.8303	4.86726e-15	2.23213e-13
ENSG00000163545	NUAK2	179.975	1.55149	0.198177	7.82884	4.92386e-15	2.25215e-13
ENSG00000169427	KCNK9	45.7149	3.29413	0.422309	7.8003	6.17587e-15	2.81002e-13
ENSG00000092841	MYL6	4618.99	-1.23932	0.159288	-7.78033	7.23329e-15	3.27401e-13
ENSG00000132326	PER2	744.281	1.2658	0.162758	7.77718	7.41582e-15	3.33923e-13
ENSG00000196747	H2AC13	12273.8	-1.10319	0.141845	-7.77738	7.40446e-15	3.33923e-13
ENSG00000187764	SEMA4D	806.087	1.07872	0.138718	7.77637	7.46345e-15	3.352e-13
ENSG00000168003	SLC3A2	13281.8	1.01618	0.130811	7.76832	7.95342e-15	3.55369e-13
ENSG00000187479	C11orf96	89.9412	2.14859	0.276572	7.76864	7.93333e-15	3.55369e-13
ENSG00000171786	NHLH1	126.225	2.09121	0.26949	7.75989	8.50019e-15	3.78825e-13
ENSG00000162733	DDR2	2434.79	1.00895	0.130267	7.74525	9.53906e-15	4.21879e-13
ENSG00000165502	RPL36AL	3358.01	-1.08453	0.140231	-7.7339	1.04304e-14	4.60129e-13
ENSG00000197837	H4-16	5344.86	-1.07355	0.139152	-7.71494	1.21035e-14	5.24614e-13
ENSG00000169991	IFFO2	1172.73	1.10162	0.142847	7.71193	1.2393e-14	5.35826e-13
ENSG00000128045	RASL11B	308.643	1.2235	0.158681	7.71048	1.25349e-14	5.39281e-13
ENSG00000118181	RPS25	3699.02	-1.01585	0.131883	-7.70266	1.33263e-14	5.71913e-13
ENSG00000134333	LDHA	15709.9	-1.00379	0.130713	-7.67934	1.59911e-14	6.81227e-13
ENSG00000169914	OTUD3	2690.61	1.01045	0.131589	7.6788	1.60588e-14	6.8244e-13
ENSG00000164758	MED30	443.014	1.13668	0.148681	7.64513	2.08727e-14	8.76301e-13
ENSG00000130332	LSM7	634.09	-1.34869	0.176693	-7.63296	2.29426e-14	9.58571e-13
ENSG00000118640	VAMP8	351.07	-1.2953	0.170333	-7.60451	2.85986e-14	1.18917e-12
ENSG00000169976	SF3B5	2412.32	-1.14327	0.150733	-7.58469	3.33286e-14	1.37271e-12
ENSG00000177556	ATOX1	587.731	-1.246	0.164277	-7.58473	3.3319e-14	1.37271e-12
ENSG00000120875	DUSP4	371.382	1.23926	0.16349	7.58	3.45542e-14	1.41983e-12
ENSG00000171132	PRKCE	847.979	1.08543	0.143521	7.56289	3.94208e-14	1.61217e-12
ENSG00000122641	INHBA	510.012	3.05058	0.403791	7.55486	4.1931e-14	1.71081e-12
ENSG00000184260	H2AC20	17053.8	-1.05157	0.13929	-7.54952	4.36878e-14	1.77415e-12
ENSG00000188620	HMX3	139.358	1.99735	0.265838	7.51339	5.76138e-14	2.3234e-12
ENSG00000153814	JAZF1	916.125	1.04639	0.139343	7.50945	5.9376e-14	2.3834e-12
ENSG00000107242	PIP5K1B	338.713	1.23795	0.165631	7.47416	7.76968e-14	3.09736e-12
ENSG00000138623	SEMA7A	132.61	1.84952	0.247678	7.46744	8.17724e-14	3.24495e-12
ENSG00000108001	EBF3	1214.93	1.05369	0.141149	7.46506	8.32628e-14	3.29656e-12
ENSG00000136167	LCP1	1073.43	-1.12885	0.151373	-7.45739	8.82538e-14	3.47045e-12
ENSG00000112414	ADGRG6	748.327	1.07705	0.145133	7.42116	1.161e-13	4.50433e-12
ENSG00000134825	TMEM258	884.436	-1.03046	0.138925	-7.41738	1.19463e-13	4.62448e-12
ENSG00000179348	GATA2	2955.72	1.22088	0.1648	7.40822	1.28002e-13	4.92212e-12
ENSG00000213741	RPS29	2497.29	-1.18443	0.16027	-7.39018	1.46626e-13	5.61345e-12
ENSG00000122033	MTIF3	390.776	-1.17086	0.158562	-7.38425	1.53315e-13	5.83101e-12
ENSG00000203760	CENPW	1156.31	-1.16748	0.158258	-7.37708	1.61796e-13	6.11344e-12
ENSG00000137038	DMAC1	1152.91	-1.17455	0.159433	-7.36703	1.74471e-13	6.57806e-12
ENSG00000124635	H2BC11	31075.3	-1.10016	0.149771	-7.3456	2.04831e-13	7.65627e-12
ENSG00000171243	SOSTDC1	116.98	-1.88224	0.256587	-7.33567	2.20612e-13	8.21085e-12
ENSG00000182463	TSHZ2	438.614	-1.16516	0.158888	-7.33322	2.24693e-13	8.34483e-12
ENSG00000139684	ESD	1894.55	-1.00658	0.137422	-7.32475	2.39348e-13	8.87017e-12
ENSG00000205544	TMEM256	406.928	-1.42931	0.195508	-7.31074	2.65671e-13	9.80389e-12
ENSG00000241468	ATP5MF	1259.34	-1.20382	0.164838	-7.30303	2.81365e-13	1.03391e-11
ENSG00000108176	DNAJC12	470.278	-1.20224	0.165063	-7.28353	3.25201e-13	1.18746e-11
ENSG00000013588	GPRC5A	377.451	1.35246	0.185945	7.27345	3.50423e-13	1.2689e-11
ENSG00000116717	GADD45A	2731.45	1.09444	0.151313	7.23291	4.72762e-13	1.69424e-11
ENSG00000177108	ZDHHC22	478.438	-1.07691	0.150043	-7.17736	7.10682e-13	2.50706e-11
ENSG00000071082	RPL31	7273.35	-1.00376	0.140158	-7.16161	7.97341e-13	2.79971e-11
ENSG00000129562	DAD1	2811.87	-1.0916	0.152472	-7.15932	8.10778e-13	2.84116e-11
ENSG00000134590	RTL8C	972.144	-1.01029	0.141155	-7.15735	8.22542e-13	2.87658e-11
ENSG00000115163	CENPA	1198.2	-1.01137	0.142098	-7.1174	1.09979e-12	3.76288e-11
ENSG00000198242	RPL23A	4680.5	-1.05375	0.148396	-7.10095	1.23906e-12	4.21711e-11
ENSG00000183696	UPP1	372.19	1.11018	0.15667	7.0861	1.37947e-12	4.65564e-11
ENSG00000154040	CABYR	403.791	-1.09936	0.155859	-7.05352	1.74443e-12	5.84199e-11
ENSG00000132205	EMILIN2	1520.16	1.03085	0.14633	7.04468	1.85888e-12	6.1895e-11
ENSG00000101452	DHX35	806.51	1.05794	0.150252	7.04109	1.90739e-12	6.33889e-11
ENSG00000221983	UBA52	7088.86	-1.07303	0.152804	-7.02229	2.1826e-12	7.22586e-11
ENSG00000164532	TBX20	407.961	1.2035	0.171577	7.01435	2.3102e-12	7.60484e-11
ENSG00000221886	ZBED8	441.043	-1.28557	0.183314	-7.01295	2.33353e-12	7.66712e-11
ENSG00000125740	FOSB	134.946	1.97703	0.283428	6.97542	3.04958e-12	9.90744e-11
ENSG00000167550	RHEBL1	70.4277	2.09903	0.30246	6.93986	3.92499e-12	1.25636e-10
ENSG00000123349	PFDN5	2126.46	-1.17781	0.170727	-6.89879	5.24464e-12	1.65439e-10
ENSG00000125971	DYNLRB1	1178.48	-1.00822	0.146609	-6.87694	6.11516e-12	1.90822e-10
ENSG00000099617	EFNA2	173.147	1.5664	0.227812	6.87587	6.16115e-12	1.91912e-10
ENSG00000120093	HOXB3	805.917	1.01565	0.148414	6.84339	7.7343e-12	2.38351e-10
ENSG00000162687	KCNT2	385.298	1.12137	0.163923	6.84083	7.87356e-12	2.42213e-10
ENSG00000107984	DKK1	134.161	1.48098	0.217311	6.81503	9.42464e-12	2.89416e-10
ENSG00000188186	LAMTOR4	1175.79	-1.11514	0.164096	-6.79562	1.07844e-11	3.27699e-10
ENSG00000124253	PCK1	42.2863	2.90595	0.428193	6.78654	1.14854e-11	3.48389e-10
ENSG00000112695	COX7A2	2163.4	-1.05604	0.155678	-6.7835	1.17298e-11	3.55185e-10
ENSG00000157766	ACAN	112.23	1.88814	0.278435	6.78125	1.19143e-11	3.60144e-10
ENSG00000176422	SPRYD4	361.681	-1.07771	0.160183	-6.72803	1.7197e-11	5.08336e-10
ENSG00000188092	GPR89B	201.766	1.31546	0.195793	6.71863	1.83443e-11	5.39495e-10
ENSG00000137801	THBS1	61.3829	2.12661	0.316739	6.71407	1.89269e-11	5.55691e-10
ENSG00000164967	RPP25L	968.806	-1.0638	0.158653	-6.70517	2.01173e-11	5.86677e-10
ENSG00000106399	RPA3	1078.74	-1.09723	0.164024	-6.68949	2.23943e-11	6.48726e-10
ENSG00000011021	CLCN6	447.466	1.32011	0.197394	6.6877	2.26704e-11	6.53457e-10
ENSG00000188483	IER5L	233.631	1.63817	0.245329	6.67746	2.43119e-11	6.98454e-10
ENSG00000169020	ATP5ME	507.571	-1.23547	0.185113	-6.67416	2.48656e-11	7.12009e-10
ENSG00000106701	FSD1L	609.968	1.11124	0.166776	6.66304	2.68214e-11	7.62984e-10
ENSG00000095370	SH2D3C	65.1725	2.53608	0.381799	6.64243	3.08546e-11	8.69179e-10
ENSG00000160539	PLPP7	188.843	-1.37521	0.207966	-6.61267	3.77458e-11	1.05816e-09
ENSG00000178700	DHFR2	359.204	-1.15313	0.174493	-6.60846	3.88348e-11	1.08694e-09
ENSG00000160712	IL6R	593.817	1.12339	0.170568	6.58615	4.5139e-11	1.2442e-09
ENSG00000175505	CLCF1	45.4113	2.55219	0.38911	6.55903	5.41578e-11	1.46851e-09
ENSG00000138449	SLC40A1	318.331	1.04341	0.159379	6.54671	5.8817e-11	1.58251e-09
ENSG00000228474	OST4	659.629	-1.03865	0.158734	-6.54337	6.01478e-11	1.61581e-09
ENSG00000185269	NOTUM	108.958	1.76092	0.270487	6.51018	7.50632e-11	1.98279e-09
ENSG00000173157	ADAMTS20	259.316	1.1333	0.174887	6.4802	9.16018e-11	2.39418e-09
ENSG00000198937	CCDC167	588.859	-1.26238	0.194868	-6.47811	9.288e-11	2.42031e-09
ENSG00000183691	NOG	277.274	1.21196	0.187316	6.47013	9.79156e-11	2.53255e-09
ENSG00000168389	MFSD2A	283.333	1.15798	0.179161	6.46333	1.02421e-10	2.63731e-09
ENSG00000189171	S100A13	715.128	-1.12499	0.174623	-6.44238	1.17613e-10	3.00623e-09
ENSG00000095637	SORBS1	426.209	1.08266	0.168412	6.42864	1.28752e-10	3.26692e-09
ENSG00000186166	CCDC84	394.285	1.45751	0.228832	6.36935	1.89834e-10	4.70014e-09
ENSG00000185950	IRS2	195.244	1.25631	0.198156	6.33998	2.29791e-10	5.60956e-09
ENSG00000165566	AMER2	122.081	1.46098	0.230547	6.33702	2.34247e-10	5.68637e-09
ENSG00000198258	UBL5	1149.94	-1.07277	0.16939	-6.33312	2.4026e-10	5.82421e-09
ENSG00000124194	GDAP1L1	35.7043	2.7791	0.438956	6.33117	2.43314e-10	5.89002e-09
ENSG00000111696	NT5DC3	1678.25	1.01223	0.160054	6.3243	2.54382e-10	6.10694e-09
ENSG00000204682	MIR1915HG	386.877	-1.24484	0.19687	-6.32314	2.56302e-10	6.14452e-09
ENSG00000127080	IPPK	315.472	1.02258	0.162191	6.30475	2.88657e-10	6.84468e-09
ENSG00000128594	LRRC4	313.84	1.38778	0.220126	6.30446	2.89197e-10	6.84813e-09
ENSG00000132432	SEC61G	517.644	-1.29372	0.205574	-6.29323	3.10936e-10	7.31309e-09
ENSG00000125816	NKX2-4	501.622	1.11963	0.177978	6.29082	3.15784e-10	7.40708e-09
ENSG00000167995	BEST1	112.42	1.45867	0.233656	6.24281	4.2978e-10	9.87949e-09
ENSG00000187678	SPRY4	31.3812	3.27554	0.524706	6.24263	4.30285e-10	9.87949e-09
ENSG00000178449	COX14	521.882	-1.0294	0.165207	-6.23098	4.63528e-10	1.05453e-08
ENSG00000187837	H1-2	109794	-1.01829	0.16342	-6.23111	4.63139e-10	1.05453e-08
ENSG00000272968	RBAK-RBAKDN	197.092	1.22231	0.1975	6.18888	6.05913e-10	1.35714e-08
ENSG00000250254	PTTG2	320.621	-1.13506	0.183621	-6.18153	6.34849e-10	1.42012e-08
ENSG00000130222	GADD45G	66.7154	1.90371	0.309038	6.16011	7.26947e-10	1.61161e-08
ENSG00000164611	PTTG1	1769.57	-1.06021	0.173679	-6.10443	1.0317e-09	2.23591e-08
ENSG00000117450	PRDX1	5540.94	-1.00389	0.164583	-6.09963	1.06316e-09	2.29549e-08
ENSG00000120708	TGFBI	24.1019	5.74922	0.943936	6.09068	1.1243e-09	2.41254e-08
ENSG00000283149	NA	236.722	-1.46458	0.240507	-6.08956	1.13223e-09	2.42356e-08
ENSG00000077092	RARB	654.502	-1.05479	0.175885	-5.99703	2.0096e-09	4.15325e-08
ENSG00000108018	SORCS1	110.66	1.56102	0.262234	5.95275	2.63681e-09	5.36028e-08
ENSG00000114200	BCHE	340.886	-1.07474	0.180855	-5.94252	2.80669e-09	5.68568e-08
ENSG00000176907	TCIM	287.079	1.48878	0.250655	5.93958	2.85761e-09	5.78209e-08
ENSG00000186352	ANKRD37	51.2301	2.14901	0.363073	5.91896	3.23974e-09	6.48732e-08
ENSG00000187193	MT1X	110.462	-1.63512	0.277165	-5.89945	3.64712e-09	7.24463e-08
ENSG00000196517	SLC6A9	308.278	1.1	0.186567	5.89598	3.72471e-09	7.3819e-08
ENSG00000105792	CFAP69	227.763	1.14656	0.195353	5.86918	4.37946e-09	8.572e-08
ENSG00000073861	TBX21	45.7824	2.19927	0.375063	5.86373	4.5258e-09	8.83854e-08
ENSG00000198960	ARMCX6	194.107	-1.18924	0.203245	-5.85125	4.87898e-09	9.44339e-08
ENSG00000176428	VPS37D	290.502	1.13564	0.194423	5.84108	5.18638e-09	9.99385e-08
ENSG00000160271	RALGDS	235.262	1.10881	0.190581	5.81803	5.95454e-09	1.13358e-07
ENSG00000130176	CNN1	25.5865	3.21757	0.553847	5.8095	6.26587e-09	1.18635e-07
ENSG00000163273	NPPC	109.086	1.50128	0.258643	5.80445	6.4578e-09	1.21739e-07
ENSG00000140873	ADAMTS18	42.8802	2.25344	0.389659	5.7831	7.33348e-09	1.36179e-07
ENSG00000107249	GLIS3	275.512	1.06743	0.184624	5.78163	7.39793e-09	1.37229e-07
ENSG00000171951	SCG2	50.2866	2.0151	0.349255	5.76973	7.9399e-09	1.46566e-07
ENSG00000187140	FOXD3	255.647	1.1134	0.193153	5.76432	8.19874e-09	1.50319e-07
ENSG00000176731	RBIS	293.866	-1.0969	0.190298	-5.76413	8.208e-09	1.5033e-07
ENSG00000163734	CXCL3	34.9233	2.67258	0.464672	5.75154	8.84351e-09	1.60615e-07
ENSG00000255508	TUT1	102.138	1.4298	0.251193	5.69203	1.25538e-08	2.23107e-07
ENSG00000173436	MICOS10	337.757	-1.13058	0.198734	-5.68892	1.27844e-08	2.2674e-07
ENSG00000127528	KLF2	77.1293	1.94166	0.342022	5.677	1.37078e-08	2.4213e-07
ENSG00000232434	AJM1	125.048	1.59776	0.283369	5.63846	1.7158e-08	2.97035e-07
ENSG00000067191	CACNB1	142.681	1.24938	0.222125	5.62467	1.85865e-08	3.19222e-07
ENSG00000163083	INHBB	220.209	1.15787	0.206473	5.60786	2.04841e-08	3.50426e-07
ENSG00000176928	GCNT4	73.6497	1.59604	0.285174	5.59672	2.18442e-08	3.71137e-07
ENSG00000136099	PCDH8	221.134	1.00649	0.179946	5.59329	2.22802e-08	3.77071e-07
ENSG00000244405	ETV5	141.875	1.61366	0.288518	5.59292	2.23277e-08	3.77508e-07
ENSG00000125995	ROMO1	975.864	-1.03907	0.186225	-5.57964	2.41014e-08	4.05524e-07
ENSG00000115255	REEP6	183.18	-1.14987	0.206104	-5.57908	2.41794e-08	4.06442e-07
ENSG00000125148	MT2A	123.815	-1.66398	0.298289	-5.57841	2.42726e-08	4.07615e-07
ENSG00000198576	ARC	106.521	1.62159	0.291126	5.57005	2.5467e-08	4.26849e-07
ENSG00000116254	CHD5	73.8999	1.81182	0.326015	5.55748	2.737e-08	4.56105e-07
ENSG00000196754	S100A2	32.6097	2.56731	0.463515	5.53878	3.04584e-08	5.06116e-07
ENSG00000091986	CCDC80	201.991	-1.05427	0.190544	-5.53295	3.14897e-08	5.20764e-07
ENSG00000268043	NBPF12	448.251	1.12498	0.203989	5.5149	3.48985e-08	5.71159e-07
ENSG00000204152	TIMM23B	336.614	1.04003	0.188734	5.51053	3.57745e-08	5.84151e-07
ENSG00000168772	CXXC4	198.608	-1.02015	0.185395	-5.5026	3.74236e-08	6.09615e-07
ENSG00000187475	H1-6	131.948	-1.42292	0.25982	-5.47655	4.33701e-08	6.96044e-07
ENSG00000128165	ADM2	248.941	1.24118	0.226865	5.47103	4.4743e-08	7.14777e-07
ENSG00000163064	EN1	213.808	1.07898	0.197273	5.46948	4.51359e-08	7.20392e-07
ENSG00000073331	ALPK1	500.348	-1.00588	0.184411	-5.45458	4.9089e-08	7.74243e-07
ENSG00000277775	H3C7	4239.57	-1.78103	0.327694	-5.43504	5.47831e-08	8.57052e-07
ENSG00000099625	CBARP	175.696	1.14371	0.211529	5.40688	6.41335e-08	9.8909e-07
ENSG00000128016	ZFP36	52.8059	2.06622	0.382526	5.40151	6.60816e-08	1.01463e-06
ENSG00000188573	FBLL1	130.314	1.20779	0.224849	5.37155	7.80618e-08	1.18188e-06
ENSG00000265763	ZNF488	144.55	-1.1805	0.219932	-5.36759	7.9795e-08	1.20601e-06
ENSG00000204767	INSYN2B	67.25	-1.8365	0.34283	-5.35688	8.46697e-08	1.27195e-06
ENSG00000188610	FAM72B	112.359	-1.30149	0.243829	-5.33771	9.41275e-08	1.40504e-06
ENSG00000119888	EPCAM	90.4827	1.46778	0.275432	5.32903	9.8741e-08	1.46936e-06
ENSG00000159784	FAM131B	196.427	1.06981	0.20164	5.30558	1.12316e-07	1.65157e-06
ENSG00000171223	JUNB	440.176	1.04199	0.196406	5.30528	1.125e-07	1.65288e-06
ENSG00000119508	NR4A3	122.197	1.33286	0.252148	5.28602	1.25005e-07	1.81513e-06
ENSG00000100593	ISM2	62.1437	1.60368	0.303559	5.28291	1.27147e-07	1.84162e-06
ENSG00000185201	IFITM2	127.658	-1.37623	0.26163	-5.26022	1.43881e-07	2.04984e-06
ENSG00000135211	TMEM60	270.885	-1.04107	0.198101	-5.25523	1.47836e-07	2.09758e-06
ENSG00000142700	DMRTA2	164.75	1.15685	0.220642	5.24312	1.5788e-07	2.23446e-06
ENSG00000164438	TLX3	71.3332	1.91106	0.366035	5.22099	1.77971e-07	2.48659e-06
ENSG00000196639	HRH1	164.956	1.26244	0.243025	5.19469	2.05059e-07	2.83543e-06
ENSG00000228594	FNDC10	140.72	-1.23267	0.239049	-5.15655	2.51543e-07	3.41835e-06
ENSG00000168348	INSM2	43.3966	1.95429	0.388686	5.02793	4.958e-07	6.32245e-06
ENSG00000128242	GAL3ST1	72.581	1.50462	0.299629	5.02161	5.12402e-07	6.51503e-06
ENSG00000043591	ADRB1	61.5412	1.7769	0.355377	5.00005	5.73157e-07	7.22935e-06
ENSG00000100276	RASL10A	43.1194	1.91096	0.385528	4.95673	7.16893e-07	8.88753e-06
ENSG00000140280	LYSMD2	104.366	1.22939	0.248863	4.94004	7.81053e-07	9.62118e-06
ENSG00000179085	DPM3	136.372	-1.46924	0.299017	-4.91357	8.94333e-07	1.08778e-05
ENSG00000164379	FOXQ1	31.6525	2.30506	0.470435	4.89985	9.59098e-07	1.15845e-05
ENSG00000166670	MMP10	13.7938	6.43129	1.31267	4.89941	9.61267e-07	1.16026e-05
ENSG00000128645	HOXD1	55.1304	1.75666	0.359689	4.88384	1.04039e-06	1.24197e-05
ENSG00000186469	GNG2	274.67	-1.02736	0.210609	-4.87805	1.07141e-06	1.27287e-05
ENSG00000105404	RABAC1	368.691	-1.09323	0.22546	-4.84888	1.24158e-06	1.44583e-05
ENSG00000177854	TMEM187	136.855	-1.243	0.257642	-4.82452	1.40339e-06	1.61752e-05
ENSG00000148483	TMEM236	115.093	1.48101	0.308331	4.80331	1.56064e-06	1.77639e-05
ENSG00000235194	PPP1R3E	197.613	-1.04328	0.218161	-4.78214	1.73443e-06	1.95308e-05
ENSG00000175592	FOSL1	153.252	1.4737	0.313786	4.69651	2.64639e-06	2.86229e-05
ENSG00000260314	MRC1	61.9826	1.52012	0.327818	4.63709	3.53347e-06	3.67977e-05
ENSG00000105550	FGF21	25.9241	2.66638	0.575727	4.63133	3.63332e-06	3.77019e-05
ENSG00000197728	RPS26	248.444	-1.01303	0.218775	-4.63045	3.6488e-06	3.78174e-05
ENSG00000205592	MUC19	113.81	-1.22499	0.264959	-4.62331	3.77665e-06	3.89566e-05
ENSG00000130487	KLHDC7B	13.2942	5.46163	1.18228	4.61956	3.84559e-06	3.95738e-05
ENSG00000164604	GPR85	145.952	-1.15474	0.250782	-4.60457	4.13314e-06	4.20598e-05
ENSG00000128917	DLL4	58.7039	1.47768	0.322585	4.58075	4.63303e-06	4.65472e-05
ENSG00000156875	MFSD14A	200.193	1.00932	0.221373	4.55935	5.13115e-06	5.10793e-05
ENSG00000168267	PTF1A	19.4936	2.79059	0.61499	4.53762	5.68916e-06	5.6009e-05
ENSG00000168542	COL3A1	93.8	-1.38854	0.306703	-4.52733	5.97343e-06	5.83938e-05
ENSG00000137960	GIPC2	55.1363	1.59122	0.352107	4.51914	6.20918e-06	6.03643e-05
ENSG00000108551	RASD1	33.3309	1.94017	0.429743	4.51473	6.3399e-06	6.14921e-05
ENSG00000180739	S1PR5	115.968	-1.09712	0.244203	-4.49264	7.0346e-06	6.73655e-05
ENSG00000185885	IFITM1	117.796	-1.20521	0.269999	-4.46377	8.05308e-06	7.64032e-05
ENSG00000268223	ARL14EPL	6.95948	6.42655	1.44141	4.45852	8.25278e-06	7.80422e-05
ENSG00000198535	C2CD4A	28.0401	2.05759	0.462016	4.45351	8.44771e-06	7.97553e-05
ENSG00000080824	HSP90AA1	73884.6	1.30226	0.293309	4.43988	9.00105e-06	8.44934e-05
ENSG00000138622	HCN4	35.3012	1.9406	0.437105	4.43967	9.0097e-06	8.45103e-05
ENSG00000170214	ADRA1B	106.273	1.16767	0.26327	4.43527	9.1958e-06	8.60303e-05
ENSG00000163803	PLB1	6.68358	6.36408	1.4367	4.42966	9.43831e-06	8.81931e-05
ENSG00000275379	H3C11	61.1716	-1.63629	0.370377	-4.41789	9.96683e-06	9.25887e-05
ENSG00000115596	WNT6	21.2368	2.33336	0.530911	4.395	1.1077e-05	0.00010176
ENSG00000146453	PNLDC1	58.134	1.38794	0.316455	4.38591	1.15502e-05	0.000105549
ENSG00000118407	FILIP1	80.9651	-1.26514	0.289482	-4.37036	1.24045e-05	0.000112293
ENSG00000137218	FRS3	117.672	1.1351	0.260075	4.3645	1.27415e-05	0.000114866
ENSG00000113430	IRX4	20.6695	2.35793	0.543696	4.33685	1.4454e-05	0.000128636
ENSG00000101096	NFATC2	113.265	1.22047	0.28143	4.33668	1.44654e-05	0.000128671
ENSG00000164946	FREM1	39.3107	-1.80486	0.417367	-4.32438	1.52961e-05	0.000135644
ENSG00000107742	SPOCK2	85.1314	1.20506	0.280636	4.29404	1.75455e-05	0.000153554
ENSG00000186340	THBS2	40.4544	1.86327	0.436491	4.26873	1.96585e-05	0.000170331
ENSG00000112333	NR2E1	94.3409	1.15327	0.27019	4.26835	1.96921e-05	0.000170537
ENSG00000169758	TMEM266	172.61	-1.06796	0.251001	-4.25481	2.0923e-05	0.00018012
ENSG00000127666	TICAM1	93.4939	1.21685	0.287085	4.23863	2.24884e-05	0.000192453
ENSG00000173575	CHD2	6366.37	1.23847	0.297848	4.15807	3.2095e-05	0.000263891
ENSG00000187987	ZSCAN23	114.514	-1.12176	0.270501	-4.14697	3.36899e-05	0.000274784
ENSG00000114698	PLSCR4	78.9878	1.18293	0.285387	4.145	3.39821e-05	0.000276907
ENSG00000141052	MYOCD	9.90844	5.0385	1.21771	4.13768	3.50841e-05	0.000284952
ENSG00000239474	KLHL41	85.8748	-1.1031	0.268299	-4.11146	3.93169e-05	0.000314626
ENSG00000130208	APOC1	134.675	-1.03498	0.251752	-4.11113	3.93723e-05	0.000314924
ENSG00000171056	SOX7	117.31	1.12047	0.273044	4.10362	4.06736e-05	0.000323694
ENSG00000100290	BIK	100.057	1.02329	0.249685	4.09832	4.16165e-05	0.000330744
ENSG00000027869	SH2D2A	69.8245	-1.19156	0.291041	-4.09413	4.23754e-05	0.000335548
ENSG00000188766	SPRED3	71.7634	1.18409	0.2895	4.09014	4.31108e-05	0.000340905
ENSG00000006128	TAC1	73.6484	1.12512	0.276327	4.07168	4.66761e-05	0.000365293
ENSG00000014257	ACPP	49.3837	-1.49138	0.367329	-4.06007	4.90579e-05	0.00038151
ENSG00000132357	CARD6	160.492	-1.01588	0.251465	-4.03986	5.34824e-05	0.000412047
ENSG00000167157	PRRX2	95.3967	1.14544	0.285341	4.01427	5.96292e-05	0.000454768
ENSG00000140451	PIF1	107.447	-1.02449	0.256566	-3.99308	6.522e-05	0.000493508
ENSG00000169393	ELSPBP1	34.6634	1.60104	0.40166	3.98606	6.71783e-05	0.000506342
ENSG00000153294	ADGRF4	7.55843	5.55827	1.39798	3.97591	7.01097e-05	0.000525475
ENSG00000184584	STING1	97.8394	-1.04305	0.262899	-3.96751	7.26279e-05	0.000542245
ENSG00000119938	PPP1R3C	108.704	1.35236	0.341166	3.96394	7.37223e-05	0.000549
ENSG00000184731	FAM110C	68.5288	1.24153	0.313221	3.96377	7.37754e-05	0.00054916
ENSG00000073737	DHRS9	9.42378	3.9248	0.995381	3.94301	8.04652e-05	0.000593367
ENSG00000110900	TSPAN11	246.21	-1.01006	0.256304	-3.94086	8.11916e-05	0.000597456
ENSG00000099260	PALMD	79.8114	-1.10793	0.284389	-3.89583	9.78617e-05	0.000703738
ENSG00000140961	OSGIN1	26.2058	2.18055	0.561145	3.88589	0.000101955	0.000729223
ENSG00000106483	SFRP4	82.7041	1.08431	0.280308	3.8683	0.000109595	0.000777815
ENSG00000187398	LUZP2	40.6639	1.44082	0.373323	3.85946	0.000113639	0.000803566
ENSG00000179674	ARL14	19.7691	2.53574	0.65849	3.85085	0.000117711	0.000828648
ENSG00000168453	HR	31.2128	1.6412	0.428894	3.82659	0.00012993	0.0009026
ENSG00000113749	HRH2	12.9976	-2.95401	0.775539	-3.80897	0.000139545	0.000960185
ENSG00000119737	GPR75	92.2106	1.23612	0.324995	3.8035	0.000142667	0.000979732
ENSG00000187554	TLR5	84.7775	-1.0382	0.273251	-3.79943	0.000145028	0.000993979
ENSG00000150779	TIMM8B	1458.99	-1.17232	0.309994	-3.78176	0.000155724	0.0010577
ENSG00000184564	SLITRK6	25.5547	-2.08271	0.55177	-3.7746	0.000160265	0.00108557
ENSG00000139329	LUM	62.8493	-1.24544	0.331573	-3.75615	0.000172544	0.00115479
ENSG00000169169	CPT1C	102.116	-1.11294	0.296315	-3.75593	0.000172701	0.0011554
ENSG00000134259	NGF	15.3676	2.46844	0.663535	3.72014	0.000199114	0.00130646
ENSG00000275993	SIK1B	29.8709	1.61176	0.433268	3.72	0.000199225	0.00130669
ENSG00000164687	FABP5	44.3249	-1.41867	0.382584	-3.70814	0.000208787	0.00136221
ENSG00000165092	ALDH1A1	79.1709	-1.10768	0.302926	-3.65658	0.000255599	0.00162493
ENSG00000028277	POU2F2	43.5391	1.29425	0.354128	3.65474	0.000257446	0.00163548
ENSG00000149781	FERMT3	44.4831	1.46251	0.402185	3.63642	0.000276456	0.00174474
ENSG00000139190	VAMP1	91.9401	-1.00391	0.276449	-3.63143	0.000281852	0.00177239
ENSG00000166401	SERPINB8	22.5614	1.82519	0.502835	3.6298	0.000283643	0.00178236
ENSG00000150991	UBC	59807.4	1.068	0.294277	3.62925	0.000284243	0.00178484
ENSG00000140835	CHST4	16.1573	-2.27768	0.631539	-3.60656	0.000310285	0.00193023
ENSG00000138653	NDST4	51.1039	-1.3761	0.383862	-3.58487	0.000337244	0.00208081
ENSG00000163032	VSNL1	81.5657	-1.0255	0.288377	-3.55612	0.000376378	0.00228415
ENSG00000087589	CASS4	110.633	1.14034	0.320901	3.55354	0.000380081	0.00230583
ENSG00000182993	C12orf60	86.0625	-1.01398	0.285815	-3.54769	0.00038863	0.00235087
ENSG00000166206	GABRB3	64.1795	-1.08557	0.308344	-3.52063	0.000430522	0.00255738
ENSG00000137561	TTPA	57.9004	1.1067	0.314961	3.51377	0.000441793	0.00261718
ENSG00000101204	CHRNA4	63.5819	1.1621	0.331817	3.50224	0.000461367	0.00272478
ENSG00000170627	GTSF1	67.6087	-1.05208	0.300963	-3.49572	0.000472785	0.00278275
ENSG00000074317	SNCB	66.3909	-1.03446	0.297019	-3.4828	0.000496191	0.00290087
ENSG00000134627	PIWIL4	35.2902	1.45815	0.418844	3.48137	0.000498862	0.00291257
ENSG00000203943	SAMD13	66.9697	-1.08176	0.311564	-3.47205	0.000516507	0.00300047
ENSG00000186529	CYP4F3	75.0316	1.32084	0.380701	3.4695	0.000521421	0.00302148
ENSG00000278828	H3C10	27014.1	-1.00972	0.291471	-3.46421	0.000531797	0.00307082
ENSG00000204520	MICA	28.4026	1.80134	0.521718	3.4527	0.000555001	0.00318576
ENSG00000258947	TUBB3	23.3762	1.76848	0.514269	3.43883	0.000584238	0.00333158
ENSG00000250821	EXOC1L	18.64	-2.09937	0.612958	-3.42499	0.00061483	0.0034809
ENSG00000132510	KDM6B	421.658	1.53899	0.450562	3.41571	0.000636153	0.00358062
ENSG00000180720	CHRM4	57.4673	1.09114	0.320731	3.40205	0.000668828	0.00373671
ENSG00000221869	CEBPD	64.0808	1.10284	0.32755	3.36692	0.000760125	0.00417436
ENSG00000110436	SLC1A2	40.8647	1.2564	0.374182	3.35771	0.000785911	0.00430098
ENSG00000177374	HIC1	61.4448	1.04859	0.312564	3.35479	0.000794239	0.00434246
ENSG00000203877	RIPPLY2	24.001	1.66654	0.498241	3.34484	0.000823298	0.00447649
ENSG00000134765	DSC1	23.3886	1.69308	0.507111	3.33867	0.000841794	0.00456606
ENSG00000233024	NA	25.008	1.55993	0.468586	3.32901	0.000871542	0.0046986
ENSG00000204310	AGPAT1	52.9369	-1.0857	0.326319	-3.3271	0.00087754	0.00472361
ENSG00000176723	ZNF843	38.9072	-1.23937	0.372857	-3.32399	0.000887392	0.00476994
ENSG00000129654	FOXJ1	59.5485	3.70297	1.11578	3.31873	0.000904293	0.0048451
ENSG00000183775	KCTD16	50.8967	-1.08626	0.327994	-3.31183	0.000926873	0.00495692
ENSG00000174792	ODAPH	3.9226	-5.24399	1.58387	-3.31088	0.000930029	0.00496921
ENSG00000128253	RFPL2	19.1399	1.89578	0.57282	3.30955	0.000934464	0.00498806
ENSG00000167178	ISLR2	12.7392	2.82134	0.852979	3.30764	0.00094087	0.00500712
ENSG00000179673	RPRML	23.9808	-1.59517	0.482849	-3.30366	0.000954314	0.00506781
ENSG00000105371	ICAM4	50.6912	-1.11445	0.338797	-3.28944	0.00100387	0.00529377
ENSG00000106366	SERPINE1	16.9815	2.03732	0.619645	3.28788	0.00100944	0.00531347
ENSG00000107014	RLN1	36.89	-1.38753	0.422116	-3.28709	0.00101229	0.00532042
ENSG00000185404	SP140L	41.6168	-1.34245	0.408952	-3.28266	0.00102834	0.00539127
ENSG00000105472	CLEC11A	51.9244	-1.22656	0.37416	-3.27817	0.00104482	0.00546494
ENSG00000120094	HOXB1	3.35244	5.37487	1.6412	3.27497	0.00105675	0.0055207
ENSG00000163739	CXCL1	14.7867	2.21444	0.676412	3.2738	0.00106111	0.00553511
ENSG00000122877	EGR2	31.7335	1.50238	0.459575	3.26906	0.00107907	0.00560866
ENSG00000249853	HS3ST5	39.6405	1.20056	0.367941	3.26292	0.0011027	0.00570417
ENSG00000196611	MMP1	6.12261	4.30532	1.32065	3.26001	0.00111409	0.00574942
ENSG00000109321	AREG	26.9978	1.60066	0.492344	3.2511	0.00114958	0.00589753
ENSG00000110619	CARS1	46.5325	1.13658	0.349785	3.24937	0.00115659	0.00592825
ENSG00000100884	CPNE6	12.2808	2.31441	0.721061	3.20973	0.00132858	0.00670693
ENSG00000136542	GALNT5	27.9423	-1.59306	0.49729	-3.20349	0.00135771	0.00683275
ENSG00000196878	LAMB3	23.1149	1.66123	0.52012	3.19392	0.00140353	0.00703222
ENSG00000080031	PTPRH	33.9113	1.29112	0.406079	3.17949	0.00147534	0.0073412
ENSG00000147647	DPYS	22.3846	1.6164	0.509008	3.17559	0.0014953	0.00742566
ENSG00000140519	RHCG	6.47749	4.41362	1.39324	3.16789	0.0015355	0.00761009
ENSG00000185338	SOCS1	20.8672	1.76066	0.556143	3.16584	0.00154638	0.00765093
ENSG00000119922	IFIT2	52.9016	-1.05507	0.334791	-3.15144	0.00162466	0.00798565
ENSG00000173114	LRRN3	21.1542	-1.68863	0.540734	-3.12284	0.00179112	0.0086814
ENSG00000265107	GJA5	15.4914	-2.19697	0.703648	-3.12226	0.00179469	0.00869282
ENSG00000244617	ASPRV1	46.9055	-1.06291	0.340526	-3.12139	0.00180001	0.00871127
ENSG00000164125	GASK1B	32.8743	-1.30839	0.422462	-3.09705	0.00195454	0.00934062
ENSG00000111254	AKAP3	76.8362	-1.09678	0.354407	-3.09469	0.00197022	0.00939488
ENSG00000004848	ARX	9.48724	2.45442	0.79359	3.0928	0.00198275	0.00944948
ENSG00000264058	NA	43.6289	-1.21348	0.39309	-3.08703	0.00202168	0.00960342
ENSG00000129749	CHRNA10	58.3401	1.18495	0.38846	3.05038	0.00228552	0.0106902
ENSG00000213865	NA	43.1493	-1.11758	0.367443	-3.04152	0.0023539	0.0109599
ENSG00000179292	TMEM151A	26.0568	1.42534	0.470196	3.03137	0.00243449	0.0112687
ENSG00000137869	CYP19A1	15.9498	-1.99684	0.659012	-3.03005	0.00244512	0.0113058
ENSG00000162344	FGF19	18.3681	1.74408	0.575874	3.02857	0.00245711	0.0113462
ENSG00000198938	COX3	27518.9	-1.0734	0.357015	-3.00658	0.00264201	0.0120844
ENSG00000176692	FOXC2	13.1828	2.09945	0.69832	3.00643	0.00264334	0.0120873
ENSG00000143614	GATAD2B	34.4715	1.21013	0.406167	2.97939	0.00288823	0.013073
ENSG00000135604	STX11	52.1107	1.08711	0.36638	2.96717	0.00300552	0.0135124
ENSG00000205835	GMNC	33.42	-1.21209	0.413894	-2.9285	0.00340598	0.0149758
ENSG00000188761	BCL2L15	54.1639	1.09619	0.377574	2.90325	0.0036931	0.0160474
ENSG00000150636	CCDC102B	46.0509	-1.00714	0.348611	-2.88902	0.00386442	0.0166834
ENSG00000159409	CELF3	18.379	1.60029	0.554958	2.88363	0.00393123	0.0169172
ENSG00000018280	SLC11A1	11.2812	2.29775	0.79908	2.87549	0.004034	0.0172995
ENSG00000128655	PDE11A	41.4679	-1.02421	0.358143	-2.85978	0.00423928	0.0180375
ENSG00000184408	KCND2	42.7476	-1.06183	0.37511	-2.83072	0.00464433	0.0195172
ENSG00000170748	RBMXL2	23.72	1.37087	0.484902	2.8271	0.00469718	0.0196917
ENSG00000262406	MMP12	4.73694	3.92358	1.40029	2.80198	0.00507907	0.021064
ENSG00000179148	ALOXE3	20.0759	1.43518	0.514879	2.78742	0.00531296	0.0218619
ENSG00000108405	P2RX1	16.605	1.6798	0.602719	2.78704	0.00531917	0.0218771
ENSG00000145536	ADAMTS16	10.0883	2.09317	0.751702	2.78457	0.00535982	0.0220026
ENSG00000148482	SLC39A12	9.12688	2.37447	0.852753	2.78447	0.00536153	0.0220044
ENSG00000225528	NA	28.3474	-1.26301	0.455663	-2.77181	0.00557458	0.0227126
ENSG00000123342	MMP19	35.562	-1.10879	0.400256	-2.77021	0.00560196	0.0227921
ENSG00000241697	TMEFF1	24.1163	1.36171	0.491969	2.76787	0.00564246	0.02292
ENSG00000257315	ZBED6	37.7628	1.1982	0.432898	2.76786	0.00564264	0.02292
ENSG00000078401	EDN1	11.3029	1.9445	0.70482	2.75886	0.00580041	0.0234502
ENSG00000005187	ACSM3	32.3397	-1.18113	0.429065	-2.75281	0.00590865	0.0238003
ENSG00000137868	STRA6	22.8293	1.3545	0.492401	2.75081	0.00594488	0.0239296
ENSG00000123453	SARDH	36.2433	-1.16235	0.422903	-2.7485	0.00598691	0.0240876
ENSG00000114638	UPK1B	22.5944	-1.36565	0.497227	-2.74653	0.00602297	0.0242215
ENSG00000159251	ACTC1	12.3683	1.98919	0.73167	2.7187	0.00655383	0.0260907
ENSG00000103522	IL21R	14.7722	1.83013	0.675077	2.711	0.00670806	0.0266341
ENSG00000274286	ADRA2B	15.5949	1.55666	0.576386	2.70072	0.00691891	0.0272941
ENSG00000122012	SV2C	13.6976	2.05532	0.761306	2.69972	0.0069397	0.0273636
ENSG00000117407	ARTN	17.3948	1.67749	0.623723	2.68948	0.00715627	0.0280711
ENSG00000154175	ABI3BP	43.9443	-1.05043	0.391946	-2.68004	0.00736125	0.0287791
ENSG00000286219	NOTCH2NLC	32.0013	1.13472	0.425952	2.66396	0.00772259	0.0299278
ENSG00000069399	BCL3	39.1951	1.02109	0.38377	2.66069	0.00779817	0.0301503
ENSG00000176092	CRYBG2	33.2127	1.16802	0.440025	2.65445	0.00794381	0.0305874
ENSG00000145864	GABRB2	8.97809	-2.48217	0.935797	-2.65246	0.00799073	0.0307408
ENSG00000181773	GPR3	25.4926	1.25275	0.473285	2.64693	0.00812272	0.0311727
ENSG00000182791	CCDC87	27.3	-1.24366	0.470185	-2.64503	0.0081683	0.0313199
ENSG00000137843	PAK6	23.3314	1.35755	0.513329	2.64461	0.00817859	0.0313456
ENSG00000248329	APELA	6.5086	-3.00847	1.14168	-2.63512	0.00841073	0.032084
ENSG00000107859	PITX3	48.7256	1.05102	0.399072	2.63366	0.00844709	0.032183
ENSG00000174343	CHRNA9	30.8993	1.15515	0.438728	2.63295	0.00846463	0.0322357
ENSG00000185633	NDUFA4L2	41.3521	1.08727	0.41618	2.61249	0.00898844	0.0338963
ENSG00000104413	ESRP1	8.72459	2.14435	0.821361	2.61072	0.0090351	0.0340427
ENSG00000244414	CFHR1	6.60702	-2.62756	1.00755	-2.60788	0.00911047	0.0343044
ENSG00000155066	PROM2	14.0098	1.64745	0.631756	2.60773	0.00911458	0.0343124
ENSG00000106853	PTGR1	21.5185	1.3551	0.520085	2.60554	0.00917301	0.0344801
ENSG00000173585	CCR9	3.72058	-4.13497	1.58775	-2.6043	0.00920631	0.0345679
ENSG00000177688	SUMO4	26.2785	1.35705	0.523923	2.59017	0.00959281	0.0358257
ENSG00000220201	ZGLP1	14.4419	1.88979	0.735999	2.56765	0.010239	0.0378323
ENSG00000137959	IFI44L	24.6253	-1.27472	0.496547	-2.56716	0.0102535	0.0378781
ENSG00000101670	LIPG	13.831	1.62879	0.636378	2.55947	0.0104833	0.0385142
ENSG00000196166	C8orf86	2.1719	4.75597	1.85818	2.55948	0.0104829	0.0385142
ENSG00000187513	GJA4	4.71385	-3.58858	1.40613	-2.5521	0.0107076	0.0391726
ENSG00000189325	BNIP5	2.25403	4.78063	1.88532	2.53572	0.0112217	0.0408556
ENSG00000106038	EVX1	10.0971	2.20446	0.871178	2.53044	0.0113919	0.0413799
ENSG00000142623	PADI1	2.15502	4.72522	1.87349	2.52215	0.011664	0.0421971
ENSG00000142233	NTN5	20.8437	1.31278	0.521055	2.51946	0.0117535	0.042445
ENSG00000179388	EGR3	27.5123	1.31135	0.523752	2.50376	0.0122882	0.04401
ENSG00000148826	NKX6-2	41.533	1.01391	0.405685	2.49925	0.0124457	0.0444462
ENSG00000284723	OR8S1	2.39483	4.90632	1.96388	2.49828	0.0124796	0.044539
ENSG00000131730	CKMT2	27.5074	-1.18365	0.474388	-2.49511	0.0125918	0.0448938
ENSG00000162711	NLRP3	19.0437	1.41374	0.570054	2.48001	0.013138	0.0465737
ENSG00000255663	NA	12.5188	1.63052	0.659233	2.47336	0.0133849	0.0472949
ENSG00000143595	AQP10	8.57018	2.1016	0.852705	2.46463	0.0137154	0.0482289
ENSG00000116014	KISS1R	5.16875	2.93311	1.192	2.46067	0.0138679	0.0486649
ENSG00000136244	IL6	4.96191	2.8786	1.17016	2.46	0.0138937	0.0487162
ENSG00000129455	KLK8	7.26763	-2.45351	0.999289	-2.45525	0.0140786	0.049275
ENSG00000213946	NA	478.582	4.78562	0.206253	23.2026	4.28286e-119	9.34006e-115
ENSG00000269926	NA	11163.3	2.30594	0.159828	14.4276	3.46716e-47	3.78059e-43
ENSG00000263606	NA	2181.5	2.00283	0.149828	13.3675	9.36361e-41	6.80672e-37
ENSG00000230216	NA	475.988	2.55321	0.202061	12.6359	1.33913e-36	7.30091e-33
ENSG00000218358	RAET1K	245.35	2.66747	0.211924	12.5869	2.49243e-36	1.0871e-32
ENSG00000225536	NA	8691.19	1.60368	0.134923	11.8859	1.40153e-32	5.0941e-29
ENSG00000254612	NA	4227.42	1.42484	0.120332	11.841	2.39665e-32	7.4666e-29
ENSG00000250033	SLC7A11-AS1	623.914	1.92611	0.164232	11.728	9.16057e-32	2.49717e-28
ENSG00000165121	NA	533.914	1.72738	0.154941	11.1486	7.27102e-29	1.76185e-25
ENSG00000233020	NA	541.641	1.86594	0.172735	10.8023	3.35613e-27	7.31904e-24
ENSG00000196204	RNF216P1	1896.72	1.35158	0.130396	10.3652	3.57107e-25	7.0798e-22
ENSG00000232202	NA	226.759	2.15381	0.211029	10.2062	1.85986e-24	3.11999e-21
ENSG00000249306	LINC01411	121.065	3.0506	0.298842	10.2081	1.82424e-24	3.11999e-21
ENSG00000124549	BTN2A3P	704.739	1.68873	0.165996	10.1733	2.60843e-24	4.06319e-21
ENSG00000259050	NA	317.53	2.08864	0.208639	10.0108	1.3668e-23	1.98715e-20
ENSG00000220875	NA	72.8139	3.58892	0.363501	9.8732	5.44028e-23	7.31937e-20
ENSG00000273010	NA	665.953	1.6456	0.166754	9.86842	5.70567e-23	7.31937e-20
ENSG00000272114	NA	207.955	2.15582	0.21967	9.8139	9.81009e-23	1.18855e-19
ENSG00000230787	NA	1495.01	1.4241	0.146748	9.70438	2.88834e-22	3.31521e-19
ENSG00000224781	NA	2525.25	1.26418	0.130777	9.66666	4.17804e-22	4.55573e-19
ENSG00000225217	NA	1499.57	8.47181	0.876921	9.66085	4.42159e-22	4.59171e-19
ENSG00000251022	THAP9-AS1	4648.49	1.17923	0.124389	9.48018	2.53845e-21	2.5163e-18
ENSG00000229207	NA	318.113	1.90245	0.20313	9.36565	7.55825e-21	7.16653e-18
ENSG00000228938	NA	1221.7	-1.55658	0.166783	-9.33302	1.02901e-20	9.35027e-18
ENSG00000202515	VTRNA1-3	703.918	1.43957	0.154379	9.32488	1.11105e-20	9.69188e-18
ENSG00000177855	NA	5747.67	1.18205	0.129238	9.14631	5.89101e-20	4.9412e-17
ENSG00000214248	NA	1754.44	1.36212	0.149918	9.08576	1.0298e-19	8.31776e-17
ENSG00000183199	NA	21986.8	1.27834	0.141349	9.04383	1.51274e-19	1.17821e-16
ENSG00000215007	NA	3894.78	1.22885	0.136423	9.00767	2.10478e-19	1.58279e-16
ENSG00000228409	NA	516.938	1.64246	0.182681	8.99089	2.45231e-19	1.78266e-16
ENSG00000253810	NA	377.339	1.53145	0.171811	8.91356	4.94187e-19	3.47652e-16
ENSG00000269091	NA	282.299	1.62965	0.183019	8.90423	5.37555e-19	3.66344e-16
ENSG00000256928	NA	560.399	1.27756	0.14699	8.69152	3.57607e-18	2.36324e-15
ENSG00000224962	NA	394.791	1.55915	0.180469	8.63944	5.64905e-18	3.62337e-15
ENSG00000205940	NA	2478.44	1.2509	0.147808	8.46305	2.60477e-17	1.62299e-14
ENSG00000225420	LOC101928371	585.001	1.33589	0.157951	8.45759	2.7296e-17	1.65353e-14
ENSG00000231878	NA	835.494	-1.39363	0.165717	-8.40968	4.11117e-17	2.42314e-14
ENSG00000186162	CIDECP1	513.784	1.30239	0.15537	8.38248	5.18219e-17	2.97403e-14
ENSG00000263781	NA	706.538	-1.76844	0.211337	-8.36785	5.86798e-17	3.28125e-14
ENSG00000284707	NA	7244.82	1.17231	0.141965	8.25777	1.48414e-16	8.09155e-14
ENSG00000253173	NA	1715.81	-1.21789	0.14922	-8.16172	3.30275e-16	1.75674e-13
ENSG00000284697	NA	512.216	1.28107	0.157891	8.11368	4.91081e-16	2.54988e-13
ENSG00000272150	NBPF25P	92.393	2.40141	0.296211	8.1071	5.18423e-16	2.62925e-13
ENSG00000280385	NA	1233.87	1.43949	0.177981	8.08791	6.06949e-16	3.00826e-13
ENSG00000205763	RP9P	351.762	1.46474	0.182084	8.04429	8.67462e-16	4.20391e-13
ENSG00000254589	NA	267.862	1.60958	0.202292	7.9567	1.76694e-15	8.37682e-13
ENSG00000261668	NA	378.504	1.61199	0.203973	7.90299	2.72293e-15	1.26344e-12
ENSG00000248498	ASNSP1	146.606	2.07842	0.26359	7.88506	3.14379e-15	1.42833e-12
ENSG00000213178	NA	1925.25	-1.1881	0.153672	-7.7314	1.06366e-14	4.73394e-12
ENSG00000279095	NA	581.191	1.23438	0.15991	7.71921	1.17057e-14	5.10556e-12
ENSG00000226666	NA	7066.59	1.0078	0.131222	7.6801	1.58962e-14	6.79732e-12
ENSG00000279086	NA	306.597	1.36317	0.178788	7.62449	2.44998e-14	1.02748e-11
ENSG00000180211	NA	6394.17	-1.18428	0.156324	-7.57578	3.56971e-14	1.46883e-11
ENSG00000235449	NA	718.971	-1.30896	0.173987	-7.52334	5.33949e-14	2.15636e-11
ENSG00000237714	P4HA2-AS1	369.25	1.67536	0.222996	7.51296	5.78045e-14	2.292e-11
ENSG00000198618	NA	3940.27	-1.22862	0.164019	-7.49071	6.85044e-14	2.66776e-11
ENSG00000227590	NA	154.395	-1.84582	0.246733	-7.48103	7.37441e-14	2.82142e-11
ENSG00000270022	NA	412.153	1.40759	0.188427	7.4702	8.00733e-14	3.01076e-11
ENSG00000262470	NA	775.401	1.06879	0.14313	7.46726	8.18807e-14	3.02653e-11
ENSG00000237101	LOC101927164	493.52	1.13532	0.152619	7.4389	1.01525e-13	3.6901e-11
ENSG00000242902	FLNC-AS1	170.153	1.73655	0.234186	7.41524	1.21405e-13	4.34033e-11
ENSG00000261409	NA	3413.54	-1.05622	0.142658	-7.40387	1.32269e-13	4.65245e-11
ENSG00000235957	NA	664.559	-1.26006	0.170559	-7.38782	1.49257e-13	5.16666e-11
ENSG00000212643	NA	1349.65	1.35593	0.185227	7.32039	2.47258e-13	8.29571e-11
ENSG00000260727	NA	135.512	2.07981	0.284456	7.31154	2.64091e-13	8.7262e-11
ENSG00000250302	LINC01618	290.249	1.29641	0.177684	7.29612	2.96177e-13	9.64035e-11
ENSG00000267742	NA	729.423	1.06084	0.146507	7.2409	4.45707e-13	1.40869e-10
ENSG00000256093	NA	112.364	-1.90719	0.264688	-7.20541	5.78701e-13	1.8029e-10
ENSG00000213935	NA	749.692	-1.15071	0.160059	-7.18929	6.5128e-13	2.00044e-10
ENSG00000207205	RNVU1-15	774.182	1.38193	0.192441	7.18105	6.91793e-13	2.09536e-10
ENSG00000284669	NA	115.255	2.36852	0.330214	7.17268	7.35434e-13	2.19703e-10
ENSG00000224411	NA	20550.5	1.40283	0.195841	7.16309	7.88791e-13	2.32459e-10
ENSG00000251463	NA	584.603	1.05885	0.148221	7.14373	9.08328e-13	2.64118e-10
ENSG00000249087	ZNF436-AS1	166.054	1.64447	0.230519	7.13379	9.76457e-13	2.80192e-10
ENSG00000225648	SBDSP1	1072.17	1.02197	0.143858	7.10401	1.2119e-12	3.43234e-10
ENSG00000099251	HSD17B7P2	190.798	1.43777	0.203277	7.07297	1.51652e-12	4.18637e-10
ENSG00000218502	NA	1767.23	-1.22062	0.174151	-7.00896	2.40095e-12	6.46418e-10
ENSG00000204241	LINC02731	29.1491	4.30178	0.614281	7.00295	2.50631e-12	6.66557e-10
ENSG00000219451	RPL23P8	2196.8	-1.18875	0.171038	-6.95022	3.64705e-12	9.5825e-10
ENSG00000181524	NA	6656.53	-1.13773	0.163804	-6.94566	3.76699e-12	9.77982e-10
ENSG00000269889	NA	48.3593	2.89549	0.417682	6.93229	4.14086e-12	1.0624e-09
ENSG00000267278	NA	141.426	1.83835	0.265912	6.91337	4.73277e-12	1.20014e-09
ENSG00000241772	NA	302.927	1.23945	0.179575	6.90212	5.12339e-12	1.26967e-09
ENSG00000242083	NA	521.518	-1.14088	0.165265	-6.90333	5.07964e-12	1.26967e-09
ENSG00000259514	NA	445.882	1.44486	0.209932	6.88251	5.88074e-12	1.44098e-09
ENSG00000264769	NA	169.703	1.87625	0.272699	6.8803	5.97284e-12	1.44728e-09
ENSG00000233648	NA	104.105	-1.99421	0.291322	-6.84538	7.62738e-12	1.82789e-09
ENSG00000219642	NA	625.499	1.11892	0.16385	6.82892	8.55539e-12	1.98485e-09
ENSG00000241741	NA	3285.9	-1.03382	0.151379	-6.82935	8.52989e-12	1.98485e-09
ENSG00000267165	NA	559.813	1.00446	0.147236	6.82206	8.97423e-12	2.06011e-09
ENSG00000255581	NA	1357.85	1.03137	0.151309	6.81629	9.34222e-12	2.10036e-09
ENSG00000257376	NA	1111.72	1.02649	0.150662	6.81322	9.5441e-12	2.12385e-09
ENSG00000283016	NA	248.375	-1.55043	0.228207	-6.79396	1.09093e-11	2.40314e-09
ENSG00000124399	NA	664.972	-1.10844	0.164397	-6.74247	1.55719e-11	3.39592e-09
ENSG00000178503	NA	271.74	1.20855	0.179687	6.72587	1.74547e-11	3.76883e-09
ENSG00000118976	NA	792.199	1.12644	0.167762	6.71452	1.88682e-11	4.03409e-09
ENSG00000223650	NA	325.52	1.26673	0.189427	6.68716	2.27544e-11	4.81774e-09
ENSG00000227973	NA	564.841	-1.3142	0.196958	-6.67249	2.515e-11	5.22353e-09
ENSG00000197588	KLKP1	33.1625	3.34466	0.502261	6.65921	2.75311e-11	5.66413e-09
ENSG00000223922	NA	149.512	1.94671	0.29269	6.65107	2.90963e-11	5.9302e-09
ENSG00000258581	NA	222.889	-1.46288	0.22173	-6.5976	4.17871e-11	8.4379e-09
ENSG00000262074	SNORD3B-2	431.731	1.12717	0.172271	6.543	6.02957e-11	1.20636e-08
ENSG00000262202	NA	274.864	1.34171	0.20557	6.52676	6.7206e-11	1.33239e-08
ENSG00000226167	AP4B1-AS1	396.238	1.09142	0.16826	6.4865	8.78542e-11	1.72606e-08
ENSG00000230837	NA	438.432	-1.1102	0.171293	-6.4813	9.09345e-11	1.77063e-08
ENSG00000236883	NA	346.297	1.15543	0.179572	6.43435	1.24002e-10	2.37213e-08
ENSG00000227173	NA	614.364	-1.30166	0.202525	-6.42718	1.29989e-10	2.46504e-08
ENSG00000181359	NA	305.561	1.33937	0.211815	6.32331	2.56013e-10	4.77191e-08
ENSG00000234617	NA	1357.4	1.0416	0.164809	6.32004	2.61498e-10	4.83283e-08
ENSG00000216915	NA	233.68	1.3415	0.213093	6.29536	3.06686e-10	5.62035e-08
ENSG00000236060	NA	57.9495	2.25713	0.358999	6.28728	3.23072e-10	5.8713e-08
ENSG00000185641	NA	912.713	-1.12604	0.180231	-6.24772	4.1649e-10	7.44494e-08
ENSG00000231848	NA	708.797	-1.11423	0.178956	-6.22631	4.77556e-10	8.46711e-08
ENSG00000180747	SMG1P3	165.273	1.45702	0.234156	6.22246	4.89418e-10	8.60744e-08
ENSG00000245322	NA	1053.77	-1.18568	0.190861	-6.21228	5.22214e-10	9.11076e-08
ENSG00000274769	NA	261.432	-1.28562	0.207274	-6.2025	5.55742e-10	9.61875e-08
ENSG00000236988	NA	360.864	1.07714	0.174302	6.17973	6.42097e-10	1.10259e-07
ENSG00000231549	NA	938.744	-1.05186	0.171388	-6.13729	8.39415e-10	1.41907e-07
ENSG00000283849	NA	39.244	2.59284	0.422575	6.1358	8.4732e-10	1.42141e-07
ENSG00000259884	NR4A1AS	248.405	1.26142	0.205797	6.12943	8.81962e-10	1.46823e-07
ENSG00000216775	LOC730101	458.08	-1.18258	0.193828	-6.10117	1.05297e-09	1.73963e-07
ENSG00000230183	NA	362.849	1.04604	0.171917	6.08458	1.168e-09	1.91517e-07
ENSG00000241081	NA	652.128	-1.1563	0.191363	-6.04246	1.51784e-09	2.4339e-07
ENSG00000280322	NA	141.696	-1.5484	0.25751	-6.01299	1.82132e-09	2.87821e-07
ENSG00000235776	NA	398.383	-1.0995	0.182906	-6.01128	1.84061e-09	2.88777e-07
ENSG00000232699	NA	412.244	-1.07712	0.179503	-6.00056	1.96637e-09	3.06304e-07
ENSG00000217539	NA	301.452	1.0874	0.183247	5.93405	2.95545e-09	4.5389e-07
ENSG00000236404	VLDLR-AS1	108.405	1.49312	0.251834	5.92897	3.04845e-09	4.61671e-07
ENSG00000254615	NA	111.756	-1.46628	0.249547	-5.87577	4.20892e-09	6.33022e-07
ENSG00000236801	NA	2438.7	-1.15642	0.197144	-5.86586	4.46805e-09	6.67392e-07
ENSG00000213440	NA	301.366	-1.22951	0.210024	-5.85415	4.79453e-09	7.06481e-07
ENSG00000154316	TDH	86.4061	1.59335	0.274128	5.81244	6.15704e-09	8.89223e-07
ENSG00000277449	CEBPB-AS1	132.044	1.47075	0.254161	5.78669	7.17887e-09	1.0166e-06
ENSG00000183604	SMG1P5	126.246	1.53434	0.26556	5.77774	7.57125e-09	1.06525e-06
ENSG00000267336	NA	229.787	1.26859	0.220179	5.76163	8.33079e-09	1.1646e-06
ENSG00000260442	ATP2A1-AS1	162.393	-1.34968	0.237067	-5.69325	1.24641e-08	1.68831e-06
ENSG00000228834	NA	780.065	-1.13636	0.199696	-5.69043	1.26718e-08	1.70585e-06
ENSG00000229399	NA	302.003	-1.2697	0.223323	-5.68547	1.30457e-08	1.7454e-06
ENSG00000255135	NA	120.521	-1.47732	0.263048	-5.61616	1.95251e-08	2.53454e-06
ENSG00000280916	NA	275.204	-1.08902	0.194148	-5.60922	2.03245e-08	2.6227e-06
ENSG00000225067	NA	359.017	-1.16755	0.209849	-5.56375	2.64034e-08	3.38709e-06
ENSG00000231434	NA	515.947	1.22877	0.220954	5.56117	2.67972e-08	3.4175e-06
ENSG00000235354	NA	884.189	-1.0037	0.18077	-5.55232	2.819e-08	3.57423e-06
ENSG00000233429	HOTAIRM1	296.301	-1.14053	0.205695	-5.54474	2.94394e-08	3.71107e-06
ENSG00000259660	NA	174.083	1.14237	0.206318	5.53692	3.07829e-08	3.85813e-06
ENSG00000227253	NA	440.605	1.02368	0.186518	5.48835	4.05712e-08	5.02714e-06
ENSG00000244332	NA	179.803	1.14885	0.20965	5.47982	4.25751e-08	5.24564e-06
ENSG00000234789	NA	151.474	1.20184	0.219531	5.4746	4.38506e-08	5.37243e-06
ENSG00000283390	NA	273.989	-1.43956	0.263241	-5.46858	4.53643e-08	5.52684e-06
ENSG00000235316	NA	127.069	1.28242	0.234786	5.46208	4.70587e-08	5.70142e-06
ENSG00000231381	NA	162.484	1.34184	0.246136	5.45162	4.99127e-08	6.01379e-06
ENSG00000260466	NA	250.517	1.05815	0.194311	5.44566	5.1613e-08	6.18449e-06
ENSG00000228499	NA	118.841	-1.38103	0.254047	-5.43612	5.44538e-08	6.48923e-06
ENSG00000280273	NA	190.301	1.06852	0.196642	5.43387	5.51441e-08	6.53577e-06
ENSG00000241735	FABP5P3	108.569	1.40889	0.259658	5.42592	5.76582e-08	6.79681e-06
ENSG00000265185	SNORD3B-1	318.383	1.16482	0.21483	5.42205	5.89181e-08	6.83506e-06
ENSG00000267100	ILF3-DT	409.981	-1.06375	0.196225	-5.42109	5.92363e-08	6.83506e-06
ENSG00000279488	NA	116.49	1.50356	0.277288	5.42238	5.88116e-08	6.83506e-06
ENSG00000214857	NA	234.676	-1.16184	0.21496	-5.4049	6.48434e-08	7.44266e-06
ENSG00000244270	NA	102.383	-1.48208	0.276516	-5.35985	8.32918e-08	9.36303e-06
ENSG00000232734	NA	62.7042	-1.89759	0.358454	-5.29382	1.19785e-07	1.3127e-05
ENSG00000213209	NA	159.199	-1.29898	0.245936	-5.2818	1.27918e-07	1.38788e-05
ENSG00000226557	NA	233.245	1.064	0.201949	5.26865	1.37431e-07	1.4764e-05
ENSG00000214298	NA	176.691	-1.15434	0.219181	-5.26659	1.38981e-07	1.47655e-05
ENSG00000279691	NA	26.3287	2.76296	0.524575	5.26705	1.3863e-07	1.47655e-05
ENSG00000214289	NA	204.433	1.16757	0.222125	5.25635	1.4694e-07	1.54806e-05
ENSG00000260772	NA	179.771	1.14775	0.218999	5.24089	1.59801e-07	1.65163e-05
ENSG00000268509	NA	118.513	1.29635	0.247619	5.23525	1.64763e-07	1.69489e-05
ENSG00000272923	NA	240.606	1.01263	0.194447	5.20772	1.91176e-07	1.94821e-05
ENSG00000270231	NBPF8	289.013	1.02783	0.197635	5.20064	1.98609e-07	2.01454e-05
ENSG00000240457	NA	17.3436	6.82497	1.31318	5.19728	2.02225e-07	2.04172e-05
ENSG00000213862	NA	506.507	-1.04682	0.202036	-5.18137	2.20256e-07	2.20337e-05
ENSG00000280367	NA	33.57	2.58966	0.501512	5.1637	2.42112e-07	2.35713e-05
ENSG00000232442	MHENCR	66.3277	-1.66144	0.322157	-5.15722	2.50641e-07	2.42932e-05
ENSG00000205534	NA	71.9219	1.68225	0.327338	5.1392	2.75911e-07	2.63906e-05
ENSG00000224908	NA	182.251	-1.2953	0.252544	-5.12901	2.91269e-07	2.74849e-05
ENSG00000247796	LOC257396	160.993	-1.1979	0.23407	-5.11768	3.09319e-07	2.89512e-05
ENSG00000248124	NA	218.674	1.02284	0.200502	5.1014	3.37151e-07	3.12876e-05
ENSG00000178440	LINC00843	412.491	1.05517	0.207672	5.08093	3.75601e-07	3.4708e-05
ENSG00000230148	HOXB-AS1	148.31	1.16785	0.231215	5.05091	4.39704e-07	4.01216e-05
ENSG00000218261	NA	219.972	-1.17782	0.233569	-5.04272	4.58962e-07	4.15658e-05
ENSG00000267658	NA	41.7838	2.27647	0.452066	5.0357	4.76102e-07	4.27277e-05
ENSG00000201558	RNVU1-6	207.037	1.19801	0.238242	5.02854	4.94235e-07	4.36367e-05
ENSG00000257097	NA	65.1889	1.75833	0.350027	5.02342	5.07596e-07	4.44564e-05
ENSG00000213598	NA	1003.73	-1.06482	0.214059	-4.97444	6.54373e-07	5.5963e-05
ENSG00000230733	NA	438.771	-1.04025	0.210246	-4.94777	7.50685e-07	6.34533e-05
ENSG00000152117	LOC150776	571.786	1.11992	0.227128	4.9308	8.18948e-07	6.8956e-05
ENSG00000278616	NA	95.9577	1.25255	0.256567	4.88196	1.05036e-06	8.74283e-05
ENSG00000226081	NA	116.724	1.37036	0.280904	4.87839	1.06957e-06	8.83529e-05
ENSG00000271434	NA	103.595	1.26322	0.259121	4.87503	1.08795e-06	8.95317e-05
ENSG00000214318	NA	28.166	-2.46132	0.507392	-4.85092	1.22892e-06	0.000100753
ENSG00000242670	NA	326.262	-1.16709	0.241046	-4.8418	1.28668e-06	0.000104701
ENSG00000233461	NA	170.288	-1.23046	0.254827	-4.82862	1.37483e-06	0.000111459
ENSG00000233080	LINC01399	101.617	-1.29942	0.269674	-4.81851	1.44638e-06	0.000116393
ENSG00000226543	NA	149.549	-1.23399	0.259178	-4.76118	1.92466e-06	0.000152076
ENSG00000275327	NA	179.076	1.09217	0.229435	4.76024	1.9336e-06	0.000152231
ENSG00000259976	NA	378.523	1.03774	0.218923	4.74023	2.13478e-06	0.000167465
ENSG00000250238	NA	82.5593	1.39271	0.294365	4.73124	2.23153e-06	0.000174427
ENSG00000256150	ITFG2-AS1	40.8991	2.19079	0.464241	4.71909	2.36897e-06	0.0001832
ENSG00000247572	CKMT2-AS1	197.643	-1.01658	0.215571	-4.71579	2.4078e-06	0.000185545
ENSG00000258111	NA	70.7018	-1.51017	0.320784	-4.70776	2.50453e-06	0.00019232
ENSG00000268729	NA	39.7342	1.93685	0.41206	4.70041	2.59636e-06	0.000197977
ENSG00000259081	NA	107.962	-1.24951	0.267597	-4.66935	3.02152e-06	0.000228004
ENSG00000272721	NA	34.8149	1.91374	0.412886	4.63503	3.56883e-06	0.00026205
ENSG00000270055	NA	75.6326	1.52372	0.329277	4.62747	3.70153e-06	0.000270882
ENSG00000267432	NA	65.1346	1.50948	0.327085	4.61495	3.93189e-06	0.000286778
ENSG00000219928	NA	1315.29	-1.01316	0.221154	-4.58123	4.62257e-06	0.000328368
ENSG00000269397	NA	106.788	1.14875	0.250861	4.57922	4.66722e-06	0.000330463
ENSG00000215900	NA	206.055	1.03965	0.227886	4.56216	5.06299e-06	0.00035389
ENSG00000240970	NA	29.3076	2.307	0.506069	4.55866	5.14806e-06	0.000358687
ENSG00000271992	NA	51.3211	1.76368	0.387094	4.55621	5.20847e-06	0.00036174
ENSG00000232825	LOC100129620	14.8546	3.42283	0.752303	4.5498	5.36958e-06	0.000371745
ENSG00000213609	NA	275.321	-1.07729	0.238683	-4.51348	6.37732e-06	0.000430578
ENSG00000253414	LINC01605	84.3128	-1.47247	0.327447	-4.49682	6.89769e-06	0.000458752
ENSG00000276753	MIR6821	84.8638	1.2029	0.269255	4.46751	7.9136e-06	0.00051363
ENSG00000225138	NA	158.634	-1.01095	0.22638	-4.46572	7.97986e-06	0.000516394
ENSG00000274372	NA	23.4212	2.30725	0.516776	4.46469	8.01846e-06	0.000517356
ENSG00000256103	NA	183.322	-1.21278	0.272627	-4.44851	8.6467e-06	0.000552983
ENSG00000272767	JMJD1C-AS1	73.8507	1.28913	0.290628	4.43566	9.17924e-06	0.000580234
ENSG00000263006	ROCK1P1	78.7524	1.26625	0.285551	4.43442	9.23197e-06	0.000581881
ENSG00000258708	SLC25A21-AS1	169.481	-1.05629	0.239495	-4.41051	1.03127e-05	0.000635308
ENSG00000239791	NA	108.798	-1.21086	0.275358	-4.3974	1.09555e-05	0.000673006
ENSG00000262172	NA	16.0869	2.97906	0.680915	4.37508	1.21388e-05	0.000737391
ENSG00000273768	RNVU1-29	89.312	1.41254	0.32284	4.37534	1.21243e-05	0.000737391
ENSG00000235065	NA	216.562	-1.1502	0.264698	-4.34532	1.39072e-05	0.000837811
ENSG00000257433	LOC105369748	44.3751	1.78001	0.411651	4.32406	1.53185e-05	0.000910259
ENSG00000232150	NA	511.442	1.01801	0.23577	4.31781	1.57582e-05	0.000931311
ENSG00000228086	NA	127.754	1.03985	0.242738	4.28385	1.8369e-05	0.00106824
ENSG00000216621	LOC105378052	11.4478	5.31879	1.24322	4.27823	1.88388e-05	0.00108975
ENSG00000234585	CCT6P3	173.164	1.01183	0.236753	4.2738	1.92171e-05	0.00110869
ENSG00000225610	NA	110.662	1.28723	0.301806	4.26508	1.99832e-05	0.00114382
ENSG00000179997	NA	190.831	-1.09829	0.258489	-4.24888	2.1484e-05	0.00119827
ENSG00000261754	NA	21.7638	-2.55491	0.602512	-4.24043	2.23097e-05	0.00123799
ENSG00000199990	VTRNA1-1	57.4778	1.68593	0.397727	4.23892	2.24602e-05	0.00124318
ENSG00000230084	NA	79.5302	1.19924	0.283191	4.23475	2.28809e-05	0.00126326
ENSG00000251284	NA	43.7238	1.55388	0.367782	4.22499	2.38952e-05	0.00131261
ENSG00000254837	LOC100287896	72.5069	-1.41694	0.33571	-4.22073	2.43509e-05	0.00133428
ENSG00000279494	NA	42.5807	1.8211	0.435089	4.18559	2.84432e-05	0.00153158
ENSG00000201654	RNU6-7	23.6858	2.1449	0.516768	4.15059	3.31613e-05	0.00174599
ENSG00000284607	LOC105374988	23.3225	2.46185	0.594265	4.14268	3.43265e-05	0.00179839
ENSG00000239622	NA	107.519	-1.13236	0.27501	-4.11751	3.82981e-05	0.00197916
ENSG00000258777	HIF1A-AS1	116.877	1.00025	0.243867	4.1016	4.10308e-05	0.00210047
ENSG00000235374	SSR4P1	56.4398	-1.55544	0.38391	-4.05156	5.08772e-05	0.00253317
ENSG00000206828	RNVU1-30	124.718	1.22497	0.303636	4.03433	5.47589e-05	0.0026896
ENSG00000203411	NA	57.7774	1.33435	0.331702	4.02275	5.75232e-05	0.00280641
ENSG00000232611	NA	77.8725	-1.13732	0.283048	-4.01811	5.8666e-05	0.00283843
ENSG00000232460	NA	63.8326	1.23595	0.310252	3.98368	6.78564e-05	0.00318925
ENSG00000214433	NA	35.0912	1.69554	0.426287	3.97745	6.96594e-05	0.00325994
ENSG00000279160	NA	43.9851	1.65436	0.416373	3.97326	7.08942e-05	0.00330759
ENSG00000279172	NA	45.479	1.4138	0.361183	3.91435	9.06471e-05	0.0041184
ENSG00000273002	NA	15.8052	2.49845	0.638659	3.91203	9.1525e-05	0.00414103
ENSG00000282602	NA	25.1134	2.03939	0.522116	3.906	9.38365e-05	0.00421935
ENSG00000254477	NA	22.3327	2.09952	0.538981	3.89535	9.80587e-05	0.00437314
ENSG00000270344	NA	69.949	-1.1623	0.301901	-3.84994	0.000118149	0.00509207
ENSG00000276550	HERC2P2	124.761	1.08406	0.282446	3.83809	0.000123994	0.0052917
ENSG00000250020	NA	8.3409	4.82921	1.27557	3.78593	0.000153136	0.00636113
ENSG00000257096	NA	118.916	-1.03738	0.274364	-3.78102	0.000156187	0.00646323
ENSG00000267056	NA	97.8303	1.02659	0.271573	3.78015	0.000156736	0.00647365
ENSG00000204055	NA	95.6495	1.16036	0.307291	3.77609	0.00015931	0.00654279
ENSG00000214980	NA	38.9285	1.46576	0.390376	3.75473	0.000173527	0.00703396
ENSG00000285928	NA	51.9838	1.47088	0.392044	3.75182	0.000175554	0.00708978
ENSG00000249550	LINC01234	130.891	-1.00146	0.267203	-3.74793	0.0001783	0.00718739
ENSG00000231686	NA	121.755	1.09399	0.292611	3.73872	0.000184957	0.00742827
ENSG00000232022	NA	40.7412	-1.45846	0.390798	-3.73201	0.000189959	0.00755206
ENSG00000270714	NA	60.6682	-1.28632	0.346994	-3.70705	0.000209691	0.00819525
ENSG00000279570	NA	9.83482	3.41735	0.922516	3.70437	0.000211913	0.00826725
ENSG00000235808	NA	39.7555	-1.51623	0.41004	-3.69776	0.000217515	0.00847064
ENSG00000249252	C1QTNF7-AS1	58.9281	1.27355	0.345369	3.68751	0.000226461	0.00877206
ENSG00000215097	NA	71.8506	1.27313	0.345386	3.68611	0.000227711	0.00880482
ENSG00000286195	NA	64.3362	1.20738	0.328887	3.67111	0.000241497	0.00924493
ENSG00000241163	LINC00877	27.5605	1.81071	0.495392	3.65511	0.000257071	0.00971612
ENSG00000235706	DICER1-AS1	71.6171	-1.13558	0.311413	-3.64652	0.000265812	0.00999452
ENSG00000251050	NA	14.0947	-2.7355	0.750363	-3.64557	0.000266804	0.0100146
ENSG00000275325	NA	65.6672	1.13461	0.312038	3.63614	0.000276752	0.0103169
ENSG00000225585	NA	36.0372	1.44304	0.398032	3.62544	0.000288468	0.0107353
ENSG00000233560	NA	72.0553	1.17992	0.328635	3.59037	0.00033021	0.0120623
ENSG00000234123	NA	55.1082	1.21358	0.338574	3.5844	0.000337859	0.0122189
ENSG00000270598	NA	78.6567	-1.08476	0.302626	-3.5845	0.000337723	0.0122189
ENSG00000220685	NA	60.2538	1.18118	0.329651	3.58313	0.0003395	0.012258
ENSG00000273199	NA	67.4636	1.1728	0.327887	3.57684	0.000347776	0.0124538
ENSG00000263756	NA	39.3338	1.43881	0.402366	3.57586	0.00034908	0.0124799
ENSG00000253669	NA	46.0743	1.24857	0.349442	3.57305	0.00035285	0.012594
ENSG00000240207	NA	42.082	1.32672	0.372556	3.56113	0.000369269	0.0130519
ENSG00000203804	ADAMTSL4-AS1	62.9392	1.14113	0.321487	3.54952	0.00038593	0.0135094
ENSG00000240668	NA	75.1718	1.05048	0.296384	3.54433	0.000393606	0.0137503
ENSG00000273297	LOC105375519	52.9626	-1.31076	0.370542	-3.53741	0.000404077	0.0139432
ENSG00000264349	MIR4258	8.01517	3.72759	1.05465	3.53442	0.000408673	0.0140795
ENSG00000276853	NA	39.9072	1.48843	0.421248	3.53339	0.000410269	0.0141122
ENSG00000233028	NA	72.6773	-1.10458	0.314129	-3.51632	0.000437575	0.0148408
ENSG00000222937	SNORD63B	11.4116	2.68129	0.766896	3.49629	0.00047177	0.0158771
ENSG00000262786	NA	3.90112	5.64491	1.62037	3.48372	0.000494498	0.0165653
ENSG00000246250	NA	20.3076	-1.93002	0.555238	-3.47603	0.000508896	0.0169177
ENSG00000267195	MIR212	4.05772	5.69379	1.63834	3.47533	0.000510225	0.0169361
ENSG00000230131	NA	18.1426	-2.11318	0.608624	-3.47206	0.000516474	0.0171174
ENSG00000266002	NA	35.0663	1.52226	0.440519	3.45562	0.000549035	0.0181414
ENSG00000283676	MIR5087	65.7691	1.13307	0.329152	3.44239	0.000576589	0.0189657
ENSG00000271746	NA	23.8493	1.78032	0.519064	3.42986	0.000603885	0.0197444
ENSG00000256826	NA	49.7165	-1.19944	0.349756	-3.42937	0.000604975	0.0197504
ENSG00000245849	RAD51-AS1	67.9063	-1.06523	0.311688	-3.41762	0.000631706	0.0205004
ENSG00000246323	NA	96.0594	1.0989	0.321656	3.41638	0.000634598	0.0205331
ENSG00000237424	FOXD2-AS1	113.727	-1.08512	0.318058	-3.4117	0.000645594	0.0208271
ENSG00000271784	NA	6.65996	4.48919	1.31711	3.40837	0.000653521	0.0209897
ENSG00000266954	NA	66.9931	1.01245	0.298371	3.39326	0.000690665	0.0219243
ENSG00000237528	NA	43.3033	-1.40546	0.414341	-3.39204	0.000693735	0.0219898
ENSG00000237978	NA	74.0806	-1.12934	0.33396	-3.38167	0.000720463	0.0227378
ENSG00000271774	NA	45.9854	-1.23427	0.365161	-3.38006	0.00072469	0.0227724
ENSG00000227512	NA	11.0941	2.65238	0.787248	3.36917	0.000753937	0.0235557
ENSG00000232564	MRTFA-AS1	29.9529	1.78759	0.531129	3.36563	0.000763686	0.0238261
ENSG00000261385	NA	7.40418	3.60888	1.07645	3.35258	0.000800633	0.0249076
ENSG00000249069	LINC01033	38.7372	-1.42539	0.430867	-3.30819	0.000939024	0.0287212
ENSG00000257042	NA	9.07345	3.05917	0.925301	3.30613	0.000945941	0.0288195
ENSG00000265641	MIR3929	5.36825	5.101	1.5426	3.30676	0.000943822	0.0288195
ENSG00000227971	NA	46.9602	1.1558	0.349849	3.3037	0.000954177	0.0289815
ENSG00000277173	NA	10.1708	2.83013	0.859276	3.29362	0.000989051	0.0297917
ENSG00000267898	NA	11.5971	2.81389	0.855293	3.28997	0.00100198	0.030098
ENSG00000244953	NA	20.2507	1.94374	0.593501	3.27505	0.00105644	0.0315602
ENSG00000215586	NA	65.8243	1.00795	0.310627	3.24489	0.00117498	0.0346738
ENSG00000212371	NA	11.8325	2.43239	0.755174	3.22097	0.00127756	0.0369021
ENSG00000254681	PKD1P5-LOC105376752	30.4575	1.37606	0.427826	3.21641	0.00129807	0.0373955
ENSG00000229989	NA	41.3253	-1.45626	0.453673	-3.20993	0.00132765	0.0381971
ENSG00000277011	NA	3.23074	5.37877	1.67762	3.20619	0.00134504	0.0385956
ENSG00000260641	NA	15.3577	1.98319	0.618998	3.20387	0.00135592	0.0387547
ENSG00000258701	LINC00638	66.4091	-1.04102	0.325121	-3.20194	0.00136506	0.0389648
ENSG00000267612	NA	10.2933	2.50577	0.783328	3.19888	0.00137961	0.0393288
ENSG00000254428	NA	31.2761	1.55423	0.486519	3.1946	0.00140026	0.0397615
ENSG00000237522	NA	34.5873	1.35995	0.426765	3.18665	0.00143929	0.0405531
ENSG00000275038	NA	27.0852	1.77067	0.556945	3.17925	0.00147658	0.041443
ENSG00000184414	NA	28.6921	1.50758	0.476007	3.16713	0.00153949	0.0429875
ENSG00000224822	NA	3.65242	-5.11726	1.62237	-3.1542	0.0016094	0.0447105
ENSG00000227376	NA	28.1444	1.41372	0.450117	3.1408	0.0016849	0.0464529
ENSG00000176840	MIR7-3HG	9.59663	2.69486	0.860681	3.13108	0.00174162	0.0475957
ENSG00000172460	PRSS30P	46.6154	-1.16575	0.373553	-3.1207	0.00180419	0.0488808

## Sheet: BE3-hA3A
Supplementary Data 6: DEGs of BE3-hA3A-transfected samples compared with nCas9 samples
ID	Genename	baseMean	log2FoldChange	lfcSE	stat	pvalue	padj
ENSG00000004478	FKBP4	17753.2	1.08265	0.107455	-10.0753	7.10174e-24	6.9847e-22
ENSG00000006062	MAP3K14	896.72	2.03371	0.149646	-13.5902	4.58018e-42	1.58106e-39
ENSG00000006128	TAC1	108.556	1.29288	0.223721	-5.77898	7.51533e-09	1.14058e-07
ENSG00000006327	TNFRSF12A	1394.12	2.85848	0.138185	-20.6859	4.64486e-95	5.84091e-92
ENSG00000007384	RHBDF1	662.656	1.09844	0.138238	-7.94601	1.92615e-15	7.97879e-14
ENSG00000010704	HFE	25.648	-1.21193	0.40811	2.96961	0.00298178	0.0118071
ENSG00000011021	CLCN6	691.716	1.04389	0.208352	-5.01023	5.43643e-07	5.8146e-06
ENSG00000013441	CLK1	5196.01	1.28867	0.188378	-6.84088	7.87107e-12	1.98525e-10
ENSG00000013588	GPRC5A	525.005	1.66976	0.13995	-11.9312	8.14391e-33	1.62925e-30
ENSG00000021645	NRXN3	308.264	-1.04227	0.18669	5.5829	2.36539e-08	3.31024e-07
ENSG00000034510	TMSB10	4607.04	-1.1317	0.120818	9.36698	7.46377e-21	5.78853e-19
ENSG00000036448	MYOM2	147.85	-1.02142	0.329525	3.09968	0.00193732	0.00808404
ENSG00000042781	USH2A	26.3121	-1.05901	0.437523	2.42047	0.0155006	0.0483942
ENSG00000043591	ADRB1	57.2777	1.45404	0.310505	-4.68281	2.82963e-06	2.53257e-05
ENSG00000049249	TNFRSF9	83.7036	1.3178	0.330047	-3.99276	6.53087e-05	0.00042008
ENSG00000054356	PTPRN	5.79092	4.1705	1.29447	-3.22179	0.00127394	0.00566673
ENSG00000054967	RELT	1445.73	1.12245	0.124608	-9.00788	2.10086e-19	1.42252e-17
ENSG00000055813	CCDC85A	43.8122	1.16559	0.314448	-3.70677	0.000209921	0.00117211
ENSG00000059728	MXD1	1969.84	1.43208	0.17218	-8.31734	8.99584e-17	4.38703e-15
ENSG00000063169	BICRA	245.578	1.20924	0.187183	-6.46019	1.0457e-10	2.1864e-09
ENSG00000064195	DLX3	37.9632	1.26128	0.331578	-3.80389	0.000142444	0.000836189
ENSG00000065060	UHRF1BP1	8678.03	1.01395	0.078556	-12.9074	4.0907e-38	1.02881e-35
ENSG00000065518	NDUFB4	2233.41	-1.09997	0.101819	10.8032	3.32586e-27	4.5389e-25
ENSG00000067082	KLF6	5959.46	1.20892	0.079192	-15.2657	1.2945e-52	6.51131e-50
ENSG00000069399	BCL3	65.5872	1.548	0.266537	-5.80781	6.32947e-09	9.76602e-08
ENSG00000070495	JMJD6	3684.03	1.46522	0.0984455	-14.8836	4.21309e-50	1.72492e-47
ENSG00000072682	P4HA2	3013.63	1.56248	0.10674	-14.6383	1.60119e-48	6.12804e-46
ENSG00000073737	DHRS9	6.99198	3.04333	0.983363	-3.09482	0.0019693	0.00820194
ENSG00000073861	TBX21	54.8575	1.18643	0.292995	-4.04933	5.1364e-05	0.000339057
ENSG00000074964	ARHGEF10L	1421.08	1.09225	0.118655	-9.20526	3.40845e-20	2.45925e-18
ENSG00000075426	FOSL2	1604.28	2.07396	0.137129	-15.1241	1.12292e-51	5.20237e-49
ENSG00000075891	PAX2	36.3496	1.12856	0.383943	-2.9394	0.00328846	0.012848
ENSG00000078018	MAP2	113.623	1.3813	0.276389	-4.99766	5.80308e-07	6.16555e-06
ENSG00000079337	RAPGEF3	876.479	3.82286	0.139981	-27.3098	3.24156e-164	9.51127e-161
ENSG00000080031	PTPRH	46.2847	1.48903	0.32319	-4.6073	4.07933e-06	3.52042e-05
ENSG00000080824	HSP90AA1	109523	1.48921	0.107045	-13.9119	5.35997e-44	1.96588e-41
ENSG00000080854	IGSF9B	282.216	1.10346	0.151925	-7.26318	3.78107e-13	1.1617e-11
ENSG00000081041	CXCL2	78.117	3.58192	0.34	-10.5351	5.95501e-26	7.18068e-24
ENSG00000085978	ATG16L1	1987.99	1.09031	0.0947743	-11.5043	1.25506e-30	2.27787e-28
ENSG00000086061	DNAJA1	26436.5	1.39662	0.111689	-12.5046	7.04912e-36	1.63289e-33
ENSG00000086717	PPEF1	24.4419	-1.00101	0.409822	2.44255	0.0145839	0.0459347
ENSG00000087074	PPP1R15A	6634.74	1.97338	0.150081	-13.1488	1.73e-39	5.16215e-37
ENSG00000087085	ACHE	272.459	2.46825	0.247301	-9.98073	1.85102e-23	1.78072e-21
ENSG00000087494	PTHLH	95.2704	2.36216	0.243655	-9.69469	3.17615e-22	2.75449e-20
ENSG00000095370	SH2D3C	137.07	2.84546	0.249456	-11.4067	3.87263e-30	6.49312e-28
ENSG00000095637	SORBS1	738.994	1.04738	0.109571	-9.55891	1.19002e-21	9.7443e-20
ENSG00000095752	IL11	31.3424	2.74475	0.474728	-5.78173	7.39359e-09	1.12404e-07
ENSG00000096070	BRPF3	2493.16	1.06559	0.142832	-7.4604	8.62574e-14	2.89802e-12
ENSG00000096384	HSP90AB1	85860.4	1.3564	0.100157	-13.5428	8.73799e-42	2.9025e-39
ENSG00000099625	CBARP	280.878	1.02543	0.164087	-6.24934	4.12199e-10	7.93957e-09
ENSG00000099860	GADD45B	1298.69	3.4113	0.166166	-20.5295	1.1742e-93	1.29199e-90
ENSG00000100068	LRP5L	503.175	1.0456	0.198072	-5.2789	1.29961e-07	1.5777e-06
ENSG00000100095	SEZ6L	5.47353	2.60994	1.01012	-2.58378	0.00977246	0.0328266
ENSG00000100219	XBP1	11725.1	1.16862	0.0788269	-14.8252	1.00708e-49	3.93991e-47
ENSG00000100276	RASL10A	37.7091	1.76183	0.363248	-4.8502	1.23336e-06	1.22122e-05
ENSG00000100292	HMOX1	5053.97	2.17031	0.156128	-13.9009	6.25853e-44	2.2486e-41
ENSG00000100387	RBX1	2162.56	-1.08975	0.100616	10.8308	2.46109e-27	3.4387e-25
ENSG00000100401	RANGAP1	23425.1	1.05342	0.0856987	-12.2921	9.98448e-35	2.14362e-32
ENSG00000100591	AHSA1	9936.12	1.56416	0.104104	-15.025	5.03386e-51	2.16149e-48
ENSG00000100884	CPNE6	15.289	3.12781	0.646233	-4.84006	1.29799e-06	1.27946e-05
ENSG00000101096	NFATC2	169.711	1.21432	0.171097	-7.09723	1.27279e-12	3.63757e-11
ENSG00000101194	SLC17A9	7.28133	-3.2303	1.00541	3.21293	0.00131389	0.00582352
ENSG00000101255	TRIB3	3324.9	1.37295	0.105432	-13.0222	9.15184e-39	2.47874e-36
ENSG00000101447	FAM83D	3030.77	1.25002	0.121385	-10.298	7.19314e-25	7.9147e-23
ENSG00000101665	SMAD7	4230.43	1.9841	0.0886185	-22.3892	5.01297e-111	8.82534e-108
ENSG00000102128	RAB40AL	12.4762	1.58639	0.658133	-2.41044	0.0159334	0.0495071
ENSG00000104413	ESRP1	16.0643	1.35022	0.511643	-2.63899	0.00831524	0.0285806
ENSG00000105327	BBC3	2382.65	1.26081	0.128694	-9.797	1.15976e-22	1.03642e-20
ENSG00000105427	CNFN	27.9826	-1.15334	0.449999	2.56298	0.0103778	0.0345632
ENSG00000105550	FGF21	33.2084	2.72386	0.437787	-6.2219	4.91179e-10	9.31812e-09
ENSG00000105708	ZNF14	2039.16	1.03582	0.112071	-9.24256	2.40678e-20	1.7766e-18
ENSG00000105711	SCN1B	91.0049	1.34432	0.279462	-4.81039	1.50639e-06	1.46358e-05
ENSG00000105967	TFEC	33.4211	-1.06663	0.438655	2.4316	0.0150324	0.0471235
ENSG00000105993	DNAJB6	10586.3	1.11595	0.0974763	-11.4484	2.39568e-30	4.09476e-28
ENSG00000106038	EVX1	13.3784	2.78562	0.700733	-3.97529	7.0293e-05	0.000449023
ENSG00000106211	HSPB1	3801.32	2.66748	0.172602	-15.4545	7.0315e-54	3.64087e-51
ENSG00000106366	SERPINE1	23.7012	1.77253	0.499105	-3.55142	0.000383153	0.00199509
ENSG00000106483	SFRP4	119.347	1.10567	0.194885	-5.67343	1.39964e-08	2.02804e-07
ENSG00000106853	PTGR1	24.0494	1.31003	0.460332	-2.84582	0.00442966	0.0166136
ENSG00000106948	AKNA	449.376	1.30532	0.163098	-8.00333	1.21101e-15	5.14973e-14
ENSG00000107249	GLIS3	385.356	1.26012	0.144062	-8.74707	2.18959e-18	1.29791e-16
ENSG00000107554	DNMBP	1640.41	1.00015	0.0883575	-11.3194	1.05218e-29	1.74752e-27
ENSG00000107984	DKK1	157.749	2.07677	0.241665	-8.5936	8.42856e-18	4.57978e-16
ENSG00000108018	SORCS1	185.973	1.46341	0.192106	-7.61773	2.58181e-14	9.33323e-13
ENSG00000108551	RASD1	24.9087	1.15546	0.460183	-2.51086	0.0120438	0.0390479
ENSG00000108599	AKAP10	3566.83	1.10131	0.0999562	-11.0179	3.13277e-28	4.71388e-26
ENSG00000108669	CYTH1	2194.77	1.01259	0.11708	-8.64872	5.20813e-18	2.87426e-16
ENSG00000109321	AREG	39.8188	1.56055	0.340075	-4.58884	4.45726e-06	3.81849e-05
ENSG00000109846	CRYAB	945.726	7.54867	0.509124	-14.8268	9.83388e-50	3.93467e-47
ENSG00000110172	CHORDC1	12464.8	1.85729	0.123068	-15.0916	1.83981e-51	8.30509e-49
ENSG00000110619	CARS1	4221.72	1.00994	0.0944193	-10.6963	1.05938e-26	1.37135e-24
ENSG00000111405	ENDOU	34.8511	1.59424	0.44996	-3.54307	0.000395494	0.00204785
ENSG00000111799	COL12A1	53.939	1.11245	0.318125	-3.49689	0.000470715	0.00238885
ENSG00000111981	ULBP1	430.602	1.05926	0.168981	-6.26851	3.6453e-10	7.03678e-09
ENSG00000112110	MRPL18	6397.84	1.3053	0.115853	-11.2668	1.91323e-29	3.11875e-27
ENSG00000112137	PHACTR1	232.548	1.13911	0.149504	-7.6193	2.55062e-14	9.23945e-13
ENSG00000112175	BMP5	14.9351	-1.41849	0.541555	2.61929	0.00881142	0.0300164
ENSG00000112186	CAP2	1413.07	1.7237	0.140141	-12.2997	9.08552e-35	1.9747e-32
ENSG00000112333	NR2E1	98.658	1.13236	0.217643	-5.20284	1.96266e-07	2.28674e-06
ENSG00000112414	ADGRG6	1038.84	1.15513	0.113136	-10.21	1.78813e-24	1.83023e-22
ENSG00000112715	VEGFA	2372.06	1.20943	0.123244	-9.81332	9.86706e-23	9.04738e-21
ENSG00000112981	NME5	40.218	-1.08907	0.327521	3.3252	0.000883561	0.00412274
ENSG00000113070	HBEGF	1071.63	2.33264	0.132492	-17.606	2.21742e-69	1.69729e-66
ENSG00000113249	HAVCR1	15.5265	-2.28666	0.667491	3.42575	0.000613114	0.0030033
ENSG00000113369	ARRDC3	3853.19	-1.10122	0.157846	6.97657	3.02467e-12	8.13149e-11
ENSG00000113430	IRX4	28.1893	2.32963	0.442462	-5.26516	1.4007e-07	1.68438e-06
ENSG00000113739	STC2	8325.18	1.0873	0.103556	-10.4996	8.67508e-26	1.01142e-23
ENSG00000114019	AMOTL2	3126.94	1.2313	0.158897	-7.74909	9.25546e-15	3.55769e-13
ENSG00000114315	HES1	1344.48	-1.30053	0.13328	9.75784	1.70754e-22	1.51825e-20
ENSG00000115461	IGFBP5	795.762	-1.25502	0.41642	3.01383	0.00257973	0.0104019
ENSG00000115596	WNT6	32.8645	2.32538	0.397101	-5.85591	4.74413e-09	7.52436e-08
ENSG00000115738	ID2	5149.66	-1.25307	0.100412	12.4793	9.68314e-36	2.21392e-33
ENSG00000116014	KISS1R	7.24631	2.44976	0.860975	-2.84533	0.00443654	0.0166359
ENSG00000116161	CACYBP	15422.5	1.21564	0.0880737	-13.8026	2.45877e-43	8.65732e-41
ENSG00000116254	CHD5	103.377	1.06422	0.260055	-4.09229	4.27132e-05	0.000287559
ENSG00000116285	ERRFI1	2255.83	1.10566	0.0864953	-12.7829	2.04261e-37	4.92606e-35
ENSG00000116741	RGS2	1541.45	1.20705	0.138957	-8.68647	3.73875e-18	2.09777e-16
ENSG00000116761	CTH	2287.06	1.36017	0.13625	-9.98293	1.81038e-23	1.7512e-21
ENSG00000117262	GPR89A	390.781	1.01526	0.136932	-7.4143	1.2227e-13	4.03857e-12
ENSG00000117525	F3	262.334	1.71212	0.211948	-8.07805	6.58102e-16	2.87491e-14
ENSG00000117598	PLPPR5	105.234	2.33029	0.233726	-9.97016	2.05888e-23	1.96992e-21
ENSG00000118515	SGK1	971.374	1.03051	0.162027	-6.36007	2.01659e-10	4.05275e-09
ENSG00000118523	CCN2	240.291	1.80821	0.191873	-9.42399	4.34281e-21	3.39801e-19
ENSG00000119013	NDUFB3	1153.36	-1.11918	0.0947275	11.8147	3.27655e-32	6.20254e-30
ENSG00000119655	NPC2	1119.83	-1.00539	0.111839	8.98963	2.48059e-19	1.66682e-17
ENSG00000119888	EPCAM	101.716	1.59943	0.281038	-5.69115	1.26184e-08	1.84201e-07
ENSG00000120094	HOXB1	2.93649	4.06314	1.55613	-2.61106	0.00902614	0.0306331
ENSG00000120129	DUSP1	12586.4	2.88476	0.123427	-23.3723	8.18507e-121	1.62341e-117
ENSG00000120149	MSX2	2881.66	1.09411	0.111319	-9.82863	8.47602e-23	7.8537e-21
ENSG00000120318	ARAP3	263.622	1.02	0.171635	-5.94284	2.80134e-09	4.67466e-08
ENSG00000120533	ENY2	1285.35	-1.06742	0.105657	10.1027	5.37146e-24	5.34263e-22
ENSG00000120694	HSPH1	40066.8	2.63952	0.0931227	-28.3446	9.76185e-177	3.43715e-173
ENSG00000120708	TGFBI	14.1431	3.16947	0.768094	-4.12641	3.68465e-05	0.000252405
ENSG00000120885	CLU	1674.11	1.94269	0.145096	-13.389	7.00955e-41	2.20363e-38
ENSG00000120903	CHRNA2	3.14159	4.14946	1.69554	-2.44728	0.0143939	0.0454781
ENSG00000122641	INHBA	720.375	3.12002	0.199605	-15.631	4.47759e-55	2.46337e-52
ENSG00000122877	EGR2	34.5921	1.01536	0.380472	-2.66869	0.00761472	0.0264883
ENSG00000123358	NR4A1	1090.92	1.58552	0.137292	-11.5485	7.50897e-31	1.37703e-28
ENSG00000124194	GDAP1L1	69.4743	2.8813	0.312223	-9.22833	2.74893e-20	2.00866e-18
ENSG00000124575	H1-3	15339.1	-1.62999	0.304969	5.34479	9.05207e-08	1.13749e-06
ENSG00000124635	H2BC11	23519	-1.06955	0.300474	3.55955	0.000371489	0.0019424
ENSG00000124882	EREG	13.0802	1.52855	0.616264	-2.48035	0.0131252	0.0420308
ENSG00000125148	MT2A	157.122	-1.45254	0.19998	7.26341	3.77451e-13	1.1617e-11
ENSG00000125740	FOSB	132.928	1.64124	0.31357	-5.23407	1.6582e-07	1.9553e-06
ENSG00000125743	SNRPD2	5807.11	-1.07687	0.109157	9.86533	5.88397e-23	5.50996e-21
ENSG00000125816	NKX2-4	449.882	1.03125	0.125619	-8.20939	2.22322e-16	1.04373e-14
ENSG00000125945	ZNF436	2626.76	1.27453	0.123992	-10.2791	8.75622e-25	9.45725e-23
ENSG00000126016	AMOT	17007.5	-1.2914	0.150592	8.57549	9.86692e-18	5.31214e-16
ENSG00000126267	COX6B1	2895.83	-1.02601	0.094657	10.8393	2.2425e-27	3.15834e-25
ENSG00000127184	COX7C	6465.79	-1.07035	0.0828645	12.9169	3.61268e-38	9.21756e-36
ENSG00000127191	TRAF2	2862.42	1.07378	0.0952446	-11.2739	1.76504e-29	2.90406e-27
ENSG00000127528	KLF2	86.033	1.48702	0.243603	-6.10428	1.03267e-09	1.84757e-08
ENSG00000128016	ZFP36	46.2547	1.03498	0.306183	-3.38027	0.000724153	0.00347093
ENSG00000128165	ADM2	530.723	1.62124	0.153582	-10.5562	4.75562e-26	5.81408e-24
ENSG00000128242	GAL3ST1	63.7728	1.10882	0.284658	-3.89526	9.8094e-05	0.000600468
ENSG00000128383	APOBEC3A	473351	16.7102	0.553904	-30.1681	6.20812e-200	2.73235e-196
ENSG00000128564	VGF	14.7257	1.56194	0.562698	-2.7758	0.00550661	0.0200546
ENSG00000128591	FLNC	11584.2	1.64636	0.127126	-12.9506	2.32989e-38	6.12204e-36
ENSG00000128594	LRRC4	312.624	1.65332	0.188654	-8.76377	1.8883e-18	1.1269e-16
ENSG00000128645	HOXD1	67.2594	1.56276	0.265885	-5.87756	4.16345e-09	6.69384e-08
ENSG00000128908	INO80	5075.58	1.23928	0.169583	-7.3078	2.71551e-13	8.55216e-12
ENSG00000128965	CHAC1	1954.79	2.50983	0.11941	-21.0185	4.44431e-98	6.01862e-95
ENSG00000129152	MYOD1	8.40371	1.95315	0.750842	-2.60128	0.00928754	0.0313954
ENSG00000129654	FOXJ1	55.8331	3.58591	0.521765	-6.87265	6.30213e-12	1.61498e-10
ENSG00000130176	CNN1	28.6905	2.80988	0.457957	-6.13569	8.4792e-10	1.5453e-08
ENSG00000130208	APOC1	240.107	-1.00988	0.186999	5.40047	6.64655e-08	8.60386e-07
ENSG00000130222	GADD45G	107.542	2.10678	0.272135	-7.74166	9.81304e-15	3.75562e-13
ENSG00000130332	LSM7	1104.51	-1.07194	0.126287	8.48815	2.09961e-17	1.09037e-15
ENSG00000130487	KLHDC7B	13.0088	3.05199	0.673377	-4.53237	5.83256e-06	4.83666e-05
ENSG00000130540	SULT4A1	1162.99	1.08989	0.182606	-5.96853	2.39397e-09	4.0447e-08
ENSG00000130766	SESN2	19436.6	1.72923	0.10018	-17.2613	9.2058e-67	6.23339e-64
ENSG00000131015	ULBP2	583.768	1.15699	0.173273	-6.67728	2.43414e-11	5.68342e-10
ENSG00000132002	DNAJB1	127010	4.72682	0.0967168	-48.8728	0	0
ENSG00000132274	TRIM22	37.5756	-1.20215	0.379837	3.1649	0.00155136	0.00668583
ENSG00000132326	PER2	1003.62	1.1308	0.200678	-5.63489	1.75168e-08	2.49195e-07
ENSG00000132432	SEC61G	1542.21	-1.07178	0.0933631	11.4797	1.66883e-30	2.88037e-28
ENSG00000132510	KDM6B	854.935	1.29562	0.152077	-8.51948	1.60276e-17	8.44808e-16
ENSG00000132646	PCNA	10398	-1.00839	0.0939957	10.728	7.52031e-27	9.95452e-25
ENSG00000132740	IGHMBP2	1759.06	1.01527	0.0916603	-11.0764	1.63221e-28	2.52062e-26
ENSG00000132846	ZBED3	357.964	1.16705	0.169662	-6.87865	6.04224e-12	1.55517e-10
ENSG00000132872	SYT4	11.5269	1.50648	0.605973	-2.48606	0.0129168	0.0414585
ENSG00000132952	USPL1	4310.11	1.39597	0.129409	-10.7873	3.95295e-27	5.31234e-25
ENSG00000133124	IRS4	5310.93	-1.36393	0.353483	3.85853	0.00011407	0.000687504
ENSG00000133131	MORC4	4748.3	1.03149	0.0963278	-10.7082	9.31932e-27	1.21726e-24
ENSG00000133878	DUSP26	42.3181	1.14618	0.364617	-3.14352	0.00166929	0.00709337
ENSG00000134259	NGF	17.1618	2.1034	0.546977	-3.8455	0.000120306	0.000721632
ENSG00000134317	GRHL1	980.169	1.35748	0.191647	-7.08323	1.40835e-12	4.00722e-11
ENSG00000134470	IL15RA	117.123	1.16889	0.236858	-4.93496	8.01684e-07	8.24037e-06
ENSG00000134569	LRP4	1812.76	1.00736	0.0956343	-10.5335	6.05548e-26	7.25215e-24
ENSG00000134765	DSC1	28.6575	1.08145	0.423147	-2.55574	0.0105963	0.0351843
ENSG00000134780	DAGLA	750.628	1.1912	0.136719	-8.7128	2.96457e-18	1.70559e-16
ENSG00000134986	NREP	621.049	-1.18535	0.163859	7.23395	4.69155e-13	1.4216e-11
ENSG00000135116	HRK	715.347	1.19378	0.114484	-10.4274	1.85849e-25	2.12459e-23
ENSG00000135346	CGA	17.2572	1.67426	0.613938	-2.72709	0.0063896	0.0227941
ENSG00000135423	GLS2	10.6864	-1.72156	0.680954	2.52816	0.0114661	0.0375065
ENSG00000135625	EGR4	3.02858	4.09782	1.56848	-2.61261	0.00898541	0.0305086
ENSG00000135924	DNAJB2	3033.93	1.31912	0.103133	-12.7905	1.85224e-37	4.52898e-35
ENSG00000136244	IL6	7.62236	2.37395	0.919702	-2.58121	0.00984541	0.0330338
ENSG00000136826	KLF4	894.601	1.50212	0.141897	-10.586	3.46134e-26	4.29133e-24
ENSG00000137094	DNAJB5	1168.04	1.71063	0.130633	-13.0949	3.51911e-39	1.01564e-36
ENSG00000137270	GCM1	138.843	2.24416	0.234711	-9.56135	1.1623e-21	9.5618e-20
ENSG00000137801	THBS1	68.3429	1.64553	0.279649	-5.88428	3.99796e-09	6.47508e-08
ENSG00000137843	PAK6	18.8638	1.13766	0.461889	-2.46307	0.0137754	0.0437991
ENSG00000137960	GIPC2	57.6951	1.50777	0.336368	-4.48248	7.37788e-06	5.98009e-05
ENSG00000138166	DUSP5	556.192	1.95438	0.144147	-13.5582	7.08234e-42	2.39778e-39
ENSG00000138400	MDH1B	44.7431	-1.05474	0.318269	3.314	0.0009197	0.00427636
[truncated: 594 more rows]

## Sheet: BE3-eA3A
Supplementary Data 6: DEGs of BE3-eA3A-transfected samples compared with nCas9 samples
[truncated: 436 more rows]

[truncated: 1 more sheets: BE3-hAID]
