# Supplementary material for: Cytosine and adenine deaminase base-editors induce broad and nonspecific changes in gene expression and splicing
Source: Commun Biol. 2021 Jul 16;4:882. doi: 10.1038/s42003-021-02406-5 (PMC8285404; doi:10.1038/s42003-021-02406-5)
Supplement: Supplementary file 10 — Supplementary Data 7 [file 42003_2021_2406_MOESM10_ESM.xlsx]

## Sheet: APOBEC1
Supplementary Data 7: DAS events of APOBEC1-transfected samples compared with GFP samples
DAS events	ΔPSI	P-vaule
ENSG00000000460;SE:1:169798958-169800883:169800971-169802621:+	0.321151	0
ENSG00000003756;AF:3:50106740:50106864-50107482:50107029:50107087-50107482:+	-0.352131	0.015984
ENSG00000003756;RI:3:50117074:50117171-50117250:50117379:+	-0.22052	0.01998
ENSG00000003756;SE:3:50109688-50110379:50110463-50110679:+	-0.135837	0.023976
ENSG00000005020;AF:7:26854890-26855118:26855151:26854890-26864363:26864587:-	0.595469	0.02997
ENSG00000005075;A5:7:102476270-102478808:102476270-102478811:-	0.0617614	0.036963
ENSG00000005893;AL:X:120430826:120431462-120441730:120436494:120439293-120441730:-	-0.189309	0.033966
ENSG00000006327;SE:16:3020491-3021215:3021319-3021555:+	0.204657	0.0384615
ENSG00000007376;SE:16:787477-787556:787744-788256:-	0.258797	0.034965
ENSG00000007520;SE:16:1349608-1349889:1349952-1350058:-	0.164637	0.00999001
ENSG00000008130;AF:1:1765446-1778289:1778419:1765446-1778746:1778790:-	0.264854	0.0488262
ENSG00000008130;AF:1:1765446-1778289:1778470:1765446-1778746:1778790:-	0.556006	0
ENSG00000008130;AF:1:1765446-1778289:1778470:1765446-1779905:1779962:-	0.374988	0.00849151
ENSG00000008130;AF:1:1765446-1778746:1778790:1765446-1779905:1779962:-	-0.23619	0.0488262
ENSG00000009307;AL:1:114739870:114739922-114749821:114748317:114748418-114749821:-	0.53282	0.02997
ENSG00000009413;RI:6:111482750:111482931-111483190:111483229:-	0.632019	0.02997
ENSG00000010810;AF:6:111708020-111708947:111709064:111708020-111714347:111714492:-	-0.469578	0.043956
ENSG00000010810;SE:6:111696456-111699515:111699670-111702885:-	0.352295	0.043956
ENSG00000010810;SE:6:111696456-111700104:111700268-111702885:-	0.301676	0.043956
ENSG00000011295;A5:17:16000382-16001915:16000245-16001915:+	-0.307578	0.013986
ENSG00000011295;AL:17:16026702-16027374:16028912:16026702-16044503:16045015:+	0.215781	0.0472028
ENSG00000011304;AF:19:797075:797505-799413:798428:798545-799413:+	0.334623	0
ENSG00000011304;AF:19:797425:797505-799413:798428:798545-799413:+	0.124023	0.032967
ENSG00000011304;AF:19:797490:797505-799413:798428:798545-799413:+	0.188784	0.02997
ENSG00000011304;RI:19:804036:804208-804292:804438:+	-0.123402	0.032967
ENSG00000011566;AF:2:39378123-39379752:39379809:39378123-39436892:39437301:-	-0.565991	0.0362138
ENSG00000011566;AF:2:39378123-39379752:39379809:39378123-39436892:39437312:-	-0.418964	0.0362138
ENSG00000012983;A5:14:50532158-50532400:50532158-50532448:-	-0.132078	0.036963
ENSG00000013441;AF:2:200861862-200864101:200864561:200861862-200864564:200864699:-	-0.309479	0.0284715
ENSG00000013583;A3:12:12989415-13000037:12989411-13000037:-	0.253139	0.00799201
ENSG00000018510;AL:2:177523805-177538074:177538418:177523805-177558752:177559299:+	0.146481	0.0494505
ENSG00000022840;A3:12:120563070-120563332:120563070-120563347:+	-0.263681	0.041958
ENSG00000026025;AF:10:17228515:17228676-17229276:17228869:17229027-17229276:+	0.203646	0.00999001
ENSG00000029363;A3:6:136278776-136279763:136278770-136279763:-	-0.116613	0.044955
ENSG00000029363;SE:6:136268339-136269141:136269303-136269437:-	0.122794	0.044955
ENSG00000029363;SE:6:136275989-136276468:136276508-136277865:-	-0.209484	0.044955
ENSG00000029993;AF:X:150980509:150980644-150985595:150983286:150983376-150985595:+	-0.0790412	0.04662
ENSG00000029993;AF:X:150980509:150980644-150985595:150983385:150983591-150985595:+	-0.170021	0.014985
ENSG00000029993;AF:X:150983286:150983376-150985595:150983385:150983591-150985595:+	-0.125526	0.0324675
ENSG00000033050;A5:7:151226500-151226738:151226500-151226857:-	-0.282195	0.002997
ENSG00000033050;AF:7:151226500-151226738:151226958:151226500-151227163:151227230:-	-0.238772	0.002997
ENSG00000033178;SE:4:67623222-67624126:67624253-67624994:-	0.133646	0.0354645
ENSG00000033178;SE:4:67631908-67633345:67633473-67634242:-	-0.183899	0.0354645
ENSG00000033867;AF:3:27452498-27456651:27456754:27452498-27484079:27484420:-	-0.88241	0.00899101
ENSG00000037241;AF:5:172958893:172959007-172959865:172959520:172959627-172959865:+	0.310052	0.00499501
ENSG00000037241;AF:5:172959424:172959468-172959865:172959520:172959627-172959865:+	0.159919	0.02997
ENSG00000037241;AF:5:172959460:172959514-172959865:172959520:172959627-172959865:+	0.163874	0.02997
ENSG00000037757;SE:19:13765109-13765954:13766129-13768359:+	0.246167	0.0499501
ENSG00000038219;SE:4:13570128-13572702:13572842-13576838:-	-0.164216	0.042957
ENSG00000041357;A3:15:78545764-78546575:78545764-78546579:+	-0.111494	0.0314685
ENSG00000041357;SE:15:78542219-78542576:78542645-78544190:+	0.321074	0.0314685
ENSG00000051620;A5:6:138406151-138412880:138406033-138412880:+	-0.28128	0.011988
ENSG00000051620;SE:6:138406033-138412083:138412256-138412880:+	-0.160744	0.0499501
ENSG00000053372;A5:1:19252248-19254782:19251863-19254782:+	-0.114184	0.022977
ENSG00000054277;SE:1:241597997-241604260:241604579-241639882:-	-0.618893	0.0474525
ENSG00000056097;SE:5:32379210-32380075:32380172-32385508:-	0.0953096	0.021978
ENSG00000057663;SE:6:106202089-106217464:106217601-106248150:-	-0.293161	0.0314685
ENSG00000057757;AF:1:23779357:23779941-23785675:23785192:23785311-23785675:+	0.59595	0.00649351
ENSG00000059769;SE:9:111631743-111642857:111643094-111647107:+	-0.2608730869	0.0374625375
ENSG00000062650;SE:10:86446449-86451967:86452131-86453220:-	0.1479449279	0.0114885115
ENSG00000063046;AL:12:53022627-53027782:53027856:53022627-53028015:53028173:+	0.2906002391	0.0324675325
ENSG00000063046;AL:12:53022627-53027782:53027872:53022627-53028015:53028173:+	0.195000662	0.0493506494
ENSG00000063046;MX:12:53021860-53022493:53022627-53028015:53021860-53027782:53027919-53028015:+	-0.19351019879999998	0.038961038999999996
ENSG00000063046;SE:12:53019006-53019910:53020026-53021806:+	-0.0746869287	0.0493506494
ENSG00000063046;SE:12:53022627-53027782:53027919-53028015:+	0.0868353226	0.038961038999999996
ENSG00000065518;A3:3:120596539-120601111:120596539-120602208:+	0.5172291981	0.020979021
ENSG00000065518;AF:3:120596347:120596539-120602208:120600950:120601257-120602208:+	-0.3673942438	0.020979021
ENSG00000065518;SE:3:120596539-120601111:120601257-120602208:+	0.0503938085	0.048618048600000005
ENSG00000066044;AF:19:7991831-8002052:8002203:7991831-8005495:8005659:-	-0.10660931189999999	0.038961038999999996
ENSG00000066044;MX:19:7963807-7967565:7967790-7973725:7963807-7973559:7973625-7973725:-	-0.0858454893	0.038961038999999996
ENSG00000066279;SE:1:197096164-197100431:197105185-197117789:-	0.2321858262	0.005994006
ENSG00000066455;SE:14:92835664-92837386:92837449-92839366:+	0.12184374769999999	0.033966034
ENSG00000069329;SE:16:46672472-46674314:46674462-46674564:-	0.2286528477	0.00999001
ENSG00000069345;A3:16:46971659-46971896:46971572-46971896:-	-0.1158299154	0.014985015
ENSG00000069998;AF:22:17149745-17158457:17159168:17149745-17165209:17165287:-	0.6398446336	0.004995005
ENSG00000069998;AF:22:17149745-17159126:17159277:17149745-17165209:17165287:-	0.24630893339999999	0.004995005
ENSG00000070081;SE:11:17312120-17315386:17315475-17330127:+	0.2204428865	0.036963037000000004
ENSG00000070404;AF:19:680034:680489-681333:680707:680879-681333:+	0.6466698695	0.017982018
ENSG00000070404;AF:19:680034:680489-681333:680751:680879-681333:+	0.7156428654000001	0.027972028
ENSG00000070761;RI:16:58114810:58114920-58115269:58115457:-	-0.1516711031	0.012987013
ENSG00000071082;AL:2:101006071-101006350:101006419:101006071-101018998:101019728:+	-0.1992466325	0.0
ENSG00000071082;AL:2:101006071-101006350:101007267:101006071-101017859:101018306:+	0.33556768200000003	0.0053280053
ENSG00000071082;AL:2:101006071-101006350:101007267:101006071-101017889:101018289:+	0.31051647190000004	0.003996004
ENSG00000071082;AL:2:101006071-101017859:101018306:101006071-101018998:101019728:+	-0.1971519605	0.0111888112
ENSG00000071082;AL:2:101006071-101017859:101018306:101006071-101023625:101024032:+	-0.1637588121	0.0433851862
ENSG00000071082;AL:2:101006071-101017889:101018289:101006071-101018998:101019728:+	-0.17335364920000002	0.0111888112
ENSG00000071082;AL:2:101006071-101017889:101018289:101006071-101023625:101024032:+	-0.2027058711	0.042624042599999995
ENSG00000071994;AF:6:170583747-170584055:170584226:170583747-170584299:170584612:-	-0.21928082829999998	0.02997003
ENSG00000071994;AF:6:170583747-170584055:170584226:170583747-170584299:170584645:-	-0.5884873599	0.0
ENSG00000071994;AF:6:170583747-170584055:170584226:170583747-170584299:170584660:-	-0.4428766051	0.021407164300000003
ENSG00000071994;AF:6:170583747-170584055:170584226:170583747-170584299:170584692:-	-0.5265578857	0.0074925075
ENSG00000071994;AL:6:170577436:170577717-170578857:170578482:170578656-170578857:-	0.35003729840000003	0.015984016
ENSG00000071994;AL:6:170577559:170577717-170578857:170578482:170578656-170578857:-	-0.1770126865	0.021407164300000003
ENSG00000071994;AL:6:170580093:170580105-170583057:170581748:170582265-170583057:-	-0.5265578857	0.0074925075
ENSG00000071994;SE:6:170578970-170580002:170580105-170583057:-	-0.3104735467	0.0074925075
ENSG00000072803;MX:5:171910797-171914343:171914405-172006458:171910797-171957597:171957698-172006458:-	0.34124021509999997	0.0067432567
ENSG00000072803;MX:5:171910797-171914343:171914405-172006458:171910797-172003181:172003310-172006458:-	0.4565870842	0.0
ENSG00000072803;MX:5:171910797-171957597:171957698-172006458:171910797-171996890:171997051-172006458:-	-0.4327553301	0.0224775225
ENSG00000072803;MX:5:171910797-171957597:171957698-172006458:171910797-172003181:172003310-172006458:-	0.3350130497	0.0327529613
ENSG00000072803;MX:5:171910797-171996890:171997051-172006458:171910797-172003181:172003310-172006458:-	0.6263735769	0.0067432567
ENSG00000072803;SE:5:171910797-171957597:171957698-172006458:-	-0.2937512229	0.0107892108
ENSG00000072803;SE:5:171910797-172003181:172003310-172006458:-	-0.4049275599	0.0067432567
ENSG00000072864;MX:16:15650294-15651469:15651584-15664736:15650294-15651931:15652050-15664736:+	-0.5587864455	0.032967033
ENSG00000072864;SE:16:15650294-15651469:15651584-15664736:+	-0.3193222592	0.0494505495
ENSG00000073008;A5:19:44658900-44661292:44658765-44661292:+	0.2043023535	0.01998002
ENSG00000073008;SE:19:44657910-44658742:44658900-44661292:+	0.1587454035	0.041208791200000004
ENSG00000073111;A3:3:127604783-127604877:127604783-127604896:+	0.08953901410000001	0.04345654349999999
ENSG00000073111;AF:3:127598410:127598472-127599318:127598862:127599148-127599318:+	0.38707701990000004	0.04345654349999999
ENSG00000073169;A3:22:50206520-50208488:50206520-50208536:+	-0.1457150921	0.0174825175
ENSG00000074201;SE:11:77622673-77624963:77625070-77629763:-	0.1715750598	0.024975025
ENSG00000074319;SE:11:18509665-18516099:18516164-18526775:-	-0.6218791913	0.0324675325
ENSG00000074319;SE:11:18516164-18519519:18519603-18526775:-	0.3435213955	0.00999001
ENSG00000074935;SE:6:112081207-112084189:112084246-112086556:-	0.1977297186	0.0344655345
ENSG00000075043;AF:20:63446837-63453680:63453713:63446837-63472168:63472640:-	-0.5750235287	0.0047452547
ENSG00000075043;AL:20:63433678:63433903-63438625:63437353:63437403-63438625:-	0.6775870352	0.0
ENSG00000075142;SE:7:88217191-88218859:88218942-88226909:-	0.2609222832	0.0224775225
ENSG00000077097;SE:3:25615586-25618418:25618509-25618654:-	0.12558003339999999	0.04345654349999999
ENSG00000077152;RI:1:202333010:202333093-202333237:202333335:-	-0.1645034	0.014985015
ENSG00000077152;SE:1:202333555-202334989:202335058-202335642:-	0.1580613249	0.025474525499999998
ENSG00000077721;SE:X:119575400-119581507:119581596-119582588:+	0.2187786602	0.013486513500000002
ENSG00000079805;A3:19:10830378-10830978:10830378-10830981:+	-0.21987560679999998	0.022977023
ENSG00000079805;MX:19:10795439-10796061:10796199-10798486:10795439-10797380:10797518-10798486:+	0.3029352644	0.0114885115
ENSG00000080546;AF:6:109002343-109008750:109008988:109002343-109009359:109009555:-	-0.3024181114	0.026973027000000004
ENSG00000080546;AF:6:109002343-109008750:109008988:109002343-109093795:109094819:-	-0.39773794799999995	0.028471528500000003
ENSG00000080824;A5:14:102085431-102085758:102085431-102085965:-	0.07060432259999999	0.0367132867
ENSG00000080824;SE:14:102085431-102085965:102086124-102086217:-	-0.7457584373999999	0.0
ENSG00000080986;SE:18:2575066-2577236:2577357-2577746:+	-0.1726448413	0.026973027000000004
ENSG00000081320;AF:2:196163427-196171333:196171575:196163427-196176226:196176503:-	-0.2895525066	0.0274725275
ENSG00000082515;SE:5:154941265-154950821:154950938-154956371:+	0.1785453643	0.0104895105
ENSG00000084093;AF:4:56907876:56908213-56910630:56909190:56909587-56910630:+	0.6174487749	0.04995005
ENSG00000084623;A3:1:32224475-32226149:32224475-32226171:+	-0.0360871649	0.0494505495
ENSG00000085465;RI:1:111421276:111421461-111421565:111421673:-	-0.1754930065	0.015984016
ENSG00000085831;AF:1:51321825-51322118:51322210:51321825-51330437:51330562:-	0.9576184134000001	0.0344655345
ENSG00000085831;AF:1:51321825-51330437:51330562:51321825-51344991:51345116:-	-0.7227522299	0.036963037000000004
ENSG00000085831;AF:1:51321825-51330437:51330564:51321825-51331154:51331346:-	0.7093656262000001	0.0344655345
ENSG00000085831;AF:1:51321825-51331154:51331346:51321825-51344991:51345116:-	-0.6493674206000001	0.0494505495
ENSG00000085872;A3:19:16530913-16532598:16530880-16532598:-	-0.0807966254	0.0394605395
ENSG00000086232;AL:7:6046723:6047091-6048807:6047204:6047246-6048807:-	-0.3992725039	0.0044955045
ENSG00000086758;A5:X:53542539-53543841:53542539-53543886:-	0.1417772424	0.047952048
ENSG00000087111;SE:17:28570963-28571049:28571188-28571463:-	-0.3088803927	0.0494505495
ENSG00000087460;AF:20:58888779:58888818-58895612:58890643:58890789-58895612:+	-0.34628264950000004	0.0488261738
ENSG00000087460;AF:20:58888849:58888904-58895612:58890643:58890789-58895612:+	-0.3921573586	0.0
ENSG00000087460;AF:20:58889100:58889353-58895612:58890643:58890789-58895612:+	-0.3394018646	0.0
ENSG00000087460;AF:20:58889171:58889353-58895612:58890643:58890789-58895612:+	-0.1735409642	0.0
ENSG00000087460;AF:20:58890643:58890789-58895612:58891303:58891865-58895612:+	0.2330440407	0.0488261738
ENSG00000087460;AF:20:58890643:58890789-58895612:58891364:58891865-58895612:+	0.2922100525	0.0488261738
ENSG00000087460;AF:20:58890643:58890789-58895612:58891716:58891865-58895612:+	0.40743241020000004	0.0488261738
ENSG00000087460;AF:20:58890643:58890789-58895612:58892333:58892506-58895612:+	0.4521889361	0.0488261738
ENSG00000088766;AF:20:6006090:6006552-6009775:6007252:6007410-6009775:+	0.2830268227	0.02997003
ENSG00000089006;A3:20:17954231-17955365:17954117-17955365:-	-0.09534558779999999	0.0442890443
ENSG00000089006;A3:20:17954231-17955365:17954223-17955365:-	-0.23014222039999999	0.034965035
ENSG00000089006;A5:20:17957037-17968375:17957037-17968700:-	0.1619406759	0.0442890443
ENSG00000089006;AF:20:17957037-17961140:17961995:17957037-17968375:17968720:-	-0.26482477309999997	0.0442890443
ENSG00000089006;AF:20:17957037-17961140:17961995:17957037-17968375:17968760:-	-0.3665455535	0.0314685315
ENSG00000089006;AF:20:17957037-17961140:17961995:17957037-17968700:17968756:-	-0.20119758510000002	0.0442890443
ENSG00000089006;AF:20:17957037-17961140:17961995:17957037-17968700:17968800:-	-0.1477875883	0.0442890443
ENSG00000089006;AF:20:17957037-17968375:17968458:17957037-17968700:17968756:-	-0.40614698829999996	0.034965035
ENSG00000089006;AF:20:17957037-17968375:17968458:17957037-17968700:17968800:-	-0.2160376684	0.0442890443
ENSG00000089195;SE:20:5944253-5944805:5944914-5946406:-	0.1463750985	0.027972028
ENSG00000089248;A3:12:112013609-112019683:112013609-112019756:+	-0.1467142636	0.023976024
ENSG00000089248;AL:12:112013609-112019683:112019836:112013609-112022150:112023220:+	-0.2267432842	0.023976024
ENSG00000089280;RI:16:31184939:31185179-31188325:31188357:+	-0.0979365199	0.028971029
ENSG00000089280;SE:16:31185179-31186802:31186836-31188325:+	-0.0565642642	0.028971029
ENSG00000090238;A3:16:30095434-30096097:30095335-30096097:-	0.2969300495	0.027972028
ENSG00000090263;AF:7:141010660-141014352:141014429:141010660-141014551:141014679:-	0.4942319174	0.011988012
ENSG00000090263;AF:7:141010660-141014352:141014429:141010660-141014911:141014949:-	0.27323093379999996	0.013986014
ENSG00000090263;AF:7:141010660-141014352:141014429:141010660-141014911:141014983:-	0.5901271082	0.013986014
ENSG00000090989;AF:4:55883768:55883928-55890223:55888810:55888932-55890223:+	0.6145545836	0.0174825175
ENSG00000090989;SE:4:55883928-55888888:55888932-55890223:+	-0.22209356660000001	0.0174825175
ENSG00000092094;A5:14:20449266-20451974:20449266-20451995:-	0.2844161512	0.04995005
ENSG00000092208;SE:14:39132068-39133661:39133719-39136440:+	0.1807554772	0.048951049
ENSG00000093009;A3:22:19494382-19494474:19494382-19494507:+	-0.3929973593	0.037962038
ENSG00000093009;SE:22:19481045-19482690:19482827-19483862:+	0.21109280149999998	0.011988012
ENSG00000095139;SE:11:118572550-118581246:118581509-118583179:+	0.0700418324	0.045954046
ENSG00000095564;A5:10:91959282-91959785:91959154-91959785:+	0.0921028292	0.04345654349999999
ENSG00000095787;AF:10:28532776:28533007-28533998:28533313:28533620-28533998:+	-0.2494746399	0.0367132867
ENSG00000095787;AF:10:28532776:28533007-28533998:28533419:28533620-28533998:+	-0.2068571023	0.032634032599999994
ENSG00000095787;AF:10:28532776:28533007-28533998:28533506:28533582-28533998:+	-0.7448807591	0.032634032599999994
ENSG00000095787;AF:10:28532776:28533007-28533998:28533540:28533620-28533998:+	-0.6472970167000001	0.0
ENSG00000095787;AF:10:28532776:28533007-28533998:28533749:28533893-28533998:+	-0.5972364179	0.0367132867
ENSG00000095787;AL:10:28535757-28535919:28535960:28535757-28537584:28537664:+	-0.6756194427	0.0367132867
ENSG00000096080;A5:6:43671906-43675202:43671906-43675494:-	-0.2640261507	0.019480519499999998
ENSG00000096080;RI:6:43675202:43675271-43675494:43675617:-	-0.119549097	0.035964036
ENSG00000096746;A5:10:68332235-68337199:68332216-68337199:+	-0.079989242	0.0208125208
ENSG00000096746;AF:10:68331721:68331854-68337199:68332075:68332216-68337199:+	-0.1208154249	0.016983017
ENSG00000096746;AF:10:68331721:68331854-68337199:68332103:68332216-68337199:+	-0.46830811479999995	0.004995005
ENSG00000096746;AF:10:68331721:68331854-68337199:68332117:68332235-68337199:+	-0.1765927477	0.0112387612
ENSG00000096746;AF:10:68331721:68331854-68337199:68332122:68332216-68337199:+	-0.1528369098	0.0112387612
ENSG00000096746;SE:10:68337333-68337858:68337996-68338503:+	0.1504200843	0.004995005
ENSG00000099364;A5:16:30928628-30930073:30928499-30930073:+	0.2282269539	0.03996004
ENSG00000099381;AF:16:30957294:30957964-30958717:30958296:30958384-30958717:+	-0.0934613327	0.0384615385
ENSG00000099624;RI:19:1244315:1244440-1244737:1244825:+	-0.47445992340000004	0.0014985015
ENSG00000099817;A3:19:1088720-1089472:1086988-1089472:-	-0.2703256894	0.035964036
ENSG00000099817;AL:19:1086579:1086988-1089472:1087645:1088681-1089472:-	0.5015485129	0.041958042
ENSG00000099817;AL:19:1086579:1086988-1089472:1088424:1088720-1089472:-	0.6834557955	0.035964036
ENSG00000100030;SE:22:21772982-21788257:21788388-21788694:-	0.11697666970000001	0.0224775225
ENSG00000100068;A3:22:25351902-25354596:25351814-25354596:-	-0.3070748494	0.04395604400000001
ENSG00000100075;AF:22:19178240-19178387:19178521:19178240-19178580:19178830:-	-0.1615201653	0.02997003
ENSG00000100138;AF:22:41680364-41682356:41682622:41680364-41690435:41690504:-	0.3968520553	0.034965035
ENSG00000100138;SE:22:41680364-41688794:41688981-41690435:-	0.2847013925	0.027972028
ENSG00000100201;A5:22:38486440-38487873:38486440-38487879:-	-0.1182593674	0.0357142857
ENSG00000100201;RI:22:38487879:38488115-38492056:38492115:-	0.1800198455	0.032967033
ENSG00000100219;AF:22:28799153-28799960:28800133:28799153-28800298:28800569:-	-0.7427514377	0.0
ENSG00000100219;AF:22:28799153-28799960:28800133:28799153-28800298:28800572:-	-0.2721005757	0.003996004
ENSG00000100219;AF:22:28799153-28799960:28800133:28799153-28800298:28800597:-	-0.1573368949	0.003996004
ENSG00000100225;AF:22:32474676:32475124-32478981:32475257:32475398-32478981:+	0.2121521555	0.017982018
ENSG00000100316;A3:22:39317021-39317461:39316841-39317461:-	-0.1161167096	0.030969031
ENSG00000100410;AF:22:41468147-41468455:41468499:41468147-41468602:41468625:-	-0.476212419	0.017982018
ENSG00000100410;AF:22:41468147-41468455:41468499:41468147-41468602:41468725:-	-0.08974278449999999	0.0367132867
ENSG00000100528;MX:14:54430404-54432108:54432220-54441247:54430404-54436369:54436437-54441247:-	0.165017621	0.04395604400000001
ENSG00000100532;AF:14:54509812:54510063-54522454:54510126:54510267-54522454:+	-0.8473475253	0.0384615385
ENSG00000100644;AF:14:61695777:61695839-61720382:61698895:61698946-61720382:+	-0.5601946405	0.041958042
ENSG00000100650;A3:14:69768896-69769123:69768896-69769182:+	0.1258179908	0.045954046
ENSG00000100650;AF:14:69767124:69767255-69768138:69767940:69767987-69768138:+	0.5018085773	0.0
ENSG00000100664;A5:14:103334597-103335653:103334260-103335653:+	0.2978196158	0.0124875125
ENSG00000100664;AF:14:103334237:103334597-103335653:103334861:103335185-103335653:+	0.220835578	0.0124875125
ENSG00000100804;AF:14:23033674-23034684:23034890:23033674-23035112:23035230:-	0.25675830489999996	0.044955045
ENSG00000100811;SE:14:100274758-100276490:100276648-100277418:+	0.1969989908	0.010989011000000002
ENSG00000100815;AF:14:92033253-92039547:92040017:92033253-92040880:92040896:-	-0.5452401424000001	0.025974026
ENSG00000100941;SE:14:39177484-39177593:39177687-39177841:+	0.053642217199999995	0.032967033
ENSG00000100991;A3:20:35021356-35035123:35021332-35035123:-	0.1171447457	0.0244755245
ENSG00000101166;SE:20:59036760-59037191:59037280-59038466:-	0.1307044428	0.019480519499999998
ENSG00000101182;A5:20:62139197-62139696:62139197-62139781:-	0.1060021064	0.025974026
ENSG00000101182;AF:20:62140944-62142475:62142596:62140944-62143208:62143440:-	-0.1308855974	0.03996004
ENSG00000101224;AF:20:3786772:3787139-3797622:3795739:3795879-3797622:+	-0.31619844280000003	0.042707292699999996
ENSG00000101224;AF:20:3786772:3787139-3797622:3795835:3796731-3797622:+	-0.4205050825	0.040459540499999995
ENSG00000102054;AF:X:16869220-16869494:16869886:16869220-16870038:16870361:-	0.2039496064	0.03996004
ENSG00000102119;AF:X:154379273:154379566-154379942:154379625:154379794-154379942:+	0.2647682126	0.0174825175
ENSG00000102225;AF:X:47218233:47218664-47223552:47218688:47219105-47223552:+	-0.3335733964	0.0037962038
ENSG00000102225;AF:X:47218233:47218664-47223552:47218718:47219105-47223552:+	-0.6637918872999999	0.0037962038
ENSG00000102225;AF:X:47218233:47218664-47223552:47218776:47219105-47223552:+	-0.2190247351	0.0485070485
ENSG00000102225;AF:X:47218233:47218664-47223552:47223009:47223311-47223552:+	0.2191694782	0.037962038
ENSG00000102225;AF:X:47218688:47219105-47223552:47223009:47223311-47223552:+	0.4830944854	0.0
ENSG00000102225;AF:X:47218718:47219105-47223552:47222132:47222342-47223552:+	0.8846484827	0.0
ENSG00000102225;AF:X:47218718:47219105-47223552:47223009:47223311-47223552:+	0.7648643284000001	0.0
ENSG00000102225;AF:X:47218776:47219105-47223552:47223009:47223311-47223552:+	0.4086304599	0.0094905095
ENSG00000102225;RI:X:47228567:47228644-47228731:47228990:+	0.2542522438	0.0352504638
ENSG00000102390;SE:X:76175613-76176881:76176992-76177616:+	0.18990892350000002	0.0074925075
ENSG00000102409;SE:X:103215238-103215682:103215764-103216149:+	0.1318229877	0.0064935065
ENSG00000102471;A3:13:79539775-79543558:79539775-79543618:+	0.2232530579	0.02997003
ENSG00000102471;SE:13:79539775-79543618:79543682-79548328:+	-0.5455471984	0.02997003
ENSG00000102921;AF:16:48548114-48551386:48551444:48548114-48553539:48553653:-	-0.25665690329999996	0.04995005
ENSG00000102921;AF:16:48562444-48603660:48603712:48562444-48609775:48610209:-	-0.2734549121	0.04995005
ENSG00000102921;AF:16:48562444-48603660:48603712:48562444-48619849:48620148:-	-0.220970107	0.04995005
ENSG00000102921;AL:16:48542880:48543261-48548007:48546097:48546254-48548007:-	-0.2374333666	0.04995005
ENSG00000102921;AL:16:48542880:48543261-48548007:48546182:48546254-48548007:-	-0.25665690329999996	0.04995005
ENSG00000102921;SE:16:48543261-48546147:48546254-48548007:-	0.2702492717	0.04995005
ENSG00000102974;AF:16:67562407:67562724-67571148:67570741:67570840-67571148:+	0.5683738592	0.0084915085
ENSG00000103018;A3:16:69459121-69462430:69459121-69462462:+	-0.0926809045	0.0494505495
ENSG00000103018;MX:16:69424857-69447150:69447278-69462430:69424857-69459093:69459121-69462430:+	-0.1285112467	0.0494505495
ENSG00000103035;A3:16:74304394-74305289:74304394-74305446:+	-0.0521418432	0.0414585415
ENSG00000103035;SE:16:74296988-74299576:74299745-74300115:+	-0.13127083650000002	0.012987013
ENSG00000103067;SE:16:68232288-68232371:68232503-68232577:-	0.286042592	0.0384615385
ENSG00000103226;SE:16:16293744-16293960:16294081-16294168:+	-0.2551050167	0.004995005
ENSG00000103249;SE:16:1461674-1465267:1465338-1474834:-	0.3409641145	0.005994006
ENSG00000103257;AF:16:87851849-87863590:87863639:87851849-87868885:87869488:-	-0.2867654381	0.000999001
ENSG00000103342;AF:16:11898035-11914989:11915203:11898035-11915369:11915878:-	-0.3882446128	0.03996004
ENSG00000103342;AF:16:11898035-11914989:11915203:11898035-11915369:11915920:-	-0.18538906670000002	0.0462037962
ENSG00000103342;AF:16:11898035-11914989:11915203:11898035-11916042:11916082:-	-0.3680847299	0.03996004
ENSG00000103342;AF:16:11898035-11915369:11915878:11898035-11916042:11916082:-	0.2555960519	0.03996004
ENSG00000103353;A5:16:23557767-23557950:23557745-23557950:+	0.3194950524	0.000999001
ENSG00000103363;RI:16:2771414:2771604-2771994:2772102:-	-0.0956626228	0.022977023
ENSG00000103363;SE:16:2772102-2775451:2775556-2776993:-	0.0812425685	0.022977023
ENSG00000103365;A3:16:23493521-23494303:23493458-23494303:-	0.36848851920000003	0.0
ENSG00000103591;A5:15:67236820-67254229:67236820-67254414:-	-0.1815775393	0.0402930403
ENSG00000103591;A5:15:67236820-67254229:67236820-67254559:-	-0.20317005859999998	0.0384615385
ENSG00000103591;A5:15:67236820-67254414:67236820-67254559:-	-0.1218570609	0.0402930403
ENSG00000103591;AF:15:67236820-67254229:67254654:67236820-67255137:67255195:-	-0.3322727037	0.0
ENSG00000103591;AF:15:67236820-67254414:67254675:67236820-67255137:67255195:-	-0.2662313758	0.0082417582
ENSG00000103591;AF:15:67236820-67254559:67254736:67236820-67255137:67255195:-	-0.1265625969	0.0402930403
ENSG00000104093;SE:15:51450346-51451645:51451697-51453550:-	0.3572548591	0.031968032
ENSG00000104131;SE:15:44554667-44557489:44557650-44560249:+	0.0824132272	0.02997003
ENSG00000104177;AF:15:48168839-48169845:48169910:48168839-48178077:48178326:-	-0.6182894936	0.010989011000000002
ENSG00000104312;SE:8:89758233-89759322:89759446-89762829:+	-0.156735856	0.035964036
ENSG00000104312;SE:8:89758233-89762829:89762982-89765341:+	0.1643872271	0.035964036
ENSG00000104408;AF:8:108229195-108231807:108231908:108229195-108248613:108248719:-	0.40818825049999996	0.005661005699999999
ENSG00000104408;AF:8:108241913-108242112:108242833:108241913-108248613:108248698:-	-0.2561296576	0.025474525499999998
ENSG00000104408;MX:8:108236203-108239958:108240075-108248613:108236203-108241799:108241913-108248613:-	-0.4555499575	0.0042457542
ENSG00000104408;SE:8:108240075-108241799:108241913-108248613:-	0.2506340533	0.0
ENSG00000104687;AF:8:30712088-30726893:30727010:30712088-30727530:30727835:-	-0.4980621389	0.016233766200000003
ENSG00000104687;AF:8:30712088-30726893:30727010:30712088-30727530:30727999:-	-0.3216668479	0.016233766200000003
ENSG00000104687;MX:8:30684199-30689161:30689319-30696380:30684199-30692969:30693055-30696380:-	0.45723918469999997	0.0211038961
ENSG00000104687;SE:8:30689319-30692969:30693055-30696380:-	-0.2653223489	0.0211038961
ENSG00000104765;AF:8:26382898:26383230-26391243:26383415:26383496-26391243:+	0.2687765177	0.047952048
ENSG00000104765;AF:8:26383415:26383496-26391243:26390362:26390517-26391243:+	-0.39296003240000005	0.047952048
ENSG00000104856;SE:19:45002996-45009814:45009822-45011936:+	0.5518220772	0.04395604400000001
ENSG00000104866;A5:19:45140661-45141322:45140606-45141322:+	-0.24732471050000002	0.024975025
ENSG00000104899;SE:19:2249744-2250337:2250479-2250652:+	0.0575940255	0.0264735265
ENSG00000104979;A5:19:13774707-13778052:13774574-13778052:+	-0.6147927921999999	0.011988012
ENSG00000104979;AF:19:13774561:13774707-13778052:13774824:13774903-13778052:+	-0.38911690439999996	0.011988012
ENSG00000105072;AL:19:16517341-16518002:16518619:16517341-16520094:16520516:+	0.8213709494	0.024975025
ENSG00000105072;SE:19:16513109-16514497:16514663-16517230:+	0.3654243747	0.024975025
ENSG00000105173;SE:19:29821817-29821996:29822130-29822240:+	0.267796302	0.04345654349999999
ENSG00000105185;A3:19:32585011-32585816:32585011-32586858:+	0.3182954983	0.045954046
ENSG00000105185;AF:19:32581232:32581327-32582195:32581526:32581700-32582195:+	-0.3957364791	0.045954046
ENSG00000105193;A5:19:39433418-39433494:39433418-39433518:-	-0.4591792106	0.03996004
ENSG00000105193;RI:19:39433665:39433761-39435658:39435708:-	-0.1804522972	0.011988012
ENSG00000105245;SE:19:40684556-40686911:40686995-40690460:-	0.35033769200000003	0.03996004
ENSG00000105327;AF:19:47228446-47230929:47231194:47228446-47232515:47232766:-	0.2404103013	0.044955045
ENSG00000105372;AF:19:41860255:41860289-41860775:41860446:41860494-41860775:+	-0.13114582460000002	0.00999001
ENSG00000105372;SE:19:41861212-41861480:41861560-41869031:+	-0.0716883915	0.00999001
ENSG00000105497;AL:19:51581882-51586627:51587362:51581882-51589548:51589738:+	0.6502087921	0.017982018
ENSG00000105669;SE:19:18905629-18906960:18907112-18910971:-	0.11567678460000001	0.04395604400000001
ENSG00000105671;A3:19:18920703-18921663:18920703-18921843:+	-0.5374479385	0.015984016
ENSG00000105722;AF:19:42250565-42253842:42253899:42250565-42254537:42254635:-	0.3864699884	0.0227272727
ENSG00000105722;AF:19:42250565-42253842:42253899:42250565-42254978:42255107:-	0.36570437840000003	0.0454545455
ENSG00000105722;AF:19:42250565-42254537:42254635:42250565-42254978:42255157:-	-0.2680447596	0.0174825175
ENSG00000105726;AF:19:19659987-19662075:19662116:19659987-19663081:19663232:-	-0.47742327409999996	0.0474525475
ENSG00000105726;AF:19:19659987-19662075:19662116:19659987-19663271:19663693:-	-0.2756704197	0.02997003
ENSG00000105997;SE:7:27122642-27126886:27127070-27140083:-	-0.2271902639	0.028471528500000003
ENSG00000106004;AF:7:27142085-27142726:27142775:27142085-27143046:27143668:-	-0.1075711462	0.0064935065
ENSG00000106244;A5:7:99403505-99404858:99403505-99404862:-	-0.1642677144	0.016983017
ENSG00000106245;A5:7:99409245-99410034:99409004-99410034:+	-0.18762703960000002	0.017982018
ENSG00000106263;A3:7:2379511-2380204:2379511-2380279:+	0.1165532618	0.035964036
ENSG00000106462;SE:7:148829848-148832634:148832750-148846470:-	0.21782189850000003	0.011988012
ENSG00000106554;AF:7:133024627-133051984:133052062:133024627-133070142:133070198:-	0.6499825325999999	0.026973027000000004
ENSG00000106610;SE:7:67306083-67308577:67308652-67308935:+	-0.3094678405	0.035964036
ENSG00000106615;AF:7:151491014-151519032:151519183:151491014-151519460:151519924:-	-0.1592347461	0.0244755245
ENSG00000106682;AF:7:74174245:74174442-74187611:74183822:74183921-74187611:+	0.1855950786	0.0224775225
ENSG00000106682;AF:7:74174331:74174442-74187611:74183822:74183921-74187611:+	0.2560243985	0.0382950383
ENSG00000106682;SE:7:74189918-74190247:74190306-74194741:+	0.0681868063	0.0382950383
ENSG00000107164;SE:9:130630788-130631161:130631293-130631557:+	-0.12151670980000001	0.036963037000000004
ENSG00000107175;RI:9:35732996:35733143-35733215:35733282:+	-0.175533665	0.013486513500000002
ENSG00000107262;A5:9:33262830-33264206:33262830-33264224:-	0.2863136033	0.0
ENSG00000107262;SE:9:33261169-33262105:33262246-33262702:-	0.3424317056	0.001998002
ENSG00000107372;SE:9:72360787-72363470:72363606-72364696:-	-0.215140931	0.011988012
ENSG00000107731;SE:10:71288732-71288958:71288990-71290915:+	0.33975298509999996	0.01998002
ENSG00000108021;AF:10:5684942:5685175-5709530:5692816:5692918-5709530:+	0.2676982199	0.047952048
ENSG00000108106;A3:19:55404478-55406815:55404401-55406815:-	-0.6136414791	0.0
ENSG00000108106;SE:19:55401762-55404061:55404147-55404288:-	-0.29269242149999997	0.0
ENSG00000108107;AL:19:55388048-55388243:55388373:55388048-55402943:55403250:+	0.12260020599999999	0.0454545455
ENSG00000108107;AL:19:55388048-55388243:55392085:55388048-55402943:55403250:+	0.1322842999	0.0454545455
ENSG00000108384;A5:17:58693811-58694931:58692632-58694931:+	-0.4776431403	0.011988012
ENSG00000108384;A5:17:58693811-58694931:58692685-58694931:+	-0.4498368429	0.035964036
ENSG00000108523;SE:17:4940360-4940873:4940993-4941077:+	0.3694325417	0.028471528500000003
ENSG00000108561;AF:17:5438273-5438492:5438767:5438273-5448756:5448830:-	0.21821795789999998	0.0280969031
ENSG00000108561;AF:17:5438273-5438709:5438778:5438273-5438842:5439155:-	-0.5105353740999999	0.0
ENSG00000108561;AF:17:5438273-5438709:5438778:5438273-5448756:5448830:-	-0.45234944899999996	0.0016650017000000002
ENSG00000108561;AF:17:5438273-5438842:5439155:5438273-5448756:5448830:-	0.3295811373	0.0
ENSG00000108590;AF:17:6650433-6651349:6651427:6650433-6651501:6651634:-	0.2012464009	0.026973027000000004
ENSG00000108590;SE:17:6644659-6649982:6650078-6650356:-	0.2727283786	0.019480519499999998
ENSG00000108819;A3:17:50140359-50141269:50140228-50141269:-	-0.0810677876	0.04995005
ENSG00000108946;A5:17:68513271-68515394:68512978-68515394:+	-0.43833644759999996	0.0122377622
ENSG00000108946;AF:17:68512032:68512142-68515394:68512921:68513271-68515394:+	0.2752062291	0.0195804196
ENSG00000108946;AF:17:68512426:68512548-68515394:68512882:68512978-68515394:+	0.3040705164	0.0195804196
ENSG00000108946;AF:17:68512426:68512548-68515394:68512921:68513271-68515394:+	0.7185952473	0.0
ENSG00000108946;AF:17:68512430:68512548-68515394:68512921:68513271-68515394:+	0.2845625481	0.0195804196
ENSG00000108953;AL:17:1345328:1345499-1364859:1361681:1362008-1364859:-	-0.4574313246	0.0
ENSG00000108953;SE:17:1345499-1354211:1354347-1364859:-	0.1395461159	0.017982018
ENSG00000108953;SE:17:1365058-1369709:1369741-1400047:-	-0.0701445255	0.019480519499999998
ENSG00000109320;AF:4:102501331:102501788-102525512:102501898:102502167-102525512:+	0.415087066	0.038961038999999996
ENSG00000109332;A5:4:102826636-102827427:102826636-102827735:-	-0.2921914932	0.045954046
ENSG00000109332;AF:4:102826636-102827427:102827520:102826636-102827735:102827849:-	-0.419604955	0.045954046
ENSG00000109332;AF:4:102826636-102827735:102827849:102826636-102827944:102828159:-	0.2687770075	0.045954046
ENSG00000109534;AF:4:109815510:109815545-109816153:109815635:109815804-109816153:+	-0.3025916331	0.0324675325
ENSG00000109805;A3:4:17823123-17823647:17823123-17823672:+	0.10921077359999999	0.028471528500000003
ENSG00000109805;SE:4:17814998-17815274:17815358-17817261:+	0.10921077359999999	0.028471528500000003
ENSG00000110651;AF:11:2377294:2377615-2390412:2382460:2382550-2390412:+	-0.1390464514	0.04395604400000001
ENSG00000110651;AF:11:2382460:2382550-2390412:2384650:2384682-2390412:+	0.25206671420000004	0.04395604400000001
ENSG00000110651;AF:11:2382460:2382550-2390412:2390095:2390183-2390412:+	0.1729652123	0.04395604400000001
ENSG00000110696;SE:11:16744684-16748097:16748157-16752785:+	0.1446842575	0.0124875125
ENSG00000110700;A3:11:17075197-17075454:17075163-17075454:-	0.0530990097	0.032967033
ENSG00000110711;SE:11:67487185-67489267:67489455-67490038:+	0.1601830907	0.005494505500000001
ENSG00000110955;AL:12:56639188:56639307-56642458:56639991:56640192-56642458:-	-0.35475934200000003	0.008991009
ENSG00000111142;A3:12:95474330-95476071:95474330-95476074:+	-0.1854635189	0.0174825175
ENSG00000111142;A3:12:95483280-95485879:95483280-95485948:+	0.1879811381	0.0174825175
ENSG00000111247;A5:12:4543911-4548092:4543904-4548092:+	-0.1935451541	0.0487012987
ENSG00000111247;SE:12:4543904-4545782:4545832-4546309:+	-0.1668785866	0.0487012987
ENSG00000111247;SE:12:4543904-4546309:4546418-4548092:+	0.1448338531	0.0487012987
ENSG00000111247;SE:12:4543911-4546309:4546418-4548092:+	0.26724157449999997	0.0487012987
ENSG00000111300;SE:12:112090864-112093051:112093136-112108716:-	-0.2575320203	0.004995005
ENSG00000111328;AF:12:123267282-123268169:123268254:123267282-123269105:123269239:-	0.39520585090000004	0.013986014
ENSG00000111328;AF:12:123267282-123268169:123268254:123267282-123272157:123272334:-	0.2519597063	0.013986014
ENSG00000111328;AF:12:123267282-123269105:123269239:123267282-123270887:123271141:-	-0.3681177799	0.013986014
ENSG00000111328;AF:12:123267282-123269105:123269239:123267282-123271564:123272140:-	-0.4186716796	0.013986014
ENSG00000111328;AF:12:123267282-123269105:123269239:123267282-123272157:123272334:-	-0.2408874135	0.0293706294
ENSG00000111328;AF:12:123267282-123271564:123272140:123267282-123272157:123272334:-	0.22543590460000001	0.0477855478
ENSG00000111530;AF:12:67269281:67269785-67281910:67269901:67270260-67281910:+	0.2686200761	0.011655011699999999
ENSG00000111530;AF:12:67269390:67269785-67281910:67269901:67270260-67281910:+	0.28328914829999996	0.004995005
ENSG00000111530;AL:12:67269785-67270431:67270795:67269785-67281910:67282176:+	-0.4446897364	0.004995005
ENSG00000111639;A5:12:6492972-6493058:6492972-6493251:-	-0.2042985951	0.0146520147
ENSG00000111639;A5:12:6492972-6493459:6492972-6493717:-	-0.1594173063	0.0288461538
ENSG00000111639;AF:12:6492972-6493251:6493295:6492972-6493459:6493840:-	0.4870367225	0.0
ENSG00000111639;AF:12:6492972-6493251:6493295:6492972-6493717:6493841:-	0.42336139939999995	0.010989011000000002
ENSG00000111640;A5:12:6536817-6536920:6536790-6536920:+	-0.1284039036	0.0104895105
ENSG00000112029;AF:6:152975621-152982857:152983018:152975621-152983234:152983579:-	0.12512616740000002	0.00999001
ENSG00000112081;AF:6:36594353:36594481-36596761:36594592:36594755-36596761:+	-0.061881447199999995	0.0487012987
ENSG00000112081;AF:6:36594367:36594481-36596761:36594592:36594755-36596761:+	-0.0492437301	0.0487012987
ENSG00000112081;AF:6:36594391:36594481-36596761:36594592:36594755-36596761:+	-0.0728853495	0.04345654349999999
ENSG00000112081;SE:6:36598983-36599821:36600276-36601152:+	-0.08442275460000001	0.04345654349999999
ENSG00000112237;AL:6:99543475:99543609-99545112:99543780:99544273-99545112:-	0.3385457023	0.0472027972
ENSG00000112237;MX:6:99561436-99561597:99561681-99568496:99561436-99562842:99562948-99568496:-	0.47801537969999996	0.0472027972
ENSG00000112306;A5:6:132815224-132816461:132815088-132816461:+	-0.0847183506	0.0064935065
ENSG00000112335;SE:6:108214622-108222950:108223045-108260760:-	0.20910618960000002	0.005994006
ENSG00000112339;A3:6:135038031-135039573:135038026-135039573:-	-0.5352192101	0.013986014
ENSG00000112339;AL:6:135002782:135002842-135039573:135037849:135038031-135039573:-	0.4283789831	0.0
ENSG00000112339;AL:6:135002815:135002842-135039573:135037849:135038031-135039573:-	0.6491109818999999	0.0046620047
ENSG00000112339;AL:6:135036696:135036794-135039573:135037849:135038031-135039573:-	0.36497689270000006	0.013986014
ENSG00000112339;MX:6:135039767-135042001:135042126-135054649:135039767-135050582:135050647-135054649:-	0.1377951642	0.0437062937
ENSG00000112339;SE:6:135039767-135042001:135042126-135050582:-	0.1482020805	0.0256410256
ENSG00000112339;SE:6:135039767-135042001:135042126-135054649:-	0.4283789831	0.0
ENSG00000112339;SE:6:135039767-135050582:135050647-135054649:-	0.1437422239	0.0437062937
ENSG00000112695;AL:6:75237823:75237988-75241176:75240301:75240385-75241176:-	-0.17639398190000002	0.035964036
ENSG00000112695;SE:6:75237988-75240277:75240385-75241176:-	0.38018510619999996	0.0022477522
ENSG00000112695;SE:6:75237988-75240301:75240385-75241176:-	0.4024299571	0.0022477522
ENSG00000112695;SE:6:75240385-75241123:75241265-75243717:-	0.313138391	0.035964036
ENSG00000112699;AF:6:2124731-2175932:2175991:2124731-2245321:2245692:-	-0.2629226389	0.00999001
ENSG00000112983;AL:5:138169263:138169358-138170345:138169363:138169388-138170345:-	-0.4025666538	0.02997003
ENSG00000113068;SE:5:140281533-140300416:140300582-140303041:-	0.1109812694	0.025474525499999998
ENSG00000113141;AF:5:140647842:140647924-140648471:140648094:140648162-140648471:+	0.3919271124	0.013986014
ENSG00000113161;AF:5:75336329:75336617-75342583:75337168:75337300-75342583:+	0.28446704	0.035964036
ENSG00000113161;AF:5:75336329:75336617-75342583:75337232:75337300-75342583:+	0.36693119729999996	0.035964036
ENSG00000113300;SE:5:180529388-180549931:180550117-180564489:+	-0.2827526716	0.020979021
ENSG00000113300;SE:5:180550117-180553386:180553471-180564489:+	0.229054455	0.020979021
ENSG00000113368;A5:5:126777252-126804776:126777244-126804776:+	0.6207681432	0.0024975025
ENSG00000113368;A5:5:126777867-126804776:126777244-126804776:+	0.20071305960000002	0.0087412587
ENSG00000113387;AF:5:32531633:32531916-32588512:32585559:32585625-32588512:+	0.301902216	0.035964036
ENSG00000113569;AF:5:37364384-37370666:37370785:37364384-37370821:37371081:-	0.2805294348	0.0062437562
ENSG00000113569;AF:5:37364384-37370666:37370785:37364384-37370821:37371181:-	0.20332183809999999	0.0062437562
ENSG00000113569;SE:5:37309267-37310552:37310743-37314198:-	0.1493540974	0.0216450216
ENSG00000113739;AF:5:173326010-173326589:173326797:173326010-173328043:173328053:-	-0.1516356625	0.018981019
ENSG00000113739;AF:5:173326010-173326589:173326797:173326010-173328043:173328447:-	-0.2475220406	0.0037462537
ENSG00000113739;AF:5:173326010-173326589:173326797:173326010-173328043:173329503:-	-0.21139650420000003	0.0037462537
ENSG00000114125;A5:3:141738516-141743509:141738509-141743509:+	-0.2379413915	0.03996004
ENSG00000114125;AL:3:141738516-141742644:141743027:141738516-141745159:141745700:+	0.2393312423	0.03996004
ENSG00000114125;SE:3:141738516-141743509:141743556-141745159:+	0.284420152	0.038961038999999996
ENSG00000114302;SE:3:48794049-48807649:48807684-48847335:-	-0.17579803030000002	0.034965035
ENSG00000114354;A5:3:100709721-100713643:100709431-100713643:+	0.1830915139	0.00999001
ENSG00000114354;AF:3:100709361:100709431-100713643:100709606:100709721-100713643:+	0.4641043687	0.00999001
ENSG00000114354;AF:3:100709378:100709431-100713643:100709606:100709721-100713643:+	0.2656071288	0.01998002
ENSG00000114354;AF:3:100709606:100709721-100713643:100709970:100710295-100713643:+	-0.6938248778	0.0316350316
ENSG00000114354;AL:3:100744931-100747414:100747448:100744931-100748149:100748927:+	0.3252624193	0.00999001
ENSG00000114354;AL:3:100744931-100747414:100747448:100744931-100748149:100748963:+	0.3802120142	0.0442414728
ENSG00000114354;AL:3:100744931-100747414:100747448:100744931-100748149:100748964:+	0.7271726591	0.00999001
ENSG00000114383;A5:3:50326186-50326357:50326186-50326385:-	-0.2629082269	0.003996004
ENSG00000114391;SE:3:101681215-101682429:101682492-101682771:-	0.09872178529999999	0.003996004
ENSG00000114573;A5:3:113747127-113778741:113747113-113778741:+	0.19161014769999998	0.013486513500000002
ENSG00000114942;A3:2:206159684-206159913:206159684-206159959:+	0.0991536981	0.024975025
ENSG00000114942;SE:2:206160710-206160887:206161132-206161346:+	-0.0344506621	0.0474525475
ENSG00000115053;AF:2:231463316-231464143:231464207:231463316-231464336:231464379:-	0.3035683688	0.04395604400000001
ENSG00000115163;A5:2:26786296-26792131:26786080-26792131:+	0.40330367920000004	0.0224775225
ENSG00000115163;AF:2:26786027:26786080-26792131:26786102:26786296-26792131:+	-0.7060122075	0.0316350316
ENSG00000115163;AF:2:26786027:26786080-26792131:26786143:26786296-26792131:+	-0.8168367079000001	0.0224775225
ENSG00000115268;A3:19:1438892-1439961:1438892-1439968:+	-0.5607758821	0.0
ENSG00000115268;A3:19:1438892-1439961:1438892-1440026:+	-0.5679344766	0.0094905095
ENSG00000115268;RI:19:1438807:1438892-1439961:1440253:+	0.3793166737	0.0158175158
ENSG00000115268;RI:19:1438807:1438892-1439968:1440253:+	-0.2216530161	0.0417582418
ENSG00000115268;RI:19:1438807:1438892-1440026:1440253:+	-0.2140475358	0.0417582418
ENSG00000115290;SE:2:164493182-164494431:164494524-164497008:-	0.4314965789	0.035964036
ENSG00000115307;RI:2:74526941:74527059-74527248:74527363:-	-0.0657110251	0.0430819181
ENSG00000115307;RI:2:74526941:74527121-74527248:74527363:-	-0.212457891	0.0224775225
ENSG00000115307;RI:2:74528751:74528935-74529132:74529282:-	-0.0964008622	0.0374625375
ENSG00000115307;RI:2:74529132:74529282-74529362:74529499:-	-0.0873663475	0.0374625375
ENSG00000115350;AF:2:74958706:74958892-74959341:74959006:74959091-74959341:+	-0.7559582031000001	0.038961038999999996
ENSG00000115350;AF:2:74958792:74958892-74959341:74959006:74959091-74959341:+	-0.6311999207	0.038961038999999996
ENSG00000115350;AL:2:74960146-74961059:74961504:74960146-74969409:74969723:+	-0.7559582031000001	0.038961038999999996
ENSG00000115524;SE:2:197418588-197418896:197418951-197420428:-	0.1353353644	0.017982018
ENSG00000115756;AF:2:10302889:10303177-10396835:10303700:10303942-10396835:+	0.749718322	0.024975025
ENSG00000115756;AF:2:10302889:10303177-10396835:10330163:10330210-10396835:+	0.9081066497	0.00999001
ENSG00000115756;AF:2:10302907:10303177-10396835:10330163:10330210-10396835:+	0.6480027261	0.00999001
ENSG00000115756;MX:2:10396920-10406265:10406361-10419734:10396920-10408562:10408734-10419734:+	0.6894556068000001	0.024975025
ENSG00000115756;SE:2:10396920-10406265:10406361-10419734:+	0.2315378373	0.042957043
ENSG00000115758;A3:2:10444647-10444931:10444547-10444931:-	-0.07849917719999999	0.034965035
ENSG00000115758;AF:2:10445264-10447474:10447780:10445264-10448121:10448309:-	-0.1129634505	0.024975025
ENSG00000115758;AF:2:10445264-10447474:10447780:10445264-10448121:10448504:-	-0.0932919764	0.024975025
ENSG00000116044;AF:2:177234271-177263403:177263800:177234271-177264532:177265131:-	-0.35391757149999997	0.0084915085
ENSG00000116062;A3:2:47796063-47798611:47796063-47798615:+	0.1941623573	0.014985015
ENSG00000116062;AF:2:47783082:47783493-47790927:47783955:47784105-47790927:+	0.2017794275	0.014985015
ENSG00000116062;AF:2:47783955:47784105-47790927:47784181:47784238-47790927:+	-0.23714749289999998	0.014985015
ENSG00000116198;AL:1:3839757:3839776-3844907:3843109:3843323-3844907:-	-0.4474269624	0.0224775225
ENSG00000116209;A5:1:54048682-54053000:54048682-54053356:-	-0.47335063159999996	0.0
ENSG00000116209;SE:1:54047372-54048650:54048682-54053356:-	0.41602463170000004	0.0052447552
ENSG00000116251;AF:1:6197756-6199370:6199553:6197756-6200489:6200842:-	-0.236794329	0.0
ENSG00000116260;SE:1:180175366-180175931:180176033-180178794:+	-0.20145528629999998	0.025474525499999998
ENSG00000116459;A3:1:111449873-111456086:111449873-111456227:+	0.307302618	0.0
ENSG00000116459;SE:1:111449581-111449837:111449873-111456086:+	-0.0961106451	0.0187312687
ENSG00000116560;A3:1:35176474-35177319:35176471-35177319:-	0.0638528989	0.021978022000000003
ENSG00000116584;AF:1:155969300-155978067:155978160:155969300-155978365:155978427:-	-0.6741749493000001	0.04345654349999999
ENSG00000116717;A3:1:67685538-67686025:67685538-67686350:+	0.1828062248	0.0374625375
ENSG00000116717;SE:1:67685538-67686025:67686126-67686350:+	0.142797341	0.0374625375
ENSG00000116752;SE:1:114575751-114576688:114576758-114581299:-	0.18364262309999999	0.003996004
ENSG00000116761;SE:1:70416037-70417937:70418032-70421566:+	0.3326072115	0.0
ENSG00000116871;A3:1:36178201-36178419:36178201-36178446:+	0.18181224559999998	0.0303030303
ENSG00000116871;RI:1:36176199:36176321-36176418:36176581:+	0.2713885243	0.006993007
ENSG00000116871;SE:1:36173478-36174898:36175008-36176199:+	-0.1959125661	0.0174825175
ENSG00000117054;SE:1:75724817-75728389:75728488-75732644:+	0.2893459847	0.015984016
ENSG00000117054;SE:1:75724817-75728401:75728488-75732644:+	0.1721730957	0.03996004
ENSG00000117143;SE:1:162590511-162592732:162592782-162597792:+	0.4059240703	0.0
ENSG00000117143;SE:1:162590511-162592735:162592782-162597792:+	0.399557901	0.002997003
ENSG00000117222;SE:1:205114961-205115858:205115883-205121855:-	0.227024721	0.012987013
ENSG00000117408;A3:1:43947684-43949372:43947684-43949417:+	-0.18631077899999998	0.026973027000000004
ENSG00000117411;AF:1:43978943:43979083-43981109:43979202:43979511-43981109:+	-0.2935836972	0.027972028
ENSG00000117411;AF:1:43978943:43979083-43981109:43979237:43979616-43981109:+	-0.4319769608	0.0303696304
ENSG00000117411;AF:1:43979202:43979511-43981109:43979877:43980614-43981109:+	0.2977521255	0.0186480186
ENSG00000117411;AF:1:43979202:43979511-43981109:43979936:43980046-43981109:+	0.5180810931000001	0.0
ENSG00000117411;AF:1:43979237:43979616-43981109:43979936:43980046-43981109:+	0.4354605492	0.0186480186
ENSG00000117519;AF:1:94903524-94925633:94925801:94903524-94926838:94927223:-	0.3741217003	0.027972028
ENSG00000117519;SE:1:94901785-94902121:94902258-94903122:-	0.1406606818	0.027972028
ENSG00000117713;A3:1:26772632-26772812:26772632-26772815:+	0.2863980679	0.021978022000000003
ENSG00000117751;A5:1:27831366-27832756:27830891-27832756:+	-0.12198424039999999	0.033216783199999995
ENSG00000117751;RI:1:27850093:27850414-27851540:27851676:+	0.1467065723	0.033216783199999995
ENSG00000117751;SE:1:27838852-27841014:27841234-27843186:+	0.0770114246	0.0466200466
ENSG00000117791;AF:1:220754972:220755120-220761658:220756278:220756422-220761658:+	0.1044679233	0.047952048
ENSG00000117791;AL:1:220763050-220780018:220780149:220763050-220783919:220784240:+	0.2436115178	0.047952048
ENSG00000118363;A3:11:74965117-74969611:74965117-74969640:+	0.26385612329999997	0.0297202797
ENSG00000118363;AF:11:74949247:74949399-74965034:74949524:74949649-74965034:+	0.12489924289999998	0.0468531469
ENSG00000118363;AF:11:74949264:74949399-74965034:74949524:74949649-74965034:+	-0.22883111190000002	0.048951049
ENSG00000118363;AF:11:74949271:74949399-74965034:74949524:74949649-74965034:+	0.1351918883	0.0297202797
ENSG00000118363;AL:11:74949399-74965034:74965169:74949399-74976857:74977056:+	0.2661605294	0.0157342657
ENSG00000118363;SE:11:74949399-74963595:74963687-74965034:+	0.14227086449999998	0.0157342657
ENSG00000118816;AF:4:77058635-77064713:77065080:77058635-77075472:77075989:-	-0.4307033586	0.0146520147
ENSG00000118816;AL:4:77058559:77058635-77075472:77066165:77066405-77075472:-	0.3838986857	0.0146520147
ENSG00000118816;SE:4:77058635-77066249:77066405-77075472:-	-0.2218795969	0.010989011000000002
ENSG00000119285;SE:1:236574333-236574661:236574903-236576219:-	-0.0989821421	0.0334665335
ENSG00000119318;AF:9:107283279:107283695-107300141:107284053:107284187-107300141:+	0.1554922512	0.010989011000000002
ENSG00000119333;SE:9:128636438-128636918:128637027-128640691:-	0.0805871664	0.0384615385
ENSG00000119335;AF:9:128683655:128684007-128691170:128689226:128689655-128691170:+	-0.1407669848	0.024975025
ENSG00000119335;AF:9:128683655:128684007-128691170:128689987:128690026-128691170:+	-0.2718009266	0.0
ENSG00000119335;AF:9:128689226:128689655-128691170:128689987:128690026-128691170:+	-0.1087798869	0.0374625375
ENSG00000119335;AF:9:128689226:128689655-128691170:128689989:128690026-128691170:+	0.14952314	0.0
ENSG00000119335;AF:9:128689987:128690026-128691170:128690250:128690727-128691170:+	0.13259349939999998	0.024975025
ENSG00000119446;SE:9:122251973-122254274:122254367-122261380:-	-0.23213934320000001	0.026973027000000004
ENSG00000119487;AF:9:125444598-125451058:125451101:125444598-125484443:125484501:-	0.4217026337	0.0224775225
ENSG00000119523;AF:9:99218836-99220979:99221140:99218836-99221547:99221956:-	-0.24537538920000002	0.017982018
ENSG00000119718;A3:14:75004900-75005841:75004900-75005897:+	-0.24666398350000002	0.0316350316
ENSG00000119718;AL:14:75006714-75007061:75007416:75006714-75007722:75007735:+	-0.6872764884	0.004995005
ENSG00000119718;AL:14:75006714-75007061:75007416:75006714-75007722:75007788:+	-0.3692340393	0.00999001
ENSG00000120149;A5:5:174725067-174729159:174725038-174729159:+	-0.22102523440000002	0.017982018
ENSG00000120254;AF:6:150865679:150866049-150876090:150866333:150866387-150876090:+	0.5250454767	0.0
ENSG00000120306;AL:5:140243463-140244642:140244810:140243463-140265707:140265830:+	0.283738014	0.025974026
ENSG00000120437;AF:6:159760328:159762142-159762919:159762495:159762777-159762919:+	0.1138279774	0.032967033
ENSG00000120438;AL:6:159778985:159779261-159779895:159779592:159779790-159779895:-	0.3488469388	0.0
ENSG00000120693;AF:13:36879875-36920116:36920272:36879875-36920635:36920765:-	0.39641297600000003	0.04345654349999999
ENSG00000121486;AF:1:185151935-185156478:185156981:185151935-185156984:185157072:-	-0.1631742219	0.018981019
ENSG00000121644;AF:1:244653103:244653355-244686597:244653751:244654025-244686597:+	0.2979466269	0.048951049
ENSG00000121749;SE:12:71880607-71884811:71885021-71893222:+	0.24564553739999997	0.025474525499999998
ENSG00000121931;SE:1:110950123-110951288:110952815-110963621:-	0.2506462414	0.017982018
ENSG00000122026;A5:13:27251850-27253765:27251656-27253765:+	-0.34000098840000004	0.024975025
ENSG00000122026;SE:13:27253843-27254220:27254281-27255242:+	0.0542600179	0.0474525475
ENSG00000122203;A3:5:176359918-176361602:176359567-176361602:-	-0.3634463347	0.0472027972
ENSG00000122203;MX:5:176355749-176359481:176359567-176361602:176355749-176359811:176359918-176361602:-	0.276217396	0.0472027972
ENSG00000122203;SE:5:176355749-176359481:176359567-176359811:-	0.1379836341	0.0472027972
ENSG00000122203;SE:5:176359567-176359811:176359918-176361602:-	-0.1619694609	0.0472027972
ENSG00000122406;SE:1:92832117-92833389:92833458-92833545:+	0.052428552	0.041958042
ENSG00000122696;A5:9:37899950-37903531:37899950-37904068:-	-0.1617911789	0.047952048
ENSG00000122756;AF:9:34581205-34589555:34589737:34581205-34590082:34590140:-	0.5428873571	0.017982018
ENSG00000123094;AL:12:26067713-26068697:26072869:26067713-26079033:26079892:+	0.517611202	0.047952048
ENSG00000123094;SE:12:25959148-25995037:25995130-26055236:+	-0.517611202	0.047952048
ENSG00000123562;A3:X:103678620-103684681:103678600-103684681:-	-0.1547121912	0.019536019499999998
ENSG00000123562;A3:X:103678651-103684681:103678600-103684681:-	0.0793389252	0.045646661
ENSG00000123562;A3:X:103678651-103684681:103678620-103684681:-	0.1622718503	0.0192307692
ENSG00000123562;A3:X:103678651-103685171:103678600-103685171:-	0.1077443165	0.0101437025
ENSG00000123562;AF:X:103685260-103686631:103686668:103685260-103687989:103688027:-	-0.36191186189999996	0.0024420024
ENSG00000123562;AF:X:103685260-103686631:103686668:103685260-103687989:103688038:-	-0.5013293086999999	0.0024420024
ENSG00000123562;AF:X:103685260-103686631:103686668:103685260-103687989:103688041:-	-0.4586982049	0.0
ENSG00000123562;AF:X:103685260-103686631:103686668:103685260-103687989:103688064:-	-0.29270180100000004	0.0024420024
ENSG00000123562;AF:X:103685260-103686631:103686668:103685260-103687989:103688122:-	-0.38397132079999996	0.0
ENSG00000123562;AF:X:103685260-103686631:103686668:103685260-103687989:103688158:-	-0.7162503509999999	0.0
ENSG00000123562;AF:X:103685260-103686631:103686684:103685260-103687989:103688122:-	0.0796690265	0.0302197802
ENSG00000123562;AF:X:103685260-103686631:103686684:103685260-103687989:103688158:-	-0.1600586036	0.0073260072999999995
ENSG00000123562;AF:X:103685260-103686631:103686705:103685260-103687989:103688027:-	-0.1090463517	0.02891845
ENSG00000123562;AF:X:103685260-103686631:103686705:103685260-103687989:103688038:-	-0.24423390760000002	0.02997003
ENSG00000123562;AF:X:103685260-103686631:103686705:103685260-103687989:103688041:-	-0.1547121912	0.019536019499999998
ENSG00000123562;AF:X:103685260-103686631:103686705:103685260-103687989:103688064:-	-0.0915338337	0.02997003
ENSG00000123562;AF:X:103685260-103686631:103686705:103685260-103687989:103688158:-	-0.4873151253	0.0024420024
ENSG00000123562;AF:X:103685260-103686631:103686709:103685260-103687989:103688027:-	0.1081817667	0.0302197802
ENSG00000123562;AF:X:103685260-103686631:103686709:103685260-103687989:103688122:-	0.1715027875	0.013186813200000001
ENSG00000123562;AF:X:103685260-103686631:103686709:103685260-103687989:103688158:-	-0.2274733806	0.006593406600000001
ENSG00000123562;AF:X:103685260-103686631:103686816:103685260-103687989:103688122:-	0.0895122899	0.02997003
ENSG00000123562;AF:X:103685260-103686631:103686816:103685260-103687989:103688158:-	-0.1969765911	0.0073260072999999995
ENSG00000123562;AF:X:103685260-103686631:103686818:103685260-103687989:103688122:-	0.0660962699	0.0378021978
ENSG00000123562;AF:X:103685260-103686631:103686818:103685260-103687989:103688158:-	-0.1317832685	0.0125588697
ENSG00000123562;SE:X:103677051-103678499:103678600-103685171:-	0.233011026	0.0024420024
ENSG00000123562;SE:X:103677051-103678499:103678651-103685171:-	0.2820442237	0.0
ENSG00000123575;A5:X:104188306-104189608:104188177-104189608:+	0.11632158960000001	0.0354645355
ENSG00000123739;A5:4:109717713-109718683:109717713-109718689:-	-0.15389372140000002	0.0224775225
ENSG00000123739;AF:4:109717713-109718683:109718761:109717713-109729602:109729956:-	0.35738019670000004	0.0033300033000000003
ENSG00000123739;SE:4:109717713-109718683:109718759-109729602:-	0.3956057325	0.001998002
ENSG00000123739;SE:4:109717713-109718689:109718759-109729602:-	0.6136861096	0.001998002
ENSG00000123989;AF:2:219542189-219542913:219543097:219542189-219543225:219543573:-	-0.24955661969999998	0.031968032
ENSG00000123989;AF:2:219542189-219542913:219543097:219542189-219543225:219543787:-	-0.3759375338	0.003996004
ENSG00000124006;AF:2:219568324-219570221:219571289:219568324-219571394:219571464:-	0.591017852	0.005494505500000001
ENSG00000124160;SE:20:46070536-46079387:46079453-46089817:-	-0.1364840438	0.028971029
ENSG00000124334;AL:X:156007607-156007899:156008046:156007607-156009816:156010608:+	0.32625753329999996	0.0224775225
ENSG00000124422;A5:17:21028674-21043321:21028674-21043626:-	0.5652127089	0.012987013
ENSG00000124422;AF:17:21028674-21042220:21042273:21028674-21043626:21043760:-	0.3763759788	0.025974026
ENSG00000124422;AF:17:21028674-21042665:21043039:21028674-21043626:21043760:-	0.32838096899999997	0.012987013
ENSG00000125458;A5:17:75130867-75130965:75130867-75131045:-	-0.20237957210000002	0.035964036
ENSG00000125482;SE:9:132400258-132401455:132402828-132406790:-	0.140512737	0.040459540499999995
ENSG00000125505;AF:19:54188511-54189191:54189295:54188511-54189338:54189815:-	-0.5792027243	0.0074925075
ENSG00000125505;SE:19:54183680-54187161:54187287-54188217:-	0.2671417048	0.014985015
ENSG00000125520;SE:20:63741479-63741869:63742056-63742130:+	0.1708019586	0.035964036
ENSG00000125534;A3:20:63520894-63521284:63520894-63521512:+	-0.1878593053	0.008991009
ENSG00000125691;AF:17:38853105-38853302:38853428:38853105-38853698:38853737:-	0.21987600280000003	0.013486513500000002
ENSG00000125691;AF:17:38853105-38853302:38853428:38853105-38853698:38853738:-	0.1854882618	0.013486513500000002
ENSG00000125779;A5:20:3908278-3910577:3908135-3910577:+	-0.26912568530000003	0.0224775225
ENSG00000125779;AF:20:3888839:3888904-3907926:3889095:3889728-3907926:+	-0.3706718247	0.0224775225
ENSG00000125779;AF:20:3888839:3888904-3907926:3889389:3889728-3907926:+	-0.3741451358	0.014985015
ENSG00000125779;AF:20:3889095:3889728-3907926:3889816:3889932-3907926:+	0.3779919492	0.025974026
ENSG00000125779;AF:20:3889389:3889728-3907926:3889816:3889932-3907926:+	0.39428135740000003	0.014985015
ENSG00000125818;A3:20:1164476-1165029:1164476-1166227:+	-0.1602526828	0.048951049
ENSG00000125818;SE:20:1125650-1127426:1127508-1135121:+	0.1069140372	0.048951049
ENSG00000125835;A3:20:2461939-2462636:2461793-2462636:-	0.0641373353	0.01998002
ENSG00000125835;SE:20:2465819-2467192:2467315-2467607:-	-0.0330362867	0.031968032
ENSG00000125844;SE:20:17660528-17679999:17680075-17682028:-	-0.1918472661	0.03996004
ENSG00000125870;A5:20:16730164-16731668:16730064-16731668:+	-0.100226787	0.011988012
ENSG00000125871;SE:20:17970370-17988166:17988298-17989939:+	0.2917202521	0.027972028
ENSG00000125895;AF:20:1181587-1183771:1184473:1181587-1185138:1185415:-	-0.2791606942	0.029470529500000002
ENSG00000126432;SE:11:64318386-64319734:64319868-64320865:+	0.2007609318	0.023976024
ENSG00000126456;AF:19:49663514-49664674:49665169:49663514-49665631:49665875:-	1.0	0.0
ENSG00000126767;SE:X:47641475-47649921:47650026-47650423:-	0.1670865829	0.018481518500000002
ENSG00000126970;A3:X:64922243-65034629:64921988-65034629:-	-0.6000887599	0.042624042599999995
ENSG00000126970;AF:X:64921988-64976325:64976484:64921988-65034629:65034669:-	-0.2758543194	0.042624042599999995
ENSG00000126970;AF:X:64921988-64976325:64976533:64921988-65034629:65034669:-	-0.6744915613	0.042624042599999995
ENSG00000127022;A3:5:179726759-179728591:179726759-179729360:+	0.2601280354	0.0
ENSG00000127022;AL:5:179726759-179728591:179728682:179726759-179729360:179729649:+	0.4164182875	0.005661005699999999
ENSG00000127022;AL:5:179726759-179728591:179728907:179726759-179729360:179729649:+	0.4515066423	0.0
ENSG00000127554;A5:16:1984943-1985866:1984476-1985866:+	-0.498106079	0.001998002
ENSG00000127554;AF:16:1984207:1984476-1985866:1984711:1984943-1985866:+	0.4051310549	0.011322011299999999
ENSG00000127554;AL:16:1984476-1984747:1985009:1984476-1985866:1986112:+	-0.3120558139	0.023476523500000002
ENSG00000127554;SE:16:1984476-1984747:1984943-1985866:+	-0.29171089219999996	0.008991009
ENSG00000127837;AF:2:218269534-218269659:218269710:218269534-218269966:218270088:-	0.3489913815	0.0034965035
ENSG00000127837;AF:2:218269534-218269659:218269710:218269534-218269966:218270145:-	0.185093217	0.0174825175
ENSG00000127870;AF:13:26221330-26221514:26221691:26221330-26221835:26222089:-	-0.6902654273000001	0.042624042599999995
ENSG00000127870;AF:13:26221330-26221514:26221703:26221330-26221835:26222089:-	-0.5558246619	0.042624042599999995
ENSG00000127870;AF:13:26221330-26221514:26221703:26221330-26222003:26222493:-	-0.4063850096	0.042624042599999995
ENSG00000127957;A5:7:75525963-75527565:75525963-75528106:-	0.3255131587	0.0460789211
ENSG00000127957;AF:7:75525963-75527565:75527579:75525963-75528106:75528148:-	0.67317497	0.0344655345
ENSG00000127957;AF:7:75525963-75527565:75528051:75525963-75528106:75528148:-	0.5682657865999999	0.0344655345
ENSG00000127957;AF:7:75525963-75527771:75527836:75525963-75528106:75528148:-	0.36578620689999997	0.0344655345
ENSG00000127993;A5:7:92529183-92529476:92528924-92529476:+	-0.2085759804	0.013486513500000002
ENSG00000128050;A5:4:56435975-56436262:56435928-56436262:+	-0.12211060050000001	0.013986014
ENSG00000128185;SE:22:20315476-20316119:20316219-20319639:-	0.11896349619999999	0.021978022000000003
ENSG00000128272;RI:22:39520564:39520751-39521354:39521671:+	0.0331074356	0.025974026
ENSG00000128309;A5:22:37019872-37024192:37019774-37024192:+	0.1614990564	0.0274725275
ENSG00000128309;AL:22:37024810-37025002:37025081:37024810-37029216:37029794:+	-0.9247202845999999	0.0274725275
ENSG00000128567;RI:7:131508951:131509028-131509365:131509585:-	-0.2650968005	0.021978022000000003
ENSG00000128591;SE:7:128849578-128849976:128850074-128850384:+	0.2001637184	0.0104895105
ENSG00000128626;AF:19:38930548:38930998-38931276:38930999:38931171-38931276:+	0.1319865508	0.024975025
ENSG00000128713;AF:2:176104216:176104626-176108907:176107286:176108136-176108907:+	-0.091784926	0.042957043
ENSG00000128951;AF:15:48331095:48331191-48332268:48331405:48331479-48332268:+	-0.4239857817	0.0
ENSG00000128951;AF:15:48331095:48331191-48332268:48331423:48331795-48332268:+	-0.3019679927	0.019480519499999998
ENSG00000128951;AF:15:48331095:48331191-48332268:48331456:48331726-48332268:+	-0.1764582446	0.0476190476
ENSG00000129315;SE:12:48695829-48695999:48696162-48698138:-	-0.1532852492	0.016983017
ENSG00000129484;A3:14:20354247-20354809:20354247-20354835:+	0.1056518702	0.02997003
ENSG00000129484;A3:14:20357149-20357396:20357149-20357638:+	-0.3156839702	0.023976024
ENSG00000129518;A5:14:34536275-34539256:34536275-34539555:-	-0.1332910816	0.012987013
ENSG00000129911;AF:19:1854760-1862794:1862858:1854760-1863041:1863568:-	0.337817601	0.006993007
ENSG00000129968;RI:19:1877508:1877687-1879921:1880115:-	-0.2125230857	0.034965035
ENSG00000130024;AF:6:169721111-169723845:169723931:169721111-169725421:169725566:-	0.2685122839	0.004995005
ENSG00000130024;AF:6:169721111-169723845:169724005:169721111-169725421:169725566:-	0.3043751544	0.0037462537
ENSG00000130024;AF:6:169721111-169723845:169724055:169721111-169725421:169725566:-	0.5043799992	0.0
ENSG00000130193;RI:8:142735326:142735668-142736857:142736927:+	0.15969713130000002	0.0334665335
ENSG00000130204;A3:19:44891314-44891407:44891314-44891410:+	0.6316955111	0.0
ENSG00000130224;SE:X:115124002-115126843:115126893-115130155:-	0.2426558602	0.030969031
ENSG00000130348;SE:6:106629705-106640101:106640206-106640349:+	-0.2888682717	0.0074925075
ENSG00000130402;AF:19:38647649:38647907-38700600:38648193:38648260-38700600:+	0.23838735809999997	0.020979021
ENSG00000130402;AF:19:38647670:38647907-38700600:38648193:38648260-38700600:+	0.1633894555	0.035964036
ENSG00000130559;SE:9:135862608-135865332:135865364-135866456:-	0.28407761870000003	0.046453546500000005
ENSG00000130560;SE:9:135939759-135942162:135942289-135945028:-	-0.10268978349999999	0.0414585415
ENSG00000130723;SE:9:131473724-131474454:131476535-131477744:+	-0.1793089859	0.014985015
ENSG00000130723;SE:9:131492260-131494405:131494486-131495740:+	0.13799519529999998	0.014985015
ENSG00000130724;A5:19:58554236-58554673:58554236-58554865:-	-0.25029237390000003	0.014985015
ENSG00000130724;A5:19:58554236-58554673:58554236-58554988:-	-0.1051131616	0.0487012987
ENSG00000130724;AF:19:58554236-58554865:58554973:58554236-58554988:58555090:-	0.841201601	0.0124875125
ENSG00000130724;AF:19:58554236-58554865:58554973:58554236-58554988:58555124:-	0.2340476422	0.0124875125
ENSG00000130726;A3:19:58548776-58548862:58548776-58548886:+	0.14443883859999998	0.008991009
ENSG00000130764;SE:1:3782763-3783770:3783911-3783996:-	-0.1013506203	0.02997003
ENSG00000130772;A5:1:28329180-28330597:28329124-28330597:+	0.20030427239999998	0.014985015
ENSG00000130772;AF:1:28329055:28329180-28330597:28330283:28330375-28330597:+	0.3008058975	0.014985015
ENSG00000130803;SE:19:9157394-9157980:9158075-9158826:+	0.2575426556	0.035964036
ENSG00000130829;AF:X:153642534:153642611-153647919:153647196:153647425-153647919:+	-0.2244429112	0.034965035
ENSG00000130935;SE:17:67721526-67722580:67722637-67724049:+	0.1714657832	0.017982018
ENSG00000130985;AF:X:47190861:47190950-47198803:47193842:47194024-47198803:+	0.1661996516	0.032967033
ENSG00000131051;SE:20:35729365-35729462:35729551-35731941:-	-0.3241247112	0.031968032
ENSG00000131165;SE:16:89651646-89653904:89653923-89657582:-	-0.1224321567	0.0494505495
ENSG00000131188;AF:5:177446445:177446662-177454829:177448334:177448407-177454829:+	0.1913698877	0.04395604400000001
ENSG00000131188;AF:5:177446827:177446960-177454829:177448334:177448407-177454829:+	0.337521575	0.0164835165
ENSG00000131188;SE:5:177446960-177453956:177454040-177454829:+	-0.3552813321	0.04395604400000001
ENSG00000131467;SE:17:42838205-42838692:42838799-42838945:+	-0.2865825063	0.041958042
ENSG00000131470;RI:17:42573478:42573623-42574099:42574210:-	-0.13281983460000002	0.0474525475
ENSG00000131470;RI:17:42573478:42573623-42574196:42574210:-	-0.1297737815	0.0474525475
ENSG00000131779;AF:1:145917816-145918432:145918529:145917816-145918633:145918837:-	-0.3121359179	0.0104895105
ENSG00000131791;SE:1:147166939-147167767:147167933-147171989:-	0.1832906738	0.032967033
ENSG00000132300;SE:2:86119044-86119544:86119614-86121479:+	0.16537162519999998	0.035964036
ENSG00000132341;A5:12:130872629-130872836:130872126-130872836:+	0.37765267119999996	0.0
ENSG00000132341;SE:12:130872126-130872584:130872617-130872836:+	0.0853854455	0.0416250416
ENSG00000132341;SE:12:130872126-130872584:130872629-130872836:+	0.10868709189999999	0.01998002
ENSG00000132361;SE:17:2695280-2695374:2695526-2696159:-	-0.2631605775	0.033966034
ENSG00000132388;SE:17:4282921-4289230:4289408-4307021:-	0.40870537030000004	0.005994006
ENSG00000132388;SE:17:4289408-4296717:4296814-4307021:-	-0.308347861	0.002997003
ENSG00000132406;A5:4:4246343-4247601:4246343-4248106:-	-0.1311523605	0.0374625375
ENSG00000132463;AF:4:70836314-70839177:70839343:70836314-70839471:70839897:-	-0.2193388369	0.020979021
ENSG00000132463;RI:4:70825296:70825431-70826124:70826245:-	0.2020709358	0.005994006
ENSG00000132475;AF:17:75779184-75779542:75779603:75779184-75779647:75779780:-	0.17429024829999998	0.0125874126
ENSG00000132475;AF:17:75779184-75779542:75779603:75779184-75779657:75779778:-	0.20742213980000002	0.0
ENSG00000132475;AF:17:75779184-75779542:75779603:75779184-75779657:75779779:-	0.19083325559999997	0.0034965035
ENSG00000132475;AF:17:75779184-75779542:75779603:75779184-75785376:75785486:-	-0.1935302277	0.0122377622
ENSG00000132475;AF:17:75779184-75779647:75779780:75779184-75785376:75785486:-	-0.3618933311	0.0093240093
ENSG00000132475;AF:17:75779184-75779657:75779778:75779184-75785376:75785486:-	-0.0772729683	0.025974026
ENSG00000132475;AF:17:75779184-75779657:75779779:75779184-75785376:75785486:-	-0.1052274802	0.0174825175
ENSG00000132481;A5:17:75876813-75877851:75876813-75877874:-	-0.3905305531	0.010989011000000002
ENSG00000132507;A3:17:7307752-7309597:7307752-7309615:+	-0.0611704627	0.04345654349999999
ENSG00000132507;A5:17:7307752-7309615:7307409-7309615:+	0.157585069	0.04345654349999999
ENSG00000132507;AF:17:7306999:7307115-7309615:7307631:7307752-7309615:+	0.2000793849	0.04345654349999999
ENSG00000132507;AF:17:7306999:7307115-7309615:7308371:7308575-7309615:+	0.2984599156	0.04345654349999999
ENSG00000132507;AF:17:7307326:7307409-7309615:7307974:7308113-7309615:+	-0.1648569532	0.04345654349999999
ENSG00000132507;AF:17:7307373:7307752-7309615:7308371:7308575-7309615:+	0.0878329013	0.04345654349999999
ENSG00000132507;AF:17:7307631:7307752-7309615:7307974:7308113-7309615:+	-0.2239235674	0.04345654349999999
ENSG00000132507;AF:17:7307974:7308113-7309615:7308371:7308575-7309615:+	0.3300130753	0.04345654349999999
ENSG00000132507;RI:17:7311350:7311481-7311578:7311651:+	-0.0793719081	0.04345654349999999
ENSG00000132635;AF:20:2839933-2840211:2840671:2839933-2840866:2841190:-	0.6019386646	0.04395604400000001
ENSG00000132664;SE:20:18467568-18468944:18469061-18472842:+	0.1896700341	0.026973027000000004
ENSG00000132664;SE:20:18480509-18481619:18481810-18483481:+	0.23049164379999998	0.026973027000000004
ENSG00000132680;A3:1:155916737-155917499:155916709-155917499:-	-0.0883680358	0.045954046
ENSG00000132780;SE:1:45591270-45600385:45600457-45602255:+	0.10899758359999999	0.023976024
ENSG00000132780;SE:1:45591270-45604936:45605016-45606482:+	0.39722957130000003	0.017982018
ENSG00000132780;SE:1:45606591-45607321:45608337-45613169:+	0.2406415859	0.017982018
ENSG00000132952;SE:13:30618056-30621073:30621239-30621764:+	0.1156578099	0.045954046
ENSG00000132952;SE:13:30621892-30630835:30631474-30637744:+	0.21807349239999999	0.027972028
ENSG00000133119;AL:13:33835217-33836104:33837496:33835217-33966087:33966558:+	0.1115919465	0.036963037000000004
ENSG00000133142;SE:X:103585624-103586219:103586291-103586654:+	0.3282164644	0.04995005
ENSG00000133315;A3:11:63999036-63999331:63999000-63999331:-	0.1472957033	0.04995005
ENSG00000133315;SE:11:64000343-64015252:64015281-64151239:-	-0.18085243469999998	0.04395604400000001
ENSG00000133612;AF:7:151085867:151086009-151116793:151086742:151087072-151116793:+	-0.3547731219	0.0
ENSG00000133612;RI:7:151086742:151086786-151086895:151087072:+	0.5597939207	0.0
ENSG00000133639;AF:12:92144447-92145060:92145233:92144447-92145388:92145897:-	-0.20521495039999998	0.015984016
ENSG00000133773;AF:12:82357269-82358223:82358409:82357269-82358679:82358786:-	-0.21657969010000003	0.005994006
ENSG00000133773;AF:12:82357269-82358223:82358409:82357269-82358679:82358805:-	-0.48352238810000003	0.014985015
ENSG00000133818;AF:11:14295855-14354413:14354500:14295855-14358763:14359184:-	-0.387757054	0.0064935065
ENSG00000133818;AF:11:14295855-14354413:14354500:14295855-14364391:14364506:-	-0.7446819298999999	0.025974026
ENSG00000133858;RI:12:71611058:71611097-71611786:71611887:-	-0.1530920489	0.04345654349999999
ENSG00000133983;SE:14:70329236-70342658:70342729-70359519:-	0.1780581692	0.028471528500000003
ENSG00000134001;AF:14:67359997:67360456-67364767:67360556:67360734-67364767:+	0.2885510717	0.003996004
ENSG00000134001;AF:14:67360353:67360456-67364767:67360556:67360734-67364767:+	0.0829792804	0.027972028
ENSG00000134056;SE:5:69217871-69226338:69226401-69228200:+	0.2526611629	0.021978022000000003
ENSG00000134086;AF:3:10141008:10142187-10146514:10142546:10143021-10146514:+	0.1434362678	0.0154845155
ENSG00000134086;SE:3:10142187-10146514:10146636-10149787:+	0.1782575425	0.011988012
ENSG00000134308;AF:2:9591515-9620642:9620701:9591515-9630159:9630616:-	0.2282617622	0.031968032
ENSG00000134333;AF:11:18394560:18394641-18396819:18396278:18396610-18396819:+	0.1068592222	0.04995005
ENSG00000134333;AF:11:18394563:18394636-18396819:18396278:18396610-18396819:+	0.1461324157	0.04995005
ENSG00000134333;MX:11:18396968-18399431:18399548-18402840:18396968-18400837:18401010-18402840:+	-0.08378492530000001	0.04995005
ENSG00000134333;SE:11:18399548-18400837:18401010-18402840:+	0.0550403307	0.04995005
ENSG00000134419;A5:16:18789118-18789897:18789118-18790244:-	-0.3610126076	0.0
ENSG00000134419;AF:16:18789118-18789897:18790260:18789118-18790310:18790334:-	-0.2073047973	0.004995005
ENSG00000134419;AF:16:18789118-18789897:18790260:18789118-18790310:18790362:-	-0.3343325852	0.0037462537
ENSG00000134419;SE:16:18784823-18788063:18788159-18788981:-	-0.2129330622	0.0318431568
ENSG00000134440;SE:18:57609443-57611637:57611707-57613602:-	-0.1369087233	0.04395604400000001
ENSG00000134602;SE:X:132068569-132069478:132069663-132071069:+	0.1719361889	0.028471528500000003
ENSG00000134758;SE:18:32113860-32123518:32123574-32124734:+	0.1815611268	0.0384615385
ENSG00000134759;AF:18:36129444:36129497-36133238:36129925:36130071-36133238:+	0.6300343073	0.017982018
ENSG00000134884;RI:13:106557048:106557131-106559432:106559657:-	0.3160843943	0.0074925075
ENSG00000135052;AF:9:86079341-86099411:86099558:86079341-86100025:86100149:-	0.2495510403	0.020979021
ENSG00000135069;SE:9:78317804-78328051:78328188-78328981:+	0.0912163108	0.016983017
ENSG00000135097;SE:12:120347514-120351344:120351400-120353299:-	0.16966713879999998	0.026973027000000004
ENSG00000135316;AF:6:85641451-85642797:85643285:85641451-85643750:85643792:-	-0.2011566174	0.0074925075
ENSG00000135390;A5:12:53672645-53676176:53672645-53676242:-	-0.5506847129	0.0097402597
ENSG00000135390;AF:12:53672645-53676053:53676082:53672645-53676242:53676398:-	-0.31216071559999997	0.0097402597
ENSG00000135476;SE:12:53284167-53285924:53286912-53287972:+	0.2135377718	0.033966034
ENSG00000135486;A5:12:54281941-54282090:54281502-54282090:+	-0.2120513155	0.04995005
ENSG00000135486;AF:12:54280749:54280822-54281386:54281006:54281094-54281386:+	-0.15512430800000002	0.04995005
ENSG00000135486;AF:12:54280749:54280822-54281386:54281186:54281295-54281386:+	-0.135908458	0.04995005
ENSG00000135932;AF:2:230712845:230713230-230759959:230713548:230714058-230759959:+	0.2142304892	0.023976024
ENSG00000136003;MX:12:108567268-108567658:108567743-108568831:108567268-108567920:108568016-108568831:+	-0.4832950328	0.0494505495
ENSG00000136003;RI:12:108564060:108564155-108564279:108564392:+	-0.2471685223	0.0494505495
ENSG00000136003;SE:12:108562736-108564060:108564155-108564279:+	0.1228560027	0.0494505495
ENSG00000136003;SE:12:108567268-108567658:108567743-108568831:+	-0.1086879664	0.0494505495
ENSG00000136156;AF:13:48233203:48233477-48253808:48233599:48233645-48253808:+	0.232932262	0.03996004
ENSG00000136156;AF:13:48233206:48233477-48253808:48233599:48233645-48253808:+	0.1701153339	0.03996004
ENSG00000136197;AF:7:42910921-42911468:42911910:42910921-42912224:42912305:-	0.7214630140999999	0.0374625375
ENSG00000136247;A5:7:6578746-6580555:6578720-6580555:+	-0.1434988412	0.0454545455
ENSG00000136247;AF:7:6577434:6577498-6578501:6577505:6577720-6578501:+	0.30274825	0.0454545455
ENSG00000136450;A5:17:58006527-58006907:58006527-58006944:-	-0.0712486169	0.046453546500000005
ENSG00000136451;SE:17:57983393-57985985:57986144-57988079:-	-0.2444193923	0.041958042
ENSG00000136522;SE:3:179601790-179602652:179602797-179604527:-	0.13491665449999998	0.02997003
ENSG00000136603;AF:3:170357726:170357763-170359699:170358509:170358645-170359699:+	0.36652883189999996	0.044955045
ENSG00000136682;MX:2:113454778-113455556:113455643-113460673:113454778-113457065:113457209-113460673:+	-0.3496111539	0.0274725275
ENSG00000136682;SE:2:113438022-113439020:113439117-113441351:+	0.1974005655	0.0274725275
ENSG00000136682;SE:2:113454778-113455556:113455643-113460673:+	-0.1488859336	0.034965035
ENSG00000136802;SE:9:128882250-128886015:128886121-128907157:+	0.2529744424	0.047952048
ENSG00000136888;A5:9:114588118-114592552:114587920-114592552:+	-0.053194334	0.046953047000000005
ENSG00000137154;A5:9:19379618-19380088:19379618-19380190:-	0.011760655600000001	0.037962038
ENSG00000137309;A5:6:34237317-34240737:34236963-34240737:+	0.5333690245	0.003996004
ENSG00000137309;AF:6:34236873:34237317-34240737:34238791:34238957-34240737:+	0.4630841868	0.005994006
ENSG00000137309;SE:6:34236963-34237204:34237317-34240737:+	0.1457378468	0.0093240093
ENSG00000137492;AF:11:76365972-76368566:76368643:76365972-76380748:76380971:-	-0.4085702809	0.020979021
ENSG00000137492;SE:11:76361063-76364338:76364432-76365852:-	0.12040777720000001	0.044955045
ENSG00000137691;SE:11:102058955-102066485:102066651-102075873:+	0.5809588215	0.0224775225
ENSG00000137831;AF:15:70699660-70701877:70702308:70699660-70763330:70763430:-	-0.3176437513	0.044955045
ENSG00000138081;AF:2:47839769-47888626:47888719:47839769-47905489:47905793:-	-0.3738466904	0.00999001
ENSG00000138326;AF:10:78033886:78033904-78035352:78033917:78033986-78035352:+	-0.27714628399999996	0.04995005
ENSG00000138326;SE:10:78037304-78040204:78040225-78040615:+	0.0828782033	0.04995005
ENSG00000138381;A3:2:189663954-189665376:189663954-189665422:+	0.1598573127	0.035964036
ENSG00000138443;SE:2:203367044-203374820:203374852-203376057:+	-0.6543531472	0.035964036
ENSG00000138600;AF:15:50749746-50764507:50764561:50749746-50765468:50765709:-	-0.3528745246	0.0124875125
ENSG00000138668;A3:4:82373777-82374119:82373737-82374119:-	-0.4417313107	0.0
ENSG00000138668;AF:4:82371584-82373119:82373150:82371584-82373446:82373986:-	0.1260669679	0.013320013300000001
ENSG00000138668;SE:4:82358820-82359471:82359639-82373446:-	0.19488787059999998	0.013320013300000001
ENSG00000138794;SE:4:109694700-109696410:109696486-109697622:-	0.2314890853	0.04345654349999999
ENSG00000139263;AF:12:58914336-58919427:58919546:58914336-58920000:58920522:-	-0.3518448071	0.028471528500000003
ENSG00000139579;RI:12:56226179:56226260-56226356:56226419:+	-0.13705935800000002	0.0424575425
ENSG00000139746;A3:13:79354570-79355220:79354561-79355220:-	0.1462021823	0.03996004
ENSG00000139746;SE:13:79344794-79353153:79353224-79354439:-	0.1291975752	0.03996004
ENSG00000140299;AF:15:59682514-59688732:59688926:59682514-59689135:59689280:-	-0.8216871859999999	0.004995005
ENSG00000140299;AF:15:59682514-59688732:59688926:59682514-59689135:59689320:-	-0.5603062372	0.03996004
ENSG00000140299;AF:15:59682514-59688732:59688926:59682514-59689135:59689339:-	-0.19723380969999998	0.03996004
ENSG00000140299;AF:15:59682514-59688732:59688926:59682514-59689135:59689443:-	-0.3211946103	0.03996004
ENSG00000140299;AF:15:59682514-59688732:59688926:59682514-59689135:59689534:-	-0.3488022044	0.03996004
ENSG00000140319;AF:15:40038394-40038876:40038948:40038394-40039093:40039156:-	0.5809809161999999	0.0384615385
ENSG00000140319;SE:15:40038394-40038876:40038948-40039093:-	0.11813316160000001	0.0384615385
ENSG00000140374;AF:15:76287945-76292431:76292491:76287945-76311350:76311414:-	0.2301853032	0.0337162837
ENSG00000140374;AL:15:76231378:76231398-76274412:76245212:76245248-76274412:-	0.23143039370000001	0.0337162837
ENSG00000140374;SE:15:76287945-76292431:76292513-76311350:-	0.2795249186	0.0337162837
ENSG00000140374;SE:15:76292513-76295591:76295737-76311350:-	-0.2282992885	0.0337162837
ENSG00000140391;A3:15:77055863-77056064:77055829-77056064:-	-0.2724864384	0.0032467532
ENSG00000140391;A3:15:77056255-77070892:77055863-77070892:-	-0.5926973318	0.023376623399999998
ENSG00000140391;A5:15:77056255-77070892:77056255-77071005:-	0.16832193920000002	0.012987013
ENSG00000140391;AF:15:77056255-77070892:77071109:77056255-77083847:77083984:-	0.08785790380000001	0.0397727273
ENSG00000140391;AF:15:77056255-77071005:77071122:77056255-77083847:77083984:-	-0.07921522019999999	0.0397727273
ENSG00000140391;SE:15:77054279-77055789:77055829-77056064:-	0.3660644917	0.0032467532
ENSG00000140391;SE:15:77054279-77055789:77055863-77070892:-	0.6025054739	0.016233766200000003
ENSG00000140391;SE:15:77054279-77056064:77056255-77070892:-	0.1304191842	0.0397727273
ENSG00000140521;AF:15:89333913-89334367:89334444:89333913-89334673:89334817:-	0.3239363642	0.008991009
ENSG00000140521;AF:15:89333913-89334367:89334444:89333913-89334673:89334824:-	0.3320192265	0.008991009
ENSG00000140521;AF:15:89333913-89334367:89334444:89333913-89334673:89334847:-	0.2738586222	0.008991009
ENSG00000140521;AF:15:89333913-89334367:89334444:89333913-89334685:89334861:-	0.2888761237	0.008991009
ENSG00000140525;AF:15:89243967:89244033-89247629:89244250:89244280-89247629:+	0.1709861112	0.045954046
ENSG00000140525;AF:15:89243973:89244033-89247629:89244250:89244280-89247629:+	0.37433602380000003	0.022977023
ENSG00000140525;AF:15:89243990:89244044-89247629:89244250:89244280-89247629:+	0.4150322409	0.022977023
ENSG00000140525;SE:15:89305698-89306010:89306194-89307476:+	0.5834540451	0.022977023
ENSG00000140600;A3:15:83565206-83568529:83565206-83568536:+	0.2573476832	0.027972028
ENSG00000140612;MX:15:84670782-84679226:84679287-84680713:84670782-84679932:84679969-84680713:-	-0.17875739300000001	0.0476190476
ENSG00000140612;SE:15:84670069-84670725:84670782-84680713:-	0.1155039742	0.0476190476
ENSG00000140612;SE:15:84670782-84679932:84679969-84680713:-	0.1195944353	0.0476190476
ENSG00000140988;AF:16:1963256-1964276:1964365:1963256-1964449:1964812:-	-0.1654244818	0.015984016
ENSG00000140988;RI:16:1962497:1962656-1962736:1963256:-	-0.1953443959	0.0255744256
ENSG00000140988;RI:16:1962497:1962909-1963149:1963256:-	-0.1141030056	0.031968032
ENSG00000140988;SE:16:1962909-1963149:1963256-1964276:-	0.11768288800000001	0.015984016
ENSG00000140988;SE:16:1963256-1963653:1963839-1964276:-	-0.1615546017	0.015984016
ENSG00000140988;SE:16:1963256-1963653:1964365-1964449:-	-0.23064614120000002	0.015984016
ENSG00000141428;A5:18:35972907-35974896:35972840-35974896:+	-0.1514630978	0.026973027000000004
ENSG00000141522;AF:17:81869957-81870636:81870974:81869957-81871298:81871324:-	0.382554344	0.03996004
ENSG00000141522;AF:17:81869957-81870636:81870974:81869957-81871298:81871329:-	0.34039541759999997	0.03996004
ENSG00000141522;AF:17:81869957-81870636:81870974:81869957-81871298:81871337:-	0.34383350729999995	0.00999001
ENSG00000141522;AF:17:81869957-81870636:81870974:81869957-81871298:81871378:-	0.4663358677	0.00999001
ENSG00000141551;AF:17:82246039-82246198:82246591:82246039-82248875:82249496:-	0.4592185414	0.0492840493
ENSG00000141551;AF:17:82265796-82273091:82273124:82265796-82273306:82273697:-	-0.491286722	0.018481518500000002
ENSG00000141551;SE:17:82244831-82245976:82246039-82248875:-	0.2109169767	0.036963037000000004
ENSG00000141570;AF:17:79796540-79796930:79797116:79796540-79801401:79801533:-	-0.4372703414	0.0247252747
ENSG00000141570;AF:17:79796540-79798242:79798331:79796540-79801401:79801533:-	-0.34917467799999996	0.0247252747
ENSG00000141696;SE:17:41808004-41809706:41809834-41810863:-	0.1430263368	0.03996004
ENSG00000141759;SE:18:79973856-79976718:79976787-79977598:-	0.2262011421	0.0324675325
ENSG00000141858;AF:19:14089362-14089785:14090708:14089362-14090938:14091036:-	0.1655115783	0.006993007
ENSG00000141867;AF:19:15273133-15280264:15280451:15273133-15331836:15331906:-	-0.146373502	0.04995005
ENSG00000141867;AF:19:15273133-15331836:15331906:15273133-15332290:15332443:-	0.3134504835	0.04995005
ENSG00000141867;AF:19:15273133-15331836:15331906:15273133-15332290:15332545:-	0.3188283067	0.04995005
ENSG00000142039;AF:19:41310189:41310356-41316384:41310801:41311015-41316384:+	-0.0891661052	0.04395604400000001
ENSG00000142230;AF:19:47130782:47130858-47143494:47130895:47131028-47143494:+	0.2660721581	0.0494505495
ENSG00000142252;A5:19:45079377-45079907:45079279-45079907:+	-0.24530165829999998	0.025474525499999998
ENSG00000142252;AL:19:45080029-45088509:45088699:45080029-45090107:45090537:+	-0.28363215199999997	0.025474525499999998
ENSG00000142676;A3:1:23691829-23692609:23691829-23692612:+	-0.09031134119999999	0.011988012
ENSG00000142676;A5:1:23692060-23692609:23691829-23692609:+	-0.07872569509999999	0.011988012
ENSG00000142694;AF:1:36323067-36323459:36323615:36323067-36323893:36324154:-	0.2722620739	0.0364635365
ENSG00000142751;AF:1:26886133-26886477:26886525:26886133-26888897:26888940:-	0.6027014074	0.006993007
ENSG00000142864;AF:1:67426285-67429436:67429657:67426285-67429988:67430372:-	-0.07346838929999999	0.041958042
ENSG00000142864;AF:1:67426285-67429436:67429657:67426285-67429988:67430386:-	-0.0730147578	0.041958042
ENSG00000142864;AF:1:67426285-67429436:67429657:67426285-67429988:67430415:-	-0.20202679210000002	0.017982018
ENSG00000142949;SE:1:43598913-43602071:43602097-43603416:+	-0.1418479787	0.044955045
ENSG00000142949;SE:1:43603533-43603611:43604189-43604903:+	0.1935744493	0.044955045
ENSG00000142949;SE:1:43609498-43612768:43612800-43613618:+	-0.1682051836	0.044955045
ENSG00000143228;SE:1:163343870-163345678:163345818-163347763:+	0.261381527	0.008991009
ENSG00000143294;A5:1:156768239-156782282:156767583-156782282:+	-0.11402537089999999	0.021978022000000003
ENSG00000143294;AF:1:156750610:156750731-156782282:156767553:156767583-156782282:+	-0.2576356029	0.021978022000000003
ENSG00000143294;SE:1:156787174-156791697:156791792-156794665:+	0.0944329357	0.021978022000000003
ENSG00000143321;A5:1:156745373-156752038:156745373-156752229:-	-0.28482267710000003	0.0045954046
ENSG00000143321;AF:1:156745373-156747435:156747471:156745373-156751343:156751744:-	-0.116826779	0.022977023
ENSG00000143321;AF:1:156745373-156747435:156747471:156745373-156752038:156752233:-	0.3301367389	0.0028721279
ENSG00000143321;AF:1:156745373-156751343:156751598:156745373-156752038:156752233:-	0.3588020272	0.0
ENSG00000143321;AF:1:156745373-156751343:156751744:156745373-156752038:156752233:-	0.3916809436	0.0028721279
ENSG00000143321;RI:1:156742110:156743012-156743171:156743455:-	-0.3588020272	0.0
ENSG00000143374;SE:1:150504435-150504632:150504733-150504906:+	0.257592175	0.006993007
ENSG00000143476;SE:1:212035942-212042993:212043118-212044660:+	0.1939949822	0.037962038
ENSG00000143543;A3:1:153977013-153977170:153976922-153977170:-	-0.1338651653	0.023976024
ENSG00000143543;A5:1:153976922-153977170:153976922-153977339:-	-0.28478579940000004	0.023976024
ENSG00000143543;RI:1:153976693:153976775-153976976:153977013:-	-0.0706417287	0.023976024
ENSG00000143549;AL:1:154157526:154157721-154170400:154158609:154159048-154170400:-	0.24584715149999997	0.041958042
ENSG00000143549;SE:1:154173201-154176115:154176179-154182988:-	0.19420882109999998	0.041958042
ENSG00000143553;A5:1:153659184-153659448:153658886-153659448:+	-0.1813603054	0.048951049
ENSG00000143553;SE:1:153658886-153659138:153659184-153659448:+	-0.0894773435	0.048951049
ENSG00000143569;AF:1:154220179:154220244-154225084:154220885:154220975-154225084:+	-0.13971881619999998	0.0488261738
ENSG00000143569;AF:1:154220849:154220975-154225084:154221328:154221396-154225084:+	0.1492718485	0.0488261738
ENSG00000143569;AF:1:154220885:154220975-154225084:154221328:154221396-154225084:+	0.2717392771	0.0402097902
ENSG00000143569;AF:1:154220943:154221040-154225084:154221328:154221396-154225084:+	0.2256659508	0.0402097902
ENSG00000143621;RI:1:153663019:153663133-153663215:153663276:-	-0.0703360396	0.020979021
ENSG00000143727;SE:2:272150-275140:275201-276980:+	0.24508175149999997	0.025974026
ENSG00000143742;AL:1:225783368-225786862:225786969:225783368-225789034:225789093:+	0.3651300047	0.005994006
ENSG00000143742;AL:1:225783368-225789034:225789093:225783368-225789240:225790466:+	-0.0875890809	0.0374625375
ENSG00000143761;AF:1:228082730:228082765-228097078:228082789:228082850-228097078:+	-0.5800929553999999	0.0
ENSG00000143761;AF:1:228082741:228082850-228097078:228088116:228088277-228097078:+	0.32657774289999997	0.0076173826
ENSG00000143761;AF:1:228082741:228082850-228097078:228090488:228091071-228097078:+	0.3569913921	0.026660839199999998
ENSG00000143761;AF:1:228082789:228082850-228097078:228083085:228083512-228097078:+	0.2926612445	0.0152347652
ENSG00000143761;AF:1:228082789:228082850-228097078:228088116:228088277-228097078:+	0.47498237130000004	0.0
ENSG00000143761;AF:1:228082789:228082850-228097078:228090488:228091071-228097078:+	0.45379798549999995	0.0
ENSG00000143761;RI:1:228097078:228097262-228097342:228097452:+	-0.0639388095	0.026660839199999998
ENSG00000143761;SE:1:228082850-228096451:228096504-228097078:+	-0.3017614859	0.0121878122
ENSG00000143774;AF:1:228140298:228140363-228145511:228141123:228141288-228145511:+	-0.5072566721	0.0444555445
ENSG00000143774;AF:1:228140298:228140363-228145511:228144328:228144752-228145511:+	-0.423166411	0.0444555445
ENSG00000143977;SE:2:70288192-70289350:70289372-70293618:-	0.1506167309	0.0
ENSG00000144224;AF:2:135741619:135742011-135748267:135742523:135742753-135748267:+	0.1833231387	0.03996004
ENSG00000144451;AF:2:213284416:213284751-213297262:213296064:213296110-213297262:+	-0.6313584642	0.0474525475
ENSG00000144451;SE:2:213340270-213350528:213350645-213364076:+	-0.3409201828	0.0474525475
ENSG00000144566;A5:3:19947863-19950806:19947521-19950806:+	-0.1778267898	0.021978022000000003
ENSG00000144597;SE:3:15430007-15432087:15432223-15434348:+	0.151807559	0.0124875125
ENSG00000144713;A3:3:12840341-12841494:12840242-12841494:-	0.0825097328	0.0314685315
ENSG00000144713;A3:3:12840353-12841494:12840242-12841494:-	0.0755199248	0.0367132867
ENSG00000144736;SE:3:72842402-72844359:72844423-72848198:-	0.2669502471	0.023976024
ENSG00000145740;SE:5:69094338-69100807:69100929-69103062:+	0.26196920170000004	0.026973027000000004
ENSG00000145740;SE:5:69123425-69128004:69128132-69129447:+	0.1866761191	0.038961038999999996
ENSG00000145782;AF:5:115832664-115834918:115835161:115832664-115837628:115837781:-	-0.5692290099	0.03996004
ENSG00000145860;AF:5:159203656-159207475:159207634:159203656-159209231:159209551:-	0.6486549261	0.047952048
ENSG00000145860;AF:5:159203656-159209231:159209551:159203656-159209853:159210053:-	-0.5278288489	0.047952048
ENSG00000145919;SE:5:173609434-173613131:173613255-173616200:-	0.1852686552	0.041958042
ENSG00000146007;A5:5:140704004-140704426:140703991-140704426:+	-0.1999918819	0.002997003
ENSG00000146007;AF:5:140698680:140698831-140700819:140700464:140700478-140700819:+	0.38826370950000005	0.0014985015
ENSG00000146232;SE:6:44261848-44262560:44262662-44264982:-	-0.33850915579999996	0.031968032
ENSG00000146278;A5:6:89081434-89083753:89080973-89083753:+	0.17805815670000003	0.02997003
ENSG00000146410;SE:6:136244869-136249037:136249153-136250264:-	-0.3129662379	0.0344655345
ENSG00000146457;A5:6:159750010-159753460:159748369-159753460:+	-0.1402764809	0.04978354980000001
ENSG00000146457;AF:6:159726996:159727333-159736258:159727500:159727703-159736258:+	-0.1630515247	0.04978354980000001
ENSG00000146457;AF:6:159726998:159727333-159736258:159727500:159727703-159736258:+	-0.1582705734	0.04978354980000001
ENSG00000146592;A3:7:28409423-28409658:28409423-28409896:+	-0.2823324525	0.034965035
ENSG00000146707;A3:7:76618615-76625522:76618300-76625522:-	-0.36905287630000005	0.035964036
ENSG00000146707;RI:7:76618183:76618300-76618497:76618615:-	-0.45741766729999994	0.035964036
ENSG00000146856;A3:7:134986701-134987875:134986701-134987889:+	0.2223226561	0.041958042
ENSG00000146909;A5:7:156960253-156962151:156960174-156962151:+	-0.14562791630000002	0.035964036
ENSG00000147509;A5:8:53880286-53939576:53880038-53939576:+	0.532722784	0.047952048
ENSG00000147604;AF:8:73292797-73292882:73292922:73292797-73293151:73293342:-	0.0616925584	0.0393772894
ENSG00000147604;AF:8:73292797-73292882:73292922:73292797-73293599:73293898:-	-0.1445670322	0.0073260072999999995
ENSG00000147604;AF:8:73292797-73292882:73292922:73292797-73295765:73295789:-	-0.2533504356	0.005494505500000001
ENSG00000147604;AF:8:73292797-73293151:73293342:73292797-73293599:73293898:-	-0.057903797400000005	0.0260989011
ENSG00000147604;AF:8:73292797-73293151:73293342:73292797-73293866:73294438:-	-0.09331306630000001	0.0494505495
ENSG00000147604;AF:8:73292797-73293151:73293342:73292797-73295765:73295789:-	-0.1241370203	0.0073260072999999995
ENSG00000147604;AF:8:73292797-73293599:73293898:73292797-73295765:73295789:-	-0.0486543986	0.030769230800000002
ENSG00000147649;SE:8:97691188-97706626:97706750-97713662:+	0.21988755570000001	0.0324675325
ENSG00000147677;SE:8:116658980-116689069:116689140-116726016:-	-0.1547649008	0.023976024
ENSG00000147955;A5:9:34635858-34636997:34635858-34637220:-	-0.25326532469999996	0.0474525475
ENSG00000148248;AL:9:133363453:133363759-133365985:133364969:133365026-133365985:-	-0.5416812074	0.031968032
ENSG00000148291;A5:9:133357182-133357711:133357068-133357711:+	-0.1123486674	0.0367132867
ENSG00000148291;A5:9:133357234-133357711:133357182-133357711:+	0.2619135539	0.0367132867
ENSG00000148331;MX:9:129638457-129638573:129638659-129639402:129638457-129639202:129639310-129639402:-	-0.2035197533	0.042957043
ENSG00000148331;SE:9:129638457-129638573:129638659-129639202:-	0.1539119615	0.026973027000000004
ENSG00000148331;SE:9:129638659-129639202:129639310-129639402:-	0.17653432460000001	0.026973027000000004
ENSG00000148334;A5:9:128125441-128127439:128125441-128128055:-	0.34154409909999994	0.0172327672
ENSG00000148334;A5:9:128125441-128127439:128125441-128128248:-	0.42601807729999996	0.0172327672
ENSG00000148337;SE:9:128185776-128187863:128187934-128190329:-	0.23625907440000002	0.031968032
ENSG00000148429;AF:10:11527567-11532178:11532275:11527567-11573606:11573737:-	0.36472129329999997	0.017982018
ENSG00000148481;SE:10:15837318-15838228:15838279-15841426:-	-0.1607764056	0.031968032
ENSG00000148688;SE:10:90894891-90895454:90895483-90895880:+	0.1685116714	0.0224775225
ENSG00000148773;A3:10:128101701-128102579:128101625-128102579:-	0.087338996	0.0334665335
ENSG00000148773;SE:10:128113602-128114928:128116007-128116491:-	0.205314257	0.005994006
ENSG00000149480;AF:11:62600689-62601023:62601275:62600689-62601423:62601840:-	-0.14229386900000002	0.031968032
ENSG00000149679;SE:20:62393605-62394157:62394265-62394937:-	0.21703407170000003	0.042957043
ENSG00000149923;A3:16:30082534-30082746:30082534-30083394:+	-0.25810684559999997	0.0274725275
ENSG00000149923;RI:16:30082746:30082847-30083394:30083567:+	-0.11958818130000001	0.0274725275
ENSG00000149923;SE:16:30076475-30081259:30081310-30082484:+	0.1113634066	0.0274725275
ENSG00000149925;AF:16:30064497:30064784-30067234:30065772:30065927-30067234:+	0.3672737	0.02997003
ENSG00000149929;RI:16:29995103:29995217-29995343:29995463:-	-0.178796598	0.02997003
ENSG00000150316;A5:11:94972193-94973273:94972193-94973498:-	-0.1220909127	0.033966034
ENSG00000150316;RI:11:94970977:94971065-94971375:94971487:-	-0.1277234393	0.033966034
ENSG00000150593;AF:10:110871893:110872018-110881233:110880319:110880485-110881233:+	-0.358321745	0.033799533799999996
ENSG00000150593;MX:10:110890670-110894091:110894198-110895948:110890670-110894412:110894522-110895948:+	0.22768265640000002	0.033799533799999996
ENSG00000150593;SE:10:110872018-110875966:110876070-110881233:+	0.1721970977	0.034965035
ENSG00000150593;SE:10:110876070-110876670:110876753-110881233:+	0.1718439639	0.0363636364
ENSG00000150593;SE:10:110894198-110894412:110894522-110895948:+	-0.2194899454	0.033799533799999996
ENSG00000150753;AF:5:10250360:10250445-10254145:10250537:10250893-10254145:+	0.7308831581	0.0
ENSG00000150753;SE:5:10254205-10254766:10254838-10255955:+	0.38322317009999995	0.0157342657
ENSG00000151233;SE:12:42119171-42129759:42129851-42144426:-	-0.2150713004	0.038961038999999996
ENSG00000151332;SE:14:36300823-36308092:36308189-36311573:-	0.3172396507	0.0064935065
ENSG00000151657;A3:10:7756142-7759890:7754069-7759890:-	0.2621326839	0.034965035
ENSG00000151725;AF:4:184730968-184733298:184733414:184730968-184734016:184734130:-	-0.1272120459	0.040959041
ENSG00000151725;AF:4:184730968-184733298:184733414:184730968-184734016:184734133:-	-0.19947431079999997	0.040959041
ENSG00000152082;AF:2:130181772:130181830-130182627:130182257:130182452-130182627:+	0.452267659	0.0335664336
ENSG00000152082;AF:2:130182313:130182452-130190469:130182555:130182775-130190469:+	0.29159957	0.0174825175
ENSG00000152082;AL:2:130182775-130188125:130188262:130182775-130190469:130190695:+	-0.37772759770000003	0.0174825175
ENSG00000152082;AL:2:130182775-130188125:130188262:130182775-130190469:130190713:+	-0.2975654049	0.0174825175
ENSG00000152082;AL:2:130182775-130188125:130188262:130182775-130190469:130190727:+	-0.1265703751	0.0174825175
ENSG00000152102;A5:2:131082657-131093214:131082657-131093332:-	0.1643184586	0.005994006
ENSG00000152234;AF:18:46095131-46098172:46098295:46095131-46104137:46104334:-	0.5279597656	0.033966034
ENSG00000152234;AF:18:46095131-46098172:46098296:46095131-46104137:46104334:-	0.4880224769	0.033966034
ENSG00000152454;SE:19:57942647-57943934:57944060-57947442:-	0.1850880606	0.015984016
ENSG00000152767;AF:13:98142562:98142777-98213220:98143098:98143492-98213220:+	-0.868910603	0.0174825175
ENSG00000152795;SE:4:82424883-82425563:82425667-82426037:-	-0.1087454872	0.011988012
ENSG00000152795;SE:4:82426129-82426463:82426633-82427190:-	0.0298677987	0.045954046
ENSG00000153187;A3:1:244854503-244854973:244846706-244854973:-	-0.4640594093	0.0097402597
ENSG00000153187;A5:1:244859374-244860353:244859374-244860358:-	0.2864572504	0.012987013
ENSG00000153187;AF:1:244862730-244863617:244863653:244862730-244863674:244864091:-	-0.2864572504	0.012987013
ENSG00000153187;AL:1:244846625:244846706-244854973:244850297:244854503-244854973:-	0.6732651449	0.0097402597
ENSG00000153187;AL:1:244846625:244846706-244854973:244850300:244854503-244854973:-	0.26481506309999997	0.013636363600000001
ENSG00000153187;AL:1:244846625:244846706-244854973:244853406:244854503-244854973:-	0.3479461956	0.0097402597
ENSG00000153187;AL:1:244846625:244846706-244854973:244853467:244854503-244854973:-	0.49241957369999995	0.0
ENSG00000153187;AL:1:244846625:244846706-244854973:244853690:244854503-244854973:-	0.684616047	0.0097402597
ENSG00000153187;AL:1:244846625:244846706-244854973:244853752:244854503-244854973:-	0.1306318054	0.0371900826
ENSG00000153187;AL:1:244846625:244846706-244854973:244854206:244854503-244854973:-	0.3629567465	0.012987013
ENSG00000153187;SE:1:244846706-244848788:244848856-244854973:-	-0.3464982344	0.0097402597
ENSG00000153551;SE:3:32442013-32452392:32452473-32454241:+	0.3851192197	0.019480519499999998
ENSG00000153879;AF:19:33373330:33373895-33379144:33374312:33374613-33379144:+	0.1889707069	0.003996004
ENSG00000153976;AF:17:13496818-13555943:13556043:13496818-13600531:13601927:-	-0.321083418	0.0094905095
ENSG00000154059;A3:18:24440618-24443049:24440618-24443055:+	-0.0992740475	0.045954046
ENSG00000154059;A5:18:24426792-24427919:24426743-24427919:+	0.1708568438	0.032967033
ENSG00000154370;SE:1:228397165-228400964:228401194-228402066:-	0.1311238437	0.020979021
ENSG00000154380;AF:1:225567414-225580167:225580257:225567414-225652686:225652699:-	0.2292341043	0.0314685315
ENSG00000154380;AF:1:225567414-225580167:225580257:225567414-225652686:225652716:-	0.229975861	0.0382117882
ENSG00000154380;AF:1:225567414-225580167:225580257:225567414-225652686:225653045:-	0.10695741199999999	0.044955045
ENSG00000154380;AF:1:225567414-225580167:225580257:225567414-225652686:225653142:-	0.19117563710000002	0.040459540499999995
ENSG00000154429;AF:1:229327006-229340401:229340633:229327006-229342099:229342517:-	-0.19300132469999998	0.045954046
ENSG00000154518;A3:2:175181483-175181656:175181466-175181656:-	0.2009349824	0.000999001
ENSG00000154727;AF:21:25734570:25735070-25741573:25735384:25735578-25741573:+	-0.1888189307	0.03996004
ENSG00000154813;SE:3:16260829-16264155:16264229-16264769:-	0.2099422363	0.04995005
ENSG00000154917;SE:3:133841663-133864584:133864642-133895397:-	-0.4232344786	0.0124875125
ENSG00000154920;RI:17:50375185:50375512-50375797:50375983:+	0.17700454329999998	0.034965035
ENSG00000154920;SE:17:50375512-50375797:50375983-50376066:+	-0.4324257207	0.034965035
ENSG00000154920;SE:17:50376193-50378595:50378681-50378774:+	0.15162445859999998	0.0454545455
ENSG00000154920;SE:17:50376193-50378600:50378681-50378774:+	0.3627200092	0.034965035
ENSG00000155380;AF:1:112929352-112935824:112935988:112929352-112956035:112956181:-	0.4575129934	0.035964036
ENSG00000155906;SE:6:151421321-151422541:151422605-151423525:-	0.22896495449999998	0.0424575425
ENSG00000155906;SE:6:151436554-151445308:151445825-151452016:-	0.2563089293	0.0424575425
ENSG00000156017;AF:9:75017448-75027053:75027099:75017448-75028012:75028423:-	-0.4808888965	0.028971029
ENSG00000156304;A3:21:31685240-31685398:31685174-31685398:-	0.1181711865	0.02997003
ENSG00000156304;SE:21:31703926-31705423:31705467-31706274:-	0.1354435709	0.02997003
ENSG00000156508;A5:6:73520056-73521000:73520056-73521507:-	0.11732474890000001	0.019480519499999998
ENSG00000156639;AL:6:38116739-38142259:38142331:38116739-38152235:38152844:+	-0.4322448225	0.01998002
ENSG00000156639;SE:6:38061775-38082392:38082457-38116572:+	0.17192874940000002	0.027972028
ENSG00000156642;SE:15:73592137-73597022:73597369-73633125:-	-0.2123714648	0.0224775225
ENSG00000156860;SE:16:30662859-30663042:30663102-30664215:+	-0.240543289	0.0044955045
ENSG00000156876;RI:1:100107628:100107717-100107810:100108004:-	-0.1199242014	0.041958042
ENSG00000156970;A5:15:40170681-40176477:40170571-40176477:+	0.2137660954	0.014985015
ENSG00000156976;SE:3:186784696-186784962:186785101-186785883:+	0.2117539561	0.016983017
ENSG00000157014;A5:3:10279063-10279221:10279034-10279221:+	-0.1441845032	0.037962038
ENSG00000157014;SE:3:10278462-10278664:10278760-10278885:+	-0.1108156014	0.037962038
ENSG00000157110;AF:8:30384511:30385158-30474779:30387208:30387324-30474779:+	0.6759833962	0.025474525499999998
ENSG00000157184;SE:1:53197095-53200719:53200799-53210015:+	0.8790625486	0.0274725275
ENSG00000157827;SE:2:152619718-152622537:152622557-152625438:+	-0.1573928882	0.047952048
ENSG00000157827;SE:2:152640914-152643419:152643544-152647796:+	-0.1573928882	0.047952048
ENSG00000158079;SE:9:94031127-94057118:94057179-94064734:+	-0.3018275337	0.033966034
ENSG00000158106;A3:8:143379985-143380062:143379985-143380065:+	0.1679731418	0.028471528500000003
ENSG00000158106;RI:8:143379829:143379985-143380062:143380175:+	-0.2909138187	0.016983017
ENSG00000158201;AL:18:21650897:21651763-21656861:21654889:21655083-21656861:-	0.3293464969	0.013986014
ENSG00000158201;AL:18:21651097:21651763-21656861:21654889:21655083-21656861:-	0.4098614499	0.013986014
ENSG00000158411;SE:2:99170652-99171343:99171429-99171510:-	0.3187069693	0.023976024
ENSG00000158636;SE:11:76546297-76547028:76547100-76549952:+	-0.2787512315	0.041958042
ENSG00000158805;AF:16:89720400:89720582-89722531:89721544:89721845-89722531:+	-0.36678663100000003	0.0331811046
ENSG00000158805;AF:16:89720400:89720582-89722531:89721573:89721845-89722531:+	0.3939710717	0.0331811046
ENSG00000158805;AF:16:89720985:89721276-89722531:89721544:89721845-89722531:+	-0.36922031159999996	0.0331811046
ENSG00000158805;AF:16:89720985:89721276-89722531:89721573:89721845-89722531:+	0.2627748136	0.036525973999999996
ENSG00000158805;AF:16:89721007:89721276-89722531:89721544:89721845-89722531:+	-0.49824915259999997	0.0331811046
ENSG00000158805;AF:16:89721007:89721276-89722531:89721573:89721845-89722531:+	0.7186294685	0.0331811046
ENSG00000158805;AF:16:89721160:89721276-89722531:89721544:89721845-89722531:+	-0.43726632520000003	0.0331811046
ENSG00000158805;AF:16:89721160:89721276-89722531:89721573:89721845-89722531:+	0.6800035346	0.0331811046
ENSG00000159069;A5:9:136941684-136941755:136941684-136942046:-	-0.1564342616	0.04995005
ENSG00000159069;RI:9:136942046:136942466-136942547:136942695:-	-0.262343369	0.04995005
ENSG00000159079;SE:21:32604283-32607649:32607716-32609838:-	0.20058501350000002	0.014985015
ENSG00000159086;A5:21:32751218-32755213:32751218-32755230:-	0.11717296349999999	0.02997003
ENSG00000159128;A3:21:33403616-33410836:33403616-33410841:+	0.48127889079999997	0.013286713300000001
ENSG00000159128;SE:21:33403616-33410836:33410892-33414888:+	-0.3767304211	0.0034965035
ENSG00000159128;SE:21:33403616-33410841:33410892-33414888:+	-0.7390987391	0.0
ENSG00000159128;SE:21:33403616-33414888:33415020-33421480:+	0.3736007954	0.0034965035
ENSG00000159128;SE:21:33410892-33411445:33411575-33414888:+	0.5724828308	0.0087412587
ENSG00000159140;AF:21:33571735:33571788-33572551:33571869:33571903-33572551:+	0.1699265462	0.01998002
ENSG00000159140;SE:21:33546379-33549476:33555391-33557156:+	0.2234129037	0.0174825175
ENSG00000159147;SE:21:33582246-33583488:33583666-33584590:-	0.3318373654	0.0
ENSG00000159210;A5:17:48936242-48936855:48936242-48937020:-	-0.127005971	0.0416250416
ENSG00000159210;AF:17:48936242-48936855:48937054:48936242-48937109:48937118:-	-0.2552019027	0.0416250416
ENSG00000159210;AF:17:48936242-48936855:48937107:48936242-48937109:48937118:-	-0.4923187109	0.0416250416
ENSG00000159335;AF:12:6766375:6766750-6769603:6769053:6769177-6769603:+	0.439058186	0.0
ENSG00000159352;RI:1:151266004:151266121-151266308:151266439:+	-0.3775605309	0.025974026
ENSG00000159445;SE:1:151889373-151889983:151890214-151895008:-	0.2100280691	0.02997003
ENSG00000159479;A3:1:43387647-43388310:43387629-43388310:-	0.14426304980000001	0.014235764199999999
ENSG00000159479;A3:1:43388489-43389759:43388428-43389759:-	-0.14426304980000001	0.014235764199999999
ENSG00000159840;AF:7:143381361:143381779-143382248:143381907:143382091-143382248:+	0.5629952864	0.0157342657
ENSG00000159840;SE:7:143382447-143382593:143382685-143382801:+	0.2904590253	0.008991009
ENSG00000160094;AF:1:33256545:33256654-33276100:33270575:33270612-33276100:+	0.4502656311	0.003996004
ENSG00000160094;SE:1:33256654-33270487:33270612-33276100:+	-0.6912910318000001	0.0044955045
ENSG00000160216;AF:21:43865186:43865345-43903957:43882544:43882615-43903957:+	-0.41717780390000003	0.004995005
ENSG00000160256;A5:21:44943837-44960100:44943792-44960100:+	-0.0743023806	0.0424575425
ENSG00000160360;AF:9:136327476:136327763-136334447:136331983:136332170-136334447:+	0.42834690189999997	0.006993007
ENSG00000160447;SE:9:128715235-128715369:128715460-128716747:+	0.1383470351	0.030969031
ENSG00000160633;A3:19:5657347-5661488:5657347-5661518:+	-0.1649187565	0.017982018
ENSG00000160633;A3:19:5657347-5661488:5657347-5661521:+	-0.1386245894	0.017982018
ENSG00000160695;A3:11:119073951-119076819:119073951-119076897:+	-0.19262238780000002	0.0424575425
ENSG00000160695;SE:11:119069344-119069442:119069577-119070234:+	0.1644536434	0.0424575425
ENSG00000160710;AF:1:154602626-154607992:154608248:154602626-154627954:154627976:-	0.5892078916	0.0344655345
ENSG00000160710;AF:1:154602626-154607992:154608248:154602626-154627954:154628004:-	0.5699610025999999	0.0344655345
ENSG00000160877;AF:19:13118103:13118131-13135200:13118337:13118454-13135200:+	0.1188783038	0.030969031
ENSG00000160888;A3:19:13150552-13152944:13150552-13153097:+	-0.1227941294	0.022977023
ENSG00000161016;AF:8:144791495-144791773:144791959:144791495-144792366:144792390:-	-0.1459346853	0.04395604400000001
ENSG00000161179;SE:22:21628787-21629010:21629187-21629308:-	0.17384085010000003	0.023976024
ENSG00000161202;AF:3:184155311:184155796-184163657:184156775:184157067-184163657:+	0.9033614464	0.04395604400000001
ENSG00000161904;A3:6:33772778-33776954:33772775-33776954:-	0.147844753	0.0432900433
ENSG00000161904;A5:6:33786774-33788381:33786774-33788775:-	0.37677044670000004	0.014985015
ENSG00000161904;AF:6:33786774-33786874:33787097:33786774-33788775:33789125:-	0.5314138838	0.0224775225
ENSG00000161939;A3:17:7017014-7017257:7017014-7017261:+	0.45374353659999994	0.0487012987
ENSG00000161939;A5:17:7014878-7015062:7014277-7015062:+	-0.7694806881999999	0.032967033
ENSG00000161955;MX:17:7559297-7559624:7559702-7560049:7559297-7559848:7559893-7560049:+	-0.36407838189999997	0.035298035299999996
ENSG00000161955;MX:17:7559297-7559624:7559702-7560049:7559297-7559851:7559893-7560049:+	-0.4120856002	0.015984016
ENSG00000161955;SE:17:7559702-7559846:7559893-7560049:+	0.4586626973	0.015984016
ENSG00000162073;AF:16:2969558:2969840-2971515:2970978:2971378-2971515:+	-0.31361348149999996	0.0224775225
ENSG00000162073;SE:16:2969840-2971157:2971378-2971515:+	0.5165162618	0.0024975025
ENSG00000162244;A5:3:51995469-51995663:51995469-51995731:-	-0.6095059434000001	0.04351204349999999
ENSG00000162244;A5:3:51995469-51995663:51995469-51995740:-	-0.408298444	0.04351204349999999
ENSG00000162244;A5:3:51995469-51995663:51995469-51995765:-	-0.6328903102000001	0.041958042
ENSG00000162244;A5:3:51995469-51995663:51995469-51995769:-	-0.5950492172	0.049586776900000004
ENSG00000162244;A5:3:51995469-51995663:51995469-51995779:-	-0.5141736114	0.04351204349999999
ENSG00000162244;AF:3:51995469-51995740:51995844:51995469-51995857:51995881:-	0.1556721694	0.048951049
ENSG00000162244;AF:3:51995469-51995740:51995844:51995469-51995857:51995895:-	0.4733263822	0.027972028
ENSG00000162244;AF:3:51995469-51995765:51995814:51995469-51995857:51995881:-	0.1594035875	0.04351204349999999
ENSG00000162244;AF:3:51995469-51995765:51995814:51995469-51995857:51995895:-	0.6187013929999999	0.027972028
ENSG00000162244;AF:3:51995469-51995769:51995830:51995469-51995857:51995895:-	0.43339544630000004	0.04351204349999999
ENSG00000162244;AF:3:51995469-51995779:51995815:51995469-51995857:51995895:-	0.4952115199	0.0372960373
ENSG00000162378;SE:1:52802139-52805471:52805524-52813536:+	0.22507974449999998	0.0374625375
ENSG00000162385;SE:1:53228954-53233542:53233652-53235577:-	0.0794302406	0.022977023
ENSG00000162521;AF:1:32651148:32651322-32651914:32651356:32651432-32651914:+	-0.2985819771	0.036963037000000004
ENSG00000162521;AF:1:32651218:32651322-32651914:32651356:32651432-32651914:+	-0.2910582994	0.0462037962
ENSG00000162572;AL:1:1284090-1285571:1285597:1284090-1285926:1286168:+	-0.3926666193	0.023976024
ENSG00000162601;MX:1:58667921-58668430:58668566-58668984:58667921-58668632:58668682-58668984:-	0.11254354470000001	0.0354645355
ENSG00000162613;A3:1:77948914-77949155:77948774-77949155:-	-0.1923826899	0.0104895105
ENSG00000162613;AF:1:77944269-77945506:77945895:77944269-77946530:77946576:-	0.1565513589	0.0104895105
ENSG00000162613;SE:1:77944269-77945506:77945642-77946530:-	0.1198722234	0.026973027000000004
ENSG00000162676;AF:1:92483586-92486014:92486071:92483586-92486726:92486876:-	-0.3901430387	0.017982018
ENSG00000162772;AL:1:212618234-212619046:212619266:212618234-212619358:212619535:+	-1.0	0.0
ENSG00000162944;SE:2:197572280-197587992:197588021-197595991:-	-0.4726912218	0.0334665335
ENSG00000162972;SE:2:199959880-199961781:199961928-199963733:+	0.116566396	0.045954046
ENSG00000163125;SE:1:150441023-150441881:150441958-150443231:+	0.1221143329	0.0354645355
ENSG00000163319;SE:4:83456958-83458346:83458429-83459740:+	0.1538002154	0.04995005
ENSG00000163382;A3:1:156592670-156593408:156592670-156593464:+	-0.076409838	0.040959041
ENSG00000163444;SE:1:203016140-203017756:203017919-203018481:+	-0.1656386001	0.005994006
ENSG00000163481;A5:2:218668146-218668239:218668146-218668279:-	0.18100550780000002	0.026973027000000004
ENSG00000163485;SE:1:203128432-203128785:203129182-203165261:+	-0.7034031389000001	0.040959041
ENSG00000163584;A3:3:170868390-170870159:170868387-170870159:-	-0.208077005	0.005994006
ENSG00000163584;AF:3:170868390-170869965:170870033:170868390-170870159:170870195:-	-0.2125052121	0.00999001
ENSG00000163584;AF:3:170868390-170869965:170870033:170868390-170870159:170870483:-	-0.20650756120000002	0.022644022599999997
ENSG00000163781;SE:3:133649943-133652463:133652547-133653345:-	0.5818866596	0.01998002
ENSG00000163781;SE:3:133649943-133652463:133652614-133653345:-	0.4256820112	0.01998002
ENSG00000163785;A3:3:134191983-134195082:134191974-134195082:-	-0.21457577530000002	0.012987013
ENSG00000163931;A3:3:53228149-53228276:53226878-53228276:-	-0.2711631692	0.035964036
ENSG00000163950;MX:4:1700070-1703596:1703700-1712130:1700070-1711874:1711990-1712130:-	-0.7931266245	0.0
ENSG00000163950;SE:4:1700070-1703596:1703700-1711874:-	0.2165652318	0.0006660007000000001
ENSG00000163950;SE:4:1703700-1711874:1711990-1712130:-	0.40485382229999994	0.0
ENSG00000164045;SE:3:48177988-48180721:48180840-48182929:-	0.11562986550000001	0.021978022000000003
ENSG00000164104;A5:4:173333669-173334044:173333669-173334246:-	-0.1132046406	0.024975025
ENSG00000164104;AF:4:173333669-173334044:173334249:173333669-173334272:173334432:-	-0.13900140560000002	0.02997003
ENSG00000164104;AF:4:173333669-173334044:173334249:173333669-173334272:173335125:-	-0.1046669189	0.024975025
ENSG00000164109;SE:4:120060977-120061975:120062095-120065672:-	0.0999373568	0.0224775225
ENSG00000164109;SE:4:120060977-120065672:120065818-120066662:-	0.21591520890000002	0.005994006
ENSG00000164168;A3:4:147631505-147632903:147631505-147632955:+	0.1774312149	0.0394605395
ENSG00000164169;SE:4:147673874-147680323:147680471-147683799:-	0.32123547620000004	0.016983017
ENSG00000164338;A5:5:73566186-73567262:73565912-73567262:+	-0.1784833625	0.0494505495
ENSG00000164338;SE:5:73565912-73567262:73567434-73568235:+	0.2557432711	0.0494505495
ENSG00000164347;SE:5:74738417-74738502:74738642-74739989:-	0.27581327969999997	0.0174825175
ENSG00000164347;SE:5:74760986-74763680:74763766-74766938:-	0.19276180690000003	0.0174825175
ENSG00000164405;RI:5:132866869:132867035-132867488:132867687:+	-0.2734220462	0.0124875125
ENSG00000164542;AF:7:36357590-36366704:36366913:36357590-36366916:36367241:-	-0.6034612504	0.0357142857
ENSG00000164542;AF:7:36357590-36366704:36366913:36357590-36367111:36367269:-	-0.6477005344	0.0357142857
ENSG00000164543;AF:7:43582758:43582961-43595901:43583065:43583449-43595901:+	-0.3696089132	0.0144855145
ENSG00000164543;AF:7:43582758:43582961-43595901:43583074:43583449-43595901:+	-0.3384198307	0.0144855145
ENSG00000164610;AF:7:33100561-33100707:33100886:33100561-33109221:33109401:-	-0.3384225209	0.032967033
ENSG00000164713;AF:7:98252379:98252528-98282351:98281675:98281937-98282351:+	-0.40788269200000005	0.0034965035
ENSG00000164919;AF:8:99892052-99893013:99893135:99892052-99893639:99893707:-	0.3269472054	0.0343406593
ENSG00000164919;AF:8:99892052-99893319:99893623:99892052-99893639:99893707:-	0.3364664953	0.0343406593
ENSG00000164919;AF:8:99892052-99893443:99893622:99892052-99893639:99893707:-	0.3261257155	0.0124875125
ENSG00000164919;AL:8:99873200:99873293-99878140:99874996:99875092-99878140:-	0.1132013085	0.0343406593
ENSG00000164924;AF:8:100925039-100948077:100948162:100925039-100951929:100952019:-	-0.36193739810000003	0.0313323041
ENSG00000164924;AF:8:100925039-100948596:100948900:100925039-100951929:100952019:-	-0.38826195020000004	0.0313323041
ENSG00000164924;AF:8:100948900-100950406:100950557:100948900-100951456:100951594:-	-0.4613675262	0.0313323041
ENSG00000164924;AF:8:100948900-100950406:100950557:100948900-100951929:100952619:-	-0.3755315435	0.0313323041
ENSG00000164924;AF:8:100948900-100950909:100950996:100948900-100951456:100951594:-	-0.480610319	0.0313323041
ENSG00000164924;AF:8:100948900-100950909:100950996:100948900-100951929:100952619:-	-0.5660938507	0.0313323041
ENSG00000164924;AF:8:100948900-100951186:100951276:100948900-100951456:100951594:-	-0.2654568728	0.0313323041
ENSG00000164924;AF:8:100948900-100951235:100951449:100948900-100951456:100951594:-	-0.3259862839	0.0313323041
ENSG00000164924;AF:8:100948900-100951456:100951594:100948900-100952850:100952993:-	0.33791560649999997	0.0313323041
ENSG00000164924;AF:8:100948900-100951456:100951594:100948900-100953269:100953341:-	0.2310114223	0.0313323041
ENSG00000164924;AF:8:100948900-100951456:100951595:100948900-100951929:100952619:-	-0.5801100697	0.0313323041
ENSG00000164967;A5:9:34611332-34611860:34611332-34612064:-	-0.08134554349999999	0.04995005
ENSG00000164985;A3:9:15510329-15510817:15510326-15510817:-	0.258530668	0.001998002
ENSG00000165264;MX:9:32553944-32558910:32558954-32572881:32553944-32570960:32571052-32572881:-	-0.2084724873	0.0164835165
ENSG00000165264;SE:9:32558954-32570960:32571052-32572881:-	0.2613767026	0.005994006
ENSG00000165304;SE:9:36573007-36581644:36581739-36589536:+	0.396621799	0.005494505500000001
ENSG00000165304;SE:9:36589652-36594628:36594771-36597222:+	0.1970552569	0.021978022000000003
ENSG00000165417;AF:14:81216514-81220489:81220922:81216514-81221148:81221231:-	-0.3589856086	0.0174825175
ENSG00000165417;AF:14:81216514-81220489:81220952:81216514-81221148:81221231:-	-0.6181726405	0.0174825175
ENSG00000165487;SE:13:21514418-21515534:21515560-21521245:-	0.1744912489	0.038961038999999996
ENSG00000165516;AF:14:49768154:49768621-49771594:49768801:49769091-49771594:+	0.2731672355	0.0344655345
ENSG00000165516;RI:14:49779595:49779675-49779748:49779806:+	-0.1746804061	0.0344655345
ENSG00000165516;SE:14:49782457-49782542:49782594-49782830:+	-0.197538397	0.0344655345
ENSG00000165629;SE:10:7788263-7796121:7796155-7797047:+	0.11191483349999999	0.0104895105
ENSG00000165905;AF:11:45921621:45921693-45922821:45922692:45922728-45922821:+	-0.6140717729	0.01998002
ENSG00000165905;RI:11:45922821:45922964-45923058:45923167:+	0.6140642624	0.01998002
ENSG00000165905;RI:11:45926039:45926151-45926222:45926347:+	-0.2402654806	0.020979021
ENSG00000165905;SE:11:45924889-45926039:45926151-45926222:+	0.3548198394	0.01998002
ENSG00000166033;AF:10:122458551:122458709-122488902:122461525:122462124-122488902:+	-0.4042991906	0.0444555445
ENSG00000166123;A5:16:46884958-46897648:46884724-46897648:+	0.2066344913	0.0084915085
ENSG00000166165;A3:14:103522505-103522766:103522476-103522766:-	0.2025312654	0.0064935065
ENSG00000166165;A5:14:103522177-103522301:103522177-103522438:-	0.0789851094	0.0227272727
ENSG00000166165;AF:14:103520311-103520469:103520728:103520311-103521263:103521443:-	0.1919654077	0.0227272727
ENSG00000166165;AF:14:103520311-103521073:103521101:103520311-103521263:103521443:-	0.12696165550000002	0.0246753247
ENSG00000166165;SE:14:103520311-103520469:103520592-103521263:-	0.0785209129	0.0227272727
ENSG00000166170;AF:14:103561192-103561913:103562298:103561192-103562616:103562831:-	-0.6879751152	0.004995005
ENSG00000166170;AF:14:103561192-103562100:103562318:103561192-103562616:103562831:-	-0.6002866333	0.014985015
ENSG00000166188;AF:16:57998522-57999493:57999858:57998522-58000401:58000453:-	-0.2942671627	0.008991009
ENSG00000166199;SE:11:43889828-43892041:43892129-43901516:+	0.23913918120000002	0.044955045
ENSG00000166200;A3:15:49137458-49139528:49137437-49139528:-	-0.0797649171	0.030969031
ENSG00000166233;SE:15:72475014-72496791:72496858-72518067:+	-0.3289890857	0.0124875125
ENSG00000166233;SE:15:72518134-72544820:72544964-72555271:+	-0.4150700363	0.0124875125
ENSG00000166411;A3:15:78155275-78157548:78155275-78157573:+	0.20772149410000001	0.045954046
ENSG00000166441;A3:11:8683265-8683863:8683265-8683961:+	-0.6537865938	0.0
ENSG00000166441;A3:11:8683265-8683961:8683265-8684006:+	0.1036149955	0.014985015
ENSG00000166441;A3:11:8684081-8684686:8684081-8684718:+	-0.0386553114	0.0483266733
ENSG00000166441;A3:11:8684081-8684686:8684081-8684823:+	-0.5110911481	0.0
ENSG00000166483;A3:11:9585527-9586449:9585527-9586498:+	0.09600677310000001	0.025974026
ENSG00000166483;AF:11:9573681:9574509-9575888:9574687:9575375-9575888:+	0.34951871939999996	0.0
ENSG00000166595;SE:16:66932300-66932481:66932550-66932780:-	-0.0659377236	0.0344655345
ENSG00000166681;A3:X:103377106-103377463:103377106-103377510:+	0.0819645554	0.013986014
ENSG00000166681;SE:X:103376613-103377028:103377106-103377463:+	0.1259431828	0.013986014
ENSG00000166704;AL:19:57988676:57988721-58000683:57997396:57999896-58000683:-	0.8114611719	0.0424575425
ENSG00000166788;SE:11:18081503-18083535:18083728-18086866:-	0.382610031	0.025974026
ENSG00000166823;A5:15:89750227-89750509:89750227-89751024:-	0.4045334536	0.011988012
ENSG00000166831;AF:15:64751638-64761131:64761217:64751638-64775233:64775587:-	-0.4346329947	0.0114885115
ENSG00000166848;A5:16:75648682-75654273:75648552-75654273:+	-0.0641821037	0.0474525475
ENSG00000166965;A3:15:90959998-90960328:90959998-90960334:+	-0.25903197	0.0311355311
ENSG00000166965;AF:15:90954881:90954948-90956612:90955382:90955452-90956612:+	0.4502464907	0.0311355311
ENSG00000166965;AF:15:90954881:90954948-90956612:90955393:90955883-90956612:+	0.7055747251000001	0.0311355311
ENSG00000166986;AF:12:57488091:57488199-57489019:57488212:57488661-57489019:+	0.8793617995	0.0
ENSG00000166986;AL:12:57489109-57489267:57489283:57489109-57489896:57489911:+	-0.8793617995	0.0
ENSG00000166986;AL:12:57489109-57489267:57489610:57489109-57489896:57489911:+	-0.90618219	0.0
ENSG00000166986;RI:12:57515920:57515991-57516245:57516337:+	-0.1572407937	0.0274725275
ENSG00000166986;SE:12:57489109-57489267:57489558-57489896:+	-0.6134798467	0.013186813200000001
ENSG00000166986;SE:12:57489558-57489896:57489971-57490207:+	0.163131022	0.013186813200000001
ENSG00000167088;A3:18:21622801-21623748:21622801-21623875:+	0.1123170858	0.023476523500000002
ENSG00000167088;SE:18:21612443-21622725:21622801-21623748:+	0.0842565333	0.023476523500000002
ENSG00000167118;A3:9:128371415-128377995:128371415-128378036:+	0.19035146149999999	0.032967033
ENSG00000167513;A5:16:88806674-88807051:88806638-88807051:+	0.1077616568	0.012987013
ENSG00000167526;A3:16:89560712-89560940:89560712-89560954:+	-0.050184330199999995	0.022777222799999997
ENSG00000167526;A3:16:89560712-89560940:89560712-89561227:+	0.0714952301	0.00999001
ENSG00000167526;A5:16:89561063-89561227:89560712-89561227:+	0.0481455652	0.031968032
ENSG00000167526;RI:16:89561227:89561368-89561578:89561751:+	-0.07747942669999999	0.0104895105
ENSG00000167526;SE:16:89560712-89560940:89561063-89561227:+	0.1177650709	0.008991009
ENSG00000167526;SE:16:89560712-89560954:89561063-89561227:+	0.2450101414	0.0
ENSG00000167565;AF:19:40442086-40442327:40442598:40442086-40444215:40444705:-	-0.2886443576	0.0224775225
ENSG00000167565;AF:19:40442086-40443855:40444062:40442086-40444215:40444705:-	-0.20392152719999998	0.04995005
ENSG00000167615;AF:19:54449228:54449306-54452093:54451290:54451382-54452093:+	-0.2378010273	0.035964036
ENSG00000167615;SE:19:54449306-54451290:54451382-54452093:+	0.21076473850000002	0.035964036
ENSG00000167702;AF:8:144469546:144469647-144471942:144470582:144470677-144471942:+	0.44631752630000004	0.011988012
ENSG00000167720;SE:17:2304017-2315557:2315728-2317870:+	0.22817934480000002	0.03996004
ENSG00000167977;AF:16:2682528:2682800-2695935:2685614:2686301-2695935:+	0.26230552960000003	0.0274725275
ENSG00000167978;RI:16:2770858:2771049-2771369:2771410:+	0.4832294131	0.0
ENSG00000167996;AF:11:61965515-61966989:61967166:61965515-61967312:61967660:-	-0.157485143	0.04395604400000001
ENSG00000167996;RI:11:61967312:61967453-61967548:61967631:-	0.2418960071	0.007992008
ENSG00000168003;SE:11:62856381-62871577:62871669-62881019:+	0.2611821462	0.038961038999999996
ENSG00000168028;A3:3:39406764-39407603:39406764-39407621:+	0.0732456612	0.032967033
ENSG00000168159;A5:1:228489056-228493053:228489052-228493053:+	-0.0679775261	0.0484515485
ENSG00000168159;AF:1:228487061:228487878-228488960:228488222:228488485-228488960:+	0.0998301032	0.0484515485
ENSG00000168159;AF:1:228487489:228487878-228488960:228488222:228488485-228488960:+	-0.12036320369999999	0.0484515485
ENSG00000168175;SE:14:55063325-55063852:55063938-55064616:+	-0.135104866	0.026973027000000004
ENSG00000168234;AF:18:24014420:24015038-24019860:24016634:24016740-24019860:+	0.41749473020000005	0.0424575425
ENSG00000168653;A5:1:39026402-39028723:39026398-39028723:+	0.05837328940000001	0.021978022000000003
ENSG00000168887;A5:2:85609586-85611668:85609586-85611744:-	0.1720162697	0.038961038999999996
ENSG00000168994;AF:6:3738148-3738796:3738894:3738148-3751276:3751532:-	-0.6034391649	0.02997003
ENSG00000168994;AF:6:3738148-3738796:3738894:3738148-3751276:3752026:-	-0.2583649236	0.02997003
ENSG00000169045;AF:5:179623164-179623281:179623707:179623164-179624317:179624411:-	-0.4510764886	0.019480519499999998
ENSG00000169045;AF:5:179623164-179623595:179623646:179623164-179624317:179624411:-	-0.3456901939	0.019480519499999998
ENSG00000169045;AF:5:179623164-179623595:179623671:179623164-179624317:179624411:-	-0.4490517575	0.0
ENSG00000169045;AF:5:179623164-179623636:179623669:179623164-179624317:179624411:-	-0.3410945453	0.038961038999999996
ENSG00000169045;AF:5:179623164-179623636:179623670:179623164-179624317:179624411:-	-0.2804391505	0.019480519499999998
ENSG00000169045;AF:5:179623164-179623636:179623671:179623164-179624317:179624411:-	-0.3254025425	0.019480519499999998
ENSG00000169045;AF:5:179623164-179623636:179623712:179623164-179624317:179624411:-	-0.3676974935	0.019480519499999998
ENSG00000169045;AF:5:179623164-179624317:179624411:179623164-179634065:179634440:-	0.33575784189999996	0.038961038999999996
ENSG00000169045;AL:5:179617817:179617911-179620892:179618205:179618323-179620892:-	-0.20565555579999997	0.0250463822
ENSG00000169045;RI:5:179617799:179617932-179617989:179618060:-	-0.1020631774	0.046753246799999995
ENSG00000169155;SE:9:126805132-126808793:126808915-126832487:+	-0.20908810239999998	0.032967033
ENSG00000169180;A3:16:28209122-28211366:28209055-28211366:-	-0.5711105326	0.0
ENSG00000169180;SE:16:28181031-28208987:28209055-28211366:-	0.2678775728	0.005994006
ENSG00000169288;SE:4:77894250-77906946:77907210-77909266:+	0.2302947378	0.021978022000000003
ENSG00000169592;RI:16:29996244:29996391-29996547:29996617:+	-0.2910974518	0.016983017
ENSG00000169599;SE:2:69396290-69400364:69400538-69406022:-	0.18747978129999998	0.0104895105
ENSG00000169599;SE:2:69419604-69423582:69423717-69431902:-	0.28515869260000004	0.0034965035
ENSG00000169607;SE:2:112757214-112760713:112760764-112762503:-	0.2859652173	0.025974026
ENSG00000169692;SE:9:136674807-136676585:136676680-136676961:-	0.1153224883	0.031968032
ENSG00000169710;AL:17:82093601:82093771-82095320:82094104:82094187-82095320:-	0.1528971391	0.03996004
ENSG00000169740;AF:10:43646202-43648585:43648704:43646202-43648802:43648856:-	-0.21160197670000003	0.030969031
ENSG00000169914;AL:1:19906616-19906728:19906944:19906616-19907570:19912945:+	0.2404892988	0.01998002
ENSG00000169955;A3:16:30533151-30534197:30533148-30534197:-	-0.1470250206	0.046953047000000005
ENSG00000169957;AF:16:30526051-30526326:30526589:30526051-30526742:30526821:-	0.4302037493	0.0
ENSG00000169967;AF:2:127343194-127387452:127387932:127343194-127388248:127388465:-	0.1343913564	0.04395604400000001
ENSG00000169972;A3:1:1309603-1309681:1309603-1309706:+	0.1190831226	0.034965035
ENSG00000169972;SE:1:1308720-1308915:1308972-1309086:+	0.11516646800000001	0.034965035
ENSG00000170089;AF:5:177832752:177832792-177876532:177875522:177875860-177876532:+	0.48772469479999997	0.0
ENSG00000170089;AF:5:177832752:177832792-177876532:177876255:177876328-177876532:+	0.7497704934999999	0.0
ENSG00000170089;AF:5:177875522:177875860-177876532:177876255:177876328-177876532:+	0.25006394190000003	0.0082417582
ENSG00000170089;SE:5:177832792-177836661:177836800-177876532:+	-0.6152230684000001	0.0018315018
ENSG00000170142;AF:3:23807089:23807421-23811460:23810443:23810528-23811460:+	0.2072272018	0.00999001
ENSG00000170275;AF:3:33114054:33114548-33120344:33115275:33115339-33120344:+	0.0970416959	0.0262237762
ENSG00000170275;SE:3:33124579-33129939:33130067-33132555:+	-0.08743399380000001	0.0262237762
ENSG00000170340;AF:2:62196113:62196355-62222212:62215518:62215615-62222212:+	0.5934370742	0.0034965035
ENSG00000170471;A5:20:38473069-38488403:38472927-38488403:+	0.5881376922	0.017982018
ENSG00000170584;A3:5:163457080-163457562:163457005-163457562:-	0.19527228300000002	0.032967033
ENSG00000170584;AF:5:163457610-163458995:163459490:163457610-163459862:163460055:-	0.3113739364	0.026973027000000004
ENSG00000170836;AL:17:60656841-60656932:60656964:60656841-60662995:60666280:+	0.454680174	0.001998002
ENSG00000170846;A5:4:6674706-6674993:6674637-6674993:+	-0.17862909719999998	0.035964036
ENSG00000170906;A5:19:54102898-54103114:54102888-54103114:+	0.11980400529999999	0.041208791200000004
ENSG00000170906;AL:19:54106011-54106811:54106965:54106011-54108440:54108533:+	0.28428084940000004	0.041208791200000004
ENSG00000171135;A3:3:9890811-9892809:9890811-9892915:+	-0.1700665363	0.006993007
ENSG00000171490;AF:16:11850418-11851008:11851045:11850418-11851408:11851519:-	0.36090438630000005	0.0074925075
ENSG00000171490;AF:16:11850418-11851008:11851045:11850418-11851408:11851585:-	0.2056767966	0.0374625375
ENSG00000171497;A3:4:158715684-158717012:158715668-158717012:-	-0.07444767940000001	0.0324675325
ENSG00000171861;SE:17:782692-783083:783327-787965:+	0.0933951542	0.0454545455
ENSG00000171928;AF:17:18781143:18781305-18789353:18781314:18782549-18789353:+	-0.4645724614	0.0474525475
ENSG00000171928;AF:17:18781143:18781305-18789353:18789035:18789051-18789353:+	-0.36026585200000005	0.044955045
ENSG00000171928;SE:17:18789435-18790896:18791040-18797579:+	0.21199207039999998	0.0474525475
ENSG00000172059;AF:2:10042849:10043071-10046150:10043829:10043887-10046150:+	0.6709180819	0.029220779199999998
ENSG00000172059;AF:2:10043555:10043758-10046150:10043829:10043887-10046150:+	0.6059316094	0.017982018
ENSG00000172059;AF:2:10043829:10043887-10046150:10044175:10044451-10046150:+	-0.6284699572	0.040459540499999995
ENSG00000172059;AF:2:10043829:10043887-10046150:10044245:10044451-10046150:+	-0.5310203214	0.040459540499999995
ENSG00000172071;AF:2:88613853-88624746:88624929:88613853-88626967:88627576:-	-0.5036681614999999	0.002997003
ENSG00000172239;AF:5:43555999-43556203:43556378:43555999-43557701:43557734:-	-0.3793557442	0.041125541099999996
ENSG00000172239;AF:5:43555999-43556582:43557053:43555999-43557340:43557695:-	0.4035552652	0.041125541099999996
ENSG00000172239;AF:5:43555999-43556582:43557079:43555999-43557701:43557734:-	-0.2205514517	0.041125541099999996
ENSG00000172239;AF:5:43555999-43556819:43557077:43555999-43557701:43557734:-	-0.3465332162	0.041125541099999996
ENSG00000172239;AF:5:43555999-43556819:43557093:43555999-43557701:43557734:-	-0.15034401320000002	0.041125541099999996
ENSG00000172239;AF:5:43555999-43557340:43557695:43555999-43557701:43557734:-	-0.4790579985	0.041125541099999996
ENSG00000172339;AL:1:94974407:94983306-95027129:94983550:94983633-95027129:-	-0.5092088164999999	0.024975025
ENSG00000172354;AF:7:100673531:100673923-100676177:100675286:100675441-100676177:+	0.2163064184	0.03996004
ENSG00000172354;AF:7:100673531:100673923-100676177:100675727:100675850-100676177:+	0.3016120921	0.03996004
ENSG00000172354;SE:7:100673923-100676177:100676322-100676535:+	0.2354806382	0.03996004
ENSG00000172366;RI:16:647417:647544-647783:647884:+	-0.35536284619999997	0.011988012
ENSG00000172382;SE:16:2714336-2715718:2715880-2716500:-	0.3191101441	0.026973027000000004
ENSG00000172465;A5:X:103629573-103629885:103629561-103629885:+	0.17546846929999999	0.035964036
ENSG00000172466;A3:18:35339073-35339829:35337770-35339829:-	-0.09914912050000001	0.0432900433
ENSG00000172466;AF:18:35340733-35343744:35343932:35340733-35344360:35344456:-	-0.20494998309999998	0.018981019
ENSG00000172466;AF:18:35340733-35343744:35343932:35340733-35344370:35344456:-	-0.2615513104	0.005994006
ENSG00000172500;AL:11:65885331:65885821-65886322:65886107:65886138-65886322:-	-0.6299134316	0.007992008
ENSG00000172534;A3:X:153952161-153952514:153952158-153952514:-	-0.1276879118	0.04345654349999999
ENSG00000172775;AF:16:57173869-57174620:57174886:57173869-57178502:57178557:-	-0.5466843873	0.005744255699999999
ENSG00000172775;AF:16:57173869-57174620:57174886:57173869-57186031:57186116:-	-0.2359646037	0.0268065268
ENSG00000172775;AF:16:57173869-57175539:57175690:57173869-57178502:57178557:-	-0.5954755181	0.0
ENSG00000172775;AF:16:57173869-57178502:57178557:57173869-57185821:57186064:-	0.49199573020000004	0.0
ENSG00000172775;AF:16:57173869-57178502:57178557:57173869-57185825:57186040:-	0.5786149809000001	0.0091908092
ENSG00000172775;AF:16:57173869-57178502:57178557:57173869-57186031:57186116:-	0.3942746231	0.0
ENSG00000172845;AF:2:173964553-173964851:173964885:173964553-173965165:173965702:-	0.5173390873	0.013986014
ENSG00000173064;A3:12:112252558-112254043:112252528-112254043:-	-0.29185600899999997	0.0487012987
ENSG00000173064;A5:12:112261429-112264084:112261429-112264090:-	-0.29197639129999997	0.0487012987
ENSG00000173113;A3:11:64317147-64317264:64317132-64317264:-	-0.0648850765	0.0264735265
ENSG00000173113;RI:11:64316691:64316968-64317058:64317147:-	-0.0864437351	0.0264735265
ENSG00000173226;SE:3:121807443-121808916:121809009-121826051:-	0.11409701789999999	0.041958042
ENSG00000173226;SE:3:121826180-121828470:121828632-121828861:-	0.10933804150000001	0.041958042
ENSG00000173473;AF:3:47772936-47781603:47781917:47772936-47782022:47782106:-	-0.111853096	0.032967033
ENSG00000173575;SE:15:92997403-92998149:92998261-92998499:+	-0.228577113	0.026973027000000004
ENSG00000173598;AF:12:93377896:93378421-93394609:93378550:93378790-93394609:+	0.45328881590000003	0.0
ENSG00000173726;SE:1:235113910-235119339:235119406-235119818:-	-0.0577066629	0.030969031
ENSG00000173905;SE:3:168036994-168040786:168040869-168041392:-	0.1113833072	0.0444555445
ENSG00000173933;AL:11:66640123-66646027:66646468:66640123-66652277:66652372:+	-0.26276328600000004	0.0256410256
ENSG00000173933;AL:11:66640123-66649736:66649930:66640123-66652277:66652372:+	-0.9001461748999999	0.0256410256
ENSG00000173933;AL:11:66640123-66652277:66652372:66640123-66665856:66668374:+	0.5542699952000001	0.0256410256
ENSG00000174106;A5:12:65171118-65210926:65170418-65210926:+	-0.1829630171	0.036963037000000004
ENSG00000174282;AF:17:7467327-7479456:7479625:7467327-7484004:7484263:-	0.2283432118	0.0274725275
ENSG00000174307;AF:1:201466178-201466311:201466657:201466178-201468341:201469184:-	-0.2941863537	0.0084915085
ENSG00000174444;AL:15:66501399:66501504-66502612:66501785:66501873-66502612:-	0.1581932469	0.0024975025
ENSG00000174444;SE:15:66501504-66501788:66501912-66502612:-	-0.1621050534	0.0
ENSG00000174574;MX:1:38991600-38998171:38998311-39003347:38991600-39000972:39001106-39003347:+	0.5398135603	0.0024975025
ENSG00000174574;MX:1:38998311-39000972:39001106-39004045:38998311-39003347:39003418-39004045:+	-0.6750741656	0.0024975025
ENSG00000174574;SE:1:38991600-38998171:38998311-39000972:+	0.09063895820000001	0.026973027000000004
ENSG00000174574;SE:1:38998311-39000972:39001106-39003347:+	-0.21131614769999998	0.0041625042
ENSG00000174574;SE:1:39001106-39003347:39003418-39004045:+	0.1208328985	0.0124875125
ENSG00000174748;A3:3:23917173-23917837:23917173-23917850:+	0.0824365731	0.0363921792
ENSG00000174748;A3:3:23917173-23917837:23917173-23917973:+	0.079158424	0.0363921792
ENSG00000174748;A3:3:23917173-23917947:23917173-23917973:+	0.0612162371	0.0363921792
ENSG00000174748;AF:3:23916545:23917173-23917850:23917299:23917444-23917850:+	0.1226107896	0.0363921792
ENSG00000174748;AF:3:23917131:23917239-23917850:23917299:23917444-23917850:+	0.1762982727	0.0363921792
ENSG00000174748;AF:3:23917148:23917173-23917850:23917299:23917444-23917850:+	0.24050053870000002	0.0363921792
ENSG00000174748;AF:3:23917148:23917295-23917850:23917299:23917444-23917850:+	0.1517581491	0.0363921792
ENSG00000174775;AF:11:534375-535257:535339:534375-535416:535534:-	-0.3521256106	0.0487012987
ENSG00000174775;AF:11:534375-535257:535339:534375-535416:535550:-	-0.3015584057	0.0487012987
ENSG00000174915;AF:11:448268:448419-460187:450327:450637-460187:+	-0.8686977770000001	0.006993007
ENSG00000174989;A5:12:116911355-116928023:116911157-116928023:+	0.18728827690000002	0.045954046
ENSG00000175061;A3:17:16439414-16439528:16439414-16439581:+	0.0936742655	0.0442890443
ENSG00000175061;A5:17:16439060-16439327:16439029-16439327:+	0.16880249190000002	0.0151848152
ENSG00000175061;AL:17:16440253-16441074:16441209:16440253-16441368:16441733:+	-0.29528977510000004	0.0151848152
ENSG00000175061;AL:17:16440253-16441074:16441209:16440253-16441368:16442023:+	-0.3468616896	0.0
ENSG00000175061;SE:17:16439414-16439528:16439703-16440185:+	-0.1269023245	0.0151848152
ENSG00000175061;SE:17:16439414-16439581:16439703-16440185:+	-0.17397252010000003	0.0151848152
ENSG00000175166;A5:3:184299633-184299851:184299401-184299851:+	-0.20156205	0.013486513500000002
ENSG00000175203;AF:12:57535845-57538519:57538552:57535845-57547028:57547224:-	0.3775687873	0.032967033
ENSG00000175216;AF:11:46821268-46826762:46826853:46821268-46846220:46846229:-	-0.23963327739999998	0.03996004
ENSG00000175536;A5:11:74492364-74493200:74492364-74493238:-	-0.46024232439999996	0.016983017
ENSG00000176171;AL:10:131966455:131968569-131970638:131969650:131970011-131970638:-	-0.10981581359999999	0.0094905095
ENSG00000176358;A5:17:49844157-49847895:49844157-49847913:-	-0.5492429765	0.019480519499999998
ENSG00000176894;SE:12:132690376-132695884:132696046-132701250:+	0.1965052686	0.018981019
ENSG00000176894;SE:12:132690376-132701250:132701369-132704619:+	-0.4406788121	0.018981019
ENSG00000177189;AF:X:20234814-20266564:20266882:20234814-20267039:20267100:-	-0.4919482729	0.025474525499999998
ENSG00000177192;AF:12:131929200:131929380-131929907:131929589:131929796-131929907:+	-0.2519490192	0.0314685315
ENSG00000177192;AF:12:131929242:131929285-131929907:131929589:131929796-131929907:+	-0.34197636530000003	0.008991009
ENSG00000177508;SE:16:54284312-54284497:54285613-54285784:-	0.3960075659	0.037962038
ENSG00000177889;A5:12:93410874-93411053:93410874-93411126:-	0.19115946530000003	0.006993007
ENSG00000177889;SE:12:93410079-93410734:93410874-93411053:-	0.0759814921	0.0314685315
ENSG00000177954;A5:1:153991034-153991115:153990802-153991115:+	-0.038262434399999996	0.040459540499999995
ENSG00000178053;SE:3:158571347-158592434:158592581-158596862:+	0.3976200079	0.04995005
ENSG00000178053;SE:3:158571391-158592434:158592581-158596862:+	0.5918588378	0.04995005
ENSG00000178057;AF:3:49020459:49020570-49022346:49021011:49022221-49022346:+	0.1430195817	0.04995005
ENSG00000178057;AF:3:49020459:49020570-49022346:49022121:49022221-49022346:+	0.2923555646	0.01998002
ENSG00000178741;AF:15:74929232-74937688:74937776:74929232-74937915:74938066:-	-0.0725494743	0.042957043
ENSG00000178741;AF:15:74929232-74937688:74937776:74929232-74937915:74938168:-	-0.1004777146	0.042957043
ENSG00000178741;SE:15:74920442-74926766:74926887-74929116:-	0.28610782879999996	0.042957043
ENSG00000178741;SE:15:74926887-74929116:74929232-74937915:-	0.0685639439	0.042957043
ENSG00000178752;AL:2:238165684-238166956:238167054:238165684-238168371:238168875:+	0.5800489855	0.048951049
ENSG00000178951;AF:19:4055247-4065430:4065732:4055247-4066682:4066945:-	0.1890840868	0.0324675325
ENSG00000178996;A5:5:54519726-54543179:54519573-54543179:+	0.3005505974	0.022977023
ENSG00000179111;A3:17:8122037-8122343:8122022-8122343:-	-0.2331569635	0.0474525475
ENSG00000179111;SE:17:8123126-8123320:8123505-8124043:-	-0.2426644925	0.0474525475
ENSG00000179456;AF:1:244048939:244048993-244053788:244051283:244051444-244053788:+	0.1480847402	0.0474525475
ENSG00000179632;AF:8:144104499:144104858-144105640:144105083:144105149-144105640:+	0.3187171496	0.0
ENSG00000179632;AF:8:144104512:144104858-144105640:144105083:144105149-144105640:+	0.17140740100000001	0.042624042599999995
ENSG00000179632;RI:8:144106343:144106464-144106555:144106674:+	-0.3026237861	0.0
ENSG00000180182;AF:X:40729345-40735198:40735531:40729345-40735722:40735858:-	-0.2596315301	0.033966034
ENSG00000180398;AF:2:46909177-46915723:46915791:46909177-46941572:46941732:-	-1.0	0.0
ENSG00000181029;A5:19:7681049-7682242:7681026-7682242:+	-0.23240494260000003	0.0
ENSG00000181029;AF:19:7680843:7680878-7682242:7680879:7681026-7682242:+	-0.3181507266	0.0224775225
ENSG00000181163;SE:5:171388006-171390051:171390130-171391305:+	0.07508351690000001	0.0374625375
ENSG00000181555;SE:3:47067118-47080801:47081083-47083720:-	-0.1300239718	0.0492840493
ENSG00000181555;SE:3:47067118-47080916:47081083-47083720:-	-0.14081060980000001	0.0492840493
ENSG00000181555;SE:3:47103423-47105997:47106120-47113876:-	0.1407535342	0.0492840493
ENSG00000182004;A5:1:203862222-203863663:203861955-203863663:+	0.2268016372	0.0212287712
ENSG00000182004;RI:1:203861603:203861743-203862182:203862222:+	-0.2016397943	0.0174825175
ENSG00000182087;A3:19:1011663-1011741:1011612-1011741:-	0.1588173709	0.020979021
ENSG00000182087;AF:19:1014473-1017279:1017420:1014473-1020772:1021179:-	-0.2851898366	0.006993007
ENSG00000182087;RI:19:1011367:1011499-1011580:1011612:-	-0.1534277553	0.0402097902
ENSG00000182087;SE:19:1010895-1011096:1011195-1011367:-	0.1074681683	0.0402097902
ENSG00000182095;SE:7:5359569-5361594:5361722-5361897:-	0.1905661284	0.034965035
ENSG00000182149;AF:16:71895531:71895589-71921343:71920760:71920822-71921343:+	0.2222803228	0.0
ENSG00000182149;SE:16:71922680-71923288:71923380-71924769:+	0.2139572925	0.014985015
ENSG00000182180;AF:10:73252023-73252259:73252404:73252023-73252470:73252693:-	-0.1188144364	0.048951049
ENSG00000182180;AL:10:73248938:73249318-73251763:73250741:73250991-73251763:-	0.14035085890000001	0.048951049
ENSG00000182199;AF:12:57229684:57229811-57230803:57230360:57230660-57230803:+	0.2253171707	0.040459540499999995
ENSG00000182199;AF:12:57229711:57229811-57230803:57230328:57230420-57230803:+	-0.37689586659999996	0.040459540499999995
ENSG00000182287;A3:X:15833007-15845379:15831568-15845379:-	0.4886578421	0.006993007
ENSG00000182287;AL:X:15825806:15827372-15845379:15831443:15831568-15845379:-	0.302039422	0.0104895105
ENSG00000182287;MX:X:15827372-15828192:15828200-15845379:15827372-15840497:15840591-15845379:-	0.6352645008	0.0223776224
ENSG00000182287;SE:X:15827372-15828192:15828200-15845379:-	0.2281333948	0.0223776224
ENSG00000182287;SE:X:15831568-15833444:15833524-15845379:-	0.51931109	0.013986014
ENSG00000182628;AF:17:59131367-59151769:59151801:59131367-59154956:59155177:-	0.2926279473	0.025474525499999998
ENSG00000182628;AF:17:59131367-59151769:59151801:59131367-59155131:59155174:-	0.3867525627	0.025474525499999998
ENSG00000182628;AF:17:59131367-59151769:59151801:59131367-59155131:59155182:-	0.5648515386	0.025474525499999998
ENSG00000182628;AF:17:59131367-59151769:59151801:59131367-59155131:59155248:-	0.1794021777	0.025474525499999998
ENSG00000182628;AF:17:59131367-59151769:59151801:59131367-59155131:59155269:-	0.1891169826	0.025474525499999998
ENSG00000182628;AL:17:59111956:59112345-59131281:59119387:59119495-59131281:-	-0.1794021777	0.025474525499999998
ENSG00000182628;SE:17:59112345-59119319:59119495-59155131:-	0.334091755	0.025474525499999998
ENSG00000182628;SE:17:59112345-59131281:59131367-59155131:-	0.2456405854	0.025474525499999998
ENSG00000182899;AF:3:197949980:197950221-197950936:197950557:197950759-197950936:+	0.31638924739999996	0.0274725275
ENSG00000182899;AF:3:197950206:197950221-197950936:197950557:197950759-197950936:+	0.2485017095	0.0274725275
ENSG00000182934;SE:11:126267712-126268003:126268086-126268688:-	0.0670351758	0.047952048
ENSG00000182944;AF:22:29268018:29268349-29272216:29269223:29269662-29272216:+	0.2438259409	0.041958042
ENSG00000182952;AL:6:26538501-26539901:26539949:26538501-26545127:26546254:+	-0.0637424072	0.0344655345
ENSG00000183145;AF:21:37006150:37006233-37008157:37006563:37006876-37008157:+	-0.7420214115	0.026973027000000004
ENSG00000183291;A5:1:86903448-86914028:86903448-86914315:-	-0.1040836694	0.044955045
ENSG00000183291;AF:1:86903448-86914028:86914126:86903448-86914315:86914424:-	-0.4360775032	0.005994006
ENSG00000183291;AF:1:86903448-86914028:86914134:86903448-86914315:86914424:-	-0.1483405853	0.013986014
ENSG00000183291;SE:1:86880725-86887156:86887196-86903281:-	-0.16606990289999998	0.005994006
ENSG00000183309;AF:8:143636013:143636145-143649898:143636162:143636415-143649898:+	0.1599561604	0.038961038999999996
ENSG00000183741;A3:22:38867201-38871480:38867147-38871480:-	-0.08938360029999999	0.026973027000000004
ENSG00000183763;A3:3:49844017-49844541:49843928-49844541:-	0.1422261761	0.045954046
ENSG00000183808;AF:8:93737355-93740629:93740718:93737355-93740881:93741017:-	-0.217444743	0.0474525475
ENSG00000184007;AF:1:31919658-31937842:31937886:31919658-31937987:31938379:-	-0.203685542	0.0312187812
ENSG00000184007;AF:1:31938059-31938119:31938186:31938059-31938263:31938358:-	0.40391792600000004	0.0312187812
ENSG00000184009;A5:17:81510329-81510479:81510329-81510480:-	0.33628765850000003	0.0
ENSG00000184009;AF:17:81512360-81512734:81512748:81512360-81514547:81514640:-	-0.2903242497	0.0456686171
ENSG00000184009;AF:17:81512360-81512734:81512755:81512360-81514547:81514640:-	-0.1032109093	0.0456686171
ENSG00000184009;AF:17:81512360-81512734:81512780:81512360-81514547:81514640:-	-0.2997644468	0.0456686171
ENSG00000184009;AF:17:81512360-81512734:81512791:81512360-81514547:81514640:-	0.6168964499	0.007992008
ENSG00000184009;AF:17:81512360-81512734:81512791:81512360-81523642:81523847:-	0.5929124871	0.021312021299999998
ENSG00000184009;AF:17:81512360-81512734:81512891:81512360-81514547:81514640:-	-0.2055911963	0.0456686171
ENSG00000184058;AL:22:19766002-19766389:19767332:19766002-19779220:19779546:+	0.1765920459	0.0154845155
ENSG00000184058;AL:22:19766002-19766389:19767334:19766002-19779220:19779546:+	0.45500272020000004	0.0154845155
ENSG00000184076;A5:22:29767607-29769678:29767548-29769678:+	-0.05165243059999999	0.038961038999999996
ENSG00000184164;SE:22:49921761-49922297:49922443-49922612:+	0.24431310239999998	0.005994006
ENSG00000184640;AF:17:77405077:77405140-77482144:77450737:77450786-77482144:+	0.7806213497	0.0
ENSG00000184752;SE:12:94971620-94994170:94994257-95002739:-	0.1651791426	0.017982018
ENSG00000184986;AF:14:105526603:105526653-105528722:105527105:105527438-105528722:+	0.6524850571	0.002997003
ENSG00000184986;AF:14:105526603:105526653-105528722:105528624:105528661-105528722:+	0.7577654477	0.002997003
ENSG00000185222;SE:X:103356606-103357083:103357161-103357615:+	0.0974818043	0.007992008
ENSG00000185359;AL:17:81701131-81701244:81701348:81701131-81701508:81702119:+	-0.2736599449	0.006993007
ENSG00000185596;A3:15:101961641-101965953:101961641-101966070:+	-0.2810186841	0.017982018
ENSG00000185596;SE:15:101966223-101971823:101972049-101972596:+	0.2578641404	0.017982018
ENSG00000185608;A5:22:19432859-19433265:19432607-19433265:+	-0.1152051064	0.0164835165
ENSG00000185624;AF:17:81847347-81855142:81855451:81847347-81859181:81859215:-	-0.7116036767	0.0
ENSG00000185624;AF:17:81859387-81859811:81860203:81859387-81860327:81860560:-	-0.5725060088	0.026640026600000002
ENSG00000185624;AF:17:81859387-81859811:81860203:81859387-81860347:81860514:-	-0.4540171679	0.047952048
ENSG00000185624;AF:17:81859387-81859811:81860203:81859387-81860347:81860566:-	-0.5422979218	0.0415584416
ENSG00000185624;AF:17:81859387-81859885:81860211:81859387-81860327:81860560:-	-0.5057704681	0.03996004
ENSG00000185624;AF:17:81859387-81859885:81860211:81859387-81860347:81860566:-	-0.5120920216	0.042624042599999995
ENSG00000185624;SE:17:81847347-81855142:81855279-81859181:-	-0.5352521367	0.015984016
ENSG00000185650;AF:14:68790492-68790983:68791243:68790492-68796043:68796081:-	-0.5654636586999999	0.0442890443
ENSG00000185650;AF:14:68790492-68792882:68793240:68790492-68796043:68796081:-	-0.3042132523	0.0442890443
ENSG00000185650;AF:14:68790492-68792882:68794736:68790492-68796043:68796081:-	-0.6677234115	0.0442890443
ENSG00000185686;AF:22:22557580-22558971:22559143:22557580-22559175:22559340:-	-0.36515872439999997	0.02997003
ENSG00000185963;RI:9:92711363:92713461-92715253:92715463:-	-0.3077462414	0.004995005
ENSG00000186184;A5:13:27621140-27621337:27621104-27621337:+	-0.1551805683	0.027972028
ENSG00000186184;AF:13:27621422:27622009-27622875:27622159:27622222-27622875:+	0.3846516279	0.0
ENSG00000186184;AL:13:27622009-27622354:27622390:27622009-27622875:27623449:+	-0.2030496305	0.021312021299999998
ENSG00000186184;AL:13:27622009-27622354:27622390:27622009-27622875:27623452:+	-0.5039262127	0.0
ENSG00000186280;SE:11:94974068-94975654:94975748-94997024:+	0.3233190596	0.0334665335
ENSG00000186283;A3:1:179083053-179085628:179083053-179085769:+	-0.2478018849	0.00999001
ENSG00000186395;A5:17:40818482-40818767:40818482-40818787:-	-0.3617157894	0.007992008
ENSG00000186432;SE:3:160508269-160509800:160509871-160514077:-	0.1625790737	0.023476523500000002
ENSG00000186468;AF:5:82277852-82277931:82278143:82277852-82278320:82278354:-	-0.31757121190000004	0.041958042
ENSG00000186468;AF:5:82277852-82277931:82278143:82277852-82278320:82278396:-	-0.36312841020000003	0.041958042
ENSG00000186468;AF:5:82277852-82277931:82278143:82277852-82278320:82278577:-	-0.14357682630000002	0.041958042
ENSG00000186591;A3:7:129839335-129857511:129839275-129857511:-	-0.3782226621	0.0
ENSG00000186591;AF:7:129880971-129951278:129951327:129880971-129952503:129952943:-	-0.8577871645999999	0.0
ENSG00000188243;A3:13:75530408-75537664:75530405-75537664:-	0.3590934075	0.0447552448
ENSG00000188243;AF:13:75530266-75537382:75537618:75530266-75549323:75549428:-	-0.3045965453	0.0447552448
ENSG00000188243;MX:13:75526639-75530114:75530266-75537664:75526639-75530311:75530405-75537664:-	0.2710567679	0.0447552448
ENSG00000188243;SE:13:75526639-75527813:75527851-75530114:-	-0.1338517726	0.0447552448
ENSG00000188243;SE:13:75530266-75537499:75537675-75549323:-	-0.2429287746	0.0447552448
ENSG00000188290;A5:1:999613-999692:999613-999866:-	0.215610172	0.00999001
ENSG00000188290;SE:1:999613-999692:999787-999866:-	0.147002895	0.014985015
ENSG00000188612;AF:17:75181188-75182382:75182563:75181188-75182814:75182983:-	-0.1171972402	0.019480519499999998
ENSG00000188739;SE:1:235148447-235152706:235152765-235154881:-	0.18021816440000002	0.02997003
ENSG00000188786;AF:1:37857709-37858488:37858539:37857709-37859531:37859620:-	0.2392175006	0.036963037000000004
ENSG00000196072;A3:10:100286332-100286605:100286213-100286605:-	-0.12300965119999999	0.045954046
ENSG00000196072;AF:10:100281053-100282906:100282936:100281053-100286097:100286148:-	0.44549748170000003	0.045954046
ENSG00000196187;SE:1:225847213-225848210:225848384-225848492:-	-0.2672933774	0.0064935065
ENSG00000196305;A5:9:92289426-92293441:92289426-92293611:-	0.08781671490000001	0.028971029
ENSG00000196305;SE:9:92287910-92288126:92288282-92289301:-	0.1513448201	0.00999001
ENSG00000196396;SE:20:50510590-50561363:50561453-50564969:+	-0.12452289859999999	0.035964036
ENSG00000196411;A5:7:100814021-100817192:100814021-100817262:-	-0.1179086107	0.0394605395
ENSG00000196411;SE:7:100803590-100805166:100805321-100805501:-	0.1312029307	0.0394605395
ENSG00000196419;SE:22:41622086-41628118:41628230-41636113:+	0.1042252505	0.035964036
ENSG00000196476;A5:20:290307-290587:290307-290591:-	-0.45456878759999997	0.02997003
ENSG00000196476;SE:20:284081-289559:289676-290259:-	0.16691645789999998	0.037962038
ENSG00000196576;SE:22:50284665-50284845:50284913-50285800:-	-0.20932348120000002	0.0374625375
ENSG00000196653;A5:3:44712744-44720203:44712740-44720203:+	-0.5393987436	0.0224775225
ENSG00000196653;SE:3:44712744-44714591:44714688-44720203:+	0.6125486946	0.0224775225
ENSG00000196683;AF:7:22818048-22822154:22822344:22818048-22822677:22822852:-	0.2740057443	0.0066600067
ENSG00000196683;AL:7:22812632:22813185-22818000:22817340:22817355-22818000:-	0.2022180129	0.0
ENSG00000196683;AL:7:22812971:22813185-22818000:22817340:22817355-22818000:-	0.2638121928	0.004995005
ENSG00000196756;A5:20:38434626-38435027:38434626-38435197:-	0.0867762485	0.0311355311
ENSG00000196756;RI:20:38421006:38421098-38422092:38422241:-	-0.2215876188	0.0164835165
ENSG00000196756;SE:20:38421098-38422092:38422241-38426419:-	0.11008249630000001	0.026373626400000003
ENSG00000196756;SE:20:38422241-38425935:38426048-38426419:-	-0.209295542	0.0164835165
ENSG00000196756;SE:20:38426503-38427680:38427766-38431041:-	-0.0768421758	0.026373626400000003
ENSG00000196756;SE:20:38431112-38434504:38434626-38435027:-	0.1067349554	0.026373626400000003
ENSG00000196793;AF:10:43558171-43567899:43568459:43558171-43574540:43574618:-	-0.49928986350000004	0.015984016
ENSG00000196793;SE:10:43558171-43567899:43568021-43574540:-	-0.2844796441	0.032967033
ENSG00000197006;A3:16:21625115-21655227:21625115-21655230:+	-0.1731171888	0.0183150183
ENSG00000197006;AF:16:21597222:21597300-21612645:21599476:21599898-21612645:+	-0.40602846789999997	0.014985015
ENSG00000197006;AF:16:21597222:21597300-21612645:21599558:21599898-21612645:+	-0.2406581775	0.0183150183
ENSG00000197070;RI:9:137612896:137613006-137613460:137613510:+	-0.40841416729999996	0.013986014
ENSG00000197070;RI:9:137613615:137613769-137614032:137614214:+	-0.4120749782	0.013986014
ENSG00000197111;AL:12:53471807-53474869:53476070:53471807-53479406:53479620:+	-0.2239458862	0.0273060273
ENSG00000197111;AL:12:53471807-53474869:53476070:53471807-53479406:53479826:+	-0.31775214329999996	0.0204795205
ENSG00000197111;AL:12:53471807-53474869:53476070:53471807-53479406:53479832:+	-0.3384482708	0.0204795205
ENSG00000197119;AF:14:100293377-100294140:100294199:100293377-100306199:100306490:-	-1.0	0.0
ENSG00000197119;AF:14:100293377-100295626:100295734:100293377-100306199:100306441:-	0.519079534	0.0416250416
ENSG00000197119;SE:14:100293377-100298842:100298885-100306199:-	0.48845590450000004	0.0416250416
ENSG00000197136;SE:11:65619932-65620339:65620429-65620831:+	0.3925493754	0.002997003
ENSG00000197265;AF:8:30653602-30657575:30657618:30653602-30657973:30658251:-	0.1911736999	0.036963037000000004
ENSG00000197355;RI:9:137081998:137082064-137082637:137084538:+	-0.3673934292	0.042957043
ENSG00000197451;SE:5:178209447-178210132:178210272-178210553:+	0.0893846781	0.025974026
ENSG00000197472;SE:1:246967792-246988125:246988255-246999348:-	1.0	0.0
ENSG00000197562;AF:16:589357:589547-590261:590077:590119-590261:+	-0.5628927412	0.037962038
ENSG00000197562;AF:16:589669:589751-590261:590077:590119-590261:+	-0.54004307	0.037962038
ENSG00000197756;AF:2:216498850:216498877-216499270:216499086:216499151-216499270:+	-0.1002430303	0.0337162837
ENSG00000197756;AL:2:216500031-216501341:216501463:216500031-216529270:216529454:+	0.1002430303	0.0337162837
ENSG00000197785;AF:1:1512151:1512473-1516012:1512530:1512690-1516012:+	0.3013954359	0.001998002
ENSG00000197930;A5:14:52643630-52646154:52643630-52646375:-	-0.5639346155	0.04995005
ENSG00000197930;SE:14:52643630-52646154:52646287-52646375:-	-0.17763307960000002	0.04995005
ENSG00000197958;A5:9:127450804-127451050:127450804-127451281:-	-0.11400329869999999	0.0044955045
ENSG00000198034;A5:X:72256054-72272640:72256054-72272679:-	-0.2097378032	0.012987013
ENSG00000198034;RI:X:72273801:72273972-72275053:72275150:-	-0.022659779799999998	0.0414585415
ENSG00000198055;AL:5:177441053-177441245:177441353:177441053-177441735:177442625:+	0.2958030077	0.0424575425
ENSG00000198060;AF:10:92291163:92291529-92311135:92308478:92308603-92311135:+	0.1209485859	0.0384615385
ENSG00000198088;SE:X:107147809-107150856:107150967-107153172:-	0.19674968140000001	0.0442057942
ENSG00000198088;SE:X:107153503-107154096:107154246-107167649:-	0.1465950898	0.0442057942
ENSG00000198218;SE:3:49077038-49092397:49092456-49093912:-	-0.26578713600000003	0.003996004
ENSG00000198242;A5:17:28720430-28720707:28720328-28720707:+	-0.1523706675	0.00999001
ENSG00000198242;AF:17:28719393:28720030-28720707:28720079:28720213-28720707:+	0.1986531757	0.004995005
ENSG00000198242;AF:17:28719393:28720030-28720707:28720244:28720430-28720707:+	0.2584498825	0.004995005
ENSG00000198242;AF:17:28719393:28720030-28720707:28720299:28720328-28720707:+	0.15284279609999998	0.00999001
ENSG00000198242;AF:17:28719991:28720030-28720707:28720299:28720328-28720707:+	-0.0794464141	0.0342514628
ENSG00000198242;AF:17:28720079:28720213-28720707:28720244:28720430-28720707:+	0.1655201165	0.00999001
ENSG00000198242;SE:17:28720328-28720414:28720430-28720707:+	0.1813759549	0.004995005
ENSG00000198492;AF:1:28736950:28737682-28738259:28737750:28737797-28738259:+	-0.3315179032	0.0104895105
ENSG00000198546;SE:10:133309463-133309776:133309977-133310164:+	0.3164439684	0.0014985015
ENSG00000198554;A5:14:55013596-55026711:55013596-55027028:-	-0.1499616477	0.044955045
ENSG00000198554;SE:14:54987387-54989028:54989212-54991213:-	0.1599665569	0.044955045
ENSG00000198612;A3:2:237089994-237093663:237089994-237094090:+	-0.145469687	0.03996004
ENSG00000198612;SE:2:237089994-237093663:237094197-237095822:+	-0.21263277379999998	0.03996004
ENSG00000198707;SE:12:88130565-88131165:88131218-88136643:-	0.2433903571	0.03996004
ENSG00000198742;SE:7:99049709-99050915:99050992-99051357:-	0.3122768334	0.032967033
ENSG00000198755;A5:6:35469285-35469381:35469027-35469381:+	-0.0268247742	0.0380869131
ENSG00000198755;RI:6:35468420:35468439-35468799:35468873:+	-0.1780240105	0.0124875125
ENSG00000198755;RI:6:35468799:35468873-35468947:35469027:+	-0.0188725231	0.046953047000000005
ENSG00000198755;RI:6:35468947:35469027-35469381:35469529:+	-0.07681558349999999	0.0124875125
ENSG00000198755;RI:6:35468947:35469285-35469381:35469529:+	-0.1050368469	0.0124875125
ENSG00000198839;SE:7:112287074-112295869:112295957-112296229:+	0.23050755829999997	0.046453546500000005
ENSG00000198915;AF:10:43206122-43229637:43229739:43206122-43266845:43266919:-	0.5050609790999999	0.017982018
ENSG00000203667;SE:1:244835756-244841944:244842058-244842195:+	0.3068939147	0.035964036
ENSG00000203760;A5:6:126340444-126346205:126340399-126346205:+	-0.1588423481	0.010989011000000002
ENSG00000204344;AF:6:31972374:31972511-31978903:31972555:31972757-31978903:+	-0.8315646456	0.0084915085
ENSG00000204344;AF:6:31972381:31972511-31978903:31972555:31972757-31978903:+	-0.6875033105	0.033966034
ENSG00000204344;SE:6:31972511-31972621:31972757-31978903:+	0.2544272851	0.0367965368
ENSG00000204469;A3:6:31620858-31622690:31620858-31622727:+	0.0526663224	0.046453546500000005
ENSG00000204469;RI:6:31635582:31635749-31635967:31636049:+	-0.05811488769999999	0.0386280386
ENSG00000204469;RI:6:31636733:31636945-31637042:31637136:+	-0.061408591299999996	0.0386280386
ENSG00000204469;RI:6:31637234:31637324-31637446:31637771:+	-0.10540001869999999	0.027972028
ENSG00000204569;SE:6:30609955-30614549:30614602-30616478:-	0.10051445099999999	0.042957043
ENSG00000204628;A5:5:181241639-181242170:181241639-181242286:-	-0.19749472280000002	0.0306836021
ENSG00000204628;AF:5:181242345-181242554:181243370:181242345-181243692:181243893:-	-0.3202063766	0.037587412599999995
ENSG00000204628;AF:5:181242345-181243680:181243904:181242345-181248009:181248096:-	-0.23262213210000002	0.010739260700000001
ENSG00000204628;AF:5:181242345-181243680:181243916:181242345-181248009:181248096:-	-0.0804314164	0.042957043
ENSG00000204628;AF:5:181242345-181243692:181243742:181242345-181248009:181248096:-	-0.1512072023	0.0171828172
ENSG00000204628;AF:5:181242345-181243692:181243889:181242345-181248009:181248096:-	-0.2434662757	0.0
ENSG00000204628;AF:5:181242345-181243692:181243903:181242345-181248009:181248096:-	-0.1575062798	0.028638028599999997
ENSG00000204628;AF:5:181242345-181243692:181243947:181242345-181248009:181248096:-	-0.17787116879999998	0.010739260700000001
ENSG00000204628;AF:5:181242345-181243692:181244209:181242345-181248009:181248096:-	0.0949344892	0.042957043
ENSG00000204628;RI:5:181241492:181241639-181242286:181242345:-	-0.3229131774	0.010739260700000001
ENSG00000204822;SE:2:74472252-74472358:74472470-74472569:-	0.19662895760000001	0.0164835165
ENSG00000205189;AF:8:80485619:80485879-80499494:80486213:80487782-80499494:+	-0.3195381552	0.046953047000000005
ENSG00000205323;SE:12:55800629-55800854:55800900-55803629:-	0.0570072205	0.0364635365
ENSG00000205571;AL:5:70070751-70071171:70071182:70070751-70076521:70076586:+	0.2555785389	0.0127372627
ENSG00000205571;AL:5:70070751-70076521:70076586:70070751-70077019:70077592:+	-0.3224340395	0.0084915085
ENSG00000205571;SE:5:70067446-70069235:70069330-70070641:+	0.15198880210000001	0.0127372627
ENSG00000205571;SE:5:70070751-70076521:70076574-70077019:+	-0.2939295479	0.0127372627
ENSG00000205581;A5:21:39345274-39345830:39345274-39347247:-	0.5552461991	0.0
ENSG00000205581;A5:21:39348339-39348422:39348339-39348545:-	0.3199772258	0.03996004
ENSG00000205581;AF:21:39348577-39348903:39349053:39348577-39349291:39349344:-	-0.3851803399	0.014985015
ENSG00000205581;MX:21:39345274-39345830:39345958-39347379:39345274-39347247:39347292-39347379:-	0.3520326842	0.026640026600000002
ENSG00000205581;MX:21:39345274-39345830:39345958-39348292:39345274-39347247:39347292-39348292:-	0.5397914179	0.0
ENSG00000205581;MX:21:39345274-39345830:39345958-39348292:39345274-39347379:39347483-39348292:-	-0.1450398223	0.03996004
ENSG00000205581;MX:21:39345274-39347247:39347292-39348292:39345274-39347379:39347478-39348292:-	-0.6469893321	0.003996004
ENSG00000205581;MX:21:39345274-39347247:39347292-39348292:39345274-39347379:39347483-39348292:-	-0.5554064693999999	0.0
ENSG00000205581;SE:21:39345274-39345830:39345958-39347247:-	0.5548788849	0.0068502926
ENSG00000205581;SE:21:39345274-39347247:39347292-39348292:-	-0.151536625	0.003996004
ENSG00000205581;SE:21:39345958-39347379:39347478-39348292:-	0.24603074309999998	0.03996004
ENSG00000205581;SE:21:39347292-39347379:39347483-39348292:-	0.6314386683	0.003996004
ENSG00000205609;A5:16:28403648-28403783:28403648-28403787:-	-0.5271969446	0.0024975025
ENSG00000205937;A5:16:2264760-2267175:2264760-2267209:-	0.237072334	0.0406260406
ENSG00000205937;A5:16:2264760-2267209:2264760-2267663:-	-0.4552476168	0.0406260406
ENSG00000205937;SE:16:2264760-2267175:2267237-2268055:-	0.20838499489999998	0.0406260406
ENSG00000213185;SE:10:122849439-122850424:122850550-122855645:-	0.3225381145	0.038961038999999996
ENSG00000213593;SE:11:57737668-57738664:57739039-57739131:+	0.34450058149999996	0.047952048
ENSG00000213625;AL:1:65425378-65427782:65428009:65425378-65431803:65432064:+	0.4750747848	0.03996004
ENSG00000213625;AL:1:65425378-65429862:65430303:65425378-65431803:65432064:+	0.4904461868	0.03996004
ENSG00000213625;SE:1:65425378-65429862:65430048-65431803:+	0.2620566271	0.03996004
ENSG00000213923;AF:22:38314169-38316665:38316973:38314169-38317160:38317408:-	-0.9192068552	0.0
ENSG00000213923;AF:22:38314169-38317160:38317408:38314169-38317986:38318084:-	0.1172071414	0.0346320346
ENSG00000213923;AL:22:38290692:38291938-38293255:38292314:38292611-38293255:-	0.6842412101	0.0
ENSG00000214026;A5:11:1955781-1956256:1955717-1956256:+	0.45460781689999996	0.044955045
ENSG00000214026;RI:11:1956256:1956448-1956542:1956609:+	0.2676191737	0.005994006
ENSG00000214114;AF:1:38867610-38872573:38872605:38867610-38873018:38873278:-	-0.3165630946	0.048951049
ENSG00000214435;RI:10:102890544:102890654-102890656:102890678:+	-0.2759720434	0.0474525475
ENSG00000214736;A3:6:41789336-41789531:41789336-41789568:+	0.0542624637	0.023476523500000002
ENSG00000215021;RI:12:6967676:6967779-6967892:6968021:-	-0.140138821	0.0174825175
ENSG00000215154;SE:16:2603727-2610462:2611052-2613960:+	0.3522224828	0.004995005
ENSG00000215252;AF:15:34553956-34581466:34581499:34553956-34582750:34582860:-	0.32288200850000004	0.033300033300000004
ENSG00000215252;AF:15:34553956-34581466:34581499:34553956-34583516:34583651:-	0.19373012239999998	0.033300033300000004
ENSG00000215252;AF:15:34553956-34581466:34581499:34553956-34588391:34588503:-	0.3810759877	0.00999001
ENSG00000216895;AF:7:155643604-155644214:155644377:155643604-155645131:155645205:-	0.3532621137	0.03996004
ENSG00000216895;AF:7:155643604-155644214:155644401:155643604-155645131:155645205:-	0.3433910121	0.03996004
ENSG00000216895;AF:7:155643604-155644214:155644406:155643604-155645131:155645205:-	0.42109836429999997	0.03996004
ENSG00000218891;A3:19:55580039-55580795:55579641-55580795:-	-0.1768271777	0.0064935065
ENSG00000221829;SE:9:35077399-35078141:35078343-35078605:-	0.16036506109999998	0.017982018
ENSG00000221909;AF:7:99548506-99551854:99552134:99548506-99558300:99558536:-	0.1624711384	0.0364635365
ENSG00000221978;A5:1:1390865-1392679:1390865-1392790:-	-0.2818421472	0.032967033
ENSG00000221978;SE:1:1390865-1391297:1391575-1392679:-	0.41252621829999997	0.032967033
ENSG00000221978;SE:1:1390865-1392790:1392803-1393396:-	0.24146914170000003	0.032967033
ENSG00000223802;AF:19:18893575-18895824:18896096:18893575-18896561:18896727:-	0.32704110210000004	0.0127372627
ENSG00000223802;AF:19:18893575-18895824:18896135:18893575-18896561:18896727:-	0.5296820975	0.0074925075
ENSG00000224877;A5:17:81239682-81240987:81239678-81240987:+	-0.16937004949999998	0.032967033
ENSG00000225163;RI:14:96945049:96945150-96945238:96945394:+	-0.5049042973	0.013486513500000002
ENSG00000227500;SE:19:1918283-1918889:1918990-1923070:+	0.2436117744	0.0474525475
ENSG00000227617;SE:2:168774951-168783955:168784047-168786357:-	-0.5659757805	0.04345654349999999
ENSG00000228300;AF:19:1275438:1275830-1277183:1276021:1276103-1277183:+	0.1856242433	0.041958042
ENSG00000229117;A5:12:56116930-56117189:56116829-56117189:+	-0.1597009949	0.0224775225
ENSG00000229807;A3:X:73827984-73829068:73827928-73829068:-	0.0563614879	0.0337162837
ENSG00000229807;AF:X:73829231-73830623:73830641:73829231-73831066:73832226:-	0.1345303547	0.026973027000000004
ENSG00000229807;AF:X:73831274-73832878:73833046:73831274-73833238:73833761:-	-0.1255156155	0.0337162837
ENSG00000229807;AF:X:73833374-73837440:73841474:73833374-73850930:73851091:-	0.31219153	0.013486513500000002
ENSG00000229807;MX:X:73829231-73831066:73831274-73837440:73829231-73833238:73833374-73837440:-	0.2508528191	0.013486513500000002
ENSG00000229807;MX:X:73837503-73841292:73841321-73850502:73837503-73841382:73841473-73850502:-	0.3204597053	0.0
ENSG00000229807;SE:X:73829231-73831066:73831206-73833238:-	0.3165633797	0.0067432567
ENSG00000229807;SE:X:73829231-73831066:73831274-73833238:-	0.12488890970000001	0.013486513500000002
ENSG00000230454;A5:3:50262535-50262967:50261316-50262967:+	0.4031717045	0.026973027000000004
ENSG00000230989;AL:16:83809425-83811421:83811503:83809425-83817786:83818484:+	-0.1625467942	0.032967033
ENSG00000231187;AL:10:46582782:46583138-46597834:46596009:46596330-46597834:-	0.1565319469	0.025474525499999998
ENSG00000233230;AF:2:47905678:47905799-47907318:47906830:47906992-47907318:+	0.357078235	0.026973027000000004
ENSG00000233927;RI:19:8321656:8321703-8321953:8322091:+	-0.0429993552	0.040459540499999995
ENSG00000234753;AL:6:41494853:41494893-41546089:41523895:41524225-41546089:-	-0.4015016315	0.044955045
ENSG00000235823;SE:10:100374012-100380983:100381109-100381216:+	0.18502478690000002	0.038961038999999996
ENSG00000235979;AL:17:19425319:19425438-19453585:19439143:19439474-19453585:-	0.6666666667	0.028471528500000003
ENSG00000236830;AF:21:36133074-36133687:36134006:36133074-36135300:36135589:-	-0.7378350545	0.037962038
ENSG00000239789;AF:7:55951819:55951930-55953179:55951963:55952276-55953179:+	0.1818723405	0.024975025
ENSG00000240849;SE:20:50129690-50130865:50130947-50143502:-	0.6032366896	0.04395604400000001
ENSG00000240857;A5:2:18555808-18560180:18555808-18560630:-	0.400390577	0.0004995005
ENSG00000241360;AF:22:37658727:37659356-37665555:37664911:37665103-37665555:+	0.2993430775	0.0014985015
ENSG00000241468;AL:7:99448475:99449193-99466111:99459237:99459263-99466111:-	0.3111137064	0.0247252747
ENSG00000241468;SE:7:99458355-99459147:99459263-99460086:-	0.072399264	0.0311355311
ENSG00000241468;SE:7:99459263-99460086:99460193-99466111:-	0.17788339739999998	0.0247252747
ENSG00000241764;AF:7:107743403-107743933:107744050:107743403-107744373:107744581:-	0.43593748979999997	0.0247252747
ENSG00000241764;AF:7:107743403-107744059:107744128:107743403-107744373:107744581:-	0.48557094030000003	0.0247252747
ENSG00000242220;SE:21:32582415-32584161:32584305-32585421:-	-0.5506854288	0.035964036
ENSG00000242372;RI:20:35284176:35284261-35284381:35284492:-	-0.23720804690000002	0.0044955045
ENSG00000242372;SE:20:35280118-35280654:35280829-35284176:-	0.1668289949	0.0044955045
ENSG00000244165;AF:19:10111538:10111740-10113633:10112104:10112455-10113633:+	-0.09977842619999999	0.047952048
ENSG00000244462;A5:20:35659014-35664802:35659014-35664879:-	0.2670541128	0.011988012
ENSG00000245910;MX:8:66922114-66922324:66922392-66925437:66922114-66922614:66922725-66925437:-	0.1718927558	0.013486513500000002
ENSG00000245910;SE:8:66922114-66922324:66922392-66922614:-	0.15454661349999999	0.013486513500000002
ENSG00000245910;SE:8:66922392-66922614:66922725-66925437:-	0.0744400876	0.030969031
ENSG00000246067;A5:11:83072804-83073303:83072702-83073303:+	0.3512852889	0.015984016
ENSG00000247596;SE:3:52229201-52229661:52229782-52229920:-	0.11001692390000001	0.040959041
ENSG00000249459;A3:17:18681933-18682204:18681846-18682204:-	-0.2703533448	0.038961038999999996
ENSG00000250073;AF:11:124759129:124759413-124764729:124762431:124762475-124764729:+	-0.5592746834000001	0.028471528500000003
ENSG00000250451;AF:12:53999267-53999577:53999620:53999267-53999709:54000010:-	0.2875224793	0.0114885115
ENSG00000250479;A3:22:23767593-23767834:23767540-23767834:-	-0.13926547039999998	0.03996004
ENSG00000250479;SE:22:23766275-23767374:23767540-23767834:-	0.2053534154	0.00999001
ENSG00000250988;RI:15:82756904:82756939-82757046:82757206:+	-0.326062012	0.032967033
ENSG00000250988;SE:15:82754784-82756730:82756785-82756904:+	0.34743554530000004	0.025474525499999998
ENSG00000251022;AL:4:82894250:82894847-82900077:82897763:82898062-82900077:-	-0.2346120275	0.008991009
ENSG00000251022;AL:4:82894250:82894847-82900077:82899545:82899737-82900077:-	-0.1502912028	0.032967033
ENSG00000251022;AL:4:82897763:82898062-82900077:82899545:82899737-82900077:-	0.1456222357	0.048551448600000005
ENSG00000251022;AL:4:82897763:82898062-82900077:82899693:82899737-82900077:-	0.3863250691	0.008991009
ENSG00000251022;RI:4:82900077:82900223-82900334:82900566:-	-0.2455138714	0.048551448600000005
ENSG00000251503;SE:1:10440413-10442265:10442441-10451377:+	0.5572171559	0.020979021
ENSG00000253161;SE:8:37529190-37531312:37531398-37554022:-	-0.5525691617	0.0014985015
ENSG00000253293;AF:7:27172173-27172414:27172889:27172173-27173349:27174306:-	-0.24131018140000002	0.01998002
ENSG00000253293;AF:7:27172173-27173349:27174306:27172173-27179646:27180261:-	0.3286278067	0.00999001
ENSG00000253320;SE:8:102864623-102864911:102864994-102865103:+	-0.5181663214	0.045954046
ENSG00000253716;AL:8:143280828:143280997-143281482:143281070:143281384-143281482:-	0.3301031156	0.017982018
ENSG00000254635;AF:10:28526008-28531735:28532354:28526008-28532442:28532743:-	-0.3829162574	0.015984016
ENSG00000255073;A3:11:58617568-58622741:58617568-58622766:+	-0.540334954	0.0394605395
ENSG00000255135;A5:11:76441639-76444205:76441639-76444278:-	-0.1825761788	0.0354645355
ENSG00000255339;A5:10:100527074-100529366:100527074-100529380:-	-0.3597483232	0.023976024
ENSG00000255339;SE:10:100509102-100509316:100509511-100516096:-	-0.3408743811	0.0372960373
ENSG00000255339;SE:10:100516960-100523977:100524139-100526399:-	0.4141899531	0.023976024
ENSG00000256746;AF:11:47271141-47271962:47272075:47271141-47272076:47272110:-	-0.7416046834000001	0.0264735265
ENSG00000257103;MX:19:34196763-34208929:34209051-34215596:34196763-34215124:34215300-34215596:+	0.22828577460000002	0.044955045
ENSG00000257103;SE:19:34196763-34208929:34209051-34215124:+	0.1081689531	0.044955045
ENSG00000257103;SE:19:34221738-34226408:34226464-34227365:+	0.1385811252	0.044955045
ENSG00000257267;AF:18:35290336:35290391-35305976:35291184:35291232-35305976:+	-0.3486358211	0.0164835165
ENSG00000257529;SE:X:101391822-101395335:101395457-101411936:+	0.3877689969	0.001998002
ENSG00000258890;AL:17:64529427-64530926:64531101:64529427-64531890:64531964:+	0.2516340643	0.041958042
ENSG00000258890;SE:17:64529427-64530926:64531022-64531890:+	0.3267950832	0.041958042
ENSG00000259456;A3:20:50931054-50931372:50931054-50931375:+	-0.33814231770000003	0.047952048
ENSG00000260537;SE:16:70316104-70317496:70317588-70324585:+	0.7165126515000001	0.0084915085
ENSG00000262633;SE:17:46932199-46935029:46935169-46938599:+	0.3133284832	0.0374625375
ENSG00000263001;AF:7:74657685:74658068-74689124:74684657:74684904-74689124:+	0.31747507399999997	0.032967033
ENSG00000263001;SE:7:74658068-74689124:74689227-74690973:+	-0.2991421347	0.005994006
ENSG00000263001;SE:7:74711109-74714857:74714916-74716894:+	0.2621928508	0.005994006
ENSG00000263001;SE:7:74716950-74718879:74718941-74728786:+	0.13759588650000001	0.023976024
ENSG00000263006;AF:18:109065:109453-116842:112367:112554-116842:+	-0.2748416066	0.036963037000000004
ENSG00000263513;SE:1:143956481-143964855:143964979-143968924:-	0.3022515547	0.024975025
ENSG00000265458;AF:17:82457548-82457673:82457699:82457548-82458417:82458521:-	0.186713197	0.034965035
ENSG00000265681;A3:18:49491833-49492275:49491584-49492275:-	-0.188174323	0.0346320346
ENSG00000265681;AF:18:49491584-49492258:49492450:49491584-49492458:49492479:-	-0.244475303	0.0346320346
ENSG00000265681;AF:18:49491833-49492275:49492305:49491833-49492458:49492483:-	-0.2579471074	0.0346320346
ENSG00000265681;AF:18:49491833-49492275:49492305:49491833-49492458:49492508:-	-0.1484060674	0.038961038999999996
ENSG00000267244;A3:19:1823716-1824109:1823716-1824218:+	-0.6358606924	0.036963037000000004
ENSG00000267260;A5:19:36773509-36775386:36773309-36775386:+	-0.1923146917	0.0264735265
ENSG00000272410;A3:3:10249614-10260137:10249614-10260186:+	0.286269609	0.04995005
ENSG00000272410;SE:3:10278462-10278664:10278760-10278885:+	0.286269609	0.04995005
ENSG00000272410;SE:3:10279034-10279221:10279927-10285748:+	-0.286269609	0.04995005
ENSG00000272721;AF:3:184134593-184135158:184135181:184134593-184135195:184135238:-	0.3333333333	0.046953047000000005
ENSG00000273590;AF:21:7744975:7745038-7748899:7745075:7745367-7748899:+	-0.3275272533	0.0484515485
ENSG00000273899;AF:22:37681673:37681892-37687910:37686360:37686475-37687910:+	0.5946175588	0.0
ENSG00000274276;SE:21:6445661-6447736:6447777-6448481:-	0.2161854105	0.014985015
ENSG00000274602;A3:22:18547421-18548011:18547373-18548011:-	-0.1534210449	0.04395604400000001
ENSG00000274602;RI:22:18548011:18548118-18548318:18548469:-	-0.1435201828	0.04395604400000001
ENSG00000275052;AF:2:55615506-55616518:55616617:55615506-55617144:55617588:-	-0.3643073107	0.0224775225
ENSG00000275052;AF:2:55615506-55616518:55616617:55615506-55617144:55617608:-	-0.24457419730000002	0.0416250416
ENSG00000275052;SE:2:55577356-55578247:55578342-55579679:-	0.1735410869	0.0416250416
ENSG00000276043;AF:19:4903080:4903645-4910876:4909430:4909655-4910876:+	-0.6452873165999999	0.035964036
ENSG00000276043;AF:19:4909430:4909655-4910876:4910146:4910246-4910876:+	0.3958542176	0.035964036

## Sheet: BE3
Supplementary Data 7: DAS events of BE3-transfected samples compared with GFP samples
DAS events	ΔPSI	P-vaule
ENSG00000001167;SE:6:41079164-41080811:41080897-41084046:+	-0.20857367489999998	0.0344655345
ENSG00000005075;A5:7:102476270-102478808:102476270-102478811:-	0.089242554	0.033966034
ENSG00000006327;SE:16:3020491-3021215:3021319-3021555:+	0.2351307336	0.034965035
ENSG00000007520;SE:16:1349608-1349889:1349952-1350058:-	0.1329415306	0.032967033
ENSG00000007944;SE:6:16129409-16130557:16130747-16141625:+	0.1999967604	0.040959041
ENSG00000008083;AF:6:15246296:15246584-15374117:15248855:15248964-15374117:+	0.3589227564	0.044955045
ENSG00000008988;AL:8:56073075:56073272-56074060:56073316:56073768-56074060:-	0.6478231777000001	0.047952048
ENSG00000009844;SE:6:142147399-142166228:142166322-142169550:+	-0.0988982403	0.031968032
ENSG00000009844;SE:6:142198615-142203985:142204065-142218498:+	0.09753717140000001	0.031968032
ENSG00000012983;A5:14:50532158-50532400:50532158-50532448:-	-0.2343211679	0.015984016
ENSG00000014138;AF:11:65261920:65262371-65267477:65266481:65266706-65267477:+	-0.2959619873	0.04345654349999999
ENSG00000014138;AL:11:65295990-65297120:65297552:65295990-65305373:65305589:+	-0.5908449006000001	0.04345654349999999
ENSG00000025156;SE:6:122423686-122427903:122427956-122431430:+	-0.1528475713	0.025974026
ENSG00000026025;AF:10:17228515:17228676-17229276:17228869:17229027-17229276:+	0.26895169329999996	0.0224775225
ENSG00000047932;SE:6:117575352-117577448:117577471-117578900:-	-0.24911889829999997	0.038961038999999996
ENSG00000052802;SE:4:165327764-165333340:165333625-165337789:+	0.2795663572	0.045954046
ENSG00000054118;MX:1:36224505-36224971:36225102-36259382:36224505-36225412:36225463-36259382:+	0.33909799549999997	0.048951049
ENSG00000054118;SE:1:36224505-36224971:36225102-36259382:+	0.12639621310000002	0.048951049
ENSG00000058668;SE:1:203727571-203733223:203733400-203739546:+	-0.35984908649999997	0.0094905095
ENSG00000062194;SE:5:57214193-57221376:57221396-57230846:+	-0.2628760928	0.041958042
ENSG00000062282;SE:11:75769112-75784618:75784746-75790188:+	0.6564033521	0.047952048
ENSG00000062650;SE:10:86446449-86451967:86452131-86453220:-	0.11188137529999999	0.048951049
ENSG00000066279;SE:1:197096164-197100431:197105185-197117789:-	0.26525298350000004	0.00999001
ENSG00000067064;A3:10:1044171-1048864:1043393-1048864:-	-0.45568423469999997	0.035964036
ENSG00000067064;AF:10:1043393-1048264:1048397:1043393-1048864:1049103:-	-0.4377348334	0.035964036
ENSG00000070404;AF:19:680034:680489-681333:680707:680879-681333:+	0.6368187448	0.031968032
ENSG00000071537;A3:14:81506241-81526733:81506178-81526733:-	-0.1753341351	0.0454545455
ENSG00000075142;AF:7:88218942-88219976:88220060:88218942-88226909:88226993:-	-0.2602870393	0.0424575425
ENSG00000075142;AF:7:88218942-88219976:88220079:88218942-88226909:88226993:-	-0.2484147923	0.0424575425
ENSG00000075142;SE:7:88217191-88218859:88218942-88226909:-	0.3363772712	0.014985015
ENSG00000077097;SE:3:25615586-25618418:25618509-25618654:-	0.20638535019999998	0.035964036
ENSG00000077348;SE:19:41391962-41392081:41392146-41392867:-	-0.1830167395	0.041958042
ENSG00000078369;AF:1:1825499-1832232:1832285:1825499-1890820:1891117:-	0.2492133368	0.031968032
ENSG00000078399;AF:7:27163841-27164878:27165530:27163841-27169294:27169444:-	0.20441535489999998	0.041958042
ENSG00000078399;AF:7:27164967-27169467:27169737:27164967-27170431:27170498:-	-0.6619465311	0.041958042
ENSG00000080603;AF:16:30698209:30698461-30699908:30699141:30699242-30699908:+	0.20604203210000002	0.022977023
ENSG00000080603;SE:16:30722286-30722563:30722748-30722963:+	-0.1985742594	0.022977023
ENSG00000080824;SE:14:102085431-102085965:102086124-102086217:-	-0.5911205786	0.017982018
ENSG00000082258;A3:2:134942674-134945787:134942674-134945889:+	-0.3702905493	0.0407925408
ENSG00000082258;A5:2:134945982-134946101:134945975-134946101:+	-0.3702905493	0.0407925408
ENSG00000082258;SE:2:134942674-134945889:134945975-134946101:+	0.2996970989	0.0407925408
ENSG00000084733;AF:2:26034110:26034735-26098662:26098530:26098577-26098662:+	-0.2256345021	0.041958042
ENSG00000086232;AL:7:6046723:6047091-6048807:6047204:6047246-6048807:-	-0.34171092770000006	0.024975025
ENSG00000086758;A5:X:53542539-53543841:53542539-53543886:-	0.2645984179	0.044955045
ENSG00000088298;SE:20:35145018-35146825:35146935-35147152:-	0.2652522423	0.0384615385
ENSG00000088451;A5:13:94593907-94595975:94593907-94596051:-	0.1545086761	0.040959041
ENSG00000089006;A3:20:17954231-17955365:17954223-17955365:-	-0.36469132880000005	0.0466200466
ENSG00000089006;A3:20:17968289-17968375:17968161-17968375:-	0.5957746913	0.00999001
ENSG00000089006;AF:20:17957037-17961140:17961995:17957037-17968375:17968760:-	-0.47294697090000004	0.0466200466
ENSG00000089234;A5:12:111683307-111685588:111683307-111685711:-	0.1774401557	0.033966034
ENSG00000092148;A5:14:31121505-31122914:31121505-31122920:-	0.2510730192	0.047952048
ENSG00000092148;SE:14:31128006-31128612:31129307-31133238:-	0.3179321878	0.047952048
ENSG00000092148;SE:14:31128006-31128612:31129448-31133238:-	0.26982412559999996	0.047952048
ENSG00000095015;RI:5:56887378:56887520-56888226:56888357:+	-0.2858106462	0.048951049
ENSG00000096696;A5:6:7581569-7582642:7579772-7582642:+	0.1389843188	0.040459540499999995
ENSG00000096746;AF:10:68331721:68331854-68337199:68332103:68332216-68337199:+	-0.4943668806	0.014985015
ENSG00000096746;AF:10:68331721:68331854-68337199:68332117:68332235-68337199:+	-0.22610580789999998	0.0374625375
ENSG00000096746;AF:10:68331721:68331854-68337199:68332122:68332216-68337199:+	-0.1511295969	0.0466200466
ENSG00000099381;AF:16:30957294:30957964-30958717:30958296:30958384-30958717:+	-0.1278996859	0.0344655345
ENSG00000099624;RI:19:1244315:1244440-1244737:1244825:+	-0.3428441061	0.013486513500000002
ENSG00000100504;SE:14:50935185-50937736:50937837-50944161:-	0.1639642547	0.032967033
ENSG00000100528;AL:14:54426936:54427841-54432108:54430158:54430404-54432108:-	-0.1510750042	0.030969031
ENSG00000100528;MX:14:54427841-54430261:54430404-54436369:54427841-54432108:54432220-54436369:-	0.3631870507	0.030969031
ENSG00000100528;MX:14:54430404-54432108:54432220-54441247:54430404-54436369:54436437-54441247:-	-0.21864572940000002	0.030969031
ENSG00000100528;SE:14:54432220-54436369:54436437-54441247:-	0.137172509	0.030969031
ENSG00000100811;SE:14:100274758-100276490:100276648-100277418:+	0.2796210859	0.01998002
ENSG00000100815;AF:14:92033253-92039547:92040017:92033253-92040880:92040896:-	-0.6384849353000001	0.037962038
ENSG00000100815;AF:14:92033253-92039547:92040059:92033253-92040880:92040896:-	-0.3734775514	0.048951049
ENSG00000100934;AF:14:39096139-39103032:39103528:39096139-39103593:39103652:-	-0.1779576332	0.027972028
ENSG00000100934;SE:14:39091713-39092541:39092627-39093187:-	-0.1502917639	0.027972028
ENSG00000101057;SE:20:43673899-43681784:43681855-43682794:+	0.07165799860000001	0.035964036
ENSG00000101558;AF:18:9914002:9914335-9931810:9915770:9915820-9931810:+	0.3978669726	0.024975025
ENSG00000101558;AF:18:9914052:9914335-9931810:9915770:9915820-9931810:+	0.3608873207	0.024975025
ENSG00000101558;AF:18:9914062:9914335-9931810:9915770:9915820-9931810:+	0.24044607710000002	0.0274725275
ENSG00000102098;SE:X:18241379-18242439:18242590-18246577:-	0.1727579705	0.041958042
ENSG00000102144;AF:X:77910739:77910835-78109867:78065216:78065272-78109867:+	-0.12409404859999999	0.02997003
ENSG00000102144;AF:X:78065216:78065272-78109867:78104174:78104405-78109867:+	0.21839557710000002	0.024975025
ENSG00000102144;SE:X:78065272-78096653:78096768-78109867:+	-0.3680963485	0.0174825175
ENSG00000102221;AF:X:46912276:46912340-46984884:46912433:46912719-46984884:+	0.3112297147	0.044955045
ENSG00000102225;AF:X:47218233:47218664-47223552:47218718:47219105-47223552:+	-0.6629624504	0.0
ENSG00000102225;AF:X:47218718:47219105-47223552:47222132:47222342-47223552:+	0.8839141439	0.016983017
ENSG00000102317;SE:X:48575283-48575561:48575630-48576314:+	0.3618986244	0.047952048
ENSG00000102921;AF:16:48562444-48603660:48603712:48562444-48609775:48610209:-	-0.47417358369999996	0.035964036
ENSG00000102921;AF:16:48562444-48603660:48603712:48562444-48619849:48620148:-	-0.5295482273	0.035964036
ENSG00000103018;MX:16:69424857-69447150:69447278-69462430:69424857-69459093:69459121-69462430:+	-0.2586628236	0.0344655345
ENSG00000103194;SE:16:84733503-84740309:84740369-84758716:+	-0.4033523348	0.047952048
ENSG00000103194;SE:16:84740369-84744633:84745673-84758716:+	0.3612430132	0.047952048
ENSG00000103257;AF:16:87851849-87863590:87863639:87851849-87868885:87869488:-	-0.2574621283	0.005994006
ENSG00000103353;A5:16:23557767-23557950:23557745-23557950:+	0.284238017	0.007992008
ENSG00000103512;A5:16:14895694-14895973:14895641-14895973:+	-0.40120094990000005	0.035964036
ENSG00000103512;RI:16:14895514:14895641-14895973:14896156:+	-0.3264730094	0.037962038
ENSG00000104549;A5:8:124999694-125003176:124998605-125003176:+	0.17860863649999997	0.015984016
ENSG00000104899;SE:19:2249744-2250337:2250479-2250652:+	-0.1065191976	0.0274725275
ENSG00000105137;A3:19:15107521-15109056:15107521-15109257:+	0.307890141	0.045954046
ENSG00000106049;SE:7:27632445-27649473:27649633-27662698:-	0.2417684523	0.023476523500000002
ENSG00000106244;A3:7:99403525-99404862:99403505-99404862:-	0.0659923113	0.04995005
ENSG00000106244;A5:7:99403505-99404858:99403505-99404862:-	-0.1410764388	0.04995005
ENSG00000107175;RI:9:35732996:35733143-35733215:35733282:+	-0.1499355499	0.028971029
ENSG00000107262;A5:9:33262830-33264206:33262830-33264224:-	0.1986698197	0.026973027000000004
ENSG00000107262;SE:9:33261169-33262105:33262246-33262702:-	0.2047626634	0.026973027000000004
ENSG00000107779;A3:10:86924641-86929297:86924641-86929300:+	-0.5833584345	0.045954046
ENSG00000108106;A3:19:55404478-55406815:55404401-55406815:-	-0.2318308171	0.012987013
ENSG00000108106;SE:19:55401762-55404061:55404147-55404288:-	-0.133145132	0.01998002
ENSG00000108424;AF:17:47650358:47650444-47652694:47651196:47651376-47652694:+	0.1065300772	0.0494505495
ENSG00000108528;A5:17:4939212-4939816:4939212-4939849:-	-0.2811078053	0.020979021
ENSG00000108561;AF:17:5438273-5438709:5438778:5438273-5438842:5439155:-	-0.12496749539999999	0.034965035
ENSG00000108561;AF:17:5438273-5438842:5439155:5438273-5448756:5448830:-	0.21393651800000002	0.0224775225
ENSG00000108588;SE:17:63766194-63772777:63772863-63773412:-	0.1349916565	0.046953047000000005
ENSG00000108654;AF:17:64504842-64505439:64505596:64504842-64506076:64506292:-	-0.314184455	0.0466200466
ENSG00000108654;AF:17:64504842-64505746:64505956:64504842-64506076:64506287:-	0.3355914139	0.0466200466
ENSG00000108654;AF:17:64504842-64505746:64505956:64504842-64506076:64506521:-	0.2416671556	0.0466200466
ENSG00000108953;AL:17:1345328:1345499-1364859:1361681:1362008-1364859:-	-0.44011471420000003	0.013486513500000002
ENSG00000109065;AL:17:74772295:74772395-74772896:74772442:74772576-74772896:-	0.9630849831	0.028971029
ENSG00000109381;AL:4:139028112:139028349-139060324:139057717:139059607-139060324:-	-0.6888855926	0.047952048
ENSG00000109381;AL:4:139028112:139028349-139060324:139058719:139059607-139060324:-	-0.3738018188	0.047952048
ENSG00000109534;AF:4:109815510:109815545-109816153:109815635:109815804-109816153:+	-0.5648715129999999	0.02997003
ENSG00000110651;AF:11:2382460:2382550-2390412:2385666:2385806-2390412:+	0.4305655497	0.0474525475
ENSG00000110711;SE:11:67487185-67489267:67489455-67490038:+	0.2097935527	0.008991009
ENSG00000110955;AL:12:56639188:56639307-56642458:56639991:56640192-56642458:-	-0.4808487608	0.017982018
ENSG00000111605;SE:12:69257905-69258035:69258145-69258590:+	0.20612368120000002	0.040459540499999995
ENSG00000111676;AF:12:6924463:6924537-6933840:6928313:6928384-6933840:+	-0.15931126880000002	0.023976024
ENSG00000112029;AF:6:152975621-152982857:152983018:152975621-152983234:152983579:-	0.2564179757	0.007992008
ENSG00000112972;SE:5:43298975-43307766:43307824-43313356:-	-0.1901370394	0.034965035
ENSG00000113269;SE:5:179955669-179963471:179963564-179966806:-	-0.222996765	0.047952048
ENSG00000113368;A5:5:126777252-126804776:126777244-126804776:+	0.525110059	0.023976024
ENSG00000113569;AF:5:37364384-37370666:37370785:37364384-37370821:37371181:-	0.2881220252	0.023976024
ENSG00000113569;SE:5:37309267-37309404:37309572-37310552:-	-0.2094409414	0.023976024
ENSG00000113569;SE:5:37309267-37310552:37310743-37314198:-	-0.12338961279999999	0.048618048600000005
ENSG00000114405;AF:3:62319022:62319055-62320460:62319721:62319832-62320460:+	0.6274953272	0.0074925075
ENSG00000114573;A5:3:113747127-113778741:113747113-113778741:+	0.2709404607	0.0374625375
ENSG00000114738;A5:3:50617241-50617514:50617226-50617514:+	0.26422213559999996	0.023976024
ENSG00000114942;A3:2:206159684-206159913:206159684-206159959:+	0.13766437609999999	0.017982018
ENSG00000114942;A3:2:206161132-206161321:206161132-206161346:+	-0.2982504763	0.045954046
ENSG00000115053;A5:2:231463316-231463701:231463316-231464160:-	-0.3350870391	0.0126540127
ENSG00000115053;A5:2:231463316-231464143:231463316-231464160:-	-0.3143408349	0.0126540127
ENSG00000115053;AF:2:231463316-231464160:231464199:231463316-231464336:231464594:-	0.2031888347	0.014235764199999999
ENSG00000115053;AF:2:231463316-231464160:231464199:231463316-231482684:231483641:-	0.33746156369999997	0.0126540127
ENSG00000115267;AF:2:162310933-162311237:162311299:162310933-162317855:162318703:-	-0.8353293387	0.041958042
ENSG00000115268;A3:19:1438892-1439961:1438892-1439968:+	-0.48112194049999996	0.0221445221
ENSG00000115268;A3:19:1438892-1439961:1438892-1440026:+	-0.521603787	0.0221445221
ENSG00000115268;RI:19:1438807:1438892-1439961:1440253:+	0.4624969261	0.0221445221
ENSG00000115484;SE:2:61880394-61883459:61883548-61885020:-	0.0823282489	0.025974026
ENSG00000115524;SE:2:197418588-197418896:197418951-197420428:-	0.1954583719	0.028471528500000003
ENSG00000116062;A3:2:47796063-47798611:47796063-47798615:+	0.2758314373	0.0474525475
ENSG00000116062;AF:2:47783955:47784105-47790927:47784181:47784238-47790927:+	-0.33646495090000006	0.0474525475
ENSG00000116209;A5:1:54048682-54053000:54048682-54053356:-	-0.2646837253	0.0314685315
ENSG00000116209;SE:1:54047372-54048650:54048682-54053356:-	0.3361208158	0.0244755245
ENSG00000116459;A3:1:111449873-111456086:111449873-111456227:+	0.08686005390000001	0.028971029
ENSG00000116459;SE:1:111449581-111449837:111449873-111456086:+	-0.1464996853	0.028971029
ENSG00000116459;SE:1:111449873-111454211:111454356-111456086:+	0.08444100550000001	0.028971029
ENSG00000117143;SE:1:162590511-162592732:162592782-162597792:+	0.2254471978	0.0277222777
ENSG00000117143;SE:1:162590511-162592735:162592782-162597792:+	0.3097436101	0.0277222777
ENSG00000117758;SE:1:27810289-27811992:27812060-27812163:+	0.1148071327	0.0324675325
ENSG00000117791;AF:1:220754972:220755120-220761658:220756278:220756422-220761658:+	-0.3148551424	0.0224775225
ENSG00000119042;A5:2:199460532-199464836:199460532-199464921:-	-0.3333333333	0.044955045
ENSG00000119285;SE:1:236574333-236574661:236574903-236576219:-	-0.21552932719999998	0.014985015
ENSG00000119326;A3:9:108942871-108942961:108942834-108942961:-	-0.0940855646	0.0414585415
ENSG00000119408;AF:9:124257970:124258085-124301936:124292941:124293013-124301936:+	0.5897742988	0.025974026
ENSG00000119408;AF:9:124258260:124258361-124301936:124292941:124293013-124301936:+	0.7850211856999999	0.025974026
ENSG00000119596;SE:14:74782325-74797580:74799697-74802556:+	0.2389259518	0.040459540499999995
ENSG00000120137;SE:5:168561516-168563889:168564065-168566013:-	0.2812246987	0.017982018
ENSG00000120733;RI:5:138386022:138386190-138386289:138386621:+	0.2956755289	0.026973027000000004
ENSG00000120913;SE:8:22589741-22591551:22591668-22593733:+	0.1909394878	0.0414585415
ENSG00000121486;AF:1:185151935-185156478:185156981:185151935-185156984:185157072:-	-0.18729355379999998	0.028471528500000003
ENSG00000121644;AF:1:244653103:244653355-244686597:244653751:244654025-244686597:+	0.4784344142	0.036963037000000004
ENSG00000121931;SE:1:110950123-110951288:110952815-110963621:-	0.3888874047	0.005994006
ENSG00000122203;MX:5:176355749-176359481:176359567-176361602:176355749-176359811:176359918-176361602:-	0.3238035304	0.040459540499999995
ENSG00000122203;SE:5:176355749-176359481:176359567-176361602:-	0.5875262752	0.040459540499999995
ENSG00000122566;AL:7:26173057:26174782-26192495:26189927:26192338-26192495:-	0.4262146601	0.047952048
ENSG00000123562;A3:X:103678651-103684681:103678620-103684681:-	0.15605061609999998	0.045177045199999995
ENSG00000123562;A3:X:103678651-103685171:103678600-103685171:-	0.09283494800000001	0.045177045199999995
ENSG00000123562;AF:X:103685260-103686631:103686668:103685260-103687989:103688027:-	-0.6541668386	0.005494505500000001
ENSG00000123562;AF:X:103685260-103686631:103686668:103685260-103687989:103688038:-	-0.4743484999	0.0146520147
ENSG00000123562;AF:X:103685260-103686631:103686668:103685260-103687989:103688041:-	-0.5856260184000001	0.0
ENSG00000123562;AF:X:103685260-103686631:103686668:103685260-103687989:103688064:-	-0.3592902471	0.0146520147
ENSG00000123562;AF:X:103685260-103686631:103686668:103685260-103687989:103688122:-	-0.5762631579	0.0
ENSG00000123562;AF:X:103685260-103686631:103686668:103685260-103687989:103688158:-	-0.7493420648000001	0.0
ENSG00000123562;AF:X:103685260-103686631:103686684:103685260-103687989:103688041:-	0.254317625	0.0146520147
ENSG00000123562;AF:X:103685260-103686631:103686684:103685260-103687989:103688064:-	0.2497103927	0.021978022000000003
ENSG00000123562;AF:X:103685260-103686631:103686684:103685260-103687989:103688122:-	0.2018049984	0.0338123415
ENSG00000123562;AF:X:103685260-103686631:103686705:103685260-103687989:103688027:-	-0.3741263264	0.0146520147
ENSG00000123562;AF:X:103685260-103686631:103686705:103685260-103687989:103688158:-	-0.4975321794	0.0087912088
ENSG00000123562;AF:X:103685260-103686631:103686709:103685260-103687989:103688064:-	0.1113174404	0.0461538462
ENSG00000123562;AF:X:103685260-103686631:103686709:103685260-103687989:103688158:-	-0.22768237800000002	0.027972028
ENSG00000123562;AF:X:103685260-103686631:103686816:103685260-103687989:103688027:-	-0.0893280973	0.0491889063
ENSG00000123562;AF:X:103685260-103686631:103686816:103685260-103687989:103688064:-	0.11902823259999999	0.0461538462
ENSG00000123562;AF:X:103685260-103686631:103686816:103685260-103687989:103688158:-	-0.166264807	0.042386185199999996
ENSG00000123562;AF:X:103685260-103686631:103686818:103685260-103687989:103688064:-	0.1558656145	0.0338123415
ENSG00000123562;AF:X:103685260-103686631:103686818:103685260-103687989:103688158:-	-0.0956574749	0.045177045199999995
ENSG00000123562;SE:X:103677051-103678499:103678651-103685171:-	0.096362036	0.045177045199999995
ENSG00000123575;A5:X:104188306-104189608:104188177-104189608:+	0.1676769099	0.023476523500000002
ENSG00000124160;SE:20:46070536-46079387:46079453-46089817:-	-0.1634239114	0.0314685315
ENSG00000124164;SE:20:58418363-58440907:58441083-58444077:+	0.3077797252	0.03996004
ENSG00000124193;SE:20:43458509-43459153:43459420-43459771:+	0.1856110959	0.0104895105
ENSG00000124422;A5:17:21028674-21043321:21028674-21043626:-	0.5638180399	0.025474525499999998
ENSG00000124422;AF:17:21028674-21042220:21042273:21028674-21043626:21043760:-	0.573111539	0.025474525499999998
ENSG00000124422;AF:17:21028674-21042665:21043039:21028674-21043626:21043760:-	0.2589762375	0.025474525499999998
ENSG00000124422;AL:17:21011230:21011309-21017942:21015651:21015899-21017942:-	-0.46145566340000005	0.025474525499999998
ENSG00000124486;A5:X:41229827-41230501:41229779-41230501:+	-0.1342922633	0.036963037000000004
ENSG00000125482;SE:9:132400258-132401455:132402828-132406790:-	0.2350364187	0.029470529500000002
ENSG00000125835;A3:20:2461939-2462636:2461793-2462636:-	0.084002804	0.032967033
ENSG00000126767;SE:X:47641475-47649921:47650026-47650423:-	0.2155638418	0.02997003
ENSG00000127022;A3:5:179726759-179728591:179726759-179729360:+	0.2488614617	0.026373626400000003
ENSG00000127022;A5:5:179698825-179705679:179698603-179705679:+	-0.3312070391	0.026373626400000003
ENSG00000127022;AF:5:179698417:179698603-179705679:179698906:179699049-179705679:+	0.3136294802	0.023976024
ENSG00000127022;AF:5:179698417:179698603-179705679:179698906:179699102-179705679:+	0.1698878302	0.035964036
ENSG00000127022;AL:5:179726759-179728591:179728682:179726759-179729360:179729649:+	0.4229101531	0.026373626400000003
ENSG00000127022;AL:5:179726759-179728591:179728907:179726759-179729360:179729649:+	0.5994179716	0.0
ENSG00000127837;AF:2:218269534-218269659:218269710:218269534-218269966:218270088:-	0.5065676656	0.013986014
ENSG00000127837;AF:2:218269534-218269659:218269710:218269534-218269966:218270116:-	0.3870256402	0.013986014
ENSG00000127837;AF:2:218269534-218269659:218269710:218269534-218269966:218270145:-	0.28463423579999997	0.013986014
ENSG00000127837;AF:2:218269534-218269659:218269710:218269534-218269966:218270257:-	0.134935492	0.033216783199999995
ENSG00000128185;SE:22:20315476-20316119:20316219-20319639:-	0.18301508589999999	0.020979021
ENSG00000128272;RI:22:39520564:39520751-39521354:39521671:+	0.0463110922	0.028471528500000003
ENSG00000128274;A5:22:42693997-42695491:42693997-42695575:-	0.5157339051	0.0394605395
ENSG00000128591;SE:7:128849578-128849976:128850074-128850384:+	0.1233823443	0.0424575425
ENSG00000129810;A5:3:20171232-20174249:20171232-20175005:-	0.2213584116	0.044955045
ENSG00000129810;SE:3:20171232-20174249:20175055-20176601:-	0.2733126621	0.044955045
ENSG00000130204;A3:19:44891314-44891407:44891314-44891410:+	0.2791803448	0.02997003
ENSG00000130702;SE:20:62310311-62310419:62310572-62310665:-	0.2561412198	0.047952048
ENSG00000130702;SE:20:62312780-62312888:62313010-62313088:-	0.2561412198	0.047952048
ENSG00000131016;AF:6:151325688:151325885-151348711:151341686:151341786-151348711:+	0.3333355913	0.017982018
ENSG00000131473;AF:17:41913900-41918880:41919022:41913900-41930358:41930542:-	0.41283113549999995	0.027972028
ENSG00000131779;AF:1:145917816-145918432:145918529:145917816-145918633:145918837:-	-0.2208486239	0.046953047000000005
ENSG00000132341;A5:12:130872629-130872836:130872126-130872836:+	0.3279651187	0.034965035
ENSG00000132475;AF:17:75779184-75779542:75779603:75779184-75779657:75779778:-	0.20062560699999998	0.0315934066
ENSG00000132475;AF:17:75779184-75779542:75779603:75779184-75779657:75779779:-	0.2242585139	0.0315934066
ENSG00000132475;AF:17:75779184-75779542:75779603:75779184-75785376:75785486:-	0.2928486255	0.0315934066
ENSG00000132475;AF:17:75779184-75779647:75779780:75779184-75785376:75785486:-	0.2544345384	0.0315934066
ENSG00000132485;AL:1:71063291:71065137-71066776:71065719:71065752-71066776:-	-0.2519823804	0.008991009
ENSG00000132485;AL:1:71065043:71065137-71066776:71065719:71065752-71066776:-	-0.2329299204	0.008991009
ENSG00000132613;SE:16:70678409-70679315:70679323-70679630:-	-0.17937612719999999	0.041958042
ENSG00000132680;A3:1:155916737-155917499:155916709-155917499:-	-0.1524111984	0.036963037000000004
ENSG00000134308;AF:2:9591515-9620642:9620701:9591515-9630159:9630616:-	0.5367784653000001	0.00999001
ENSG00000134824;AF:11:61792980:61793028-61826032:61816403:61816426-61826032:+	1.0	0.0
ENSG00000135316;AF:6:85641451-85642797:85642991:85641451-85643750:85643792:-	-0.1416473877	0.0344655345
ENSG00000135316;AF:6:85641451-85642797:85643285:85641451-85643750:85643792:-	-0.1489502887	0.0344655345
ENSG00000136152;AL:13:45465210-45465441:45465658:45465210-45466517:45466624:+	0.5496625875	0.025974026
ENSG00000136536;A5:2:159712661-159729009:159712606-159729009:+	0.20935699829999999	0.0461538462
ENSG00000136536;A5:2:159759358-159762880:159759335-159762880:+	-0.086590849	0.0461538462
ENSG00000136536;SE:2:159712661-159715681:159715766-159729009:+	-0.27940193609999997	0.0461538462
ENSG00000136536;SE:2:159743253-159745770:159745937-159747805:+	0.1579414958	0.0461538462
ENSG00000136536;SE:2:159762993-159764626:159764674-159767284:+	0.1435125135	0.0461538462
ENSG00000137154;A5:9:19379618-19380088:19379618-19380190:-	-0.042325352000000004	0.0244755245
ENSG00000138081;AF:2:47839769-47888626:47888719:47839769-47905489:47905568:-	-0.7634751052	0.02997003
ENSG00000138081;AF:2:47839769-47888626:47888719:47839769-47905489:47905793:-	-0.3190273442	0.02997003
ENSG00000138802;SE:4:109473186-109481677:109481781-109491327:+	-0.2666253055	0.041958042
ENSG00000139146;AF:12:31298224-31323944:31324162:31298224-31327023:31327058:-	-0.5146945122	0.029220779199999998
ENSG00000139146;AF:12:31298224-31326024:31326372:31298224-31327023:31327058:-	-0.3156273847	0.029220779199999998
ENSG00000140350;AF:15:68787919-68817385:68817615:68787919-68820698:68820868:-	-0.5532071502	0.023976024
ENSG00000140391;A3:15:77055863-77056064:77055829-77056064:-	-0.1336635974	0.0431568432
ENSG00000140391;A5:15:77056255-77070892:77056255-77071005:-	0.1486958085	0.0431568432
ENSG00000140391;AF:15:77056255-77070892:77071109:77056255-77083847:77083984:-	-0.1192032274	0.044526901699999996
ENSG00000140391;AF:15:77056255-77070892:77071228:77056255-77083847:77083984:-	-0.17191787649999998	0.044526901699999996
ENSG00000140391;AF:15:77056255-77071005:77071122:77056255-77083847:77083984:-	-0.2755279276	0.0431568432
ENSG00000140391;SE:15:77054279-77055789:77055829-77056064:-	0.2004460756	0.0431568432
ENSG00000140391;SE:15:77054279-77055789:77055863-77070892:-	0.5402126579	0.0431568432
ENSG00000141446;SE:18:21540009-21540577:21540700-21560859:-	-0.147805125	0.04995005
ENSG00000141696;SE:17:41808004-41809706:41809834-41810863:-	0.19587591969999998	0.028471528500000003
ENSG00000142039;AF:19:41310189:41310356-41316384:41310801:41311015-41316384:+	-0.18038529890000002	0.0214785215
ENSG00000143320;A3:1:156705546-156705709:156705503-156705709:-	0.2868827506	0.0354645355
ENSG00000143321;A5:1:156745373-156752038:156745373-156752229:-	-0.3057370947	0.024891774900000004
ENSG00000143321;AF:1:156745373-156747435:156747471:156745373-156751343:156751598:-	0.2652734546	0.024891774900000004
ENSG00000143321;AF:1:156745373-156747435:156747471:156745373-156752038:156752233:-	0.5288864764	0.0114885115
ENSG00000143321;AF:1:156745373-156747435:156747471:156745373-156752229:156752448:-	0.21796261100000003	0.039389182200000004
ENSG00000143321;AF:1:156745373-156751343:156751598:156745373-156752038:156752233:-	0.2589303099	0.024891774900000004
ENSG00000143321;AF:1:156745373-156751343:156751744:156745373-156752038:156752233:-	0.4509979375	0.024891774900000004
ENSG00000143321;RI:1:156742110:156743012-156743171:156743455:-	-0.2589303099	0.024891774900000004
ENSG00000143569;AF:1:154220885:154220975-154225084:154221328:154221396-154225084:+	0.477569925	0.022977023
ENSG00000143761;AF:1:228082730:228082765-228097078:228082789:228082850-228097078:+	-0.5437926828	0.025474525499999998
ENSG00000143761;AF:1:228082789:228082850-228097078:228083085:228083512-228097078:+	0.5208778604	0.0382117882
ENSG00000143761;AF:1:228082789:228082850-228097078:228088116:228088277-228097078:+	0.5691740614999999	0.025474525499999998
ENSG00000143761;AF:1:228082789:228082850-228097078:228090488:228091071-228097078:+	0.5449707612	0.025474525499999998
ENSG00000143889;AF:2:38591648-38599898:38600026:38591648-38602438:38602857:-	-0.5071292287	0.0314685315
ENSG00000143889;AF:2:38591648-38599898:38600026:38591648-38602438:38602966:-	-0.4359391134	0.0396270396
ENSG00000143889;AF:2:38591648-38599898:38600026:38591648-38602438:38603036:-	-0.805015615	0.0174825175
ENSG00000143952;A3:2:63981887-63983864:63981851-63983864:-	0.27713474260000004	0.047952048
ENSG00000143952;SE:2:63913310-63913825:63913925-63914182:-	-0.2107178713	0.047952048
ENSG00000144034;AL:2:73729234:73729305-73730560:73729830:73730029-73730560:-	0.32902599969999996	0.04395604400000001
ENSG00000144034;AL:2:73729234:73729305-73730560:73729890:73730029-73730560:-	0.3545843929	0.04395604400000001
ENSG00000144381;AF:2:197498850-197499782:197499822:197498850-197500160:197500274:-	0.3702201482	0.0312187812
ENSG00000144381;AF:2:197498850-197499782:197499879:197498850-197500160:197500274:-	0.3615592924	0.0312187812
ENSG00000144747;A5:3:69044595-69047349:69044595-69047358:-	-0.1742678743	0.030969031
ENSG00000144959;SE:3:172645692-172647886:172648114-172710847:-	0.6698948068	0.0394605395
ENSG00000145293;SE:4:82448021-82451043:82451245-82454722:+	0.17779115059999998	0.046953047000000005
ENSG00000147162;A3:X:71533336-71536178:71533336-71536208:+	-0.1519085136	0.04995005
ENSG00000147162;RI:X:71544567:71544635-71547907:71548023:+	0.1491560625	0.04995005
ENSG00000148110;A3:9:94456337-94458315:94456337-94458322:+	-0.223368925	0.018981019
ENSG00000148110;A3:9:94458464-94459160:94458464-94459161:+	-0.223368925	0.018981019
ENSG00000148450;SE:10:23110318-23119046:23119134-23119304:+	-0.3071480635	0.032967033
ENSG00000148481;SE:10:15837318-15837542:15837633-15838228:-	0.1361873904	0.04345654349999999
ENSG00000148481;SE:10:15837318-15838228:15838279-15841426:-	-0.1149673378	0.04345654349999999
ENSG00000148773;A3:10:128101701-128102579:128101625-128102579:-	0.1708260187	0.01998002
ENSG00000148773;SE:10:128113602-128114928:128116007-128116491:-	0.2506503759	0.011988012
ENSG00000149658;SE:20:63196734-63202287:63203807-63213864:-	0.1358738422	0.02997003
ENSG00000150054;A5:10:28058603-28059516:28058603-28059650:-	-0.49848478090000004	0.04995005
ENSG00000150768;A5:11:112025751-112026198:112025624-112026198:+	-0.11206590890000001	0.041958042
ENSG00000151233;SE:12:42119171-42129759:42129851-42144426:-	-0.24260493260000002	0.0364635365
ENSG00000151893;SE:10:118691403-118693702:118693749-118695141:-	0.1592198189	0.047952048
ENSG00000152102;A5:2:131082657-131093214:131082657-131093332:-	0.1670806772	0.0114885115
ENSG00000152558;AF:11:102448868-102449115:102449452:102448868-102451202:102451231:-	-0.3317096262	0.04345654349999999
ENSG00000152558;AF:11:102448868-102451202:102451231:102448868-102452524:102452552:-	0.3333333333	0.04345654349999999
ENSG00000152558;AF:11:102448868-102451202:102451231:102448868-102452524:102453044:-	0.19698096350000002	0.04345654349999999
ENSG00000152661;AF:6:121435577:121435832-121446832:121437382:121437415-121446832:+	1.0	0.0
ENSG00000152661;AF:6:121435646:121435832-121446832:121437382:121437415-121446832:+	0.2736541009	0.049117549100000005
ENSG00000152661;AF:6:121437382:121437415-121446832:121437499:121437725-121446832:+	-1.0	0.0
ENSG00000152767;AF:13:98142562:98142777-98213220:98143098:98143492-98213220:+	-0.8439269817	0.032967033
ENSG00000152904;AF:1:235327350:235327498-235335242:235328399:235328498-235335242:+	-0.3500962293	0.042707292699999996
ENSG00000152904;AF:1:235328399:235328498-235335242:235328570:235328778-235335242:+	0.3381726672	0.042707292699999996
ENSG00000153132;SE:4:140413087-140426704:140426787-140427537:-	-0.1992718927	0.03996004
ENSG00000153187;A3:1:244854503-244854973:244846706-244854973:-	-0.41984586549999997	0.0442890443
ENSG00000153187;AL:1:244846625:244846706-244854973:244850300:244854503-244854973:-	0.24180684379999998	0.0442890443
ENSG00000153187;AL:1:244846625:244846706-244854973:244853406:244854503-244854973:-	0.3230467387	0.0442890443
ENSG00000153187;AL:1:244846625:244846706-244854973:244853467:244854503-244854973:-	0.39678135719999996	0.0442890443
ENSG00000153187;AL:1:244846625:244846706-244854973:244853690:244854503-244854973:-	0.5422751561	0.0442890443
ENSG00000153187;SE:1:244846706-244848788:244848856-244854973:-	-0.336265405	0.0442890443
ENSG00000153879;AF:19:33373330:33373895-33379144:33374312:33374613-33379144:+	0.09862341320000001	0.045954046
ENSG00000154370;SE:1:228397165-228400964:228401194-228402066:-	0.1389673016	0.037962038
ENSG00000154380;AF:1:225567414-225580167:225580257:225567414-225652686:225652699:-	0.4361678639	0.02997003
ENSG00000154380;AF:1:225567414-225580167:225580257:225567414-225652686:225653045:-	0.1747489581	0.035964036
ENSG00000154380;AF:1:225567414-225580167:225580257:225567414-225652686:225653142:-	0.4358719866	0.02997003
ENSG00000154518;A3:2:175181483-175181656:175181466-175181656:-	0.1864259375	0.0094905095
ENSG00000159086;A5:21:32751218-32755213:32751218-32755230:-	0.1586777234	0.02997003
ENSG00000159128;SE:21:33403616-33410836:33410892-33414888:+	-0.3739692683	0.027972028
ENSG00000159128;SE:21:33403616-33410841:33410892-33414888:+	-0.430872245	0.027972028
ENSG00000159128;SE:21:33410892-33411445:33411575-33414888:+	0.6165674261999999	0.0384615385
ENSG00000159140;SE:21:33546379-33549476:33555391-33557156:+	0.3722421507	0.0074925075
ENSG00000159346;AF:1:202954307-202958185:202958285:202954307-202958475:202958572:-	-0.5739024692	0.042957043
ENSG00000159445;SE:1:151889373-151889983:151890214-151895008:-	0.2252588019	0.035964036
ENSG00000160447;SE:9:128715235-128715369:128715460-128716747:+	0.2027070956	0.028471528500000003
ENSG00000160633;A3:19:5657347-5661488:5657347-5661518:+	-0.2809272972	0.021978022000000003
ENSG00000160633;A3:19:5657347-5661488:5657347-5661521:+	-0.2445877514	0.021978022000000003
ENSG00000160685;SE:1:155002943-155014015:155014093-155014655:+	-0.20442244	0.033966034
ENSG00000160877;AF:19:13118103:13118131-13135200:13118337:13118454-13135200:+	0.12893805560000002	0.038961038999999996
ENSG00000160888;A3:19:13150552-13152944:13150552-13153097:+	-0.18317847059999998	0.018481518500000002
ENSG00000161904;A5:6:33786774-33788381:33786774-33788775:-	0.3895484677	0.044955045
ENSG00000161904;AF:6:33786774-33786874:33787097:33786774-33788775:33789125:-	0.7218319867	0.014985015
ENSG00000162377;AF:1:52692867-52697909:52698068:52692867-52698221:52698366:-	0.148890976	0.0474525475
ENSG00000162378;SE:1:52802139-52805471:52805524-52813536:+	0.2339500042	0.0424575425
ENSG00000162521;AF:1:32651148:32651322-32651914:32651356:32651432-32651914:+	-0.5090603350999999	0.013986014
ENSG00000162521;AF:1:32651210:32651322-32651914:32651356:32651432-32651914:+	-0.2908504596	0.032634032599999994
ENSG00000162521;AF:1:32651217:32651322-32651914:32651356:32651432-32651914:+	-0.2853284711	0.032634032599999994
ENSG00000162613;A3:1:77947552-77949155:77947547-77949155:-	0.11649178689999999	0.040459540499999995
ENSG00000162613;A3:1:77967101-77967627:77967098-77967627:-	-0.08747597859999999	0.040459540499999995
ENSG00000162613;AF:1:77944269-77945506:77945895:77944269-77946530:77946576:-	0.230867307	0.038961038999999996
ENSG00000162613;SE:1:77944269-77945506:77945642-77946530:-	0.14717178820000001	0.040459540499999995
ENSG00000162642;AL:1:85251968:85252702-85258524:85257443:85257471-85258524:-	-0.1213727113	0.032967033
ENSG00000162642;SE:1:85258722-85258935:85259061-85259358:-	0.1324425203	0.032967033
ENSG00000162702;A3:1:200409723-200409946:200409719-200409946:-	0.1417887026	0.0364635365
ENSG00000162734;AF:1:160205337:160205522-160211543:160211287:160211314-160211543:+	-0.21678735030000001	0.011988012
ENSG00000162734;AF:1:160205380:160205522-160211543:160211287:160211314-160211543:+	-0.3255293737	0.011988012
ENSG00000163125;SE:1:150441023-150441881:150441958-150443231:+	0.1697723321	0.028971029
ENSG00000163257;AL:4:17804312:17804756-17810447:17809425:17809692-17810447:-	0.16352175189999998	0.04395604400000001
ENSG00000163349;A3:1:113963521-113966130:113963521-113966133:+	0.3488300864	0.03996004
ENSG00000163510;AF:2:179993454-180006867:180007053:179993454-180007070:180007113:-	-0.11609255980000001	0.0484515485
ENSG00000163584;A3:3:170868201-170868298:170868134-170868298:-	-0.12397973960000001	0.044955045
ENSG00000163584;A3:3:170868390-170870159:170868387-170870159:-	-0.1705143171	0.04395604400000001
ENSG00000163635;AF:3:63898399:63898497-63912588:63911929:63912181-63912588:+	-0.5571673042	0.015984016
ENSG00000163635;SE:3:63996483-63997621:63997687-63999450:+	-0.5262792826	0.015984016
ENSG00000163811;AF:2:28894643:28894923-28901987:28895804:28895861-28901987:+	-0.13403845779999998	0.044955045
ENSG00000163938;AF:3:52686005:52686105-52686769:52686171:52686425-52686769:+	0.3286406952	0.031968032
ENSG00000163950;MX:4:1700070-1703596:1703700-1712130:1700070-1711874:1711990-1712130:-	-0.5281094640999999	0.014985015
ENSG00000163950;SE:4:1703700-1711874:1711990-1712130:-	0.2234441256	0.014985015
ENSG00000164190;A5:5:37064019-37064527:37063978-37064527:+	-0.2916212108	0.048951049
ENSG00000164190;SE:5:37059165-37060844:37061018-37063790:+	0.1618827537	0.048951049
ENSG00000164405;A3:5:132866687-132866869:132866687-132867488:+	0.3208280822	0.0462037962
ENSG00000164405;A5:5:132867035-132867488:132866687-132867488:+	0.3575604624	0.0462037962
ENSG00000164405;RI:5:132866869:132867035-132867488:132867687:+	-0.1250464062	0.0462037962
ENSG00000164405;SE:5:132866687-132866869:132867035-132867488:+	0.1278423391	0.0462037962
ENSG00000164442;AF:6:139373952-139374132:139374213:139373952-139374413:139374605:-	-0.2974843451	0.0472027972
ENSG00000164442;AF:6:139373952-139374132:139374213:139373952-139374413:139374620:-	-0.1292616463	0.0472027972
ENSG00000164543;AF:7:43582758:43582961-43595901:43583074:43583449-43595901:+	-0.4480377187	0.035964036
ENSG00000164615;SE:5:134738792-134741063:134741523-134743987:+	0.1589969935	0.0264735265
ENSG00000164924;A5:8:100948900-100951186:100948900-100951235:-	0.45255309899999996	0.0472027972
ENSG00000164924;AF:8:100948900-100950406:100950557:100948900-100951186:100951276:-	-0.5660486801	0.0409090909
ENSG00000164924;AF:8:100948900-100950406:100950557:100948900-100951456:100951594:-	-0.5449191632	0.0409090909
ENSG00000164924;AF:8:100948900-100950909:100950996:100948900-100951186:100951276:-	-0.7535497709000001	0.0409090909
ENSG00000164924;AF:8:100948900-100950909:100950996:100948900-100951456:100951594:-	-0.5289085395	0.0409090909
ENSG00000164924;AF:8:100948900-100950909:100950996:100948900-100951929:100952619:-	-0.5271500938	0.0409090909
ENSG00000164924;AF:8:100948900-100951186:100951276:100948900-100951456:100951595:-	0.6841307955	0.0409090909
ENSG00000164924;AF:8:100948900-100951186:100951276:100948900-100951929:100951969:-	0.6856054279000001	0.0409090909
ENSG00000164924;AF:8:100948900-100951186:100951276:100948900-100952850:100952993:-	0.4221699814	0.0409090909
ENSG00000164924;AF:8:100948900-100951186:100951276:100948900-100953269:100953341:-	0.264401622	0.0429116338
ENSG00000164924;AF:8:100948900-100951456:100951594:100948900-100952850:100952993:-	0.37712184740000004	0.0409090909
ENSG00000164924;AF:8:100948900-100951456:100951594:100948900-100953269:100953341:-	0.2792940393	0.0409090909
ENSG00000165209;SE:9:123179227-123180868:123180975-123184132:-	0.3076423975	0.0474525475
ENSG00000165209;SE:9:123184298-123236830:123236966-123268436:-	-0.3327643441	0.0474525475
ENSG00000165410;AF:14:34713561-34713674:34713828:34713561-34714196:34714236:-	-0.2219159477	0.0357142857
ENSG00000165410;AF:14:34713561-34714196:34714236:34713561-34714435:34714555:-	0.3435580413	0.0357142857
ENSG00000165410;AF:14:34713561-34714196:34714236:34713561-34714538:34714577:-	0.22358331260000003	0.0357142857
ENSG00000165410;AF:14:34713561-34714196:34714236:34713561-34714538:34714690:-	0.2950108252	0.0376623377
ENSG00000165410;AF:14:34713561-34714196:34714236:34713561-34714538:34714823:-	0.3605132175	0.0357142857
ENSG00000166130;AL:12:98613405:98614340-98634296:98624249:98626766-98634296:-	0.18201455449999998	0.04395604400000001
ENSG00000166130;SE:12:98614340-98634296:98634413-98644523:-	-0.3024997541	0.04395604400000001
ENSG00000166165;A3:14:103522505-103522766:103522476-103522766:-	0.11297369859999999	0.0311688312
ENSG00000166165;A5:14:103522177-103522301:103522177-103522438:-	0.0895216548	0.0311688312
ENSG00000166165;AF:14:103520311-103520469:103520728:103520311-103521263:103521322:-	0.27953275980000003	0.0311688312
ENSG00000166165;AF:14:103520311-103520469:103520728:103520311-103521263:103521443:-	0.19888290579999998	0.0311688312
ENSG00000166165;AF:14:103520311-103521073:103521101:103520311-103521263:103521322:-	0.281456613	0.0311688312
ENSG00000166165;SE:14:103520311-103520469:103520592-103521263:-	0.0954782725	0.0422077922
ENSG00000166181;AL:11:43335994-43339241:43339373:43335994-43342428:43342664:+	-0.35411296509999995	0.0224775225
ENSG00000166441;A3:11:8683265-8683863:8683265-8683961:+	-0.2771559983	0.0314685315
ENSG00000166441;A3:11:8684081-8684686:8684081-8684823:+	-0.2820764807	0.0314685315
ENSG00000166483;AF:11:9573681:9574509-9575888:9574687:9575375-9575888:+	0.245670256	0.014985015
ENSG00000166595;SE:16:66932300-66932481:66932550-66932780:-	-0.060040774500000005	0.0494505495
ENSG00000166681;A3:X:103377106-103377463:103377106-103377510:+	0.047624659699999995	0.0474525475
ENSG00000166681;SE:X:103376613-103377028:103377106-103377463:+	0.0751651636	0.0474525475
ENSG00000166716;A5:15:84790883-84797869:84790872-84797869:+	-0.17656986789999998	0.047952048
ENSG00000166831;AF:15:64751638-64761131:64761217:64751638-64775233:64775587:-	-0.2916183459	0.041958042
ENSG00000166986;AF:12:57488091:57488199-57489019:57488212:57488661-57489019:+	0.8793617995	0.047952048
ENSG00000166986;AL:12:57489109-57489267:57489283:57489109-57489896:57489911:+	-0.8793617995	0.047952048
ENSG00000167005;AF:16:56447989-56449170:56449259:56447989-56451087:56451351:-	-0.1514265742	0.0474525475
ENSG00000167005;AF:16:56447989-56449170:56449259:56447989-56452150:56452199:-	-0.45569930189999996	0.044955045
ENSG00000167005;AF:16:56447989-56451087:56451375:56447989-56452150:56452199:-	-0.1867088398	0.0462037962
ENSG00000167118;A3:9:128371415-128377995:128371415-128378036:+	0.4013565208	0.013986014
ENSG00000167182;A5:17:47896337-47915312:47896293-47915312:+	0.27514913399999996	0.044955045
ENSG00000167182;SE:17:47897927-47914726:47914861-47915312:+	-0.5152328496	0.044955045
ENSG00000167615;A3:19:54458521-54460766:54458521-54461226:+	0.2565299172	0.041958042
ENSG00000167615;SE:19:54449306-54451290:54451382-54452093:+	0.3329892735	0.041958042
ENSG00000167978;RI:16:2770858:2771049-2771369:2771410:+	0.5172013322	0.031968032
ENSG00000168175;SE:14:55051803-55061680:55061701-55062618:+	-0.22048726850000003	0.019480519499999998
ENSG00000168374;A3:3:57584060-57584384:57584007-57584384:-	0.1916528969	0.02997003
ENSG00000168374;A3:3:57584060-57584384:57584032-57584384:-	0.400387878	0.024975025
ENSG00000168438;AL:6:110228976-110229954:110232215:110228976-110253885:110254275:+	-0.497738835	0.023976024
ENSG00000168813;SE:19:32345783-32347245:32347338-32352829:+	0.2493440596	0.033966034
ENSG00000168906;A5:2:85540000-85541083:85539672-85541083:+	-0.1160197526	0.0473526474
ENSG00000168906;AF:2:85539165:85539378-85541083:85539604:85539672-85541083:+	-0.1187576995	0.0472027972
ENSG00000168906;AF:2:85539165:85539378-85541083:85539642:85540000-85541083:+	-0.11301759199999999	0.0472027972
ENSG00000168906;AF:2:85539168:85539378-85541083:85539642:85540000-85541083:+	0.15287097689999998	0.0472027972
ENSG00000168906;RI:2:85542155:85542373-85542565:85542747:+	0.0783092483	0.0472027972
ENSG00000168917;A5:3:136819628-136854443:136819214-136854443:+	0.1538182653	0.046453546500000005
ENSG00000168994;AF:6:3738148-3738796:3738894:3738148-3751276:3751532:-	-0.7968751686	0.0232267732
ENSG00000168994;AF:6:3738148-3738796:3738894:3738148-3751276:3752026:-	-0.3749877777	0.0232267732
ENSG00000169155;SE:9:126805132-126808793:126808915-126832487:+	-0.2556602011	0.029470529500000002
ENSG00000169692;SE:9:136674807-136676585:136676680-136676961:-	0.1283554356	0.04395604400000001
ENSG00000169957;AF:16:30526051-30526326:30526589:30526051-30526742:30526821:-	0.23149410410000001	0.005994006
ENSG00000169967;AF:2:127343194-127387452:127387932:127343194-127388248:127388465:-	0.2076207821	0.042957043
ENSG00000170089;AF:5:177832752:177832792-177876532:177875522:177875860-177876532:+	0.4005220579	0.015984016
ENSG00000170089;AF:5:177832752:177832792-177876532:177876255:177876328-177876532:+	0.2812738459	0.04395604400000001
ENSG00000170142;AF:3:23807089:23807421-23811460:23810443:23810528-23811460:+	0.3470854579	0.00999001
ENSG00000170144;A5:2:177212871-177215539:177212805-177215539:+	0.0643428382	0.041958042
ENSG00000170144;SE:2:177216940-177217705:177217845-177219037:+	0.0554197864	0.041958042
ENSG00000170340;AF:2:62196113:62196355-62222212:62215518:62215615-62222212:+	0.3224949182	0.0334665335
ENSG00000170381;AF:7:83490274-83612578:83612648:83490274-83641332:83641431:-	-0.6697393757	0.04395604400000001
ENSG00000170471;A5:20:38473069-38488403:38472927-38488403:+	0.436237195	0.045954046
ENSG00000170965;AF:X:134602122-134658328:134658483:134602122-134733435:134733636:-	0.38133688689999995	0.026973027000000004
ENSG00000171124;A3:19:5846618-5851390:5846564-5851390:-	-0.6666666667	0.036963037000000004
ENSG00000171135;A3:3:9890811-9892809:9890811-9892915:+	-0.22918069940000002	0.0144855145
ENSG00000171150;AF:2:46698952:46699111-46758519:46699187:46699449-46758519:+	-0.3693447896	0.0244755245
ENSG00000172071;AF:2:88613853-88624746:88624929:88613853-88626967:88627576:-	-0.553277905	0.006993007
ENSG00000172167;A3:8:120461255-120463687:120461255-120463692:+	-0.2457560257	0.034965035
ENSG00000172339;AL:1:94974407:94983306-95027129:94983550:94983633-95027129:-	-0.5104293466	0.029470529500000002
ENSG00000172534;A3:X:153952161-153952514:153952158-153952514:-	-0.2661361989	0.025474525499999998
ENSG00000172889;SE:9:136665817-136668241:136668362-136668557:+	0.2098846332	0.0424575425
ENSG00000172986;AL:3:72967719-72974977:72976926:72967719-72998077:72998138:+	0.4039745997	0.0224775225
ENSG00000173473;AF:3:47772936-47781603:47781917:47772936-47782022:47782106:-	-0.21270036190000002	0.021978022000000003
ENSG00000173812;A3:17:41689069-41689778:41689069-41690088:+	0.1929726131	0.0324675325
ENSG00000173812;A5:17:41689265-41689778:41689069-41689778:+	-0.048581646	0.03996004
ENSG00000173812;AF:17:41688901:41689069-41690088:41689903:41689941-41690088:+	-0.081030199	0.03996004
ENSG00000173812;RI:17:41689778:41689941-41690088:41690189:+	0.08200918509999999	0.0324675325
ENSG00000173812;SE:17:41689069-41689778:41689941-41690088:+	0.1033895452	0.0324675325
ENSG00000173933;AL:11:66640123-66646027:66646468:66640123-66652277:66652372:+	-0.26276322679999997	0.0416250416
ENSG00000173933;AL:11:66640123-66652277:66652372:66640123-66665856:66668374:+	0.5542697137	0.0416250416
ENSG00000173933;SE:11:66640123-66643450:66644140-66646027:+	0.1578509135	0.0416250416
ENSG00000174444;A3:15:66501912-66502612:66501873-66502612:-	-0.0925435501	0.0424575425
ENSG00000174444;SE:15:66501504-66501788:66501912-66502612:-	-0.1131824109	0.0424575425
ENSG00000174574;MX:1:38998311-39000972:39001106-39004045:38998311-39003347:39003418-39004045:+	-0.4379707919	0.024975025
ENSG00000174574;SE:1:38998311-39000972:39001106-39003347:+	-0.1909842993	0.024975025
ENSG00000174607;SE:4:114598974-114619423:114619525-114622879:+	0.2506921054	0.0484515485
ENSG00000175265;RI:15:34386625:34386741-34387833:34387952:-	-0.1760992793	0.038961038999999996
ENSG00000175279;AF:1:10430443:10430568-10433842:10430783:10431401-10433842:+	-0.1590193478	0.025974026
ENSG00000176171;AL:10:131966455:131968569-131970638:131969650:131970011-131970638:-	-0.1721238561	0.013986014
ENSG00000176444;SE:1:155268359-155268708:155268792-155269488:-	0.2110161389	0.04995005
ENSG00000176444;SE:1:155268359-155268708:155268795-155269488:-	0.273598152	0.04995005
ENSG00000177788;AL:1:229258281:229259120-229270976:229269366:229269627-229270976:-	-0.3375385106	0.010989011000000002
ENSG00000178691;SE:17:31940486-31947617:31947685-31966147:+	-0.1400788604	0.035964036
ENSG00000178996;A5:5:54519726-54543179:54519573-54543179:+	0.30991479899999996	0.0384615385
ENSG00000179010;A5:4:6640755-6640828:6640708-6640828:+	0.3086702085	0.0034965035
ENSG00000179085;A3:1:155140271-155140491:155140245-155140491:-	0.08764015970000001	0.0444555445
ENSG00000179119;AF:11:18616989-18634198:18634389:18616989-18634690:18634791:-	0.4507067818	0.020979021
ENSG00000179361;A3:15:74591814-74593135:74591814-74593138:+	-0.12690102960000002	0.040959041
ENSG00000180185;AL:16:1827865-1838016:1838126:1827865-1839262:1840207:+	0.3328604455	0.0314685315
ENSG00000181220;A3:7:149475483-149476922:149475480-149476922:-	-0.1506676759	0.046953047000000005
ENSG00000181220;A3:7:149494115-149494204:149494070-149494204:-	0.1287560193	0.046953047000000005
ENSG00000181938;SE:16:58392787-58403098:58403331-58404499:+	0.2348989516	0.0494505495
ENSG00000182827;SE:1:226154833-226159184:226159358-226161531:-	-0.09983415650000001	0.02997003
ENSG00000183172;A5:22:42079954-42081925:42079905-42081925:+	-0.1139239301	0.048951049
ENSG00000183291;AF:1:86903448-86914028:86914126:86903448-86914315:86914424:-	-0.2733795638	0.034965035
ENSG00000183309;AF:8:143636013:143636145-143649898:143636162:143636415-143649898:+	0.2551882841	0.0374625375
ENSG00000183579;AF:22:28883592:28884066-28987076:28917389:28917481-28987076:+	-0.33525704170000004	0.0494505495
ENSG00000183741;A3:22:38867201-38871480:38867147-38871480:-	-0.0813045799	0.0414585415
ENSG00000183763;A3:3:49844017-49844541:49843928-49844541:-	0.2316980553	0.047952048
ENSG00000184058;AL:22:19766002-19766389:19767332:19766002-19779220:19779546:+	0.1883241645	0.025474525499999998
ENSG00000184058;AL:22:19766002-19766389:19767334:19766002-19779220:19779546:+	0.6930752623	0.010989011000000002
ENSG00000184787;SE:21:44788095-44801284:44801398-44801706:-	-0.22189877660000001	0.0324675325
ENSG00000184916;A3:14:105146788-105147326:105146724-105147326:-	-0.190995143	0.031968032
ENSG00000184916;SE:14:105150911-105150991:105151104-105151283:-	0.2890598167	0.031968032
ENSG00000184986;AF:14:105526603:105526653-105528722:105527105:105527438-105528722:+	0.3191530058	0.0344655345
ENSG00000184986;AF:14:105526603:105526653-105528722:105528624:105528661-105528722:+	0.42443488869999996	0.0344655345
ENSG00000185432;A3:12:50924080-50924667:50924080-50925037:+	-0.35417460829999997	0.0424575425
ENSG00000187555;AF:16:8930397-8935643:8935758:8930397-8936583:8936729:-	-0.3333333333	0.04995005
ENSG00000187555;AF:16:8930397-8936583:8936729:8930397-8963207:8963422:-	0.3407364496	0.04995005
ENSG00000188419;AF:X:86027557-86047247:86047305:86027557-86047484:86047562:-	-0.39186587079999996	0.045954046
ENSG00000188647;A3:9:69718568-69718650:69718565-69718650:-	0.2409802558	0.046453546500000005
ENSG00000196653;A5:3:44712744-44720203:44712740-44720203:+	-0.6571559255	0.026973027000000004
ENSG00000196653;SE:3:44712744-44714591:44714688-44720203:+	0.6388385132	0.026973027000000004
ENSG00000197321;AF:10:29686651-29735751:29735804:29686651-29736685:29736781:-	-0.5767592294	0.044955045
ENSG00000197961;SE:19:9567109-9567648:9567705-9568095:-	-0.160358432	0.030469530499999998
ENSG00000197961;SE:19:9569082-9584186:9584348-9584461:-	-0.160358432	0.030469530499999998
ENSG00000198081;AF:18:5294001-5295652:5295702:5294001-5297012:5297053:-	0.6325350324	0.038961038999999996
ENSG00000198453;SE:19:36917648-36922586:36922846-36925200:+	0.38227580409999995	0.0484515485
ENSG00000198453;SE:19:36925258-36931553:36931645-36936746:+	-0.37179363979999996	0.0484515485
ENSG00000198466;A3:19:57850071-57856104:57850071-57856107:+	-0.2876917939	0.040459540499999995
ENSG00000198546;SE:10:133309463-133309776:133309977-133310164:+	0.2653314195	0.0084915085
ENSG00000198604;SE:14:34754914-34758704:34758846-34761757:-	0.2631259094	0.033966034
ENSG00000198682;SE:10:87715843-87721756:87721770-87727284:+	-0.3253229666	0.034965035
ENSG00000198728;AF:10:102111536-102114406:102114946:102111536-102120086:102120453:-	-0.18481978710000002	0.03996004
ENSG00000205571;SE:5:70070751-70076521:70076574-70077019:+	-0.3746797168	0.015984016
ENSG00000205581;A5:21:39345274-39345830:39345274-39347247:-	0.5596187807	0.0143856144
ENSG00000205581;MX:21:39345274-39345830:39345958-39348292:39345274-39347247:39347292-39348292:-	0.6185801693999999	0.0143856144
ENSG00000205581;MX:21:39345274-39347247:39347292-39348292:39345274-39347379:39347478-39348292:-	-0.6694616821	0.007992008
ENSG00000205581;MX:21:39345274-39347247:39347292-39348292:39345274-39347379:39347483-39348292:-	-0.5169988853	0.007992008
ENSG00000205581;SE:21:39345274-39345830:39345958-39347247:-	0.4956209509	0.023976024
ENSG00000205581;SE:21:39347292-39347379:39347483-39348292:-	0.5951431012	0.0
ENSG00000213923;AL:22:38290692:38291938-38293255:38292314:38292611-38293255:-	0.6842055347	0.0224775225
ENSG00000214293;A3:7:77684333-77685202:77684251-77685202:-	-0.24082060730000002	0.035964036
ENSG00000214293;A5:7:77685328-77695896:77685328-77696172:-	0.22018269149999997	0.035964036
ENSG00000214717;A3:X:2490772-2500817:2490769-2500817:-	0.36798964359999997	0.035964036
ENSG00000215154;SE:16:2603727-2610462:2611052-2613960:+	0.2930990162	0.028971029
ENSG00000215717;SE:1:109090882-109091660:109091748-109092890:+	0.1721952184	0.030969031
ENSG00000223802;AF:19:18893575-18895824:18896135:18893575-18896561:18896727:-	0.6302974314	0.014985015
ENSG00000225518;A3:1:226083968-226086796:226083968-226086882:+	-0.1901577713	0.031968032
ENSG00000225828;A3:1:32361564-32361730:32361535-32361730:-	-0.1702853525	0.032967033
ENSG00000226530;AL:X:51396681-51398116:51398530:51396681-51465407:51465661:+	0.2860953188	0.040959041
ENSG00000227671;A3:1:247202095-247210691:247202080-247210691:-	0.2007011555	0.0384615385
ENSG00000229807;AF:X:73833374-73837440:73841474:73833374-73850930:73851091:-	0.4370241885	0.011988012
ENSG00000229807;MX:X:73829231-73831066:73831274-73837440:73829231-73833238:73833374-73837440:-	0.38080117770000005	0.011988012
ENSG00000229807;MX:X:73837503-73841292:73841321-73850502:73837503-73841382:73841473-73850502:-	0.2975116316	0.023976024
ENSG00000229807;SE:X:73829231-73831066:73831206-73833238:-	0.405825709	0.011988012
ENSG00000229807;SE:X:73829231-73831066:73831274-73833238:-	0.2673783228	0.017982018
ENSG00000231187;AL:10:46582782:46583138-46597834:46596009:46596330-46597834:-	0.18522994969999998	0.0424575425
ENSG00000235236;AF:3:48980346-48983727:48983866:48980346-48983895:48983985:-	-0.44181394090000004	0.0484515485
ENSG00000236829;AL:16:383429-386667:387242:383429-391767:392960:+	-0.5657723920000001	0.0384615385
ENSG00000236861;AL:7:93992166-94000297:94000372:93992166-94011041:94011113:+	0.6666666667	0.019480519499999998
ENSG00000237854;AF:17:68101908:68101961-68114422:68102943:68103058-68114422:+	0.5803368352	0.0154845155
ENSG00000240857;A5:2:18555808-18560180:18555808-18560630:-	0.1562854874	0.0424575425
ENSG00000241360;AF:22:37658727:37659356-37665555:37664911:37665103-37665555:+	0.28510372149999996	0.005494505500000001
ENSG00000243414;AL:5:115578650:115581315-115602097:115581730:115581924-115602097:-	-0.49277444460000003	0.046953047000000005
ENSG00000244462;A5:20:35659014-35664760:35659014-35664802:-	-0.35808004579999997	0.011988012
ENSG00000244462;A5:20:35659014-35664802:35659014-35664879:-	0.5253366649	0.003996004
ENSG00000245849;AL:15:40686724:40687146-40694586:40687723:40687844-40694586:-	-0.4033004507	0.021978022000000003
ENSG00000247596;SE:3:52229201-52229661:52229782-52229920:-	0.232314212	0.018981019
ENSG00000248275;A5:5:181263789-181264052:181263766-181264052:+	-0.42895604369999996	0.0424575425
ENSG00000249803;AL:5:136504693-136508656:136509028:136504693-136520175:136520298:+	-0.5426225873	0.04395604400000001
ENSG00000250451;AF:12:53999267-53999577:53999620:53999267-53999709:54000010:-	0.36813590869999996	0.010989011000000002
ENSG00000251503;SE:1:10440413-10442265:10442441-10451377:+	0.5611469540999999	0.037962038
ENSG00000253161;SE:8:37529190-37531312:37531398-37554022:-	-0.5987252845000001	0.0074925075
ENSG00000256746;AF:11:47271141-47271962:47272075:47271141-47272076:47272110:-	-0.5903149763000001	0.031968032
ENSG00000259332;SE:15:79889354-79907629:79907684-79923452:-	-0.2757706762	0.036963037000000004
ENSG00000259456;A3:20:50931054-50931372:50931054-50931375:+	-0.5224465068	0.0424575425
ENSG00000260537;SE:16:70316104-70317496:70317588-70324585:+	0.670158557	0.016983017
ENSG00000261373;A5:16:89716904-89717344:89716637-89717344:+	0.1196436465	0.0374625375
ENSG00000265458;AF:17:82457548-82457673:82457699:82457548-82458417:82458521:-	0.3083284637	0.018981019
ENSG00000266053;A3:18:9132409-9133391:9132398-9133391:-	-0.5584370318999999	0.036963037000000004
ENSG00000266402;A5:17:64146000-64146230:64145995-64146230:+	0.4054060685	0.0084915085
ENSG00000273590;AF:21:7744975:7745038-7748899:7745075:7745367-7748899:+	-0.3077682536	0.035964036
ENSG00000273899;AF:22:37681673:37681892-37687910:37686360:37686475-37687910:+	0.5323411316	0.016983017
ENSG00000274020;AL:1:148434774:148435354-148459602:148458501:148458694-148459602:-	-0.2804295488	0.0424575425

## Sheet: BE3-site3
Supplementary Data 7: DAS events of BE3-site3-transfected samples compared with GFP samples
DAS events	ΔPSI	P-vaule
ENSG00000000460;SE:1:169798958-169800883:169800971-169802621:+	-0.109708	0.034965
ENSG00000001167;SE:6:41079164-41080811:41080897-41084046:+	-0.113803	0.026973
ENSG00000003756;SE:3:50109688-50110379:50110463-50110679:+	-0.145729	0.044955
ENSG00000005020;AF:7:26854890-26855118:26855151:26854890-26864363:26864587:-	0.730118	0.0124875
ENSG00000005020;AF:7:26854890-26855118:26855151:26854890-26864363:26864743:-	0.318337	0.0124875
ENSG00000006327;SE:16:3020491-3021215:3021319-3021555:+	0.153604	0.0244755
ENSG00000006652;AF:7:112423144:112423432-112455763:112452058:112452511-112455763:+	-0.743757	0.0194805
ENSG00000007376;SE:16:787477-787556:787645-788256:-	0.240055	0.01998
ENSG00000007376;SE:16:787477-787556:787744-788256:-	0.237851	0.014985
ENSG00000007520;SE:16:1349608-1349889:1349952-1350058:-	0.224813	0.0024975
ENSG00000008130;AF:1:1765446-1778289:1778419:1765446-1778746:1778790:-	0.289927	0.031968
ENSG00000008130;AF:1:1765446-1778289:1778470:1765446-1778746:1778790:-	0.235064	0.00799201
ENSG00000008130;AF:1:1765446-1778289:1778470:1765446-1779905:1779962:-	0.137407	0.03996
ENSG00000008853;AF:8:22995841:22995882-23004425:23004044:23004143-23004425:+	-0.656896	0.025974
ENSG00000008853;AF:8:22999929:23000105-23004425:23004044:23004143-23004425:+	-0.693403	0.025974
ENSG00000010072;AF:1:231338295:231338604-231339769:231339427:231339477-231339769:+	0.73214	0.035964
ENSG00000010244;A5:17:32369782-32373399:32369745-32373399:+	0.339873	0.0454545
ENSG00000011566;AF:2:39378123-39379752:39379809:39378123-39436892:39437301:-	-0.999134	0.00499501
ENSG00000011566;AF:2:39378123-39379752:39379809:39378123-39436892:39437312:-	-0.381018	0.0112388
ENSG00000012983;A5:14:50532158-50532400:50532158-50532448:-	-0.130863	0.012987
ENSG00000013583;A3:12:12989415-13000037:12989411-13000037:-	0.124482	0.045954
ENSG00000020633;AF:1:24927730-24928743:24928798:24927730-24929587:24929877:-	0.182922	0.0404595
ENSG00000023191;AF:11:502181-504427:504552:502181-507113:507253:-	0.809913	0.022977
ENSG00000023191;AF:11:502181-504824:505881:502181-507113:507253:-	0.618615	0.022977
ENSG00000023191;AF:11:502181-504824:505881:502181-507113:507259:-	-0.637786	0.0275724
ENSG00000023191;AF:11:502181-506609:506785:502181-507113:507253:-	0.382849	0.0426716
ENSG00000023191;AF:11:502181-506609:506785:502181-507113:507259:-	-0.445824	0.0344655
ENSG00000023191;AL:11:499031:499185-499829:499501:499600-499829:-	-0.377334	0.022977
ENSG00000023191;SE:11:502249-504824:504996-506609:-	0.179521	0.0275724
ENSG00000023909;SE:1:93901669-93904523:93904588-93909038:-	-0.29005	0.0134865
ENSG00000024526;SE:1:68481612-68482046:68482897-68483950:-	0.178966	0.023976
ENSG00000025156;SE:6:122423686-122427903:122427956-122431430:+	-0.0806499	0.0314685
ENSG00000029363;A3:6:136278776-136279763:136278770-136279763:-	-0.149099	0.014985
ENSG00000029363;SE:6:136268339-136269141:136269303-136269437:-	0.13698	0.0174825
ENSG00000029993;AF:X:150980509:150980644-150985595:150983385:150983591-150985595:+	0.0711287	0.03996
ENSG00000029993;AF:X:150983286:150983376-150985595:150983385:150983591-150985595:+	0.0900424	0.03996
ENSG00000033050;A5:7:151226500-151226738:151226500-151226857:-	-0.20541	0.011988
ENSG00000033050;AF:7:151226500-151226738:151226958:151226500-151227163:151227230:-	-0.132901	0.011988
ENSG00000033178;SE:4:67623222-67624126:67624253-67624994:-	-0.10702	0.047952
ENSG00000033178;SE:4:67631908-67633345:67633473-67634242:-	-0.151513	0.038961
ENSG00000033867;AF:3:27452498-27456651:27456754:27452498-27484079:27484420:-	-0.80206	0.0044955
ENSG00000037757;A5:19:13766129-13768359:13766065-13768359:+	0.192397	0.00999001
ENSG00000037757;SE:19:13765109-13765954:13766129-13768359:+	0.275062	0.003996
ENSG00000038002;SE:4:177434489-177436276:177436351-177437405:-	-0.208792	0.011988
ENSG00000039319;SE:5:80445405-80448283:80448404-80449591:+	-0.695001	0.044955
ENSG00000040633;AF:17:7237660-7238053:7238171:7237660-7238675:7238715:-	-0.509398	0.00487013
ENSG00000040633;AF:17:7237660-7238212:7238258:7237660-7238675:7238715:-	-0.430498	0
ENSG00000040633;AF:17:7237660-7238455:7238577:7237660-7238675:7238715:-	-0.436653	0.012987
ENSG00000040633;AF:17:7237660-7238675:7238715:7237660-7238786:7238930:-	0.375574	0.00487013
ENSG00000040633;AF:17:7237660-7238675:7238715:7237660-7239246:7239439:-	0.521656	0.00487013
ENSG00000040633;AF:17:7237660-7238675:7238715:7237660-7239246:7239506:-	0.243276	0.0194805
ENSG00000040633;AF:17:7237660-7238675:7238715:7237660-7239586:7239722:-	0.503713	0.0116883
ENSG00000044115;AF:5:138753421:138753510-138781923:138754369:138754438-138781923:+	0.48172	0.0337163
ENSG00000044115;SE:5:138782029-138783177:138783372-138810038:+	-0.140423	0.0337163
ENSG00000050130;A3:14:59484593-59486681:59484593-59486731:+	0.489383	0.00699301
ENSG00000050130;A3:14:59484593-59486713:59484593-59486731:+	0.241476	0.048951
ENSG00000050393;A3:6:13790864-13791878:13788704-13791878:-	0.158848	0.0294705
ENSG00000050393;SE:6:13802346-13803730:13804315-13806925:-	0.299649	0.00699301
ENSG00000050748;SE:5:180269409-180279796:180280036-180280440:-	0.159376	0.02997
ENSG00000051620;A5:6:138406151-138412880:138406033-138412880:+	-0.185666	0.02997
ENSG00000055044;SE:2:202278002-202278212:202278329-202282351:+	0.0972296	0.02997
ENSG00000055955;AF:3:52820785-52820991:52821064:52820785-52823335:52823400:-	0.410919	0.043956
ENSG00000056277;SE:X:130220480-130226759:130226905-130227682:-	-0.196534	0.022977
ENSG00000057757;AF:1:23779357:23779941-23785675:23785192:23785311-23785675:+	0.399599	0.0474525
ENSG00000058668;SE:1:203727571-203733223:203733400-203739546:+	-0.190553	0.043956
ENSG00000058799;SE:1:53852270-53855001:53855051-53860056:-	-0.251178	0.0404595
ENSG00000058799;SE:1:53888986-53889244:53889463-53889713:-	0.28297	0.0404595
ENSG00000060688;AF:1:31260121-31260955:31261077:31260121-31261529:31261822:-	0.185557	0.0254745
ENSG00000062194;SE:5:57236032-57237113:57237172-57246300:+	-0.105297	0.043956
ENSG00000062725;SE:17:60494617-60496413:60496441-60500399:-	-0.177864	0.036963
ENSG00000063046;AL:12:53022627-53027782:53027856:53022627-53028015:53028173:+	0.182735	0.0422078
ENSG00000063046;SE:12:53019006-53019910:53020026-53021806:+	-0.147758	0.0194805
ENSG00000063854;AF:16:1823037-1826507:1826560:1823037-1826712:1826807:-	-0.415317	0.033966
ENSG00000063854;AF:16:1823037-1826712:1826807:1823037-1826941:1827157:-	0.330719	0.0382118
ENSG00000064763;SE:12:29223894-29270412:29270638-29293300:+	0.674856	0.047952
ENSG00000064961;RI:19:3573692:3573800-3574383:3574586:+	-0.215367	0.034965
ENSG00000065328;AF:10:13161579:13161606-13170922:13164128:13164209-13170922:+	0.615112	0.00599401
ENSG00000065328;SE:10:13161606-13164128:13164209-13170922:+	-0.162826	0.00599401
ENSG00000066044;AF:19:7991831-8002052:8002203:7991831-8005495:8005608:-	0.0466579	0.0394605
ENSG00000066044;AF:19:7991831-8002052:8002203:7991831-8005495:8005659:-	-0.104399	0.0164835
ENSG00000066044;MX:19:7963807-7967565:7967790-7973725:7963807-7973559:7973625-7973725:-	-0.0843415	0.0172328
ENSG00000066697;AF:9:100427156:100427393-100441906:100429514:100429662-100441906:+	0.328995	0.017982
ENSG00000066697;AF:9:100427429:100427570-100441906:100429514:100429662-100441906:+	0.44035	0.017982
ENSG00000068323;A3:X:49039410-49040455:49039345-49040455:-	0.0838806	0.041958
ENSG00000069329;SE:16:46672472-46674314:46674462-46674564:-	0.156311	0.01998
ENSG00000070404;AF:19:680034:680489-681333:680707:680879-681333:+	0.52431	0.026973
ENSG00000070718;AF:8:42153074:42153105-42157941:42154616:42154960-42157941:+	0.589956	0.0384615
ENSG00000070718;AF:8:42153074:42153105-42157941:42155762:42156039-42157941:+	0.525763	0.027972
ENSG00000070814;SE:5:150390023-150391544:150391657-150391957:+	0.139081	0.041958
ENSG00000071082;AL:2:101006071-101006350:101006419:101006071-101017859:101018306:+	0.0757559	0.042957
ENSG00000071082;AL:2:101006071-101006350:101006419:101006071-101017889:101018289:+	0.087401	0.0296846
ENSG00000071082;AL:2:101006071-101006350:101006419:101006071-101018998:101019728:+	-0.0976616	0.0223776
ENSG00000071082;AL:2:101006071-101006350:101007267:101006071-101017859:101018306:+	0.190808	0.00799201
ENSG00000071082;AL:2:101006071-101006350:101007267:101006071-101017889:101018289:+	0.208209	0.01332
ENSG00000071082;AL:2:101006071-101017859:101018306:101006071-101018998:101019728:+	-0.120844	0.015984
ENSG00000071082;AL:2:101006071-101017859:101018306:101006071-101023625:101024032:+	-0.128682	0.0444
ENSG00000071082;AL:2:101006071-101017889:101018289:101006071-101018998:101019728:+	-0.12906	0.01332
ENSG00000071082;AL:2:101006071-101017889:101018289:101006071-101023625:101024032:+	-0.207068	0.023976
ENSG00000071243;SE:7:120955624-120964742:120964838-120966626:+	-0.113864	0.0374625
ENSG00000071537;A3:14:81506241-81526733:81506178-81526733:-	-0.237919	0.00999001
ENSG00000071859;AF:X:154444248:154444346-154445633:154444459:154444909-154445633:+	-0.184176	0.041958
ENSG00000071994;AF:6:170583747-170584055:170584226:170583747-170584299:170584645:-	-0.330891	0.014985
ENSG00000071994;AL:6:170577436:170577717-170578857:170578482:170578656-170578857:-	0.298141	0.014985
ENSG00000071994;AL:6:170577559:170577717-170578857:170578482:170578656-170578857:-	-0.208677	0.014985
ENSG00000071994;SE:6:170578970-170580002:170580105-170583057:-	-0.315014	0
ENSG00000072071;SE:19:14163406-14167016:14167030-14170682:-	-0.183611	0.044955
ENSG00000072133;AF:X:84164387-84186061:84186141:84164387-84187819:84187907:-	-0.216991	0.03996
ENSG00000073111;A3:3:127604783-127604877:127604783-127604896:+	0.0945466	0.038961
ENSG00000073169;A3:22:50206520-50208488:50206520-50208536:+	-0.111351	0.017982
ENSG00000073921;A3:11:85990399-85996826:85990378-85996826:-	0.138054	0.041958
ENSG00000073921;AF:11:86031611-86068651:86068929:86031611-86069458:86069539:-	-0.229238	0.0398601
ENSG00000073921;AF:11:86031611-86068651:86069059:86031611-86069458:86069539:-	-0.207765	0.0398601
ENSG00000073921;AF:11:86031611-86068651:86069097:86031611-86069458:86069539:-	-0.369372	0.0398601
ENSG00000073921;AF:11:86031611-86069458:86069539:86031611-86069720:86069882:-	0.692952	0.0398601
ENSG00000073921;SE:11:85983973-85990250:85990399-85996826:-	0.104006	0.0398601
ENSG00000074266;SE:11:86268561-86270083:86270157-86276980:+	-0.135339	0.0194805
ENSG00000074319;AF:11:18509665-18514678:18514843:18509665-18526775:18526881:-	-0.671118	0.0374625
ENSG00000074319;SE:11:18509665-18516099:18516164-18526775:-	-0.740998	0.02997
ENSG00000075043;AF:20:63446837-63453680:63453713:63446837-63472168:63472640:-	-0.329305	0.035964
ENSG00000075131;A5:15:66352955-66386607:66352955-66386650:-	0.215163	0.024975
ENSG00000075131;AF:15:66352955-66356639:66356685:66352955-66386420:66386746:-	0.37331	0.024975
ENSG00000075131;AF:15:66352955-66356639:66356685:66352955-66386607:66386724:-	0.140787	0.028971
ENSG00000075131;AF:15:66352955-66356639:66356685:66352955-66386650:66386712:-	0.545776	0.00499501
ENSG00000075131;AF:15:66352955-66356639:66356716:66352955-66386650:66386712:-	0.172482	0.024975
ENSG00000075131;SE:15:66349437-66351525:66351600-66352129:-	-0.0939153	0.0324675
ENSG00000076201;SE:3:47396217-47404652:47404779-47405005:+	0.142467	0.03996
ENSG00000076944;SE:19:7647247-7647354:7647511-7647725:+	0.163929	0.037962
ENSG00000077097;A3:3:25645470-25664229:25645455-25664229:-	-0.113811	0.0157343
ENSG00000077097;SE:3:25615586-25618418:25618509-25618654:-	0.107606	0.0157343
ENSG00000077684;AF:4:128809623:128809877-128831733:128811270:128811396-128831733:+	0.458868	0.024975
ENSG00000078399;AF:7:27163841-27164878:27165530:27163841-27169294:27169444:-	0.0967301	0.047952
ENSG00000078674;SE:8:17980755-17983233:17983289-17985447:+	-0.212252	0.041958
ENSG00000078804;SE:20:34704512-34705358:34705474-34708691:+	0.737145	0.00899101
ENSG00000079462;A5:19:42302325-42302437:42302325-42302699:-	-0.26766	0.03996
ENSG00000080819;A3:3:98590742-98591012:98590657-98591012:-	-0.0981377	0.031968
ENSG00000080824;A5:14:102085431-102085758:102085431-102085965:-	0.0431431	0.0384615
ENSG00000080824;SE:14:102085431-102085965:102086124-102086217:-	-0.462732	0.0034965
ENSG00000081087;SE:6:108064299-108073642:108073798-108074250:-	0.177489	0.047952
ENSG00000081154;A3:3:101574279-101579589:101574279-101579842:+	0.0888027	0.03996
ENSG00000081154;AF:3:101574095:101574279-101579790:101574841:101574933-101579790:+	-0.0930013	0.03996
ENSG00000081721;A3:1:161750145-161751655:161750145-161751668:+	0.0939987	0.022977
ENSG00000082153;AF:2:200810594:200810697-200813208:200812989:200813050-200813208:+	-0.411148	0.0284715
ENSG00000082153;AF:2:200811546:200811727-200813208:200811923:200811990-200813208:+	-0.141648	0.0474525
ENSG00000082153;AF:2:200811546:200811727-200813208:200812989:200813050-200813208:+	-0.229436	0.0284715
ENSG00000082153;AF:2:200811546:200811946-200813208:200812989:200813050-200813208:+	-0.492586	0.0284715
ENSG00000082153;AF:2:200811546:200811990-200813208:200812989:200813050-200813208:+	-0.208695	0.0284715
ENSG00000082153;AF:2:200811910:200811990-200813208:200812989:200813050-200813208:+	-0.182225	0.0284715
ENSG00000082153;AF:2:200811923:200811990-200813208:200812676:200812885-200813208:+	0.505728	0.0460968
ENSG00000082153;AF:2:200812185:200812309-200813208:200812989:200813050-200813208:+	-0.0880612	0.0474525
ENSG00000082153;AF:2:200812356:200812493-200813208:200812989:200813050-200813208:+	-0.491988	0.0474525
ENSG00000082153;AF:2:200812676:200812885-200813208:200812989:200813050-200813208:+	-0.499115	0.0284715
ENSG00000082497;A3:1:210239608-210241558:210239608-210245800:+	0.300858	0.025974
ENSG00000082497;AF:1:210232799:210233011-210237944:210237282:210237468-210237944:+	-0.199169	0.043956
ENSG00000082701;SE:3:119826855-119843255:119843353-119863419:-	-0.191336	0.047952
ENSG00000083535;SE:13:72782349-72783423:72783721-72792447:+	0.105289	0.0454545
ENSG00000083535;SE:13:72827118-72827733:72827914-72835243:+	-0.12408	0.0454545
ENSG00000084070;AF:1:40374648:40374708-40406736:40393345:40393504-40406736:+	0.760284	0.017982
ENSG00000084234;AF:11:130069921:130070082-130109429:130108605:130108983-130109429:+	0.888817	0.03996
ENSG00000084733;AF:2:26034110:26034735-26098662:26098530:26098577-26098662:+	-0.177613	0.00599401
ENSG00000085491;AF:1:108185954-108192496:108192818:108185954-108199956:108200279:-	-0.269613	0.00899101
ENSG00000085491;AF:1:108185954-108192496:108192818:108185954-108199956:108200358:-	-0.599076	0.003996
ENSG00000085721;SE:16:15086258-15086365:15086454-15091315:-	-0.149585	0.0134865
ENSG00000085788;AF:8:38231343:38231859-38232987:38231953:38232144-38232987:+	0.30965	0.048951
ENSG00000085788;AF:8:38231839:38231859-38232987:38231953:38232144-38232987:+	0.317826	0.048951
ENSG00000085788;AL:8:38246300-38247713:38247836:38246300-38251912:38251956:+	-0.61504	0.048951
ENSG00000086200;AF:5:62403972:62404103-62437274:62413382:62413443-62437274:+	-0.646831	0.0374625
ENSG00000086200;AF:5:62412767:62412929-62437274:62413382:62413443-62437274:+	-0.212894	0.0374625
ENSG00000086758;A5:X:53542539-53543841:53542539-53543886:-	0.159408	0.014985
ENSG00000087460;AF:20:58888779:58888818-58895612:58890643:58890789-58895612:+	-0.340236	0
ENSG00000087460;AF:20:58890643:58890789-58895612:58891364:58891865-58895612:+	0.229071	0
ENSG00000088881;RI:20:2751922:2751987-2752086:2752263:+	0.347909	0.02997
ENSG00000089006;A3:20:17954231-17955365:17954223-17955365:-	-0.113571	0.0477855
ENSG00000089006;A3:20:17968289-17968375:17968161-17968375:-	0.547446	0.0034965
ENSG00000089006;A5:20:17957037-17968375:17957037-17968700:-	0.210969	0
ENSG00000089006;AF:20:17955475-17956933:17956946:17955475-17968375:17968511:-	0.366983	0.00524476
ENSG00000089006;AF:20:17957037-17961140:17961995:17957037-17968375:17968720:-	-0.190324	0.0434565
ENSG00000089006;AF:20:17957037-17961140:17961995:17957037-17968375:17968760:-	-0.44524	0
ENSG00000089006;AF:20:17957037-17961140:17961995:17957037-17968700:17968756:-	-0.166218	0.0477855
ENSG00000089006;MX:20:17954117-17955365:17955475-17968375:17954117-17956933:17957037-17968375:-	-0.510361	0.00839161
ENSG00000089006;SE:20:17955475-17956933:17957037-17968375:-	0.129274	0.013986
ENSG00000089050;SE:20:18494063-18495838:18495880-18497069:-	-0.173733	0.041958
ENSG00000090263;A3:7:141010660-141014911:141010617-141014911:-	0.152975	0.041958
ENSG00000092330;RI:14:24239643:24239931-24240064:24240155:-	-0.575847	0.032967
ENSG00000095397;AF:9:114478771-114503107:114503173:114478771-114504184:114504970:-	-0.345212	0.0352148
ENSG00000095397;AF:9:114478771-114503107:114503173:114478771-114504184:114505450:-	-0.233161	0.0352148
ENSG00000095564;A5:10:91959282-91959785:91959154-91959785:+	0.0697443	0.0499501
ENSG00000095787;AF:10:28532493:28533007-28533998:28533540:28533620-28533998:+	-0.321904	0.0463822
ENSG00000095787;AF:10:28532776:28533007-28533998:28533313:28533620-28533998:+	-0.308091	0.024975
ENSG00000095787;AF:10:28532776:28533007-28533998:28533419:28533620-28533998:+	-0.217558	0.024975
ENSG00000095787;AF:10:28532776:28533007-28533998:28533506:28533582-28533998:+	-0.672846	0.0291375
ENSG00000095787;AF:10:28532776:28533007-28533998:28533540:28533620-28533998:+	-0.760408	0.024975
ENSG00000095787;AF:10:28532776:28533007-28533998:28533749:28533893-28533998:+	-0.643638	0.0291375
ENSG00000095787;AL:10:28535757-28535919:28535960:28535757-28537584:28537664:+	-0.504667	0.024975
ENSG00000096746;AF:10:68331721:68331854-68337199:68332103:68332216-68337199:+	-0.464947	0.00499501
ENSG00000099364;A5:16:30928628-30930073:30928499-30930073:+	0.206687	0.02997
ENSG00000099381;AF:16:30957294:30957964-30958717:30958296:30958384-30958717:+	-0.1341	0.00649351
ENSG00000099385;AL:16:30851246:30852322-30888860:30887795:30887990-30888860:-	-0.217427	0.0124875
ENSG00000099624;RI:19:1244315:1244440-1244737:1244825:+	-0.346087	0
ENSG00000099814;A3:14:104887978-104889515:104887978-104889620:+	0.186123	0.047952
ENSG00000099875;A5:19:2050947-2051096:2050947-2051218:-	-0.246904	0.047952
ENSG00000100030;SE:22:21772982-21788257:21788388-21788694:-	0.0677562	0.046953
ENSG00000100068;A3:22:25351902-25354596:25351814-25354596:-	-0.385612	0.00799201
ENSG00000100142;AL:22:37967170-37967625:37967694:37967170-38025579:38025768:+	-0.487826	0.0499501
ENSG00000100142;AL:22:37967170-37967625:37967798:37967170-38025579:38025768:+	-0.195515	0.0499501
ENSG00000100142;AL:22:37967170-37967625:37969312:37967170-38025579:38025768:+	-0.237473	0.0499501
ENSG00000100142;AL:22:37967170-37972230:37972298:37967170-38025579:38025768:+	-0.578953	0.0499501
ENSG00000100201;A5:22:38486440-38487873:38486440-38487879:-	-0.137042	0.00549451
ENSG00000100201;RI:22:38487879:38488115-38492056:38492115:-	0.177846	0.00549451
ENSG00000100207;SE:22:42161358-42168609:42168736-42169847:-	-0.212761	0.0254745
ENSG00000100209;SE:22:28744709-28745864:28746008-28751241:+	0.255974	0.0499501
ENSG00000100219;AF:22:28799153-28799960:28800133:28799153-28800298:28800569:-	-0.329023	0.003996
ENSG00000100221;A5:22:38700618-38700800:38700618-38700904:-	0.286673	0.015984
ENSG00000100221;AF:22:38700618-38700800:38700942:38700618-38701257:38701418:-	0.272767	0.015984
ENSG00000100227;SE:22:42599793-42601970:42602056-42602770:-	-0.125582	0.044955
ENSG00000100316;A5:22:39318592-39319372:39318592-39319390:-	-0.216969	0
ENSG00000100360;A3:22:36767862-36775674:36767859-36775674:-	-0.197433	0.023976
ENSG00000100528;MX:14:54427841-54430261:54430404-54436369:54427841-54432108:54432220-54436369:-	0.206555	0.03996
ENSG00000100583;AF:14:77376689:77376740-77380383:77377133:77379107-77380383:+	-0.400043	0.0499501
ENSG00000100644;AF:14:61695540:61695839-61720379:61697622:61697954-61720379:+	-0.293673	0.0314685
ENSG00000100644;AF:14:61695540:61695839-61720382:61698895:61698946-61720382:+	-0.158321	0.0314685
ENSG00000100644;AF:14:61695777:61695839-61720382:61698895:61698946-61720382:+	-0.744634	0.0314685
ENSG00000100664;A5:14:103334597-103335653:103334260-103335653:+	0.260437	0.00624376
ENSG00000100664;AF:14:103334237:103334597-103335653:103334861:103335185-103335653:+	0.212612	0
ENSG00000100811;SE:14:100274758-100276490:100276648-100277418:+	0.161919	0.00999001
ENSG00000100934;AF:14:39096139-39103032:39103235:39096139-39103593:39103652:-	-0.253961	0.00524476
ENSG00000100934;AF:14:39096139-39103032:39103528:39096139-39103593:39103652:-	-0.197119	0.00524476
ENSG00000100934;SE:14:39091713-39092541:39092627-39093187:-	-0.101212	0.017982
ENSG00000101052;SE:20:43613976-43618243:43618353-43618940:+	0.111572	0.0374625
ENSG00000101132;AF:20:54207847:54208124-54214351:54208300:54208442-54214351:+	-0.420095	0.011988
ENSG00000101150;SE:20:63873816-63875816:63875875-63882719:+	-0.123945	0.03996
ENSG00000101182;A5:20:62139197-62139696:62139197-62139781:-	0.0811854	0.033966
ENSG00000101224;A3:20:3796731-3797622:3796731-3797664:+	-0.165196	0.0292208
ENSG00000101224;AF:20:3786772:3787139-3797622:3795739:3795879-3797622:+	-0.426422	0
ENSG00000101224;AF:20:3786772:3787139-3797622:3795835:3796731-3797622:+	-0.427168	0.00224775
ENSG00000101224;AF:20:3786772:3787139-3797622:3796431:3796731-3797622:+	-0.25868	0.00599401
ENSG00000101224;AF:20:3795739:3795879-3797622:3796431:3796731-3797622:+	0.181912	0.0323676
ENSG00000101361;A5:20:2656214-2656401:2656034-2656401:+	-0.0705516	0.041958
ENSG00000101361;AF:20:2652646:2652931-2653279:2653001:2653173-2653279:+	-0.133009	0.041958
ENSG00000101911;A3:X:12809332-12810022:12809332-12810084:+	-0.198962	0.00749251
ENSG00000102038;SE:X:129492093-129493040:129493075-129496750:-	0.140947	0.038961
ENSG00000102054;AF:X:16869220-16869494:16869886:16869220-16870038:16870361:-	0.222221	0.01998
ENSG00000102054;AF:X:16869220-16869494:16869886:16869220-16870038:16870414:-	0.0780298	0.03996
ENSG00000102225;AF:X:47218233:47218664-47223552:47218688:47219105-47223552:+	-0.271734	0
ENSG00000102225;AF:X:47218233:47218664-47223552:47218718:47219105-47223552:+	-0.663792	0
ENSG00000102225;AF:X:47218233:47218664-47223552:47218776:47219105-47223552:+	-0.21714	0.0135579
ENSG00000102225;AF:X:47218688:47219105-47223552:47223009:47223311-47223552:+	0.302384	0
ENSG00000102225;AF:X:47218718:47219105-47223552:47222132:47222342-47223552:+	0.884648	0
ENSG00000102225;AF:X:47218718:47219105-47223552:47223009:47223311-47223552:+	0.764864	0
ENSG00000102225;AF:X:47218776:47219105-47223552:47223009:47223311-47223552:+	0.327918	0.00632701
ENSG00000102225;RI:X:47228567:47228644-47228731:47228990:+	0.254745	0.018981
ENSG00000102317;A5:X:48576083-48576314:48575630-48576314:+	-0.177841	0.02997
ENSG00000102317;RI:X:48575561:48575667-48575815:48576083:+	-0.145186	0.03996
ENSG00000102317;SE:X:48575283-48575561:48576083-48576314:+	-0.247813	0.02997
ENSG00000102606;AF:13:111153738:111153991-111205289:111186854:111186990-111205289:+	0.470018	0.018981
ENSG00000102921;AF:16:48548114-48551386:48551444:48548114-48553539:48553653:-	-0.430425	0.033966
ENSG00000102921;AL:16:48542880:48543261-48548007:48546097:48546254-48548007:-	-0.212838	0.042624
ENSG00000102921;AL:16:48542880:48543261-48548007:48546182:48546254-48548007:-	-0.430425	0.033966
ENSG00000102974;AF:16:67562407:67562724-67571148:67570741:67570840-67571148:+	0.715705	0
ENSG00000103018;A3:16:69459121-69462430:69459121-69462462:+	-0.103872	0.011988
ENSG00000103018;MX:16:69424857-69447150:69447278-69462430:69424857-69459093:69459121-69462430:+	-0.154983	0.0044955
ENSG00000103024;RI:16:1770881:1770993-1771070:1771410:-	0.32509	0.017982
ENSG00000103024;RI:16:1771070:1771171-1771280:1771410:-	-0.265036	0.017982
ENSG00000103067;A3:16:68232717-68232761:68232687-68232761:-	0.252331	0.0164835
ENSG00000103067;AF:16:68235762-68235848:68236132:68235762-68237935:68238102:-	0.454972	0.0178571
ENSG00000103067;RI:16:68232577:68232717-68232761:68232815:-	-0.561991	0.010989
ENSG00000103067;SE:16:68232288-68232371:68232503-68232577:-	0.303964	0.00549451
ENSG00000103202;AF:16:396725:397079-398990:397200:397313-398990:+	-0.363575	0.018981
ENSG00000103202;AF:16:397200:397313-398990:397742:398179-398990:+	0.435915	0.018981
ENSG00000103249;SE:16:1461674-1465267:1465338-1474834:-	0.243084	0.00899101
ENSG00000103257;AF:16:87851849-87863590:87863639:87851849-87868885:87869488:-	-0.15396	0.000999001
ENSG00000103353;A5:16:23557767-23557950:23557745-23557950:+	0.46133	0
ENSG00000103363;RI:16:2771414:2771604-2771994:2772102:-	-0.0763603	0.045954
ENSG00000103365;A3:16:23493521-23494303:23493458-23494303:-	0.350636	0
ENSG00000103449;AF:16:51142145-51150381:51150597:51142145-51151166:51151275:-	0.191839	0.047952
ENSG00000103449;AL:16:51137064:51137552-51151166:51143204:51143408-51151166:-	-0.474648	0.047952
ENSG00000103485;SE:16:29679210-29694664:29694755-29696996:+	0.44339	0.038961
ENSG00000103495;AF:16:29806648:29806893-29808230:29807536:29807828-29808230:+	-0.0944863	0.0325508
ENSG00000103495;AF:16:29806648:29806893-29808230:29807775:29807828-29808230:+	-0.360889	0.0325508
ENSG00000103495;AF:16:29806648:29806893-29808230:29807818:29807885-29808230:+	-0.465522	0.022977
ENSG00000103495;AF:16:29806648:29806893-29808230:29807929:29808013-29808230:+	-0.376286	0.0325508
ENSG00000103495;AL:16:29808741-29809540:29809693:29808741-29810077:29810266:+	0.376286	0.0325508
ENSG00000103495;SE:16:29808741-29809540:29809764-29810077:+	0.123277	0.022977
ENSG00000103502;A5:16:29861259-29862586:29861259-29862815:-	0.247228	0.045954
ENSG00000103502;SE:16:29861259-29862586:29862635-29862815:-	0.361461	0.023976
ENSG00000103591;AF:15:67236820-67254414:67254675:67236820-67255137:67255195:-	-0.316488	0.00274725
ENSG00000103591;AF:15:67236820-67254559:67254736:67236820-67255137:67255195:-	-0.232328	0.00274725
ENSG00000104131;SE:15:44554667-44557489:44557650-44560249:+	-0.0859667	0.00899101
ENSG00000104177;AF:15:48168839-48169845:48169910:48168839-48178077:48178326:-	-0.618289	0.010989
ENSG00000104312;SE:8:89758233-89759322:89759446-89762829:+	0.242534	0.01998
ENSG00000104517;A3:8:102265278-102266947:102265275-102266947:-	-0.123411	0.044955
ENSG00000104517;A3:8:102342684-102345396:102342666-102345396:-	-0.298026	0.00899101
ENSG00000104529;AF:8:143586849-143588828:143589316:143586849-143597348:143597397:-	-0.308415	0.0363922
ENSG00000104529;AF:8:143586849-143588828:143589316:143586849-143597348:143597399:-	-0.201823	0.0203796
ENSG00000104529;AF:8:143586849-143588828:143589316:143586849-143597348:143597744:-	-0.351239	0
ENSG00000104529;AF:8:143586852-143588991:143590460:143586852-143596879:143597388:-	-0.32709	0.033966
ENSG00000104529;AF:8:143586852-143588991:143590460:143586852-143597348:143597679:-	-0.16528	0.0203796
ENSG00000104529;AF:8:143586852-143596088:143596754:143586852-143596879:143597388:-	-0.238492	0.045288
ENSG00000104529;AF:8:143586852-143596088:143596754:143586852-143597348:143597679:-	-0.131482	0.0382118
ENSG00000104529;MX:8:143590081-143590608:143590738-143597348:143590081-143592647:143592942-143597348:-	0.591557	0.016983
ENSG00000104529;SE:8:143590081-143590608:143590738-143597348:-	0.487414	0.016983
ENSG00000104643;AF:8:11284827:11285070-11295194:11285094:11285316-11295194:+	-0.657135	0.041958
ENSG00000104679;AL:8:23294864-23295459:23295630:23294864-23295967:23296121:+	-0.231804	0.048951
ENSG00000104835;A3:19:38921667-38922238:38921596-38922238:-	0.232272	0.02997
ENSG00000104835;AF:19:38926300-38930059:38930133:38926300-38930470:38930759:-	0.64278	0.02997
ENSG00000104863;SE:19:49115331-49116263:49116472-49117855:+	0.303198	0.015984
ENSG00000104881;AF:19:45398339-45404999:45405038:45398339-45406292:45406349:-	0.356387	0.044955
ENSG00000104899;SE:19:2249744-2250337:2250479-2250652:+	0.0584269	0.022977
ENSG00000104960;AF:19:49850837:49850955-49854406:49851191:49851499-49854406:+	-0.223885	0.028971
ENSG00000105245;AF:19:40686995-40689563:40689592:40686995-40690460:40690608:-	-0.909805	0.00824176
ENSG00000105245;AF:19:40686995-40690040:40690164:40686995-40690460:40690608:-	-0.414665	0.0238095
ENSG00000105245;SE:19:40684556-40686911:40686995-40690460:-	0.332301	0.00824176
ENSG00000105327;AF:19:47228446-47230929:47231194:47228446-47232515:47232766:-	0.313106	0.014985
ENSG00000105372;A3:19:41860289-41860775:41860289-41860785:+	-0.034389	0.035964
ENSG00000105372;A5:19:41860445-41860775:41860289-41860775:+	0.0335931	0.035964
ENSG00000105372;AF:19:41860255:41860289-41860775:41860446:41860494-41860775:+	-0.1551	0.003996
ENSG00000105372;AF:19:41860255:41860445-41860775:41860446:41860494-41860775:+	0.0230325	0.043956
ENSG00000105372;SE:19:41861212-41861480:41861560-41869031:+	-0.0894207	0.003996
ENSG00000105393;AL:19:17274024-17274107:17274185:17274024-17276495:17276555:+	-0.504258	0.00799201
ENSG00000105393;SE:19:17271655-17273904:17274024-17276495:+	0.381495	0.00799201
ENSG00000105447;A5:19:48446192-48446385:48445914-48446385:+	-0.0626051	0.0394605
ENSG00000105705;MX:19:19306076-19310097:19310200-19320463:19306076-19316422:19316593-19320463:-	-0.799051	0.033966
ENSG00000105722;AF:19:42250565-42253842:42253899:42250565-42254537:42254635:-	0.273487	0.0437063
ENSG00000105722;AF:19:42250565-42254537:42254635:42250565-42254978:42255157:-	-0.181793	0.034965
ENSG00000106089;A3:7:73700840-73702845:73700794-73702845:-	-0.569868	0.0124875
ENSG00000106089;A3:7:73700931-73702845:73700840-73702845:-	0.367438	0.0124875
ENSG00000106554;AF:7:133024627-133051984:133052062:133024627-133070142:133070198:-	0.505671	0.026973
ENSG00000107140;A5:9:35607409-35607582:35606983-35607582:+	-0.207729	0.045954
ENSG00000107140;SE:9:35606983-35607327:35607409-35607582:+	-0.156187	0.045954
ENSG00000107175;RI:9:35732996:35733143-35733215:35733282:+	-0.083329	0.042957
ENSG00000107262;A5:9:33262830-33264206:33262830-33264224:-	0.279276	0.000999001
ENSG00000107262;SE:9:33261169-33262105:33262246-33262702:-	0.272587	0.000999001
ENSG00000107731;SE:10:71288732-71288958:71288990-71290915:+	0.257125	0.011988
ENSG00000107779;A3:10:86924641-86929297:86924641-86929300:+	-0.627802	0.002997
ENSG00000107798;AF:10:89247649-89251737:89252058:89247649-89342611:89342704:-	-0.0899623	0.0424575
ENSG00000107829;A5:10:101676436-101694381:101676436-101695240:-	-0.145089	0.0204795
ENSG00000107833;SE:10:101781854-101782258:101782351-101782478:-	0.0675926	0.032967
ENSG00000107833;SE:10:101782597-101782839:101782924-101783273:-	0.0542507	0.032967
ENSG00000107874;SE:10:102424792-102425115:102425198-102432526:-	0.0732001	0.026973
ENSG00000107957;SE:10:103617314-103622470:103622553-103627089:-	-0.141876	0.036963
ENSG00000108021;AF:10:5684942:5685175-5709530:5692816:5692918-5709530:+	0.238316	0.00649351
ENSG00000108021;AF:10:5684942:5685175-5709530:5699448:5699737-5709530:+	-0.203581	0.0480519
ENSG00000108021;AF:10:5692816:5692918-5709530:5699448:5699737-5709530:+	-0.237257	0.021645
ENSG00000108021;SE:10:5709663-5712394:5712539-5712823:+	-0.161604	0.0480519
ENSG00000108021;SE:10:5712918-5714135:5714207-5717659:+	-0.427519	0
ENSG00000108106;A3:19:55404478-55406815:55404401-55406815:-	-0.503956	0
ENSG00000108106;SE:19:55401762-55404061:55404147-55404288:-	-0.218356	0.000499501
ENSG00000108179;A3:10:79352392-79353645:79352392-79353707:+	0.0757423	0.0374625
ENSG00000108406;MX:17:59565783-59566627:59566709-59573116:59565783-59570518:59570663-59573116:+	0.747811	0.027972
ENSG00000108523;A5:17:4940360-4940873:4940230-4940873:+	0.216397	0.0474525
ENSG00000108523;AL:17:4942941-4944558:4944601:4942941-4944715:4945222:+	-0.53572	0.0474525
ENSG00000108523;SE:17:4940230-4940487:4940726-4940873:+	0.202241	0.0474525
ENSG00000108528;A5:17:4939212-4939816:4939212-4939849:-	-0.0915883	0.0307193
ENSG00000108528;SE:17:4938975-4939060:4939212-4939816:-	0.131721	0.0284715
ENSG00000108561;AF:17:5438273-5438492:5438767:5438273-5448756:5448830:-	0.248405	0.00874126
ENSG00000108561;AF:17:5438273-5438709:5438778:5438273-5438842:5439155:-	-0.349769	0
ENSG00000108561;AF:17:5438273-5438709:5438778:5438273-5448756:5448830:-	-0.381999	0.0024975
ENSG00000108561;AF:17:5438273-5438842:5439155:5438273-5448756:5448830:-	0.243463	0
ENSG00000108604;A5:17:63837625-63842381:63837625-63842459:-	0.168895	0.00799201
ENSG00000108784;AF:17:42536523:42536655-42538339:42536938:42537545-42538339:+	-0.193159	0.035964
ENSG00000108784;AF:17:42536530:42536655-42538339:42536938:42537545-42538339:+	-0.232791	0.035964
ENSG00000108784;SE:17:42536655-42537398:42537545-42538339:+	0.213329	0.026973
ENSG00000108784;SE:17:42538755-42540950:42541206-42543028:+	0.200892	0.035964
ENSG00000108819;A3:17:50140359-50141269:50140228-50141269:-	0.067675	0.0454545
ENSG00000108946;A5:17:68513271-68515394:68512978-68515394:+	-0.534213	0
ENSG00000108946;AF:17:68512032:68512142-68515394:68512430:68512548-68515394:+	-0.108429	0.0405844
ENSG00000108946;AF:17:68512032:68512142-68515394:68512882:68512978-68515394:+	-0.253353	0.00832501
ENSG00000108946;AF:17:68512379:68512579-68515394:68512882:68512978-68515394:+	-0.279639	0.0405844
ENSG00000108946;AF:17:68512415:68512548-68515394:68512882:68512978-68515394:+	-0.435509	0.0187313
ENSG00000108946;AF:17:68512426:68512548-68515394:68512882:68512978-68515394:+	-0.236365	0.0333
ENSG00000108946;AF:17:68512426:68512548-68515394:68512921:68513271-68515394:+	0.298284	0.02997
ENSG00000108946;AF:17:68512430:68512548-68515394:68512882:68512978-68515394:+	-0.201554	0.00832501
ENSG00000108953;AL:17:1345328:1345499-1364859:1361681:1362008-1364859:-	-0.2994	0
ENSG00000108953;SE:17:1345499-1354211:1354347-1364859:-	0.201732	0.00674326
ENSG00000108953;SE:17:1365058-1369709:1369741-1400047:-	-0.0366314	0.044955
ENSG00000108961;SE:17:8289414-8289503:8289588-8289813:+	0.221874	0.02997
ENSG00000109103;AF:17:28547849-28547999:28548173:28547849-28552338:28552549:-	0.361317	0.0404595
ENSG00000109332;A5:4:102826636-102827592:102826636-102827944:-	0.157032	0.032967
ENSG00000109332;AF:4:102826636-102827427:102827551:102826636-102827944:102828159:-	0.135089	0.0494505
ENSG00000109332;AF:4:102826636-102827427:102827551:102826636-102868715:102868875:-	-0.153309	0.032967
ENSG00000109332;AF:4:102826636-102827592:102827948:102826636-102868715:102868875:-	-0.133805	0.0494505
ENSG00000109332;AF:4:102826636-102827735:102827849:102826636-102827944:102828159:-	0.190456	0.0370879
ENSG00000109332;AF:4:102826636-102827944:102828159:102826636-102868715:102868875:-	-0.294943	0
ENSG00000109534;AF:4:109815510:109815545-109816153:109815635:109815804-109816153:+	-0.221303	0.0474525
ENSG00000109775;AL:4:185400289:185400478-185403494:185402262:185402344-185403494:-	0.227641	0.027972
ENSG00000109775;AL:4:185400334:185400478-185403494:185402262:185402344-185403494:-	0.742674	0.013986
ENSG00000110046;A5:11:64902386-64902510:64902386-64902516:-	-0.198195	0.044955
ENSG00000110367;AF:11:118786518-118790855:118790948:118786518-118791098:118791136:-	0.1233	0.044955
ENSG00000110422;AF:11:33256672:33256752-33286413:33257587:33257889-33286413:+	0.279772	0.033966
ENSG00000110422;SE:11:33348013-33348166:33348228-33348522:+	-0.29997	0.033966
ENSG00000110536;SE:11:47565986-47569700:47569891-47571471:+	0.088969	0.0124875
ENSG00000110651;AF:11:2377294:2377615-2390412:2382460:2382550-2390412:+	-0.159165	0.01998
ENSG00000110651;AF:11:2379156:2379206-2390412:2382460:2382550-2390412:+	-0.204918	0.017982
ENSG00000110651;AF:11:2382460:2382550-2390412:2390095:2390183-2390412:+	0.155857	0.017982
ENSG00000110711;SE:11:67487185-67489267:67489455-67490038:+	0.142482	0.002997
ENSG00000110713;A5:11:3753408-3760488:3753408-3760539:-	-0.150757	0.0494505
ENSG00000110713;A5:11:3753408-3760488:3753408-3760563:-	-0.301947	0.043956
ENSG00000110944;A5:12:56334260-56337030:56334219-56337030:+	-0.588185	0.013986
ENSG00000110955;AL:12:56639188:56639307-56642458:56639959:56640192-56642458:-	-0.168334	0.026973
ENSG00000110955;AL:12:56639188:56639307-56642458:56639991:56640192-56642458:-	-0.353313	0
ENSG00000111011;AF:12:122521428-122522143:122522442:122521428-122526848:122526960:-	-0.539893	0.015984
ENSG00000111011;AF:12:122521428-122522143:122522442:122521428-122526848:122526962:-	-0.619704	0.011988
ENSG00000111011;SE:12:122519029-122520504:122520581-122521385:-	-0.135188	0.015984
ENSG00000111011;SE:12:122521428-122522143:122522299-122526848:-	-0.108424	0.02997
ENSG00000111011;SE:12:122521428-122522143:122522329-122526848:-	-0.147768	0.0335664
ENSG00000111196;SE:12:10607936-10609098:10609383-10609831:-	0.172285	0.014985
ENSG00000111196;SE:12:10610680-10612640:10612978-10613439:-	0.125952	0.038961
ENSG00000111640;A5:12:6536817-6536920:6536790-6536920:+	-0.152816	0.00699301
ENSG00000111790;SE:12:26957743-26960515:26960628-26963342:+	-0.175588	0.023976
ENSG00000111880;SE:6:88769874-88801564:88801632-88844357:-	-0.13181	0.038961
ENSG00000112029;AF:6:152975621-152982857:152983018:152975621-152983234:152983579:-	0.128564	0.00549451
ENSG00000112081;AF:6:36594353:36594481-36596761:36594592:36594755-36596761:+	0.0665063	0.024975
ENSG00000112081;AF:6:36594367:36594481-36596761:36594592:36594755-36596761:+	-0.0430232	0.041958
ENSG00000112081;AF:6:36594391:36594481-36596761:36594592:36594755-36596761:+	0.214609	0.0014985
ENSG00000112081;SE:6:36598983-36599821:36600276-36601152:+	0.210765	0
ENSG00000112237;AL:6:99542387:99543609-99545112:99543780:99544273-99545112:-	0.298367	0.027972
ENSG00000112237;AL:6:99543475:99543609-99545112:99543780:99544273-99545112:-	0.414972	0.027972
ENSG00000112237;SE:6:99561681-99562842:99562948-99568496:-	-0.145099	0.027972
ENSG00000112308;A5:6:24716324-24718540:24716324-24719860:-	-0.0998627	0.013986
ENSG00000112312;A5:6:24775824-24777222:24775502-24777222:+	0.212882	0.02997
ENSG00000112312;AF:6:24774931:24775112-24777222:24775467:24775824-24777222:+	-0.129303	0.02997
ENSG00000112312;AF:6:24774938:24775244-24777222:24775467:24775824-24777222:+	-0.0793036	0.035964
ENSG00000112335;SE:6:108214622-108222950:108223045-108260760:-	0.157236	0.00749251
ENSG00000112339;AF:6:135002842-135027067:135027156:135002842-135050582:135050621:-	0.432511	0
ENSG00000112339;AF:6:135050647-135054649:135054800:135050647-135102928:135103056:-	-0.222929	0.0217283
ENSG00000112339;AF:6:135050647-135054649:135054803:135050647-135102928:135103056:-	-0.334031	0.048724
ENSG00000112339;AF:6:135050647-135054649:135054819:135050647-135102928:135103056:-	-0.116133	0.028971
ENSG00000112339;AF:6:135050647-135054649:135054884:135050647-135102928:135103056:-	-0.469516	0.0144855
ENSG00000112339;AF:6:135050647-135054649:135054898:135050647-135102928:135103056:-	-0.45545	0.0337995
ENSG00000112339;AL:6:135002815:135002842-135039573:135035857:135038026-135039573:-	0.469516	0.0144855
ENSG00000112339;AL:6:135002815:135002842-135039573:135036696:135036794-135039573:-	0.222929	0.0217283
ENSG00000112339;AL:6:135002815:135002842-135039573:135037849:135038031-135039573:-	0.501449	0.028971
ENSG00000112339;SE:6:135002842-135039573:135039767-135050582:-	0.159293	0.0144855
ENSG00000112339;SE:6:135002842-135042001:135042126-135050582:-	0.179756	0.0434565
ENSG00000112514;AF:6:33417695-33417869:33417931:33417695-33418087:33418142:-	0.984771	0.044955
ENSG00000112514;AF:6:33417695-33417869:33417931:33417695-33418087:33418317:-	0.153234	0.044955
ENSG00000112578;SE:6:41927536-41930132:41930270-41930635:+	-0.148226	0.021978
ENSG00000112699;AF:6:2124731-2175932:2175991:2124731-2245321:2245692:-	-0.361389	0.0024975
ENSG00000112787;A5:12:132572344-132572527:132572338-132572527:+	-0.103189	0.047952
ENSG00000112992;SE:5:43677806-43700119:43700237-43702621:+	0.175184	0.047952
ENSG00000113161;AF:5:75336329:75336617-75342583:75337168:75337300-75342583:+	0.265094	0.0357143
ENSG00000113161;AF:5:75336329:75336617-75342583:75337232:75337300-75342583:+	0.309577	0.0357143
ENSG00000113269;AL:5:179911651:179920426-179966806:179955453:179955669-179966806:-	-0.552058	0.0142358
ENSG00000113269;SE:5:179955669-179963471:179963564-179966806:-	-0.282235	0.0044955
ENSG00000113328;AF:5:163437766:163437804-163441078:163439191:163439520-163441078:+	0.572705	0.026973
ENSG00000113368;A5:5:126777252-126804776:126777244-126804776:+	0.620459	0
ENSG00000113368;A5:5:126777867-126804776:126777244-126804776:+	0.131704	0.00624376
ENSG00000113387;SE:5:32531916-32571091:32571174-32588512:+	0.19624	0.043956
ENSG00000113569;AF:5:37364384-37370666:37370785:37364384-37370821:37371081:-	-0.228566	0.00749251
ENSG00000113569;AF:5:37364384-37370666:37370785:37364384-37370821:37371181:-	0.116809	0.0137363
ENSG00000113569;SE:5:37309267-37309404:37309572-37310552:-	-0.134814	0.0137363
ENSG00000113569;SE:5:37309267-37310552:37310743-37314198:-	-0.163512	0.00874126
ENSG00000113621;AF:5:134873803:134874530-134887695:134875096:134875188-134887695:+	-0.405698	0.00499501
ENSG00000113621;AF:5:134875096:134875188-134887695:134875342:134875395-134887695:+	0.42252	0.00499501
ENSG00000113649;SE:5:146463793-146468341:146468403-146469544:+	-0.117805	0.017982
ENSG00000113658;SE:5:136132962-136147832:136147906-136153592:+	-0.283255	0.0174825
ENSG00000114209;AF:3:167725473-167734459:167734510:167725473-167734806:167734939:-	0.500322	0.012987
ENSG00000114251;AF:3:55480918-55481331:55481393:55480918-55486980:55487642:-	0.207317	0.0424575
ENSG00000114302;SE:3:48794049-48807649:48807684-48847335:-	-0.174102	0.00999001
ENSG00000114405;AF:3:62319022:62319055-62320460:62319721:62319832-62320460:+	0.508183	0
ENSG00000114405;SE:3:62319055-62319721:62319832-62320460:+	-0.0912431	0.0424575
ENSG00000114416;AL:3:180970358-180971075:180971816:180970358-180976122:180976418:+	-0.46622	0.0174825
ENSG00000114416;SE:3:180912736-180933334:180933386-180947865:+	-0.539537	0.0437063
ENSG00000114416;SE:3:180912736-180935138:180935231-180947865:+	-0.633778	0.04662
ENSG00000114573;A5:3:113747127-113778741:113747113-113778741:+	0.187061	0.00749251
ENSG00000114742;AF:3:39052013:39052073-39063050:39052301:39052601-39063050:+	0.714451	0.0467033
ENSG00000114742;AF:3:39052019:39052073-39063050:39052301:39052601-39063050:+	0.607079	0.0467033
ENSG00000114850;AF:3:156553781-156553993:156554125:156553781-156554957:156555117:-	0.329893	0.0238095
ENSG00000114850;AF:3:156553781-156553993:156554125:156553781-156554957:156555125:-	0.256673	0.0194805
ENSG00000114850;AF:3:156553781-156553993:156554125:156553781-156554957:156555149:-	0.249254	0.0194805
ENSG00000114850;AF:3:156553781-156553993:156554125:156553781-156554957:156555184:-	0.104176	0.0454545
ENSG00000114942;A3:2:206159684-206159913:206159684-206159959:+	0.110585	0.00749251
ENSG00000115053;AF:2:231463316-231464143:231464207:231463316-231482684:231483641:-	0.275311	0.032967
ENSG00000115053;AF:2:231463316-231464160:231464199:231463316-231464336:231464594:-	0.0789702	0.032967
ENSG00000115053;SE:2:231457124-231457286:231457357-231457643:-	-0.0931881	0.032967
ENSG00000115194;SE:2:27257352-27257905:27258058-27258161:-	0.314999	0.0499501
ENSG00000115268;A3:19:1438892-1439961:1438892-1439968:+	-0.32584	0.037962
ENSG00000115268;RI:19:1438807:1438892-1439961:1440253:+	0.282735	0.037962
ENSG00000115350;AF:2:74958492:74958892-74959341:74959006:74959091-74959341:+	-0.0956155	0.0498252
ENSG00000115350;AF:2:74958706:74958892-74959341:74959006:74959091-74959341:+	-0.526229	0.0498252
ENSG00000115350;AF:2:74958792:74958892-74959341:74959006:74959091-74959341:+	-0.559707	0.0498252
ENSG00000115350;AL:2:74960146-74961059:74961504:74960146-74969409:74969723:+	-0.526229	0.0498252
ENSG00000115364;AL:2:75654917-75655064:75657860:75654917-75670579:75670807:+	-0.118434	0.03996
ENSG00000115364;SE:2:75654917-75655064:75655302-75670579:+	-0.240393	0.003996
ENSG00000115368;SE:2:189448508-189448801:189448834-189450903:+	-0.107812	0.021978
ENSG00000115468;AF:2:232633228:232634006-232662802:232662742:232662752-232662802:+	0.246659	0.047952
ENSG00000115524;SE:2:197418588-197418896:197418951-197420428:-	0.173284	0.002997
ENSG00000115694;SE:2:241497687-241498235:241498349-241498639:-	0.184851	0.047952
ENSG00000115756;AF:2:10302889:10303177-10396835:10330163:10330210-10396835:+	0.981353	0
ENSG00000115756;AF:2:10302907:10303177-10396835:10330163:10330210-10396835:+	0.615285	0
ENSG00000115756;MX:2:10396920-10406265:10406361-10419734:10396920-10408562:10408734-10419734:+	0.792852	0.0104895
ENSG00000115756;SE:2:10396920-10406265:10406361-10419734:+	0.261537	0.0134865
ENSG00000115758;A3:2:10444647-10444931:10444547-10444931:-	-0.0810005	0.033966
ENSG00000115758;AF:2:10445264-10447474:10447780:10445264-10448121:10448309:-	-0.11595	0.023976
ENSG00000115758;AF:2:10445264-10447474:10447780:10445264-10448121:10448504:-	-0.063417	0.033966
ENSG00000115760;SE:2:32575366-32590806:32590978-32593915:+	-0.211379	0.044955
ENSG00000115866;AF:2:135983454-135985403:135985563:135983454-135985813:135985884:-	-0.722206	0
ENSG00000115866;AF:2:135983454-135985403:135985684:135983454-135985813:135985884:-	-0.112321	0.0297203
ENSG00000115884;AF:2:20205424-20224191:20224280:20205424-20224802:20225112:-	0.273123	0.0344655
ENSG00000116001;A3:2:70227822-70229059:70227791-70229059:-	-0.192703	0.0311355
ENSG00000116001;A5:2:70216499-70216753:70216499-70216886:-	0.173072	0.0311355
ENSG00000116001;AF:2:70214494-70215125:70215322:70214494-70215371:70215660:-	-0.452734	0.0311355
ENSG00000116133;AF:1:54883773-54886802:54886836:54883773-54886889:54887195:-	0.148676	0.0382118
ENSG00000116133;AF:1:54883773-54886802:54886836:54883773-54886889:54887271:-	0.316768	0.00849151
ENSG00000116141;SE:1:220528873-220576646:220576736-220579354:+	-0.332871	0.00799201
ENSG00000116161;AF:1:174999733:175000195-175004614:175000213:175000599-175004614:+	-0.115251	0.047952
ENSG00000116198;AL:1:3839757:3839776-3844907:3843109:3843323-3844907:-	-0.529518	0.00599401
ENSG00000116251;AF:1:6197756-6199370:6199553:6197756-6200489:6200842:-	-0.0991891	0.041958
ENSG00000116459;A3:1:111449873-111456086:111449873-111456227:+	0.069183	0.035964
ENSG00000116717;A3:1:67685538-67686025:67685538-67686350:+	0.195406	0.02997
ENSG00000116717;SE:1:67685538-67686025:67686126-67686350:+	0.109356	0.02997
ENSG00000116752;SE:1:114575751-114576688:114576758-114581299:-	-0.0732393	0.0154845
ENSG00000116754;A3:1:70205780-70221612:70205780-70221615:+	-0.10055	0.0454545
ENSG00000116754;A3:1:70250503-70250608:70250503-70250611:+	-0.108409	0.020979
ENSG00000116871;A3:1:36178201-36178419:36178201-36178446:+	0.161116	0.018648
ENSG00000116871;RI:1:36176199:36176321-36176418:36176581:+	0.212067	0.018648
ENSG00000116871;SE:1:36173478-36174898:36175008-36176199:+	-0.178408	0.018648
ENSG00000117143;SE:1:162590511-162592732:162592782-162597792:+	0.234527	0.00599401
ENSG00000117143;SE:1:162590511-162592735:162592782-162597792:+	0.220447	0.0127373
ENSG00000117362;SE:1:150267789-150267957:150268127-150268698:-	0.113743	0.041958
ENSG00000117394;SE:1:42929780-42929873:42930035-42930626:-	0.136685	0.021978
ENSG00000117411;A5:1:43980614-43981109:43980046-43981109:+	0.222374	0.0318432
ENSG00000117411;AF:1:43978943:43979083-43981109:43979936:43980046-43981109:+	0.324007	0.0318432
ENSG00000117411;AF:1:43979202:43979511-43981109:43979936:43980046-43981109:+	0.332214	0
ENSG00000117411;AF:1:43979237:43979616-43981109:43979936:43980046-43981109:+	0.43296	0.00749251
ENSG00000117419;A3:1:44339322-44352850:44339316-44352850:-	-0.172594	0.0384615
ENSG00000117448;SE:1:45568177-45568485:45568684-45568927:+	0.122433	0.0499501
ENSG00000117569;A3:1:96785254-96804785:96785254-96804800:+	-0.198024	0.017982
ENSG00000117713;A3:1:26772632-26772812:26772632-26772815:+	0.21735	0.0499501
ENSG00000117748;AF:1:27914169-27914422:27914588:27914169-27914627:27914746:-	-0.306296	0.023976
ENSG00000117751;AF:1:27830778:27830891-27832756:27831324:27831366-27832756:+	-0.155756	0.0384615
ENSG00000117758;SE:1:27810289-27811992:27812060-27812163:+	0.123003	0.00899101
ENSG00000118363;SE:11:74949399-74963595:74963687-74965034:+	0.110848	0.027972
ENSG00000118680;A5:18:3262784-3272884:3262756-3272884:+	0.724317	0.048951
ENSG00000118689;AF:6:108560866:108561829-108663455:108656346:108656538-108663455:+	-0.21375	0.016983
ENSG00000119013;A3:2:201072059-201072279:201072059-201072339:+	0.200297	0.023976
ENSG00000119013;SE:2:201072059-201072279:201072361-201078881:+	0.0931265	0.023976
ENSG00000119042;AF:2:199460532-199464921:199465167:199460532-199471014:199471266:-	-0.179116	0.0217283
ENSG00000119042;SE:2:199381820-199433338:199433514-199455869:-	-0.224313	0.0217283
ENSG00000119285;SE:1:236574333-236574661:236574903-236576219:-	-0.097259	0.0194805
ENSG00000119318;AF:9:107283279:107283695-107300141:107284053:107284187-107300141:+	0.0798529	0.031968
ENSG00000119328;SE:9:108934565-108935638:108935689-108936308:+	-0.0931455	0.047952
ENSG00000119689;AF:14:74881925:74882016-74889095:74885586:74885634-74889095:+	0.369709	0.020979
ENSG00000119689;MX:14:74882016-74885586:74885634-74889275:74882016-74889095:74889147-74889275:+	-0.280288	0.020979
ENSG00000119689;SE:14:74882016-74885586:74885634-74889095:+	-0.363511	0.020979
ENSG00000119729;AF:2:46541806:46541960-46576087:46542736:46543188-46576087:+	-0.512848	0.0499501
ENSG00000119729;AF:2:46542736:46543188-46576087:46543400:46543812-46576087:+	0.329437	0.0499501
ENSG00000119729;SE:2:46543188-46543754:46543812-46576087:+	-0.107073	0.0499501
ENSG00000119900;A3:6:71293379-71293530:71293379-71293533:+	-0.269264	0.035964
ENSG00000119900;AF:6:71288803:71289170-71293293:71291318:71291338-71293293:+	0.302106	0.035964
ENSG00000120253;MX:6:149736622-149738643:149738778-149743638:149736622-149742390:149742570-149743638:-	-0.389399	0.0454545
ENSG00000120253;SE:6:149736622-149738643:149738778-149742390:-	-0.136336	0.0454545
ENSG00000120254;AF:6:150865549:150866049-150876090:150866333:150866387-150876090:+	0.244097	0.0174825
ENSG00000120254;AF:6:150865679:150866049-150876090:150866333:150866387-150876090:+	0.525043	0
ENSG00000120533;A5:8:109334474-109336128:109334402-109336128:+	0.133501	0.0384615
ENSG00000120820;SE:12:104019676-104021357:104021491-104049895:-	-0.267594	0.0494505
ENSG00000120885;AF:8:27610600-27611146:27611431:27610600-27611601:27611751:-	-0.474606	0.0499501
ENSG00000120885;AF:8:27610600-27611601:27611751:27610600-27614655:27614690:-	0.536903	0.0499501
ENSG00000120885;AF:8:27610600-27611601:27611751:27610600-27614655:27614700:-	0.554968	0.0499501
ENSG00000121039;AF:8:73294612:73295578-73297194:73295839:73295882-73297194:+	0.291375	0.012987
ENSG00000121039;AF:8:73295516:73295578-73297194:73295839:73295882-73297194:+	0.462226	0.0174825
ENSG00000121481;AF:1:185045364:185045649-185087552:185046096:185046295-185087552:+	-0.184852	0.011988
ENSG00000121486;AF:1:185151935-185156478:185156981:185151935-185156984:185157072:-	-0.243891	0.001998
ENSG00000121644;AF:1:244652935:244653355-244686597:244653751:244654025-244686597:+	0.063483	0.043956
ENSG00000121644;AF:1:244653103:244653355-244686597:244653751:244654025-244686597:+	0.355712	0.020979
ENSG00000121864;AF:3:179322991:179323291-179327561:179325153:179325322-179327561:+	0.835861	0.0104895
ENSG00000121900;A3:1:32895743-32895910:32895644-32895910:-	0.0912843	0.03996
ENSG00000121900;A3:1:32895743-32898126:32895644-32898126:-	0.525532	0.0292208
ENSG00000121900;SE:1:32895743-32895910:32895969-32898126:-	-0.153603	0.026973
ENSG00000121905;AL:1:32893629-32893765:32894143:32893629-32898045:32898441:+	0.801209	0.0154845
ENSG00000121931;SE:1:110950123-110951288:110952815-110963621:-	0.227947	0.0014985
ENSG00000122126;SE:X:129576552-129584344:129584367-129587002:+	-0.148961	0.047952
ENSG00000122203;A3:5:176359918-176361602:176359567-176361602:-	-0.425985	0.0124875
ENSG00000122203;MX:5:176355749-176359481:176359567-176361602:176355749-176359811:176359918-176361602:-	0.344658	0
ENSG00000122203;SE:5:176355749-176359481:176359567-176361602:-	0.571063	0.00333
ENSG00000122203;SE:5:176359567-176359811:176359918-176361602:-	-0.217674	0.00333
ENSG00000122378;AF:10:80407829:80407956-80420466:80408493:80408643-80420466:+	-0.337122	0.0464535
ENSG00000122378;AF:10:80407829:80407956-80420466:80413819:80413876-80420466:+	-0.420075	0.0464535
ENSG00000122435;SE:1:100139711-100140182:100140251-100140408:+	-0.134203	0.020979
ENSG00000122778;A3:7:138838160-138840133:138838112-138840133:-	0.205929	0.036963
ENSG00000122783;AL:7:135165829:135166871-135167732:135167363:135167408-135167732:-	-0.285626	0.0194805
ENSG00000122786;AF:7:134745467:134745572-134843884:134779650:134779749-134843884:+	0.565366	0.014985
ENSG00000122786;AF:7:134745467:134745572-134843884:134779678:134779749-134843884:+	0.437645	0.014985
ENSG00000123064;SE:12:113163274-113164067:113164285-113165644:-	0.109709	0.0499501
ENSG00000123143;AF:19:14433357:14433542-14441143:14440260:14440329-14441143:+	0.176688	0.013986
ENSG00000123472;AF:1:46665364-46665647:46665855:46665364-46668057:46668427:-	-0.845596	0.0194805
ENSG00000123562;A3:X:103678620-103684681:103678600-103684681:-	-0.211384	0.003663
ENSG00000123562;A3:X:103678651-103684681:103678620-103684681:-	0.114195	0.0141287
ENSG00000123562;A3:X:103678651-103685171:103678600-103685171:-	0.0553038	0.0208791
ENSG00000123562;AF:X:103685260-103686631:103686668:103685260-103687989:103688027:-	-0.524132	0
ENSG00000123562;AF:X:103685260-103686631:103686668:103685260-103687989:103688038:-	-0.467188	0
ENSG00000123562;AF:X:103685260-103686631:103686668:103685260-103687989:103688041:-	-0.519299	0
ENSG00000123562;AF:X:103685260-103686631:103686668:103685260-103687989:103688064:-	-0.236584	0.003663
ENSG00000123562;AF:X:103685260-103686631:103686668:103685260-103687989:103688122:-	-0.601732	0
ENSG00000123562;AF:X:103685260-103686631:103686668:103685260-103687989:103688158:-	-0.574398	0
ENSG00000123562;AF:X:103685260-103686631:103686684:103685260-103687989:103688027:-	-0.0857667	0.018315
ENSG00000123562;AF:X:103685260-103686631:103686684:103685260-103687989:103688064:-	0.0418762	0.0457143
ENSG00000123562;AF:X:103685260-103686631:103686684:103685260-103687989:103688158:-	-0.0992466	0.0180995
ENSG00000123562;AF:X:103685260-103686631:103686705:103685260-103687989:103688027:-	-0.240067	0.00274725
ENSG00000123562;AF:X:103685260-103686631:103686705:103685260-103687989:103688038:-	-0.16719	0.032967
ENSG00000123562;AF:X:103685260-103686631:103686705:103685260-103687989:103688041:-	-0.211384	0.003663
ENSG00000123562;AF:X:103685260-103686631:103686705:103685260-103687989:103688064:-	-0.0555107	0.0448718
ENSG00000123562;AF:X:103685260-103686631:103686705:103685260-103687989:103688122:-	-0.335296	0.003663
ENSG00000123562;AF:X:103685260-103686631:103686705:103685260-103687989:103688158:-	-0.291842	0.00274725
ENSG00000123562;AF:X:103685260-103686631:103686709:103685260-103687989:103688027:-	-0.102558	0.0161172
ENSG00000123562;AF:X:103685260-103686631:103686709:103685260-103687989:103688064:-	0.0589601	0.0430005
ENSG00000123562;AF:X:103685260-103686631:103686709:103685260-103687989:103688158:-	-0.132799	0.0101437
ENSG00000123562;AF:X:103685260-103686631:103686816:103685260-103687989:103688027:-	-0.0844931	0.0208213
ENSG00000123562;AF:X:103685260-103686631:103686816:103685260-103687989:103688064:-	0.0632202	0.0324437
ENSG00000123562;AF:X:103685260-103686631:103686816:103685260-103687989:103688158:-	-0.105812	0.0164835
ENSG00000123562;AF:X:103685260-103686631:103686818:103685260-103687989:103688064:-	0.17746	0
ENSG00000123575;A5:X:104188306-104189608:104188177-104189608:+	0.0809648	0.0384615
ENSG00000123595;SE:X:13689288-13703814:13703902-13708721:+	-0.122021	0.0464535
ENSG00000123739;A5:4:109717713-109718683:109717713-109718689:-	-0.161965	0.015984
ENSG00000123739;SE:4:109717713-109718689:109718759-109729602:-	0.362383	0.015984
ENSG00000123933;A3:4:2255351-2257982:2255294-2257982:-	-0.266981	0.0314685
ENSG00000124006;AF:2:219568324-219570221:219571289:219568324-219571394:219571464:-	0.450051	0.00549451
ENSG00000124160;SE:20:46070536-46079387:46079453-46089817:-	-0.173445	0.00799201
ENSG00000124193;SE:20:43458509-43459153:43459420-43459771:+	0.138561	0.002997
ENSG00000124226;SE:20:49946250-49949248:49949355-49952076:+	-0.102528	0.0224775
ENSG00000124422;A5:17:21028674-21043321:21028674-21043626:-	0.54257	0.00865801
ENSG00000124422;AF:17:21028674-21042220:21042273:21028674-21043626:21043760:-	0.594791	0
ENSG00000124422;AF:17:21028674-21042665:21043039:21028674-21043626:21043760:-	0.257257	0
ENSG00000124486;A5:X:41229827-41230501:41229779-41230501:+	-0.0786361	0.0224775
ENSG00000124802;AL:6:8073360:8073510-8090186:8078494:8078740-8090186:-	-0.331391	0.027972
ENSG00000125445;A3:17:75261983-75262463:75261983-75262497:+	0.0884089	0.02997
ENSG00000125457;AF:17:75270245-75270943:75271133:75270245-75271144:75271218:-	-0.486394	0.025974
ENSG00000125458;A5:17:75130867-75130965:75130867-75131045:-	-0.133913	0.03996
ENSG00000125505;AF:19:54188511-54189191:54189295:54188511-54189338:54189815:-	-0.358755	0.02997
ENSG00000125505;SE:19:54183680-54187161:54187287-54188217:-	0.266764	0.02997
ENSG00000125676;AL:X:123600562:123601338-123610918:123602100:123603748-123610918:-	-0.220949	0.0472028
ENSG00000125676;AL:X:123600562:123601338-123610918:123603449:123603748-123610918:-	-0.250357	0.0314685
ENSG00000125676;AL:X:123600562:123601338-123610918:123610198:123610293-123610918:-	-0.267039	0.0134865
ENSG00000125676;AL:X:123601209:123601338-123610918:123601880:123603748-123610918:-	0.186962	0.0485514
ENSG00000125676;AL:X:123601880:123603748-123610918:123610198:123610293-123610918:-	-0.165897	0.0314685
ENSG00000125691;AF:17:38853105-38853302:38853428:38853105-38853698:38853737:-	0.169448	0.017982
ENSG00000125779;A5:20:3908278-3910577:3908135-3910577:+	-0.181171	0.047952
ENSG00000125779;AF:20:3888839:3888904-3907926:3889095:3889728-3907926:+	-0.35009	0.047952
ENSG00000125779;AF:20:3888839:3888904-3907926:3889389:3889728-3907926:+	-0.193337	0.047952
ENSG00000125779;AF:20:3889095:3889728-3907926:3889816:3889932-3907926:+	0.355974	0.047952
ENSG00000125779;AF:20:3889389:3889728-3907926:3889816:3889932-3907926:+	0.199968	0.047952
ENSG00000125812;SE:20:23365747-23367003:23367097-23368762:+	-0.172088	0.033966
ENSG00000125870;A5:20:16730164-16731668:16730064-16731668:+	-0.058092	0.0324675
ENSG00000125871;SE:20:17970370-17975684:17975903-17988166:+	-0.106427	0.021978
ENSG00000125871;SE:20:17970370-17988166:17988298-17989939:+	0.199519	0.021978
ENSG00000125875;RI:20:441588:441689-441857:442043:-	-0.129417	0.0424575
ENSG00000125895;AF:20:1181587-1183771:1184473:1181587-1185138:1185415:-	-0.364543	0.00799201
ENSG00000125952;AL:14:65075124:65076663-65077913:65077301:65077428-65077913:-	-0.168126	0.0499501
ENSG00000125952;AL:14:65075544:65076663-65077913:65077301:65077428-65077913:-	-0.415304	0.0499501
ENSG00000125952;SE:14:65093815-65101546:65101572-65102304:-	-0.114135	0.0499501
ENSG00000126016;A3:X:112823188-112825072:112823144-112825072:-	-0.187009	0.013986
ENSG00000126261;AF:19:34428484:34428570-34430576:34428876:34429223-34430576:+	-0.105418	0.023976
ENSG00000126261;SE:19:34428570-34430093:34430186-34430576:+	0.123117	0.028971
ENSG00000126261;SE:19:34428570-34430576:34430659-34431861:+	-0.174663	0.011988
ENSG00000126391;SE:11:65387121-65389361:65389528-65393573:+	0.295884	0.02997
ENSG00000126453;SE:19:49669115-49670216:49670488-49673698:+	0.126213	0.044955
ENSG00000126456;AF:19:49663514-49664674:49665169:49663514-49665631:49665875:-	1	0
ENSG00000126456;SE:19:49663514-49664674:49664846-49665631:-	0.353481	0.0324675
ENSG00000126698;SE:1:28229023-28230131:28230252-28232921:-	0.0568509	0.0154845
ENSG00000126777;AL:14:55679685-55680686:55680718:55679685-55684099:55684260:+	0.381443	0.0134865
ENSG00000126790;A5:14:59479351-59483680:59479351-59483809:-	0.32867	0.0323427
ENSG00000126790;AF:14:59479351-59483490:59483685:59479351-59483809:59484430:-	0.325612	0.0323427
ENSG00000126790;AL:14:59472617:59473090-59475869:59474454:59474526-59475869:-	-0.325612	0.0323427
ENSG00000126790;SE:14:59473090-59474439:59474526-59475869:-	0.332086	0.0323427
ENSG00000127022;A3:5:179726759-179728591:179726759-179729360:+	0.14635	0.0181069
ENSG00000127022;AF:5:179698417:179698603-179705679:179698906:179699102-179705679:+	0.147151	0.0181069
ENSG00000127022;AL:5:179726759-179728591:179728682:179726759-179729360:179729649:+	0.436089	0
ENSG00000127022;AL:5:179726759-179728591:179728907:179726759-179729360:179729649:+	0.407678	0
ENSG00000127080;A3:9:92635308-92638001:92635246-92638001:-	-0.154453	0.0404595
ENSG00000127481;AF:1:19076902-19077785:19077827:19076902-19077976:19081306:-	-0.49427	0.0454545
ENSG00000127554;A5:16:1984943-1985866:1984476-1985866:+	-0.311423	0.00799201
ENSG00000127554;AF:16:1984207:1984476-1985866:1984711:1984943-1985866:+	0.2258	0.015318
ENSG00000127554;SE:16:1984476-1984747:1984943-1985866:+	-0.16891	0.015318
ENSG00000127837;AF:2:218269534-218269659:218269710:218269534-218269966:218270088:-	0.179103	0.025641
ENSG00000127837;AF:2:218269534-218269659:218269710:218269534-218269966:218270145:-	0.210276	0.0034965
ENSG00000127837;AF:2:218269534-218269659:218269710:218269534-218269966:218270257:-	0.0900641	0.025641
ENSG00000128016;AF:19:39406813:39406928-39407743:39407439:39407481-39407743:+	0.450618	0.0104895
ENSG00000128016;AF:19:39406857:39407109-39407743:39407439:39407481-39407743:+	0.716331	0.0112388
ENSG00000128050;A5:4:56435975-56436262:56435928-56436262:+	-0.0572366	0.046953
ENSG00000128185;SE:22:20315476-20316119:20316219-20319639:-	0.10572	0.012987
ENSG00000128272;RI:22:39520564:39520751-39521354:39521671:+	0.0349142	0.015984
ENSG00000128713;AF:2:176104216:176104626-176108907:176107286:176108136-176108907:+	-0.078353	0.034965
ENSG00000128881;A3:15:42872696-42878549:42872677-42878549:-	-0.409731	0.0393357
ENSG00000128881;A3:15:42872758-42878549:42872696-42878549:-	0.367271	0.0374625
ENSG00000128881;AF:15:42878684-42919759:42919788:42878684-42920438:42920761:-	0.409731	0.0393357
ENSG00000128881;SE:15:42830078-42840360:42840433-42872611:-	0.385672	0.0374625
ENSG00000128951;A5:15:48331795-48332268:48331479-48332268:+	0.170559	0.038961
ENSG00000128951;AF:15:48331095:48331191-48332268:48331405:48331479-48332268:+	-0.154263	0.0238095
ENSG00000128951;AF:15:48331095:48331191-48332268:48331423:48331795-48332268:+	-0.241066	0.0238095
ENSG00000128951;AF:15:48331095:48331191-48332268:48331456:48331726-48332268:+	-0.175282	0.0238095
ENSG00000129315;SE:12:48695829-48695999:48696162-48698138:-	-0.157127	0.0124875
ENSG00000129460;AL:14:23477560-23478007:23478074:23477560-23509340:23509862:+	0.513308	0.0434565
ENSG00000129460;RI:14:23475171:23475308-23476029:23476152:+	-0.436148	0.0434565
ENSG00000129518;A5:14:34536275-34539256:34536275-34539555:-	0.0828907	0.028971
ENSG00000129810;A5:3:20171232-20174249:20171232-20175005:-	0.172447	0.0224775
ENSG00000129810;SE:3:20171232-20174249:20175055-20176601:-	0.239674	0.014985
ENSG00000129911;AF:19:1854760-1862794:1862858:1854760-1863041:1863568:-	0.295077	0.0044955
ENSG00000129968;RI:19:1877508:1877687-1879921:1880115:-	-0.210292	0.0104895
ENSG00000130204;A3:19:44891314-44891407:44891314-44891410:+	0.439877	0.001998
ENSG00000130559;SE:9:135862608-135865332:135865364-135866456:-	0.333566	0.017982
ENSG00000130713;A3:9:130700935-130702134:130700935-130702188:+	-0.107742	0.0499501
ENSG00000130713;SE:9:130697627-130698162:130698251-130699329:+	0.145468	0.03996
ENSG00000130723;SE:9:131473724-131474454:131476535-131477744:+	-0.176695	0.00899101
ENSG00000130723;SE:9:131492260-131494405:131494486-131495740:+	0.10952	0.011988
ENSG00000130726;A3:19:58548776-58548862:58548776-58548886:+	0.10153	0.02997
ENSG00000130821;AF:X:153688099:153688836-153690375:153689467:153689599-153690375:+	-0.118537	0.035964
ENSG00000130829;AF:X:153642534:153642611-153647919:153647196:153647425-153647919:+	-0.26038	0.00949051
ENSG00000130829;SE:X:153642611-153647452:153647666-153647919:+	0.203615	0.00949051
ENSG00000131188;AF:5:177446827:177446960-177454829:177448334:177448407-177454829:+	0.245177	0.03996
ENSG00000131375;A3:3:15247457-15250931:15247457-15250975:+	-0.105262	0.02997
ENSG00000131375;SE:3:15206597-15210802:15210922-15212104:+	0.141066	0.0274725
ENSG00000131375;SE:3:15240853-15241453:15241588-15242178:+	-0.135141	0.0274725
ENSG00000131473;AF:17:41913900-41918880:41918962:41913900-41930358:41930542:-	-0.382768	0.01665
ENSG00000131473;AF:17:41913900-41918880:41919022:41913900-41930358:41930542:-	0.120488	0.01665
ENSG00000131473;SE:17:41893174-41896620:41896649-41897749:-	-0.130221	0.00799201
ENSG00000131503;SE:5:140529796-140535362:140535538-140537389:+	-0.274345	0.041958
ENSG00000131966;A5:14:58211410-58213641:58211392-58213641:+	-0.22199	0.047952
ENSG00000131979;RI:14:54842008:54843054-54844001:54844143:-	-0.368297	0.0424575
ENSG00000132341;A5:12:130872629-130872836:130872126-130872836:+	0.295827	0.00499501
ENSG00000132361;AF:17:2704564-2711053:2711198:2704564-2711562:2711795:-	-0.248597	0.047952
ENSG00000132361;AF:17:2704564-2711562:2711633:2704564-2711929:2712020:-	-0.264146	0.0404595
ENSG00000132361;SE:17:2695280-2695374:2695526-2696159:-	-0.216531	0.00899101
ENSG00000132388;SE:17:4289408-4296717:4296814-4307021:-	-0.116215	0.047952
ENSG00000132406;A5:4:4246343-4247601:4246343-4248106:-	0.0937512	0.03996
ENSG00000132463;AF:4:70836314-70838869:70839001:70836314-70839471:70839897:-	-0.308929	0.00799201
ENSG00000132463;AF:4:70836314-70839177:70839343:70836314-70839471:70839897:-	-0.215766	0.00799201
ENSG00000132463;RI:4:70825296:70825431-70826124:70826245:-	0.233579	0.00799201
ENSG00000132475;A5:17:75779184-75779647:75779184-75779657:-	0.049288	0.0454545
ENSG00000132475;AF:17:75779184-75779542:75779603:75779184-75779647:75779780:-	0.791886	0
ENSG00000132475;AF:17:75779184-75779542:75779603:75779184-75779657:75779778:-	0.302337	0
ENSG00000132475;AF:17:75779184-75779542:75779603:75779184-75779657:75779779:-	0.356468	0
ENSG00000132475;AF:17:75779184-75779542:75779603:75779184-75785376:75785486:-	0.806467	0
ENSG00000132475;AF:17:75779184-75779647:75779780:75779184-75785376:75785486:-	0.495935	0.0013986
ENSG00000132481;A5:17:75876813-75877851:75876813-75877874:-	-0.362901	0.0034965
ENSG00000132563;AF:5:138439087:138439240-138441016:138439682:138439826-138441016:+	-0.606833	0.01998
ENSG00000132591;SE:17:28856582-28857939:28857985-28858146:+	-0.139203	0.041958
ENSG00000132635;AF:20:2839933-2840211:2840671:2839933-2840866:2841190:-	0.606658	0.02997
ENSG00000132780;SE:1:45591270-45600385:45600457-45602255:+	0.0970619	0.0382118
ENSG00000132780;SE:1:45606591-45607321:45608337-45613169:+	0.163964	0.033966
ENSG00000133250;A5:19:8511024-8511476:8511024-8511486:-	0.488791	0.0464535
ENSG00000133315;SE:11:64000343-64015252:64015281-64151239:-	-0.169457	0.013986
ENSG00000133612;AF:7:151085867:151086009-151116793:151086742:151087072-151116793:+	-0.450482	0
ENSG00000133612;RI:7:151086742:151086786-151086895:151087072:+	0.649377	0
ENSG00000134086;SE:3:10142187-10146514:10146636-10149787:+	0.0983518	0.022977
ENSG00000134202;SE:1:109739493-109739833:109739908-109740240:-	0.079756	0.027972
ENSG00000134297;SE:12:45176433-45190794:45190961-45215940:-	0.284718	0.012987
ENSG00000134419;A5:16:18789118-18789897:18789118-18790244:-	-0.155501	0.02997
ENSG00000134419;AF:16:18789118-18789897:18790260:18789118-18790310:18790334:-	-0.142237	0.03996
ENSG00000134419;AF:16:18789118-18789897:18790260:18789118-18790310:18790362:-	-0.211429	0.00749251
ENSG00000134440;SE:18:57609443-57611637:57611707-57613602:-	-0.10655	0.047952
ENSG00000134759;AF:18:36129444:36129497-36133238:36129925:36130071-36133238:+	0.606033	0.0104895
ENSG00000134779;AL:18:36777647:36780188-36798449:36796926:36797050-36798449:-	-0.499049	0.048951
ENSG00000134779;AL:18:36782985:36783131-36798449:36796926:36797050-36798449:-	-0.262939	0.048951
ENSG00000134779;AL:18:36786573:36787079-36798449:36796926:36797050-36798449:-	-0.420208	0.020979
ENSG00000135316;AF:6:85641451-85642797:85642991:85641451-85643750:85643792:-	-0.109283	0.0164835
ENSG00000135316;AF:6:85641451-85642797:85643285:85641451-85643750:85643792:-	-0.068605	0.0404595
ENSG00000135446;AF:12:57751342-57751500:57751877:57751342-57752175:57752322:-	0.175106	0.024975
ENSG00000135476;A5:12:53268406-53268755:53268377-53268755:+	0.195378	0.01998
ENSG00000135476;RI:12:53288538:53288699-53289090:53289303:+	-0.0939282	0.048618
ENSG00000135476;SE:12:53284167-53285924:53286912-53287972:+	0.183542	0.01998
ENSG00000135535;AF:6:109379662-109381710:109381901:109379662-109382204:109382410:-	0.63341	0.039627
ENSG00000135535;AF:6:109379662-109381710:109381901:109379662-109382204:109382444:-	0.263097	0.039627
ENSG00000135535;AL:6:109367821:109368325-109370411:109368684:109369017-109370411:-	-0.63341	0.039627
ENSG00000135677;SE:12:64747918-64752698:64752757-64759085:-	-0.168277	0.0499501
ENSG00000135698;MX:16:82164194-82164652:82164741-82170125:82164194-82167540:82167597-82170125:-	0.796498	0.0404595
ENSG00000135821;AF:1:182388750-182391175:182391404:182388750-182391679:182392206:-	-0.288855	0.0499501
ENSG00000135829;SE:1:182854178-182855577:182855713-182856532:+	0.0612981	0.0434565
ENSG00000136045;A3:12:107692899-107692972:107692899-107693000:+	0.0803028	0.041958
ENSG00000136108;SE:13:52456607-52460896:52460974-52461058:+	-0.199788	0.0314685
ENSG00000136156;AF:13:48233206:48233477-48253808:48233599:48233645-48253808:+	0.167147	0.0224775
ENSG00000136295;SE:7:2647638-2647959:2648054-2649567:+	0.322573	0.00749251
ENSG00000136527;AF:3:185931852-185934429:185937420:185931852-185937825:185938013:-	0.56382	0
ENSG00000136527;SE:3:185926734-185931577:185931852-185937825:-	0.124199	0.0162338
ENSG00000136636;SE:1:215611921-215618088:215618154-215618886:+	-0.0693609	0.0394605
ENSG00000136709;AL:2:127726652:127726777-127763062:127735388:127738054-127763062:-	0.244662	0.027972
ENSG00000136715;AF:2:128026298-128027092:128027293:128026298-128027940:128028120:-	0.185775	0.025974
ENSG00000136715;SE:2:127955344-127977985:127978089-127986785:-	-0.176816	0.025974
ENSG00000136802;SE:9:128882250-128886015:128886121-128907157:+	0.38164	0.00599401
ENSG00000136937;SE:9:97641662-97643204:97643360-97645117:+	-0.14169	0.020979
ENSG00000136942;AL:9:124857883:124858067-124860183:124858469:124858537-124860183:-	-0.387644	0.00749251
ENSG00000137154;A5:9:19379618-19380088:19379618-19380190:-	0.0116574	0.0394605
ENSG00000137309;A5:6:34237317-34240737:34236963-34240737:+	0.488322	0
ENSG00000137309;A5:6:34240915-34242712:34240882-34242712:+	0.0678373	0.027972
ENSG00000137309;AF:6:34236873:34236963-34240737:34238791:34238957-34240737:+	-0.15547	0.0287712
ENSG00000137309;AF:6:34236873:34237317-34240737:34238791:34238957-34240737:+	0.27091	0.00799201
ENSG00000137309;SE:6:34236963-34237204:34237317-34240737:+	0.187452	0.00799201
ENSG00000137411;A5:6:30915037-30915156:30914344-30915156:+	-0.235227	0.047952
ENSG00000137492;AF:11:76365972-76368566:76368643:76365972-76380748:76380942:-	-0.131214	0.0134865
ENSG00000137492;AF:11:76365972-76368566:76368643:76365972-76380748:76380971:-	-0.410282	0.0014985
ENSG00000137807;SE:15:69440487-69440768:69441079-69444790:+	0.209133	0.027972
ENSG00000138069;SE:2:65091078-65097971:65098066-65104734:-	0.0840651	0.02997
ENSG00000138081;AF:2:47839769-47888626:47888719:47839769-47905489:47905568:-	-0.689839	0.00899101
ENSG00000138081;AF:2:47839769-47888626:47888719:47839769-47905489:47905793:-	-0.294509	0.00799201
ENSG00000138138;AF:10:87814612-87817795:87818160:87814612-87841187:87841343:-	0.146897	0.00899101
ENSG00000138182;A5:10:89701717-89705294:89701680-89705294:+	0.191995	0.017982
ENSG00000138326;SE:10:78037304-78040204:78040225-78040615:+	0.105869	0.03996
ENSG00000138448;AF:2:186590065:186590523-186602021:186600205:186600381-186602021:+	-0.134239	0.0464535
ENSG00000138600;AF:15:50749746-50764507:50764561:50749746-50765468:50765709:-	-0.196132	0.0324675
ENSG00000138621;MX:15:75028453-75043441:75043536-75048553:75028453-75044386:75044514-75048553:+	-0.381563	0.047952
ENSG00000138621;SE:15:75028453-75043441:75043536-75044386:+	-0.314693	0.047952
ENSG00000138621;SE:15:75028453-75044386:75044514-75048553:+	0.464649	0.047952
ENSG00000138629;A5:15:74458896-74461037:74458896-74461108:-	-0.104618	0.044955
ENSG00000138629;SE:15:74450859-74451436:74451520-74452296:-	0.103692	0.044955
ENSG00000138758;AL:4:77030970-77034497:77034821:77030970-77039073:77039115:+	0.759545	0
ENSG00000138758;AL:4:77030970-77034497:77034821:77030970-77039073:77039326:+	0.363331	0.0445804
ENSG00000138758;AL:4:77030970-77034497:77038614:77030970-77039073:77039115:+	0.235916	0
ENSG00000138758;SE:4:76949930-76987809:76987870-76995781:+	0.517983	0.0445804
ENSG00000138802;SE:4:109473186-109481677:109481781-109491327:+	-0.159616	0.032967
ENSG00000138867;A3:22:24543100-24543842:24543097-24543842:-	-0.231255	0.00974026
ENSG00000138867;AF:22:24549001-24554949:24555316:24549001-24555615:24555935:-	0.22147	0.00974026
ENSG00000139117;AF:12:38874511-38905437:38905631:38874511-38907319:38907430:-	-0.290814	0.044955
ENSG00000139117;AF:12:38874511-38906142:38906269:38874511-38907319:38907430:-	-0.434543	0.044955
ENSG00000139218;A3:12:45922194-45922463:45919309-45922463:-	0.215649	0.024975
ENSG00000139218;AL:12:45919131:45919309-45922463:45922048:45922194-45922463:-	-0.541015	0.00999001
ENSG00000139370;A3:12:128810111-128814775:128810053-128814775:-	0.242215	0.043956
ENSG00000139370;AF:12:128815070-128819528:128819867:128815070-128823398:128823522:-	0.594018	0.043956
ENSG00000139370;SE:12:128809473-128809943:128810053-128814775:-	-0.302343	0.043956
ENSG00000139719;SE:12:122264199-122265636:122265725-122266307:-	0.187569	0.024975
ENSG00000139977;AF:14:57390544:57390705-57396752:57391301:57391506-57396752:+	0.359694	0.03996
ENSG00000139977;SE:14:57390705-57390957:57391728-57396752:+	-0.245683	0.03996
ENSG00000140299;AF:15:59682514-59688732:59688926:59682514-59689135:59689280:-	-0.833636	0.014985
ENSG00000140350;A3:15:68787535-68787770:68787495-68787770:-	-0.0814087	0.034632
ENSG00000140350;AF:15:68787919-68817385:68817615:68787919-68820698:68820868:-	-0.200257	0.037962
ENSG00000140350;AF:15:68787919-68817385:68817615:68787919-68820698:68820897:-	0.294089	0.0447552
ENSG00000140350;AF:15:68787919-68817550:68817599:68787919-68820698:68820868:-	-0.251168	0.00799201
ENSG00000140350;AF:15:68787919-68817550:68817599:68787919-68820698:68820895:-	0.12187	0.027972
ENSG00000140374;AF:15:76287945-76292431:76292491:76287945-76311350:76311414:-	0.421286	0.0104895
ENSG00000140374;SE:15:76216597-76217586:76217677-76225849:-	0.110446	0.048951
ENSG00000140374;SE:15:76287945-76292431:76292513-76311350:-	0.175762	0.048951
ENSG00000140382;AF:15:77420412:77420737-77458404:77458217:77458284-77458404:+	-0.650354	0.023976
ENSG00000140382;AF:15:77420651:77421004-77458404:77458217:77458284-77458404:+	-0.191239	0.023976
ENSG00000140382;AF:15:77420902:77421004-77458404:77458217:77458284-77458404:+	-0.608282	0.015984
ENSG00000140382;AF:15:77420935:77421004-77458404:77458217:77458284-77458404:+	-0.57405	0.025974
ENSG00000140391;A3:15:77055863-77056064:77055829-77056064:-	-0.0912561	0.0178571
ENSG00000140391;A5:15:77056255-77070892:77056255-77071005:-	0.178805	0
ENSG00000140391;AF:15:77056255-77070892:77071109:77056255-77083847:77083984:-	-0.10304	0.0178571
ENSG00000140391;AF:15:77056255-77071005:77071122:77056255-77083847:77083984:-	-0.280344	0.012987
ENSG00000140398;AL:15:75347473-75347959:75348222:75347473-75348884:75349690:+	0.477946	0.0154845
ENSG00000140443;A3:15:98924684-98929558:98924684-98929561:+	0.347865	0.0134865
ENSG00000140474;AF:15:74842420-74842535:74842676:74842420-74843004:74843193:-	-0.585303	0.01998
ENSG00000140474;AF:15:74842420-74842546:74842698:74842420-74843004:74843193:-	-0.729395	0
ENSG00000140474;RI:15:74840234:74840316-74840498:74840641:-	-0.295579	0.00999001
ENSG00000140521;AF:15:89333913-89334367:89334444:89333913-89334685:89334861:-	0.16172	0.023976
ENSG00000140525;AF:15:89243949:89244033-89247629:89244250:89244280-89247629:+	-0.621308	0.0335664
ENSG00000140525;AF:15:89243973:89244033-89247629:89244250:89244280-89247629:+	-0.188576	0.0335664
ENSG00000140525;AF:15:89243975:89244067-89247629:89244250:89244280-89247629:+	-0.142607	0.0402098
ENSG00000140525;AF:15:89243990:89244044-89247629:89244250:89244280-89247629:+	-0.328401	0.0335664
ENSG00000140525;AF:15:89244004:89244033-89247629:89244250:89244280-89247629:+	-0.538509	0.0335664
ENSG00000140525;SE:15:89305698-89306010:89306194-89307476:+	0.332249	0.0335664
ENSG00000140545;SE:15:88899532-88899656:88899811-88901551:-	0.150647	0.0314685
ENSG00000140612;MX:15:84670782-84679226:84679287-84680713:84670782-84679932:84679969-84680713:-	-0.266609	0.00549451
ENSG00000140612;SE:15:84670782-84679226:84679287-84680713:-	0.127626	0.0128205
ENSG00000140612;SE:15:84670782-84679932:84679969-84680713:-	0.166698	0.00824176
ENSG00000140931;AF:16:66604310:66604449-66608309:66604664:66604952-66608309:+	-0.381567	0.025974
ENSG00000141428;A5:18:35972907-35974896:35972840-35974896:+	0.0852774	0.048951
ENSG00000141480;MX:17:4710744-4715973:4716033-4716412:4710744-4716147:4716191-4716412:+	-0.358505	0.037962
ENSG00000141504;A5:17:7627414-7627553:7627414-7627570:-	-0.159882	0.0494505
ENSG00000141522;AF:17:81869957-81870636:81870974:81869957-81871298:81871326:-	0.325079	0.020979
ENSG00000141522;AF:17:81869957-81870636:81870974:81869957-81871298:81871337:-	0.329303	0.0104895
ENSG00000141522;AF:17:81869957-81870636:81870974:81869957-81871298:81871378:-	0.296046	0.0157343
ENSG00000141542;SE:17:82658134-82658491:82658562-82659580:-	0.356762	0.038961
ENSG00000141542;SE:17:82658134-82658491:82658713-82659580:-	0.255401	0.038961
ENSG00000141569;AF:17:75892850-75896002:75896050:75892850-75896524:75896558:-	-0.301976	0.047952
ENSG00000141696;SE:17:41808004-41809706:41809834-41810863:-	0.16854	0.0124875
ENSG00000141756;A5:17:41820049-41820269:41819675-41820269:+	-0.0824984	0.035964
ENSG00000141756;SE:17:41813279-41817058:41817203-41818089:+	0.0901565	0.035964
ENSG00000141759;SE:18:79973856-79976718:79976787-79977598:-	0.258226	0.00324675
ENSG00000141759;SE:18:79973856-79977598:79977701-79988240:-	-0.270544	0.00324675
ENSG00000141759;SE:18:79977701-79985797:79985866-79986602:-	-0.422197	0.00649351
ENSG00000141858;AF:19:14089362-14089785:14090708:14089362-14090938:14091036:-	0.142241	0.00549451
ENSG00000141867;AF:19:15273133-15280264:15280451:15273133-15331836:15331906:-	-0.144573	0.044955
ENSG00000141867;AF:19:15273133-15331836:15331906:15273133-15332290:15332540:-	0.212783	0.044955
ENSG00000142039;AF:19:41310189:41310356-41316384:41310801:41311015-41316384:+	-0.0930124	0.026973
ENSG00000142166;AF:21:33324477:33324638-33335524:33324904:33325131-33335524:+	0.0595756	0.037962
ENSG00000142166;AF:21:33324477:33324638-33335524:33324973:33325131-33335524:+	0.0683652	0.037962
ENSG00000142230;AF:19:47130782:47130858-47143494:47130859:47131028-47143494:+	-0.190743	0.0274725
ENSG00000142676;A3:1:23691829-23692609:23691829-23692612:+	-0.0309539	0.0277223
ENSG00000142676;A5:1:23692060-23692609:23691829-23692609:+	-0.0362055	0.0277223
ENSG00000143013;AF:1:87328468:87329244-87332013:87331668:87331814-87332013:+	0.159471	0.014985
ENSG00000143061;SE:1:116604025-116606492:116606551-116607942:-	-0.309765	0.0144855
ENSG00000143106;AL:1:109411953:109413135-109415237:109414809:109414904-109415237:-	-0.140363	0.02997
ENSG00000143252;SE:1:161323670-161326651:161326768-161328396:+	0.0646136	0.037962
ENSG00000143252;SE:1:161323670-161328396:161328497-161340594:+	-0.0973128	0.037962
ENSG00000143252;SE:1:161328497-161339562:161339588-161340594:+	0.0404689	0.047952
ENSG00000143252;SE:1:161340655-161356677:161356840-161362329:+	0.0644245	0.037962
ENSG00000143294;A5:1:156768239-156782282:156767583-156782282:+	-0.135381	0.020979
ENSG00000143294;AF:1:156750610:156750731-156782282:156767553:156767583-156782282:+	-0.186974	0.032967
ENSG00000143321;A5:1:156745373-156752038:156745373-156752229:-	-0.315799	0.0022977
ENSG00000143321;AF:1:156745373-156747435:156747471:156745373-156752038:156752233:-	0.379164	0.0022977
ENSG00000143321;AF:1:156745373-156751343:156751496:156745373-156752038:156752233:-	0.141709	0.037748
ENSG00000143321;AF:1:156745373-156751343:156751544:156745373-156752038:156752233:-	0.141645	0.037748
ENSG00000143321;AF:1:156745373-156751343:156751598:156745373-156752038:156752233:-	0.396741	0.0022977
ENSG00000143321;AF:1:156745373-156751343:156751744:156745373-156752038:156752233:-	0.335867	0
ENSG00000143321;RI:1:156742110:156743012-156743171:156743455:-	-0.396741	0.0022977
ENSG00000143337;AF:1:179882042:179882977-179884692:179883962:179884028-179884692:+	-0.275619	0.045288
ENSG00000143337;AF:1:179882312:179882977-179884692:179883962:179884028-179884692:+	-0.826276	0.045288
ENSG00000143337;AF:1:179882696:179882977-179884692:179883962:179884028-179884692:+	-0.29624	0.045288
ENSG00000143374;AF:1:150491458:150491511-150492411:150491589:150491662-150492411:+	0.380338	0.020979
ENSG00000143374;SE:1:150491511-150491598:150491662-150492411:+	-0.103405	0.0431235
ENSG00000143374;SE:1:150491511-150492411:150492489-150497530:+	0.396091	0.0314685
ENSG00000143401;AF:1:150231926-150234579:150234678:150231926-150235733:150235955:-	0.455316	0.020979
ENSG00000143401;AF:1:150231926-150234579:150234678:150231926-150235733:150236085:-	0.606587	0.020979
ENSG00000143401;MX:1:150226795-150229072:150229237-150231777:150226795-150230571:150230693-150231777:-	0.489684	0.020979
ENSG00000143401;MX:1:150229237-150230571:150230693-150235733:150229237-150231777:150231926-150235733:-	-0.552579	0.020979
ENSG00000143476;AL:1:212101084-212102842:212105006:212101084-212107355:212107400:+	-0.117543	0.045954
ENSG00000143515;AF:1:154325553:154325702-154328105:154327800:154327861-154328105:+	0.115983	0.047952
ENSG00000143543;A3:1:153977013-153977170:153976922-153977170:-	-0.216721	0.0164835
ENSG00000143543;A5:1:153976922-153977170:153976922-153977339:-	-0.284786	0.023976
ENSG00000143549;SE:1:154173201-154176115:154176179-154182988:-	-0.18085	0.041958
ENSG00000143553;SE:1:153658886-153659138:153659184-153659448:+	-0.0878735	0.035964
ENSG00000143742;AL:1:225783368-225786862:225786969:225783368-225789034:225789093:+	0.128008	0.026973
ENSG00000143748;SE:1:224303857-224304736:224304812-224305034:-	-0.122741	0.034965
ENSG00000143748;SE:1:224308263-224311800:224311857-224317694:-	-0.130593	0.034965
ENSG00000143748;SE:1:224317930-224326391:224326464-224330071:-	-0.125702	0.034965
ENSG00000143753;AF:1:224175756:224175947-224189577:224183675:224183831-224189577:+	-0.32477	0.044955
ENSG00000143756;MX:1:224130581-224134074:224134212-224157352:224130581-224153142:224153337-224157352:+	-0.422951	0
ENSG00000143756;SE:1:224130581-224134074:224134212-224153142:+	-0.212352	0.00374625
ENSG00000143756;SE:1:224134212-224153142:224153337-224157352:+	0.0943053	0.024975
ENSG00000143774;AF:1:228140298:228140363-228145511:228141123:228141288-228145511:+	-0.494161	0
ENSG00000143774;AF:1:228140298:228140363-228145511:228144328:228144752-228145511:+	-0.485415	0
ENSG00000143889;AF:2:38591648-38599898:38600026:38591648-38602438:38603036:-	-0.79111	0.014985
ENSG00000143947;AF:2:55231903:55232108-55232808:55232402:55232708-55232808:+	0.102797	0.026973
ENSG00000143947;AF:2:55231903:55232108-55232808:55232689:55232708-55232808:+	0.0886723	0.026973
ENSG00000144306;A5:2:174396293-174398275:174395989-174398275:+	-0.390116	0.0487013
ENSG00000144306;AL:2:174396293-174397336:174397404:174396293-174398275:174398314:+	0.42009	0.0487013
ENSG00000144381;AF:2:197498850-197499782:197499822:197498850-197500160:197500274:-	0.249226	0.0454545
ENSG00000144381;AF:2:197498850-197499782:197499879:197498850-197500160:197500274:-	0.129562	0.0454545
ENSG00000144455;SE:3:4362254-4376330:4376389-4410865:-	-0.328194	0.014985
ENSG00000144713;A3:3:12840341-12841494:12840242-12841494:-	0.0737457	0.0314685
ENSG00000144744;SE:3:69077918-69080112:69080153-69080334:-	-0.0903567	0.015984
ENSG00000144827;SE:3:111979203-111986264:111986375-111986914:+	-0.567313	0.00899101
ENSG00000145782;AF:5:115832664-115834918:115835161:115832664-115837628:115837781:-	-0.318897	0.0424575
ENSG00000145782;AF:5:115832664-115837628:115837781:115832664-115841390:115841565:-	0.374314	0.033966
ENSG00000145860;AF:5:159203656-159207475:159207634:159203656-159209231:159209551:-	0.655426	0.021978
ENSG00000145860;AF:5:159203656-159209231:159209551:159203656-159209853:159210053:-	-0.518749	0.021978
ENSG00000146232;SE:6:44261848-44262560:44262662-44264982:-	-0.225317	0.0499501
ENSG00000146278;A5:6:89081434-89083753:89080973-89083753:+	0.176762	0.0194805
ENSG00000146457;A5:6:159750010-159753460:159748369-159753460:+	-0.125231	0.0275974
ENSG00000146457;AF:6:159725585:159727333-159736258:159727500:159727703-159736258:+	-0.140797	0.0275974
ENSG00000146457;AF:6:159726996:159727333-159736258:159727500:159727703-159736258:+	-0.164677	0.0275974
ENSG00000146457;AF:6:159726998:159727333-159736258:159727500:159727703-159736258:+	-0.180844	0.0275974
ENSG00000146707;A3:7:76618615-76625522:76618300-76625522:-	-0.28172	0.046953
ENSG00000146707;RI:7:76618183:76618300-76618497:76618615:-	-0.473222	0.046953
ENSG00000146733;A5:7:56034154-56051138:56034154-56051314:-	0.258707	0.0202298
ENSG00000146733;AF:7:56034154-56051138:56051288:56034154-56051314:56051467:-	0.363609	0.041958
ENSG00000146733;SE:7:56034154-56043148:56043261-56051314:-	0.573129	0.0202298
ENSG00000147082;AF:X:50204495:50204610-50284542:50204765:50204950-50284542:+	-0.498011	0.0244755
ENSG00000147155;A3:X:48521907-48523699:48521907-48523754:+	-0.275896	0.00599401
ENSG00000147155;A3:X:48521907-48523754:48521907-48523923:+	0.187855	0.00749251
ENSG00000147162;A3:X:71533336-71536178:71533336-71536208:+	-0.0694363	0.041958
ENSG00000147162;RI:X:71544567:71544635-71547907:71548023:+	0.0703055	0.041958
ENSG00000147224;SE:X:107639478-107640902:107641000-107642366:+	-0.0892264	0.017982
ENSG00000147274;AL:X:136872275:136872345-136875086:136873461:136874452-136875086:-	0.121031	0.041958
ENSG00000147548;A5:8:38279681-38281467:38279681-38281500:-	-0.182589	0.0487013
ENSG00000147548;AF:8:38348215-38380610:38380821:38348215-38381590:38381731:-	-0.396344	0.0487013
ENSG00000147548;AF:8:38348215-38380610:38380821:38348215-38381799:38381846:-	-0.315161	0.0487013
ENSG00000147548;AF:8:38348215-38381590:38381731:38348215-38381799:38382272:-	0.119871	0.0487013
ENSG00000147649;AF:8:97691019:97691188-97713662:97706412:97706750-97713662:+	0.713456	0.0224775
ENSG00000147649;SE:8:97691188-97706626:97706750-97713662:+	-0.153611	0.02997
ENSG00000147677;SE:8:116658980-116689069:116689140-116726016:-	-0.122519	0.032967
ENSG00000147804;SE:8:144412946-144413237:144413389-144413513:-	0.219214	0.027972
ENSG00000147905;AF:9:37326924:37327023-37327799:37327320:37327462-37327799:+	0.999856	0.002997
ENSG00000148334;A5:9:128125441-128127439:128125441-128128055:-	0.254891	0.0124875
ENSG00000148334;A5:9:128125441-128127439:128125441-128128248:-	0.350419	0.00999001
ENSG00000148334;AF:9:128125441-128127439:128127675:128125441-128128055:128128188:-	0.452209	0.02442
ENSG00000148334;AF:9:128125441-128127439:128127675:128125441-128128248:128128395:-	0.921271	0.0124875
ENSG00000148334;AF:9:128125441-128127439:128127675:128125441-128128248:128128462:-	0.686371	0.01665
ENSG00000148334;AF:9:128125441-128127439:128127717:128125441-128128055:128128188:-	0.415546	0.02442
ENSG00000148334;AF:9:128125441-128127439:128127717:128125441-128128248:128128395:-	0.919002	0.0124875
ENSG00000148334;AF:9:128125441-128127439:128127717:128125441-128128248:128128462:-	0.579145	0.02442
ENSG00000148334;AF:9:128125441-128128055:128128188:128125441-128128248:128128395:-	0.388665	0.038961
ENSG00000148334;RI:9:128125244:128125283-128125376:128125441:-	0.175014	0.013986
ENSG00000148429;AF:10:11527567-11532178:11532275:11527567-11573606:11573737:-	-0.289718	0.016983
ENSG00000148481;SE:10:15837318-15837542:15837633-15838228:-	0.120694	0.0194805
ENSG00000148481;SE:10:15837318-15838228:15838279-15841426:-	-0.224167	0.00499501
ENSG00000148773;A3:10:128101701-128102579:128101625-128102579:-	0.0828139	0.027972
ENSG00000148773;SE:10:128113602-128114928:128116007-128116491:-	0.176967	0.001998
ENSG00000149196;AF:11:86302211:86302478-86306245:86303356:86303460-86306245:+	0.320653	0.0333
ENSG00000149196;AF:11:86302223:86302478-86306245:86303356:86303460-86306245:+	0.132641	0.045954
ENSG00000149196;AF:11:86302251:86302478-86306245:86303356:86303460-86306245:+	0.356914	0.0333
ENSG00000149196;SE:11:86344721-86345094:86345198-86345584:+	-0.11654	0.0333
ENSG00000149273;AL:11:75404868-75405614:75405680:75404868-75421727:75422280:+	-0.245302	0
ENSG00000149273;MX:11:75401733-75402352:75402379-75404672:75401733-75404020:75404207-75404672:+	-0.155023	0
ENSG00000149499;A3:11:62602889-62603149:62602779-62603149:-	0.320883	0.023976
ENSG00000149925;AF:16:30064497:30064784-30067234:30065772:30065927-30067234:+	0.34694	0.02997
ENSG00000149929;SE:16:29993808-29993906:29994843-29995103:-	0.161453	0.033966
ENSG00000150753;AF:5:10250360:10250445-10254145:10250537:10250893-10254145:+	0.620401	0
ENSG00000150753;SE:5:10254205-10254766:10254838-10255955:+	0.360238	0
ENSG00000150768;A5:11:112025751-112026198:112025624-112026198:+	-0.083657	0.0314685
ENSG00000150779;SE:11:112085462-112085978:112086310-112086640:-	0.101523	0.0374625
ENSG00000151233;SE:12:42119171-42129759:42129851-42144426:-	-0.221669	0.014985
ENSG00000151640;SE:10:132197101-132198415:132198483-132198851:+	0.193172	0.048951
ENSG00000151640;SE:10:132202116-132202646:132202825-132203762:+	0.193172	0.048951
ENSG00000151725;SE:4:184697803-184700820:184700881-184702089:-	-0.186927	0.003996
ENSG00000152102;A5:2:131082657-131093214:131082657-131093332:-	0.129549	0.001998
ENSG00000152253;AL:2:168834132:168834222-168873585:168870894:168871555-168873585:-	0.185705	0.00699301
ENSG00000152520;SE:13:28177935-28197185:28197346-28220231:+	0.168988	0.0184815
ENSG00000152558;AF:11:102448868-102451202:102451231:102448868-102452524:102453044:-	0.165031	0
ENSG00000152601;AF:3:152268963:152269092-152299405:152298982:152299254-152299405:+	-0.425739	0.031968
ENSG00000152700;A5:5:134612756-134613014:134612756-134613076:-	-0.539198	0.0134865
ENSG00000152767;AF:13:98142562:98142777-98213220:98143098:98143492-98213220:+	-0.884796	0
ENSG00000153187;A3:1:244854503-244854973:244846706-244854973:-	-0.259591	0.0171828
ENSG00000153187;AL:1:244846625:244846706-244854973:244850297:244854503-244854973:-	0.289693	0.0214785
ENSG00000153187;AL:1:244846625:244846706-244854973:244850300:244854503-244854973:-	0.187067	0.0161089
ENSG00000153187;AL:1:244846625:244846706-244854973:244853406:244854503-244854973:-	0.282805	0.0161089
ENSG00000153187;AL:1:244846625:244846706-244854973:244853467:244854503-244854973:-	0.20067	0.0405705
ENSG00000153187;AL:1:244846625:244846706-244854973:244853752:244854503-244854973:-	0.102211	0.033752
ENSG00000153187;AL:1:244846625:244846706-244854973:244853939:244854503-244854973:-	0.164991	0.0402722
ENSG00000153187;AL:1:244846625:244846706-244854973:244854206:244854503-244854973:-	0.269873	0.0161089
ENSG00000153187;SE:1:244846706-244848788:244848856-244854973:-	-0.242636	0.0161089
ENSG00000153339;A3:18:31857982-31864627:31857720-31864627:-	0.140056	0.0254745
ENSG00000153339;A5:18:31931523-31942608:31931523-31942952:-	0.231713	0.0254745
ENSG00000153551;SE:3:32442013-32452392:32452473-32454241:+	0.267618	0.0494505
ENSG00000153560;SE:3:33396280-33396745:33396878-33397045:-	0.128795	0.013986
ENSG00000153560;SE:3:33402904-33408690:33408797-33409236:-	0.155739	0.00999001
ENSG00000153774;AL:16:75395135:75395209-75411825:75406572:75406698-75411825:-	0.469393	0.003996
ENSG00000153774;SE:16:75412754-75414578:75414695-75433289:-	-0.121198	0.015984
ENSG00000153933;A3:17:56862251-56862612:56862251-56862645:+	-0.232407	0.0364635
ENSG00000153976;AF:17:13496818-13555943:13556043:13496818-13600531:13601927:-	-0.227349	0.0154845
ENSG00000154370;SE:1:228397165-228400964:228401194-228402066:-	0.0854429	0.035964
ENSG00000154380;AF:1:225567414-225580167:225580257:225567414-225652686:225652699:-	0.460936	0
ENSG00000154380;AF:1:225567414-225580167:225580257:225567414-225652686:225652716:-	0.558953	0
ENSG00000154380;AF:1:225567414-225580167:225580257:225567414-225652686:225653045:-	0.199262	0.00112388
ENSG00000154380;AF:1:225567414-225580167:225580257:225567414-225652686:225653142:-	0.501541	0
ENSG00000154473;A3:10:123162828-123163820:123162828-123165047:+	0.0378452	0.048951
ENSG00000154642;AF:21:17818325-17818858:17819019:17818325-17819303:17819347:-	0.253834	0.0404595
ENSG00000154642;AF:21:17818325-17818858:17819019:17818325-17819303:17819386:-	0.311108	0.020979
ENSG00000154727;AF:21:25734570:25735070-25741573:25735384:25735578-25741573:+	-0.158553	0.017982
ENSG00000154917;SE:3:133841663-133864584:133864642-133895397:-	-0.227342	0.0374625
ENSG00000155329;SE:5:132998850-133000132:133000173-133006759:-	-0.256377	0.01998
ENSG00000155329;SE:5:132998850-133000132:133000201-133006759:-	-0.228982	0.01998
ENSG00000155329;SE:5:133006920-133022841:133022906-133026497:-	-0.179076	0.01998
ENSG00000155380;AF:1:112929352-112935824:112935988:112929352-112956035:112956181:-	0.395124	0.038961
ENSG00000155506;AF:5:154712902:154713130-154790325:154755575:154756193-154790325:+	-0.163306	0
ENSG00000156017;AF:9:75017448-75027053:75027099:75017448-75028012:75028394:-	0.165201	0.035964
ENSG00000156381;SE:14:102508549-102508641:102508846-102509529:-	-0.573998	0.0194805
ENSG00000156735;SE:8:38177139-38192688:38192795-38207512:+	-0.103338	0.045954
ENSG00000157216;AF:1:54404930-54405449:54405504:54404930-54405953:54406008:-	0.249727	0.034632
ENSG00000157216;AF:1:54404930-54405449:54405504:54404930-54405953:54406395:-	0.209687	0.034632
ENSG00000157216;SE:1:54257186-54258069:54258149-54281438:-	0.197899	0
ENSG00000157514;AF:X:107715950-107716315:107716545:107715950-107716690:107717062:-	-0.158481	0.045954
ENSG00000157514;AF:X:107715950-107716315:107716545:107715950-107716690:107717135:-	-0.123311	0.045954
ENSG00000157514;AF:X:107715950-107716690:107717062:107715950-107721859:107722272:-	0.190273	0.027972
ENSG00000157514;AF:X:107715950-107716690:107717135:107715950-107721859:107722272:-	0.173189	0.027972
ENSG00000157827;SE:2:152619718-152622537:152622557-152625438:+	-0.141687	0.0364635
ENSG00000157827;SE:2:152640914-152643419:152643544-152647796:+	-0.141687	0.0364635
ENSG00000157833;SE:2:26185276-26186189:26186358-26187231:+	0.401791	0.00799201
ENSG00000157933;AF:1:2228695:2229735-2302978:2247996:2248071-2302978:+	0.149921	0.0374625
ENSG00000157978;AF:1:25543580:25543786-25553922:25549961:25550035-25553922:+	0.169385	0.044955
ENSG00000158106;RI:8:143379829:143379985-143380062:143380175:+	-0.227717	0.013986
ENSG00000158201;AL:18:21651097:21651763-21656861:21654889:21655083-21656861:-	0.2993	0.027972
ENSG00000158711;AF:1:205623891-205625632:205625667:205623891-205631632:205631893:-	-0.373581	0.023976
ENSG00000158747;AF:1:19644163:19644446-19655012:19647610:19647670-19655012:+	0.420992	0.014985
ENSG00000158792;A5:16:89701233-89701491:89701233-89701628:-	0.136962	0.0314685
ENSG00000158805;A5:16:89727357-89729235:89727325-89729235:+	0.143197	0.024975
ENSG00000158805;AF:16:89720400:89720582-89722531:89721544:89721845-89722531:+	-0.285208	0.0224775
ENSG00000158805;AF:16:89720400:89720582-89722531:89721573:89721845-89722531:+	0.266466	0.024975
ENSG00000158805;AF:16:89720985:89721276-89722531:89721544:89721845-89722531:+	-0.286239	0.0224775
ENSG00000158805;AF:16:89720985:89721276-89722531:89721573:89721845-89722531:+	0.207118	0.0363922
ENSG00000158805;AF:16:89721007:89721276-89722531:89721573:89721845-89722531:+	0.663824	0.0224775
ENSG00000158805;AF:16:89721160:89721276-89722531:89721573:89721845-89722531:+	0.690187	0.0224775
ENSG00000159086;A5:21:32751218-32755213:32751218-32755230:-	0.0841346	0.045954
ENSG00000159128;A3:21:33403616-33410836:33403616-33410841:+	0.560181	0.00699301
ENSG00000159128;SE:21:33403616-33410836:33410892-33414888:+	-0.259416	0.00699301
ENSG00000159128;SE:21:33403616-33410841:33410892-33414888:+	-0.699715	0
ENSG00000159128;SE:21:33403616-33414888:33415020-33421480:+	0.286886	0
ENSG00000159128;SE:21:33410892-33411445:33411575-33414888:+	0.617219	0.00699301
ENSG00000159140;SE:21:33546379-33549476:33555391-33557156:+	0.253063	0
ENSG00000159200;AF:21:34523710-34613787:34613843:34523710-34614760:34615142:-	-0.28267	0.015984
ENSG00000159228;AL:21:36071057-36071194:36071216:36071057-36072446:36073166:+	0.0991049	0.032967
ENSG00000159335;AF:12:6766375:6766750-6769603:6769053:6769177-6769603:+	0.205408	0.00999001
ENSG00000159346;AF:1:202954307-202958185:202958285:202954307-202958475:202958572:-	-0.505759	0.015984
ENSG00000159348;A3:1:202966109-202966528:202965993-202966528:-	0.130526	0.0493257
ENSG00000159348;A3:1:202966600-202966749:202965993-202966749:-	-0.210707	0.044955
ENSG00000159348;RI:1:202965887:202966109-202966528:202966600:-	-0.210853	0.0493257
ENSG00000159348;SE:1:202965993-202966528:202966600-202966749:-	-0.21516	0.044955
ENSG00000159445;SE:1:151889373-151889983:151890214-151895008:-	0.185531	0.0164835
ENSG00000159461;AF:16:56414344-56424831:56424871:56414344-56425073:56425538:-	-0.179581	0.027972
ENSG00000159685;AL:3:126914750-126935096:126935172:126914750-126949258:126949879:+	0.527893	0.015984
ENSG00000159685;AL:3:126914750-126935096:126935172:126914750-126957416:126957933:+	0.575719	0.015984
ENSG00000159840;AF:7:143381361:143381779-143382248:143381907:143382091-143382248:+	0.560279	0.0314685
ENSG00000159840;AF:7:143381575:143381779-143382248:143381907:143382091-143382248:+	0.320476	0.0314685
ENSG00000159840;SE:7:143382447-143382593:143382685-143382801:+	0.100654	0.032967
ENSG00000160094;AF:1:33256545:33256654-33276100:33270575:33270612-33276100:+	0.304403	0.00499501
ENSG00000160201;MX:21:43095743-43100453:43100519-43104315:43095743-43101366:43101432-43104315:-	-0.121189	0.011988
ENSG00000160214;SE:21:43789762-43791016:43791056-43791350:+	0.135022	0.0499501
ENSG00000160216;AF:21:43865186:43865345-43903957:43882544:43882615-43903957:+	-0.33591	0.00499501
ENSG00000160216;AF:21:43867242:43867346-43903957:43882544:43882615-43903957:+	-0.274431	0.0187313
ENSG00000160360;AF:9:136327476:136327763-136334447:136331983:136332170-136334447:+	0.344404	0.00799201
ENSG00000160447;SE:9:128715235-128715369:128715460-128716747:+	0.104621	0.02997
ENSG00000160633;A3:19:5657347-5661488:5657347-5661518:+	-0.134319	0.025974
ENSG00000160633;A3:19:5657347-5661488:5657347-5661521:+	-0.110062	0.025974
ENSG00000160710;AF:1:154602626-154607992:154608248:154602626-154627855:154627968:-	0.227951	0.0292208
ENSG00000160710;AF:1:154602626-154607992:154608248:154602626-154627855:154627980:-	0.451913	0.0292208
ENSG00000160710;AF:1:154602626-154607992:154608248:154602626-154627954:154627976:-	0.433557	0.0292208
ENSG00000160710;AF:1:154602626-154607992:154608248:154602626-154627954:154628004:-	0.369183	0.0292208
ENSG00000160741;AF:1:153955166-153958061:153958123:153955166-153958146:153958204:-	-0.556646	0.0499501
ENSG00000160767;A3:1:155250929-155251095:155250821-155251095:-	-0.161427	0.026973
ENSG00000160767;SE:1:155248473-155250276:155250821-155251095:-	0.209336	0.017982
ENSG00000160877;AF:19:13118103:13118131-13135200:13118337:13118454-13135200:+	0.108703	0.014985
ENSG00000160888;A3:19:13150552-13152944:13150552-13153097:+	-0.103817	0.0174825
ENSG00000160948;RI:8:144423601:144423922-144424041:144424132:-	-0.278975	0.041958
ENSG00000160999;AF:7:102285155:102285258-102300522:102286888:102287094-102300522:+	-0.431703	0.044955
ENSG00000161179;SE:22:21628787-21629010:21629187-21629308:-	0.217745	0.003996
ENSG00000161671;SE:19:50480977-50481861:50481947-50482149:+	0.153028	0.020979
ENSG00000161904;A3:6:33772778-33776954:33772775-33776954:-	0.160577	0.021645
ENSG00000161904;A5:6:33786774-33788381:33786774-33788775:-	0.418992	0
ENSG00000161904;AF:6:33786774-33786874:33787097:33786774-33788775:33789125:-	0.66815	0.0024975
ENSG00000161999;A3:16:684155-684234:683909-684234:-	0.246139	0.0187313
ENSG00000161999;A5:16:682874-682953:682874-682958:-	0.101676	0.044955
ENSG00000161999;RI:16:683685:683781-683861:683909:-	-0.149635	0.01998
ENSG00000161999;SE:16:682874-682953:683087-683167:-	0.147923	0.0318432
ENSG00000161999;SE:16:683909-684066:684155-684234:-	0.219	0.014985
ENSG00000162073;AF:16:2969558:2969840-2971515:2970978:2971378-2971515:+	-0.268404	0.02997
ENSG00000162073;SE:16:2969840-2971157:2971378-2971515:+	0.311574	0.0174825
ENSG00000162377;AF:1:52692867-52697909:52698068:52692867-52698221:52698366:-	0.129279	0.0154845
ENSG00000162378;SE:1:52802139-52805471:52805524-52813536:+	0.217248	0.0194805
ENSG00000162419;A3:1:28683740-28690074:28683740-28690104:+	0.182708	0.042957
ENSG00000162521;AF:1:32651148:32651322-32651914:32651356:32651432-32651914:+	-0.228648	0
ENSG00000162521;AF:1:32651210:32651322-32651914:32651356:32651432-32651914:+	-0.152803	0.0184815
ENSG00000162521;AF:1:32651217:32651322-32651914:32651356:32651432-32651914:+	-0.176517	0.0277223
ENSG00000162521;AF:1:32651218:32651322-32651914:32651356:32651432-32651914:+	-0.30499	0.00924076
ENSG00000162522;AF:1:32741885:32742189-32767787:32754021:32754180-32767787:+	0.269261	0.015984
ENSG00000162601;MX:1:58667921-58668430:58668566-58668984:58667921-58668632:58668682-58668984:-	0.0835414	0.047952
ENSG00000162613;AF:1:77944269-77945506:77945895:77944269-77946530:77946576:-	0.161407	0.020979
ENSG00000162613;SE:1:77944269-77945506:77945642-77946530:-	0.1001	0.0314685
ENSG00000162620;AL:1:74155663:74155866-74182538:74179907:74180772-74182538:-	-0.379519	0.047952
ENSG00000162642;AL:1:85251968:85252702-85258524:85257443:85257471-85258524:-	-0.0677982	0.035964
ENSG00000162642;SE:1:85258722-85258935:85259061-85259358:-	0.0653386	0.035964
ENSG00000162676;AF:1:92483586-92484446:92484682:92483586-92486014:92486071:-	0.219828	0.0254745
ENSG00000162676;AF:1:92483586-92484446:92484682:92483586-92486726:92486876:-	-0.162003	0.048951
ENSG00000162676;AF:1:92483586-92486014:92486071:92483586-92486726:92486876:-	-0.377414	0.020979
ENSG00000162702;A3:1:200409723-200409946:200409719-200409946:-	0.0870158	0.041958
ENSG00000162729;A3:1:160091631-160091808:160091608-160091808:-	-0.126773	0.0394605
ENSG00000162733;AF:1:162632011:162632093-162655211:162632465:162632631-162655211:+	-0.230713	0.0362138
ENSG00000162733;AF:1:162632011:162632093-162655211:162632470:162632631-162655211:+	-0.3695	0.0362138
ENSG00000162734;AF:1:160205337:160205522-160211543:160211287:160211314-160211543:+	-0.174325	0.002997
ENSG00000162813;SE:1:220074071-220079727:220079854-220089644:-	-0.318968	0.0244755
ENSG00000163029;SE:2:17745951-17752978:17753064-17753626:-	-0.301514	0.027972
ENSG00000163093;SE:2:169493836-169497627:169497689-169499486:+	-0.364539	0.046953
ENSG00000163125;SE:1:150441023-150441881:150441958-150443231:+	0.107192	0.0334665
ENSG00000163132;AF:4:4859666:4860368-4862701:4862428:4862608-4862701:+	-0.107519	0.0484515
ENSG00000163156;A5:1:151166252-151166471:151166203-151166471:+	0.117303	0.0287213
ENSG00000163156;AF:1:151156664:151156722-151166471:151166079:151166252-151166471:+	-0.100692	0.0287213
ENSG00000163257;AL:4:17804312:17804756-17810447:17809425:17809692-17810447:-	0.104193	0.0474525
ENSG00000163382;A3:1:156592670-156593408:156592670-156593464:+	-0.0659443	0.030969
ENSG00000163467;AF:1:156337314:156337549-156339634:156338523:156338605-156339634:+	-0.728594	0.0494505
ENSG00000163485;SE:1:203128432-203128785:203129182-203165261:+	-0.703403	0.0324675
ENSG00000163597;SE:17:76557857-76558374:76558600-76558945:+	0.217136	0.0314685
ENSG00000163635;AF:3:63898399:63898497-63912588:63911929:63912181-63912588:+	-0.557331	0.00899101
ENSG00000163635;SE:3:63996483-63997621:63997687-63999450:+	-0.266666	0.0202298
ENSG00000163785;A3:3:134191983-134195082:134191974-134195082:-	-0.148009	0.01998
ENSG00000163785;SE:3:134176039-134177941:134178073-134183002:-	-0.0987666	0.0284715
ENSG00000163788;SE:3:43286675-43299754:43299815-43303098:+	-0.22919	0.045954
ENSG00000163811;AF:2:28894643:28894923-28901987:28895804:28895861-28901987:+	-0.175016	0.002997
ENSG00000163811;AF:2:28895086:28895353-28901987:28895804:28895861-28901987:+	-0.274535	0.00599401
ENSG00000163950;MX:4:1700070-1703596:1703700-1712130:1700070-1711874:1711990-1712130:-	-0.801678	0
ENSG00000163950;SE:4:1700070-1703596:1703700-1711874:-	0.190145	0.002664
ENSG00000163950;SE:4:1703700-1711874:1711990-1712130:-	0.444134	0
ENSG00000164045;SE:3:48177988-48180721:48180840-48182929:-	-0.06906	0.044955
ENSG00000164053;A5:3:48447092-48450037:48446799-48450037:+	0.24569	0.047619
ENSG00000164053;AF:3:48446733:48447092-48450037:48447093:48447522-48450037:+	0.241062	0.047619
ENSG00000164053;SE:3:48464132-48464582:48464662-48464831:+	-0.243465	0.047619
ENSG00000164056;AF:4:123396801:123396932-123401537:123398185:123398513-123401537:+	-0.639846	0.0274725
ENSG00000164056;AF:4:123398185:123398513-123401537:123399510:123399794-123401537:+	0.637999	0.0274725
ENSG00000164068;AL:3:49691509-49697045:49697084:49691509-49697143:49697204:+	-0.404208	0.016983
ENSG00000164109;SE:4:120060977-120061975:120062095-120065672:-	0.084765	0.031968
ENSG00000164163;A3:4:145098419-145104386:145098419-145104389:+	-0.0870901	0.035964
ENSG00000164405;A3:5:132866687-132866869:132866687-132867488:+	0.38277	0.00374625
ENSG00000164405;A5:5:132866691-132866869:132866687-132866869:+	0.0797553	0.014985
ENSG00000164405;A5:5:132867035-132867488:132866687-132867488:+	0.356832	0.00374625
ENSG00000164405;SE:5:132866687-132866869:132867035-132867488:+	0.083932	0.014985
ENSG00000164466;A3:5:175492267-175509032:175492267-175509061:+	-0.0956435	0.03996
ENSG00000164543;AF:7:43582758:43582961-43595901:43583074:43583449-43595901:+	-0.373311	0.038961
ENSG00000164548;AF:7:23521840-23531417:23531680:23521840-23531789:23532041:-	0.120897	0.026973
ENSG00000164548;RI:7:23521707:23521840-23522121:23522432:-	-0.181405	0.026973
ENSG00000164548;SE:7:23521840-23522121:23522432-23531789:-	0.214856	0.017982
ENSG00000164631;RI:7:6688433:6692487-6692602:6692703:-	0.197501	0.042957
ENSG00000164896;RI:7:151076626:151076832-151076913:151077027:-	-0.364133	0.013986
ENSG00000164919;AF:8:99892052-99893013:99893135:99892052-99893639:99893707:-	0.315963	0.0291375
ENSG00000164919;AF:8:99892052-99893319:99893623:99892052-99893639:99893707:-	0.332753	0.0187313
ENSG00000164919;AF:8:99892052-99893443:99893622:99892052-99893639:99893707:-	0.301897	0
ENSG00000164924;A3:8:100948900-100952850:100948732-100952850:-	-0.163007	0.0384865
ENSG00000164924;A5:8:100948900-100951186:100948900-100951235:-	0.346875	0.01255
ENSG00000164924;AF:8:100948900-100950406:100950557:100948900-100951186:100951276:-	-0.337539	0.0128717
ENSG00000164924;AF:8:100948900-100950406:100950557:100948900-100951456:100951594:-	-0.420064	0.00836663
ENSG00000164924;AF:8:100948900-100950406:100950557:100948900-100951929:100952619:-	-0.204898	0.0398411
ENSG00000164924;AF:8:100948900-100950909:100950996:100948900-100951186:100951276:-	-0.441282	0.0128717
ENSG00000164924;AF:8:100948900-100950909:100950996:100948900-100951456:100951594:-	-0.511039	0.0111555
ENSG00000164924;AF:8:100948900-100951186:100951276:100948900-100951456:100951595:-	0.501681	0.0178488
ENSG00000164924;AF:8:100948900-100951186:100951276:100948900-100951929:100951969:-	0.488228	0.0128717
ENSG00000164924;AF:8:100948900-100951186:100951276:100948900-100951929:100952619:-	0.243414	0.0196862
ENSG00000164924;AF:8:100948900-100951186:100951276:100948900-100952850:100952993:-	0.330438	0
ENSG00000164924;AF:8:100948900-100951186:100951276:100948900-100953269:100953341:-	0.157435	0.0167333
ENSG00000164924;AF:8:100948900-100951235:100951449:100948900-100951456:100951594:-	-0.426689	0.00836663
ENSG00000164924;AF:8:100948900-100951456:100951594:100948900-100951929:100951969:-	0.500822	0.0111555
ENSG00000164924;AF:8:100948900-100951456:100951594:100948900-100951929:100952129:-	0.083411	0.0384865
ENSG00000164924;AF:8:100948900-100951456:100951594:100948900-100951929:100952619:-	0.348231	0.01255
ENSG00000164924;AF:8:100948900-100951456:100951594:100948900-100952850:100952993:-	0.350411	0
ENSG00000164924;AF:8:100948900-100951456:100951594:100948900-100953269:100953341:-	0.216544	0.0128717
ENSG00000164924;AF:8:100948900-100951929:100952619:100948900-100952850:100952993:-	0.187265	0.0188249
ENSG00000164924;AF:8:100948900-100952850:100952993:100948900-100953269:100953341:-	-0.118306	0.0241703
ENSG00000164924;SE:8:100948900-100951929:100952308-100952850:-	0.209266	0.0128717
ENSG00000164938;SE:8:94930728-94932070:94932107-94939860:-	-0.348815	0.032967
ENSG00000164985;A3:9:15510329-15510817:15510326-15510817:-	0.127178	0.033966
ENSG00000165119;A3:9:83969440-83970162:83969380-83970162:-	-0.0600518	0.048951
ENSG00000165119;AF:9:83978452-83980153:83980250:83978452-83980503:83980604:-	0.0583514	0.048951
ENSG00000165209;SE:9:123179227-123180868:123180975-123184132:-	0.174284	0.034965
ENSG00000165209;SE:9:123184298-123236830:123236966-123268436:-	-0.207292	0.034965
ENSG00000165476;SE:10:63599283-63599670:63599712-63610187:+	0.158309	0.030969
ENSG00000165494;A5:11:83167898-83168428:83167505-83168428:+	0.155364	0.038961
ENSG00000165516;SE:14:49782457-49782542:49782594-49782830:+	-0.155686	0.0404595
ENSG00000165905;A3:11:45924889-45926039:45924889-45926222:+	0.173776	0.0494505
ENSG00000165905;A3:11:45927593-45927749:45927593-45927920:+	-0.123823	0.0494505
ENSG00000165905;RI:11:45926039:45926151-45926222:45926347:+	-0.169289	0.0247253
ENSG00000165905;SE:11:45924889-45926039:45926151-45926222:+	0.3082	0
ENSG00000165915;A3:11:47414909-47415039:47414909-47415060:+	-0.407216	0.0104895
ENSG00000166033;AF:10:122458551:122458709-122488902:122461525:122462124-122488902:+	-0.424921	0.011988
ENSG00000166130;AL:12:98613405:98614340-98634296:98624249:98626766-98634296:-	0.162109	0.03996
ENSG00000166165;A3:14:103522505-103522766:103522476-103522766:-	0.140791	0
ENSG00000166165;A5:14:103522177-103522301:103522177-103522438:-	0.0989158	0.012987
ENSG00000166165;RI:14:103522023:103522177-103522438:103522505:-	0.0799548	0.0411255
ENSG00000166171;SE:10:101601336-101608835:101608937-101609367:+	0.112251	0.0462038
ENSG00000166171;SE:10:101601336-101608867:101609044-101609367:+	0.473582	0.0462038
ENSG00000166188;AF:16:57998522-57999493:57999858:57998522-58000401:58000453:-	-0.371439	0.00549451
ENSG00000166197;SE:10:102152530-102158049:102158214-102159193:+	0.341218	0.027972
ENSG00000166233;A5:15:72580991-72582075:72580877-72582075:+	-0.132703	0.0158175
ENSG00000166233;SE:15:72475014-72496791:72496858-72518067:+	-0.26469	0.0158175
ENSG00000166233;SE:15:72518134-72544820:72544964-72555271:+	-0.453466	0.00499501
ENSG00000166441;A3:11:8683265-8683863:8683265-8683961:+	-0.25042	0.0044955
ENSG00000166441;A3:11:8683265-8683961:8683265-8684006:+	0.0933787	0.00899101
ENSG00000166441;A3:11:8684081-8684686:8684081-8684823:+	-0.233853	0.0044955
ENSG00000166483;A3:11:9585527-9586449:9585527-9586498:+	0.122401	0.00749251
ENSG00000166483;AF:11:9573681:9574509-9575888:9574687:9575375-9575888:+	0.232288	0.00499501
ENSG00000166681;SE:X:103376613-103377028:103377106-103377463:+	0.0586898	0.042957
ENSG00000166704;A5:19:58001370-58002396:58001370-58002780:-	0.166116	0.048285
ENSG00000166704;AL:19:57988676:57988721-58000683:57997396:57999896-58000683:-	0.667102	0.0137363
ENSG00000166704;SE:19:57988721-57999808:57999896-58000683:-	-0.352427	0.0137363
ENSG00000166716;A5:15:84790883-84797869:84790872-84797869:+	-0.139438	0.023976
ENSG00000166788;A3:11:18090316-18090434:18090290-18090434:-	0.156023	0.0194805
ENSG00000166823;A5:15:89750227-89750509:89750227-89751024:-	0.332711	0.00799201
ENSG00000166831;AF:15:64751638-64761131:64761217:64751638-64775233:64775587:-	-0.395938	0.00499501
ENSG00000166855;A5:15:65155856-65156778:65155856-65156844:-	0.2409	0.035964
ENSG00000166946;AF:15:43185405:43185607-43189199:43185940:43186233-43189199:+	-0.578772	0.027972
ENSG00000166946;AF:15:43185409:43185607-43189199:43185940:43186233-43189199:+	-0.370972	0.041958
ENSG00000166986;AF:12:57488091:57488199-57489019:57488212:57488661-57489019:+	0.879362	0
ENSG00000166986;AL:12:57489109-57489267:57489283:57489109-57489896:57489911:+	-0.879362	0
ENSG00000166986;SE:12:57489109-57489267:57489558-57489896:+	-0.919212	0
ENSG00000167005;AF:16:56447989-56451087:56451375:56447989-56452150:56452199:-	-0.0887777	0.044955
ENSG00000167088;A3:18:21622801-21623748:21622801-21623875:+	0.094844	0.031968
ENSG00000167118;A3:9:128371415-128377995:128371415-128378036:+	0.207278	0.00899101
ENSG00000167272;A3:12:120579923-120581115:120579597-120581115:-	-0.434505	0.043956
ENSG00000167272;RI:12:120579514:120579597-120579774:120579923:-	-0.11295	0.043956
ENSG00000167333;SE:11:4603340-4605079:4605561-4608027:-	0.2676	0.037962
ENSG00000167513;A5:16:88806674-88807051:88806638-88807051:+	0.0860006	0.0124875
ENSG00000167522;SE:16:89418368-89431256:89431326-89490245:-	-0.278584	0.026973
ENSG00000167526;A3:16:89560712-89560940:89560712-89561227:+	0.0559348	0.03996
ENSG00000167526;SE:16:89560712-89560940:89561063-89561227:+	0.0493764	0.035964
ENSG00000167526;SE:16:89560712-89560954:89561063-89561227:+	0.079963	0.035964
ENSG00000167536;RI:17:28902583:28902701-28902818:28903071:-	0.153642	0.042957
ENSG00000167635;A5:19:36215196-36228748:36215155-36228748:+	0.0819232	0.03996
ENSG00000167635;SE:19:36215196-36218122:36218195-36228748:+	-0.0527744	0.03996
ENSG00000167642;AF:19:38244035:38244134-38283627:38264696:38264998-38283627:+	-0.301634	0.041958
ENSG00000167685;AF:19:56141313:56141357-56158494:56157309:56157546-56158494:+	0.544322	0.0499501
ENSG00000167700;RI:8:144510598:144510722-144510794:144510903:+	-0.189839	0.020979
ENSG00000167700;SE:8:144510015-144510360:144510507-144510598:+	0.189839	0.020979
ENSG00000167720;AF:17:2303954:2304017-2317870:2315378:2315728-2317870:+	-0.211048	0.035964
ENSG00000167747;A3:19:50799357-50802217:50798958-50802217:-	-0.242458	0.0384615
ENSG00000167747;AF:19:50802257-50804467:50804558:50802257-50804572:50804594:-	0.438432	0.0384615
ENSG00000167775;AL:19:8304767:8305156-8308149:8305635:8305918-8308149:-	-0.27219	0.044955
ENSG00000167978;A3:16:2769284-2769628:2769284-2769862:+	0.405548	0.0127373
ENSG00000167978;RI:16:2770858:2771049-2771369:2771410:+	0.502757	0
ENSG00000167996;RI:11:61967312:61967453-61967548:61967631:-	0.137622	0.023976
ENSG00000168036;AF:3:41199505:41199670-41222334:41199713:41199807-41222334:+	-0.950503	0
ENSG00000168092;AL:11:117163892-117167421:117171048:117163892-117175906:117176422:+	-0.136399	0.00849151
ENSG00000168159;A5:1:228489056-228493053:228489052-228493053:+	-0.103529	0.00999001
ENSG00000168159;AF:1:228487061:228487878-228488960:228488222:228488485-228488960:+	0.151079	0.00999001
ENSG00000168159;AF:1:228487489:228487878-228488960:228488222:228488485-228488960:+	-0.15159	0.00999001
ENSG00000168175;AL:14:55051803-55060362:55060782:55051803-55062618:55063025:+	-0.107694	0.0217283
ENSG00000168175;SE:14:55051803-55061680:55061701-55062618:+	-0.181858	0
ENSG00000168234;AF:18:24014420:24015038-24019860:24016634:24016740-24019860:+	0.32141	0.0424575
ENSG00000168374;A3:3:57584060-57584384:57584007-57584384:-	0.136406	0.01998
ENSG00000168438;AL:6:110228976-110229954:110232215:110228976-110253885:110254275:+	-0.524802	0.001998
ENSG00000168476;SE:8:22138793-22138926:22139061-22139416:-	0.2009	0.0374625
ENSG00000168724;A3:5:34945025-34945722:34945025-34945761:+	0.246072	0.01998
ENSG00000168813;SE:19:32345783-32347245:32347338-32352829:+	0.164902	0.031968
ENSG00000168906;AF:2:85539165:85539378-85541083:85539604:85539672-85541083:+	-0.104908	0.0194805
ENSG00000168906;AF:2:85539165:85539378-85541083:85539642:85540000-85541083:+	-0.137481	0.011988
ENSG00000168906;AF:2:85539168:85539378-85541083:85539642:85540000-85541083:+	0.0832061	0.02997
ENSG00000168906;RI:2:85542155:85542373-85542565:85542747:+	0.0639006	0.02997
ENSG00000168917;A5:3:136819628-136854443:136819214-136854443:+	0.136974	0.030969
ENSG00000168936;SE:4:1717428-1717516:1717675-1718152:-	0.202848	0.047952
ENSG00000168994;AF:6:3738148-3738796:3738894:3738148-3751276:3751532:-	-0.841453	0.00749251
ENSG00000168994;AF:6:3738148-3738796:3738894:3738148-3751276:3752026:-	-0.328637	0.00749251
ENSG00000169016;SE:2:11453798-11455342:11455474-11457179:-	0.158749	0.027972
ENSG00000169016;SE:2:11453798-11457179:11457233-11465772:-	-0.203249	0.027972
ENSG00000169020;SE:4:673401-673912:673966-674212:-	0.0694387	0.041958
ENSG00000169045;AF:5:179623164-179623595:179623669:179623164-179624317:179624411:-	0.212672	0.0201465
ENSG00000169045;AF:5:179623164-179623636:179623698:179623164-179624317:179624411:-	0.260518	0.0201465
ENSG00000169045;AL:5:179617817:179617911-179620892:179618205:179618323-179620892:-	-0.366971	0.0302198
ENSG00000169045;AL:5:179618205:179618323-179620892:179619101:179619407-179620892:-	0.350681	0.0362637
ENSG00000169045;AL:5:179618205:179618323-179620892:179619469:179620037-179620892:-	0.255066	0.0201465
ENSG00000169139;A5:8:48008571-48043033:48008470-48043033:+	-0.143123	0.0464535
ENSG00000169139;SE:8:48008470-48034866:48035061-48043033:+	0.124974	0.0464535
ENSG00000169155;SE:9:126805132-126808793:126808915-126832487:+	-0.253691	0.0144855
ENSG00000169180;A3:16:28209122-28211366:28209055-28211366:-	-0.502625	0
ENSG00000169180;SE:16:28181031-28208987:28209055-28211366:-	0.223325	0.012987
ENSG00000169180;SE:16:28181031-28208987:28209122-28211366:-	-0.114555	0.0194805
ENSG00000169220;AL:5:177371396-177371475:177371578:177371396-177371873:177372143:+	0.37609	0.021978
ENSG00000169288;SE:4:77894250-77906946:77907210-77909266:+	0.235107	0.00799201
ENSG00000169692;SE:9:136674807-136676585:136676680-136676961:-	0.140917	0.00649351
ENSG00000169710;AF:17:82096447-82097258:82097324:82096447-82098121:82098294:-	0.219953	0.0499501
ENSG00000169710;AL:17:82093601:82093771-82095320:82094104:82094187-82095320:-	0.10241	0.0499501
ENSG00000169957;AF:16:30526051-30526326:30526589:30526051-30526742:30526821:-	0.312231	0.000499501
ENSG00000169967;AF:2:127343194-127387452:127387932:127343194-127388248:127388465:-	0.235108	0.00599401
ENSG00000169972;A3:1:1309603-1309681:1309603-1309706:+	0.0964368	0.024975
ENSG00000169972;SE:1:1308720-1308915:1308972-1309086:+	0.106858	0.017982
ENSG00000170017;AF:3:105367343:105367481-105520067:105513325:105513362-105520067:+	-0.655217	0.037962
ENSG00000170089;AF:5:177832752:177832792-177876532:177875522:177875860-177876532:+	0.476621	0
ENSG00000170089;AF:5:177832752:177832792-177876532:177876255:177876328-177876532:+	0.646651	0
ENSG00000170089;AF:5:177875522:177875860-177876532:177876255:177876328-177876532:+	0.118399	0.032967
ENSG00000170089;SE:5:177832792-177836661:177836800-177876532:+	-0.284582	0.027972
ENSG00000170142;AF:3:23807089:23807421-23811460:23810443:23810528-23811460:+	0.330879	0.00124875
ENSG00000170142;AF:3:23807089:23807421-23811460:23810795:23811019-23811460:+	0.562404	0.00124875
ENSG00000170275;AF:3:33114054:33114548-33120344:33115275:33115339-33120344:+	0.0614495	0.0464535
ENSG00000170275;SE:3:33124579-33129939:33130067-33132555:+	-0.0554798	0.0464535
ENSG00000170296;AF:17:7241679-7241768:7241819:7241679-7242079:7242156:-	-0.0823105	0.0314685
ENSG00000170296;AF:17:7241679-7242079:7242156:7241679-7242241:7242447:-	0.0607388	0.0407925
ENSG00000170296;AF:17:7241679-7242079:7242156:7241679-7242241:7242770:-	0.172222	0.0244755
ENSG00000170340;AF:2:62196113:62196355-62222212:62215518:62215615-62222212:+	0.432666	0.002997
ENSG00000170471;A5:20:38473069-38488403:38472927-38488403:+	0.421013	0.00599401
ENSG00000170836;AL:17:60656841-60656932:60656964:60656841-60662995:60666280:+	0.269164	0.03996
ENSG00000170876;SE:3:14125205-14128855:14129085-14129412:+	0.0895629	0.034965
ENSG00000171204;A5:11:85634279-85635667:85634176-85635667:+	-0.134586	0.0124875
ENSG00000171204;SE:11:85628688-85631145:85631316-85631687:+	0.151872	0.0124875
ENSG00000171475;AF:17:40219326:40219492-40256391:40219790:40219920-40256391:+	-0.791988	0.0424575
ENSG00000171497;A3:4:158715684-158717012:158715668-158717012:-	-0.0590718	0.0294705
ENSG00000171566;A3:4:154546213-154547011:154545923-154547011:-	-0.410922	0.0431568
ENSG00000171566;AF:4:154548935-154549053:154549141:154548935-154550300:154550392:-	-0.135099	0.0431568
ENSG00000171566;AF:4:154548935-154549053:154549141:154548935-154550300:154550397:-	0.0944641	0.0431568
ENSG00000171566;AF:4:154548935-154549053:154549141:154548935-154550300:154550435:-	0.138738	0.0431568
ENSG00000171566;SE:4:154545923-154546123:154546213-154547011:-	-0.101401	0.0431568
ENSG00000171867;A3:20:4686512-4699211:4686512-4699216:+	-0.225991	0.037962
ENSG00000172059;AF:2:10042849:10043071-10046150:10043829:10043887-10046150:+	0.449913	0.0464535
ENSG00000172059;AF:2:10043555:10043758-10046150:10043829:10043887-10046150:+	0.353616	0.0464535
ENSG00000172059;AF:2:10043829:10043887-10046150:10044175:10044451-10046150:+	-0.661281	0.0464535
ENSG00000172071;AF:2:88613853-88624746:88624929:88613853-88626967:88627576:-	-0.580159	0.002997
ENSG00000172239;A5:5:43555999-43556582:43555999-43556819:-	0.122707	0.041958
ENSG00000172239;AF:5:43555999-43556582:43557053:43555999-43557340:43557695:-	0.701076	0.0044955
ENSG00000172239;AF:5:43555999-43556582:43557053:43555999-43557701:43557734:-	0.335933	0.0044955
ENSG00000172339;AL:1:94974407:94983306-95027129:94983550:94983633-95027129:-	-0.412579	0.0144855
ENSG00000172366;RI:16:647417:647544-647783:647884:+	-0.175051	0.047952
ENSG00000172382;SE:16:2714336-2715718:2715880-2716500:-	0.307847	0.021978
ENSG00000172534;A3:X:153952161-153952514:153952158-153952514:-	-0.139593	0.014985
ENSG00000172889;SE:9:136665817-136668241:136668362-136668557:+	0.201522	0.00649351
ENSG00000173064;A3:12:112252558-112254043:112252528-112254043:-	-0.225076	0.0362138
ENSG00000173064;A5:12:112261429-112264084:112261429-112264090:-	-0.221449	0.0362138
ENSG00000173153;AF:11:64305578:64305736-64307168:64306227:64306448-64307168:+	0.257671	0.044955
ENSG00000173465;AL:11:65570970-65571391:65571770:65570970-65573363:65573942:+	0.161929	0.0467033
ENSG00000173465;AL:11:65570970-65571391:65571888:65570970-65573363:65573942:+	0.204074	0.0467033
ENSG00000173473;AF:3:47772936-47781603:47781917:47772936-47782022:47782106:-	-0.198829	0
ENSG00000173542;SE:4:70902550-70950700:70950811-70958874:+	0.17319	0.0344655
ENSG00000173575;AF:15:92914974:92915001-92924321:92921377:92921457-92924321:+	0.924829	0.02997
ENSG00000173598;AF:12:93377896:93378421-93394609:93378550:93378790-93394609:+	0.443287	0.00599401
ENSG00000173867;A3:15:88464876-88465587:88464873-88465587:-	0.60042	0.0214785
ENSG00000173914;A3:11:66665660-66666272:66665578-66666272:-	-0.628688	0.03996
ENSG00000173933;AL:11:66640123-66646027:66646468:66640123-66652277:66652372:+	-0.262763	0.00549451
ENSG00000173933;AL:11:66640123-66649736:66649930:66640123-66652277:66652372:+	-0.900146	0.00549451
ENSG00000173933;AL:11:66640123-66652277:66652372:66640123-66665856:66668374:+	0.55427	0.00549451
ENSG00000173933;SE:11:66640123-66643450:66644140-66646027:+	0.108636	0.0315934
ENSG00000174132;SE:5:100535964-100562054:100562188-100586181:+	-0.275112	0.00899101
ENSG00000174282;AF:17:7467327-7479456:7479625:7467327-7484004:7484263:-	0.375371	0.0044955
ENSG00000174444;A3:15:66501912-66502612:66501873-66502612:-	0.047163	0.021645
ENSG00000174444;AL:15:66501399:66501504-66502612:66501560:66501912-66502612:-	0.0379437	0.0387113
ENSG00000174444;AL:15:66501399:66501504-66502612:66501785:66501873-66502612:-	0.199045	0
ENSG00000174444;SE:15:66501504-66501788:66501912-66502612:-	-0.208716	0
ENSG00000174574;MX:1:38991600-38998171:38998311-39003347:38991600-39000972:39001106-39003347:+	0.43488	0.00499501
ENSG00000174574;MX:1:38998311-39000972:39001106-39004045:38998311-39003347:39003418-39004045:+	-0.180777	0.0258075
ENSG00000174574;SE:1:38991600-38998171:38998311-39000972:+	0.073203	0.0330919
ENSG00000174574;SE:1:38998311-39000972:39001106-39003347:+	-0.190127	0.00499501
ENSG00000174748;A3:3:23917173-23917837:23917173-23917850:+	0.066146	0.0494505
ENSG00000174748;A3:3:23917173-23917837:23917173-23917973:+	0.0877378	0.0412088
ENSG00000174748;A3:3:23917173-23917947:23917173-23917973:+	0.0881958	0.0412088
ENSG00000174775;AF:11:534375-534518:534587:534375-535257:535339:-	0.234385	0
ENSG00000174775;AF:11:534375-534518:534587:534375-535416:535550:-	-0.118755	0.0278293
ENSG00000174775;AF:11:534375-535257:535339:534375-535416:535534:-	-0.319463	0.00999001
ENSG00000174775;AF:11:534375-535257:535339:534375-535416:535538:-	-0.314909	0.0224775
ENSG00000174775;AF:11:534375-535257:535339:534375-535416:535550:-	-0.435359	0.00749251
ENSG00000174775;AF:11:534375-535416:535550:534375-536853:537287:-	0.488148	0.0224775
ENSG00000174775;RI:11:532242:532522-532631:532755:-	-0.199002	0.0224775
ENSG00000174915;AF:11:448268:448419-460187:450327:450637-460187:+	-0.868698	0.003996
ENSG00000175265;RI:15:34386625:34386741-34387833:34387952:-	-0.132126	0.012987
ENSG00000175279;AF:1:10430443:10430568-10433842:10430783:10431401-10433842:+	-0.0741444	0.0454545
ENSG00000175536;A5:11:74492364-74493200:74492364-74493238:-	-0.315569	0.041958
ENSG00000175895;AF:8:95133804:95134030-95154031:95134076:95134331-95154031:+	-0.197983	0.045954
ENSG00000176095;A5:3:49738422-49786354:49738422-49786480:-	-0.394421	0.0314685
ENSG00000176171;AL:10:131966455:131968569-131970638:131969650:131970011-131970638:-	-0.112496	0.00649351
ENSG00000176358;A5:17:49844157-49847895:49844157-49847913:-	-0.453801	0.0374625
ENSG00000176624;RI:18:51196567:51196777-51197288:51197320:-	0.305874	0.01998
ENSG00000176890;AF:18:657743:657947-669072:667721:667752-669072:+	0.34962	0.033966
ENSG00000177192;AF:12:131929200:131929380-131929907:131929589:131929796-131929907:+	-0.280673	0.00899101
ENSG00000177192;AF:12:131929242:131929285-131929907:131929589:131929796-131929907:+	-0.298117	0
ENSG00000177192;AF:12:131929304:131929404-131929907:131929589:131929796-131929907:+	-0.238858	0.023976
ENSG00000177425;AF:12:79690391-79690556:79690581:79690391-79690872:79691097:-	0.197058	0.0474525
ENSG00000177600;AF:11:809965:810048-811597:810398:810497-811597:+	0.197038	0.0402098
ENSG00000177600;AF:11:809984:810357-811597:810398:810497-811597:+	0.222396	0.034965
ENSG00000177600;AF:11:810003:810357-811597:810398:810497-811597:+	0.232218	0.0431235
ENSG00000177663;SE:22:17085229-17097062:17097086-17097797:+	-0.311997	0.021978
ENSG00000177879;AL:5:115902992-115906821:115906856:115902992-115913362:115914011:+	0.259221	0.02997
ENSG00000177879;AL:5:115902992-115906821:115906856:115902992-115913362:115914081:+	0.174778	0.02997
ENSG00000177889;SE:12:93410079-93410734:93410874-93411053:-	0.0698255	0.036963
ENSG00000178761;RI:15:74899992:74902063-74902604:74902786:-	-0.295707	0.044955
ENSG00000178761;SE:15:74905231-74906278:74906365-74906587:-	0.185923	0.044955
ENSG00000178773;SE:16:89587102-89587556:89587582-89588675:+	-0.350673	0.027972
ENSG00000178951;AF:19:4055247-4065430:4065732:4055247-4066682:4066945:-	0.25763	0.010989
ENSG00000178982;A5:19:38619317-38620337:38619223-38620337:+	0.133886	0.034632
ENSG00000178982;AL:19:38626102-38628503:38628568:38626102-38636889:38636952:+	0.126113	0.034632
ENSG00000178982;AL:19:38626102-38630702:38630968:38626102-38636889:38636952:+	0.301641	0.034632
ENSG00000178996;A5:5:54519726-54543179:54519573-54543179:+	0.383135	0.00549451
ENSG00000178999;AF:17:8207840-8210177:8210224:8207840-8210530:8210581:-	0.113893	0.037962
ENSG00000178999;SE:17:8206639-8206750:8206934-8207318:-	0.260414	0.02997
ENSG00000178999;SE:17:8207840-8210177:8210249-8210530:-	0.0916288	0.037962
ENSG00000179010;A5:4:6640755-6640828:6640708-6640828:+	0.0447773	0.027972
ENSG00000179085;A3:1:155140271-155140491:155140245-155140491:-	0.0533722	0.043956
ENSG00000179119;AF:11:18616989-18634198:18634389:18616989-18634690:18634791:-	0.409366	0.003996
ENSG00000179119;AF:11:18616989-18634198:18634493:18616989-18634690:18634791:-	0.121263	0.032967
ENSG00000179456;AF:1:244048939:244048993-244053788:244051283:244051444-244053788:+	0.179691	0.012987
ENSG00000179632;AF:8:144104499:144104858-144105640:144105083:144105149-144105640:+	0.153426	0.023976
ENSG00000179632;AF:8:144104512:144104858-144105640:144105083:144105149-144105640:+	0.167682	0.042624
ENSG00000179632;RI:8:144106343:144106464-144106555:144106674:+	-0.1337	0.023976
ENSG00000180182;AF:X:40729345-40735198:40735531:40729345-40735722:40735858:-	-0.194868	0.03996
ENSG00000180304;AF:15:64690549-64690723:64696303:64690549-64703029:64703201:-	-0.472192	0.0470779
ENSG00000180304;MX:15:64691591-64693075:64693181-64703029:64691591-64695964:64696050-64703029:-	-0.478179	0
ENSG00000180304;SE:15:64691591-64693075:64693181-64703029:-	-0.118927	0.0411255
ENSG00000180304;SE:15:64691591-64695964:64696050-64703029:-	0.141316	0.0162338
ENSG00000181029;A5:19:7681049-7682242:7681026-7682242:+	-0.221701	0.0014985
ENSG00000181163;AF:5:171387799:171388006-171391305:171390094:171390130-171391305:+	0.15084	0.0374625
ENSG00000181754;A3:1:109508999-109509420:109508977-109509420:-	-0.358986	0.0324675
ENSG00000181938;SE:16:58392787-58403098:58403331-58404499:+	0.141567	0.0404595
ENSG00000182004;A5:1:203862222-203863663:203861955-203863663:+	0.351895	0.0124875
ENSG00000182093;AF:21:39380244:39380486-39390698:39387765:39387855-39390698:+	0.329452	0
ENSG00000182093;AF:21:39380244:39380486-39390698:39387791:39387855-39390698:+	0.660744	0.0374625
ENSG00000182149;SE:16:71895589-71920739:71920822-71921343:+	-0.338979	0.041958
ENSG00000182196;AF:12:122980263:122980385-122981129:122980682:122980745-122981129:+	0.633618	0.0204795
ENSG00000182199;AF:12:57230086:57230244-57230803:57230328:57230420-57230803:+	-0.235132	0.035964
ENSG00000182199;AF:12:57230086:57230244-57230803:57230360:57230462-57230803:+	-0.601824	0.035964
ENSG00000182199;AF:12:57230086:57230244-57230803:57230360:57230660-57230803:+	-0.422888	0.035964
ENSG00000182199;AF:12:57230086:57230244-57230803:57230368:57230420-57230803:+	-0.519108	0.035964
ENSG00000182628;AF:17:59131367-59151769:59151801:59131367-59154956:59155177:-	0.292628	0.0142358
ENSG00000182628;AF:17:59131367-59151769:59151801:59131367-59154956:59155194:-	0.602301	0.0170829
ENSG00000182628;AF:17:59131367-59151769:59151801:59131367-59155131:59155174:-	0.386753	0.00949051
ENSG00000182628;AF:17:59131367-59151769:59151801:59131367-59155131:59155182:-	0.564852	0.0213536
ENSG00000182628;AF:17:59131367-59151769:59151801:59131367-59155131:59155248:-	0.179402	0.0213536
ENSG00000182628;AF:17:59131367-59151769:59151801:59131367-59155131:59155269:-	0.189117	0.0170829
ENSG00000182628;AL:17:59111956:59112345-59131281:59119387:59119495-59131281:-	-0.179402	0.0213536
ENSG00000182628;AL:17:59112047:59112345-59131281:59119387:59119495-59131281:-	-0.602301	0.0170829
ENSG00000182827;SE:1:226154833-226159184:226159358-226161531:-	-0.102426	0.00499501
ENSG00000182841;AL:22:42555223:42556674-42574680:42569129:42570012-42574680:-	0.142135	0.0324675
ENSG00000182872;A5:X:47145516-47147357:47145485-47147357:+	-0.0846546	0.031968
ENSG00000182872;A5:X:47180040-47180212:47180037-47180212:+	0.0927157	0.031968
ENSG00000182872;SE:X:47169498-47171028:47171258-47173128:+	0.0985317	0.031968
ENSG00000182952;AL:6:26538501-26539901:26539949:26538501-26545127:26546254:+	-0.0619098	0.0224775
ENSG00000182979;SE:14:105445511-105449359:105449409-105450058:+	0.119403	0.0324675
ENSG00000182979;SE:14:105466578-105466707:105466742-105469467:+	-0.159839	0.012987
ENSG00000183010;A5:17:81936861-81936970:81936861-81937193:-	0.427393	0.0341325
ENSG00000183010;A5:17:81936861-81937180:81936861-81937193:-	0.317892	0.0163836
ENSG00000183010;A5:17:81936861-81937193:81936861-81937228:-	-0.516081	0.0163836
ENSG00000183010;AF:17:81936861-81937193:81937239:81936861-81937258:81937300:-	-0.536004	0.0163836
ENSG00000183010;AF:17:81936861-81937193:81937239:81936861-81937262:81937328:-	-0.175855	0.0163836
ENSG00000183010;SE:17:81933376-81934326:81934489-81934653:-	0.125795	0.0163836
ENSG00000183624;AF:3:129278828:129278905-129279710:129278956:129279203-129279710:+	0.354435	0.0252747
ENSG00000183624;AF:3:129278828:129278905-129279710:129278974:129279211-129279710:+	0.340315	0.0252747
ENSG00000183624;AF:3:129278828:129278905-129279710:129278993:129279043-129279710:+	0.858446	0.022977
ENSG00000183624;MX:3:129279915-129288854:129288997-129298354:129279915-129290679:129290804-129298354:+	-0.38914	0.0252747
ENSG00000183624;SE:3:129279915-129288854:129288997-129290679:+	-0.141346	0.030636
ENSG00000183624;SE:3:129279915-129290679:129290804-129298354:+	0.642325	0.0252747
ENSG00000183741;A3:22:38867201-38871480:38867147-38871480:-	-0.0622261	0.038961
ENSG00000183814;AF:1:226301205-226308724:226309071:226301205-226309109:226309172:-	0.211452	0.027972
ENSG00000183814;AF:1:226301205-226308724:226309071:226301205-226309109:226309254:-	0.212378	0.027972
ENSG00000183814;AF:1:226301205-226308724:226309071:226301205-226309109:226309733:-	0.272224	0.01998
ENSG00000183814;AF:1:226301205-226308724:226309071:226301205-226309626:226309869:-	0.205626	0.027972
ENSG00000183891;AF:2:19898035-19901030:19901641:19898035-19901706:19901986:-	0.24343	0.00899101
ENSG00000184007;AF:1:31919658-31937778:31937818:31919658-31937842:31937886:-	0.299877	0.0374625
ENSG00000184007;AF:1:31919658-31937842:31937886:31919658-31937987:31938379:-	-0.241452	0.0374625
ENSG00000184007;AF:1:31938059-31938119:31938186:31938059-31938263:31938358:-	0.20097	0.0457875
ENSG00000184009;A5:17:81510329-81510479:81510329-81510480:-	0.329966	0.00566101
ENSG00000184009;AF:17:81512360-81512615:81512818:81512360-81514547:81514640:-	-0.185165	0.032079
ENSG00000184009;AF:17:81512360-81512734:81512748:81512360-81514547:81514640:-	-0.316189	0.0194092
ENSG00000184009;AF:17:81512360-81512734:81512755:81512360-81514547:81514640:-	-0.14287	0.0297203
ENSG00000184009;AF:17:81512360-81512734:81512780:81512360-81514547:81514640:-	-0.374659	0.00566101
ENSG00000184009;AF:17:81512360-81512734:81512781:81512360-81514547:81514640:-	-0.252545	0.0407592
ENSG00000184009;AF:17:81512360-81512734:81512791:81512360-81514547:81514640:-	0.516412	0.00566101
ENSG00000184009;AF:17:81512360-81512734:81512791:81512360-81523642:81523847:-	0.590992	0.00849151
ENSG00000184009;AF:17:81512360-81512734:81512891:81512360-81514547:81514640:-	-0.234483	0.0194092
ENSG00000184009;AF:17:81512360-81514547:81514640:81512360-81523642:81523847:-	0.30894	0.0194092
ENSG00000184058;AL:22:19766002-19766389:19767332:19766002-19779220:19779546:+	0.236214	0.000999001
ENSG00000184058;AL:22:19766002-19766389:19767334:19766002-19779220:19779546:+	0.54311	0.000999001
ENSG00000184164;SE:22:49921761-49922297:49922443-49922612:+	0.231011	0.0044955
ENSG00000184203;SE:3:195523786-195524819:195524896-195529794:-	-0.192279	0.013986
ENSG00000184232;A3:11:120211510-120225661:120211510-120225745:+	0.156848	0.025974
ENSG00000184432;A5:3:139383435-139389548:139383435-139389631:-	-0.161703	0.00699301
ENSG00000184432;AL:3:139355600:139355767-139358200:139357593:139357958-139358200:-	-0.160378	0.0314685
ENSG00000184640;AF:17:77405077:77405140-77482144:77450737:77450786-77482144:+	0.730719	0
ENSG00000184986;AF:14:105526603:105526653-105528722:105527105:105527438-105528722:+	0.65246	0.000749251
ENSG00000184986;AF:14:105526603:105526653-105528722:105528624:105528661-105528722:+	0.757763	0.000749251
ENSG00000184986;AF:14:105527105:105527438-105528722:105528624:105528661-105528722:+	0.294958	0.00899101
ENSG00000185090;SE:1:37795846-37796744:37796820-37799567:+	0.182811	0.0499501
ENSG00000185104;AF:1:50857997-50959672:50959738:50857997-50959767:50959793:-	0.0997095	0.02997
ENSG00000185104;SE:1:50441523-50451793:50452193-50475464:-	0.0930719	0.02997
ENSG00000185122;A3:8:144313616-144313846:144313616-144313985:+	-0.328738	0.0362138
ENSG00000185122;A3:8:144314054-144314125:144314054-144314133:+	-0.10847	0.0362138
ENSG00000185122;SE:8:144312244-144312628:144312711-144313511:+	0.117292	0.0362138
ENSG00000185122;SE:8:144313616-144313846:144313911-144313985:+	-0.110135	0.0362138
ENSG00000185551;AF:15:96325938:96326352-96334076:96330717:96332547-96334076:+	-0.167516	0.0314685
ENSG00000185551;AF:15:96325938:96326352-96334076:96332537:96332621-96334076:+	-0.159833	0.047952
ENSG00000185551;AF:15:96330717:96332547-96334076:96333163:96333857-96334076:+	0.109958	0.047952
ENSG00000185624;A5:17:81847347-81859179:81847347-81859181:-	-0.449261	0.0274725
ENSG00000185624;AF:17:81847347-81855142:81855451:81847347-81859181:81859215:-	-0.444923	0.0274725
ENSG00000185624;AF:17:81859387-81859811:81860203:81859387-81860347:81860514:-	-0.473154	0.0494505
ENSG00000185624;SE:17:81847347-81855142:81855279-81859181:-	-0.353112	0.0274725
ENSG00000185808;A5:21:37072537-37072991:37072537-37073000:-	-0.13662	0.044955
ENSG00000185808;SE:21:37069624-37072145:37072310-37072434:-	0.130191	0.044955
ENSG00000185946;A3:1:103551792-103553274:103551792-103555034:+	-0.244293	0.0375624
ENSG00000185946;A5:1:103525930-103526067:103525823-103526067:+	-0.199775	0.0375624
ENSG00000185946;A5:1:103526262-103527695:103525823-103527695:+	-0.466758	0.0375624
ENSG00000185946;AF:1:103525757:103525823-103527695:103525971:103526262-103527695:+	0.286843	0.0375624
ENSG00000185946;SE:1:103525823-103526067:103526262-103527695:+	-0.263143	0.0375624
ENSG00000186106;SE:8:100529860-100533209:100533311-100559711:-	-0.304454	0.0499501
ENSG00000186184;AF:13:27621422:27622009-27622875:27622159:27622222-27622875:+	0.234023	0.00774226
ENSG00000186184;AL:13:27622009-27622354:27622390:27622009-27622875:27623452:+	-0.33676	0
ENSG00000186395;A5:17:40818482-40818767:40818482-40818787:-	-0.29895	0.00699301
ENSG00000186591;A3:7:129839335-129857511:129839275-129857511:-	-0.362512	0
ENSG00000186866;A3:21:45282459-45283383:45282398-45283383:-	-0.292208	0.0134865
ENSG00000187109;AF:12:76060279-76067371:76067394:76060279-76084567:76084731:-	-0.355311	0.023976
ENSG00000187109;AF:12:76060279-76067371:76067462:76060279-76084567:76084731:-	-0.454233	0.023976
ENSG00000187109;AF:12:76060279-76067371:76067570:76060279-76084567:76084731:-	-0.224867	0.035964
ENSG00000187109;AF:12:76074239-76083833:76084094:76074239-76084567:76084666:-	-0.103271	0.035964
ENSG00000187109;AF:12:76074239-76083833:76084094:76074239-76084567:76084735:-	-0.252948	0.035964
ENSG00000187109;SE:12:76060279-76074203:76074239-76084567:-	-0.235107	0.023976
ENSG00000187186;AF:9:34665680-34665978:34666028:34665680-34666050:34666112:-	0.455798	0.015984
ENSG00000187514;AF:2:231708516:231708751-231711348:231710491:231710676-231711348:+	-0.195943	0.0174825
ENSG00000187514;AF:2:231708530:231708751-231711348:231710491:231710676-231711348:+	-0.116083	0.0174825
ENSG00000187735;AL:8:53966556:53968112-53970392:53970288:53970293-53970392:-	-0.216786	0
ENSG00000188176;AF:17:4583999:4584098-4592361:4584539:4585004-4592361:+	-0.585981	0.025974
ENSG00000188290;A5:1:999613-999692:999613-999866:-	0.100747	0.012987
ENSG00000188290;SE:1:999613-999692:999787-999866:-	0.131917	0.012987
ENSG00000188343;AF:8:93698561:93698747-93701224:93700252:93700288-93701224:+	-0.492332	0.018315
ENSG00000188343;AF:8:93700252:93700288-93701224:93700507:93700673-93701224:+	0.354865	0.0153846
ENSG00000188343;AF:8:93700252:93700288-93701224:93700550:93700673-93701224:+	0.541625	0.0153846
ENSG00000188343;AF:8:93700252:93700288-93701224:93700562:93700673-93701224:+	0.432889	0.0153846
ENSG00000188343;AF:8:93700252:93700288-93701224:93700582:93700673-93701224:+	0.495883	0.0153846
ENSG00000188343;AF:8:93700252:93700288-93701224:93700614:93700673-93701224:+	0.447376	0.010989
ENSG00000188419;AF:X:86027557-86047247:86047305:86027557-86047484:86047539:-	-0.280053	0.0464535
ENSG00000188419;AF:X:86027557-86047247:86047305:86027557-86047484:86047562:-	-0.223643	0.0464535
ENSG00000188612;AF:17:75181188-75182382:75182563:75181188-75182814:75182956:-	0.100797	0.014985
ENSG00000188612;AF:17:75181188-75182382:75182563:75181188-75182814:75182983:-	0.0512687	0.022977
ENSG00000188612;SE:17:75168401-75174752:75174823-75181057:-	0.0726036	0.014985
ENSG00000188659;AL:15:82263188-82264673:82264889:82263188-82265569:82265748:+	-0.359274	0.00499501
ENSG00000188735;SE:12:121776444-121776822:121777897-121778077:+	-0.722598	0.016983
ENSG00000189042;AF:19:36689400:36689497-36712386:36703681:36703736-36712386:+	-0.436181	0.0374625
ENSG00000189306;SE:22:42518147-42518613:42518728-42519714:-	0.10925	0.022977
ENSG00000189410;AF:1:20728086-20732181:20732278:20728086-20732764:20732837:-	-0.763623	0.013986
ENSG00000196072;A3:10:100286332-100286605:100286213-100286605:-	0.138118	0.021978
ENSG00000196235;A3:19:39445637-39445804:39445637-39445882:+	-0.114611	0.0274725
ENSG00000196312;AL:9:96942913:96944085-96949555:96948911:96948920-96949555:-	-0.561119	0.03996
ENSG00000196411;A5:7:100814021-100817192:100814021-100817262:-	-0.117909	0.045954
ENSG00000196683;AF:7:22818048-22822154:22822344:22818048-22822677:22822852:-	0.280422	0.00499501
ENSG00000196683;AL:7:22812971:22813185-22818000:22817340:22817355-22818000:-	0.276084	0.00499501
ENSG00000196754;AF:1:153563887-153566702:153566755:153563887-153567844:153567890:-	-0.69367	0.031968
ENSG00000196821;AF:6:34654779-34671836:34671956:34654779-34696446:34696847:-	0.0923886	0.0427073
ENSG00000196821;AF:6:34654779-34671836:34671956:34654779-34696446:34696859:-	0.749321	0.0284715
ENSG00000196937;A5:7:121383010-121396162:121383010-121396299:-	-0.202812	0.010989
ENSG00000197006;A3:16:21625115-21655227:21625115-21655230:+	-0.123576	0.02664
ENSG00000197006;AF:16:21597222:21597300-21612645:21599476:21599898-21612645:+	-0.185879	0.02664
ENSG00000197006;AF:16:21597222:21597300-21612645:21599558:21599898-21612645:+	-0.15379	0.02664
ENSG00000197024;AF:7:149147108:149147242-149153945:149147476:149147766-149153945:+	-0.314897	0.027972
ENSG00000197111;AL:12:53471807-53474869:53476070:53471807-53479406:53479620:+	0.131258	0.04662
ENSG00000197111;AL:12:53471807-53474869:53476070:53471807-53479406:53479769:+	0.198198	0.04662
ENSG00000197111;AL:12:53471807-53474869:53476070:53471807-53479406:53479821:+	0.313684	0.03996
ENSG00000197111;AL:12:53471807-53474869:53476070:53471807-53479406:53479826:+	0.15896	0.04662
ENSG00000197111;AL:12:53471807-53474869:53476070:53471807-53479406:53479832:+	0.193097	0.0499501
ENSG00000197111;AL:12:53471807-53474869:53476070:53471807-53479406:53479850:+	0.286055	0.0485229
ENSG00000197111;AL:12:53471807-53474869:53476070:53471807-53479406:53480807:+	0.265854	0.04662
ENSG00000197111;AL:12:53471807-53474869:53476070:53471807-53479406:53481162:+	0.254312	0.04662
ENSG00000197265;AF:8:30653602-30657575:30657618:30653602-30657973:30658251:-	0.146552	0.036963
ENSG00000197323;SE:1:114397860-114397940:114397990-114399457:-	-0.175652	0.02997
ENSG00000197448;RI:7:143264992:143265092-143265261:143265296:+	-0.169916	0.0314685
ENSG00000197451;SE:5:178209447-178210132:178210272-178210553:+	0.0808221	0.031968
ENSG00000197562;AF:16:589357:589547-590261:590077:590119-590261:+	-0.508544	0.02997
ENSG00000197562;AF:16:589669:589751-590261:590077:590119-590261:+	-0.762173	0.011988
ENSG00000197579;SE:9:32544326-32550774:32550968-32552434:-	-0.115217	0.035964
ENSG00000197601;A5:11:13712055-13712966:13712046-13712966:+	0.0613205	0.046953
ENSG00000197763;SE:3:126611132-126615355:126615462-126621742:-	-0.218636	0.0404595
ENSG00000197785;AF:1:1512151:1512473-1516012:1512530:1512690-1516012:+	0.203894	0.00799201
ENSG00000197858;A3:8:144084040-144084111:144084040-144084219:+	-0.912999	0
ENSG00000197858;A3:8:144084040-144084134:144084040-144084219:+	-0.168089	0.016983
ENSG00000197930;AL:14:52643405:52643630-52646375:52646252:52646287-52646375:-	0.631513	0.017982
ENSG00000197930;SE:14:52643630-52646154:52646287-52646375:-	-0.176897	0.017982
ENSG00000198034;A5:X:72256054-72272640:72256054-72272679:-	-0.172571	0.035964
ENSG00000198042;SE:8:33489139-33490285:33490339-33495542:+	-0.220859	0.00999001
ENSG00000198081;AF:18:5294001-5295652:5295702:5294001-5295813:5296040:-	0.806405	0.0284715
ENSG00000198081;AF:18:5294001-5295652:5295702:5294001-5297012:5297053:-	0.625975	0.017982
ENSG00000198218;AF:3:49092456-49093255:49093611:49092456-49093912:49094062:-	0.308161	0.003996
ENSG00000198218;SE:3:49077038-49092397:49092456-49093912:-	-0.150625	0.023976
ENSG00000198242;AF:17:28719393:28720030-28720707:28720244:28720430-28720707:+	0.110102	0.0124875
ENSG00000198242;AF:17:28719393:28720030-28720707:28720299:28720328-28720707:+	0.174155	0.00749251
ENSG00000198242;AF:17:28719991:28720030-28720707:28720079:28720213-28720707:+	-0.140419	0.0124875
ENSG00000198242;AF:17:28720079:28720213-28720707:28720244:28720430-28720707:+	0.187806	0.0124875
ENSG00000198242;AF:17:28720079:28720213-28720707:28720299:28720328-28720707:+	0.118366	0.0124875
ENSG00000198242;SE:17:28720328-28720414:28720430-28720707:+	0.132381	0.00749251
ENSG00000198301;A3:4:75981545-75981933:75981470-75981933:-	0.153789	0.027972
ENSG00000198408;AF:10:101787523-101790896:101791453:101787523-101792839:101792946:-	0.344	0.0314685
ENSG00000198546;SE:10:133309463-133309776:133309977-133310164:+	0.260483	0.000999001
ENSG00000198554;SE:14:55013596-55026711:55026803-55027028:-	-0.155921	0.0494505
ENSG00000198586;AF:2:171117857-171160290:171160900:171117857-171231145:171231314:-	0.647369	0.0494505
ENSG00000198604;SE:14:34786001-34786126:34786221-34792775:-	-0.170158	0.011988
ENSG00000198625;A3:1:204532246-204537430:204532246-204537459:+	-0.442802	0.0362138
ENSG00000198625;SE:1:204532246-204537459:204537497-204538209:+	0.235214	0.0362138
ENSG00000198732;A3:14:70023447-70030242:70023447-70030245:+	0.134874	0.0264735
ENSG00000198742;SE:7:99049709-99050915:99050992-99051357:-	0.325623	0.023976
ENSG00000198755;RI:6:35468420:35468439-35468799:35468873:+	-0.191749	0.0024975
ENSG00000198755;RI:6:35468947:35469285-35469381:35469529:+	-0.156846	0.00499501
ENSG00000198830;A5:1:26473585-26473703:26473527-26473703:+	0.0712567	0.0202298
ENSG00000198830;RI:1:26473483:26473527-26473703:26473732:+	0.0570889	0.026973
ENSG00000198830;RI:1:26473483:26473585-26473703:26473732:+	0.0992706	0.0202298
ENSG00000198843;A5:3:150603686-150622385:150603499-150622385:+	0.15513	0.023976
ENSG00000198901;A3:15:90967202-90969079:90966653-90969079:-	-0.128963	0.045954
ENSG00000198918;AF:X:119786732-119787281:119787456:119786732-119789908:119791595:-	-0.388032	0.001998
ENSG00000198951;A3:22:42070373-42070763:42070366-42070763:-	0.454445	0.016983
ENSG00000203667;SE:1:244835756-244841944:244842058-244842195:+	0.242022	0.041958
ENSG00000204237;A5:17:81665584-81666150:81665584-81666155:-	0.245249	0.020979
ENSG00000204237;A5:17:81665584-81666155:81665584-81666518:-	-0.209891	0.020979
ENSG00000204344;AF:6:31972381:31972511-31978903:31972555:31972757-31978903:+	-0.442847	0.03996
ENSG00000204438;A5:6:31665003-31665559:31665003-31665574:-	-0.399986	0.01998
ENSG00000204438;AF:6:31665003-31665400:31665442:31665003-31665559:31665630:-	0.491292	0.01998
ENSG00000204438;AF:6:31665003-31665559:31665630:31665003-31665861:31666283:-	-0.450567	0.042624
ENSG00000204569;SE:6:30609955-30614549:30614602-30616478:-	0.118107	0.013986
ENSG00000204628;RI:5:181241492:181241639-181242170:181242345:-	-0.217737	0.0214785
ENSG00000204628;RI:5:181241492:181241639-181242286:181242345:-	-0.252731	0.0214785
ENSG00000204802;AF:9:62375528-62376072:62376126:62375528-62376253:62376836:-	-0.5	0.044955
ENSG00000204822;A3:2:74472470-74472569:74472252-74472569:-	0.187401	0.035964
ENSG00000204822;SE:2:74472252-74472358:74472470-74472569:-	0.106951	0.035964
ENSG00000205323;SE:12:55800629-55800854:55800900-55803629:-	-0.0691808	0.016983
ENSG00000205476;AF:14:99536088-99576463:99576592:99536088-99580021:99580126:-	-0.486852	0.035964
ENSG00000205571;AL:5:70070751-70071171:70071182:70070751-70076521:70076586:+	0.195746	0.00424575
ENSG00000205571;AL:5:70070751-70076521:70076586:70070751-70077019:70077592:+	-0.25891	0.00424575
ENSG00000205571;SE:5:70070751-70076521:70076574-70077019:+	-0.296517	0.00566101
ENSG00000205581;A5:21:39345274-39345830:39345274-39347247:-	0.244975	0.032634
ENSG00000205581;AF:21:39348577-39348903:39349067:39348577-39349291:39349344:-	0.284038	0.034965
ENSG00000205581;MX:21:39345274-39345830:39345958-39347379:39345274-39347247:39347292-39347379:-	0.226624	0.032634
ENSG00000205581;MX:21:39345274-39345830:39345958-39348292:39345274-39347247:39347292-39348292:-	0.29867	0.0305944
ENSG00000205581;MX:21:39345274-39347247:39347292-39348292:39345274-39347379:39347478-39348292:-	-0.359839	0.0244755
ENSG00000205581;MX:21:39345274-39347247:39347292-39348292:39345274-39347379:39347483-39348292:-	-0.197087	0.0244755
ENSG00000205581;SE:21:39345274-39345830:39345958-39347247:-	0.296041	0.0244755
ENSG00000205581;SE:21:39347292-39347379:39347483-39348292:-	0.184012	0.0397727
ENSG00000205609;A5:16:28403648-28403783:28403648-28403787:-	-0.184919	0.0114885
ENSG00000205670;AF:21:34375500:34375567-34379428:34375568:34376179-34379428:+	0.330011	0.013986
ENSG00000205670;AL:21:34385644-34388629:34389154:34385644-34399711:34400175:+	0.482895	0.0104895
ENSG00000206172;A5:16:176811-176929:176762-176929:+	0.305917	0.0444555
ENSG00000211452;SE:1:53894547-53903057:53903266-53904666:+	-0.692201	0.0314685
ENSG00000213079;SE:6:154733930-154741956:154742018-154773989:+	-0.135154	0.020979
ENSG00000213185;SE:10:122849439-122850424:122850550-122855645:-	0.312669	0.017982
ENSG00000213551;AL:10:73183362:73183576-73243843:73242824:73243519-73243843:-	0.0996436	0.0254745
ENSG00000213593;MX:11:57737668-57737836:57738026-57738664:57737668-57738354:57738430-57738664:+	0.184037	0.0404595
ENSG00000213593;SE:11:57737668-57737836:57738026-57738354:+	0.177564	0.0404595
ENSG00000213593;SE:11:57737668-57737913:57738026-57738354:+	0.155264	0.011988
ENSG00000213593;SE:11:57737668-57738354:57738430-57738664:+	-0.233679	0.017982
ENSG00000213923;A3:22:38297155-38298786:38296686-38298786:-	0.124527	0.017316
ENSG00000213923;AF:22:38314169-38316665:38316973:38314169-38317160:38317408:-	-0.626124	0.011988
ENSG00000213923;AF:22:38314169-38317160:38317408:38314169-38317986:38318084:-	0.10936	0.017316
ENSG00000213923;AF:22:38314169-38317160:38317439:38314169-38317986:38318084:-	0.107088	0.017316
ENSG00000213923;AL:22:38290692:38291938-38293255:38292314:38292611-38293255:-	0.597528	0
ENSG00000213923;AL:22:38296626:38296686-38298786:38298029:38298203-38298786:-	-0.139299	0.017316
ENSG00000214293;A3:7:77684333-77685202:77684251-77685202:-	-0.167204	0.0217283
ENSG00000214293;A5:7:77685328-77695896:77685328-77696172:-	0.137955	0.0217283
ENSG00000214736;A3:6:41789336-41789531:41789336-41789568:+	0.0579966	0.017982
ENSG00000214870;A5:7:26399021-26399246:26398738-26399246:+	0.486523	0.028971
ENSG00000215154;SE:16:2603727-2610462:2611052-2613960:+	0.220138	0.01998
ENSG00000215252;AF:15:34553956-34581466:34581499:34553956-34588391:34588503:-	0.225335	0.02997
ENSG00000215277;SE:14:23264671-23268924:23268963-23269863:+	0.513338	0.037962
ENSG00000215302;SE:15:30479193-30480742:30480907-30484502:+	0.577492	0.0104895
ENSG00000215717;SE:1:109090882-109091660:109091748-109092890:+	0.129045	0.0204795
ENSG00000216895;AF:7:155643604-155644214:155644401:155643604-155645131:155645205:-	0.48189	0.026973
ENSG00000216895;AL:7:155611231:155611417-155643468:155641916:155642970-155643468:-	0.417696	0.026973
ENSG00000223802;AF:19:18893575-18895824:18896096:18893575-18896561:18896727:-	0.256368	0.014985
ENSG00000223802;AF:19:18893575-18895824:18896135:18893575-18896561:18896727:-	0.538447	0.0014985
ENSG00000225163;RI:14:96945049:96945150-96945238:96945394:+	-0.456745	0.017982
ENSG00000225518;A3:1:226083968-226086796:226083968-226086882:+	-0.208931	0.00799201
ENSG00000225648;SE:7:72829783-72830692:72830813-72831602:+	0.0864312	0.0374625
ENSG00000225648;SE:7:72831798-72833764:72833928-72836577:+	0.0827552	0.0374625
ENSG00000225828;A3:1:32361564-32361730:32361535-32361730:-	-0.157196	0.015984
ENSG00000226644;A5:20:2207519-2212909:2207388-2212909:+	0.320146	0.0499501
ENSG00000227671;A3:1:247202095-247210691:247202080-247210691:-	0.105113	0.033966
ENSG00000227946;AF:2:206084605:206084748-206085957:206085522:206085803-206085957:+	-0.276362	0.0224775
ENSG00000228028;A5:3:196250689-196251374:196250662-196251374:+	0.301633	0.0354645
ENSG00000228109;AF:3:197002906:197002973-197003602:197003132:197003206-197003602:+	-0.48425	0.021978
ENSG00000228300;AF:19:1275438:1275830-1277183:1276021:1276103-1277183:+	0.188818	0.011988
ENSG00000228701;AF:10:91783160-91797813:91798196:91783160-91798237:91798291:-	0.321997	0.03996
ENSG00000228852;SE:1:95243525-95249355:95249448-95263985:-	-0.333432	0.040959
ENSG00000229117;A5:12:56116930-56117189:56116829-56117189:+	-0.100985	0.0474525
ENSG00000229807;A3:X:73831274-73833238:73831206-73833238:-	-0.0540335	0.0370879
ENSG00000229807;AF:X:73833374-73837440:73838873:73833374-73850930:73851091:-	0.316886	0.0026973
ENSG00000229807;AF:X:73833374-73837440:73841474:73833374-73850930:73851091:-	0.449353	0
ENSG00000229807;AL:X:73820703:73821029-73826115:73824624:73824782-73826115:-	0.493072	0.0370879
ENSG00000229807;MX:X:73829231-73831066:73831274-73837440:73829231-73833238:73833374-73837440:-	0.403735	0
ENSG00000229807;MX:X:73837503-73841292:73841321-73850502:73837503-73841382:73841473-73850502:-	0.322344	0.00674326
ENSG00000229807;SE:X:73829231-73831066:73831206-73833238:-	0.444809	0
ENSG00000229807;SE:X:73829231-73831066:73831274-73833238:-	0.195042	0
ENSG00000230337;A5:1:11099910-11101801:11099814-11101801:+	0.158113	0.0394605
ENSG00000230989;AL:16:83809425-83811421:83811667:83809425-83817786:83818484:+	-0.109639	0.011988
ENSG00000231187;AL:10:46582782:46583138-46597834:46596009:46596330-46597834:-	0.143507	0.010989
ENSG00000231605;A5:1:167195156-167195657:167195156-167195689:-	0.666667	0.024975
ENSG00000232527;AL:1:144227030:144227379-144245686:144245238:144245315-144245686:-	-0.201774	0.042957
ENSG00000234171;SE:2:3558998-3559448:3559729-3561317:+	0.1562	0.021978
ENSG00000235560;AL:16:30535480-30535818:30536199:30535480-30536429:30537144:+	-0.229697	0.032967
ENSG00000237149;A5:10:75403351-75407255:75403083-75407255:+	0.154585	0.0428143
ENSG00000237149;AF:10:75401519:75402261-75407255:75402897:75403083-75407255:+	-0.16886	0.0428143
ENSG00000237149;AF:10:75401519:75402261-75407255:75403054:75403351-75407255:+	-0.353014	0.0262238
ENSG00000237149;AF:10:75402897:75403083-75407255:75403876:75403946-75407255:+	0.152908	0.0428143
ENSG00000237149;AF:10:75403054:75403351-75407255:75403756:75404057-75407255:+	0.264565	0.0274725
ENSG00000237149;AF:10:75403054:75403351-75407255:75403876:75403946-75407255:+	0.287873	0.0262238
ENSG00000237149;AF:10:75403876:75403946-75407255:75404165:75404284-75407255:+	-0.15418	0.0428143
ENSG00000237289;A3:15:43595469-43595856:43595469-43595900:+	-0.10674	0.028305
ENSG00000237289;SE:15:43594367-43594879:43595170-43595374:+	-0.214814	0.028305
ENSG00000237289;SE:15:43594367-43594972:43595170-43595374:+	-0.111583	0.028305
ENSG00000237854;AF:17:68101908:68101961-68114422:68102943:68103058-68114422:+	0.344722	0.0144855
ENSG00000239300;SE:2:9505610-9506787:9507015-9512317:+	0.252729	0.0499501
ENSG00000240857;A5:2:18555808-18560180:18555808-18560630:-	0.299584	0.002997
ENSG00000241360;AF:22:37658727:37659356-37665555:37664911:37665103-37665555:+	0.308922	0.001998
ENSG00000241468;A3:7:99460223-99466129:99460193-99466129:-	0.0561462	0.0311355
ENSG00000241468;AL:7:99448475:99449193-99466111:99459237:99459263-99466111:-	0.264213	0.0311355
ENSG00000241468;SE:7:99458355-99459147:99459263-99460086:-	0.0586804	0.0311355
ENSG00000241553;AF:3:9792495:9792705-9797659:9793082:9793124-9797659:+	-0.310743	0.043956
ENSG00000241553;AF:3:9792495:9792705-9797659:9793093:9793124-9797659:+	-0.435648	0.043956
ENSG00000241553;AF:3:9792495:9792705-9797659:9793095:9793124-9797659:+	-0.411147	0.043956
ENSG00000242114;SE:22:30426844-30427122:30427403-30428462:+	0.366463	0.00932401
ENSG00000242114;SE:22:30426844-30427171:30427403-30428462:+	0.230351	0.0034965
ENSG00000242114;SE:22:30426844-30427240:30427403-30428462:+	0.357408	0.00524476
ENSG00000242207;AF:17:48628675:48628858-48634551:48629549:48629651-48634551:+	0.187261	0.0184815
ENSG00000242372;SE:20:35280118-35280654:35280829-35284176:-	0.11747	0.020979
ENSG00000242485;AL:1:1405109:1405886-1406909:1406249:1406346-1406909:-	-0.419828	0.0499501
ENSG00000243279;AL:X:49071597:49072008-49073809:49072031:49072650-49073809:-	0.239835	0.040959
ENSG00000243279;SE:X:49072008-49072433:49072650-49073809:-	-0.0928977	0.040959
ENSG00000244462;A5:20:35659014-35664760:35659014-35664802:-	-0.15726	0.035964
ENSG00000244462;A5:20:35659014-35664802:35659014-35664879:-	0.144132	0.041958
ENSG00000245694;AF:16:54925213-54928494:54928551:54925213-54928770:54929189:-	-0.560868	0.0034965
ENSG00000245694;AF:16:54925213-54928494:54928716:54925213-54928770:54929189:-	-0.575668	0.0034965
ENSG00000245849;AL:15:40686724:40687146-40694586:40687723:40687844-40694586:-	-0.161637	0.044955
ENSG00000245910;SE:8:66922392-66922614:66922725-66925437:-	0.099028	0.035964
ENSG00000247095;A3:11:567684-568352:567555-568352:-	-0.528917	0.033966
ENSG00000247095;A3:11:567853-568352:567555-568352:-	0.316274	0.0444555
ENSG00000247095;A3:11:567853-568352:567684-568352:-	0.69203	0.013986
ENSG00000247095;A5:11:567853-568331:567853-568352:-	-0.205198	0.0444555
ENSG00000248275;A5:5:181263789-181264052:181263766-181264052:+	-0.319075	0.0434565
ENSG00000249592;A3:4:780717-781772:780688-781772:-	-0.151675	0.0494505
ENSG00000249592;AL:4:762387:762839-781772:767141:767615-781772:-	0.303551	0.047952
ENSG00000249592;AL:4:767141:767615-781772:780149:780688-781772:-	-0.319527	0.020979
ENSG00000249592;AL:4:767141:767615-781772:780246:780717-781772:-	-0.19658	0.047952
ENSG00000250479;A3:22:23766296-23767374:23766275-23767374:-	-0.0842547	0.031968
ENSG00000250479;A3:22:23767593-23767834:23767540-23767834:-	-0.100744	0.031968
ENSG00000250479;SE:22:23766275-23767374:23767540-23767834:-	0.215487	0.00799201
ENSG00000250479;SE:22:23766275-23767374:23767593-23767834:-	0.0897688	0.031968
ENSG00000251474;SE:3:129393795-129396217:129396420-129397040:-	0.275917	0.0314685
ENSG00000251503;SE:1:10440413-10442265:10442441-10451377:+	0.49334	0.020979
ENSG00000251580;A3:4:6670999-6673684:6670993-6673684:-	-0.326988	0.0424575
ENSG00000253187;AF:7:27168619:27168993-27171308:27169094:27169764-27171308:+	-0.135459	0.0444555
ENSG00000253187;SE:7:27168993-27169307:27169764-27171308:+	-0.126706	0.0444555
ENSG00000253251;AF:5:65624765:65625106-65629468:65626009:65626206-65629468:+	-0.152	0.040959
ENSG00000253293;AF:7:27172173-27173349:27174306:27172173-27179646:27180261:-	0.206667	0.00999001
ENSG00000255073;A3:11:58617568-58622741:58617568-58622766:+	-0.711825	0.0154845
ENSG00000255135;A5:11:76441639-76444205:76441639-76444278:-	-0.207762	0.0214785
ENSG00000255319;A5:11:71722311-71731422:71722308-71731422:+	-0.495715	0.00999001
ENSG00000255339;A5:10:100527074-100529366:100527074-100529380:-	-0.282445	0.025974
ENSG00000255339;SE:10:100516960-100526399:100526554-100526975:-	0.270405	0.025974
ENSG00000255717;AF:11:62855216-62855424:62855460:62855216-62855865:62855914:-	0.190043	0.024975
ENSG00000255717;SE:11:62853833-62854018:62854064-62854519:-	-0.137677	0.024975
ENSG00000258315;SE:17:7016685-7016910:7017014-7017257:+	0.158584	0.044955
ENSG00000258890;AL:17:64529427-64530926:64531101:64529427-64531890:64531964:+	0.308707	0.02997
ENSG00000258890;SE:17:64529427-64530926:64531018-64531890:+	0.109799	0.041958
ENSG00000258890;SE:17:64529427-64530926:64531022-64531890:+	0.320698	0.02997
ENSG00000259316;A5:15:64300723-64365974:64300723-64365986:-	-0.302722	0.047952
ENSG00000259316;SE:15:64366075-64376743:64376905-64380958:-	-0.307705	0.047952
ENSG00000259332;SE:15:79889354-79907629:79907684-79923452:-	-0.322034	0.00899101
ENSG00000259456;A3:20:50931054-50931372:50931054-50931375:+	-0.737889	0.00649351
ENSG00000260565;AL:16:2661149:2663407-2669411:2667975:2668040-2669411:-	-0.403603	0.0454545
ENSG00000263001;AF:7:74657685:74658068-74689124:74684657:74684904-74689124:+	0.290424	0.017982
ENSG00000263001;SE:7:74658068-74689124:74689227-74690973:+	-0.198184	0
ENSG00000263001;SE:7:74711109-74714857:74714916-74716894:+	0.267362	0
ENSG00000263001;SE:7:74716950-74718879:74718941-74728786:+	0.143438	0.01332
ENSG00000265218;AL:17:64892868-64901070:64901281:64892868-64909595:64910180:+	0.447299	0.032967
ENSG00000265458;AF:17:82457548-82457673:82457699:82457548-82458417:82458521:-	0.162241	0.0194805
ENSG00000265681;A3:18:49491833-49492275:49491584-49492275:-	-0.149756	0.04329
ENSG00000265681;AF:18:49491833-49492275:49492305:49491833-49492458:49492479:-	-0.181312	0.04329
ENSG00000265681;AF:18:49491833-49492275:49492305:49491833-49492458:49492483:-	-0.278743	0.025974
ENSG00000266053;A3:18:9132409-9133391:9132398-9133391:-	-0.442859	0.0474525
ENSG00000266074;SE:17:81445681-81446738:81446830-81447036:+	0.206301	0.040959
ENSG00000268400;SE:19:7629860-7630573:7630659-7630823:+	-0.383453	0.0494505
ENSG00000269893;A5:4:118279137-118279389:118278792-118279389:+	0.0816785	0.026973
ENSG00000269893;SE:4:118278792-118278944:118279137-118279389:+	0.119568	0.015984
ENSG00000269897;SE:10:22318306-22318959:22319018-22326431:+	-0.491253	0.020979
ENSG00000272391;AF:7:75475188-75484198:75484328:75475188-75485864:75486271:-	0.111779	0.025974
ENSG00000272391;SE:7:75425708-75426362:75426453-75437515:-	-0.0897995	0.025974
ENSG00000272410;A3:3:10249614-10260137:10249614-10260186:+	0.354398	0.0134865
ENSG00000272410;SE:3:10278462-10278664:10278760-10278885:+	0.354398	0.0134865
ENSG00000272410;SE:3:10279034-10279221:10279927-10285748:+	-0.354398	0.0134865
ENSG00000272721;AF:3:184134593-184135158:184135181:184134593-184135195:184135238:-	1	0
ENSG00000272886;SE:3:53292827-53304177:53304290-53312241:-	-0.192408	0.023976
ENSG00000273590;AF:21:7744975:7745038-7748899:7745075:7745367-7748899:+	-0.333437	0.014985
ENSG00000273841;AF:5:69366595-69367839:69367909:69366595-69368825:69369465:-	0.423954	0.025308
ENSG00000273841;AF:5:69366595-69367839:69367909:69366595-69369387:69369477:-	0.533893	0.025308
ENSG00000273841;AF:5:69366595-69367839:69367909:69366595-69369657:69370013:-	0.446161	0.025308
ENSG00000273899;AF:22:37681673:37681892-37687910:37686346:37686475-37687910:+	0.313804	0.013986
ENSG00000273899;AF:22:37681673:37681892-37687910:37686360:37686475-37687910:+	0.671144	0
ENSG00000274020;AL:1:148434774:148435354-148459602:148458501:148458694-148459602:-	-0.421483	0.00949051
ENSG00000274276;SE:21:6445661-6447736:6447777-6448481:-	0.162877	0.023976
ENSG00000274602;AF:22:18552573-18574575:18574700:18552573-18577773:18577968:-	-0.269595	0.023976
ENSG00000277067;SE:21:7049060-7061347:7061405-7081049:+	-0.528824	0.0474525
ENSG00000277758;A3:10:47754314-47756043:47752222-47756043:-	0.335504	0.0494505
ENSG00000280987;SE:5:139279129-139291972:139292074-139293453:+	0.422111	0.047952
ENSG00000280987;SE:5:139279129-139307239:139308327-139314675:+	-0.192833	0
ENSG00000284024;SE:10:14840157-14842134:14842846-14843371:+	0.136655	0.0134865
ENSG00000284294;AF:22:18939446:18939757-18946791:18945123:18945169-18946791:+	-0.206482	0.046953

## Sheet: BE3-RNF2
Supplementary Data 7: DAS events of BE3-RNF2-transfected samples compared with GFP samples
DAS events	ΔPSI	P-vaule
ENSG00000003756;SE:3:50109688-50110379:50110463-50110679:+	-0.147842	0.0254745
ENSG00000004866;AF:7:116953342:116953691-117099762:117014888:117015014-117099762:+	-0.990725	0.0154845
ENSG00000005075;A5:7:102476270-102478808:102476270-102478811:-	0.0490898	0.0444555
ENSG00000006194;AF:16:3263800:3263883-3289393:3283510:3284205-3289393:+	-0.173592	0.031635
ENSG00000006194;AL:16:3284205-3286023:3286060:3284205-3289393:3289835:+	-0.380443	0.031635
ENSG00000006194;SE:16:3284205-3288454:3288570-3289393:+	-0.409415	0.031635
ENSG00000006327;SE:16:3020491-3021215:3021319-3021555:+	0.158013	0.0174825
ENSG00000006607;AL:2:241431774-241432211:241432241:241431774-241434158:241434187:+	1	0
ENSG00000007202;AF:17:28644187-28644989:28645131:28644187-28645425:28645454:-	-0.187632	0.0494505
ENSG00000007376;SE:16:787477-787556:787645-788256:-	0.211505	0.0424575
ENSG00000007376;SE:16:787477-787556:787744-788256:-	0.201621	0.024975
ENSG00000007520;SE:16:1349608-1349889:1349952-1350058:-	0.170251	0.00599401
ENSG00000008130;AF:1:1765446-1778289:1778419:1765446-1778746:1778790:-	0.309631	0.022644
ENSG00000008130;AF:1:1765446-1778289:1778470:1765446-1778746:1778790:-	0.348768	0.016983
ENSG00000008130;AF:1:1765446-1778289:1778470:1765446-1779905:1779962:-	0.180277	0.022644
ENSG00000008130;AF:1:1765446-1778746:1778790:1765446-1779905:1779962:-	-0.223419	0.0445804
ENSG00000010030;SE:6:36373578-36375871:36376035-36385534:-	0.612604	0.046953
ENSG00000010244;A5:17:32369782-32373399:32369745-32373399:+	0.437963	0.0314685
ENSG00000010810;AF:6:111780635-111781056:111781080:111780635-111793623:111793886:-	0.329819	0.0154845
ENSG00000010810;AF:6:111780635-111781056:111781080:111780635-111798355:111798423:-	0.472692	0.030969
ENSG00000011295;A5:17:16000382-16001915:16000245-16001915:+	-0.234872	0.0174825
ENSG00000015479;SE:5:139293805-139307239:139308327-139314675:+	-0.155546	0.026973
ENSG00000016391;AF:3:53840999-53844582:53844617:53840999-53846083:53846390:-	-0.293178	0.033966
ENSG00000024526;SE:1:68481612-68482046:68482897-68483950:-	0.14238	0.038961
ENSG00000025156;SE:6:122423686-122427903:122427956-122431430:+	-0.119289	0.012987
ENSG00000026025;AF:10:17228515:17228676-17229276:17228869:17229027-17229276:+	0.181952	0.00999001
ENSG00000029363;A3:6:136278776-136279763:136278770-136279763:-	-0.117185	0.0324675
ENSG00000029363;SE:6:136268339-136269141:136269303-136269437:-	0.196864	0
ENSG00000033050;A5:7:151226500-151226738:151226500-151226857:-	-0.169416	0.0292208
ENSG00000033050;AF:7:151226500-151226738:151226958:151226500-151227163:151227230:-	-0.115019	0.0284715
ENSG00000033867;AF:3:27452498-27456651:27456754:27452498-27484079:27484420:-	-0.614691	0.0314685
ENSG00000037897;SE:12:57769678-57769772:57769956-57771094:-	0.187792	0.048951
ENSG00000037897;SE:12:57769956-57771094:57771257-57771974:-	0.300883	0.048951
ENSG00000037897;SE:12:57771257-57771480:57771605-57771974:-	0.187356	0.048951
ENSG00000041357;SE:15:78542219-78542576:78542645-78544190:+	0.253318	0
ENSG00000050393;SE:6:13802346-13803730:13804315-13806925:-	0.217131	0.023976
ENSG00000050426;A3:12:51049185-51052088:51049185-51052092:+	-0.235824	0.047952
ENSG00000050748;SE:5:180269409-180279796:180280036-180280440:-	0.134536	0.032967
ENSG00000051620;A5:6:138406151-138412880:138406033-138412880:+	-0.17819	0.023976
ENSG00000052841;SE:11:43451265-43486416:43486451-43490239:+	-0.15418	0.02997
ENSG00000055044;A3:2:202282472-202284327:202282472-202284345:+	-0.045217	0.0499501
ENSG00000055044;AF:2:202265779:202265986-202277950:202275162:202275189-202277950:+	0.143495	0.0404595
ENSG00000055044;SE:2:202278002-202278212:202278329-202282351:+	0.100364	0.023976
ENSG00000055955;AF:3:52820785-52820991:52821064:52820785-52823335:52823400:-	0.566281	0.00899101
ENSG00000058600;AF:16:22297434:22297537-22305156:22302974:22303004-22305156:+	-0.175935	0.0424575
ENSG00000058668;AL:1:203727571-203728151:203728310:203727571-203739546:203744081:+	-0.17042	0.044955
ENSG00000058668;SE:1:203727571-203733223:203733400-203739546:+	-0.154497	0.044955
[truncated: 1,565 more rows]

## Sheet: TadA-TadA 
Supplementary Data 7: DAS events of TadA-TadA*-transfected samples compared with GFP samples
[truncated: 1,950 more rows]

[truncated: 3 more sheets: ABE7.10, ABE7.10-site1, ABE7.10-site2]
