# Supplementary material for: Cytosine and adenine deaminase base-editors induce broad and nonspecific changes in gene expression and splicing
Source: Commun Biol. 2021 Jul 16;4:882. doi: 10.1038/s42003-021-02406-5 (PMC8285404; doi:10.1038/s42003-021-02406-5)
Supplement: Supplementary file 11 — Supplementary Data 8 [file 42003_2021_2406_MOESM11_ESM.xlsx]

## Sheet: BE3W90Y R126E-site 3
Supplementary Data 8: DAS events of BE3W90Y/R126E-site 3-transfected samples compared with GFP samples
DAS events	ΔPSI	P-value
ENSG00000001630;AF:7:92131872-92134173:92134530:92131872-92134666:92134803:-	-0.18325	0.00599401
ENSG00000003056;AF:12:8943535-8943801:8943886:8943535-8946303:8946368:-	-0.25207	0.011988
ENSG00000004455;SE:1:33010833-33012074:33012122-33013207:-	0.119679	0.014985
ENSG00000004487;A3:1:23077360-23078966:23077360-23078990:+	-0.13419	0.02997
ENSG00000004897;A3:17:47142025-47142229:47142022-47142229:-	-0.209242	0.0134865
ENSG00000004897;AF:17:47181637-47188746:47188936:47181637-47189146:47189252:-	-0.776858	0.0134865
ENSG00000004897;AL:17:47156913:47156983-47157230:47157055:47157124-47157230:-	0.831803	0.00674326
ENSG00000004897;AL:17:47156913:47156983-47157230:47157060:47157124-47157230:-	0.864918	0
ENSG00000004975;AF:17:7230797-7233936:7234061:7230797-7234069:7234223:-	-0.52151	0.0494505
ENSG00000004975;AF:17:7230797-7233936:7234061:7230797-7234069:7234308:-	-0.531727	0.017982
ENSG00000005020;AF:7:26854890-26855118:26855151:26854890-26864363:26864743:-	0.318358	0.0124875
ENSG00000005075;A5:7:102476270-102478808:102476270-102478811:-	0.173234	0.003996
ENSG00000005100;SE:17:5462546-5463529:5463689-5468571:-	-0.210206	0.0194805
ENSG00000005175;SE:12:47670345-47679493:47679594-47679704:-	-0.202544	0.00824176
ENSG00000005175;SE:12:47701604-47702688:47702846-47705952:-	0.168223	0.00824176
ENSG00000005339;SE:16:3782926-3791981:3792094-3793386:-	-0.193033	0.044955
ENSG00000005436;SE:2:75701287-75702313:75702423-75706523:-	-0.370672	0.047952
ENSG00000005810;A5:13:77070711-77076751:77070711-77076760:-	0.385151	0
ENSG00000005893;AL:X:120430826:120431462-120441730:120436494:120439293-120441730:-	0.177344	0.015984
ENSG00000006327;SE:16:3020491-3021215:3021319-3021555:+	0.175223	0.020979
ENSG00000006459;SE:7:140094138-140095618:140095711-140096555:-	-0.275907	0.022977
ENSG00000007392;A5:16:227336-227987:227336-228333:-	0.322739	0.0344655
ENSG00000007944;SE:6:16129409-16130557:16130747-16141625:+	0.253009	0.00549451
ENSG00000009307;AF:1:114750207-114757925:114757987:114750207-114758576:114758676:-	0.845043	0.00949051
ENSG00000009307;AF:1:114750207-114757925:114758003:114750207-114758576:114758676:-	0.397304	0.0498252
ENSG00000009307;AL:1:114739753:114739890-114749821:114748317:114748418-114749821:-	-0.452339	0.0498252
ENSG00000009307;SE:1:114739890-114749821:114750207-114757925:-	0.134539	0.0284715
ENSG00000009413;SE:6:111307570-111308014:111308245-111309853:-	-0.51625	0
ENSG00000009844;SE:6:142147399-142166228:142166322-142169550:+	-0.0913504	0.015984
ENSG00000009844;SE:6:142198615-142203985:142204065-142218498:+	0.0922152	0.015984
ENSG00000010030;SE:6:36373578-36375871:36376035-36385534:-	0.580477	0.044955
ENSG00000010072;AF:1:231338295:231338604-231339769:231339427:231339477-231339769:+	0.939543	0.011988
ENSG00000010244;A5:17:32369782-32373399:32369745-32373399:+	0.535258	0.00699301
ENSG00000010244;SE:17:32360967-32361468:32361515-32362914:+	-0.100192	0.0221445
ENSG00000010244;SE:17:32365487-32366665:32366757-32367772:+	-0.248984	0.0034965
ENSG00000010319;SE:3:52442907-52443016:52443069-52444913:-	0.432628	0.0444555
ENSG00000010810;AF:6:111780635-111781056:111781080:111780635-111793623:111793886:-	0.372608	0
ENSG00000011028;MX:17:62688960-62689371:62689437-62689894:62688960-62689522:62689760-62689894:+	0.382167	0.0137363
ENSG00000011028;SE:17:62688960-62689371:62689437-62689894:+	0.580524	0.0137363
ENSG00000011114;SE:14:93261677-93263785:93263993-93293858:-	0.567453	0.01998
ENSG00000011275;A3:7:5741815-5752846:5741644-5752846:-	0.203028	0.035964
ENSG00000011304;AF:19:797490:797505-799413:798428:798545-799413:+	0.382041	0
ENSG00000011304;SE:19:799443-807869:807902-808360:+	-0.5	0
ENSG00000011304;SE:19:806556-807869:807902-808360:+	0.0987985	0.029304
ENSG00000011405;SE:11:17169806-17194389:17194414-17207848:-	-0.563626	0.033966
ENSG00000011566;AF:2:39378123-39379752:39379809:39378123-39436892:39437301:-	-0.542077	0.0174825
ENSG00000011566;AF:2:39378123-39379752:39379809:39378123-39436892:39437312:-	-0.324121	0.0174825
ENSG00000012048;AF:17:43124115-43125271:43125370:43124115-43170126:43170245:-	-0.867586	0.024975
ENSG00000012048;SE:17:43091032-43091435:43094860-43095846:-	0.300383	0.024975
ENSG00000012048;SE:17:43091032-43094744:43094860-43095846:-	0.56284	0.024975
ENSG00000012983;A5:14:50532158-50532400:50532158-50532448:-	-0.09427	0.0334665
ENSG00000013374;SE:7:151368887-151374097:151374201-151375848:+	0.142496	0.0254745
ENSG00000013374;SE:7:151368887-151374097:151374243-151375848:+	0.322587	0.0254745
ENSG00000013441;SE:2:200859746-200860125:200860215-200861238:-	0.268281	0.037962
ENSG00000014824;SE:4:42018170-42018389:42018505-42020416:+	0.339567	0
ENSG00000014824;SE:4:42067192-42070526:42070691-42075657:+	0.0955088	0.034965
ENSG00000015479;A5:5:139294028-139307239:139293805-139307239:+	-0.198529	0.0274725
ENSG00000015479;AF:5:139293674:139293772-139314675:139308095:139308327-139314675:+	-0.619294	0.0274725
ENSG00000015479;AF:5:139293743:139293805-139314675:139308095:139308327-139314675:+	-0.339785	0.0274725
ENSG00000015479;AF:5:139293750:139294028-139314675:139308095:139308327-139314675:+	-0.342436	0.03663
ENSG00000015479;SE:5:139293805-139307239:139308327-139314675:+	0.262133	0.0274725
ENSG00000015479;SE:5:139325662-139326163:139326284-139329345:+	-0.278005	0
ENSG00000015568;SE:2:109808404-109808750:109808895-109813460:+	0.436953	0.00699301
ENSG00000018510;AL:2:177523805-177538074:177538418:177523805-177558752:177559299:+	0.263184	0.011988
ENSG00000018610;A5:X:119560385-119565125:119560385-119565232:-	-0.121801	0.027972
ENSG00000020426;A3:14:60812127-60818722:60812127-60818761:+	0.126932	0.0324675
ENSG00000020922;SE:11:94437235-94445810:94445890-94447219:-	-0.432372	0.0487013
ENSG00000020922;SE:11:94437235-94445810:94445893-94447219:-	-0.300505	0.014985
ENSG00000023734;SE:12:15882819-15883541:15883676-15889928:+	0.107199	0.0194805
ENSG00000023909;SE:1:93901669-93904523:93904588-93909038:-	-0.282763	0.023976
ENSG00000024526;SE:1:68481612-68482046:68482897-68483950:-	0.341911	0
ENSG00000024526;SE:1:68489608-68494430:68494695-68496952:-	-0.121217	0.032967
ENSG00000025039;AF:6:89387590-89411334:89411505:89387590-89411846:89412270:-	0.249184	0.028971
ENSG00000025156;SE:6:122423686-122427903:122427956-122431430:+	-0.137644	0.00749251
ENSG00000026025;AF:10:17228515:17228676-17229276:17228869:17229027-17229276:+	0.240618	0.00499501
ENSG00000026025;RI:10:17235169:17235389-17235846:17236379:+	0.281211	0.024975
ENSG00000027697;AF:6:137207077-137219094:137219122:137207077-137219243:137219449:-	-0.257422	0.013986
ENSG00000028839;AL:6:133984671-133985884:133985968:133984671-133986961:133987499:+	0.377364	0.00799201
ENSG00000028839;AL:6:133984671-133985884:133985968:133984671-133986961:133990432:+	0.522721	0.00799201
ENSG00000029363;A3:6:136278776-136279763:136278770-136279763:-	-0.19109	0.0174825
ENSG00000029363;SE:6:136268339-136269141:136269303-136269437:-	0.175182	0.014985
ENSG00000029725;SE:17:5378232-5380364:5380462-5381389:+	-0.2193	0
ENSG00000030110;SE:6:33574214-33574506:33574525-33575298:-	-0.150746	0.043956
ENSG00000033178;SE:4:67623222-67624126:67624253-67624994:-	-0.227969	0.00799201
ENSG00000033178;SE:4:67631908-67633345:67633473-67634242:-	-0.403223	0.000999001
ENSG00000033867;AF:3:27452498-27456651:27456754:27452498-27484067:27484347:-	-0.661979	0.0427073
ENSG00000033867;AF:3:27452498-27456651:27456754:27452498-27484079:27484347:-	-0.811005	0.0427073
ENSG00000033867;AF:3:27452498-27456651:27456754:27452498-27484079:27484420:-	-0.443974	0.0427073
ENSG00000033867;SE:3:27420787-27421622:27421779-27424037:-	0.270117	0.0427073
ENSG00000034693;SE:6:143451115-143459085:143459216-143462916:+	-0.131651	0.0354645
ENSG00000036054;AF:3:100261001:100261071-100279649:100267192:100267248-100279649:+	-0.268327	0.038961
ENSG00000036054;SE:3:100310542-100311833:100311877-100316099:+	0.182532	0.038961
ENSG00000036257;RI:2:224503652:224503672-224503675:224503822:-	0.221095	0.025974
ENSG00000036549;AF:1:77641655-77682585:77682658:77641655-77683262:77683419:-	0.425375	0.00324675
ENSG00000036549;SE:1:77584655-77631850:77633405-77639449:-	0.425375	0.00324675
ENSG00000036672;SE:11:119360234-119372707:119373521-119381473:-	0.40391	0.044955
ENSG00000038219;SE:4:13570128-13572702:13572842-13576838:-	-0.122558	0.0499501
ENSG00000039319;A3:5:80445405-80448026:80445405-80448283:+	0.534994	0.017982
ENSG00000039319;SE:5:80445405-80448283:80448404-80449591:+	-0.612076	0.0202298
ENSG00000040633;AF:17:7237660-7238053:7238171:7237660-7239586:7239722:-	0.579502	0.01998
ENSG00000040633;AF:17:7237660-7238455:7238577:7237660-7238675:7238715:-	-0.642279	0.01998
ENSG00000040633;AF:17:7237660-7238675:7238715:7237660-7238786:7238930:-	0.476553	0.0174825
ENSG00000040633;AF:17:7237660-7238675:7238715:7237660-7239246:7239439:-	0.660654	0.011655
ENSG00000040633;AF:17:7237660-7238675:7238715:7237660-7239246:7239506:-	0.331945	0.011655
ENSG00000040633;AF:17:7237660-7238675:7238715:7237660-7239586:7239722:-	0.783293	0.011655
ENSG00000040633;AF:17:7237660-7238786:7238930:7237660-7239586:7239722:-	0.368569	0.01998
ENSG00000041357;MX:15:78541930-78542177:78542219-78544190:78541930-78542483:78542645-78544190:+	-0.243572	0.00932401
ENSG00000041357;MX:15:78542219-78542483:78542645-78544869:78542219-78544190:78544267-78544869:+	0.25343	0
ENSG00000041357;SE:15:78542219-78542576:78542645-78544190:+	0.28214	0
ENSG00000042429;A5:11:93784933-93788001:93784763-93788001:+	-0.26678	0.047952
ENSG00000047621;A3:12:4536219-4538409:4536211-4538409:-	-0.237159	0.0314685
ENSG00000047621;SE:12:4534302-4536017:4536211-4538409:-	0.596694	0.0314685
ENSG00000047849;A3:3:47853039-47853163:47852938-47853163:-	0.281596	0.010989
ENSG00000047849;SE:3:47852938-47853163:47853352-47855248:-	-0.474387	0.010989
ENSG00000048649;SE:11:77702495-77725545:77725699-77740731:-	0.536892	0
ENSG00000048707;SE:1:12356524-12358459:12358601-12362720:+	0.489182	0.027972
ENSG00000050405;A3:12:50182037-50192452:50182034-50192452:-	0.275246	0.0192308
ENSG00000050405;A3:12:50192564-50195830:50192561-50195830:-	0.230529	0.0192308
ENSG00000051180;AF:15:40694774:40694820-40698757:40695129:40695425-40698757:+	-0.527013	0.043956
ENSG00000051180;AF:15:40694774:40694820-40698757:40695160:40695425-40698757:+	-0.401173	0.045288
ENSG00000051180;AF:15:40694774:40694820-40698757:40695174:40695425-40698757:+	-0.522651	0.047952
ENSG00000051180;AF:15:40694774:40694820-40698757:40695187:40695425-40698757:+	-0.309274	0.043956
ENSG00000051341;SE:3:121449426-121460050:121460234-121467519:-	0.121856	0.0474525
ENSG00000052802;SE:4:165327764-165333340:165333625-165337789:+	0.322476	0.003996
ENSG00000054118;SE:1:36224505-36224971:36225102-36259382:+	0.206359	0.013986
ENSG00000054267;AF:1:235326968-235327160:235327487:235326968-235327769:235327863:-	-0.485682	0.0164835
ENSG00000054267;AF:1:235326968-235327160:235327487:235326968-235327769:235328134:-	-0.801438	0
ENSG00000054267;AF:1:235326968-235327160:235327487:235326968-235327769:235328168:-	-0.433327	0.0206044
ENSG00000054267;AF:1:235326968-235327160:235327487:235326968-235327769:235328219:-	-0.483808	0.010989
ENSG00000054267;AF:1:235326968-235327160:235327487:235326968-235327936:235328196:-	-0.354982	0.0318681
ENSG00000054965;SE:11:73419999-73425022:73425048-73430690:-	-0.289938	0.0134865
ENSG00000055208;AF:6:149317620:149318015-149369909:149342657:149342833-149369909:+	0.122764	0.0254745
ENSG00000055208;AF:6:149317620:149318015-149369909:149342813:149342833-149369909:+	0.209847	0.0254745
ENSG00000056277;SE:X:130220480-130226759:130226905-130227682:-	-0.226251	0.0184815
ENSG00000057252;AF:1:179293714:179293936-179302677:179294320:179294401-179302677:+	-0.445568	0.01998
ENSG00000057252;AF:1:179293802:179293936-179302677:179294320:179294401-179302677:+	-0.381058	0.01998
ENSG00000058600;A3:16:22328587-22332060:22328587-22332123:+	-0.264655	0.01998
ENSG00000058600;SE:16:22328587-22332123:22332185-22333644:+	0.437801	0.015984
ENSG00000058668;SE:1:203727571-203733223:203733400-203739546:+	-0.508956	0
ENSG00000059588;SE:1:234398553-234400853:234400948-234401181:-	-0.201636	0.023976
ENSG00000060140;MX:12:10634686-10637071:10637196-10673966:10634686-10667289:10667455-10673966:-	-0.473593	0.0494505
ENSG00000060339;A5:10:68721288-68722455:68721282-68722455:+	-0.228054	0.017982
ENSG00000060339;A5:10:68721406-68722455:68721288-68722455:+	0.232088	0.00899101
ENSG00000062194;A3:5:57247215-57249409:57247215-57249454:+	0.0826332	0.018648
ENSG00000062194;SE:5:57176400-57214074:57214193-57230846:+	-0.14248	0.018648
ENSG00000062194;SE:5:57214193-57221376:57221396-57230846:+	-0.360462	0
ENSG00000062650;SE:10:86446449-86451967:86452131-86453220:-	0.266574	0.001998
ENSG00000062725;SE:17:60494617-60496413:60496441-60500399:-	-0.27933	0.014985
ENSG00000063046;AL:12:53022627-53027782:53027856:53022627-53028015:53028173:+	0.347667	0.00324675
ENSG00000063046;AL:12:53022627-53027782:53027872:53022627-53028015:53028173:+	0.187366	0.038961
ENSG00000063046;MX:12:53021860-53022493:53022627-53028015:53021860-53027782:53027919-53028015:+	-0.443179	0.00324675
ENSG00000063046;SE:12:53019006-53019910:53020026-53021806:+	-0.118699	0.0108225
ENSG00000063046;SE:12:53022627-53027782:53027919-53028015:+	0.0897338	0.0227273
ENSG00000063169;AF:19:47608196:47608282-47670443:47609123:47609168-47670443:+	-0.138869	0.0154845
ENSG00000063322;SE:19:39392522-39392652:39392802-39393553:+	0.179024	0.0499501
ENSG00000064313;SE:8:119806401-119819346:119819506-119831677:-	-0.311038	0.003996
ENSG00000064961;RI:19:3573692:3573800-3574383:3574586:+	0.150629	0.048951
ENSG00000065000;A3:19:2112967-2113336:2112931-2113336:-	0.223088	0.011988
ENSG00000065000;AF:19:2138714-2151239:2151557:2138714-2164356:2164468:-	-0.496812	0.011988
ENSG00000065000;RI:19:2109086:2109125-2109873:2109958:-	0.51671	0.02664
ENSG00000065054;AF:16:2029527:2029782-2036324:2033271:2033432-2036324:+	0.394308	0.035964
ENSG00000065150;SE:13:97969830-97975891:97975997-97976693:+	0.294287	0.023976
ENSG00000065183;A5:1:117929924-117933288:117929782-117933288:+	0.105197	0.022977
ENSG00000065328;A3:10:13172480-13172625:13172480-13172628:+	0.242214	0.00374625
ENSG00000065328;SE:10:13161606-13164128:13164209-13170922:+	-0.19614	0.00374625
ENSG00000065485;A3:3:123145592-123146099:123145592-123146118:+	0.211649	0.037962
ENSG00000065485;SE:3:123124343-123130480:123130616-123145522:+	0.180035	0.042957
ENSG00000065548;SE:2:186506836-186507395:186507474-186508543:+	-0.231027	0.0254745
ENSG00000065923;A5:X:46606370-46606908:46606370-46606924:-	-0.45232	0.0284715
ENSG00000066044;AF:19:7991831-8002052:8002203:7991831-8005495:8005608:-	0.153086	0.0194805
ENSG00000066117;AF:12:50085353:50085546-50086161:50085683:50085870-50086161:+	0.473845	0.026973
ENSG00000066279;SE:1:197096164-197100431:197105185-197117789:-	0.446612	0
ENSG00000066697;AF:9:100427156:100427393-100441906:100427437:100427570-100441906:+	-0.19442	0.0275724
ENSG00000066697;AF:9:100427156:100427393-100441906:100429514:100429662-100441906:+	0.1796	0.042957
ENSG00000066697;AF:9:100427277:100427393-100441906:100427429:100427570-100441906:+	-0.371081	0.0254745
ENSG00000066697;AF:9:100427277:100427393-100441906:100427437:100427570-100441906:+	-0.59307	0.017982
ENSG00000066697;AF:9:100427429:100427570-100441906:100429514:100429662-100441906:+	0.345694	0.0254745
ENSG00000066697;AF:9:100427437:100427570-100441906:100429514:100429662-100441906:+	0.55754	0.023976
ENSG00000067057;MX:10:3118869-3119892:3120044-3129819:3118869-3125097:3125249-3129819:+	0.148893	0.0494505
ENSG00000067596;A3:17:43522226-43526387:43522226-43526496:+	-0.295284	0.015984
ENSG00000067596;AL:17:43522226-43523628:43525670:43522226-43526387:43526803:+	0.117075	0.04662
ENSG00000067596;AL:17:43522226-43523628:43525670:43522226-43526496:43526786:+	-0.27446	0.015984
ENSG00000067900;SE:18:20960206-20960663:20960711-20966917:-	-0.125994	0.0224775
ENSG00000067955;A5:16:67029485-67029727:67029149-67029727:+	-0.241296	0.012987
ENSG00000067955;AF:16:67029116:67029149-67029727:67029245:67029485-67029727:+	0.274437	0.012987
ENSG00000068120;A5:17:42562487-42562612:42562219-42562612:+	0.457163	0.010989
ENSG00000068654;A5:2:86030396-86031330:86030396-86031513:-	-0.31812	0.0194805
ENSG00000068796;SE:5:62306536-62308309:62308511-62347130:+	-0.177407	0.031968
ENSG00000069696;AF:11:637293:637589-639433:639057:639158-639433:+	-0.339846	0.0114885
ENSG00000070018;SE:12:12203400-12244262:12244655-12266681:-	0.2072	0.0499501
ENSG00000070756;A3:8:100721619-100721734:100721452-100721734:-	0.298417	0.0444
ENSG00000070756;A3:8:100721889-100722698:100721886-100722698:-	0.193826	0.0208125
ENSG00000070756;A5:8:100703359-100704280:100703359-100704297:-	-0.0725667	0.024975
ENSG00000070756;A5:8:100717888-100718087:100717888-100718183:-	0.0754776	0.0231911
ENSG00000070756;A5:8:100721619-100721713:100721619-100721729:-	-0.465839	0.00312188
ENSG00000070756;A5:8:100721619-100721713:100721619-100721734:-	-0.358873	0.00312188
ENSG00000070756;AL:8:100706694:100706722-100709459:100709136:100709223-100709459:-	0.502249	0.00312188
ENSG00000070756;RI:8:100717773:100717888-100718183:100718280:-	0.227019	0.0208125
ENSG00000070756;RI:8:100721391:100721619-100721734:100721886:-	0.494081	0
ENSG00000070814;SE:5:150369602-150372006:150372236-150374174:+	0.241729	0.013986
ENSG00000071054;SE:2:101859864-101860825:101860986-101863821:+	-0.455398	0.0494505
ENSG00000071054;SE:2:101859864-101863821:101864051-101864930:+	0.256553	0.0494505
ENSG00000071564;RI:19:1609293:1611369-1611704:1611849:-	0.445349	0
ENSG00000072041;AF:12:84892308-84911938:84912024:84892308-84912523:84912793:-	-0.409295	0.00999001
ENSG00000072041;AF:12:84892308-84911938:84912024:84892308-84912523:84912876:-	-0.312415	0.00999001
ENSG00000072274;SE:3:196074125-196075159:196075360-196077064:-	0.160069	0.034965
ENSG00000072501;AF:X:53415169-53421895:53422017:53415169-53422492:53422728:-	0.154232	0.014985
ENSG00000072501;SE:X:53380730-53381018:53381087-53382232:-	-0.0820448	0.0224775
ENSG00000072571;A3:5:163464802-163467701:163464802-163467704:+	0.263449	0.00915751
ENSG00000072571;AF:5:163460203:163460366-163463856:163460657:163460738-163463856:+	0.661104	0.00549451
ENSG00000072571;AF:5:163460203:163460366-163463856:163460660:163460738-163463856:+	0.268094	0.0384615
ENSG00000072571;SE:5:163464802-163467701:163467748-163469641:+	-0.204589	0.0123626
ENSG00000072571;SE:5:163464802-163467704:163467748-163469641:+	-0.441104	0.00549451
ENSG00000072778;A3:17:7220197-7220464:7220197-7220604:+	0.277622	0.0472028
ENSG00000072778;A3:17:7220197-7220464:7220197-7220766:+	0.704284	0.0472028
ENSG00000072803;AL:5:171861549:171864101-171868610:171867778:171868149-171868610:-	0.214936	0.0188811
ENSG00000072803;AL:5:171861552:171864101-171868610:171867778:171868149-171868610:-	0.254478	0.0377622
ENSG00000072803;AL:5:171863621:171864101-171868610:171867778:171868149-171868610:-	0.468588	0.00674326
ENSG00000072803;AL:5:171863927:171864101-171868610:171867778:171868149-171868610:-	0.413948	0.0168581
ENSG00000072803;MX:5:171910797-171914343:171914405-172006458:171910797-172003181:172003310-172006458:-	0.14123	0.0416856
ENSG00000072803;MX:5:171910797-171957597:171957698-172006458:171910797-172003181:172003310-172006458:-	0.446445	0.026973
ENSG00000072803;MX:5:171910797-171996890:171997051-172006458:171910797-172003181:172003310-172006458:-	0.376975	0.0370879
ENSG00000072803;SE:5:171910797-171914343:171914405-172006458:-	-0.238558	0.00674326
ENSG00000072803;SE:5:171910797-171957597:171957698-172006458:-	-0.182275	0.0374625
ENSG00000072803;SE:5:171910797-171996890:171997051-172006458:-	-0.183128	0.0346796
ENSG00000072803;SE:5:171910797-172003181:172003310-172006458:-	-0.337306	0.0168581
ENSG00000073111;A3:3:127604783-127604877:127604783-127604896:+	0.0957481	0.043956
ENSG00000073111;AF:3:127598410:127598472-127599318:127598862:127599148-127599318:+	0.192674	0.043956
ENSG00000073111;AF:3:127599479:127599547-127604608:127604251:127604285-127604608:+	-0.469462	0.043956
ENSG00000073584;AF:17:40645847-40647453:40647641:40645847-40647773:40647828:-	0.608077	0.0463536
ENSG00000073584;AF:17:40645847-40647453:40647641:40645847-40647773:40647837:-	0.276906	0.0362138
ENSG00000073584;AF:17:40645847-40647453:40647641:40645847-40647773:40647844:-	0.429189	0.0362138
ENSG00000073584;AF:17:40645847-40647453:40647641:40645847-40647773:40647848:-	0.461895	0.0362138
ENSG00000073584;SE:17:40628993-40630208:40630286-40630714:-	-0.138136	0.0362138
ENSG00000073921;A3:11:85990399-85996826:85990378-85996826:-	0.363174	0
ENSG00000073921;AF:11:86031611-86068651:86068780:86031611-86069458:86069539:-	-0.541198	0.043956
ENSG00000073921;AF:11:86031611-86068651:86068780:86031611-86069720:86069882:-	0.374327	0.0412088
ENSG00000073921;AF:11:86031611-86068651:86068929:86031611-86069720:86069882:-	0.473299	0
ENSG00000073921;AF:11:86031611-86068651:86069059:86031611-86069458:86069539:-	-0.207765	0.0313972
ENSG00000073921;AF:11:86031611-86068651:86069097:86031611-86069458:86069539:-	-0.369372	0.014652
ENSG00000073921;AF:11:86031611-86069458:86069539:86031611-86069720:86069882:-	0.692952	0.014652
ENSG00000073921;SE:11:85983973-85990250:85990378-85996826:-	-0.206361	0.014652
ENSG00000073921;SE:11:85983973-85990250:85990399-85996826:-	0.173173	0.014652
ENSG00000073969;AF:17:46590755:46590787-46624244:46602442:46602523-46624244:+	0.837481	0
ENSG00000073969;SE:17:46626712-46630411:46630450-46637376:+	-0.19203	0.0162338
ENSG00000074201;AL:11:77616195:77616695-77619606:77618533:77618687-77619606:-	-0.0852821	0.0499501
ENSG00000074201;SE:11:77625070-77625717:77625818-77629763:-	0.0854987	0.0499501
ENSG00000074935;A3:6:112076171-112076322:112076112-112076322:-	0.173787	0.0247253
ENSG00000074935;A5:6:112084246-112085334:112084246-112085675:-	0.450453	0.041958
ENSG00000074935;SE:6:112081207-112084189:112084246-112086556:-	-0.134136	0.0247253
ENSG00000075151;A3:1:20950111-20969474:20950108-20969474:-	-0.260995	0.00999001
ENSG00000075151;SE:1:20904971-20941491:20942330-20950003:-	0.163319	0.0174825
ENSG00000075223;AF:7:80916819-80918828:80919183:80916819-80922265:80922359:-	-0.614569	0.0412088
ENSG00000075223;AF:7:80916819-80918828:80919351:80916819-80922265:80922359:-	-0.396331	0.00999001
ENSG00000075292;AF:2:71276593:71276754-71348753:71331728:71331865-71348753:+	-0.326364	0.015984
ENSG00000075292;AF:2:71276593:71276754-71348753:71331764:71331875-71348753:+	-0.347824	0.011988
ENSG00000075292;SE:2:71276754-71348753:71350271-71355719:+	-0.310628	0.026973
ENSG00000075292;SE:2:71418639-71422814:71424038-71424650:+	0.286912	0.011988
ENSG00000075624;AF:7:5529663-5529806:5529982:5529663-5530524:5530590:-	-0.569005	0.03441
ENSG00000075624;AF:7:5529663-5530524:5530583:5529663-5563714:5563784:-	0.483079	0.0449051
ENSG00000075624;AF:7:5529663-5530524:5530590:5529663-5562574:5562828:-	0.657517	0.0329046
ENSG00000075624;AF:7:5529663-5530524:5530590:5529663-5563714:5563784:-	0.813022	0.0258075
ENSG00000075624;AF:7:5529663-5530524:5530600:5529663-5562574:5562828:-	0.275622	0.0232268
ENSG00000075624;AF:7:5529663-5530524:5530600:5529663-5563714:5563784:-	0.179851	0.0329046
ENSG00000075624;AF:7:5529663-5530524:5530709:5529663-5562574:5562828:-	0.401265	0.0329046
ENSG00000075624;AF:7:5529663-5530524:5530709:5529663-5563714:5563784:-	0.410905	0.0329046
ENSG00000075624;AL:7:5528586:5528719-5529161:5528934:5529059-5529161:-	-0.289677	0.0232268
ENSG00000075624;AL:7:5528592:5528719-5529161:5528934:5529059-5529161:-	-0.179851	0.0329046
ENSG00000076043;AF:11:114439435:114439675-114440656:114440121:114440146-114440656:+	0.850933	0.0470779
ENSG00000076043;AF:11:114439466:114439675-114440656:114440121:114440146-114440656:+	0.953259	0.00724276
ENSG00000076043;AF:11:114439484:114439675-114440656:114440121:114440146-114440656:+	0.799611	0.0492507
ENSG00000076043;AF:11:114439488:114439675-114440656:114440121:114440146-114440656:+	0.717861	0.0470779
ENSG00000076043;AF:11:114439495:114439675-114440656:114440121:114440146-114440656:+	1	0
ENSG00000076108;AF:12:56617532-56630125:56630211:56617532-56636182:56636366:-	0.546189	0.027972
ENSG00000076108;AF:12:56617532-56630125:56630211:56617532-56636182:56636379:-	0.220374	0.027972
ENSG00000076201;SE:3:47396217-47404652:47404779-47405005:+	0.237116	0.003996
ENSG00000077097;SE:3:25615586-25618418:25618509-25618654:-	0.367051	0.0014985
ENSG00000077147;A3:10:96527545-96528031:96527496-96528031:-	0.116038	0.0454545
ENSG00000077147;AF:10:96576829-96586734:96587052:96576829-96587376:96587452:-	-0.120733	0.0454545
ENSG00000077152;SE:1:202333555-202334989:202335058-202335642:-	-0.214522	0.014985
ENSG00000077254;A3:1:77721925-77722024:77721901-77722024:-	-0.233027	0.001998
ENSG00000077254;AF:1:77741748-77745421:77745462:77741748-77759643:77759852:-	-0.371538	0
ENSG00000077254;SE:1:77697931-77701369:77701471-77711747:-	0.171656	0.018648
ENSG00000077254;SE:1:77741748-77745421:77745599-77759643:-	0.100292	0.048951
ENSG00000077312;AF:19:40750637:40750701-40757332:40750859:40751481-40757332:+	-0.194757	0.0134865
ENSG00000077721;A3:X:119581596-119582588:119581596-119582597:+	-0.272198	0.00799201
ENSG00000078369;AF:1:1825499-1832232:1832285:1825499-1890820:1891117:-	0.141915	0.02997
ENSG00000078399;AF:7:27163841-27164878:27165530:27163841-27169294:27169444:-	0.181738	0.011988
ENSG00000078403;AF:10:21524675:21524775-21534645:21534468:21534494-21534645:+	-0.547075	0.0474525
ENSG00000078618;AF:1:51836438-51837456:51837572:51836438-51840226:51840454:-	0.537952	0.00915751
ENSG00000078618;AF:1:51840514-51877983:51878040:51840514-51878275:51878771:-	-0.50208	0.0178571
ENSG00000078618;AF:1:51840514-51877983:51878040:51840514-51878275:51878805:-	-0.126192	0.0252747
ENSG00000078618;SE:1:51836212-51836369:51836438-51840226:-	-0.206493	0.00915751
ENSG00000078618;SE:1:51836438-51837487:51837620-51840226:-	0.404837	0.00915751
ENSG00000078674;SE:8:17972687-17980591:17980755-17985447:+	0.246777	0.00899101
ENSG00000078674;SE:8:17980755-17983233:17983289-17985447:+	-0.486525	0
ENSG00000078747;SE:20:34413879-34417117:34417239-34424480:+	0.203493	0.02997
ENSG00000079459;AF:8:11795573:11796011-11802759:11802239:11802455-11802759:+	-0.426899	0
ENSG00000080345;SE:2:151468146-151468474:151468551-151468641:+	-0.202014	0.03996
ENSG00000080546;AF:6:109002343-109009359:109009555:109002343-109093795:109094819:-	-0.168385	0.041958
ENSG00000080603;AF:16:30698209:30698461-30699908:30699141:30699242-30699908:+	0.180953	0.024975
ENSG00000080603;SE:16:30722286-30722563:30722748-30722963:+	-0.0687597	0.047952
ENSG00000080802;AL:7:135362885:135363186-135393918:135386151:135388894-135393918:-	0.597858	0.0164835
ENSG00000080802;SE:7:135363186-135363854:135364066-135393918:-	-0.310174	0.0164835
ENSG00000081154;A3:3:101574279-101579589:101574279-101579790:+	0.101222	0.014985
ENSG00000081154;A3:3:101574279-101579589:101574279-101579842:+	0.249355	0.001998
ENSG00000081154;A3:3:101574279-101579790:101574279-101579842:+	0.147793	0.010656
ENSG00000081154;AF:3:101574095:101574279-101579790:101574841:101574933-101579790:+	-0.261785	0.001998
ENSG00000081320;AF:2:196163427-196171333:196171575:196163427-196176226:196176503:-	-0.25936	0.0174825
ENSG00000082068;SE:5:37605238-37687910:37688007-37697655:+	0.184772	0.028971
ENSG00000082153;A5:2:200811990-200813208:200811727-200813208:+	-0.160156	0.0483891
ENSG00000082153;AF:2:200811546:200811727-200813208:200811910:200811990-200813208:+	-0.154825	0.0464535
ENSG00000082153;AF:2:200811546:200811727-200813208:200812989:200813050-200813208:+	-0.286919	0.0387113
ENSG00000082153;AF:2:200811546:200811946-200813208:200812989:200813050-200813208:+	-0.706205	0.0258075
ENSG00000082153;AF:2:200811546:200811990-200813208:200812989:200813050-200813208:+	-0.302025	0.0258075
ENSG00000082153;AF:2:200811910:200811990-200813208:200812185:200812309-200813208:+	0.165497	0.0258075
ENSG00000082153;AF:2:200811910:200811990-200813208:200812989:200813050-200813208:+	-0.194597	0.0483891
ENSG00000082153;AF:2:200812185:200812309-200813208:200812989:200813050-200813208:+	-0.116303	0.0483891
ENSG00000082212;SE:18:50879308-50895809:50895928-50908063:+	0.23032	0.013986
ENSG00000082212;SE:18:50932360-50940288:50940386-50947017:+	0.478719	0.013986
ENSG00000082213;A3:5:31535893-31538260:31535893-31538481:+	0.389388	0.00874126
ENSG00000082213;A3:5:31535893-31538260:31535893-31538484:+	0.297282	0.00874126
ENSG00000082213;A5:5:31534417-31535744:31534325-31535744:+	0.156869	0.0314685
ENSG00000082258;SE:2:134942674-134945889:134945975-134946101:+	0.367513	0.0104895
ENSG00000082497;AF:1:210232799:210233011-210237944:210237282:210237468-210237944:+	-0.281265	0.045954
ENSG00000082515;SE:5:154941265-154950821:154950938-154956371:+	0.0943015	0.0464535
ENSG00000082701;SE:3:119826855-119831102:119831251-119843255:-	-0.22644	0.011988
ENSG00000082701;SE:3:119863605-119866590:119866628-119876413:-	-0.139844	0.02997
ENSG00000082996;AF:3:149872073:149872154-149895473:149895240:149895274-149895473:+	-0.745528	0.00899101
ENSG00000083168;SE:8:41955411-41957049:41957180-41974704:-	-0.264092	0.027972
ENSG00000083223;SE:9:86309289-86309463:86309576-86309928:-	0.352924	0.002997
ENSG00000083312;AF:5:72816312:72816752-72848385:72848170:72848251-72848385:+	-0.258169	0.015984
ENSG00000083312;AF:5:72816312:72816752-72848385:72848184:72848251-72848385:+	-0.278287	0
ENSG00000083520;MX:13:72778380-72780846:72781003-72781605:72778380-72781289:72781356-72781605:-	0.349363	0.001998
ENSG00000083520;SE:13:72768912-72770904:72770988-72771081:-	-0.213946	0.002997
ENSG00000083520;SE:13:72778380-72780846:72781003-72781289:-	0.272667	0.00333
ENSG00000083520;SE:13:72781003-72781289:72781356-72781605:-	-0.0821665	0.0464535
ENSG00000083799;AL:16:50794428-50795548:50795724:50794428-50796324:50796711:+	0.559872	0.044955
ENSG00000083799;SE:16:50742124-50742762:50742822-50749549:+	0.559872	0.044955
ENSG00000083896;A3:4:68318753-68318826:68318729-68318826:-	-0.0815247	0.0367133
ENSG00000083896;SE:4:68332197-68332794:68332847-68333308:-	-0.0874244	0.0367133
ENSG00000083937;SE:3:87227556-87240323:87240453-87240699:+	0.0974436	0.0404595
ENSG00000084090;A5:2:96195549-96208145:96195549-96208539:-	0.0716261	0.048951
ENSG00000084234;AF:11:130069894:130070082-130109429:130070568:130070747-130109429:+	0.147939	0.045288
ENSG00000084234;AF:11:130069906:130070082-130109429:130070568:130070747-130109429:+	0.189029	0.01998
ENSG00000084234;AF:11:130069921:130070082-130109429:130070568:130070747-130109429:+	0.62222	0.01998
ENSG00000084444;RI:12:13080625:13080914-13083003:13083449:+	-0.237849	0.046953
ENSG00000084733;AF:2:26034110:26034735-26098662:26098530:26098577-26098662:+	-0.193473	0.003996
ENSG00000084754;A5:2:26239143-26244525:26239143-26244530:-	-0.155739	0.0494505
ENSG00000085365;MX:5:78418903-78421801:78421960-78459245:78418903-78449933:78450034-78459245:+	-0.523476	0.020979
ENSG00000085365;SE:5:78421960-78449933:78450034-78459245:+	0.25894	0.011988
ENSG00000085491;AF:1:108185954-108192496:108192818:108185954-108199956:108200279:-	-0.283117	0.023976
ENSG00000085491;AF:1:108185954-108192496:108192818:108185954-108199956:108200358:-	-0.464539	0.01998
ENSG00000085721;SE:16:15086258-15086365:15086454-15091315:-	-0.130593	0.026973
ENSG00000085733;SE:11:70420510-70421470:70421580-70422940:+	0.295832	0.0034965
ENSG00000085760;A5:2:55267635-55268817:55267635-55269169:-	0.362228	0.047952
ENSG00000085760;SE:2:55267635-55268578:55268739-55269169:-	0.147479	0.047952
ENSG00000085788;SE:8:38238209-38240275:38240364-38242250:+	-0.278214	0.03996
ENSG00000086475;AF:10:13338808-13340691:13340790:13338808-13344758:13345460:-	0.283136	0.0384615
ENSG00000086504;AF:16:370225-370310:370338:370225-370444:370502:-	0.791399	0.011988
ENSG00000086504;AF:16:370225-370310:370338:370225-370485:370509:-	0.287174	0.0044955
ENSG00000086504;AF:16:370225-370310:370338:370225-371067:371289:-	0.878034	0
ENSG00000086598;SE:12:123586939-123587611:123587631-123590342:+	0.178746	0.00699301
ENSG00000086666;AF:15:80059613:80059809-80120328:80072578:80072647-80120328:+	0.204249	0.014985
ENSG00000086666;AF:15:80059714:80059809-80120328:80072578:80072647-80120328:+	-0.541033	0.014985
ENSG00000086666;AF:15:80059714:80059809-80120328:80072587:80072647-80120328:+	-0.986226	0
ENSG00000086758;A5:X:53542539-53543841:53542539-53543886:-	0.402328	0
ENSG00000086758;A5:X:53600309-53602564:53600309-53602591:-	0.152479	0.0134865
ENSG00000086758;SE:X:53625258-53625786:53626034-53627410:-	0.112982	0.017982
ENSG00000087111;A5:17:28570963-28571049:28570963-28571463:-	0.315873	0.01998
ENSG00000087206;SE:5:176958154-176968555:176969291-176969601:-	0.258438	0.011988
ENSG00000087206;SE:5:176958154-176969053:176969291-176969601:-	0.397871	0
ENSG00000087302;SE:14:51991441-51993723:51993822-51998494:+	-0.125342	0.02997
ENSG00000087460;AF:20:58839748:58840886-58895612:58888779:58888818-58895612:+	-0.49729	0.0210966
ENSG00000087460;AF:20:58841485:58841875-58895612:58888779:58888818-58895612:+	-0.496719	0.0478188
ENSG00000087460;AF:20:58888413:58888818-58895612:58888849:58888904-58895612:+	-0.551266	0.0233897
ENSG00000087460;AF:20:58888779:58888818-58895612:58889100:58889353-58895612:+	0.271231	0.0233897
ENSG00000087460;AF:20:58888779:58888818-58895612:58889124:58889549-58895612:+	0.454299	0.0210966
ENSG00000087460;AF:20:58888779:58888818-58895612:58889151:58889406-58895612:+	0.447462	0.0448302
ENSG00000087460;AF:20:58888779:58888818-58895612:58889160:58889332-58895612:+	0.497501	0.0210966
ENSG00000087460;AF:20:58888779:58888818-58895612:58889160:58889353-58895612:+	0.363037	0.0163019
ENSG00000087460;AF:20:58888779:58888818-58895612:58890643:58890789-58895612:+	0.239659	0.0210966
ENSG00000087460;AF:20:58888779:58888818-58895612:58891364:58891865-58895612:+	0.172942	0.0163019
ENSG00000087460;AF:20:58888779:58888818-58895612:58891716:58891865-58895612:+	0.435103	0.0210966
ENSG00000087460;AF:20:58888779:58888818-58895612:58891760:58891865-58895612:+	0.51979	0.0163019
ENSG00000087460;AF:20:58888779:58888818-58895612:58891981:58892209-58895612:+	0.459172	0.0233897
ENSG00000087460;AF:20:58888779:58888818-58895612:58892037:58892209-58895612:+	0.461475	0.0358641
ENSG00000087460;AF:20:58888779:58888818-58895612:58892333:58892506-58895612:+	0.420438	0.0163019
ENSG00000087460;AF:20:58888849:58888904-58895612:58889100:58889353-58895612:+	0.474361	0
ENSG00000087460;AF:20:58888849:58888904-58895612:58889124:58889549-58895612:+	0.631195	0
ENSG00000087460;AF:20:58888849:58888904-58895612:58889160:58889332-58895612:+	0.535401	0.0358641
ENSG00000087460;AF:20:58888849:58888904-58895612:58889160:58889353-58895612:+	0.524053	0.0163019
ENSG00000087460;AF:20:58888849:58888904-58895612:58889171:58889353-58895612:+	0.178756	0.0233897
ENSG00000087460;AF:20:58888849:58888904-58895612:58890643:58890789-58895612:+	0.415668	0
ENSG00000087460;AF:20:58888849:58888904-58895612:58891302:58891865-58895612:+	0.221974	0.0210966
ENSG00000087460;AF:20:58888849:58888904-58895612:58891303:58891865-58895612:+	0.243115	0.039849
ENSG00000087460;AF:20:58888849:58888904-58895612:58891364:58891865-58895612:+	0.332056	0
ENSG00000087460;AF:20:58888849:58888904-58895612:58891716:58891865-58895612:+	0.43961	0.0478188
ENSG00000087460;AF:20:58888849:58888904-58895612:58891760:58891865-58895612:+	0.588408	0.0233897
ENSG00000087460;AF:20:58888849:58888904-58895612:58891981:58892209-58895612:+	0.526396	0.0163019
ENSG00000087460;AF:20:58888849:58888904-58895612:58892037:58892209-58895612:+	0.486386	0.0163019
ENSG00000087460;AF:20:58888849:58888904-58895612:58892333:58892506-58895612:+	0.482922	0.0233897
ENSG00000087460;SE:20:58895684-58898941:58898985-58903531:+	0.10238	0.039849
ENSG00000088179;A3:2:119967972-119976957:119967972-119976984:+	-0.408024	0.0454545
ENSG00000088247;A3:19:6414120-6415141:6413738-6415141:-	0.1546	0.00599401
ENSG00000088247;AL:19:6413641:6413738-6415141:6413965:6414120-6415141:-	-0.302146	0.00599401
ENSG00000088451;A5:13:94593907-94595975:94593907-94596051:-	0.126134	0.0224775
ENSG00000088970;A5:20:21205584-21214535:21205530-21214535:+	0.27246	0.027972
ENSG00000089050;SE:20:18494063-18495838:18495880-18497069:-	-0.368212	0.012987
ENSG00000089053;AL:12:121328999:121329185-121337291:121335517:121335723-121337291:-	-0.522588	0.0104895
ENSG00000089234;A5:12:111683307-111685588:111683307-111685711:-	0.32302	0.0024975
ENSG00000089818;A3:12:8093055-8095601:8093055-8095613:+	-0.314821	0
ENSG00000090054;MX:9:92068098-92070124:92070296-92080016:92068098-92079434:92079566-92080016:-	-0.237675	0.0384615
ENSG00000090054;MX:9:92068098-92076798:92077035-92080016:92068098-92079434:92079566-92080016:-	-0.212825	0.0384615
ENSG00000090054;SE:9:92068098-92076798:92077035-92080016:-	-0.155693	0.0384615
ENSG00000090060;MX:14:96521072-96525310:96525391-96527953:96521072-96527430:96527539-96527953:+	-0.704168	0.025974
ENSG00000090470;SE:15:65119463-65119718:65119954-65129032:-	0.131039	0.036963
ENSG00000090565;SE:16:489000-491134:491268-496824:+	0.278351	0.0104895
ENSG00000090612;AL:12:133188072-133191489:133191506:133188072-133202144:133202440:+	-0.895385	0.032967
ENSG00000090612;AL:12:133192003-133193428:133193537:133192003-133202144:133205023:+	-0.761091	0
ENSG00000090612;AL:12:133192003-133193428:133193537:133192003-133202144:133214831:+	-0.792916	0.032967
ENSG00000090612;SE:12:133182030-133187872:133188072-133191489:+	0.277418	0.032967
ENSG00000091039;A3:12:76450988-76487510:76450979-76487510:-	-0.49218	0.0174825
ENSG00000091106;AF:2:32256893-32264738:32264880:32256893-32265587:32265732:-	-0.909281	0.002997
ENSG00000091127;A3:7:105508544-105522052:105508520-105522052:-	0.202658	0.035964
ENSG00000091527;A3:3:133586722-133587162:133586722-133587896:+	0.243422	0
ENSG00000091527;A3:3:133586722-133587162:133586722-133588353:+	0.384816	0.00357975
ENSG00000091527;AF:3:133573730:133574284-133575039:133574457:133574592-133575039:+	-0.268638	0.00920508
ENSG00000091527;AF:3:133573976:133574284-133575039:133574648:133574756-133575039:+	0.389978	0
ENSG00000091527;AF:3:133574457:133574592-133575039:133574648:133574756-133575039:+	0.384816	0.00357975
ENSG00000091527;AL:3:133586722-133587159:133587418:133586722-133587896:133590261:+	0.239609	0.00357975
ENSG00000091527;AL:3:133586722-133587159:133587418:133586722-133588353:133589162:+	0.389978	0
ENSG00000092140;SE:14:30559272-30581076:30581116-30586718:+	-0.455999	0.010989
ENSG00000092148;A5:14:31121505-31122914:31121505-31122920:-	0.438393	0
ENSG00000092148;SE:14:31128006-31128612:31129307-31133238:-	0.245237	0.0333
ENSG00000092148;SE:14:31128006-31128612:31129448-31133238:-	0.25089	0.013986
ENSG00000092199;A3:14:21211566-21211810:21211306-21211810:-	0.158645	0.0322802
ENSG00000092199;A5:14:21230366-21230958:21230366-21230997:-	0.0770576	0.0322802
ENSG00000092199;AF:14:21234229-21262601:21262677:21234229-21269298:21269425:-	-0.287753	0.0117383
ENSG00000092199;AF:14:21234229-21262601:21262677:21234229-21269298:21269494:-	-0.280089	0.0117383
ENSG00000092199;AF:14:21234229-21262601:21265516:21234229-21269298:21269423:-	0.310974	0.0322802
ENSG00000092199;AF:14:21234229-21262601:21265516:21234229-21269298:21269425:-	-0.105169	0.046953
ENSG00000092199;AL:14:21210546:21211306-21211810:21211490:21211566-21211810:-	-0.421976	0.0322802
ENSG00000092199;SE:14:21211306-21211406:21211563-21211810:-	0.21469	0.0322802
ENSG00000092199;SE:14:21234229-21263311:21263336-21269298:-	-0.0628609	0.0322802
ENSG00000092439;AL:15:50552473:50552697-50569887:50557158:50561808-50569887:-	-0.499998	0.047952
ENSG00000092439;AL:15:50552473:50552697-50569887:50560293:50561808-50569887:-	-0.288566	0.047952
ENSG00000092820;AF:6:158789371-158789463:158789474:158789371-158818082:158818227:-	-0.368655	0.014985
ENSG00000093009;A3:22:19494382-19494474:19494382-19494507:+	-0.307053	0.035964
ENSG00000093009;AF:22:19479482:19479571-19480158:19479901:19480019-19480158:+	-0.567042	0.0134865
ENSG00000093009;SE:22:19494382-19494507:19494602-19495981:+	0.100116	0.0494505
ENSG00000093144;AF:6:127327144-127330809:127331030:127327144-127343336:127343549:-	-1	0
ENSG00000095015;RI:5:56887378:56887520-56888226:56888357:+	-0.313908	0.018981
ENSG00000095139;SE:11:118572550-118581246:118581509-118583179:+	-0.0753482	0.042957
ENSG00000095209;A3:9:105748190-105749073:105748190-105749076:+	-0.437926	0.0374625
ENSG00000095564;A5:10:91959282-91959785:91959154-91959785:+	0.181299	0.00499501
ENSG00000095794;AF:10:35127117:35127193-35206895:35195133:35195214-35206895:+	0.847521	0.0177323
ENSG00000095794;AL:10:35207051-35211254:35211398:35207051-35211656:35212465:+	0.585305	0
ENSG00000096060;A5:6:35642843-35688732:35642843-35688804:-	-0.204645	0.013986
ENSG00000096063;A5:6:35920528-35920987:35920528-35921044:-	-0.172457	0.027972
ENSG00000096080;A5:6:43671906-43675202:43671906-43675494:-	0.171057	0.0367133
ENSG00000096080;RI:6:43675202:43675271-43675494:43675617:-	0.107688	0.0367133
ENSG00000096080;SE:6:43671906-43675202:43675271-43675494:-	-0.0642526	0.0424575
ENSG00000096696;A5:6:7581569-7582642:7579772-7582642:+	0.388555	0.000499501
ENSG00000096717;SE:10:67891554-67906163:67906287-67906790:+	-0.235218	0.01998
ENSG00000096746;AF:10:68331721:68331854-68337199:68332075:68332216-68337199:+	-0.125423	0.00999001
ENSG00000096746;AF:10:68331721:68331854-68337199:68332076:68332235-68337199:+	-0.0758126	0.0391275
ENSG00000096746;AF:10:68331721:68331854-68337199:68332103:68332216-68337199:+	-0.498497	0
ENSG00000096746;AF:10:68331721:68331854-68337199:68332117:68332235-68337199:+	-0.301704	0.00499501
ENSG00000096746;AF:10:68331721:68331854-68337199:68332122:68332216-68337199:+	-0.130469	0.00999001
ENSG00000096746;SE:10:68337333-68337858:68337996-68338503:+	0.146067	0.00499501
ENSG00000099381;AF:16:30957294:30957964-30958717:30958296:30958384-30958717:+	-0.0878648	0.031968
ENSG00000099624;RI:19:1244315:1244440-1244737:1244825:+	-0.0878416	0.047952
ENSG00000099783;RI:19:8465324:8465362-8465480:8465515:+	0.332053	0
ENSG00000099797;AF:19:14517085:14517384-14562525:14529657:14529711-14562525:+	-0.622526	0
ENSG00000099817;AL:19:1086579:1086988-1089472:1088163:1088720-1089472:-	0.34181	0.03996
ENSG00000099940;AF:22:20858983:20859347-20870337:20859483:20859640-20870337:+	-0.277142	0.00599401
ENSG00000099940;AF:22:20859081:20859347-20870337:20859483:20859640-20870337:+	-0.194569	0.045954
ENSG00000100028;A3:22:24568176-24571916:24568176-24572018:+	-0.18556	0.00749251
ENSG00000100034;AL:22:21931266:21931291-21933391:21932714:21932775-21933391:-	0.500894	0.0499501
ENSG00000100077;SE:22:25695214-25702842:25702991-25703510:+	0.242099	0.037962
ENSG00000100100;A3:22:31289767-31290965:31289699-31290965:-	0.435099	0.037962
ENSG00000100105;SE:22:31327309-31328787:31328859-31335692:-	-0.286686	0.011988
ENSG00000100197;SE:22:42128944-42129033:42129185-42129738:-	0.349897	0.037962
ENSG00000100201;A5:22:38486440-38487873:38486440-38487879:-	-0.228497	0
ENSG00000100207;SE:22:42161358-42168609:42168703-42169847:-	-0.274299	0.035964
ENSG00000100207;SE:22:42161358-42168609:42168736-42169847:-	-0.180022	0.035964
ENSG00000100219;RI:22:28796047:28796123-28796150:28796192:-	0.118748	0.027972
ENSG00000100246;AL:22:38778853:38779613-38794068:38785305:38785997-38794068:-	-0.310006	0.0494505
ENSG00000100281;AF:22:35257452:35257557-35263078:35261854:35262421-35263078:+	0.404824	0.048951
ENSG00000100281;AL:22:35263874-35263982:35264052:35263874-35264648:35265570:+	-0.404824	0.048951
ENSG00000100281;SE:22:35257557-35262323:35262421-35263078:+	-0.222046	0.047952
ENSG00000100294;SE:22:43133486-43137081:43137298-43141162:-	0.163648	0.0114885
ENSG00000100300;SE:22:43151604-43159210:43159420-43161052:+	0.185715	0.0034965
ENSG00000100316;AF:22:39318592-39319028:39319111:39318592-39319727:39320389:-	0.387455	0.0154845
ENSG00000100316;AF:22:39318592-39319372:39319625:39318592-39319727:39320389:-	0.379663	0
ENSG00000100316;AF:22:39318592-39319390:39319623:39318592-39319727:39320389:-	0.191281	0.0387113
ENSG00000100316;AF:22:39318592-39319595:39319649:39318592-39319727:39320389:-	0.26223	0.00774226
ENSG00000100350;A3:22:36506695-36507009:36506423-36507009:-	0.144773	0.015984
ENSG00000100350;A5:22:36506423-36506912:36506423-36507009:-	0.104797	0.033966
ENSG00000100353;AF:22:36526131-36528792:36528897:36526131-36529076:36529184:-	-0.206783	0
ENSG00000100353;AF:22:36526131-36528792:36528897:36526131-36529076:36529436:-	0.159288	0.0104895
ENSG00000100380;AF:22:40850880-40854538:40854598:40850880-40856431:40856565:-	-0.39146	0.003996
ENSG00000100425;A3:22:49787887-49794034:49787494-49794034:-	0.224668	0.0212288
ENSG00000100425;A3:22:49787887-49794034:49787522-49794034:-	0.194556	0.02664
ENSG00000100425;AF:22:49824331-49825730:49825900:49824331-49827497:49827512:-	-0.226182	0.0212288
ENSG00000100462;AF:14:22928615-22929030:22929081:22928615-22929167:22929356:-	0.605341	0.04662
ENSG00000100462;AF:14:22928615-22929030:22929081:22928615-22929252:22929394:-	0.565561	0.04662
ENSG00000100462;AF:14:22928615-22929030:22929081:22928615-22929334:22929351:-	0.45681	0.04662
ENSG00000100473;AL:14:30886312-30889616:30889887:30886312-30894913:30895065:+	-0.664296	0.0324675
ENSG00000100473;AL:14:30886312-30889616:30890100:30886312-30894913:30895065:+	-0.443457	0.0324675
ENSG00000100473;AL:14:30886312-30889616:30890616:30886312-30894913:30895065:+	-0.921906	0.024975
ENSG00000100473;AL:14:30886312-30889616:30890618:30886312-30894913:30895065:+	-0.483427	0.024975
ENSG00000100504;SE:14:50935185-50937736:50937837-50944161:-	0.156046	0.0164835
ENSG00000100528;AL:14:54426936:54427841-54432108:54430158:54430404-54432108:-	-0.155693	0.011988
ENSG00000100528;MX:14:54427841-54430261:54430404-54436369:54427841-54432108:54432220-54436369:-	0.204363	0.011988
ENSG00000100528;SE:14:54427841-54430261:54430404-54432108:-	0.128531	0.011988
ENSG00000100528;SE:14:54430404-54432108:54432220-54436369:-	0.0598939	0.041958
ENSG00000100583;AF:14:77376689:77376740-77380383:77377133:77379107-77380383:+	-0.674924	0.012987
ENSG00000100591;AF:14:77457870:77457982-77459616:77458032:77458269-77459616:+	-0.229179	0.021645
ENSG00000100591;AF:14:77457870:77457982-77459616:77458033:77458269-77459616:+	-0.165923	0.021645
ENSG00000100591;AL:14:77468508-77468590:77468760:77468508-77469077:77469247:+	0.229179	0.021645
ENSG00000100614;A5:14:60283537-60285624:60282794-60285624:+	0.165957	0.021645
ENSG00000100614;AF:14:60245752:60246046-60282684:60256762:60256866-60282684:+	-0.274889	0.021645
ENSG00000100614;AF:14:60245757:60246046-60277005:60249660:60249677-60277005:+	0.649444	0.021645
ENSG00000100614;AF:14:60245785:60246046-60282684:60249268:60249677-60282684:+	-0.29443	0.021645
ENSG00000100614;AF:14:60245785:60246046-60282684:60256762:60256866-60282684:+	-0.530198	0.021645
ENSG00000100614;AF:14:60249268:60249677-60282684:60256762:60256866-60282684:+	-0.295386	0.034965
ENSG00000100614;SE:14:60277091-60277313:60277365-60282684:+	-0.649444	0.021645
ENSG00000100632;AL:14:69380576:69380640-69394825:69386655:69387083-69394825:-	-0.185044	0.032967
ENSG00000100632;SE:14:69380640-69386963:69387083-69394825:-	0.0788109	0.023976
ENSG00000100644;AF:14:61695540:61695839-61720382:61698895:61698946-61720382:+	-0.158321	0.044289
ENSG00000100644;AF:14:61695777:61695839-61720382:61698895:61698946-61720382:+	-0.744634	0.020979
ENSG00000100644;SE:14:61695839-61720379:61720572-61721509:+	-0.230704	0.020979
ENSG00000100650;A3:14:69768896-69769123:69768896-69769182:+	0.166288	0.032967
ENSG00000100664;A5:14:103334597-103335653:103334260-103335653:+	0.504963	0
ENSG00000100664;AF:14:103334192:103334260-103335653:103334861:103335185-103335653:+	-0.217773	0
ENSG00000100664;AF:14:103334237:103334597-103335653:103334861:103335185-103335653:+	0.256115	0.010989
ENSG00000100664;SE:14:103334260-103334389:103334597-103335653:+	0.165602	0.010989
ENSG00000100731;A3:14:71011549-71012985:71011549-71013000:+	-0.311838	0.035964
ENSG00000100764;SE:14:90259213-90260115:90260211-90263318:+	0.0724901	0.0434565
ENSG00000100811;SE:14:100274758-100276490:100276648-100277418:+	0.354608	0.000999001
ENSG00000100813;A3:14:23068701-23069476:23068671-23069476:-	0.230463	0.0174825
ENSG00000100813;AF:14:23069617-23071125:23071201:23069617-23071427:23071561:-	0.254717	0.018648
ENSG00000100813;SE:14:23066008-23067314:23068671-23069476:-	0.105278	0.027972
ENSG00000100813;SE:14:23069617-23071125:23071186-23071427:-	-0.191518	0.00699301
ENSG00000100814;AF:14:20326793-20329174:20329374:20326793-20333254:20333312:-	0.274072	0.023976
ENSG00000100814;SE:14:20326793-20329174:20329373-20333254:-	0.215986	0.023976
ENSG00000100815;AF:14:92033253-92039547:92040017:92033253-92040880:92040896:-	-0.676847	0.012987
ENSG00000100815;AF:14:92033253-92039547:92040059:92033253-92040880:92040896:-	-0.39362	0.012987
ENSG00000100852;AF:14:32076985:32077053-32090502:32077289:32077435-32090502:+	0.455906	0.034965
ENSG00000100883;SE:14:34996787-34999558:34999649-35000936:+	0.213117	0.00899101
ENSG00000100888;A3:14:21400331-21400413:21400307-21400413:-	-0.244942	0.020979
ENSG00000100888;A5:14:21429335-21430801:21429335-21431811:-	0.4053	0.020979
ENSG00000100888;AF:14:21429335-21430801:21431708:21429335-21436901:21437244:-	-0.30299	0.0461538
ENSG00000100888;AF:14:21431858-21437194:21437276:21431858-21456032:21456090:-	0.558998	0.0104895
ENSG00000100888;SE:14:21391063-21391463:21391642-21391833:-	0.190299	0.0288462
ENSG00000100902;AF:14:35278633:35278718-35307994:35292388:35292552-35307994:+	-0.671328	0.020979
ENSG00000100902;AF:14:35278633:35278718-35307994:35292451:35292600-35307994:+	-0.782933	0.020979
ENSG00000100902;AL:14:35308995-35310217:35310287:35308995-35310740:35311052:+	-0.462268	0.037296
ENSG00000100934;AF:14:39096139-39103032:39103528:39096139-39103593:39103652:-	-0.197119	0.0044955
ENSG00000100934;SE:14:39091713-39092541:39092627-39093187:-	-0.347497	0
ENSG00000101181;SE:20:62183057-62188790:62188805-62193416:+	-0.183156	0.027972
ENSG00000101191;AF:20:62914406-62926439:62926503:62914406-62937796:62937952:-	-0.235572	0.015984
ENSG00000101310;AF:20:18507544:18507669-18510822:18507940:18507972-18510822:+	0.280665	0.044955
ENSG00000101596;AL:18:2796521-2800523:2801263:2796521-2802528:2802804:+	0.463466	0.03996
ENSG00000101608;A5:18:3247909-3253233:3247587-3253233:+	0.171403	0.0274725
ENSG00000101608;AF:18:3247481:3247587-3253233:3252275:3252325-3253233:+	-0.222487	0.043956
ENSG00000101654;AF:18:13726667:13726729-13734464:13731474:13731934-13734464:+	0.817702	0.014985
ENSG00000101752;A3:18:21779685-21791335:21779685-21791374:+	0.154268	0.0157343
ENSG00000101752;AF:18:21704957:21705123-21765772:21741320:21741812-21765772:+	0.154268	0.0157343
ENSG00000101773;AF:18:22933881:22934159-22936754:22934750:22934774-22936754:+	0.666541	0.044955
ENSG00000101782;A3:18:23463079-23463967:23463079-23464015:+	-0.1767	0.00915751
ENSG00000101782;A5:18:23473626-23474948:23473483-23474948:+	0.216105	0.00824176
ENSG00000101782;AL:18:23479424-23481172:23481500:23479424-23486108:23486603:+	0.654918	0.0318681
ENSG00000101782;RI:18:23477006:23477086-23477179:23477268:+	-0.231679	0.00824176
ENSG00000101782;SE:18:23466276-23467399:23467526-23473429:+	0.120857	0.0151099
ENSG00000101888;AF:X:109536876:109537021-109538045:109537118:109537270-109538045:+	-0.193403	0.026973
ENSG00000101911;A3:X:12809332-12810022:12809332-12810084:+	-0.327308	0
ENSG00000101972;AF:X:123960519:123960866-124021367:123961738:123961856-124021367:+	-0.300385	0.0272727
ENSG00000101972;AF:X:123960519:123960866-124021367:123961739:123961856-124021367:+	-0.706241	0.00974026
ENSG00000101972;AF:X:123961718:123961856-124022531:123962033:123962106-124022531:+	-0.194597	0.0194805
ENSG00000101972;SE:X:123960866-124021367:124021431-124022531:+	-0.300461	0.0272727
ENSG00000101972;SE:X:123961856-124021367:124021431-124022531:+	0.325878	0.00974026
ENSG00000102024;AF:X:115561182:115561260-115610243:115593608:115593632-115610243:+	0.278016	0.00999001
ENSG00000102081;AL:X:147945616-147948413:147948534:147945616-147948683:147951125:+	0.405096	0.021978
ENSG00000102081;AL:X:147945616-147948413:147948534:147945616-147948734:147950636:+	0.30066	0.043956
ENSG00000102098;SE:X:18241379-18242439:18242590-18246577:-	0.220627	0.00799201
ENSG00000102144;AF:X:77910739:77910835-78109867:78065216:78065272-78109867:+	-0.126382	0.0224775
ENSG00000102144;AF:X:77910739:77910835-78109867:78104174:78104405-78109867:+	-0.0785855	0.0412088
ENSG00000102144;SE:X:78065272-78096653:78096768-78109867:+	-0.0767317	0.04662
ENSG00000102225;AF:X:47218233:47218664-47223552:47223009:47223311-47223552:+	-0.380995	0.043956
ENSG00000102225;AF:X:47218776:47219105-47223552:47223009:47223311-47223552:+	-0.415002	0.043956
ENSG00000102225;RI:X:47228567:47228644-47228731:47228990:+	-0.526196	0.043956
ENSG00000102241;A3:X:136497439-136497624:136497439-136497676:+	-0.0982466	0.047952
ENSG00000102317;SE:X:48575283-48575561:48575630-48576314:+	0.36137	0
ENSG00000102317;SE:X:48575283-48575561:48575667-48576314:+	0.216654	0.00599401
ENSG00000102317;SE:X:48575667-48575815:48576083-48576314:+	-0.117668	0.023976
ENSG00000102401;A3:X:101623276-101623786:101623276-101623814:+	0.188028	0.038961
ENSG00000102401;AF:X:101622797:101623276-101623786:101623361:101623430-101623786:+	0.38621	0
ENSG00000102409;SE:X:103215238-103215682:103215764-103216149:+	0.166468	0.003996
ENSG00000102471;AF:13:79481124:79481524-79520810:79518992:79519169-79520810:+	0.457424	0.042957
ENSG00000102471;SE:13:79539775-79543558:79543682-79548328:+	-0.226466	0.014985
ENSG00000102471;SE:13:79539775-79543618:79543682-79548328:+	-0.817707	0
ENSG00000102554;AF:13:73054976:73055158-73061861:73058792:73059588-73061861:+	-0.269232	0.0344655
ENSG00000102921;AF:16:48562444-48603660:48603712:48562444-48609775:48610209:-	-0.395128	0.014985
ENSG00000102921;AF:16:48562444-48603660:48603712:48562444-48619849:48620148:-	-0.529118	0.014985
ENSG00000103018;MX:16:69424857-69447150:69447278-69462430:69424857-69459093:69459121-69462430:+	-0.214145	0.00599401
ENSG00000103121;AF:16:80981877-80983182:80983335:80981877-81006734:81006897:-	-0.884805	0.0254745
ENSG00000103194;SE:16:84733503-84740309:84740369-84744633:+	0.340649	0.0028305
ENSG00000103194;SE:16:84733503-84740309:84740369-84758716:+	-0.400453	0
ENSG00000103194;SE:16:84740369-84744633:84745673-84758716:+	0.556766	0
ENSG00000103257;AF:16:87851849-87863590:87863639:87851849-87868885:87869488:-	-0.124054	0.0104895
ENSG00000103264;AF:16:87360366-87367373:87367508:87360366-87383405:87383748:-	-0.268483	0.046953
ENSG00000103264;AF:16:87360366-87367373:87367508:87360366-87389737:87389850:-	-0.429534	0.002997
ENSG00000103264;AF:16:87360366-87383405:87383757:87360366-87389737:87389850:-	-0.326834	0.0254745
ENSG00000103335;SE:16:88717211-88717537:88717615-88719574:-	-0.160169	0.034965
ENSG00000103353;A5:16:23557767-23557950:23557745-23557950:+	0.0669005	0.044955
ENSG00000103423;AF:16:4425879:4426092-4434384:4433846:4434102-4434384:+	0.494847	0.00499501
ENSG00000103423;AL:16:4437485-4441375:4441477:4437485-4442268:4442393:+	-0.494847	0.00499501
ENSG00000103423;SE:16:4437485-4441375:4441575-4442268:+	-0.216096	0.00499501
ENSG00000103449;AF:16:51142145-51150381:51150597:51142145-51151166:51151275:-	0.312661	0.016983
ENSG00000103502;A5:16:29861259-29862586:29861259-29862815:-	0.347068	0.03996
ENSG00000103512;A5:16:14895694-14895973:14895641-14895973:+	-0.613941	0
ENSG00000103512;RI:16:14895514:14895694-14895973:14896156:+	0.759111	0.010989
ENSG00000103549;A5:16:30762398-30762475:30762360-30762475:+	0.123311	0.0499501
ENSG00000103591;AF:15:67236820-67254414:67254675:67236820-67255137:67255195:-	-0.340471	0.0137363
ENSG00000103591;AF:15:67236820-67254559:67254736:67236820-67255137:67255195:-	-0.243461	0.0137363
ENSG00000104093;SE:15:51458795-51459598:51459660-51463379:-	-0.377254	0.035964
ENSG00000104131;SE:15:44554667-44557489:44557650-44560249:+	-0.194928	0.0024975
ENSG00000104177;AF:15:48168839-48169845:48169910:48168839-48178077:48178326:-	-0.251546	0.0421245
ENSG00000104177;SE:15:48151942-48152234:48152284-48153792:-	-0.162388	0.0421245
ENSG00000104177;SE:15:48166128-48167349:48167401-48168631:-	-0.147126	0.0421245
ENSG00000104219;AF:8:17156029:17156853-17184789:17162799:17162889-17184789:+	-0.364117	0.013986
ENSG00000104312;SE:8:89758233-89762829:89762982-89765341:+	0.119349	0.0499501
ENSG00000104388;SE:8:60517253-60558852:60558923-60572046:+	-0.179995	0.017982
ENSG00000104408;AF:8:108241913-108242112:108242833:108241913-108248613:108248668:-	-0.511826	0.0127373
ENSG00000104408;AF:8:108241913-108242112:108242833:108241913-108248613:108248698:-	-0.308895	0.00849151
ENSG00000104408;AF:8:108241913-108242112:108242833:108241913-108248613:108248718:-	-0.173317	0.033966
ENSG00000104408;MX:8:108236203-108239958:108240075-108248613:108236203-108241799:108241913-108248613:-	-0.367205	0.033966
ENSG00000104427;SE:8:78666164-78675787:78675863-78678563:+	-0.387992	0.040959
ENSG00000104442;SE:8:65613433-65622263:65622354-65627216:-	-0.459018	0
ENSG00000104517;A3:8:102342684-102345396:102342666-102345396:-	-0.369803	0.002997
ENSG00000104517;SE:8:102257717-102258316:102258424-102258985:-	-0.140711	0.020979
ENSG00000104549;A5:8:124999694-125003176:124998605-125003176:+	0.411379	0
ENSG00000104660;AF:8:30095410:30095528-30104300:30101940:30101973-30104300:+	0.759714	0.035964
ENSG00000104660;AL:8:30104486-30104734:30105087:30104486-30105746:30106028:+	-0.759714	0.035964
ENSG00000104660;AL:8:30104486-30104734:30105087:30104486-30131976:30132183:+	-0.95994	0.00899101
ENSG00000104660;AL:8:30104486-30105746:30106028:30104486-30137272:30138348:+	0.505168	0.0404595
ENSG00000104660;AL:8:30104486-30105746:30108524:30104486-30131976:30132183:+	-0.401122	0.023976
ENSG00000104660;AL:8:30104486-30131976:30132183:30104486-30137272:30138348:+	0.798819	0.023976
ENSG00000104722;AF:8:24913012:24914873-24915605:24914942:24915297-24915605:+	0.183334	0.032967
ENSG00000104722;AF:8:24913764:24914873-24915605:24914942:24915297-24915605:+	0.0911604	0.044955
ENSG00000104738;AF:8:47960899:47961014-47961516:47961138:47961214-47961516:+	0.444847	0.0424575
ENSG00000104824;AF:19:38847434-38849308:38849368:38847434-38852296:38852325:-	-0.262046	0.0403347
ENSG00000104824;AF:19:38847434-38849700:38850333:38847434-38852296:38852325:-	-0.269516	0.0237263
ENSG00000104824;AF:19:38847434-38849700:38850333:38847434-38852296:38852347:-	0.240022	0.018981
ENSG00000104824;SE:19:38840559-38841613:38841682-38843842:-	-0.0991143	0.037962
ENSG00000104881;AF:19:45398339-45404999:45405038:45398339-45406292:45406349:-	0.337499	0.0174825
ENSG00000104881;SE:19:45380228-45382527:45382726-45385562:-	0.20359	0.034965
ENSG00000104904;A3:19:2269744-2271385:2269744-2271782:+	0.0909525	0.017982
ENSG00000104904;AF:19:2269509:2269744-2271782:2271362:2271530-2271782:+	-0.176852	0
ENSG00000104904;AF:19:2269549:2269744-2271385:2270291:2270676-2271385:+	-0.414883	0.00899101
ENSG00000104904;SE:19:2269744-2271385:2271530-2271782:+	0.150733	0
ENSG00000104946;AF:19:49877666:49877744-49878498:49878187:49878241-49878498:+	-0.691194	0.044955
ENSG00000104946;SE:19:49877744-49878143:49878241-49878498:+	0.27407	0.044955
ENSG00000104957;RI:19:13758868:13759010-13759100:13759272:+	0.257034	0.015984
ENSG00000105127;AF:19:15377014-15379026:15379161:15377014-15379713:15379798:-	0.368934	0.011988
ENSG00000105127;SE:19:15373340-15373786:15374065-15374603:-	0.17399	0.025974
ENSG00000105137;A3:19:15107521-15109056:15107521-15109257:+	0.173205	0.0404595
ENSG00000105137;SE:19:15111439-15111632:15111792-15112346:+	0.197517	0.035964
ENSG00000105176;SE:19:30012531-30014181:30014222-30014887:+	-0.340471	0
ENSG00000105185;AF:19:32581201:32581327-32582195:32581526:32581700-32582195:+	-0.346999	0.023976
ENSG00000105245;AF:19:40686995-40689563:40689592:40686995-40690040:40690164:-	-0.36364	0.026973
ENSG00000105245;AF:19:40686995-40689563:40689592:40686995-40690460:40690608:-	-0.909805	0.026973
ENSG00000105245;AF:19:40686995-40690040:40690164:40686995-40690460:40690608:-	-0.414665	0.026973
ENSG00000105245;AF:19:40686995-40690040:40690164:40686995-40690460:40690651:-	0.220979	0.026973
ENSG00000105245;AF:19:40686995-40690040:40690164:40686995-40690860:40690972:-	0.379258	0.026973
ENSG00000105245;AF:19:40686995-40690460:40690608:40686995-40690860:40690972:-	0.963315	0.026973
ENSG00000105258;A3:19:36114713-36114798:36114412-36114798:-	0.691338	0.0194805
ENSG00000105258;A5:19:36114412-36114659:36114412-36114798:-	0.421762	0.0194805
ENSG00000105325;A3:19:3532095-3532417:3532095-3532577:+	0.114239	0.041958
ENSG00000105325;RI:19:3526120:3526183-3526259:3526386:+	0.0920764	0.041958
ENSG00000105327;AF:19:47228446-47230929:47231194:47228446-47232515:47232766:-	0.167085	0.016983
ENSG00000105429;SE:19:42344833-42348272:42348472-42349499:+	0.218339	0.035964
ENSG00000105516;A5:19:48633655-48634349:48633655-48634508:-	0.199539	0.048951
ENSG00000105669;SE:19:18905629-18906960:18907112-18910971:-	0.139154	0.03996
ENSG00000105677;A3:19:35546585-35546672:35546585-35547119:+	-0.32876	0.03996
ENSG00000105677;RI:19:35546672:35547029-35547119:35547240:+	-0.409101	0.03996
ENSG00000105810;AF:7:92833690-92833873:92833917:92833690-92836478:92836594:-	-0.257649	0.026973
ENSG00000105866;SE:7:21428792-21429289:21430843-21477079:+	0.582377	0.010989
ENSG00000106052;SE:7:27758133-27765834:27766021-27769676:+	0.181728	0.044955
ENSG00000106133;SE:7:72949102-72949313:72949491-72949846:-	0.191007	0.028971
ENSG00000106144;AF:7:143288215:143288529-143291540:143289588:143289656-143291540:+	-0.120533	0.048285
ENSG00000106144;AF:7:143288395:143288529-143291540:143289588:143289656-143291540:+	0.583139	0.0224775
ENSG00000106144;SE:7:143300294-143300380:143300440-143303784:+	0.120533	0.048285
ENSG00000106263;A3:7:2379511-2380204:2379511-2380279:+	0.117941	0.015984
ENSG00000106263;AF:7:2354086:2354195-2355234:2354867:2355116-2355234:+	0.424813	0.00999001
ENSG00000106263;SE:7:2366448-2366525:2366591-2366999:+	-0.175691	0.00999001
ENSG00000106460;A5:7:12211547-12214201:12211425-12214201:+	-0.344925	0.0474525
ENSG00000106460;SE:7:12211547-12214201:12214394-12214809:+	-0.41649	0.0324675
ENSG00000106479;A5:7:149838635-149844625:149838461-149844625:+	-0.293139	0.0414585
ENSG00000106608;SE:7:43887485-43887790:43887811-43906562:-	-0.559415	0.00599401
ENSG00000106610;SE:7:67306083-67308577:67308652-67308935:+	-0.232315	0.0434565
ENSG00000106615;A5:7:151491014-151519460:151491014-151519898:-	0.168893	0.0157343
ENSG00000106615;AF:7:151491014-151519032:151519183:151491014-151519898:151520120:-	0.156937	0.0157343
ENSG00000106636;AL:7:44208198-44208407:44208707:44208198-44212247:44212889:+	0.202687	0.01998
ENSG00000107175;RI:9:35732996:35733143-35733215:35733282:+	-0.125765	0.016983
ENSG00000107263;AF:9:131650949-131709620:131709721:131650949-131737405:131737538:-	0.396281	0.027972
ENSG00000107669;AF:10:121924329-121927844:121927938:121924329-121928347:121928801:-	0.537144	0.01998
ENSG00000107669;AF:10:121924329-121927844:121928036:121924329-121928347:121928801:-	0.395705	0.02997
ENSG00000107669;AL:10:121740421:121743858-121790169:121782494:121782699-121790169:-	0.238314	0.02997
ENSG00000107669;AL:10:121740424:121743858-121790169:121782494:121782699-121790169:-	0.582027	0.011988
ENSG00000107669;AL:10:121743195:121743858-121790169:121782494:121782699-121790169:-	0.641364	0.011988
ENSG00000107669;SE:10:121870038-121898841:121898969-121902391:-	0.273949	0.0333952
ENSG00000107669;SE:10:121870038-121899866:121899994-121902391:-	0.227816	0.0333952
ENSG00000107798;AF:10:89247649-89251737:89252058:89247649-89342611:89342704:-	-0.165568	0.0144855
ENSG00000107815;A3:10:100989453-100989644:100989453-100989706:+	0.266221	0.025974
ENSG00000107815;A5:10:100989453-100989644:100987613-100989644:+	0.260741	0.025974
ENSG00000107833;SE:10:101782597-101782839:101782924-101783273:-	0.132791	0.016983
ENSG00000107863;SE:10:24589302-24590454:24590550-24591225:-	-0.339954	0.027972
ENSG00000107949;AL:10:125833946-125836104:125836553:125833946-125841255:125842805:+	0.156213	0.015984
ENSG00000108061;AF:10:110919603:110919657-111000415:110964851:110965061-111000415:+	0.988431	0
ENSG00000108061;SE:10:110965061-110985628:110985765-111000415:+	0.322275	0.00499501
ENSG00000108179;A3:10:79352392-79353645:79352392-79353707:+	0.200598	0.0044955
ENSG00000108349;RI:17:40163481:40163602-40163886:40164166:+	0.115463	0.043956
ENSG00000108406;MX:17:59565783-59566627:59566709-59573116:59565783-59570518:59570663-59573116:+	0.882571	0.031968
ENSG00000108423;AF:17:59886230-59890831:59891003:59886230-59892697:59892893:-	1	0
ENSG00000108424;AF:17:47649476:47649877-47652694:47650358:47650444-47652694:+	-0.554224	0.00124875
ENSG00000108424;AF:17:47650358:47650444-47652694:47651196:47651376-47652694:+	0.230738	0.00124875
ENSG00000108511;A3:17:48598260-48604480:48598228-48604480:-	0.0938521	0.0499501
ENSG00000108523;RI:17:4940487:4940726-4940923:4940993:+	0.265819	0.017982
ENSG00000108582;AF:17:30378905:30379726-30384989:30380236:30380642-30384989:+	-0.315311	0.013986
ENSG00000108604;A5:17:63837625-63842381:63837625-63842459:-	0.170201	0.026973
ENSG00000108654;AF:17:64504842-64505041:64505281:64504842-64506076:64506287:-	0.384277	0.0281718
ENSG00000108654;AF:17:64504842-64505439:64505596:64504842-64506076:64506287:-	0.550098	0.015651
ENSG00000108654;AF:17:64504842-64505746:64505956:64504842-64506076:64506287:-	0.388972	0.0117383
ENSG00000108654;AF:17:64504842-64505746:64505956:64504842-64506076:64506289:-	0.169236	0.0281718
ENSG00000108654;AF:17:64504842-64505746:64505956:64504842-64506076:64506521:-	0.291034	0.0117383
ENSG00000108679;A3:17:78973343-78974688:78972704-78974688:-	0.69226	0.033966
ENSG00000108679;AL:17:78971238:78972704-78974688:78972798:78973222-78974688:-	-0.663853	0.033966
ENSG00000108679;SE:17:78972704-78972970:78973222-78974688:-	0.16588	0.039627
ENSG00000108819;A3:17:50140359-50141269:50140228-50141269:-	0.0824896	0.0294705
ENSG00000108946;AF:17:68512032:68512142-68515394:68512430:68512548-68515394:+	-0.24385	0.01665
ENSG00000108946;AF:17:68512032:68512142-68515394:68512882:68512978-68515394:+	-0.206312	0.01665
ENSG00000108946;AF:17:68512450:68512548-68515394:68512882:68512978-68515394:+	-0.537617	0.01665
ENSG00000108946;AF:17:68512450:68512548-68515394:68512921:68513271-68515394:+	-0.708981	0.0499501
ENSG00000108953;AL:17:1345328:1345499-1364859:1361681:1362008-1364859:-	-0.246938	0
ENSG00000108953;SE:17:1365058-1369709:1369741-1400047:-	-0.146927	0.0044955
ENSG00000108961;RI:17:8289258:8289414-8289813:8290092:+	-0.280711	0.02997
ENSG00000109083;SE:17:28331987-28332146:28332382-28335340:-	0.185991	0.044955
ENSG00000109111;SE:17:28662342-28672757:28672858-28673371:+	0.140865	0.027972
ENSG00000109133;AL:4:41949385-41953760:41954021:41949385-41954070:41954857:+	-0.439864	0.02997
ENSG00000109133;RI:4:41935129:41935262-41935467:41935529:+	0.237746	0.02997
ENSG00000109133;RI:4:41935129:41935310-41935467:41935529:+	0.346337	0.02997
ENSG00000109133;SE:4:41938696-41939196:41939383-41943747:+	-0.127781	0.0337163
ENSG00000109171;RI:4:48382568:48382639-48382728:48382927:+	0.204148	0.0494505
ENSG00000109171;SE:4:48383784-48387366:48387466-48394576:+	-0.320498	0.0494505
ENSG00000109180;AF:4:48831084:48831249-48832620:48831306:48831531-48832620:+	0.477167	0.0254745
ENSG00000109270;A3:4:99885675-99887296:99885654-99887296:-	0.139112	0.025974
ENSG00000109332;AF:4:102826636-102827427:102827551:102826636-102827944:102828159:-	0.252495	0.044955
ENSG00000109332;AF:4:102826636-102827944:102828159:102826636-102868715:102868875:-	-0.250095	0.044955
ENSG00000109381;AL:4:139028112:139028349-139060324:139057220:139059607-139060324:-	-0.465511	0.0172328
ENSG00000109381;AL:4:139028112:139028349-139060324:139057717:139059607-139060324:-	-0.577347	0.010989
ENSG00000109381;AL:4:139028112:139028349-139060324:139057855:139059607-139060324:-	-0.480759	0.010989
ENSG00000109381;AL:4:139028112:139028349-139060324:139058719:139059607-139060324:-	-0.380303	0.010989
ENSG00000109519;AF:4:7064223-7067440:7067547:7064223-7067971:7068197:-	0.182439	0.014985
ENSG00000109534;AF:4:109815510:109815545-109816153:109815553:109815804-109816153:+	-0.26343	0.00499501
ENSG00000109534;AF:4:109815510:109815545-109816153:109815635:109815804-109816153:+	-0.260359	0.0174825
ENSG00000109572;AF:4:169612633:169612677-169635913:169620529:169621063-169635913:+	-0.416019	0.047952
ENSG00000109572;SE:4:169692320-169695612:169695692-169697189:+	-0.152046	0.047952
ENSG00000109606;AF:4:24528041-24529601:24530883:24528041-24532864:24532950:-	0.564717	0.0254745
ENSG00000109606;SE:4:24528041-24529601:24529770-24532864:-	0.0993922	0.0254745
ENSG00000109670;AF:4:152350124-152352470:152352768:152350124-152411303:152411878:-	-0.646845	0.003996
ENSG00000109670;AF:4:152350124-152382189:152382529:152350124-152411303:152411878:-	-0.882558	0.021978
ENSG00000109685;AF:4:1871424:1871542-1900626:1892782:1892891-1900626:+	0.270706	0.0404595
ENSG00000109756;SE:4:159343404-159344036:159344059-159345106:+	-0.264221	0.047952
ENSG00000109790;AL:4:39115330-39121010:39122208:39115330-39126694:39126857:+	-0.349541	0.048951
ENSG00000109790;SE:4:39045096-39062559:39063035-39075965:+	0.328968	0.048951
ENSG00000109805;A3:4:17823123-17823647:17823123-17823672:+	0.125522	0.0142358
ENSG00000109805;SE:4:17814998-17815274:17815358-17817261:+	0.125522	0.0142358
ENSG00000109920;MX:11:47753102-47754528:47754664-47767069:47753102-47765270:47765362-47767069:-	-0.159453	0.044289
ENSG00000109920;SE:11:47720086-47722976:47723316-47724028:-	0.231684	0.0104895
ENSG00000109920;SE:11:47753102-47754528:47754664-47765270:-	-0.0952545	0.044289
ENSG00000109929;AF:11:121292453:121292816-121303366:121292852:121293078-121303366:+	0.213029	0.020979
ENSG00000109971;AF:11:123061329-123062064:123062136:123061329-123062750:123063230:-	0.660378	0
ENSG00000109971;AF:11:123061329-123062064:123062207:123061329-123062750:123063230:-	0.597581	0
ENSG00000109971;AF:11:123061329-123062064:123062335:123061329-123062750:123063230:-	0.117037	0.0463287
ENSG00000109971;AF:11:123061329-123062347:123062669:123061329-123062750:123063230:-	0.456336	0.00882451
ENSG00000110060;AF:11:125895789-125895907:125896330:125895789-125903170:125903221:-	-0.28926	0.0277223
ENSG00000110060;SE:11:125895789-125895907:125896330-125903170:-	0.177005	0.0277223
ENSG00000110172;SE:11:90206272-90206748:90206810-90210536:-	0.135049	0.011988
ENSG00000110172;SE:11:90214175-90215174:90215230-90218135:-	0.181244	0.002997
ENSG00000110315;AF:11:10534205-10540753:10540906:10534205-10541122:10541190:-	0.799956	0.020979
ENSG00000110315;AF:11:10534205-10540753:10540906:10534205-10541122:10541217:-	0.226737	0.0352148
ENSG00000110321;A5:11:10799756-10800090:10799756-10800244:-	0.107167	0.018981
ENSG00000110321;AF:11:10806885-10807255:10807295:10806885-10808705:10808923:-	0.686137	0
ENSG00000110321;AF:11:10806885-10807255:10807334:10806885-10808705:10808923:-	0.342711	0.0113886
ENSG00000110321;AF:11:10806885-10807255:10807462:10806885-10808277:10808630:-	-0.603798	0.0355894
ENSG00000110321;AF:11:10806885-10807255:10807462:10806885-10808705:10808923:-	-0.397227	0.0113886
ENSG00000110321;MX:11:10806047-10806820:10806885-10808705:10806047-10807255:10807381-10808705:-	-0.29903	0.0113886
ENSG00000110321;SE:11:10801087-10801661:10801774-10802049:-	0.133731	0.018981
ENSG00000110321;SE:11:10806047-10806820:10806885-10807255:-	-0.160372	0.0113886
ENSG00000110422;AF:11:33256672:33256752-33286413:33257587:33257889-33286413:+	0.279772	0.0312188
ENSG00000110422;AF:11:33256672:33256752-33286413:33258331:33258690-33286413:+	0.725131	0.0312188
ENSG00000110497;AF:11:46548500-46591125:46591364:46548500-46593828:46593948:-	-0.278428	0.0204082
ENSG00000110497;AF:11:46548500-46591125:46591364:46548500-46593828:46593998:-	-0.521913	0.017316
ENSG00000110497;AF:11:46548500-46591125:46591364:46548500-46593828:46594021:-	-0.35669	0.017316
ENSG00000110497;RI:11:46541945:46542981-46543252:46543398:-	0.192458	0.0204082
ENSG00000110497;SE:11:46494204-46508191:46508370-46512727:-	-0.360028	0.017316
ENSG00000110497;SE:11:46508370-46512727:46512813-46541945:-	-0.289755	0.0204082
ENSG00000110497;SE:11:46545776-46547113:46547296-46547817:-	-0.181606	0.0204082
ENSG00000110536;SE:11:47565986-47569700:47569891-47571471:+	-0.102918	0.011988
ENSG00000110696;MX:11:16738841-16744601:16744684-16752785:16738841-16748097:16748157-16752785:+	0.100696	0.04329
ENSG00000110696;SE:11:16744684-16748097:16748157-16752785:+	-0.201318	0.00749251
ENSG00000110696;SE:11:16752894-16753884:16754035-16754871:+	0.126676	0.00874126
ENSG00000110711;SE:11:67487185-67489267:67489455-67490038:+	0.119417	0.00799201
ENSG00000110955;AL:12:56639188:56639307-56642458:56639991:56640192-56642458:-	-0.165411	0.044955
ENSG00000110958;MX:12:56664800-56666204:56666266-56671749:56664800-56670275:56670364-56671749:-	-0.16688	0.013986
ENSG00000110958;SE:12:56664800-56666204:56666266-56670275:-	-0.0905089	0.0314685
ENSG00000110987;A5:12:122054989-122059092:122054926-122059092:+	-0.141917	0.016983
ENSG00000111011;SE:12:122521428-122522143:122522329-122526848:-	-0.18112	0.011988
ENSG00000111237;AL:12:110491731:110492122-110496012:110492921:110493231-110496012:-	-0.207336	0.037962
ENSG00000111237;SE:12:110492122-110492996:110493231-110496012:-	0.180339	0.037962
ENSG00000111300;SE:12:112090864-112093051:112093136-112108716:-	-0.306854	0
ENSG00000111371;AF:12:46229639-46239679:46239895:46229639-46268526:46268806:-	-0.903397	0
ENSG00000111371;AL:12:46183063:46189071-46197720:46196127:46196276-46197720:-	0.294122	0.002664
ENSG00000111371;AL:12:46187801:46189071-46197720:46196127:46196276-46197720:-	0.883499	0.00599401
ENSG00000111371;AL:12:46188565:46189071-46197720:46196127:46196276-46197720:-	0.579615	0.002664
ENSG00000111412;SE:12:116720447-116723067:116723223-116737790:-	-0.159845	0.045954
ENSG00000111530;AF:12:67269281:67269785-67281910:67269901:67270260-67281910:+	0.281853	0.00582751
ENSG00000111530;AF:12:67269390:67269785-67281910:67269901:67270260-67281910:+	0.461153	0.00499501
ENSG00000111530;AL:12:67269785-67270431:67270795:67269785-67281910:67282176:+	-0.526013	0.0024975
ENSG00000111554;A3:12:68327021-68331107:68325575-68331107:-	0.648032	0.032967
ENSG00000111554;MX:12:68323240-68325441:68325575-68331107:68323240-68326657:68327021-68331107:-	-0.56736	0.032967
ENSG00000111554;SE:12:68325575-68326657:68327021-68331107:-	0.478185	0.03663
ENSG00000111581;A3:12:68689619-68690603:68689619-68690631:+	-0.192818	0.0314685
ENSG00000111581;A3:12:68692112-68696819:68692112-68696851:+	-0.103222	0.048951
ENSG00000111581;AF:12:68686951:68687073-68688962:68687455:68687591-68688962:+	0.126192	0.048951
ENSG00000111581;AF:12:68686992:68687073-68688962:68687455:68687591-68688962:+	0.19068	0.0314685
ENSG00000111581;AF:12:68687000:68687073-68688962:68687455:68687591-68688962:+	0.167397	0.048951
ENSG00000111581;SE:12:68696922-68700726:68700853-68702736:+	-0.10552	0.048951
ENSG00000111605;SE:12:69251338-69252086:69252216-69253051:+	0.166356	0.00749251
ENSG00000111605;SE:12:69257905-69258035:69258145-69258590:+	0.184031	0.00749251
ENSG00000111615;SE:12:75502000-75503904:75504074-75505198:-	0.101161	0.0324675
ENSG00000111639;AF:12:6492972-6493251:6493295:6492972-6493674:6493718:-	0.444021	0.047952
ENSG00000111665;A3:12:6849429-6849565:6849413-6849565:-	0.232052	0.0468282
ENSG00000111665;A5:12:6850596-6850833:6850596-6851222:-	0.375825	0.0224775
ENSG00000111665;SE:12:6849198-6849323:6849429-6849565:-	0.226303	0.0224775
ENSG00000111665;SE:12:6850596-6850833:6851009-6851222:-	0.185446	0.0224775
ENSG00000111676;AF:12:6924463:6924537-6933840:6928313:6928384-6933840:+	-0.185587	0.0024975
ENSG00000111696;SE:12:103785475-103785571:103785747-103787441:-	0.24017	0.0434565
ENSG00000111727;SE:12:104087014-104087986:104088038-104093386:+	-0.331438	0.02997
ENSG00000111727;SE:12:104096433-104097611:104097691-104098343:+	-0.190312	0.037962
ENSG00000111790;SE:12:26957743-26960515:26960628-26963342:+	-0.1717	0.032967
ENSG00000112029;AF:6:152975621-152982857:152983018:152975621-152983234:152983579:-	0.110023	0.0104895
ENSG00000112081;AF:6:36594353:36594481-36596761:36594592:36594755-36596761:+	0.0727237	0.0221778
ENSG00000112081;AF:6:36594367:36594481-36596761:36594592:36594755-36596761:+	0.112307	0.0104895
ENSG00000112081;AF:6:36594368:36594481-36596761:36594592:36594755-36596761:+	-0.0644296	0.0164835
ENSG00000112081;AF:6:36594391:36594481-36596761:36594592:36594755-36596761:+	0.0735389	0.0164835
ENSG00000112081;SE:6:36596968-36598429:36598526-36598849:+	0.0355548	0.044955
ENSG00000112081;SE:6:36598983-36599821:36600276-36601152:+	0.10893	0.0104895
ENSG00000112110;AF:6:159789812:159789888-159790940:159790466:159790639-159790940:+	-0.196479	0.00599401
ENSG00000112234;SE:6:98927822-98934762:98934879-98947806:-	-0.226855	0.0424575
ENSG00000112237;AL:6:99542380:99543609-99545112:99543780:99544273-99545112:-	0.37888	0.013986
ENSG00000112237;AL:6:99542387:99543609-99545112:99543780:99544273-99545112:-	0.217596	0.034965
ENSG00000112237;AL:6:99543475:99543609-99545112:99543780:99544273-99545112:-	0.614308	0
ENSG00000112237;SE:6:99561681-99562842:99562948-99568496:-	-0.198174	0.018648
ENSG00000112242;A3:6:20479957-20481206:20479957-20481224:+	0.127536	0.0487013
ENSG00000112242;AF:6:20402167:20402625-20479846:20403679:20403832-20479846:+	0.203348	0.041958
ENSG00000112290;A5:6:110178742-110179439:110178742-110179841:-	0.698258	0.026973
ENSG00000112308;A5:6:24716324-24718540:24716324-24719860:-	-0.0674939	0.033966
ENSG00000112335;SE:6:108214622-108222950:108223045-108260760:-	0.13234	0.0134865
ENSG00000112339;A3:6:135038026-135039573:135036794-135039573:-	-0.336616	0.013986
ENSG00000112339;A5:6:135002842-135026854:135002842-135027067:-	-0.988388	0
ENSG00000112339;AF:6:135002842-135027067:135027156:135002842-135050582:135050621:-	0.731969	0
ENSG00000112339;AF:6:135050647-135054649:135054884:135050647-135102928:135103056:-	-0.295756	0.020979
ENSG00000112339;AL:6:135002782:135002842-135039573:135035857:135038026-135039573:-	0.339934	0.020979
ENSG00000112339;AL:6:135002815:135002842-135039573:135035857:135038026-135039573:-	0.295756	0.020979
ENSG00000112339;MX:6:135039767-135042001:135042126-135054649:135039767-135050582:135050647-135054649:-	0.123375	0.043512
ENSG00000112339;SE:6:135002842-135039573:135039767-135042001:-	0.183483	0.0314685
ENSG00000112339;SE:6:135002842-135039573:135039767-135050582:-	0.158301	0.023976
ENSG00000112473;A5:6:33201656-33201745:33200938-33201745:+	0.202305	0.00799201
ENSG00000112531;A3:6:163563719-163565946:163563719-163566721:+	-0.35436	0
ENSG00000112701;SE:6:75697517-75702645:75703072-75709527:+	0.325511	0.0044955
ENSG00000112941;AF:5:6713007:6714699-6737510:6714789:6714942-6737510:+	-0.274522	0.017982
ENSG00000112972;SE:5:43298975-43307766:43307824-43313356:-	-0.328821	0.001998
ENSG00000112983;AL:5:138169263:138169358-138170345:138169363:138169388-138170345:-	-0.61517	0.01998
ENSG00000112983;SE:5:138168078-138168470:138168688-138169222:-	0.177864	0.02997
ENSG00000112992;SE:5:43603294-43609143:43609346-43612908:+	0.368721	0.023976
ENSG00000112996;AF:5:44808925:44809563-44811009:44809843:44809992-44811009:+	-0.072197	0.046953
ENSG00000113141;AF:5:140647058:140647309-140648471:140647842:140647924-140648471:+	-0.747426	0.00324675
ENSG00000113141;AF:5:140647842:140647924-140648471:140648094:140648162-140648471:+	0.882387	0
ENSG00000113161;AF:5:75336329:75336617-75342583:75337168:75337300-75342583:+	0.400242	0.00999001
ENSG00000113161;AF:5:75336329:75336617-75342583:75337232:75337300-75342583:+	0.520502	0
ENSG00000113161;SE:5:75354697-75355056:75355214-75355365:+	0.199384	0.025308
ENSG00000113269;SE:5:179955669-179963471:179963564-179966806:-	-0.213457	0.017982
ENSG00000113282;A3:5:157789567-157791703:157789513-157791703:-	0.153589	0.00749251
ENSG00000113282;A5:5:157817547-157858930:157817547-157859040:-	0.262421	0.00599401
ENSG00000113356;AF:5:90474261:90474318-90485525:90474864:90475020-90485525:+	0.398294	0.01998
ENSG00000113356;AF:5:90474261:90474318-90485525:90474895:90475020-90485525:+	0.654082	0.047952
ENSG00000113360;SE:5:31466281-31467142:31467166-31467939:-	-0.229291	0.013986
ENSG00000113368;A5:5:126777252-126804776:126777244-126804776:+	0.51563	0.0124875
ENSG00000113569;AF:5:37364384-37370666:37370785:37364384-37370821:37371081:-	-0.212347	0.0108225
ENSG00000113569;AF:5:37364384-37370666:37370785:37364384-37370821:37371181:-	0.130597	0.0168581
ENSG00000113569;SE:5:37309267-37309404:37309572-37310552:-	-0.321578	0.00499501
ENSG00000113569;SE:5:37309267-37310552:37310743-37314198:-	-0.155414	0.0108225
ENSG00000113575;AF:5:134206131-134225441:134225554:134206131-134225760:134226073:-	0.110846	0.032967
ENSG00000113575;AF:5:134206131-134225441:134225554:134206131-134225760:134226142:-	0.263043	0.002997
ENSG00000113648;AF:5:135389126-135399062:135399204:135389126-135399749:135399887:-	0.209906	0.044955
ENSG00000113649;SE:5:146463793-146468341:146468403-146469544:+	-0.192811	0.011988
ENSG00000113649;SE:5:146509245-146510067:146510160-146510441:+	-0.119799	0.014985
ENSG00000113739;AF:5:173326010-173326589:173326797:173326010-173328043:173328053:-	-0.362284	0.00524476
ENSG00000113739;AF:5:173326010-173326589:173326797:173326010-173328043:173328447:-	-0.223357	0.002997
ENSG00000113810;A3:3:160400965-160401915:160400965-160401990:+	-0.213123	0.021978
ENSG00000113810;A5:3:160399749-160402676:160399697-160402676:+	0.323741	0.0302198
ENSG00000113810;A5:3:160412084-160412326:160411977-160412326:+	0.187575	0.0274725
ENSG00000113810;AL:3:160412084-160412326:160412453:160412084-160412530:160412852:+	-0.443893	0.0351648
ENSG00000113810;SE:3:160399749-160400600:160400965-160401915:+	0.742764	0.029304
ENSG00000113845;A5:3:119498933-119517205:119498927-119517205:+	-0.833996	0
ENSG00000114030;A5:3:122496570-122514757:122496570-122514875:-	-0.12479	0.0464535
ENSG00000114030;A5:3:122496570-122514840:122496570-122514875:-	-0.296063	0.044955
ENSG00000114030;SE:3:122454001-122457726:122457848-122461224:-	0.141606	0.0464535
ENSG00000114251;AF:3:55480918-55481331:55481393:55480918-55486980:55487642:-	0.333205	0.0384615
ENSG00000114302;SE:3:48794049-48807649:48807684-48847335:-	-0.403004	0
ENSG00000114346;SE:3:172755374-172755483:172755575-172756983:+	-0.295428	0.020979
ENSG00000114346;SE:3:172816837-172818548:172818814-172820148:+	-0.181781	0.020979
ENSG00000114354;AL:3:100744931-100747414:100747448:100744931-100748149:100748927:+	0.267016	0.03996
ENSG00000114391;SE:3:101681215-101682429:101682492-101682771:-	-0.16132	0
ENSG00000114395;A3:3:50350984-50351343:50350984-50351409:+	0.363583	0.041958
ENSG00000114416;AF:3:180912672:180912736-180933334:180915434:180915528-180933334:+	-0.199888	0.027972
ENSG00000114416;AF:3:180912678:180912736-180933334:180915434:180915528-180933334:+	0.317334	0
ENSG00000114416;AL:3:180970358-180971075:180971816:180970358-180976122:180976418:+	-0.269364	0.0351648
ENSG00000114416;AL:3:180970358-180971075:180971816:180970358-180976122:180976553:+	-0.439056	0.00799201
ENSG00000114416;RI:3:180962883:180962940-180963028:180963090:+	0.172707	0.02664
ENSG00000114480;AF:3:81705613-81743557:81743629:81705613-81761375:81762161:-	-0.191501	0.035964
ENSG00000114520;AL:3:125447711:125447826-125451305:125449070:125449255-125451305:-	0.478602	0.0137363
ENSG00000114520;SE:3:125498194-125504623:125504744-125520032:-	-0.226356	0.00999001
ENSG00000114573;A5:3:113747127-113778741:113747113-113778741:+	0.321437	0
ENSG00000114857;SE:3:42619708-42620016:42620043-42621429:+	-0.192353	0.013986
ENSG00000114857;SE:3:42621516-42627200:42627227-42630546:+	-0.190979	0.013986
ENSG00000114867;SE:3:184314674-184317321:184317497-184317717:+	0.342446	0
ENSG00000114942;A3:2:206159684-206159913:206159684-206159959:+	0.141157	0
ENSG00000114948;SE:2:206596162-206605790:206605880-206617579:+	0.321335	0.0442058
ENSG00000114948;SE:2:206596162-206609910:206610000-206617579:+	0.283584	0.0442058
ENSG00000115053;A5:2:231463316-231464143:231463316-231464160:-	-0.110698	0.047619
ENSG00000115053;AF:2:231463316-231464160:231464199:231463316-231464336:231464594:-	0.26233	0
ENSG00000115053;SE:2:231457124-231457286:231457357-231457643:-	-0.10744	0.043956
ENSG00000115091;MX:2:113890323-113913172:113913227-113927345:113890323-113916884:113917008-113927345:+	-0.345718	0.011988
ENSG00000115091;SE:2:113890323-113913172:113913227-113916884:+	-0.312131	0.00799201
ENSG00000115183;RI:2:159219238:159219361-159219692:159219867:+	-0.321202	0.00949051
ENSG00000115268;A3:19:1438892-1439961:1438892-1440026:+	-0.352757	0.0237263
ENSG00000115268;RI:19:1438807:1438892-1439961:1440253:+	0.448799	0.0237263
ENSG00000115275;SE:2:74463386-74464496:74464722-74464896:-	0.320977	0.041958
ENSG00000115289;A3:2:74505638-74505737:74505612-74505737:-	0.127632	0.031968
ENSG00000115364;AL:2:75654917-75655064:75655130:75654917-75670579:75670807:+	-0.351911	0.011988
ENSG00000115364;AL:2:75654917-75655064:75657860:75654917-75670579:75670807:+	-0.163063	0.01998
ENSG00000115364;SE:2:75654917-75655064:75655302-75670579:+	-0.198023	0.01998
ENSG00000115368;SE:2:189448508-189448801:189448834-189450903:+	0.140435	0.016983
ENSG00000115446;A3:2:98616533-98618146:98616533-98618168:+	-0.151157	0.031968
ENSG00000115464;A3:2:61203263-61204256:61203206-61204256:-	0.431729	0
ENSG00000115464;SE:2:61211929-61214060:61214694-61220310:-	0.301231	0.00874126
ENSG00000115524;SE:2:197418588-197418896:197418951-197420428:-	0.350047	0.002997
ENSG00000115661;A5:2:219246876-219247415:219246085-219247415:+	0.373203	0.030303
ENSG00000115661;AF:2:219245483:219245522-219245896:219245558:219245796-219245896:+	-0.347968	0.030303
ENSG00000115661;SE:2:219246085-219246657:219246876-219247415:+	0.347968	0.030303
ENSG00000115760;SE:2:32575366-32590806:32590978-32593915:+	-0.419678	0
ENSG00000115825;AF:2:37293271-37316237:37317079:37293271-37324681:37324808:-	-0.256444	0.041958
ENSG00000115839;SE:2:135164696-135167693:135167713-135168545:+	0.127172	0.0104895
ENSG00000115866;AF:2:135983454-135985403:135985563:135983454-135985813:135985884:-	-0.570614	0.020979
ENSG00000115875;RI:2:38748579:38748653-38749529:38749705:-	0.15739	0.044955
ENSG00000115963;A5:2:150487455-150487549:150487455-150487635:-	-0.141883	0.0194805
ENSG00000116044;AF:2:177234271-177263403:177263800:177234271-177264532:177265131:-	-0.212541	0.0424575
ENSG00000116062;A3:2:47796063-47798611:47796063-47798615:+	0.291619	0.00749251
ENSG00000116062;AF:2:47783082:47783493-47790927:47783955:47784105-47790927:+	0.166232	0.0108225
ENSG00000116062;AF:2:47783082:47783493-47790927:47784181:47784238-47790927:+	-0.140341	0.0108225
ENSG00000116062;AF:2:47783955:47784105-47790927:47784181:47784238-47790927:+	-0.370775	0
ENSG00000116062;MX:2:47783493-47790927:47791123-47798611:47783493-47795894:47796063-47798611:+	-0.151099	0.0108225
ENSG00000116062;SE:2:47783493-47790927:47791123-47795894:+	-0.288586	0.0108225
ENSG00000116062;SE:2:47791123-47795894:47796063-47798611:+	0.128447	0.0178393
ENSG00000116127;SE:2:73386192-73408622:73408747-73419123:+	-0.460875	0.03996
ENSG00000116127;SE:2:73603304-73603931:73603991-73608475:+	-0.333445	0.03996
ENSG00000116133;AF:1:54883773-54886802:54886836:54883773-54886889:54887271:-	0.316768	0.044955
ENSG00000116161;A5:1:175004833-175006745:175004814-175006745:+	-0.0627164	0.03996
ENSG00000116161;AF:1:174999163:174999689-175004614:175000181:175000195-175004614:+	-0.348695	0.035964
ENSG00000116161;AF:1:174999471:174999689-175004614:174999945:175000195-175004614:+	0.275131	0.03996
ENSG00000116161;AF:1:174999471:174999689-175004614:175000181:175000195-175004614:+	0.363881	0.03996
ENSG00000116161;AF:1:175000181:175000195-175004614:175000213:175000599-175004614:+	0.204346	0.035964
ENSG00000116209;A5:1:54048682-54053000:54048682-54053356:-	-0.195922	0.016317
ENSG00000116209;AF:1:54047372-54053000:54053192:54047372-54053356:54053504:-	0.178374	0.013986
ENSG00000116209;SE:1:54047372-54048650:54048682-54053356:-	0.315783	0
ENSG00000116251;AF:1:6197756-6199370:6199553:6197756-6200489:6200842:-	0.11131	0.036963
ENSG00000116251;AF:1:6197756-6199562:6199612:6197756-6200489:6200842:-	0.121914	0.011988
ENSG00000116406;SE:1:184694472-184701497:184701544-184702811:-	-0.386473	0.0014985
ENSG00000116459;A3:1:111449873-111456086:111449873-111456227:+	0.0947322	0.0254745
ENSG00000116459;SE:1:111449581-111449837:111449873-111456086:+	-0.038336	0.0444555
ENSG00000116459;SE:1:111449873-111454211:111454356-111456086:+	0.066397	0.0254745
ENSG00000116539;A3:1:155380131-155395459:155380116-155395459:-	-0.380436	0.00899101
ENSG00000116560;A3:1:35176474-35177319:35176471-35177319:-	0.0789026	0.014985
ENSG00000116641;SE:1:62542703-62543286:62543321-62543656:-	-0.391953	0.00274725
ENSG00000116641;SE:1:62543745-62544947:62545039-62552732:-	-0.324082	0.00274725
ENSG00000116717;A3:1:67685538-67686025:67685538-67686350:+	0.332922	0
ENSG00000116717;AF:1:67685201:67685538-67686350:67685676:67686126-67686350:+	-0.159316	0.0162338
ENSG00000116717;AL:1:67685538-67686025:67686588:67685538-67687661:67687986:+	0.317057	0.00832501
ENSG00000116717;SE:1:67685538-67686025:67686126-67686350:+	0.181952	0.00832501
ENSG00000116717;SE:1:67685538-67686350:67686587-67687661:+	-0.115727	0.022977
ENSG00000116729;AF:1:68194227-68231703:68231825:68194227-68233053:68233120:-	-0.854009	0.0254745
ENSG00000116729;AF:1:68194227-68232194:68232523:68194227-68233053:68233120:-	-0.376875	0.0254745
ENSG00000116729;SE:1:68159247-68193955:68194221-68232194:-	-0.290487	0.0481185
ENSG00000116750;AF:1:193051817-193059185:193059296:193051817-193059413:193059521:-	0.215921	0.047952
ENSG00000116750;AF:1:193051817-193059185:193059349:193051817-193059413:193059521:-	0.152256	0.047952
ENSG00000116750;AF:1:193051817-193059185:193059409:193051817-193059413:193059521:-	0.148919	0.047952
ENSG00000116750;AL:1:193012250:193016395-193021097:193018405:193018820-193021097:-	-0.172822	0.047952
ENSG00000116750;AL:1:193015759:193016395-193020307:193018622:193018820-193020307:-	-0.269516	0.041958
ENSG00000116750;AL:1:193015994:193016395-193020307:193018622:193018820-193020307:-	-0.519899	0.031968
ENSG00000116750;AL:1:193016103:193016395-193021097:193020335:193020456-193021097:-	0.1767	0.047952
ENSG00000116750;AL:1:193016162:193016395-193021097:193020335:193020456-193021097:-	0.14672	0.047952
ENSG00000116750;SE:1:193016395-193020307:193020381-193021097:-	-0.201253	0.031968
ENSG00000116750;SE:1:193023946-193027875:193027955-193028085:-	0.124374	0.031968
ENSG00000116752;SE:1:114575751-114576688:114576758-114581299:-	-0.104736	0.00799201
ENSG00000116754;A3:1:70205780-70221612:70205780-70221615:+	0.136108	0.0454545
ENSG00000116754;A3:1:70250503-70250608:70250503-70250611:+	-0.095552	0.0454545
ENSG00000116761;SE:1:70416037-70417937:70418032-70421566:+	-0.122766	0.003996
ENSG00000116786;A3:1:15731257-15731889:15731257-15731950:+	0.156741	0.037962
ENSG00000116830;A5:1:117060561-117062387:117060557-117062387:+	0.306744	0.017982
ENSG00000116830;MX:1:117096299-117097351:117097433-117098833:117096299-117098206:117098238-117098833:+	0.173336	0.03996
ENSG00000116991;SE:1:232403571-232404125:232404178-232415494:-	0.156916	0.036963
ENSG00000117054;A3:1:75724817-75728389:75724817-75728401:+	0.328152	0
ENSG00000117054;SE:1:75724817-75728389:75728488-75732644:+	0.388432	0
ENSG00000117114;SE:1:81979960-81980795:81980839-81981808:+	-0.257928	0.031968
ENSG00000117114;SE:1:81987029-81987869:81987886-81990391:+	-0.813973	0.031968
ENSG00000117143;SE:1:162590511-162592732:162592782-162597792:+	0.266649	0.00524476
ENSG00000117143;SE:1:162590511-162592735:162592782-162597792:+	0.290969	0.00524476
ENSG00000117153;SE:1:202892659-202893239:202893425-202894184:-	0.162624	0.01998
ENSG00000117245;A3:1:20670491-20671938:20670488-20671938:-	-0.247731	0.032967
ENSG00000117245;SE:1:20686126-20687388:20687944-20690188:-	0.279772	0.032967
ENSG00000117410;SE:1:43975107-43975800:43975848-43976090:+	0.144211	0.027972
ENSG00000117448;SE:1:45568177-45568485:45568684-45568927:+	0.152124	0.034965
ENSG00000117479;SE:1:169470186-169477155:169477757-169485563:-	0.334846	0.00699301
ENSG00000117500;SE:1:93156483-93158815:93158885-93160129:-	-0.146854	0.01998
ENSG00000117523;A3:1:171558143-171561018:171558143-171561021:+	0.103944	0.035964
ENSG00000117523;A5:1:171584541-171587003:171584526-171587003:+	-0.103944	0.035964
ENSG00000117523;AL:1:171588505-171591152:171591313:171588505-171591587:171593511:+	-0.299649	0.00599401
ENSG00000117523;SE:1:171588505-171589369:171589605-171591587:+	-0.198527	0.017982
ENSG00000117616;SE:1:25243633-25244454:25244498-25245150:-	-0.489752	0.015984
ENSG00000117620;A3:1:100017815-100022386:100017815-100024645:+	0.504359	0.0252872
ENSG00000117620;AF:1:99969561:99970162-99993537:99970436:99970644-99993537:+	-0.527712	0.0477647
ENSG00000117620;AF:1:99970005:99970162-99993537:99970436:99970644-99993537:+	-0.441451	0.0477647
ENSG00000117620;AF:1:99970006:99970162-99993537:99970436:99970644-99993537:+	-0.772741	0.0252872
ENSG00000117620;AF:1:99970013:99970300-99993537:99970436:99970644-99993537:+	-0.825479	0.0252872
ENSG00000117620;AF:1:99970016:99970162-99993537:99970436:99970644-99993537:+	-0.681984	0.0252872
ENSG00000117620;AF:1:99970031:99970162-99993537:99970436:99970644-99993537:+	-0.537977	0.0252872
ENSG00000117620;AF:1:99970046:99970162-99993537:99970436:99970644-99993537:+	-0.776764	0.0252872
ENSG00000117620;AL:1:100017815-100022386:100023259:100017815-100024645:100026472:+	0.646278	0.02997
ENSG00000117620;AL:1:100017815-100022386:100023259:100017815-100024645:100026851:+	0.634467	0.034738
ENSG00000117620;AL:1:100017815-100022386:100023259:100017815-100027142:100027689:+	0.494341	0.0477647
ENSG00000117620;AL:1:100017815-100022386:100023942:100017815-100024645:100026472:+	0.603275	0.034738
ENSG00000117620;AL:1:100017815-100022386:100023942:100017815-100024645:100026851:+	0.51921	0.0477647
ENSG00000117620;AL:1:100017815-100022386:100026979:100017815-100027142:100027689:+	0.681984	0.0252872
ENSG00000117620;SE:1:100015420-100017682:100017815-100024645:+	-0.6859	0.0252872
ENSG00000117620;SE:1:99999415-100007034:100007156-100011365:+	0.197685	0.0477647
ENSG00000117625;SE:1:211295753-211304083:211304140-211313424:+	-0.564298	0.0194805
ENSG00000117650;AL:1:211658657:211658712-211667106:211662772:211663652-211667106:-	0.214804	0.001998
ENSG00000117650;AL:1:211658657:211658712-211667106:211663403:211663628-211667106:-	0.253285	0.010989
ENSG00000117697;SE:1:212738686-212739534:212739601-212782372:-	-0.139705	0.011988
ENSG00000117713;SE:1:26773898-26774329:26775220-26775577:+	0.186254	0.0384615
ENSG00000117751;AF:1:27830778:27830891-27832756:27831324:27831366-27832756:+	-0.217369	0.0244755
ENSG00000117751;RI:1:27850093:27850414-27851540:27851676:+	0.119855	0.0402098
ENSG00000117758;SE:1:27810289-27811992:27812060-27812163:+	0.201136	0.000499501
ENSG00000118046;RI:19:1220373:1220505-1220581:1220717:+	0.110027	0.0499501
ENSG00000118058;A5:11:118491318-118491744:118491309-118491744:+	-0.308943	0.014985
ENSG00000118200;A3:1:200844869-200847210:200844869-200847258:+	-0.339402	0.00499501
ENSG00000118242;AF:2:215996465-216013233:216013613:215996465-216033683:216033804:-	-0.325017	0.049284
ENSG00000118242;AF:2:215996465-216013233:216013623:215996465-216033962:216034096:-	0.458287	0.049284
ENSG00000118242;AF:2:215996465-216033683:216033804:215996465-216033962:216034096:-	0.51697	0.049284
ENSG00000118363;A3:11:74965117-74969611:74965117-74969640:+	0.333069	0.0198135
ENSG00000118363;AF:11:74949264:74949399-74965034:74949524:74949649-74965034:+	-0.433204	0.0198135
ENSG00000118363;SE:11:74949399-74963595:74963687-74965034:+	0.136746	0.0198135
ENSG00000118680;A5:18:3262784-3272884:3262756-3272884:+	0.550251	0.0224775
ENSG00000118689;AF:6:108560866:108561829-108663455:108656346:108656538-108663455:+	-0.317955	0.00699301
ENSG00000118816;SE:4:77058635-77066249:77066405-77075472:-	-0.260078	0
ENSG00000119042;AF:2:199460532-199464921:199465167:199460532-199471014:199471266:-	-0.222815	0.00899101
ENSG00000119326;A3:9:108942871-108942961:108942834-108942961:-	-0.127003	0.0104895
ENSG00000119328;SE:9:108934565-108935638:108935689-108936308:+	-0.0931455	0.042957
ENSG00000119408;AF:9:124257970:124258085-124301936:124258251:124258361-124301936:+	0.435231	0.00999001
ENSG00000119408;AF:9:124257970:124258085-124301936:124258260:124258361-124301936:+	-0.350405	0.0337163
ENSG00000119408;AF:9:124257970:124258085-124301936:124292941:124293013-124301936:+	0.483715	0.00749251
ENSG00000119408;AF:9:124258260:124258361-124301936:124292941:124293013-124301936:+	0.998892	0
ENSG00000119523;AF:9:99218836-99220979:99221140:99218836-99221547:99221956:-	-0.321367	0.00599401
ENSG00000119596;AL:14:74824307-74827372:74828032:74824307-74829213:74829289:+	-0.245986	0.030969
ENSG00000119596;SE:14:74782325-74797580:74799697-74802556:+	0.498573	0
ENSG00000119596;SE:14:74821137-74824256:74824307-74829213:+	0.101272	0.030969
ENSG00000119673;A5:14:73569883-73573388:73569396-73573388:+	0.149735	0.021978
ENSG00000119707;RI:14:73099667:73099750-73103192:73103478:+	-0.102577	0.0467532
ENSG00000119707;RI:14:73110831:73111155-73111528:73111802:+	-0.221224	0.0134865
ENSG00000119707;SE:14:73058705-73069853:73069920-73071627:+	0.134748	0.0314685
ENSG00000119707;SE:14:73077536-73083494:73083551-73088001:+	0.0811172	0.0467532
ENSG00000119707;SE:14:73088161-73088370:73088474-73096915:+	-0.0811172	0.0467532
ENSG00000119718;A3:14:75004900-75005841:75004900-75005866:+	0.254727	0.0274725
ENSG00000119718;A3:14:75004900-75005841:75004900-75005897:+	0.387086	0.00749251
ENSG00000119718;A3:14:75004900-75005866:75004900-75005897:+	0.148405	0.0441225
ENSG00000119720;SE:14:90301372-90302720:90303125-90303935:-	0.439077	0.017982
ENSG00000119778;A5:2:23783028-23786027:23783028-23786042:-	0.355051	0.03996
ENSG00000119787;SE:2:38296590-38296686:38296700-38298144:-	-0.450473	0.00699301
ENSG00000119787;SE:2:38319019-38343268:38343512-38377143:-	0.259148	0.00699301
ENSG00000119801;AF:2:30146961:30147062-30156628:30147952:30148091-30156628:+	-0.277398	0.0494505
ENSG00000119812;SE:2:33587320-33588335:33588519-33592080:-	-0.149113	0.025974
ENSG00000119862;AL:2:64455677-64456288:64456465:64455677-64458285:64461381:+	0.663958	0.003996
ENSG00000119862;SE:2:64455677-64456268:64456465-64458285:+	0.661115	0.017982
ENSG00000119950;AF:10:110227366:110227386-110228189:110227679:110227882-110228189:+	-0.909471	0.022977
ENSG00000119953;A3:10:110297745-110298648:110297728-110298648:-	-0.112679	0.015318
ENSG00000119953;AF:10:110303587-110304393:110304697:110303587-110304748:110304906:-	0.35085	0.003996
ENSG00000119953;AF:10:110303587-110304393:110304697:110303587-110304748:110304938:-	0.137058	0.0384615
ENSG00000119953;AF:10:110303587-110304393:110304697:110303587-110304748:110304951:-	0.387143	0.003996
ENSG00000120137;SE:5:168568998-168578634:168578707-168579256:-	-0.145328	0.03996
ENSG00000120253;SE:6:149736622-149738643:149738778-149742390:-	-0.180608	0.0404595
ENSG00000120254;AF:6:150865679:150866049-150876090:150866333:150866387-150876090:+	0.459564	0.00749251
ENSG00000120254;AF:6:150865679:150866049-150876090:150866506:150866635-150876090:+	0.535742	0.02997
ENSG00000120333;A5:1:175018576-175023272:175018576-175023364:-	0.084327	0.0434565
ENSG00000120437;AF:6:159760328:159762142-159762919:159762495:159762777-159762919:+	-0.170414	0.00999001
ENSG00000120438;AF:6:159787871-159788058:159788439:159787871-159789405:159789596:-	0.365629	0.0247253
ENSG00000120438;AL:6:159778985:159779261-159779895:159779592:159779790-159779895:-	0.531948	0
ENSG00000120438;SE:6:159779261-159779627:159779790-159779895:-	-0.101083	0.0247253
ENSG00000120438;SE:6:159784067-159787743:159787871-159789405:-	-0.367432	0.0247253
ENSG00000120438;SE:6:159787871-159788058:159788143-159789405:-	0.0963902	0.0285714
ENSG00000120519;SE:4:146325996-146442783:146442821-146503849:-	0.266657	0.0374625
ENSG00000120533;A5:8:109334474-109336128:109334402-109336128:+	0.16998	0.043956
ENSG00000120690;AF:13:40982282-40982858:40982899:40982282-41019228:41019314:-	0.445793	0.00999001
ENSG00000120690;AF:13:40982282-40982858:40982899:40982282-41060838:41061440:-	0.269447	0.0441225
ENSG00000120690;AF:13:40982282-41019228:41019314:40982282-41060838:41061440:-	-0.253881	0.034965
ENSG00000120694;RI:13:31136625:31137117-31137368:31137524:-	0.145733	0.01998
ENSG00000120694;SE:13:31141259-31143792:31143923-31145563:-	-0.0804106	0.01998
ENSG00000120798;MX:12:95028509-95031349:95031488-95049068:95028509-95040476:95040597-95049068:-	-0.628612	0.00899101
ENSG00000120798;SE:12:95028509-95040476:95040597-95049068:-	0.472055	0.0224775
ENSG00000120802;AL:12:98531838-98532823:98535634:98531838-98537475:98537713:+	-0.295257	0.0164835
ENSG00000120802;SE:12:98537572-98544442:98544537-98544951:+	0.483336	0.010989
ENSG00000120805;A5:12:101405981-101407011:101405981-101407378:-	0.591782	0.0224775
ENSG00000120805;A5:12:101405981-101407278:101405981-101407378:-	0.503719	0
ENSG00000120805;AF:12:101405981-101407278:101407463:101405981-101407642:101407753:-	0.246463	0.0142714
ENSG00000120805;AF:12:101405981-101407278:101407463:101405981-101407642:101407820:-	0.221447	0.00999001
ENSG00000120805;AF:12:101405981-101407378:101407461:101405981-101407642:101407746:-	-0.816897	0.00999001
ENSG00000120805;AF:12:101405981-101407378:101407461:101405981-101407642:101407753:-	-0.43182	0.00999001
ENSG00000120805;AF:12:101405981-101407378:101407461:101405981-101407642:101407756:-	-0.537256	0.02664
ENSG00000120805;AF:12:101405981-101407378:101407461:101405981-101407642:101407762:-	-0.681727	0.00999001
ENSG00000120805;AF:12:101405981-101407378:101407461:101405981-101407642:101407820:-	-0.344203	0.00999001
ENSG00000120868;A5:12:98648815-98649487:98648782-98649487:+	0.473968	0.01998
ENSG00000120885;AF:8:27610600-27611146:27611431:27610600-27611601:27611751:-	-0.453183	0.023976
ENSG00000120885;AF:8:27610600-27611146:27611431:27610600-27614655:27614681:-	-0.260923	0.015984
ENSG00000120885;AF:8:27610600-27611601:27611751:27610600-27614655:27614690:-	0.477106	0.031968
ENSG00000120885;AF:8:27610600-27611601:27611751:27610600-27614655:27614700:-	0.476788	0.03996
ENSG00000121039;AF:8:73294612:73295578-73297194:73295839:73295882-73297194:+	0.252676	0.021978
ENSG00000121039;AF:8:73295516:73295578-73297194:73295839:73295882-73297194:+	0.380855	0.048951
ENSG00000121057;AL:17:57119044-57120250:57120570:57119044-57121279:57121344:+	0.729551	0.026973
ENSG00000121060;AF:17:56908563-56908747:56908783:56908563-56912759:56913117:-	0.579217	0.047952
ENSG00000121152;A3:2:96364591-96365876:96364591-96365969:+	0.11074	0.031635
ENSG00000121152;SE:2:96335848-96341642:96341894-96342050:+	0.141929	0.0324675
ENSG00000121152;SE:2:96335848-96341675:96341894-96342050:+	0.251405	0.031635
ENSG00000121152;SE:2:96335848-96341714:96341894-96342050:+	0.705647	0.031635
ENSG00000121481;AF:1:185045364:185045649-185087552:185046096:185046295-185087552:+	-0.454713	0.0014985
ENSG00000121481;AF:1:185045526:185045649-185087552:185046096:185046295-185087552:+	-0.381192	0.00224775
ENSG00000121486;AF:1:185151935-185156478:185156981:185151935-185156984:185157072:-	-0.329261	0.001998
ENSG00000121579;A3:3:113723541-113723959:113723517-113723959:-	-0.373147	0
ENSG00000121579;A3:3:113724095-113745942:113724092-113745942:-	-0.140851	0.013986
ENSG00000121579;A5:3:113723541-113723959:113723541-113723981:-	-0.136166	0.013986
ENSG00000121644;AF:1:244653103:244653355-244686597:244653751:244654025-244686597:+	0.443799	0.038961
ENSG00000121671;A3:11:45858873-45860848:45858873-45860900:+	-0.442219	0.027972
ENSG00000121879;AF:3:179148523:179148603-179198750:179149527:179149716-179198750:+	0.430801	0.018648
ENSG00000121879;AF:3:179148574:179148603-179198750:179149527:179149716-179198750:+	0.836169	0.013986
ENSG00000121879;SE:3:179230376-179233289:179233371-179234094:+	0.452131	0.018648
ENSG00000121931;SE:1:110950123-110951288:110952815-110963621:-	0.475789	0
ENSG00000122008;MX:5:75587058-75590344:75590440-75596222:75587058-75593878:75594049-75596222:+	0.656951	0.033966
ENSG00000122026;A5:13:27251850-27253765:27251656-27253765:+	-0.291518	0.024975
ENSG00000122203;MX:5:176355749-176359481:176359567-176361602:176355749-176359811:176359918-176361602:-	0.357716	0.0104895
ENSG00000122203;SE:5:176359567-176359811:176359918-176361602:-	-0.215127	0.0314685
ENSG00000122257;AF:16:24537712:24537933-24540612:24539556:24539759-24540612:+	0.317219	0.020979
ENSG00000122257;SE:16:24567505-24567792:24567893-24568745:+	0.189599	0.011988
ENSG00000122299;A5:16:11758539-11761406:11758539-11761468:-	0.141855	0.025974
ENSG00000122299;AF:16:11782388-11796219:11796527:11782388-11797124:11797267:-	-0.276187	0.00799201
ENSG00000122435;SE:1:100139711-100140182:100140251-100140408:+	-0.180774	0.0104895
ENSG00000122481;AF:1:95234268:95234315-95246756:95246058:95246657-95246756:+	-0.378349	0.0262238
ENSG00000122481;SE:1:95234315-95244211:95244715-95246756:+	0.698662	0.0262238
ENSG00000122482;AF:1:90982370-91021273:91021457:90982370-91021990:91022255:-	-0.596876	0
ENSG00000122482;AF:1:90982370-91021273:91021457:90982370-91021990:91022272:-	-0.905779	0
ENSG00000122482;AF:1:90982370-91021273:91021473:90982370-91021990:91022014:-	0.475486	0.047952
ENSG00000122566;A3:7:26192338-26192495:26191128-26192495:-	-0.227776	0
ENSG00000122566;AL:7:26173057:26174782-26192495:26189927:26192338-26192495:-	0.689172	0
ENSG00000122566;SE:7:26197732-26197831:26197866-26200572:-	-0.0949725	0.00499501
ENSG00000122643;AF:7:33026915-33035934:33035983:33026915-33062568:33062797:-	-0.391758	0.0454545
ENSG00000122643;SE:7:33026915-33035934:33035988-33062568:-	-0.257588	0.0324675
ENSG00000122687;A5:7:2239707-2241975:2239707-2242162:-	0.16163	0.02997
ENSG00000122756;AF:9:34581205-34589555:34589737:34581205-34590082:34590123:-	-0.293522	0.0344655
ENSG00000122786;AF:7:134745467:134745572-134843884:134779678:134779749-134843884:+	0.495203	0.00599401
ENSG00000122952;RI:10:56357438:56358185-56358377:56358459:-	0.159047	0.047952
ENSG00000122958;AL:10:69166110-69168489:69168532:69166110-69171156:69172856:+	0.491759	0.035964
ENSG00000122958;AL:10:69166110-69168489:69168628:69166110-69171156:69171359:+	-0.893292	0.035964
ENSG00000123064;SE:12:113163274-113164067:113164285-113165644:-	0.148277	0.0424575
ENSG00000123159;SE:19:14479524-14480305:14480485-14480593:-	0.131798	0.026973
ENSG00000123159;SE:19:14480778-14482689:14483006-14491656:-	0.126221	0.026973
ENSG00000123159;SE:19:14491743-14492857:14492912-14496037:-	-0.132522	0.026973
ENSG00000123200;A3:13:45965432-45967504:45965429-45967504:-	0.158551	0.014985
ENSG00000123297;AL:12:57793073-57796177:57796261:57793073-57802555:57802631:+	0.378129	0.0174825
ENSG00000123297;AL:12:57793073-57796177:57796734:57793073-57802555:57802631:+	0.336637	0.0174825
ENSG00000123297;AL:12:57793073-57796177:57797584:57793073-57802555:57802631:+	0.470019	0.0174825
ENSG00000123297;AL:12:57793073-57802555:57802631:57793073-57807864:57808071:+	-0.529036	0.01998
ENSG00000123297;SE:12:57793073-57802174:57802264-57802555:+	0.715989	0.0174825
ENSG00000123349;SE:12:53295639-53297850:53297924-53298045:+	0.209841	0.025974
ENSG00000123374;AF:12:55966831:55967124-55967857:55967321:55967402-55967857:+	0.590274	0.024975
ENSG00000123374;AL:12:55968948-55969475:55969883:55968948-55971044:55971099:+	0.972976	0.00999001
ENSG00000123374;RI:12:55966831:55967124-55967857:55967934:+	-0.493448	0.038295
ENSG00000123562;A3:X:103678620-103684681:103678600-103684681:-	-0.265373	0.001998
ENSG00000123562;A3:X:103678651-103684681:103678620-103684681:-	0.234014	0.00274725
ENSG00000123562;A3:X:103678651-103685171:103678600-103685171:-	0.137475	0.00274725
ENSG00000123562;AF:X:103685260-103686631:103686668:103685260-103687989:103688027:-	-0.743863	0
ENSG00000123562;AF:X:103685260-103686631:103686668:103685260-103687989:103688038:-	-0.423973	0.003663
ENSG00000123562;AF:X:103685260-103686631:103686668:103685260-103687989:103688041:-	-0.552023	0
ENSG00000123562;AF:X:103685260-103686631:103686668:103685260-103687989:103688064:-	-0.261988	0
ENSG00000123562;AF:X:103685260-103686631:103686668:103685260-103687989:103688122:-	-0.459525	0
ENSG00000123562;AF:X:103685260-103686631:103686668:103685260-103687989:103688158:-	-0.542526	0.00274725
ENSG00000123562;AF:X:103685260-103686631:103686684:103685260-103687989:103688027:-	-0.0559312	0.0433096
ENSG00000123562;AF:X:103685260-103686631:103686684:103685260-103687989:103688038:-	0.0940346	0.013024
ENSG00000123562;AF:X:103685260-103686631:103686684:103685260-103687989:103688041:-	0.220727	0.003663
ENSG00000123562;AF:X:103685260-103686631:103686684:103685260-103687989:103688064:-	0.36134	0
ENSG00000123562;AF:X:103685260-103686631:103686684:103685260-103687989:103688122:-	0.257048	0.0043956
ENSG00000123562;AF:X:103685260-103686631:103686684:103685260-103687989:103688158:-	0.200871	0.0043956
ENSG00000123562;AF:X:103685260-103686631:103686705:103685260-103687989:103688027:-	-0.56126	0
ENSG00000123562;AF:X:103685260-103686631:103686705:103685260-103687989:103688041:-	-0.265373	0.001998
ENSG00000123562;AF:X:103685260-103686631:103686705:103685260-103687989:103688064:-	-0.0740171	0.0282575
ENSG00000123562;AF:X:103685260-103686631:103686705:103685260-103687989:103688122:-	-0.122135	0.032967
ENSG00000123562;AF:X:103685260-103686631:103686705:103685260-103687989:103688158:-	-0.276903	0.001998
ENSG00000123562;AF:X:103685260-103686631:103686709:103685260-103687989:103688027:-	-0.228114	0.00274725
ENSG00000123562;AF:X:103685260-103686631:103686709:103685260-103687989:103688041:-	0.0679021	0.0398352
ENSG00000123562;AF:X:103685260-103686631:103686709:103685260-103687989:103688064:-	0.167174	0.00274725
ENSG00000123562;AF:X:103685260-103686631:103686709:103685260-103687989:103688122:-	0.175888	0.00523286
ENSG00000123562;AF:X:103685260-103686631:103686816:103685260-103687989:103688027:-	-0.179171	0.00599401
ENSG00000123562;AF:X:103685260-103686631:103686816:103685260-103687989:103688041:-	0.0568846	0.041958
ENSG00000123562;AF:X:103685260-103686631:103686816:103685260-103687989:103688064:-	0.190481	0.001998
ENSG00000123562;AF:X:103685260-103686631:103686816:103685260-103687989:103688122:-	0.130412	0.0126796
ENSG00000123562;AF:X:103685260-103686631:103686818:103685260-103687989:103688027:-	-0.120739	0.00967033
ENSG00000123562;AF:X:103685260-103686631:103686818:103685260-103687989:103688041:-	0.0581296	0.0354484
ENSG00000123562;AF:X:103685260-103686631:103686818:103685260-103687989:103688064:-	0.216018	0.001998
ENSG00000123562;AF:X:103685260-103686631:103686818:103685260-103687989:103688122:-	0.100448	0.00967033
ENSG00000123562;SE:X:103677051-103678499:103678600-103685171:-	0.0569728	0.0303145
ENSG00000123562;SE:X:103677051-103678499:103678651-103685171:-	0.123638	0.00668896
ENSG00000123575;A5:X:104188306-104189608:104188177-104189608:+	0.181194	0.00599401
ENSG00000123595;A3:X:13689288-13703735:13689288-13703814:+	0.180377	0.0254745
ENSG00000123595;SE:X:13689288-13703735:13703902-13708721:+	0.198386	0.0254745
ENSG00000123728;A3:X:132218341-132219370:132218333-132219370:-	0.461286	0.045954
ENSG00000123739;A5:4:109717713-109718683:109717713-109718689:-	-0.205926	0.0104895
ENSG00000123739;AF:4:109717713-109718683:109718761:109717713-109729602:109729956:-	-0.260646	0.020979
ENSG00000123739;SE:4:109717713-109718683:109718759-109729602:-	-0.111645	0.048951
ENSG00000123983;AF:2:222909085:222909150-222916319:222909616:222909738-222916319:+	0.704895	0.0487013
ENSG00000123983;SE:2:222861258-222887830:222887888-222908733:+	-0.135585	0.0487013
ENSG00000123992;AF:2:219387163-219387759:219387792:219387163-219399866:219400007:-	0.606334	0.0499501
ENSG00000123992;AF:2:219387163-219387759:219387834:219387163-219399866:219400007:-	0.542275	0.03996
ENSG00000123992;AF:2:219387163-219387759:219387929:219387163-219399866:219400007:-	0.570869	0.03996
ENSG00000123992;AF:2:219387163-219387759:219388015:219387163-219399866:219400007:-	0.689407	0.03996
ENSG00000124193;SE:20:43458509-43459153:43459420-43459771:+	0.216283	0.000499501
ENSG00000124279;AF:5:7865983-7866646:7868170:7865983-7868979:7869010:-	0.404952	0.020979
ENSG00000124279;AF:5:7865983-7866646:7868170:7865983-7868979:7869026:-	0.80323	0.020979
ENSG00000124279;SE:5:7865983-7866646:7868196-7868979:-	0.30612	0.020979
ENSG00000124356;A5:2:73829070-73829405:73828996-73829405:+	0.283206	0.043956
ENSG00000124356;SE:2:73860151-73860534:73860589-73862203:+	-0.144384	0.043956
ENSG00000124356;SE:2:73862304-73870143:73870352-73873352:+	-0.17926	0.043956
ENSG00000124380;SE:2:69897456-69903181:69903245-69904254:+	0.0929088	0.030969
ENSG00000124486;A5:X:41229827-41230501:41229779-41230501:+	-0.0745014	0.040959
ENSG00000124614;AF:6:34425221-34425796:34426026:34425221-34426032:34426067:-	0.327851	0.035964
ENSG00000124783;A5:6:7289931-7295385:7289931-7295392:-	0.459304	0.002997
ENSG00000124784;A3:6:7393303-7395021:7393303-7395053:+	0.134259	0.02997
ENSG00000124789;SE:6:17649300-17651834:17651926-17661653:-	0.0893928	0.03996
ENSG00000125107;A5:16:58534395-58536968:58534395-58536989:-	-0.142323	0.01998
ENSG00000125107;A5:16:58555908-58556847:58555908-58556862:-	-0.219344	0.01998
ENSG00000125482;SE:9:132400258-132401455:132402828-132406790:-	0.373181	0.0034965
ENSG00000125630;A5:2:112542166-112542396:112542088-112542396:+	-0.428515	0.0134865
ENSG00000125652;AF:19:6372433:6373024-6374203:6373704:6373739-6374203:+	0.248005	0.0262238
ENSG00000125652;AF:19:6373471:6373557-6374203:6373704:6373739-6374203:+	0.492336	0.0262238
ENSG00000125676;A3:X:123696842-123697681:123696835-123697681:-	0.204298	0.00674326
ENSG00000125676;A5:X:123619436-123620093:123619436-123620188:-	-0.360952	0.00337163
ENSG00000125676;AF:X:123619436-123620188:123620670:123619436-123620907:123620948:-	0.61301	0.00539461
ENSG00000125676;AL:X:123600561:123601338-123610918:123601880:123603748-123610918:-	-0.18952	0.035964
ENSG00000125676;AL:X:123600561:123601338-123610918:123602100:123603748-123610918:-	-0.456313	0.0240831
ENSG00000125676;AL:X:123600561:123601338-123610918:123603449:123603748-123610918:-	-0.323251	0.0176362
ENSG00000125676;AL:X:123600561:123601338-123610918:123610198:123610293-123610918:-	-0.313825	0.00674326
ENSG00000125676;AL:X:123600562:123601338-123610918:123602100:123603748-123610918:-	-0.314362	0.00577993
ENSG00000125676;AL:X:123600562:123601338-123610918:123603449:123603748-123610918:-	-0.277135	0.00674326
ENSG00000125676;AL:X:123600562:123601338-123610918:123610198:123610293-123610918:-	-0.416853	0.00337163
ENSG00000125676;AL:X:123600569:123603748-123610918:123610198:123610293-123610918:-	-0.308322	0.00577993
ENSG00000125676;AL:X:123601209:123601338-123610918:123602100:123603748-123610918:-	-0.257346	0.0101149
ENSG00000125676;AL:X:123601209:123601338-123610918:123603449:123603748-123610918:-	-0.255514	0.00858233
ENSG00000125676;AL:X:123601209:123601338-123610918:123610198:123610293-123610918:-	-0.411077	0
ENSG00000125676;AL:X:123601880:123603748-123610918:123610198:123610293-123610918:-	-0.411986	0
ENSG00000125676;AL:X:123603449:123603748-123610918:123610198:123610293-123610918:-	-0.117605	0.0480457
ENSG00000125703;AF:1:62784135:62784225-62803719:62785233:62785260-62803719:+	-0.286812	0.00899101
ENSG00000125703;AF:1:62784135:62784273-62803719:62785233:62785260-62803719:+	-0.305163	0.00899101
ENSG00000125812;SE:20:23365747-23367003:23367097-23368762:+	-0.192664	0.00949051
ENSG00000125812;SE:20:23368929-23369584:23369741-23370091:+	-0.246854	0.00949051
ENSG00000125835;A3:20:2461939-2462636:2461793-2462636:-	0.114334	0.00499501
ENSG00000125844;SE:20:17643127-17658596:17660528-17679999:-	0.308644	0.037962
ENSG00000125846;SE:20:18288604-18305668:18305807-18306298:+	0.628951	0.014985
ENSG00000125868;SE:20:17570211-17591932:17592063-17600738:+	-0.138924	0.00749251
ENSG00000125868;SE:20:17604631-17605110:17605211-17607037:+	0.138225	0.00749251
ENSG00000125875;RI:20:441588:441689-441857:442043:-	-0.132703	0.0414585
ENSG00000125944;A3:1:23341020-23344211:23341017-23344211:-	0.166723	0.010656
ENSG00000125944;SE:1:23323732-23333518:23333631-23337754:-	-0.120741	0.010656
ENSG00000125944;SE:1:23338608-23340852:23341017-23344211:-	-0.216188	0.00799201
ENSG00000126012;A3:X:53221793-53224740:53221730-53224740:-	0.873992	0.0274725
ENSG00000126016;A3:X:112823188-112825072:112823144-112825072:-	-0.378764	0.00799201
ENSG00000126261;AF:19:34428363:34428570-34430576:34428876:34429223-34430576:+	0.19422	0.011988
ENSG00000126261;SE:19:34428570-34430093:34430186-34430576:+	0.126264	0.035964
ENSG00000126261;SE:19:34428570-34430576:34430659-34431861:+	-0.215505	0.011988
ENSG00000126432;SE:11:64318386-64319734:64319868-64320865:+	0.169955	0.025974
ENSG00000126461;AF:19:49642125:49642242-49645021:49642660:49642706-49645021:+	-0.091213	0.035964
ENSG00000126746;A3:12:6678460-6678946:6678343-6678946:-	-0.277098	0.024642
ENSG00000126746;AF:12:6688226-6688703:6688859:6688226-6689098:6689292:-	0.894558	0.0277223
ENSG00000126746;AF:12:6688226-6689098:6689292:6688226-6689368:6689454:-	-0.309045	0.0277223
ENSG00000126746;AF:12:6688226-6689098:6689292:6688226-6689368:6689455:-	-0.727407	0.0472305
ENSG00000126746;AF:12:6688226-6689098:6689292:6688226-6689368:6689456:-	-0.657713	0.0277223
ENSG00000126746;AF:12:6688226-6689098:6689292:6688226-6689368:6689572:-	-0.617324	0.0472305
ENSG00000126746;AF:12:6688226-6689098:6689297:6688226-6689368:6689454:-	-0.287049	0.0184815
ENSG00000126746;AF:12:6688226-6689098:6689297:6688226-6689368:6689510:-	0.177672	0.0472305
ENSG00000126746;SE:12:6670838-6672350:6672532-6673216:-	-0.41684	0.0184815
ENSG00000126767;SE:X:47641475-47649921:47650026-47650423:-	0.114303	0.0304695
ENSG00000126777;AF:14:55641749:55641760-55646973:55644275:55644443-55646973:+	0.339272	0.012987
ENSG00000126777;AL:14:55679685-55680686:55680718:55679685-55684099:55684260:+	0.790367	0
ENSG00000126777;AL:14:55679685-55680686:55680718:55679685-55684099:55684576:+	0.706855	0.00649351
ENSG00000126777;AL:14:55679685-55680686:55680718:55679685-55684099:55684579:+	0.210886	0.00649351
ENSG00000126777;AL:14:55679685-55680686:55680718:55679685-55684099:55684583:+	0.775054	0.012987
ENSG00000126777;AL:14:55679685-55680686:55680718:55679685-55701344:55701526:+	0.815555	0.00649351
ENSG00000126777;SE:14:55580354-55601757:55601880-55612019:+	0.13416	0.0243506
ENSG00000126777;SE:14:55601880-55607346:55607460-55612019:+	-0.282822	0.038961
ENSG00000126777;SE:14:55650418-55650569:55650637-55651890:+	-0.200871	0.00779221
ENSG00000126777;SE:14:55661612-55663955:55664041-55667241:+	0.0848479	0.0441558
ENSG00000127022;A5:5:179698825-179705679:179698603-179705679:+	-0.468323	0
ENSG00000127022;AF:5:179678628:179678777-179705679:179698417:179698603-179705679:+	-0.335135	0.010656
ENSG00000127022;AF:5:179698417:179698603-179705679:179698906:179699049-179705679:+	0.62022	0
ENSG00000127022;AF:5:179698417:179698603-179705679:179698906:179699102-179705679:+	0.326041	0
ENSG00000127022;AF:5:179698417:179698603-179705679:179698944:179699005-179705679:+	0.388158	0
ENSG00000127022;AF:5:179698417:179698603-179705679:179698988:179699102-179705679:+	0.241979	0.0274012
ENSG00000127022;AL:5:179726759-179728591:179728682:179726759-179729360:179729649:+	0.371695	0.033966
ENSG00000127022;AL:5:179726759-179728591:179728907:179726759-179729360:179729649:+	0.672334	0
ENSG00000127334;SE:12:67649182-67649797:67649945-67657106:+	-0.276681	0.0374625
ENSG00000127481;AF:1:19076902-19077785:19077827:19076902-19077976:19081306:-	-0.567148	0
ENSG00000127483;AF:1:20780540-20786186:20786283:20780540-20786649:20786688:-	0.306855	0.026973
ENSG00000127483;AF:1:20780540-20786649:20786688:20780540-20787195:20787272:-	-0.186938	0.0404595
ENSG00000127483;AF:1:20780540-20786649:20786688:20780540-20787195:20787323:-	-0.174288	0.0404595
ENSG00000127603;AF:1:39084167:39084438-39231182:39204695:39205131-39231182:+	0.567022	0.044955
ENSG00000127603;SE:1:39372596-39378461:39378523-39379203:+	0.346362	0.044955
ENSG00000127603;SE:1:39427614-39427961:39428287-39429242:+	0.345981	0.044955
ENSG00000127603;SE:1:39459249-39459818:39459832-39460632:+	-0.270745	0.044955
ENSG00000127616;A3:19:10996380-10996494:10996380-10996497:+	0.225745	0.032967
ENSG00000127616;SE:19:11058363-11058788:11058889-11059753:+	0.141859	0.032967
ENSG00000127837;AF:2:218269534-218269659:218269710:218269534-218269966:218270088:-	0.584697	0.0034965
ENSG00000127837;AF:2:218269534-218269659:218269710:218269534-218269966:218270116:-	0.540463	0.0034965
ENSG00000127837;AF:2:218269534-218269659:218269710:218269534-218269966:218270145:-	0.263667	0.0034965
ENSG00000127837;AF:2:218269534-218269659:218269710:218269534-218269966:218270257:-	0.185028	0.0034965
ENSG00000127914;A5:7:92070206-92070905:92070182-92070905:+	0.382683	0.0274725
ENSG00000127947;AF:7:77537275:77537645-77571078:77538035:77538106-77571078:+	-0.350622	0.015984
ENSG00000128185;SE:22:20315476-20316119:20316219-20319639:-	0.137946	0.010989
ENSG00000128272;RI:22:39520564:39520751-39521354:39521671:+	0.0535907	0.00749251
ENSG00000128591;SE:7:128849578-128849976:128850074-128850384:+	0.0865523	0.041958
ENSG00000128609;AF:7:123550586-123557404:123557455:123550586-123557775:123557904:-	-0.611529	0.0034965
ENSG00000128609;MX:7:123545676-123550470:123550586-123557775:123545676-123557404:123557448-123557775:-	0.900952	0.00524476
ENSG00000128654;SE:2:176269669-176270216:176270419-176296860:+	-0.144624	0.032967
ENSG00000128699;A3:2:189783123-189784269:189782602-189784269:-	0.197174	0.014985
ENSG00000128699;AF:2:189782602-189783014:189783573:189782602-189784269:189784318:-	0.240627	0.0206044
ENSG00000128699;AF:2:189782602-189783014:189783573:189782602-189784269:189784364:-	0.221223	0.014985
ENSG00000128699;RI:2:189782422:189782602-189783014:189783123:-	0.17363	0.014985
ENSG00000128829;SE:15:39978147-39985805:39985888-39987983:+	0.177511	0.022977
ENSG00000128829;SE:15:40011346-40016502:40016672-40017108:+	0.175537	0.022977
ENSG00000128989;A5:15:52557222-52568848:52557222-52569116:-	0.312522	0
ENSG00000128989;SE:15:52557222-52568848:52568902-52569116:-	0.349331	0.0382118
ENSG00000129347;SE:19:10562837-10564929:10565034-10565906:-	0.437392	0.0227273
ENSG00000129347;SE:19:10562837-10564929:10565790-10565906:-	0.462327	0.00649351
ENSG00000129636;A3:16:47158990-47161750:47158934-47161750:-	-0.160918	0.04662
ENSG00000129636;AF:16:47459175-47460838:47461274:47459175-47463952:47464149:-	0.238079	0.04662
ENSG00000129636;AF:16:47459175-47461115:47461274:47459175-47463952:47464149:-	0.50006	0.034965
ENSG00000129810;A5:3:20171232-20174249:20171232-20175005:-	0.304764	0.0024975
ENSG00000129810;A5:3:20184034-20185948:20184034-20186059:-	0.145033	0.01665
ENSG00000129810;SE:3:20171232-20174249:20175055-20176601:-	0.280452	0.00374625
ENSG00000129911;AF:19:1854760-1862794:1862858:1854760-1863041:1863568:-	0.237479	0.0134865
ENSG00000130024;A3:6:169717906-169718788:169717900-169718788:-	0.0582889	0.0424575
ENSG00000130024;AF:6:169721111-169723845:169723931:169721111-169725421:169725566:-	0.104952	0.03663
ENSG00000130024;AF:6:169721111-169723845:169724005:169721111-169725421:169725566:-	0.134705	0.03663
ENSG00000130024;AF:6:169721111-169723845:169724055:169721111-169725421:169725566:-	0.465873	0.0024975
ENSG00000130066;SE:X:23783883-23784294:23784403-23785328:+	-0.126611	0.042957
ENSG00000130150;AL:X:14918782-14919672:14920002:14918782-14921380:14921756:+	0.531796	0.037962
ENSG00000130332;A3:19:2324196-2328387:2324192-2328387:-	0.0641804	0.0284715
ENSG00000130332;AF:19:2324196-2324742:2324906:2324196-2328387:2328586:-	-0.203548	0.0284715
ENSG00000130332;SE:19:2324192-2325980:2326139-2328387:-	-0.0628386	0.048951
ENSG00000130396;A3:6:167870498-167872214:167870498-167872217:+	0.192323	0.044955
ENSG00000130396;A5:6:167966276-167969114:167966270-167969114:+	-0.330314	0.044955
ENSG00000130396;SE:6:167952187-167954461:167954493-167962433:+	-0.274757	0.044955
ENSG00000130638;AF:22:45672064:45672179-45689712:45672188:45672477-45689712:+	0.316045	0.026973
ENSG00000130702;SE:20:62310311-62310419:62310572-62310665:-	0.315027	0.013986
ENSG00000130702;SE:20:62312780-62312888:62313010-62313088:-	0.315027	0.013986
ENSG00000130703;AF:20:62236918:62237003-62256057:62238485:62238597-62256057:+	0.591635	0.048951
ENSG00000130703;AF:20:62236918:62237003-62256057:62238505:62238597-62256057:+	0.81775	0.048951
ENSG00000130703;AF:20:62236918:62237003-62256057:62238549:62238597-62256057:+	0.452635	0.048951
ENSG00000130703;AF:20:62236918:62237003-62256057:62238553:62238597-62256057:+	0.651058	0.048951
ENSG00000130703;AF:20:62236918:62237003-62256057:62255153:62255240-62256057:+	0.881336	0.048951
ENSG00000130713;A3:9:130700935-130702134:130700935-130702188:+	-0.220434	0.00699301
ENSG00000130723;AF:9:131373636:131373731-131430090:131394213:131394263-131430090:+	-0.5	0.0224775
ENSG00000130723;SE:9:131492260-131494405:131494486-131495740:+	0.200755	0.002997
ENSG00000130726;A3:19:58548776-58548862:58548776-58548886:+	0.106136	0.0194805
ENSG00000130726;RI:19:58548740:58548776-58548886:58548910:+	0.188647	0.0194805
ENSG00000130749;SE:19:47067869-47069092:47069343-47071778:-	0.195045	0.0314685
ENSG00000130770;AL:1:28236452-28237761:28238105:28236452-28246589:28246906:+	0.274626	0.002997
ENSG00000130770;AL:1:28236452-28237837:28238100:28236452-28246589:28246906:+	0.0544715	0.017982
ENSG00000130772;A5:1:28329180-28330597:28329124-28330597:+	0.178848	0.0424575
ENSG00000130772;AF:1:28329002:28329124-28330597:28330283:28330375-28330597:+	-0.253416	0.0424575
ENSG00000130779;A5:12:122336748-122340753:122336748-122340981:-	0.181573	0.0450799
ENSG00000130779;AF:12:122380558-122399781:122400014:122380558-122422521:122422632:-	-0.462284	0.0450799
ENSG00000130779;SE:12:122334705-122336632:122336748-122340981:-	0.347461	0.0450799
ENSG00000130779;SE:12:122341697-122347375:122347479-122352726:-	-0.228627	0.0450799
ENSG00000130803;SE:19:9157394-9157980:9158075-9158826:+	0.236641	0.0104895
ENSG00000130962;AL:X:37426000-37440791:37442224:37426000-37453136:37457295:+	-0.534253	0.0374625
ENSG00000131149;AF:16:85555967:85556363-85648552:85613352:85613398-85648552:+	0.394963	0.0340909
ENSG00000131149;AF:16:85611409:85611531-85648552:85613352:85613398-85648552:+	0.473538	0.0340909
ENSG00000131149;AF:16:85613157:85613310-85648552:85613352:85613398-85648552:+	0.417616	0.0340909
ENSG00000131149;SE:16:85613398-85633914:85634132-85648552:+	0.183086	0.0340909
ENSG00000131165;SE:16:89651646-89653904:89653923-89657582:-	-0.148059	0.0314685
ENSG00000131236;A3:1:40041493-40059334:40041493-40059337:+	0.378242	0.0499501
ENSG00000131236;A3:1:40059458-40060067:40059458-40060070:+	0.134178	0.0333
ENSG00000131236;AF:1:40040583:40040783-40059334:40040882:40040965-40059334:+	-0.386769	0.0333
ENSG00000131236;AF:1:40040749:40040801-40059334:40040882:40040965-40059334:+	-0.283685	0.0333
ENSG00000131238;A3:1:40092504-40097115:40092500-40097115:-	-0.449321	0
ENSG00000131238;A3:1:40092507-40097115:40092500-40097115:-	-0.166534	0.02331
ENSG00000131238;A3:1:40092507-40097115:40092504-40097115:-	0.233126	0.0104895
ENSG00000131263;SE:X:74596000-74612582:74612643-74614422:-	0.140851	0.012987
ENSG00000131323;SE:14:102777675-102830334:102830472-102870185:+	-0.215225	0.017982
ENSG00000131323;SE:14:102876525-102886189:102886269-102891325:+	0.602175	0.017982
ENSG00000131323;SE:14:102876525-102891325:102891417-102897261:+	-0.483864	0.031968
ENSG00000131469;A5:17:43000102-43002673:42998831-43002673:+	-0.225726	0.032967
ENSG00000131469;AF:17:42998273:42998415-42998749:42998436:42998471-42998749:+	-0.33198	0.011988
ENSG00000131473;AF:17:41913900-41918880:41918962:41913900-41930358:41930542:-	-0.850236	0.001998
ENSG00000131473;AF:17:41913900-41918880:41919022:41913900-41930358:41930542:-	0.22015	0.013986
ENSG00000131473;SE:17:41893174-41896620:41896649-41897749:-	-0.0661847	0.041292
ENSG00000131503;SE:5:140487060-140496520:140497278-140504821:+	0.373525	0.021978
ENSG00000131508;AF:5:139561166:139561815-139600372:139599562:139599585-139600372:+	0.131174	0.0384615
ENSG00000131508;SE:5:139561815-139562244:139562407-139600372:+	0.130398	0.0384615
ENSG00000131558;AF:7:133253073:133253187-133274982:133253365:133253493-133274982:+	0.213721	0.0124875
ENSG00000131584;SE:1:1304143-1307072:1307156-1307769:-	0.237094	0.0274725
ENSG00000131732;SE:5:81301698-81304741:81305141-81308561:+	0.251665	0.044955
ENSG00000131778;SE:1:147242830-147259837:147259918-147265932:+	0.480209	0.044955
ENSG00000131873;SE:15:101178980-101187993:101188219-101235082:-	0.212928	0.03996
ENSG00000131876;SE:15:101285801-101286214:101286293-101286908:-	0.167928	0.033966
ENSG00000132207;SE:16:30194791-30194886:30195227-30196974:+	0.226594	0.0499501
ENSG00000132294;AF:8:131904088:131904322-131940499:131939901:131939944-131940499:+	0.632821	0.00899101
ENSG00000132294;AF:8:131938225:131938315-131940499:131939901:131939944-131940499:+	1	0
ENSG00000132329;AF:2:237859544:237859727-237877224:237859976:237860003-237877224:+	0.201728	0.0464535
ENSG00000132341;A3:12:130872126-130872584:130872126-130872836:+	0.167466	0.024975
ENSG00000132341;SE:12:130872126-130872584:130872617-130872836:+	0.066469	0.0324675
ENSG00000132341;SE:12:130872126-130872584:130872629-130872836:+	0.170153	0.014985
ENSG00000132341;SE:12:130873128-130874034:130874084-130874546:+	0.133369	0.014985
ENSG00000132382;AL:17:4539439:4539967-4541463:4540436:4540484-4541463:-	-0.256867	0.03996
ENSG00000132382;SE:17:4539967-4540348:4540484-4541463:-	0.148819	0.024975
ENSG00000132406;A5:4:4246343-4247601:4246343-4248106:-	0.149966	0.014985
ENSG00000132424;A5:6:99402710-99403829:99402710-99404603:-	0.210512	0.011988
ENSG00000132424;AL:6:99399975:99400311-99402540:99401460:99401630-99402540:-	-0.175627	0.02997
ENSG00000132424;AL:6:99399975:99400311-99402540:99401461:99401630-99402540:-	-0.374738	0.00599401
ENSG00000132424;AL:6:99399975:99400311-99402540:99401462:99401630-99402540:-	-0.111334	0.0311688
ENSG00000132424;RI:6:99403829:99403882-99404603:99404702:-	0.178994	0.013986
ENSG00000132436;AF:7:50447297-50448181:50449724:50447297-50542518:50542535:-	0.861512	0.047952
ENSG00000132466;AF:4:73177533-73222974:73223114:73177533-73258276:73258322:-	0.30497	0.025974
ENSG00000132466;AF:4:73177533-73222974:73223114:73177533-73258276:73258785:-	0.580911	0.0194805
ENSG00000132475;AF:17:75779184-75779542:75779603:75779184-75779647:75779780:-	0.791899	0
ENSG00000132475;AF:17:75779184-75779542:75779603:75779184-75779657:75779778:-	0.302337	0.0013986
ENSG00000132475;AF:17:75779184-75779542:75779603:75779184-75779657:75779779:-	0.356469	0
ENSG00000132475;AF:17:75779184-75779542:75779603:75779184-75785376:75785486:-	0.80647	0
ENSG00000132475;AF:17:75779184-75779647:75779780:75779184-75785376:75785486:-	0.455644	0
ENSG00000132475;AF:17:75779184-75779657:75779778:75779184-75785376:75785486:-	0.0657925	0.041958
ENSG00000132485;A5:1:71065137-71065678:71065137-71066776:-	-0.154556	0.0041625
ENSG00000132485;AL:1:71063291:71065137-71066776:71065719:71065752-71066776:-	-0.465888	0.00124875
ENSG00000132485;AL:1:71065043:71065137-71066776:71065719:71065752-71066776:-	-0.344463	0
ENSG00000132485;SE:1:71065137-71065678:71065752-71066776:-	-0.12902	0.00624376
ENSG00000132510;AF:17:7839904:7840024-7844901:7844207:7844353-7844901:+	-0.282557	0.011988
ENSG00000132510;AF:17:7839962:7840024-7844901:7844207:7844353-7844901:+	-0.221248	0.024975
ENSG00000132591;SE:17:28856582-28857939:28857985-28858146:+	-0.15465	0.047952
ENSG00000132640;AF:20:11890723:11890954-11918334:11892493:11892543-11918334:+	0.310251	0.0494505
ENSG00000132669;AF:20:19757606:19757939-19799622:19758148:19758327-19799622:+	-0.50863	0.048951
ENSG00000132676;MX:1:155709824-155717006:155717128-155725382:155709824-155721517:155721618-155725382:+	-0.244205	0.03996
ENSG00000132680;A3:1:155916737-155917499:155916709-155917499:-	-0.150937	0.00499501
ENSG00000132716;A3:1:160261358-160262276:160261325-160262276:-	0.427913	0.017982
ENSG00000132716;A5:1:160261358-160262117:160261358-160262449:-	0.240273	0.017982
ENSG00000132716;AF:1:160261358-160262117:160262425:160261358-160262449:160262501:-	0.425468	0.017982
ENSG00000132716;SE:1:160244034-160261285:160261325-160262276:-	-0.750668	0.017982
ENSG00000132716;SE:1:160244034-160261285:160261358-160262276:-	-0.3297	0.0374625
ENSG00000132716;SE:1:160244034-160261285:160261358-160262449:-	-0.31133	0.017982
ENSG00000132780;SE:1:45606591-45607321:45608337-45613169:+	0.228462	0.033966
ENSG00000132912;AF:5:150756487-150758116:150758520:150756487-150758859:150759035:-	-0.718702	0.023976
ENSG00000132912;SE:5:150731489-150731886:150731906-150733368:-	0.178755	0.02997
ENSG00000133030;AF:17:17177252:17177412-17180003:17179558:17179577-17180003:+	0.488511	0.0421245
ENSG00000133030;SE:17:17161356-17164109:17167915-17171718:+	-0.282937	0.0164835
ENSG00000133030;SE:17:17180088-17180607:17180669-17184823:+	0.19479	0.0302198
ENSG00000133131;A5:X:106941632-106941938:106941632-106941976:-	-0.113045	0.030969
ENSG00000133422;A5:22:30926871-30928019:30926871-30928028:-	0.117845	0.011988
ENSG00000133606;AF:7:140472011-140478837:140478984:140472011-140479160:140479336:-	0.730545	0.0274725
ENSG00000133606;AF:7:140472011-140478837:140478984:140472011-140479160:140479569:-	0.17341	0.0274725
ENSG00000133639;AF:12:92144447-92145060:92145233:92144447-92145388:92145897:-	0.232704	0.00599401
ENSG00000133657;SE:3:194406116-194412199:194412288-194413759:-	-0.210846	0.0434565
ENSG00000133740;AF:8:85177387:85177654-85202147:85187685:85187796-85202147:+	-0.405276	0.026973
ENSG00000133835;A5:5:119477501-119478834:119477492-119478834:+	-0.268913	0.0194805
ENSG00000134086;AF:3:10141008:10142187-10146514:10142546:10143021-10146514:+	-0.0794247	0.0474525
ENSG00000134086;SE:3:10142187-10146514:10146636-10149787:+	0.181222	0.002997
ENSG00000134283;SE:12:42335974-42351885:42352049-42355161:+	0.250341	0.025974
ENSG00000134333;A5:11:18394641-18396819:18394636-18396819:+	0.171808	0
ENSG00000134333;AF:11:18394560:18394641-18396819:18396278:18396610-18396819:+	0.381967	0
ENSG00000134333;AF:11:18394562:18394636-18396819:18396278:18396610-18396819:+	0.194129	0.00324675
ENSG00000134333;AF:11:18394563:18394636-18396819:18396278:18396610-18396819:+	0.140089	0.00324675
ENSG00000134440;SE:18:57609443-57611637:57611707-57613602:-	-0.278896	0.011988
ENSG00000134602;SE:X:132023659-132054631:132054861-132063433:+	0.126018	0.0404595
ENSG00000134644;A3:1:30966278-30967167:30966197-30967167:-	-0.132095	0.044955
ENSG00000134644;AF:1:31059577-31065616:31065684:31059577-31065689:31065726:-	0.321276	0.044955
ENSG00000134684;RI:1:32781048:32781127-32781129:32781145:-	-0.193662	0.000999001
ENSG00000134684;SE:1:32791254-32797592:32797638-32797763:-	-0.0740274	0.012987
ENSG00000134759;AF:18:36129444:36129497-36133238:36129903:36130071-36133238:+	-0.602921	0.021978
ENSG00000134762;SE:18:30994372-30994454:30994496-30996791:-	0.254952	0.00749251
ENSG00000134779;AL:18:36777647:36780188-36798449:36796926:36797050-36798449:-	-0.481771	0.0499501
ENSG00000134779;AL:18:36786573:36787079-36798449:36796926:36797050-36798449:-	-0.400892	0.0499501
ENSG00000135018;SE:9:83665145-83666350:83666433-83669185:-	-0.188829	0.014985
ENSG00000135049;A3:9:85655320-85657435:85655200-85657435:-	0.255259	0.035964
ENSG00000135108;A3:12:117158084-117165485:117158063-117165485:-	0.173939	0.0483516
ENSG00000135108;AL:12:117141988:117146277-117155791:117154250:117154302-117155791:-	-0.374845	0.0483516
ENSG00000135108;AL:12:117143781:117146277-117155791:117154250:117154302-117155791:-	-0.188504	0.0483516
ENSG00000135108;AL:12:117145049:117146277-117155791:117154250:117154302-117155791:-	-0.616379	0.0483516
ENSG00000135108;SE:12:117186571-117188759:117188793-117189227:-	0.0893252	0.0483516
ENSG00000135249;A3:7:105536612-105542408:105536612-105542492:+	0.71542	0.00749251
ENSG00000135316;AF:6:85641451-85642797:85642991:85641451-85643750:85643792:-	-0.213241	0.0014985
ENSG00000135316;AF:6:85641451-85642797:85643285:85641451-85643750:85643792:-	-0.227318	0.002997
ENSG00000135390;A5:12:53672645-53676053:53672645-53676242:-	-0.0951777	0.034965
ENSG00000135390;A5:12:53672645-53676176:53672645-53676242:-	-0.254511	0.034965
ENSG00000135390;AF:12:53672645-53676053:53676082:53672645-53676242:53676398:-	-0.197917	0.034965
ENSG00000135390;AL:12:53632726:53633066-53669148:53665183:53665428-53669148:-	-0.243821	0.034965
ENSG00000135446;AF:12:57751342-57751500:57751877:57751342-57752175:57752322:-	0.322086	0.021978
ENSG00000135476;A5:12:53268406-53268755:53268377-53268755:+	0.15768	0.031968
ENSG00000135476;SE:12:53284167-53285924:53286912-53287972:+	0.185368	0.031968
ENSG00000135486;A3:12:54284317-54284549:54284317-54286662:+	0.0321862	0.0424575
ENSG00000135486;A5:12:54281941-54282090:54281502-54282090:+	-0.143785	0.0424575
ENSG00000135486;AF:12:54280193:54280822-54281386:54281006:54281094-54281386:+	-0.121898	0.014985
ENSG00000135486;AF:12:54280193:54280822-54281386:54281186:54281295-54281386:+	-0.160172	0.014985
ENSG00000135486;AF:12:54280748:54280822-54281386:54281006:54281094-54281386:+	-0.0319128	0.0424575
ENSG00000135486;AF:12:54280748:54280822-54281386:54281186:54281295-54281386:+	-0.0539747	0.0333
ENSG00000135486;AF:12:54280749:54280822-54281386:54281006:54281094-54281386:+	-0.256555	0.014985
ENSG00000135486;AF:12:54280749:54280822-54281386:54281186:54281295-54281386:+	-0.201761	0.014985
ENSG00000135486;AF:12:54280755:54280822-54281386:54281006:54281094-54281386:+	-0.0539502	0.0424575
ENSG00000135486;AF:12:54280755:54280822-54281386:54281186:54281295-54281386:+	-0.0885073	0.02997
ENSG00000135486;AF:12:54280763:54280822-54281386:54281006:54281094-54281386:+	-0.117305	0.0424575
ENSG00000135486;AF:12:54280775:54280822-54281386:54281186:54281295-54281386:+	-0.0659999	0.0424575
ENSG00000135525;AF:6:136421799-136466761:136466875:136421799-136525832:136525983:-	0.690279	0.0472028
ENSG00000135525;AF:6:136421799-136466761:136466875:136421799-136550342:136550819:-	0.226185	0.0472028
ENSG00000135535;AF:6:109379662-109381504:109381739:109379662-109382204:109382812:-	-0.266754	0.022644
ENSG00000135535;AF:6:109379662-109381710:109381901:109379662-109382204:109382410:-	0.420553	0.0351791
ENSG00000135535;AF:6:109379662-109381710:109381901:109379662-109382204:109382411:-	-0.611588	0.0351791
ENSG00000135535;AF:6:109379662-109381710:109381901:109379662-109382204:109382444:-	0.20817	0.0351791
ENSG00000135535;AL:6:109367821:109368325-109370411:109368684:109369017-109370411:-	-0.420553	0.0351791
ENSG00000135535;RI:6:109366514:109368325-109368922:109369017:-	0.231192	0.022644
ENSG00000135535;SE:6:109369017-109370411:109370467-109376074:-	0.159473	0.022644
ENSG00000135638;AF:2:72916260:72917060-72924309:72918181:72918372-72924309:+	-0.509493	0.017982
ENSG00000135638;AF:2:72916260:72917060-72924309:72923414:72923721-72924309:+	0.380779	0.047286
ENSG00000135638;AF:2:72917475:72918372-72924309:72923414:72923721-72924309:+	0.289857	0.0485229
ENSG00000135638;AF:2:72918181:72918372-72924309:72923414:72923721-72924309:+	0.777267	0.017982
ENSG00000135638;AL:2:72924493-72925439:72925541:72924493-72933787:72934328:+	0.509493	0.017982
ENSG00000135638;AL:2:72924493-72925439:72925541:72924493-72933787:72934364:+	0.777267	0.017982
ENSG00000135638;AL:2:72924493-72925439:72925541:72924493-72933787:72934891:+	0.415202	0.0183816
ENSG00000135766;AF:1:231374099-231420176:231420343:231374099-231420998:231425044:-	0.100501	0.0274725
ENSG00000135821;A5:1:182385887-182386256:182385887-182386362:-	-0.119806	0.034965
ENSG00000135821;AF:1:182388750-182391175:182391404:182388750-182391679:182391790:-	-0.101051	0.0499501
ENSG00000135821;AF:1:182388750-182391175:182391404:182388750-182391679:182392206:-	-0.330432	0.034965
ENSG00000135829;RI:1:182883139:182883216-182883320:182883368:+	0.218749	0.0014985
ENSG00000135837;AF:1:180093714:180094616-180095523:180095147:180095198-180095523:+	0.383762	0.027972
ENSG00000135870;A3:1:173938874-173941265:173938871-173941265:-	0.195333	0.0384615
ENSG00000135870;A3:1:173943615-173946476:173943588-173946476:-	-0.204064	0.0384615
ENSG00000135916;AF:2:230865268:230865403-230873417:230873231:230873338-230873417:+	0.765387	0.017982
ENSG00000135956;A3:2:96265512-96265869:96265489-96265869:-	-0.314721	0.0194805
ENSG00000135968;SE:2:108449689-108451028:108451112-108452399:+	0.271621	0.044955
ENSG00000135976;RI:2:97249144:97249214-97249552:97249645:+	-0.410445	0.037962
ENSG00000136021;A5:12:100267792-100282943:100267396-100282943:+	-0.240439	0.00499501
ENSG00000136045;A3:12:107692899-107692972:107692899-107693000:+	0.216073	0.00599401
ENSG00000136045;AF:12:107685802:107685971-107688448:107686042:107686137-107688448:+	0.269527	0.00599401
ENSG00000136108;A3:13:52456607-52460896:52456607-52460899:+	-0.211677	0.00899101
ENSG00000136108;SE:13:52456607-52460896:52460974-52461058:+	-0.436793	0.00899101
ENSG00000136108;SE:13:52456607-52460899:52460974-52461058:+	-0.13213	0.0314685
ENSG00000136156;AF:13:48233203:48233477-48253808:48233599:48233645-48253808:+	0.205926	0.031968
ENSG00000136197;A3:7:42911193-42911915:42910921-42911915:-	0.634997	0.0499501
ENSG00000136261;SE:7:16682845-16685905:16686040-16689797:+	0.216022	0.0464535
ENSG00000136436;A5:17:48848166-48848322:48848082-48848322:+	0.163329	0.0332168
ENSG00000136436;SE:17:48848455-48848801:48848827-48849252:+	0.197113	0.0332168
ENSG00000136450;AL:17:58003493:58003718-58004923:58003802:58004001-58004923:-	-0.469236	0.00599401
ENSG00000136451;A3:17:57980804-57981873:57980786-57981873:-	-0.178498	0.014985
ENSG00000136451;AF:17:57983393-57985254:57985348:57983393-57988079:57988152:-	0.153303	0.0337163
ENSG00000136485;RI:17:63589000:63589237-63594203:63594266:+	0.252241	0.0044955
ENSG00000136527;AF:3:185931852-185934429:185937420:185931852-185937825:185938024:-	-0.814107	0.038961
ENSG00000136536;A5:2:159712661-159729009:159712606-159729009:+	0.304965	0.002997
ENSG00000136536;A5:2:159759358-159762880:159759335-159762880:+	-0.226303	0.002997
ENSG00000136682;SE:2:113438022-113439020:113439117-113441351:+	-0.215355	0.0324675
ENSG00000136709;AL:2:127726652:127726777-127763062:127735388:127738054-127763062:-	0.327918	0.027972
ENSG00000136824;AF:9:104094326:104094477-104095324:104094564:104094838-104095324:+	-0.369305	0.0044955
ENSG00000136861;AF:9:120439972-120440298:120440419:120439972-120447895:120448072:-	0.515115	0
ENSG00000136861;SE:9:120439972-120443620:120443742-120447895:-	0.295367	0.00274725
ENSG00000136877;AF:9:127794597:127794812-127804285:127802875:127803062-127804285:+	-0.405737	0.018981
ENSG00000136937;SE:9:97641662-97643204:97643360-97645117:+	-0.145025	0.02997
ENSG00000136942;AL:9:124857883:124858067-124860183:124858469:124858537-124860183:-	-0.529591	0.00499501
ENSG00000137154;A5:9:19379618-19380088:19379618-19380190:-	-0.12052	0.000499501
ENSG00000137200;SE:6:37435762-37436309:37436382-37443999:+	0.133846	0.044955
ENSG00000137267;A3:6:3155055-3155625:3154923-3155625:-	0.101977	0.040959
ENSG00000137492;SE:11:76361063-76364338:76364432-76365852:-	0.118419	0.044955
ENSG00000137500;AF:11:83280260-83285553:83286085:83280260-83286100:83286390:-	0.445499	0.0174825
ENSG00000137500;AL:11:83261730:83261966-83273647:83265900:83265979-83273647:-	0.608897	0.0174825
ENSG00000137500;SE:11:83274740-83278726:83278829-83280141:-	-0.206854	0.0174825
ENSG00000137500;SE:11:83280260-83285127:83285211-83285873:-	-0.433106	0.0174825
ENSG00000137770;AF:15:44427234:44427772-44458991:44427793:44427893-44458991:+	-0.287519	0.033966
ENSG00000137770;SE:15:44486700-44490784:44490999-44496380:+	0.269969	0.033966
ENSG00000137804;A3:15:41349241-41350988:41349241-41351033:+	0.103861	0.044955
ENSG00000137804;A3:15:41358258-41365402:41358258-41365405:+	0.0920961	0.044955
ENSG00000137807;SE:15:69440487-69440768:69441079-69444790:+	0.247587	0.020979
ENSG00000137818;SE:15:69453020-69453647:69453721-69455170:+	0.110836	0.00599401
ENSG00000137955;AF:1:75786228:75786274-75787497:75786699:75786916-75787497:+	-0.326083	0.0454545
ENSG00000137955;AF:1:75786243:75786274-75787497:75786700:75786865-75787497:+	0.407526	0.0454545
ENSG00000137992;A3:1:100211124-100214817:100210771-100214817:-	0.291017	0.0214785
ENSG00000138032;AL:2:44218537-44230413:44231472:44218537-44232316:44232721:+	0.274212	0.0244755
ENSG00000138032;AL:2:44218537-44230413:44231472:44218537-44232316:44234646:+	0.275509	0.020979
ENSG00000138069;SE:2:65091078-65097971:65098066-65104734:-	0.143764	0.0224775
ENSG00000138081;AF:2:47839769-47888626:47888719:47839769-47905489:47905793:-	-0.224831	0.0224775
ENSG00000138138;AF:10:87814612-87817795:87818160:87814612-87841187:87841343:-	-0.170943	0.018981
ENSG00000138161;A3:10:122837048-122837404:122836899-122837404:-	0.445015	0.0344655
ENSG00000138161;SE:10:122839231-122841178:122841328-122845762:-	0.444999	0.0344655
ENSG00000138182;A5:10:89701717-89705294:89701680-89705294:+	0.191995	0.033966
ENSG00000138279;SE:10:73398385-73400803:73400857-73414012:-	-0.159191	0.023976
ENSG00000138326;AF:10:78033732:78033904-78035352:78033917:78033986-78035352:+	-0.455863	0.00999001
ENSG00000138326;AF:10:78033917:78033986-78035352:78034210:78034421-78035352:+	0.339811	0.00999001
ENSG00000138382;AF:2:169824640-169824782:169824814:169824640-169824868:169824913:-	-0.484404	0.0244755
ENSG00000138413;AF:2:208253959-208254031:208254322:208253959-208254939:208255133:-	-0.190222	0.041958
ENSG00000138430;AL:2:174075010:174075527-174123180:174082010:174082064-174123180:-	0.253357	0.026973
ENSG00000138430;SE:2:174229451-174246715:174246815-174248452:-	0.0986276	0.026973
ENSG00000138448;AF:2:186590065:186590523-186602021:186600205:186600381-186602021:+	-0.134239	0.048951
ENSG00000138614;A5:15:65605236-65610686:65605236-65610796:-	0.457462	0.0219156
ENSG00000138614;A5:15:65605236-65610686:65605236-65611098:-	0.739012	0
ENSG00000138614;A5:15:65605236-65610796:65605236-65611098:-	0.475451	0.0219156
ENSG00000138614;A5:15:65607442-65610796:65607442-65611098:-	0.157107	0.0219156
ENSG00000138614;MX:15:65599929-65605129:65605236-65611098:65599929-65607159:65607442-65611098:-	-0.601996	0.0219156
ENSG00000138614;SE:15:65605236-65607159:65607425-65610686:-	-0.500876	0.0404595
ENSG00000138614;SE:15:65605236-65607159:65607425-65610796:-	0.373367	0.0404595
ENSG00000138614;SE:15:65605236-65607159:65607425-65611098:-	0.695003	0.0202298
ENSG00000138614;SE:15:65605236-65607159:65607442-65610686:-	-0.288438	0.026973
ENSG00000138614;SE:15:65605236-65607159:65607442-65611098:-	0.236235	0.0219156
ENSG00000138614;SE:15:65605236-65607302:65607442-65611098:-	0.525351	0.0219156
ENSG00000138663;A5:4:83049989-83056926:83049984-83056926:+	0.25042	0.00499501
ENSG00000138668;AF:4:82358820-82359471:82359639:82358820-82373446:82373991:-	-0.33423	0
ENSG00000138668;AL:4:82354847:82355401-82356796:82356554:82356683-82356796:-	-0.100162	0.0312188
ENSG00000138668;SE:4:82354154-82354895:82355001-82355304:-	-0.150174	0.00499501
ENSG00000138668;SE:4:82355401-82356537:82356683-82356796:-	0.0865672	0.024975
ENSG00000138674;A5:4:82875822-82878730:82875822-82878858:-	-0.163464	0.0494505
ENSG00000138674;A5:4:82900223-82900334:82900223-82900372:-	-0.410874	0.0494505
ENSG00000138674;SE:4:82829058-82830937:82830975-82842140:-	-0.271023	0.0494505
ENSG00000138674;SE:4:82881940-82897989:82898062-82900077:-	0.495115	0.0494505
ENSG00000138735;AF:4:119607297-119627150:119627633:119607297-119627995:119628084:-	0.905803	0.015984
ENSG00000138735;AF:4:119607297-119627995:119628084:119607297-119628520:119628991:-	-0.402923	0.041958
ENSG00000138744;AL:4:75913969:75914338-75919909:75917467:75917773-75919909:-	-0.41558	0.034632
ENSG00000138744;SE:4:75914338-75914868:75914985-75919909:-	0.40046	0.034632
ENSG00000138744;SE:4:75914985-75918761:75918789-75919909:-	-0.240448	0.034632
ENSG00000138757;AF:4:75662049-75673019:75673114:75662049-75673208:75673401:-	-0.262277	0.00624376
ENSG00000138757;SE:4:75648741-75653983:75654081-75655066:-	-0.236233	0.00624376
ENSG00000138767;A5:4:77720643-77726167:77720643-77726306:-	0.27845	0.044955
ENSG00000138767;AF:4:77776392-77818974:77819063:77776392-77819590:77819615:-	-0.519475	0.044955
ENSG00000138780;A5:4:105709206-105717593:105709016-105717593:+	-0.584829	0
ENSG00000138780;AF:4:105708778:105709206-105717593:105712511:105712602-105717593:+	-0.730655	0.00374625
ENSG00000138802;SE:4:109473186-109481677:109481781-109491327:+	-0.249553	0.011988
ENSG00000139146;AF:12:31298224-31323944:31324162:31298224-31327023:31327058:-	-0.254184	0.0157343
ENSG00000139146;AF:12:31298224-31326024:31326372:31298224-31327023:31327058:-	-0.264958	0.0134865
ENSG00000139154;AF:12:19404066:19404124-19462510:19439674:19440370-19462510:+	0.650222	0
ENSG00000139154;AF:12:19404066:19404124-19462510:19439699:19440370-19462510:+	0.437766	0.0021645
ENSG00000139154;AF:12:19404066:19404124-19462510:19440581:19440727-19462510:+	0.809486	0
ENSG00000139154;AF:12:19439674:19440370-19462510:19440581:19440727-19462510:+	0.334982	0.00865801
ENSG00000139154;AF:12:19439699:19440370-19462510:19440581:19440727-19462510:+	0.57572	0.00324675
ENSG00000139154;AL:12:19518113-19518675:19520223:19518113-19720633:19720801:+	-0.427223	0.00865801
ENSG00000139154;AL:12:19518113-19518675:19522239:19518113-19720633:19720801:+	-0.194698	0.0473098
ENSG00000139218;AL:12:45919131:45919309-45922463:45922048:45922194-45922463:-	-0.799761	0
ENSG00000139291;A5:12:71701025-71703977:71700878-71703977:+	0.500151	0.03996
ENSG00000139350;A5:12:96907856-96909752:96907624-96909752:+	-0.359192	0.043956
ENSG00000139370;A3:12:128810111-128814775:128810053-128814775:-	0.242431	0.0404595
ENSG00000139370;AF:12:128815070-128819528:128819867:128815070-128823398:128823522:-	0.587678	0.0499501
ENSG00000139370;SE:12:128809473-128809943:128810111-128814775:-	0.264806	0.026973
ENSG00000139579;RI:12:56226179:56226260-56226356:56226419:+	0.179976	0.02997
ENSG00000139697;A3:12:123345570-123348029:123345567-123348029:-	0.160775	0.026973
ENSG00000139718;A5:12:121817704-121817799:121817653-121817799:+	0.158469	0.047952
ENSG00000139719;MX:12:122264199-122264712:122264804-122266307:122264199-122265636:122265725-122266307:-	-0.52631	0.0124875
ENSG00000139719;SE:12:122264199-122264712:122264804-122266307:-	-0.15724	0.0424575
ENSG00000139719;SE:12:122264199-122265636:122265725-122266307:-	0.191563	0.0424575
ENSG00000139793;RI:13:97346804:97347003-97347041:97347067:+	-0.266434	0.044289
ENSG00000139793;SE:13:97347067-97356796:97356849-97357482:+	0.266434	0.044289
ENSG00000139793;SE:13:97357635-97366459:97366553-97391322:+	0.305026	0.044289
ENSG00000139977;A5:14:57391728-57396752:57391506-57396752:+	0.297448	0.0174825
ENSG00000139977;AF:14:57390544:57390705-57396752:57391301:57391506-57396752:+	0.483413	0.00749251
ENSG00000139977;SE:14:57390705-57390957:57391728-57396752:+	-0.352604	0.0174825
ENSG00000140350;AF:15:68787919-68817385:68817615:68787919-68820698:68820868:-	-0.243667	0.03996
ENSG00000140350;AF:15:68787919-68817550:68817599:68787919-68820698:68820868:-	-0.208077	0.015984
ENSG00000140367;AF:15:75843285:75843846-75854386:75844044:75844485-75854386:+	-0.152467	0.047952
ENSG00000140367;AF:15:75843307:75843846-75854386:75844044:75844485-75854386:+	-0.406925	0.047952
ENSG00000140367;AF:15:75843307:75843846-75854386:75844147:75844589-75854386:+	-0.297541	0.047952
ENSG00000140367;SE:15:75854487-75859878:75859982-75868951:+	0.162986	0.047952
ENSG00000140367;SE:15:75883424-75896995:75897061-75899427:+	0.489699	0.047952
ENSG00000140374;SE:15:76287945-76292431:76292513-76311350:-	-0.288388	0.020979
ENSG00000140374;SE:15:76292513-76292619:76292700-76295591:-	0.11397	0.048951
ENSG00000140374;SE:15:76292700-76295591:76295737-76311350:-	0.130973	0.020979
ENSG00000140382;AF:15:77420651:77421004-77458404:77458217:77458284-77458404:+	-0.215633	0.017982
ENSG00000140382;AF:15:77420902:77421004-77458404:77458217:77458284-77458404:+	-0.851338	0.017982
ENSG00000140391;A5:15:77056255-77070892:77056255-77071005:-	0.144095	0.00324675
ENSG00000140391;AF:15:77056255-77070892:77071109:77056255-77083847:77083984:-	-0.212516	0.00649351
ENSG00000140391;AF:15:77056255-77070892:77071228:77056255-77083847:77083984:-	-0.300544	0.00974026
ENSG00000140391;AF:15:77056255-77071005:77071122:77056255-77083847:77083984:-	-0.378892	0.00324675
ENSG00000140391;MX:15:77054279-77055789:77055863-77070892:77054279-77056064:77056255-77070892:-	-0.173869	0.0142857
ENSG00000140395;SE:15:78288382-78288843:78288917-78289619:-	0.143115	0.038961
ENSG00000140443;A3:15:98924684-98929558:98924684-98929561:+	0.255533	0.0404595
ENSG00000140600;A3:15:83565206-83568529:83565206-83568536:+	0.227808	0.036963
ENSG00000140600;SE:15:83609466-83611418:83611587-83618082:+	0.412624	0.038961
ENSG00000140612;SE:15:84670782-84679226:84679287-84680713:-	0.151169	0.0274725
ENSG00000140632;A3:16:4814647-4817598:4814629-4817598:-	-0.131914	0.025974
ENSG00000140632;RI:16:4803203:4804148-4804522:4805310:-	0.120003	0.025974
ENSG00000140632;SE:16:4821453-4821547:4821597-4822875:-	0.0651744	0.0437562
ENSG00000140632;SE:16:4823907-4831979:4832221-4832774:-	0.174384	0.023976
ENSG00000140632;SE:16:4832912-4843404:4843602-4845074:-	-0.0922318	0.0314685
ENSG00000140990;A5:16:1961636-1961797:1961611-1961797:+	-0.140333	0.0044955
ENSG00000141030;AF:17:17276164-17280574:17280700:17276164-17281132:17281273:-	-0.595663	0.024975
ENSG00000141076;A3:16:69132689-69133458:69132689-69133512:+	0.167452	0.021978
ENSG00000141219;AL:17:73243003-73245168:73245339:73243003-73247241:73247455:+	0.801811	0.034965
ENSG00000141219;MX:17:73233325-73235476:73236995-73242896:73233325-73242244:73242351-73242896:+	0.459224	0.034965
ENSG00000141219;SE:17:73236995-73242244:73242351-73242896:+	-0.25515	0.044289
ENSG00000141232;A3:17:50864163-50866058:50863960-50866058:-	-0.12256	0.031968
ENSG00000141279;A3:17:47569494-47577045:47569494-47577081:+	-0.512846	0.02997
ENSG00000141279;AF:17:47522945:47523063-47545909:47531216:47531555-47545909:+	-0.529323	0.034965
ENSG00000141367;AL:17:59685808-59687001:59687147:59685808-59690636:59690826:+	-0.586449	0.014985
ENSG00000141424;A5:18:36127016-36129101:36127016-36129114:-	0.15298	0.021978
ENSG00000141428;A5:18:35972907-35974896:35972840-35974896:+	-0.113685	0.043956
ENSG00000141429;SE:18:35654801-35659858:35659930-35663628:+	0.205886	0.00749251
ENSG00000141446;SE:18:21540009-21540577:21540700-21560859:-	-0.387185	0.000999001
ENSG00000141458;A3:18:23529727-23533355:23529354-23533355:-	0.6255	0.0188811
ENSG00000141458;AL:18:23506184:23506642-23533355:23529293:23529354-23533355:-	0.896988	0.0183566
ENSG00000141458;AL:18:23522315:23522906-23533355:23529293:23529354-23533355:-	0.453729	0.0183566
ENSG00000141458;AL:18:23529293:23529354-23533355:23531437:23532284-23533355:-	-0.273709	0.0183566
ENSG00000141458;AL:18:23529293:23529354-23533355:23531722:23532284-23533355:-	-0.547101	0.0227273
ENSG00000141458;AL:18:23529293:23529354-23533355:23531946:23532284-23533355:-	-0.646199	0.0183566
ENSG00000141655;AL:18:62366760-62367430:62367435:62366760-62384751:62387710:+	0.757909	0.02997
ENSG00000141655;SE:18:62366760-62368701:62369484-62384751:+	0.572331	0.0472028
ENSG00000141682;SE:18:59900235-59900428:59900578-59902647:+	0.0603728	0.044955
ENSG00000141682;SE:18:59900235-59900428:59900714-59902647:+	0.0958156	0.0254745
ENSG00000141867;AF:19:15273133-15280264:15280451:15273133-15331836:15331906:-	-0.208563	0.017982
ENSG00000141867;AF:19:15273133-15331836:15331906:15273133-15332290:15332540:-	0.369209	0.017982
ENSG00000142252;A5:19:45079377-45079907:45079279-45079907:+	-0.131055	0.0377622
ENSG00000142252;A5:19:45079377-45090107:45079279-45090107:+	0.207628	0.0377622
ENSG00000142252;AL:19:45080029-45088509:45088699:45080029-45090107:45090537:+	-0.176405	0.0377622
ENSG00000142252;SE:19:45079279-45079907:45080029-45090107:+	0.127561	0.0377622
ENSG00000142252;SE:19:45079377-45079907:45080029-45090107:+	-0.146567	0.0377622
ENSG00000142541;RI:19:49489850:49489922-49490127:49490297:+	0.362961	0.01998
ENSG00000142541;RI:19:49489850:49490090-49490232:49490297:+	0.411546	0.01998
ENSG00000142731;AF:4:127880861:127881164-127881831:127881232:127881370-127881831:+	-0.34132	0.0324675
ENSG00000142751;AF:1:26886133-26886477:26886525:26886133-26888897:26888940:-	0.252719	0.048951
ENSG00000142864;A3:1:67424322-67424888:67424277-67424888:-	0.0528786	0.0284715
ENSG00000142864;A3:1:67424977-67425083:67424959-67425083:-	-0.0957649	0.020979
ENSG00000143013;AF:1:87328468:87329244-87332013:87331668:87331814-87332013:+	0.182914	0.01998
ENSG00000143033;RI:1:93110230:93110246-93110327:93110428:+	0.416303	0
ENSG00000143079;AF:1:112396181:112396272-112412194:112396519:112396585-112412194:+	-0.202401	0.0184815
ENSG00000143106;AL:1:109411953:109413135-109415237:109414809:109414904-109415237:-	-0.258746	0.0164835
ENSG00000143157;AF:1:166839457:166839604-166840955:166840089:166840446-166840955:+	0.184121	0.0374625
ENSG00000143183;A5:1:165768269-165768682:165768269-165768759:-	0.0979069	0.044955
ENSG00000143228;A5:1:163322212-163326032:163322066-163326032:+	0.169068	0.003996
ENSG00000143294;A5:1:156768239-156782282:156767583-156782282:+	-0.162035	0.020979
ENSG00000143294;AF:1:156750610:156750731-156782282:156767553:156767583-156782282:+	-0.220461	0.038961
ENSG00000143294;AF:1:156786875:156787174-156794665:156791376:156791792-156794665:+	0.236354	0.038961
ENSG00000143321;A5:1:156745373-156752038:156745373-156752229:-	-0.198941	0.0196946
ENSG00000143321;AF:1:156745373-156747435:156747471:156745373-156751343:156751544:-	0.140956	0.0196946
ENSG00000143321;AF:1:156745373-156747435:156747471:156745373-156751343:156751598:-	0.196773	0.00574426
ENSG00000143321;AF:1:156745373-156747435:156747471:156745373-156751343:156751744:-	0.194873	0.00765901
ENSG00000143321;AF:1:156745373-156747435:156747471:156745373-156752038:156752233:-	0.360454	0
ENSG00000143321;AF:1:156745373-156747435:156747471:156745373-156752229:156752448:-	0.110623	0.0370185
ENSG00000143321;AF:1:156745373-156751343:156751598:156745373-156752038:156752233:-	0.180632	0.0160839
ENSG00000143321;AF:1:156745373-156751343:156751744:156745373-156752038:156752233:-	0.0862285	0.0315934
ENSG00000143321;RI:1:156742110:156743012-156743171:156743455:-	-0.180632	0.0160839
ENSG00000143374;AF:1:150491458:150491511-150492411:150491589:150491662-150492411:+	-0.346778	0.0454545
ENSG00000143374;SE:1:150504435-150504632:150504733-150504906:+	0.125932	0.048951
ENSG00000143384;AF:1:150577491-150578244:150578777:150577491-150578843:150579530:-	0.378438	0.00699301
ENSG00000143393;A3:1:151316509-151327271:151315672-151327271:-	0.35872	0.0357143
ENSG00000143393;SE:1:151307801-151315573:151316509-151327271:-	0.41784	0.012987
ENSG00000143398;AF:1:151197949:151198117-151224248:151198553:151199081-151224248:+	0.281598	0.0112388
ENSG00000143398;AF:1:151198554:151199081-151215962:151213517:151213547-151215962:+	0.563065	0.0134865
ENSG00000143398;SE:1:151240039-151242123:151242269-151242438:+	0.213272	0.00899101
ENSG00000143401;A3:1:150229144-150235733:150229114-150235733:-	-0.148124	0.0487013
ENSG00000143401;AF:1:150231926-150234579:150234678:150231926-150235733:150235955:-	0.306639	0.0487013
ENSG00000143401;AF:1:150231926-150234579:150234678:150231926-150235733:150236022:-	-0.489594	0.0487013
ENSG00000143401;MX:1:150226795-150229072:150229237-150231777:150226795-150230571:150230693-150231777:-	0.625297	0.025974
ENSG00000143401;SE:1:150220761-150223186:150223294-150226608:-	0.261284	0.0487013
ENSG00000143401;SE:1:150229237-150230571:150230693-150231777:-	-0.0918465	0.0487013
ENSG00000143443;AL:1:151048852-151049581:151049713:151048852-151050438:151051420:+	-0.244519	0.0144855
ENSG00000143476;AL:1:212101084-212102842:212104594:212101084-212107355:212107400:+	-0.486234	0.000999001
ENSG00000143476;AL:1:212101084-212102842:212105006:212101084-212107355:212107400:+	-0.461564	0
ENSG00000143493;A5:1:211946705-211952569:211946705-211952611:-	-0.202265	0.038961
ENSG00000143512;SE:1:222538774-222538887:222539062-222540010:-	-0.573812	0.0224775
ENSG00000143543;A3:1:153977013-153977170:153976922-153977170:-	-0.242121	0.0104895
ENSG00000143569;A5:1:154234792-154235196:154234738-154235196:+	0.237946	0.0347985
ENSG00000143569;AF:1:154220179:154220244-154225084:154220885:154220975-154225084:+	-0.16331	0.021978
ENSG00000143569;AF:1:154220179:154220244-154225084:154221328:154221396-154225084:+	0.136841	0.021978
ENSG00000143569;AF:1:154220849:154220975-154225084:154221328:154221396-154225084:+	0.129482	0.0455259
ENSG00000143569;AF:1:154220885:154220975-154225084:154221328:154221396-154225084:+	0.31986	0.021978
ENSG00000143569;AF:1:154220943:154221040-154225084:154221328:154221396-154225084:+	0.265018	0.021978
ENSG00000143569;SE:1:154268954-154269362:154269412-154270200:+	-0.253516	0.021978
ENSG00000143614;AF:1:153828348-153921839:153922030:153828348-153922733:153922975:-	0.296674	0.00699301
ENSG00000143624;SE:1:153760918-153761020:153761109-153761570:+	-0.227607	0.013986
ENSG00000143727;AF:2:264869:265007-271866:265205:265278-271866:+	-0.206172	0.0370879
ENSG00000143727;AF:2:264893:265007-271866:265205:265278-271866:+	-0.242647	0.0417582
ENSG00000143727;AF:2:264926:265007-271866:265205:265278-271866:+	-0.671814	0.025641
ENSG00000143727;AF:2:264936:265007-271866:265205:265278-271866:+	-0.619629	0.0247253
ENSG00000143727;AF:2:264965:265007-271866:265205:265278-271866:+	-0.279232	0.0247253
ENSG00000143742;AL:1:225783368-225786862:225786969:225783368-225789034:225789093:+	0.278679	0.002997
ENSG00000143742;AL:1:225783368-225786862:225786969:225783368-225789240:225790466:+	0.0747725	0.017982
ENSG00000143753;AF:1:224175756:224175947-224189577:224183171:224183418-224189577:+	-0.0844406	0.0491175
ENSG00000143753;AF:1:224175756:224175947-224189577:224183675:224183831-224189577:+	-0.632426	0.00374625
ENSG00000143753;SE:1:224190319-224191092:224191156-224192332:+	-0.347504	0.0024975
ENSG00000143756;MX:1:224130581-224134074:224134212-224157352:224130581-224153142:224153337-224157352:+	-0.181221	0.038961
ENSG00000143756;SE:1:224130581-224134074:224134212-224153142:+	-0.233063	0.00599401
ENSG00000143776;SE:1:227005111-227010878:227011063-227016080:-	-0.300873	0.01998
ENSG00000143889;AF:2:38591648-38599898:38600026:38591648-38602438:38602857:-	-0.241386	0.043956
ENSG00000143889;AF:2:38591648-38599898:38600026:38591648-38602438:38602966:-	-0.242245	0.047952
ENSG00000143889;AF:2:38591648-38599898:38600026:38591648-38602438:38603036:-	-0.51305	0.01998
ENSG00000143889;SE:2:38577532-38577920:38578002-38581913:-	-0.285175	0.015984
ENSG00000143933;A5:2:47172459-47176236:47172459-47176441:-	0.144822	0.0194805
ENSG00000143933;SE:2:47170764-47172414:47172459-47176441:-	-0.106853	0.0194805
ENSG00000143947;AF:2:55231903:55232108-55232808:55232402:55232708-55232808:+	-0.117827	0.020979
ENSG00000143947;AF:2:55231903:55232108-55232808:55232689:55232708-55232808:+	-0.202662	0.00599401
ENSG00000143977;AF:2:70289372-70292675:70293438:70289372-70293618:70293730:-	-0.600733	0.0274725
ENSG00000144034;A5:2:73732285-73734429:73732285-73734528:-	0.158383	0.0201465
ENSG00000144034;AL:2:73729234:73729305-73730560:73729830:73730029-73730560:-	0.359715	0
ENSG00000144034;AL:2:73729234:73729305-73730560:73729890:73730029-73730560:-	0.481805	0.00274725
ENSG00000144199;SE:2:97090325-97091462:97091712-97094701:-	-0.205649	0.0307193
ENSG00000144199;SE:2:97091712-97091863:97091988-97094701:-	0.196714	0.0307193
ENSG00000144224;SE:2:135755691-135761818:135761911-135769769:+	0.191666	0.023976
ENSG00000144233;AF:2:127884312-127884758:127884860:127884312-127885810:127885922:-	-0.183238	0.0194805
ENSG00000144381;AF:2:197498850-197499782:197499817:197498850-197500160:197500274:-	0.253566	0.038961
ENSG00000144381;AF:2:197498850-197499782:197499822:197498850-197500160:197500274:-	0.212693	0.038961
ENSG00000144381;AF:2:197498850-197499782:197499879:197498850-197500160:197500274:-	0.31244	0.012987
ENSG00000144597;SE:3:15430007-15432087:15432223-15434348:+	-0.174406	0.00999001
ENSG00000144713;A3:3:12840341-12841494:12840242-12841494:-	0.0289764	0.0499501
ENSG00000144713;A3:3:12840353-12841494:12840242-12841494:-	-0.0346356	0.0499501
ENSG00000144713;A3:3:12840353-12841494:12840341-12841494:-	-0.0561728	0.044955
ENSG00000144747;A5:3:69044595-69047349:69044595-69047358:-	-0.216059	0.00499501
ENSG00000144827;SE:3:111979203-111986264:111986375-111986914:+	-0.323687	0.0344655
ENSG00000144935;SE:3:142724731-142736379:142736533-142748258:+	-0.36068	0.012987
ENSG00000144959;SE:3:172645692-172647886:172648114-172710847:-	0.64185	0.036963
ENSG00000145216;SE:4:53428183-53440582:53440608-53442653:+	-0.180225	0.017982
ENSG00000145293;A5:4:82430913-82447920:82430884-82447920:+	0.164784	0.00699301
ENSG00000145293;SE:4:82448021-82451043:82451245-82454722:+	0.0931555	0.0234765
ENSG00000145506;SE:5:1036384-1037520:1037698-1037805:+	-0.170868	0.0354645
ENSG00000145604;A3:5:36177292-36181818:36177292-36183840:+	-0.271958	0.00899101
ENSG00000145604;AL:5:36177292-36181818:36182514:36177292-36183840:36184041:+	0.226945	0.032967
ENSG00000145703;AF:5:76674522:76674709-76683115:76677154:76677350-76683115:+	-0.793271	0.00874126
ENSG00000145703;SE:5:76674709-76677218:76677350-76683115:+	0.467756	0.00874126
ENSG00000145725;AF:5:103120149:103120194-103129306:103120264:103120488-103129306:+	0.556638	0.0254745
ENSG00000145725;SE:5:103180188-103183234:103183407-103184672:+	0.28819	0.0254745
ENSG00000145734;A3:5:71539649-71541454:71539649-71541457:+	0.332457	0.013986
ENSG00000145734;SE:5:71562520-71562775:71562895-71564754:+	-0.52723	0
ENSG00000145740;SE:5:69123425-69128004:69128132-69129447:+	0.386958	0.00599401
ENSG00000145833;A5:5:134816606-134817496:134816603-134817496:+	-0.171288	0.00549451
ENSG00000145833;SE:5:134788591-134790106:134790222-134790470:+	-0.174883	0.00549451
ENSG00000145868;A5:5:148427947-148433424:148427722-148433424:+	0.309227	0.00749251
ENSG00000145868;SE:5:148425701-148427213:148427947-148433424:+	0.400463	0.00749251
ENSG00000145907;SE:5:151791062-151794159:151794249-151795479:+	-0.273239	0.00749251
ENSG00000145912;AL:5:178149482:178149838-178153491:178150531:178150993-178153491:-	0.384254	0.011988
ENSG00000146223;SE:6:42879951-42880861:42881082-42883451:+	0.210605	0.034965
ENSG00000146410;A5:6:136249153-136249976:136249153-136250264:-	0.261865	0.0134865
ENSG00000146410;SE:6:136244869-136249037:136249153-136250264:-	-0.382046	0.0104895
ENSG00000146457;AF:6:159726998:159727333-159736258:159727588:159727703-159736258:+	-0.361381	0
ENSG00000146592;AF:7:28570438:28570537-28718753:28609061:28609120-28718753:+	-0.919425	0.017982
ENSG00000146592;AF:7:28609061:28609120-28718753:28685981:28686197-28718753:+	0.636508	0.0434565
ENSG00000146592;AL:7:28507737-28513464:28513838:28507737-28570365:28570439:+	0.477154	0.0434565
ENSG00000146731;AF:7:56059865:56060416-56060807:56060611:56060678-56060807:+	-0.377213	0.044955
ENSG00000146842;SE:7:130175609-130178402:130178527-130181623:-	-0.238286	0.015984
ENSG00000146856;A3:7:134986701-134987875:134986701-134987889:+	0.213232	0.011988
ENSG00000146856;SE:7:134989310-134993493:134993678-135017052:+	0.171414	0.043956
ENSG00000146872;SE:17:62523177-62524236:62524331-62536170:+	-0.191956	0.00899101
ENSG00000147050;SE:X:45059466-45060022:45060156-45061324:+	0.34937	0.00899101
ENSG00000147050;SE:X:45059466-45060609:45060764-45061324:+	0.337031	0.00899101
ENSG00000147050;SE:X:45061419-45062647:45062748-45063422:+	-0.221906	0.014985
ENSG00000147155;A3:X:48521907-48523699:48521907-48523754:+	-0.211344	0.02997
ENSG00000147155;A3:X:48521907-48523754:48521907-48523923:+	0.197225	0.020979
ENSG00000147162;A3:X:71533336-71536178:71533336-71536208:+	-0.227938	0.002997
ENSG00000147162;RI:X:71544567:71544635-71547907:71548023:+	0.233026	0.002997
ENSG00000147162;SE:X:71554592-71555190:71555385-71555954:+	-0.0698228	0.041958
ENSG00000147180;A3:X:85246022-85246930:85246022-85247547:+	0.140643	0.0281718
ENSG00000147180;AF:X:85244032:85244191-85245903:85244765:85244887-85245903:+	-0.140643	0.0281718
ENSG00000147180;AF:X:85244084:85244191-85245903:85244765:85244887-85245903:+	0.381756	0.022977
ENSG00000147180;RI:X:85246930:85247183-85247547:85247651:+	-0.381756	0.022977
ENSG00000147180;SE:X:85246022-85246930:85247183-85247547:+	0.348894	0.002997
ENSG00000147224;SE:X:107639478-107640902:107641000-107642366:+	-0.128761	0.010989
ENSG00000147274;AL:X:136872275:136872345-136875086:136873461:136874452-136875086:-	0.140222	0.020979
ENSG00000147536;A5:8:41529396-41530184:41529388-41530184:+	-0.106725	0.0474525
ENSG00000147548;A5:8:38279681-38281467:38279681-38281500:-	-0.25881	0.0278721
ENSG00000147548;AF:8:38348215-38380610:38380821:38348215-38381590:38381731:-	-0.787205	0.00899101
ENSG00000147548;AF:8:38348215-38380610:38380821:38348215-38381799:38381846:-	-0.540812	0.011988
ENSG00000147548;AF:8:38348215-38380610:38380821:38348215-38381799:38382272:-	-0.118326	0.0397103
ENSG00000147548;AF:8:38348215-38381590:38381731:38348215-38381799:38381846:-	0.477894	0.0236014
ENSG00000147548;AF:8:38348215-38381590:38381731:38348215-38381799:38382272:-	0.222434	0.0112388
ENSG00000147604;AF:8:73292797-73292882:73292922:73292797-73295765:73295789:-	0.085927	0.0137363
ENSG00000147604;AF:8:73292797-73293599:73293898:73292797-73295765:73295789:-	0.110603	0.0137363
ENSG00000147679;AL:8:116770366-116771456:116774690:116770366-116779483:116779586:+	-0.277367	0.021978
ENSG00000147679;SE:8:116766791-116770192:116770366-116779483:+	0.437237	0.0164835
ENSG00000147889;AF:9:21971208-21971329:21971400:21971208-21974404:21974827:-	-0.319781	0.044955
ENSG00000147889;AF:9:21971208-21971329:21971400:21971208-21994139:21994411:-	-0.277598	0.0337163
ENSG00000147889;AF:9:21971208-21971335:21971346:21971208-21974404:21974827:-	-0.347478	0.044955
ENSG00000147889;AF:9:21971208-21971335:21971346:21971208-21994139:21994411:-	-0.202885	0.0374625
ENSG00000147889;AF:9:21971208-21974678:21974866:21971208-21994139:21994411:-	-0.348612	0.0224775
ENSG00000147889;AL:9:21968180:21968242-21970902:21969569:21969793-21970902:-	0.347478	0.044955
ENSG00000147955;RI:9:34636997:34637089-34637267:34637420:-	0.407567	0.044955
ENSG00000148110;A3:9:94456337-94458315:94456337-94458322:+	-0.138655	0.0144855
ENSG00000148110;A3:9:94458464-94459160:94458464-94459161:+	-0.138655	0.0144855
ENSG00000148248;AL:9:133361450:133363759-133365985:133364969:133365026-133365985:-	-0.455013	0.047952
ENSG00000148396;SE:9:136443900-136445052:136445111-136445645:-	0.293693	0.025974
ENSG00000148396;SE:9:136443900-136445645:136445719-136446855:-	-0.33105	0.025974
ENSG00000148429;AF:10:11527567-11532178:11532275:11527567-11573606:11573737:-	-0.289789	0.0174825
ENSG00000148773;A3:10:128101701-128102579:128101625-128102579:-	0.282328	0.0014985
ENSG00000148773;SE:10:128113602-128114928:128116007-128116491:-	0.475819	0
ENSG00000149089;SE:11:34890552-34895010:34895110-34916228:-	0.18461	0.00699301
ENSG00000149187;A3:11:47472102-47472191:47470555-47472191:-	-0.180418	0.047952
ENSG00000149187;A3:11:47476959-47477297:47476956-47477297:-	0.19343	0.015984
ENSG00000149187;AL:11:47465933:47468891-47472191:47470316:47472102-47472191:-	-0.211221	0.047952
ENSG00000149187;AL:11:47465933:47468891-47472191:47470329:47470555-47472191:-	-0.323052	0.015984
ENSG00000149196;AF:11:86302211:86302478-86306245:86303356:86303460-86306245:+	0.365876	0.026973
ENSG00000149196;AF:11:86302223:86302478-86306245:86303356:86303460-86306245:+	0.158526	0.026973
ENSG00000149196;AF:11:86302251:86302478-86306245:86303356:86303460-86306245:+	0.453302	0.026973
ENSG00000149196;SE:11:86344721-86345094:86345198-86345584:+	-0.133539	0.026973
ENSG00000149231;A5:11:96359178-96364980:96359178-96365127:-	0.345257	0.017982
ENSG00000149357;AL:11:72085895:72086444-72098289:72097292:72097914-72098289:-	-0.182086	0.010989
ENSG00000149483;AL:11:61366216-61367428:61367540:61366216-61367923:61368583:+	0.699162	0.00699301
ENSG00000149547;A3:11:125572569-125575251:125572569-125575305:+	-0.48637	0.024975
ENSG00000149547;A3:11:125572569-125575305:125572569-125575309:+	0.472238	0.024975
ENSG00000149547;SE:11:125572569-125575305:125575408-125576255:+	0.512888	0.024975
ENSG00000149600;RI:20:32702703:32703458-32704023:32704071:-	-0.372864	0.00999001
ENSG00000149600;SE:20:32728139-32742476:32742565-32743308:-	-0.372864	0.00999001
ENSG00000149658;SE:20:63196734-63202287:63203807-63213864:-	0.293256	0.000999001
ENSG00000149761;AF:11:64226290:64227132-64229478:64229131:64229344-64229478:+	0.614305	0.017982
ENSG00000149761;AF:11:64226290:64227132-64229478:64229302:64229344-64229478:+	0.714094	0.017982
ENSG00000149761;AL:11:64229571-64229850:64229983:64229571-64230183:64230219:+	0.683398	0.02997
ENSG00000149823;AF:11:65096159:65096478-65096998:65096753:65096811-65096998:+	-0.323296	0.03996
ENSG00000149923;A3:16:30082534-30082746:30082534-30083394:+	0.294693	0.0164835
ENSG00000149925;AF:16:30064274:30064505-30067234:30065772:30065927-30067234:+	0.141383	0.048285
ENSG00000149925;AF:16:30064497:30064784-30067234:30065673:30065927-30067234:+	0.225741	0.0217283
ENSG00000149925;AF:16:30064497:30064784-30067234:30065772:30065927-30067234:+	0.447972	0
ENSG00000150403;SE:13:113520733-113534045:113534240-113539357:+	0.233718	0.01998
ENSG00000150593;A3:10:110876070-110881233:110876070-110881275:+	-0.103773	0.0375874
ENSG00000150593;AF:10:110871893:110872018-110881233:110880319:110880485-110881233:+	-0.366064	0.0268065
ENSG00000150593;MX:10:110890670-110894091:110894198-110895948:110890670-110894412:110894522-110895948:+	0.201055	0.0268065
ENSG00000150593;SE:10:110894198-110894412:110894522-110895948:+	-0.203679	0.0268065
ENSG00000150687;AF:11:86791059:86791195-86807631:86800240:86800651-86807631:+	-0.1739	0.0454545
ENSG00000150753;AF:5:10249929:10250045-10254145:10250216:10250445-10254145:+	0.204282	0.00732601
ENSG00000150753;AF:5:10249929:10250045-10254145:10250309:10250445-10254145:+	-0.0786302	0.0307692
ENSG00000150753;AF:5:10250216:10250445-10254145:10250537:10250893-10254145:+	-0.145391	0.0307692
ENSG00000150753;SE:5:10254205-10254674:10254838-10255955:+	0.189207	0
ENSG00000150753;SE:5:10254205-10254766:10254838-10255955:+	0.317834	0.00549451
ENSG00000150768;A5:11:112025751-112026198:112025624-112026198:+	-0.18161	0.00549451
ENSG00000150779;A5:11:112085462-112085967:112085462-112085978:-	-0.199371	0.032967
ENSG00000150779;SE:11:112085462-112085967:112086310-112086640:-	-0.107799	0.0397103
ENSG00000151012;SE:4:138180790-138182297:138182393-138183202:-	-0.222136	0.0114885
ENSG00000151012;SE:4:138183305-138185121:138185244-138214585:-	-0.222136	0.0114885
ENSG00000151208;A3:10:77822101-77824384:77820018-77824384:-	0.594967	0.038961
ENSG00000151208;SE:10:77820018-77821082:77822101-77824384:-	0.329056	0.014985
ENSG00000151233;SE:12:42119171-42129759:42129851-42144426:-	-0.253469	0.010989
ENSG00000151458;SE:4:124678905-124710000:124711274-124712458:-	-0.249834	0.0474525
ENSG00000151474;AF:10:13858912-13891624:13891729:13858912-14008060:14008533:-	0.895108	0.032967
ENSG00000151500;A5:11:134252916-134253227:134252916-134253299:-	0.156491	0.0274725
ENSG00000151690;SE:2:190497719-190499832:190499856-190500015:+	-0.439508	0.023976
ENSG00000151718;A5:4:183261532-183264978:183261385-183264978:+	-0.361593	0.020979
ENSG00000151725;SE:4:184697803-184700820:184700881-184702089:-	-0.129016	0.03996
ENSG00000151835;A3:13:23341690-23353785:23329484-23353785:-	0.379358	0.022977
ENSG00000151849;A5:13:24885670-24886234:24885670-24886235:-	0.359133	0.00799201
ENSG00000151849;SE:13:24885670-24886234:24886385-24889316:-	0.174732	0.03663
ENSG00000151849;SE:13:24885670-24886235:24886385-24889316:-	-0.25196	0.00799201
ENSG00000151893;SE:10:118691403-118693702:118693749-118695141:-	0.347682	0.000499501
ENSG00000151914;AF:6:56466195-56466935:56467048:56466195-56469883:56469956:-	0.264737	0.041625
ENSG00000151914;SE:6:56460254-56463046:56463156-56463565:-	0.268172	0.00999001
ENSG00000151914;SE:6:56466195-56468982:56468999-56469883:-	0.567697	0.00999001
ENSG00000151923;A3:10:119580846-119581922:119580538-119581922:-	0.172587	0.03996
ENSG00000151923;A3:10:119582608-119588152:119582557-119588152:-	0.0941917	0.022977
ENSG00000151923;AF:10:119588248-119588326:119588357:119588248-119593452:119593513:-	0.432918	0.00532801
ENSG00000151923;AF:10:119588248-119593452:119593513:119588248-119596434:119596495:-	-0.471081	0.0047952
ENSG00000151923;AF:10:119588248-119593452:119593513:119588248-119596434:119596510:-	-0.219934	0.003996
ENSG00000151923;AF:10:119588248-119593452:119593513:119588248-119596434:119596964:-	-0.3122	0.003996
ENSG00000151923;AF:10:119588248-119593452:119593513:119588248-119596434:119597029:-	-0.49113	0.003996
ENSG00000151923;RI:10:119576611:119576750-119577080:119577203:-	-0.18158	0.00913372
ENSG00000151923;SE:10:119580010-119580471:119580846-119581922:-	0.071751	0.03996
ENSG00000151923;SE:10:119588248-119592255:119592296-119593452:-	0.636515	0.003996
ENSG00000152102;A5:2:131082657-131093214:131082657-131093332:-	0.186828	0.000999001
ENSG00000152291;RI:2:85326508:85326804-85326979:85327685:-	0.289653	0.003996
ENSG00000152332;AF:1:162497251:162497296-162499955:162497805:162498268-162499955:+	-0.659504	0.0024975
ENSG00000152332;AF:1:162497251:162497296-162499955:162497843:162498268-162499955:+	-0.371757	0.0024975
ENSG00000152332;AF:1:162497251:162497296-162499955:162498085:162498268-162499955:+	-0.42876	0.0424575
ENSG00000152332;SE:1:162512823-162518102:162518190-162522404:+	-0.121792	0.0424575
ENSG00000152443;A3:19:57750911-57753291:57750911-57756872:+	0.36496	0.0112388
ENSG00000152443;AF:19:57750804:57750911-57756872:57754044:57755691-57756872:+	-0.475365	0.0112388
ENSG00000152443;AL:19:57750911-57753274:57753444:57750911-57756872:57757309:+	0.228797	0.034965
ENSG00000152455;A5:10:14897517-14899539:14896977-14899539:+	0.304231	0.010989
ENSG00000152465;AL:10:15102584:15103683-15109702:15107866:15109215-15109702:-	-0.254356	0.022977
ENSG00000152465;AL:10:15106373:15106698-15109702:15107866:15109215-15109702:-	-0.183535	0.022977
[truncated: 1,552 more rows]

## Sheet: BE3W90A-site3
Supplementary Data 8: DAS events of BE3W90A-site 3-transfected samples compared with GFP samples
DAS events	ΔPSI	P-value
ENSG00000006327;SE:16:3020491-3021215:3021319-3021555:+	0.156555	0.041958
ENSG00000007520;SE:16:1349608-1349889:1349952-1350058:-	0.112498	0.025974
ENSG00000008130;AF:1:1765446-1778289:1778470:1765446-1778746:1778790:-	0.230117	0.023976
ENSG00000009694;SE:X:124481964-124487209:124487229-124497016:-	0.500057	0.030969
ENSG00000025156;SE:6:122423686-122427903:122427956-122431430:+	-0.0974639	0.028971
ENSG00000026025;AF:10:17228515:17228676-17229276:17228869:17229027-17229276:+	0.0992507	0.02997
ENSG00000028528;AL:15:64131892-64132340:64132376:64131892-64134664:64134801:+	0.355406	0.0474525
ENSG00000029363;SE:6:136268339-136269141:136269303-136269437:-	0.16137	0.03996
ENSG00000036549;AF:1:77641655-77682585:77682658:77641655-77683262:77683419:-	0.204775	0.041958
ENSG00000036549;SE:1:77584655-77631850:77633405-77639449:-	0.204775	0.041958
ENSG00000040633;AF:17:7237660-7238212:7238258:7237660-7238786:7238930:-	-0.465858	0.040959
ENSG00000052802;SE:4:165327764-165333340:165333625-165337789:+	0.203379	0.01998
ENSG00000062194;SE:5:57214193-57221376:57221396-57230846:+	-0.146758	0.035964
ENSG00000062194;SE:5:57236032-57237113:57237172-57246300:+	-0.105415	0.03996
ENSG00000063180;AF:19:48638144-48638240:48638385:48638144-48638888:48639138:-	0.323785	0.018981
ENSG00000065328;AF:10:13161579:13161606-13170922:13164128:13164209-13170922:+	0.373296	0.02997
ENSG00000065328;SE:10:13161606-13164128:13164209-13170922:+	-0.123721	0.02997
ENSG00000065923;A5:X:46606370-46606908:46606370-46606924:-	-0.483241	0.020979
ENSG00000066044;AF:19:7991831-8002052:8002203:7991831-8005495:8005659:-	-0.101371	0.038961
ENSG00000066044;MX:19:7963807-7967565:7967790-7973725:7963807-7973559:7973625-7973725:-	-0.0818071	0.038961
ENSG00000066279;SE:1:197096164-197100431:197105185-197117789:-	0.107546	0.0244755
ENSG00000069696;AF:11:637293:637589-639433:639057:639158-639433:+	-0.399036	0.00949051
ENSG00000070404;AF:19:680034:680489-681333:680707:680879-681333:+	0.460129	0.038961
ENSG00000071082;A3:2:101006071-101017859:101006071-101017889:+	-0.205789	0.021978
ENSG00000071082;AL:2:101006071-101006350:101006419:101006071-101017859:101018306:+	0.155523	0.021312
ENSG00000071082;AL:2:101006071-101006350:101007267:101006071-101017859:101018306:+	0.291158	0
ENSG00000071082;AL:2:101006071-101017859:101018306:101006071-101018998:101019728:+	-0.135889	0.021312
ENSG00000071859;AF:X:154444248:154444346-154445633:154444459:154444909-154445633:+	-0.37723	0.00599401
ENSG00000071994;A3:6:170583747-170584299:170583623-170584299:-	0.0753304	0.0499501
ENSG00000071994;AF:6:170583747-170584055:170584226:170583747-170584299:170584645:-	-0.204383	0.0437063
ENSG00000071994;AF:6:170583747-170584055:170584226:170583747-170584299:170584692:-	-0.166568	0.0499501
ENSG00000071994;AL:6:170575295:170577717-170578857:170578482:170578656-170578857:-	-0.190135	0.0499501
ENSG00000071994;AL:6:170575295:170577717-170578857:170578507:170578656-170578857:-	0.527766	0.01998
ENSG00000071994;AL:6:170575328:170577717-170578857:170578482:170578656-170578857:-	-0.337847	0.0437063
ENSG00000071994;AL:6:170575328:170577717-170578857:170578507:170578656-170578857:-	0.667339	0.01998
ENSG00000071994;AL:6:170577436:170577717-170578857:170578507:170578656-170578857:-	0.444519	0.00999001
ENSG00000071994;AL:6:170577559:170577717-170578857:170578482:170578656-170578857:-	-0.247362	0.00999001
ENSG00000071994;AL:6:170577559:170577717-170578857:170578507:170578656-170578857:-	0.171273	0.0437063
ENSG00000071994;AL:6:170580093:170580105-170583057:170581748:170582265-170583057:-	-0.166568	0.0499501
ENSG00000071994;SE:6:170578970-170580002:170580105-170583057:-	-0.24587	0.00999001
ENSG00000075043;AF:20:63446837-63453680:63453713:63446837-63472168:63472640:-	-0.280934	0.0437063
ENSG00000075043;AF:20:63446837-63459911:63460048:63446837-63460927:63461014:-	0.701345	0.0437063
ENSG00000075043;AF:20:63446837-63460927:63461014:63446837-63472168:63472640:-	-0.353588	0.024975
ENSG00000075043;AF:20:63446837-63471179:63471235:63446837-63472168:63472640:-	-0.372972	0.0437063
ENSG00000075624;AF:7:5529663-5529806:5529982:5529663-5530524:5530600:-	-0.331096	0.00579421
ENSG00000075624;AF:7:5529663-5530524:5530600:5529663-5562574:5562828:-	0.331406	0.00362138
ENSG00000075624;AF:7:5529663-5530524:5530600:5529663-5563714:5563784:-	0.339397	0.00362138
ENSG00000075624;AL:7:5528470:5528719-5529161:5528934:5529059-5529161:-	-0.292685	0
ENSG00000075624;AL:7:5528586:5528719-5529161:5528934:5529059-5529161:-	-0.283692	0.00965701
ENSG00000075624;AL:7:5528592:5528719-5529161:5528934:5529059-5529161:-	-0.339397	0.00362138
ENSG00000077097;A3:3:25645470-25664229:25645455-25664229:-	-0.0933837	0.0292208
ENSG00000077097;SE:3:25615586-25618418:25618509-25618654:-	0.11067	0.0292208
ENSG00000080824;A5:14:102085431-102085758:102085431-102085965:-	0.0576864	0.0384615
ENSG00000080824;SE:14:102085431-102085965:102086124-102086217:-	-0.629619	0
ENSG00000085491;AF:1:108185954-108192496:108192818:108185954-108199956:108200358:-	-0.586556	0.001998
ENSG00000085721;SE:16:15086258-15086365:15086454-15091315:-	-0.139645	0.0374625
ENSG00000086232;AL:7:6046723:6047091-6048807:6047204:6047246-6048807:-	-0.205756	0.0254745
ENSG00000086758;A5:X:53542539-53543841:53542539-53543886:-	0.136701	0.02997
ENSG00000089006;A3:20:17968289-17968375:17968161-17968375:-	0.331603	0.013986
ENSG00000089006;A5:20:17957037-17968375:17957037-17968700:-	0.224488	0.013986
ENSG00000089006;AF:20:17957037-17961140:17961995:17957037-17968375:17968720:-	-0.281233	0.0445804
ENSG00000089006;AF:20:17957037-17961140:17961995:17957037-17968375:17968760:-	-0.336822	0.013986
ENSG00000091140;SE:7:107893278-107901738:107901817-107903478:+	0.245863	0.043956
ENSG00000091527;AF:3:133573976:133574284-133575039:133574648:133574756-133575039:+	0.233084	0.02997
ENSG00000091527;AL:3:133586722-133587159:133587418:133586722-133588353:133589162:+	0.233084	0.02997
ENSG00000095397;AF:9:114478771-114503107:114503173:114478771-114504184:114504970:-	-0.400782	0.0307193
ENSG00000095397;AF:9:114478771-114503107:114503173:114478771-114504184:114505450:-	-0.276758	0.0307193
ENSG00000096696;A5:6:7581569-7582642:7579772-7582642:+	0.0942848	0.0464535
ENSG00000099381;AF:16:30957294:30957964-30958717:30958296:30958384-30958717:+	-0.111405	0.0324675
ENSG00000099624;RI:19:1244315:1244440-1244737:1244825:+	-0.355711	0
ENSG00000100075;AF:22:19178240-19178387:19178521:19178240-19178580:19178830:-	-0.121805	0.035964
ENSG00000100219;AF:22:28799153-28799960:28800133:28799153-28800298:28800569:-	-0.215303	0.015984
ENSG00000100350;A3:22:36506695-36507009:36506423-36507009:-	0.102785	0.036963
ENSG00000100564;AL:14:67589311:67590172-67592635:67592404:67592436-67592635:-	0.220965	0.0344655
ENSG00000100564;AL:14:67589755:67590172-67592635:67592404:67592436-67592635:-	0.27768	0.0344655
ENSG00000100564;AL:14:67590127:67590172-67592635:67592404:67592436-67592635:-	0.223606	0.0488262
ENSG00000100564;RI:14:67593743:67593813-67593910:67593952:-	0.21882	0.0344655
ENSG00000100632;AL:14:69380576:69380640-69394825:69386655:69387083-69394825:-	-0.284115	0.0194805
ENSG00000100664;A5:14:103334597-103335653:103334260-103335653:+	0.282588	0.032967
ENSG00000100664;AF:14:103334237:103334597-103335653:103334861:103335185-103335653:+	0.205706	0.032967
ENSG00000100811;SE:14:100274758-100276490:100276648-100277418:+	0.170314	0.010989
ENSG00000101052;A5:20:43591054-43594693:43591029-43594693:+	-0.144074	0.0494505
ENSG00000101132;AF:20:54207847:54208124-54214351:54208300:54208442-54214351:+	-0.315891	0.0474525
ENSG00000101911;A3:X:12809332-12810022:12809332-12810084:+	-0.161597	0.032967
ENSG00000102054;AF:X:16869220-16869494:16869886:16869220-16870038:16870361:-	0.200729	0.01998
ENSG00000102225;AF:X:47218233:47218664-47223552:47218688:47219105-47223552:+	-0.166021	0.018981
ENSG00000102225;AF:X:47218233:47218664-47223552:47218718:47219105-47223552:+	-0.609705	0.00474525
ENSG00000102225;AF:X:47218233:47218664-47223552:47223009:47223311-47223552:+	0.245291	0.012654
ENSG00000102225;AF:X:47218688:47219105-47223552:47223009:47223311-47223552:+	0.337079	0.00474525
ENSG00000102225;AF:X:47218718:47219105-47223552:47222132:47222342-47223552:+	0.753968	0
ENSG00000102225;AF:X:47218718:47219105-47223552:47223009:47223311-47223552:+	0.723727	0
ENSG00000102225;AF:X:47218776:47219105-47223552:47223009:47223311-47223552:+	0.387727	0.00759241
ENSG00000102225;RI:X:47228567:47228644-47228731:47228990:+	0.329819	0.0135579
ENSG00000102241;A3:X:136497439-136497624:136497439-136497676:+	-0.113285	0.047952
ENSG00000102471;SE:13:79539775-79543558:79543682-79548328:+	-0.184673	0.0344655
ENSG00000102471;SE:13:79539775-79543618:79543682-79548328:+	-0.621736	0.014985
ENSG00000102882;AF:16:30122006-30123040:30123150:30122006-30123476:30123506:-	0.510071	0.021978
ENSG00000102882;AF:16:30122006-30123040:30123209:30122006-30123476:30123506:-	0.233547	0.021978
ENSG00000102882;AF:16:30122006-30123040:30123294:30122006-30123476:30123506:-	0.178875	0.021978
ENSG00000102882;AF:16:30122006-30123040:30123309:30122006-30123476:30123506:-	0.536358	0.021978
ENSG00000102974;AF:16:67562407:67562724-67571148:67570741:67570840-67571148:+	0.589779	0.016983
ENSG00000103035;A3:16:74304394-74305289:74304394-74305446:+	0.0864446	0.014985
ENSG00000103035;SE:16:74296988-74299576:74299745-74300115:+	-0.0404089	0.0474525
ENSG00000103187;A5:16:84590262-84617501:84590262-84617838:-	0.446358	0.047952
ENSG00000103187;SE:16:84590262-84617501:84617583-84617838:-	0.0987443	0.047952
ENSG00000103249;SE:16:1461674-1465267:1465338-1474834:-	0.186235	0.041958
ENSG00000103257;AF:16:87851849-87863590:87863639:87851849-87868885:87869488:-	-0.168079	0.003996
ENSG00000103353;A5:16:23557767-23557950:23557745-23557950:+	0.291654	0.000499501
ENSG00000103365;A3:16:23493521-23494303:23493458-23494303:-	0.326756	0
ENSG00000104177;AF:15:48168839-48169845:48169910:48168839-48178077:48178326:-	-0.383105	0.021978
ENSG00000104517;A3:8:102342684-102345396:102342666-102345396:-	-0.219549	0.017982
ENSG00000104866;A5:19:45140661-45141322:45140606-45141322:+	-0.204364	0.0344655
ENSG00000105088;AF:19:9860794-9913483:9913836:9860794-9936304:9936324:-	0.473702	0.044955
ENSG00000105327;AF:19:47228446-47230929:47231194:47228446-47232515:47232766:-	0.257479	0.012987
ENSG00000105372;A3:19:41860289-41860775:41860289-41860785:+	0.0289261	0.0415584
ENSG00000105372;A5:19:41860445-41860775:41860289-41860775:+	0.0294014	0.0415584
ENSG00000105372;AF:19:41859918:41860289-41860775:41860446:41860494-41860775:+	-0.0467447	0.023976
ENSG00000105372;AF:19:41860255:41860289-41860775:41860446:41860494-41860775:+	-0.203029	0
ENSG00000105372;SE:19:41861212-41861480:41861560-41869031:+	-0.0712891	0.015984
ENSG00000106004;AF:7:27142085-27142726:27142775:27142085-27143046:27143668:-	-0.0547791	0.0354645
ENSG00000106355;AF:7:32489344-32490025:32490100:32489344-32490131:32490361:-	0.228034	0.0461538
ENSG00000106355;AF:7:32489344-32490025:32490100:32489344-32490320:32490371:-	0.32441	0.0445804
ENSG00000106355;AF:7:32489344-32490025:32490100:32489344-32490320:32490380:-	0.346754	0.0445804
ENSG00000106355;AF:7:32489344-32490025:32490100:32489344-32490320:32490418:-	0.164829	0.0445804
ENSG00000106355;AF:7:32489344-32490025:32490100:32489344-32495230:32495283:-	0.219812	0.0445804
ENSG00000107262;A5:9:33262830-33264206:33262830-33264224:-	0.270015	0.00599401
ENSG00000107262;SE:9:33261169-33262105:33262246-33262702:-	0.21277	0.00599401
ENSG00000107404;A5:1:1338653-1339287:1338653-1339362:-	0.130949	0.033966
ENSG00000107669;AL:10:121740421:121743858-121790169:121782494:121782699-121790169:-	0.457121	0.038961
ENSG00000107779;A3:10:86924641-86929297:86924641-86929300:+	-0.519264	0.00599401
ENSG00000107798;AF:10:89247649-89251737:89252058:89247649-89342611:89342704:-	-0.150274	0.027972
ENSG00000108106;A3:19:55404478-55406815:55404401-55406815:-	-0.301477	0
ENSG00000108106;SE:19:55401762-55404061:55404147-55404288:-	-0.182345	0
ENSG00000108561;AF:17:5438273-5438492:5438767:5438273-5448756:5448830:-	0.259272	0.01998
ENSG00000108561;AF:17:5438273-5438709:5438778:5438273-5438842:5439155:-	-0.239171	0
ENSG00000108561;AF:17:5438273-5438709:5438778:5438273-5448756:5448830:-	-0.334267	0.0024975
ENSG00000108561;AF:17:5438273-5438842:5439155:5438273-5448756:5448830:-	0.182746	0.00333
ENSG00000108953;AL:17:1345328:1345499-1364859:1361681:1362008-1364859:-	-0.401725	0.0044955
ENSG00000108953;SE:17:1345499-1354211:1354347-1364859:-	0.116791	0.02997
ENSG00000108953;SE:17:1365058-1369709:1369741-1400047:-	-0.0565547	0.02997
ENSG00000110367;AF:11:118786518-118790855:118790948:118786518-118791098:118791136:-	0.133682	0.0404595
ENSG00000110711;SE:11:67487185-67489267:67489455-67490038:+	0.125319	0.012987
ENSG00000110955;AL:12:56639188:56639307-56642458:56639991:56640192-56642458:-	-0.376163	0.0134865
ENSG00000111640;A5:12:6536817-6536920:6536790-6536920:+	-0.151641	0.00699301
ENSG00000112029;AF:6:152975621-152982857:152983018:152975621-152983234:152983579:-	0.116844	0.0154845
ENSG00000112308;A5:6:24716324-24718540:24716324-24719860:-	-0.0854062	0.01998
ENSG00000112335;SE:6:108214622-108222950:108223045-108260760:-	0.153289	0.0164835
ENSG00000113269;SE:5:179955669-179963471:179963564-179966806:-	-0.158224	0.0404595
ENSG00000113368;A5:5:126777252-126804776:126777244-126804776:+	0.367814	0.00499501
ENSG00000113368;A5:5:126777867-126804776:126777244-126804776:+	0.105501	0.024975
ENSG00000114126;AF:3:142005544-142028579:142028597:142005544-142090792:142090838:-	-0.813416	0.0314685
ENSG00000114126;AF:3:142005544-142028579:142028646:142005544-142090792:142090838:-	-0.685401	0.038961
ENSG00000114126;AF:3:142005544-142028579:142028665:142005544-142090792:142090838:-	-0.458395	0.0314685
ENSG00000114391;SE:3:101681215-101682429:101682492-101682771:-	0.0894777	0.00599401
ENSG00000114405;AF:3:62319022:62319055-62320460:62319721:62319832-62320460:+	0.338178	0.0174825
ENSG00000114573;A5:3:113747127-113778741:113747113-113778741:+	0.153815	0.02997
ENSG00000114742;AF:3:39052013:39052073-39063050:39052301:39052601-39063050:+	0.497493	0.0494505
ENSG00000114742;AF:3:39052019:39052073-39063050:39052301:39052601-39063050:+	0.613389	0.0494505
ENSG00000114742;SE:3:39063190-39065791:39065889-39066548:+	0.667391	0.0494505
ENSG00000114850;AF:3:156553781-156553993:156554125:156553781-156554957:156555117:-	0.684735	0.013986
ENSG00000114850;AF:3:156553781-156553993:156554125:156553781-156554957:156555125:-	0.37775	0.013986
ENSG00000114850;AF:3:156553781-156553993:156554125:156553781-156554957:156555149:-	0.429042	0.013986
ENSG00000114850;AF:3:156553781-156553993:156554125:156553781-156554957:156555184:-	0.161781	0.026973
ENSG00000114942;A3:2:206159684-206159913:206159684-206159959:+	0.119773	0.00799201
ENSG00000115073;RI:2:97658427:97658643-97658879:97659003:-	0.0646209	0.047952
ENSG00000115350;AF:2:74958706:74958892-74959341:74959006:74959091-74959341:+	-0.672823	0.0287213
ENSG00000115350;AL:2:74960146-74961059:74961504:74960146-74969409:74969723:+	-0.672823	0.0287213
ENSG00000115368;SE:2:189448508-189448801:189448834-189450903:+	-0.12225	0.024975
ENSG00000115524;SE:2:197418588-197418896:197418951-197420428:-	0.192413	0.011988
ENSG00000115756;AF:2:10302889:10303177-10396835:10330163:10330210-10396835:+	0.916551	0.00999001
ENSG00000115756;AF:2:10302907:10303177-10396835:10330163:10330210-10396835:+	0.637325	0.014985
ENSG00000115756;MX:2:10396920-10406265:10406361-10419734:10396920-10408562:10408734-10419734:+	0.566221	0.038295
ENSG00000115756;SE:2:10396920-10406265:10406361-10419734:+	0.214303	0.0474525
ENSG00000115758;A3:2:10444647-10444931:10444547-10444931:-	-0.0798616	0.031968
ENSG00000115758;AF:2:10445264-10447474:10447780:10445264-10448121:10448309:-	-0.114631	0.031968
ENSG00000115758;AF:2:10445264-10447474:10447780:10445264-10448121:10448504:-	-0.0689208	0.031968
ENSG00000115866;AF:2:135983454-135985403:135985563:135983454-135985813:135985884:-	-0.646474	0.0104895
ENSG00000115946;SE:2:68158529-68161215:68161362-68161683:+	-0.111328	0.028971
ENSG00000116161;AF:1:174999163:174999689-175004614:175000181:175000195-175004614:+	0.251911	0.01332
ENSG00000116161;AF:1:174999471:174999689-175004614:175000181:175000195-175004614:+	0.342935	0.01332
ENSG00000116161;AF:1:175000181:175000195-175004614:175000213:175000599-175004614:+	-0.259095	0
ENSG00000116459;A3:1:111449873-111456086:111449873-111456227:+	0.0542468	0.040959
ENSG00000116459;SE:1:111449581-111449837:111449873-111456086:+	0.0496715	0.040959
ENSG00000116459;SE:1:111449873-111454211:111454356-111456086:+	-0.0374904	0.040959
ENSG00000116717;A3:1:67685538-67686025:67685538-67686350:+	0.222376	0.02997
ENSG00000116717;SE:1:67685538-67686025:67686126-67686350:+	0.108039	0.044955
ENSG00000116871;RI:1:36176199:36176321-36176418:36176581:+	0.256597	0.0314685
ENSG00000116871;SE:1:36173478-36174898:36175008-36176199:+	-0.228226	0.0314685
ENSG00000117143;SE:1:162590511-162592732:162592782-162597792:+	0.176769	0.0157343
ENSG00000117143;SE:1:162590511-162592735:162592782-162597792:+	0.258763	0.0157343
ENSG00000117222;A5:1:205088815-205094873:205088815-205094987:-	0.17875	0.045954
ENSG00000117411;AF:1:43979202:43979511-43981109:43979936:43980046-43981109:+	0.350975	0.011988
ENSG00000117411;AF:1:43979237:43979616-43981109:43979936:43980046-43981109:+	0.440629	0.011988
ENSG00000117758;SE:1:27810289-27811992:27812060-27812163:+	0.144712	0.00649351
ENSG00000119335;AF:9:128683655:128684007-128691170:128689989:128690026-128691170:+	-0.181377	0.0374625
ENSG00000119408;AF:9:124257970:124258085-124301936:124292941:124293013-124301936:+	0.435386	0.0187313
ENSG00000119408;AF:9:124258260:124258361-124301936:124292941:124293013-124301936:+	0.63863	0.0187313
ENSG00000119523;AF:9:99218836-99220979:99221140:99218836-99221547:99221956:-	-0.192181	0.044955
ENSG00000119900;A3:6:71293379-71293530:71293379-71293533:+	-0.254125	0.048951
ENSG00000119900;AF:6:71288803:71289170-71293293:71291318:71291338-71293293:+	0.28687	0.048951
ENSG00000120068;A3:17:48613509-48614281:48613506-48614281:-	-0.0983202	0.043956
ENSG00000120254;AF:6:150865679:150866049-150876090:150866333:150866387-150876090:+	0.38081	0.00749251
ENSG00000120885;AF:8:27610600-27611146:27611431:27610600-27611601:27611751:-	-0.536678	0.041958
ENSG00000120885;AF:8:27610600-27611601:27611751:27610600-27614655:27614681:-	0.264178	0.041958
ENSG00000120885;AF:8:27610600-27611601:27611751:27610600-27614655:27614690:-	0.647935	0.041958
ENSG00000120885;AF:8:27610600-27611601:27611751:27610600-27614655:27614693:-	0.800078	0.041958
ENSG00000120885;AF:8:27610600-27611601:27611751:27610600-27614655:27614700:-	0.682786	0.041958
ENSG00000121644;AF:1:244653103:244653355-244686597:244653751:244654025-244686597:+	0.317599	0.048951
ENSG00000121864;AF:3:179322991:179323291-179327561:179325153:179325322-179327561:+	0.678213	0.027972
ENSG00000121931;SE:1:110950123-110951288:110952815-110963621:-	0.229195	0.0134865
ENSG00000121966;AF:2:136115912-136117529:136117737:136115912-136118046:136118165:-	0.177644	0.042957
ENSG00000123395;A5:12:52070071-52070354:52070048-52070354:+	0.422933	0.0362138
ENSG00000123395;A5:12:52070242-52070354:52070048-52070354:+	0.178913	0.0362138
ENSG00000123562;AF:X:103685260-103686631:103686668:103685260-103687989:103688027:-	-0.585477	0.003663
ENSG00000123562;AF:X:103685260-103686631:103686668:103685260-103687989:103688038:-	-0.443262	0.003663
ENSG00000123562;AF:X:103685260-103686631:103686668:103685260-103687989:103688041:-	-0.531321	0
ENSG00000123562;AF:X:103685260-103686631:103686668:103685260-103687989:103688064:-	-0.338744	0
ENSG00000123562;AF:X:103685260-103686631:103686668:103685260-103687989:103688122:-	-0.51699	0.003663
ENSG00000123562;AF:X:103685260-103686631:103686668:103685260-103687989:103688158:-	-0.60566	0
ENSG00000123562;AF:X:103685260-103686631:103686705:103685260-103687989:103688027:-	-0.140813	0.025974
ENSG00000123562;AF:X:103685260-103686631:103686705:103685260-103687989:103688158:-	-0.160671	0.02442
ENSG00000123562;AF:X:103685260-103686631:103686709:103685260-103687989:103688027:-	-0.130841	0.025974
ENSG00000123562;AF:X:103685260-103686631:103686709:103685260-103687989:103688158:-	-0.135496	0.02442
ENSG00000123562;AF:X:103685260-103686631:103686818:103685260-103687989:103688064:-	0.128462	0.0125589
ENSG00000123739;A5:4:109717713-109718683:109717713-109718689:-	-0.172837	0.031968
ENSG00000123989;AF:2:219542189-219542913:219543097:219542189-219543225:219543573:-	-0.221258	0.0484515
ENSG00000123989;AF:2:219542189-219542913:219543097:219542189-219543225:219543787:-	-0.1178	0.0484515
ENSG00000124006;AF:2:219568324-219570221:219571289:219568324-219571394:219571464:-	0.445688	0.010989
ENSG00000124160;SE:20:46070536-46079387:46079453-46089817:-	-0.100159	0.046953
ENSG00000124193;SE:20:43458509-43459153:43459420-43459771:+	0.0774686	0.0244755
ENSG00000124226;SE:20:49946250-49949248:49949355-49952076:+	-0.114634	0.03996
ENSG00000124422;AF:17:21028674-21042665:21043039:21028674-21043626:21043760:-	0.206698	0.00649351
ENSG00000124783;A5:6:7289931-7295385:7289931-7295392:-	0.307259	0.014985
ENSG00000125482;SE:9:132400258-132401455:132402828-132406790:-	0.204358	0.016983
ENSG00000125534;SE:20:63520894-63521284:63521363-63521512:+	-0.0584622	0.047952
ENSG00000125703;AF:1:62784135:62784225-62803719:62785233:62785260-62803719:+	-0.234406	0.03996
ENSG00000125895;AF:20:1181587-1183771:1184473:1181587-1185138:1185415:-	-0.260425	0.0154845
ENSG00000127022;A3:5:179726759-179728591:179726759-179729360:+	0.165088	0.021312
ENSG00000127022;AL:5:179726759-179728591:179728682:179726759-179729360:179729649:+	0.414456	0
ENSG00000127022;AL:5:179726759-179728591:179728907:179726759-179729360:179729649:+	0.344362	0
ENSG00000127554;A5:16:1984943-1985866:1984476-1985866:+	-0.207502	0.047952
ENSG00000127554;SE:16:1984476-1984747:1984943-1985866:+	-0.142235	0.047952
ENSG00000128272;RI:22:39520564:39520751-39521354:39521671:+	0.0346016	0.020979
ENSG00000128951;AF:15:48331095:48331191-48332268:48331405:48331479-48332268:+	-0.282215	0.023976
ENSG00000128951;AF:15:48331095:48331191-48332268:48331423:48331795-48332268:+	-0.217475	0.02997
ENSG00000130024;AF:6:169721111-169723845:169724055:169721111-169725421:169725566:-	0.345592	0.00999001
ENSG00000130066;SE:X:23783883-23784294:23784403-23785328:+	-0.169461	0.030969
ENSG00000130204;A3:19:44891314-44891407:44891314-44891410:+	0.264219	0.003996
ENSG00000130312;AF:19:17292609:17292854-17305831:17302867:17302934-17305831:+	-0.0928826	0.047952
ENSG00000130723;SE:9:131473724-131474454:131476535-131477744:+	-0.154957	0.035964
ENSG00000130829;AF:X:153642534:153642611-153647919:153647196:153647425-153647919:+	-0.26647	0.00999001
ENSG00000130829;SE:X:153642611-153647452:153647666-153647919:+	0.14016	0.0414585
ENSG00000131188;AF:5:177446827:177446960-177454829:177448334:177448407-177454829:+	0.317047	0.025974
ENSG00000131473;AF:17:41913900-41918880:41918962:41913900-41930358:41930542:-	-0.432445	0.030969
ENSG00000131473;SE:17:41893174-41896620:41896649-41897749:-	-0.139574	0.023976
ENSG00000132341;A5:12:130872629-130872836:130872126-130872836:+	0.261124	0.00999001
ENSG00000132463;AF:4:70836314-70839177:70839343:70836314-70839471:70839897:-	-0.208735	0.023976
ENSG00000132463;RI:4:70825296:70825431-70826124:70826245:-	0.186826	0.023976
ENSG00000132475;AF:17:75779184-75779542:75779603:75779184-75779657:75779778:-	0.14116	0.0104895
ENSG00000132475;AF:17:75779184-75779542:75779603:75779184-75779657:75779779:-	0.154892	0.0104895
ENSG00000132563;AF:5:138439087:138439240-138441016:138439682:138439826-138441016:+	-0.50307	0.044955
ENSG00000133315;SE:11:64000343-64015252:64015281-64151239:-	-0.157936	0.043956
ENSG00000133606;AF:7:140472011-140478837:140478984:140472011-140479160:140479336:-	0.740868	0.045954
ENSG00000133606;AF:7:140472011-140478837:140478984:140472011-140479160:140479368:-	0.808431	0.045954
ENSG00000133612;RI:7:151086742:151086786-151086895:151087072:+	0.496341	0.0194805
ENSG00000134308;AF:2:9591515-9620642:9620701:9591515-9630159:9630616:-	0.29013	0.011988
ENSG00000134375;SE:1:201957574-201962804:201962924-201963616:+	-0.066626	0.0384615
ENSG00000134759;AF:18:36129444:36129497-36133238:36129925:36130071-36133238:+	0.596464	0.0314685
ENSG00000135316;AF:6:85641451-85642797:85642991:85641451-85643750:85643792:-	-0.143766	0.026973
ENSG00000135316;AF:6:85641451-85642797:85643285:85641451-85643750:85643792:-	-0.0944322	0.0337163
ENSG00000135390;A5:12:53672645-53676176:53672645-53676242:-	-0.286323	0.0324675
ENSG00000135535;A3:6:109369017-109370411:109368325-109370411:-	0.146375	0.0472028
ENSG00000135535;AF:6:109379662-109381710:109381901:109379662-109382204:109382410:-	0.500882	0.0472028
ENSG00000135535;AL:6:109367821:109368325-109370411:109368684:109369017-109370411:-	-0.500882	0.0472028
ENSG00000135535;SE:6:109368325-109368922:109369017-109370411:-	0.19796	0.0472028
ENSG00000135766;AF:1:231374099-231420176:231420343:231374099-231420998:231425044:-	-0.0809411	0.0464535
ENSG00000136636;SE:1:215611921-215618088:215618154-215618886:+	-0.0765629	0.0434565
ENSG00000136709;AL:2:127726652:127726777-127763062:127735388:127738054-127763062:-	0.382724	0.011988
ENSG00000136715;AF:2:128026298-128027092:128027293:128026298-128027940:128028120:-	0.230869	0.031968
ENSG00000136715;SE:2:127955344-127977985:127978089-127986785:-	-0.221927	0.031968
ENSG00000136937;SE:9:97641662-97643204:97643360-97645117:+	-0.210351	0.003996
ENSG00000137154;A5:9:19379618-19380088:19379618-19380190:-	0.058567	0.00549451
ENSG00000137309;A5:6:34237317-34240737:34236963-34240737:+	0.295806	0.00799201
ENSG00000137492;AF:11:76365972-76368566:76368643:76365972-76380748:76380942:-	-0.152872	0.0157343
ENSG00000137492;AF:11:76365972-76368566:76368643:76365972-76380748:76380971:-	-0.417784	0.002997
ENSG00000137831;AF:15:70699660-70701877:70702308:70699660-70763330:70763430:-	-0.357016	0.014985
ENSG00000138081;AF:2:47839769-47888626:47888719:47839769-47905489:47905568:-	-0.575616	0.032967
ENSG00000138081;AF:2:47839769-47888626:47888719:47839769-47905489:47905793:-	-0.281059	0.015984
ENSG00000140350;AF:15:68787919-68817550:68817599:68787919-68820698:68820868:-	-0.170736	0.031968
ENSG00000140391;A3:15:77055863-77056064:77055829-77056064:-	-0.119102	0.0238095
ENSG00000140391;A5:15:77056255-77070892:77056255-77071005:-	0.142125	0.0238095
ENSG00000140391;AF:15:77056255-77071005:77071122:77056255-77083847:77083984:-	-0.179664	0.0238095
ENSG00000140391;SE:15:77054279-77055789:77055829-77056064:-	0.117128	0.0373377
ENSG00000140521;AF:15:89333913-89334367:89334444:89333913-89334685:89334861:-	0.193787	0.047952
ENSG00000140612;MX:15:84670782-84679226:84679287-84680713:84670782-84679932:84679969-84680713:-	0.22238	0.021978
ENSG00000140612;SE:15:84670782-84679226:84679287-84680713:-	0.138339	0.021978
ENSG00000141232;A3:17:50864163-50866058:50863960-50866058:-	0.0990603	0.047952
ENSG00000141759;AL:18:79973407:79973856-79988240:79977331:79977701-79988240:-	-0.269053	0.035964
ENSG00000141759;SE:18:79973856-79976718:79976787-79977598:-	0.146298	0.0434565
ENSG00000141759;SE:18:79973856-79977598:79977701-79988240:-	-0.203282	0.0434565
ENSG00000141759;SE:18:79977701-79985797:79985866-79986602:-	-0.295248	0.0434565
ENSG00000141858;AF:19:14089362-14089785:14090708:14089362-14090938:14091036:-	0.135569	0.0134865
ENSG00000141873;AF:19:2737379-2739430:2739475:2737379-2739945:2740017:-	0.315174	0.0162338
ENSG00000141873;AF:19:2737379-2739430:2739475:2737379-2739945:2740028:-	0.484375	0.0162338
ENSG00000141873;AF:19:2737379-2739430:2739475:2737379-2739945:2740152:-	0.219047	0.0224775
ENSG00000142039;AF:19:41310189:41310356-41316384:41310801:41311015-41316384:+	-0.0936345	0.03996
ENSG00000142676;A3:1:23691829-23692609:23691829-23692612:+	-0.0807619	0.011988
ENSG00000142694;AF:1:36323067-36323459:36323615:36323067-36323893:36324154:-	0.203737	0.045954
ENSG00000142751;AF:1:26886133-26886477:26886525:26886133-26888897:26888940:-	0.544171	0.003996
ENSG00000143013;AF:1:87328468:87329244-87332013:87331668:87331814-87332013:+	0.162699	0.036963
ENSG00000143321;A5:1:156745373-156752038:156745373-156752229:-	-0.263574	0
ENSG00000143321;AF:1:156745373-156747435:156747471:156745373-156751343:156751744:-	-0.121145	0.030636
ENSG00000143321;AF:1:156745373-156747435:156747471:156745373-156752038:156752233:-	0.313464	0.00287213
ENSG00000143321;AF:1:156745373-156751343:156751598:156745373-156752038:156752233:-	0.352412	0
ENSG00000143321;AF:1:156745373-156751343:156751744:156745373-156752038:156752233:-	0.379172	0.0045954
ENSG00000143321;RI:1:156742110:156743012-156743171:156743455:-	-0.352412	0
ENSG00000143476;AL:1:212101084-212102842:212105006:212101084-212107355:212107400:+	-0.1548	0.025974
ENSG00000143512;SE:1:222538774-222538887:222539062-222540010:-	-0.527676	0.0364635
ENSG00000143543;A3:1:153977013-153977170:153976922-153977170:-	-0.203851	0.0284715
ENSG00000143742;AL:1:225783368-225786862:225786969:225783368-225789034:225789093:+	0.168819	0.014985
ENSG00000143756;MX:1:224130581-224134074:224134212-224157352:224130581-224153142:224153337-224157352:+	-0.206626	0.0464535
ENSG00000144713;A3:3:12840353-12841494:12840242-12841494:-	0.0699424	0.0454545
ENSG00000144827;SE:3:111979203-111986264:111986375-111986914:+	-0.418538	0.020979
ENSG00000146007;AF:5:140698680:140698831-140700819:140700464:140700478-140700819:+	0.277118	0.0284715
ENSG00000146232;SE:6:44261848-44262560:44262662-44264982:-	-0.255603	0.037962
ENSG00000146278;A5:6:89081434-89083753:89080973-89083753:+	0.203367	0.0134865
ENSG00000146278;AF:6:89080751:89080973-89083753:89081836:89082735-89083753:+	-0.199565	0.0322178
ENSG00000147155;A3:X:48521907-48523699:48521907-48523754:+	-0.419448	0.00599401
ENSG00000147155;A3:X:48521907-48523754:48521907-48523923:+	0.272398	0.00899101
ENSG00000147224;SE:X:107639478-107640902:107641000-107642366:+	-0.071401	0.038961
ENSG00000147604;AF:8:73292797-73292882:73292922:73292797-73295765:73295789:-	-0.0929433	0.043956
ENSG00000148334;A5:9:128125441-128127439:128125441-128128055:-	0.200898	0.0367632
ENSG00000148334;A5:9:128125441-128127439:128125441-128128248:-	0.333576	0.00574426
ENSG00000148334;AF:9:128125441-128127439:128127675:128125441-128128248:128128395:-	0.864986	0.015318
ENSG00000148334;AF:9:128125441-128127439:128127717:128125441-128128055:128128188:-	0.451989	0.0421245
ENSG00000148334;AF:9:128125441-128127439:128127717:128125441-128128248:128128395:-	0.964786	0
ENSG00000148334;AF:9:128125441-128128055:128128188:128125441-128128248:128128395:-	0.508746	0.022977
ENSG00000148481;SE:10:15837318-15838228:15838279-15841426:-	-0.142272	0.028971
ENSG00000148773;SE:10:128113602-128114928:128116007-128116491:-	0.193485	0.00499501
ENSG00000148832;AF:10:133379234:133379497-133379999:133379528:133379670-133379999:+	0.913225	0.014985
ENSG00000149273;AL:11:75404868-75405614:75405680:75404868-75421727:75422280:+	-0.247698	0
ENSG00000150593;AF:10:110871893:110872018-110881233:110880319:110880485-110881233:+	0.385199	0.027972
ENSG00000150593;MX:10:110890670-110894091:110894198-110895948:110890670-110894412:110894522-110895948:+	0.149969	0.0358392
ENSG00000150593;SE:10:110872018-110875966:110876070-110881233:+	-0.150833	0.0358392
ENSG00000150593;SE:10:110894198-110894412:110894522-110895948:+	-0.144284	0.0358392
ENSG00000151233;SE:12:42119171-42129759:42129851-42144426:-	-0.220003	0.0274725
ENSG00000152082;AL:2:130182775-130188125:130188262:130182775-130190469:130190713:+	-0.175064	0.041958
ENSG00000152102;A5:2:131082657-131093214:131082657-131093332:-	0.0908453	0.0134865
ENSG00000152253;AL:2:168834132:168834222-168873585:168870894:168871555-168873585:-	0.186637	0.024975
ENSG00000153187;A3:1:244854503-244854973:244846706-244854973:-	-0.238494	0.0349026
ENSG00000153187;A5:1:244859374-244860353:244859374-244860358:-	-0.243947	0.028638
ENSG00000153187;AF:1:244862730-244863617:244863653:244862730-244863674:244864091:-	0.244148	0.028638
ENSG00000153187;AF:1:244862730-244863617:244863653:244862730-244863674:244864531:-	0.24758	0.028638
ENSG00000153187;AF:1:244862730-244863617:244863653:244862730-244863674:244864560:-	0.287577	0.028638
ENSG00000153187;AL:1:244846625:244846706-244854973:244853406:244854503-244854973:-	0.188854	0.0306836
ENSG00000153187;AL:1:244846625:244846706-244854973:244853939:244854503-244854973:-	0.3076	0.028638
ENSG00000153187;SE:1:244846706-244848788:244848856-244854973:-	-0.213727	0.028638
ENSG00000153339;A3:18:31857982-31864627:31857720-31864627:-	0.12869	0.0374625
ENSG00000153339;A5:18:31931523-31942608:31931523-31942952:-	0.21782	0.0374625
ENSG00000153560;SE:3:33396280-33396745:33396878-33397045:-	0.131897	0.035964
ENSG00000153879;AF:19:33373330:33373895-33379144:33374312:33374613-33379144:+	0.0817875	0.032967
ENSG00000153976;AF:17:13496818-13555943:13556043:13496818-13600531:13601927:-	-0.220076	0.0114885
ENSG00000154059;A5:18:24426792-24427919:24426743-24427919:+	-0.142539	0.032967
ENSG00000154370;SE:1:228397165-228400964:228401194-228402066:-	0.0911265	0.042957
ENSG00000154380;AF:1:225567414-225580167:225580257:225567414-225652686:225652699:-	0.221123	0.0314685
ENSG00000154380;AF:1:225567414-225580167:225580257:225567414-225652686:225652716:-	0.188661	0.035964
ENSG00000154380;AF:1:225567414-225580167:225580257:225567414-225652686:225653142:-	0.200976	0.0314685
ENSG00000154518;A3:2:175181483-175181656:175181466-175181656:-	0.106107	0.003996
ENSG00000155287;AF:10:99613924-99620045:99620169:99613924-99620533:99620609:-	0.172293	0.041958
ENSG00000155287;AF:10:99613924-99620045:99620364:99613924-99620533:99620609:-	0.28502	0.035964
ENSG00000155287;SE:10:99612599-99613696:99613924-99620045:-	0.113096	0.041958
ENSG00000158042;A5:11:6682402-6682747:6682402-6683123:-	-0.133651	0.0444555
ENSG00000158042;SE:11:6682402-6682747:6682815-6683123:-	-0.112989	0.0444555
ENSG00000158201;AL:18:21650897:21651763-21656861:21654889:21655083-21656861:-	0.294183	0.023976
ENSG00000158201;AL:18:21651097:21651763-21656861:21654889:21655083-21656861:-	0.326886	0.023976
ENSG00000158711;AF:1:205623891-205625632:205625667:205623891-205631632:205631893:-	-0.461235	0.010989
ENSG00000158711;AF:1:205623891-205625632:205625667:205623891-205631632:205631962:-	-0.200466	0.023976
ENSG00000158747;AF:1:19644163:19644446-19655012:19647610:19647670-19655012:+	0.357364	0.031968
ENSG00000158825;SE:1:20605039-20613842:20613899-20618452:+	0.622045	0.0314685
ENSG00000159086;A5:21:32751218-32755213:32751218-32755230:-	0.110028	0.030969
ENSG00000159128;A3:21:33403616-33410836:33403616-33410841:+	0.46763	0.0202797
ENSG00000159128;SE:21:33403616-33410836:33410892-33414888:+	-0.296741	0.00582751
ENSG00000159128;SE:21:33403616-33410841:33410892-33414888:+	-0.551863	0
ENSG00000159128;SE:21:33403616-33414888:33415020-33421480:+	0.25493	0.00582751
ENSG00000159128;SE:21:33410892-33411445:33411575-33414888:+	0.638363	0.0122378
ENSG00000159140;SE:21:33546379-33549476:33555391-33557156:+	0.210333	0.00999001
ENSG00000159147;AF:21:33586181-33587522:33587602:33586181-33588321:33588634:-	-0.260499	0.0411255
ENSG00000159147;SE:21:33582055-33582165:33582246-33584590:-	-0.235279	0.0411255
ENSG00000159147;SE:21:33582246-33583488:33583666-33584590:-	0.213921	0.0411255
ENSG00000160094;AF:1:33256545:33256654-33276100:33270575:33270612-33276100:+	0.234718	0.017982
ENSG00000160124;AF:3:122371800-122372983:122373022:122371800-122383148:122383227:-	0.169764	0.0314685
ENSG00000160124;AF:3:122371800-122372983:122373022:122371800-122383174:122383231:-	0.10357	0.0314685
ENSG00000160256;A5:21:44943837-44960100:44943792-44960100:+	-0.0638997	0.0499501
ENSG00000160360;AF:9:136327476:136327763-136334447:136331983:136332170-136334447:+	0.327776	0.00999001
ENSG00000160633;A3:19:5657347-5661488:5657347-5661518:+	-0.201886	0.00799201
ENSG00000160633;A3:19:5657347-5661488:5657347-5661521:+	-0.175181	0.00799201
ENSG00000160888;A3:19:13150552-13152944:13150552-13153097:+	-0.0973468	0.0364635
ENSG00000161904;A5:6:33786774-33788381:33786774-33788775:-	0.28147	0.0224775
ENSG00000161904;AF:6:33786774-33786874:33787097:33786774-33788775:33789125:-	0.482695	0.00499501
ENSG00000162148;SE:11:61486403-61486524:61486610-61486948:+	0.556343	0.0499501
ENSG00000162148;SE:11:61487240-61489782:61489946-61490501:+	-0.38357	0.0499501
ENSG00000162377;AF:1:52692867-52697909:52698068:52692867-52698221:52698366:-	0.156356	0.0124875
ENSG00000162601;MX:1:58667921-58668430:58668566-58668984:58667921-58668632:58668682-58668984:-	0.10884	0.0394605
ENSG00000163463;AF:1:155172892-155173209:155173261:155172892-155173317:155173475:-	-0.439427	0.0194805
ENSG00000163510;AF:2:179993454-180006867:180007053:179993454-180007070:180007113:-	-0.0790177	0.044955
ENSG00000163629;SE:4:86751124-86753009:86753065-86758260:+	-0.192915	0.041958
ENSG00000163950;MX:4:1700070-1703596:1703700-1712130:1700070-1711874:1711990-1712130:-	-0.657342	0
ENSG00000163950;SE:4:1703700-1711874:1711990-1712130:-	0.26055	0.000999001
ENSG00000164045;SE:3:48177988-48180721:48180840-48182929:-	-0.0815521	0.045954
ENSG00000164163;A3:4:145098419-145104386:145098419-145104389:+	-0.127392	0.021978
ENSG00000164713;AF:7:98252379:98252528-98282351:98281675:98281937-98282351:+	-0.21208	0.034965
ENSG00000164818;A3:7:727315-729663:727315-729725:+	0.195817	0.033966
ENSG00000164897;AF:7:151082593-151082764:151083091:151082593-151083175:151083232:-	0.201469	0.048951
ENSG00000164897;AF:7:151082593-151083175:151083232:151082593-151083338:151083400:-	-0.361577	0.034965
ENSG00000164938;SE:8:94930728-94932070:94932107-94939860:-	-0.289457	0.045954
ENSG00000165175;A3:X:38801487-38802535:38801487-38804310:+	-0.160875	0.033966
ENSG00000165417;A5:14:81216514-81221144:81216514-81221148:-	-0.425331	0.047952
ENSG00000165417;AF:14:81216514-81220489:81220922:81216514-81221148:81221231:-	-0.185496	0.047952
ENSG00000165417;AF:14:81216514-81220489:81220952:81216514-81221148:81221231:-	-0.319576	0.047952
ENSG00000165905;AF:11:45921621:45921693-45922821:45922692:45922728-45922821:+	-0.406219	0.0427073
ENSG00000165905;RI:11:45922821:45922964-45923058:45923167:+	0.406213	0.0427073
ENSG00000165948;A3:14:94081449-94096856:94081449-94096887:+	0.165675	0.0499501
ENSG00000165948;AL:14:94096965-94100739:94101348:94096965-94102477:94102709:+	-0.340559	0.0499501
ENSG00000165948;AL:14:94096965-94102477:94102709:94096965-94103503:94103846:+	0.450702	0.0499501
ENSG00000166123;A5:16:46884958-46897648:46884724-46897648:+	0.096112	0.034965
ENSG00000166165;A3:14:103522505-103522766:103522476-103522766:-	0.197141	0.00649351
ENSG00000166233;SE:15:72475014-72496791:72496858-72518067:+	-0.301524	0.0174825
ENSG00000166233;SE:15:72518134-72544820:72544964-72555271:+	-0.38872	0.0174825
ENSG00000166337;AF:11:6611818-6611958:6612177:6611818-6612374:6612539:-	0.539682	0.041958
ENSG00000166483;A3:11:9585527-9586449:9585527-9586498:+	0.120755	0.010989
ENSG00000166483;AF:11:9573681:9574509-9575888:9574687:9575375-9575888:+	0.225781	0.00599401
ENSG00000166704;AL:19:57988676:57988721-58000683:57997396:57999896-58000683:-	0.66844	0.0324675
ENSG00000166831;AF:15:64751638-64761131:64761217:64751638-64775233:64775587:-	-0.347009	0.00849151
ENSG00000166986;AF:12:57488091:57488199-57489019:57488212:57488661-57489019:+	0.54101	0.00532801
ENSG00000166986;AL:12:57489109-57489267:57489283:57489109-57489896:57489911:+	-0.54101	0.00532801
ENSG00000166986;AL:12:57489109-57489267:57489610:57489109-57489896:57489911:+	-0.560381	0
ENSG00000166986;SE:12:57489109-57489267:57489558-57489896:+	-0.447545	0.015984
ENSG00000167085;A5:17:49413291-49414740:49413291-49414742:-	0.304833	0.0374625
ENSG00000167118;A3:9:128371415-128377995:128371415-128378036:+	0.176201	0.025974
ENSG00000167513;A5:16:88806674-88807051:88806638-88807051:+	0.0897166	0.020979
ENSG00000167526;A3:16:89560712-89560940:89560712-89561227:+	0.0861929	0.023976
ENSG00000167526;SE:16:89560712-89560940:89561063-89561227:+	0.0678657	0.023976
ENSG00000167526;SE:16:89560712-89560954:89561063-89561227:+	0.137341	0
ENSG00000167642;AF:19:38244035:38244134-38283627:38264696:38264998-38283627:+	-0.301935	0.041958
ENSG00000167978;RI:16:2770858:2771049-2771369:2771410:+	0.251636	0.00849151
ENSG00000167996;RI:11:61967312:61967453-61967548:61967631:-	0.111029	0.023976
ENSG00000168028;A3:3:39406764-39407603:39406764-39407621:+	0.0642177	0.032967
ENSG00000168159;A5:1:228489056-228493053:228489052-228493053:+	-0.0712571	0.047952
ENSG00000168159;AF:1:228487061:228487878-228488960:228488222:228488485-228488960:+	0.0769901	0.047952
ENSG00000168175;SE:14:55051803-55061680:55061701-55062618:+	-0.0966718	0.038961
ENSG00000168374;A3:3:57584060-57584384:57584007-57584384:-	0.131586	0.01998
ENSG00000168438;AL:6:110228976-110229954:110232215:110228976-110253885:110254275:+	-0.387436	0.017982
ENSG00000168936;RI:4:1720633:1720945-1721030:1721331:-	-0.376936	0.021978
ENSG00000169045;AF:5:179623164-179623636:179623670:179623164-179624317:179624411:-	-0.271712	0.0302198
ENSG00000169045;AF:5:179623164-179623636:179623671:179623164-179624317:179624411:-	-0.272341	0.0302198
ENSG00000169045;AL:5:179617817:179617911-179620892:179618205:179618323-179620892:-	-0.235642	0.040293
ENSG00000169155;SE:9:126805132-126808793:126808915-126832487:+	-0.201107	0.0314685
ENSG00000169180;A3:16:28209122-28211366:28209055-28211366:-	-0.473042	0.00899101
ENSG00000169180;SE:16:28181031-28208987:28209055-28211366:-	0.211388	0.00899101
ENSG00000169223;A3:5:177332269-177334284:177332246-177334284:-	0.0906809	0.0434565
ENSG00000169957;AF:16:30526051-30526326:30526589:30526051-30526742:30526821:-	0.320209	0.000999001
ENSG00000169967;AF:2:127343194-127387452:127387932:127343194-127388248:127388465:-	0.141501	0.0424575
ENSG00000170089;AF:5:177832752:177832792-177876532:177875522:177875860-177876532:+	0.359224	0
ENSG00000170089;AF:5:177832752:177832792-177876532:177876255:177876328-177876532:+	0.431522	0.00549451
ENSG00000170089;SE:5:177832792-177836661:177836800-177876532:+	-0.340057	0.00915751
ENSG00000170142;AF:3:23807089:23807421-23811460:23810443:23810528-23811460:+	0.21759	0.0124875
ENSG00000170275;AF:3:33114054:33114548-33120344:33115275:33115339-33120344:+	0.0932848	0.026973
ENSG00000170275;SE:3:33124579-33129939:33130067-33132555:+	-0.0805795	0.026973
ENSG00000170340;AF:2:62196113:62196355-62222212:62215518:62215615-62222212:+	0.329898	0.0164835
ENSG00000170906;AL:19:54106011-54106811:54106961:54106011-54108440:54108533:+	0.363744	0.0206044
ENSG00000170906;AL:19:54106011-54106811:54106965:54106011-54108440:54108533:+	0.262451	0.0206044
ENSG00000170906;AL:19:54106011-54106811:54107568:54106011-54108440:54108533:+	0.36995	0.0206044
ENSG00000170906;SE:19:54106011-54106811:54106978-54108440:+	0.153957	0.0206044
ENSG00000171135;A3:3:9890811-9892809:9890811-9892915:+	-0.116091	0.0224775
ENSG00000171490;AF:16:11850418-11851008:11851045:11850418-11851408:11851519:-	0.308839	0.030303
ENSG00000171490;AF:16:11850418-11851008:11851045:11850418-11851408:11851544:-	0.159096	0.0244755
ENSG00000171490;AF:16:11850418-11851008:11851045:11850418-11851408:11851585:-	0.294179	0.020979
ENSG00000171858;RI:20:62388309:62388364-62388457:62388519:+	-0.0158644	0.0499501
ENSG00000172071;AF:2:88613853-88624746:88624929:88613853-88626967:88627576:-	-0.335669	0.0224775
ENSG00000172167;A3:8:120461255-120463687:120461255-120463692:+	-0.141976	0.045954
ENSG00000172239;A5:5:43555999-43556582:43555999-43556819:-	0.140313	0.047952
ENSG00000172239;AF:5:43555999-43556582:43557053:43555999-43557340:43557695:-	0.647871	0.026973
ENSG00000172239;AF:5:43555999-43556582:43557053:43555999-43557701:43557734:-	0.297997	0.047952
ENSG00000172845;AF:2:173964553-173964851:173964885:173964553-173965165:173965702:-	0.343197	0.041958
ENSG00000173442;AF:11:65576038:65576406-65579078:65578201:65578278-65579078:+	0.418355	0.0499501
ENSG00000173473;AF:3:47772936-47781603:47781917:47772936-47782022:47782106:-	-0.0918097	0.038961
ENSG00000173598;AF:12:93377896:93378421-93394609:93378550:93378790-93394609:+	0.274102	0.041958
ENSG00000173933;AL:11:66640123-66646027:66646468:66640123-66652277:66652372:+	-0.219443	0.032967
ENSG00000173933;AL:11:66640123-66649736:66649930:66640123-66652277:66652372:+	-0.640945	0.032967
ENSG00000173933;AL:11:66640123-66652277:66652372:66640123-66665856:66668374:+	0.42134	0.032967
ENSG00000174282;AF:17:7467327-7479456:7479625:7467327-7484004:7484263:-	0.254844	0.0194805
ENSG00000174444;A3:15:66501912-66502612:66501873-66502612:-	0.0379644	0.04329
ENSG00000174444;AL:15:66501399:66501504-66502612:66501785:66501873-66502612:-	0.176634	0
ENSG00000174444;SE:15:66501504-66501788:66501912-66502612:-	-0.185084	0
ENSG00000174574;MX:1:38991600-38998171:38998311-39003347:38991600-39000972:39001106-39003347:+	0.447533	0
ENSG00000174574;SE:1:38991600-38998171:38998311-39000972:+	0.119813	0.014985
ENSG00000174574;SE:1:38998311-39000972:39001106-39003347:+	-0.175317	0.00624376
ENSG00000174695;SE:5:83057154-83061877:83061911-83077321:-	0.55061	0.0224775
ENSG00000174915;AF:11:448268:448419-460187:450327:450637-460187:+	-0.787714	0.011988
ENSG00000174989;A5:12:116911355-116928023:116911157-116928023:+	0.202343	0.036963
ENSG00000175874;AL:2:101382079:101382690-101383533:101382926:101383080-101383533:-	-0.615912	0.0324675
ENSG00000176358;A5:17:49844157-49847895:49844157-49847913:-	-0.443295	0.027972
ENSG00000178585;AF:1:9877989-9893009:9893237:9877989-9910095:9910336:-	-0.563117	0.038961
ENSG00000178585;SE:1:9877989-9883705:9883738-9910095:-	-0.225742	0.0414585
ENSG00000178691;SE:17:31940486-31947617:31947685-31966147:+	-0.0915728	0.048951
ENSG00000178982;AL:19:38626102-38628503:38628568:38626102-38636889:38636952:+	0.15261	0.0324675
ENSG00000178982;AL:19:38626102-38630702:38630968:38626102-38636889:38636952:+	0.300014	0.0324675
ENSG00000178982;AL:19:38626102-38632430:38632900:38626102-38636889:38636952:+	0.307412	0.0324675
ENSG00000178996;A5:5:54519726-54543179:54519573-54543179:+	0.234391	0.0304695
ENSG00000179010;A5:4:6640755-6640828:6640708-6640828:+	0.0469429	0.042957
ENSG00000179119;AF:11:18616989-18634198:18634389:18616989-18634690:18634791:-	0.431241	0.00699301
ENSG00000179119;AF:11:18616989-18634198:18634493:18616989-18634690:18634791:-	0.139711	0.035964
ENSG00000180964;SE:X:103254017-103254605:103254677-103255078:-	-0.0628616	0.024975
ENSG00000181029;A5:19:7681049-7682242:7681026-7682242:+	-0.188645	0.0044955
ENSG00000182004;A5:1:203862222-203863663:203861955-203863663:+	0.276064	0.0374625
ENSG00000182628;AF:17:59131367-59151769:59151801:59131367-59154956:59155177:-	0.292628	0.0373626
ENSG00000182628;AF:17:59131367-59151769:59151801:59131367-59155131:59155174:-	0.386753	0.0373626
ENSG00000182628;AF:17:59131367-59151769:59151801:59131367-59155131:59155182:-	0.564852	0.0410423
ENSG00000182628;AF:17:59131367-59151769:59151801:59131367-59155131:59155248:-	0.179402	0.0373626
ENSG00000182628;AF:17:59131367-59151769:59151801:59131367-59155131:59155269:-	0.189117	0.0373626
ENSG00000182628;AL:17:59111956:59112345-59131281:59119387:59119495-59131281:-	-0.179402	0.0373626
ENSG00000182827;SE:1:226154833-226159184:226159358-226161531:-	-0.0669921	0.03996
ENSG00000182952;AL:6:26538501-26539901:26539949:26538501-26545127:26546254:+	-0.0624357	0.0254745
ENSG00000183763;A3:3:49844017-49844541:49843928-49844541:-	0.172967	0.043956
ENSG00000183891;AF:2:19898035-19901030:19901641:19898035-19901706:19901986:-	0.2013	0.0464535
ENSG00000184009;A5:17:81510329-81510479:81510329-81510480:-	0.204305	0.044955
ENSG00000184009;AF:17:81512360-81512734:81512791:81512360-81514547:81514640:-	0.252842	0.044955
ENSG00000184058;AL:22:19766002-19766389:19767332:19766002-19779220:19779546:+	0.150283	0.026973
ENSG00000184058;AL:22:19766002-19766389:19767334:19766002-19779220:19779546:+	0.253165	0.026973
ENSG00000184164;SE:22:49921761-49922297:49922443-49922612:+	0.221137	0.0224775
ENSG00000184986;AF:14:105526603:105526653-105528722:105527105:105527438-105528722:+	0.65249	0.00224775
ENSG00000184986;AF:14:105526603:105526653-105528722:105528624:105528661-105528722:+	0.757772	0.0014985
ENSG00000184986;AF:14:105527105:105527438-105528722:105528624:105528661-105528722:+	0.195525	0.042957
ENSG00000186010;AL:19:19527770-19528007:19528198:19527770-19528556:19529054:+	0.141368	0.02997
ENSG00000186184;AL:13:27622009-27622354:27622390:27622009-27622875:27623452:+	-0.316691	0.0154845
ENSG00000186395;A5:17:40818482-40818767:40818482-40818787:-	-0.214598	0.0314685
ENSG00000186591;A3:7:129839335-129857511:129839275-129857511:-	-0.352353	0.00799201
ENSG00000186591;AF:7:129880971-129951278:129951327:129880971-129952503:129952943:-	-0.754721	0.011988
ENSG00000188176;AF:17:4583999:4584098-4592361:4584539:4585004-4592361:+	-0.529607	0.040959
ENSG00000188243;AF:13:75530266-75537382:75537618:75530266-75549323:75549428:-	-0.507037	0.0174825
ENSG00000188243;SE:13:75530266-75537499:75537675-75549323:-	-0.478879	0.0174825
ENSG00000188290;A5:1:999613-999692:999613-999866:-	0.14751	0.015984
ENSG00000188612;AF:17:75181188-75182382:75182563:75181188-75182814:75182956:-	0.0752453	0.035964
ENSG00000188612;SE:17:75168401-75174752:75174823-75181057:-	0.0646501	0.035964
ENSG00000188659;AL:15:82263188-82264673:82264889:82263188-82265569:82265748:+	-0.363088	0.034965
ENSG00000188848;A5:4:42117735-42120054:42117735-42120125:-	0.148888	0.047952
ENSG00000196227;AL:20:59942512-59943940:59944086:59942512-59944396:59945000:+	0.499626	0.03996
ENSG00000196653;A5:3:44712744-44720203:44712740-44720203:+	-0.546136	0.0284715
ENSG00000196653;SE:3:44712744-44714591:44714688-44720203:+	0.522026	0.0284715
ENSG00000196683;AF:7:22818048-22822154:22822344:22818048-22822677:22822852:-	0.251871	0.014985
ENSG00000196683;AL:7:22812971:22813185-22818000:22817340:22817355-22818000:-	0.254994	0.014985
ENSG00000197006;A3:16:21625115-21655227:21625115-21655230:+	-0.159092	0.0474525
ENSG00000197006;AF:16:21597222:21597300-21612645:21599558:21599898-21612645:+	-0.17039	0.0474525
ENSG00000197323;SE:1:114397860-114397940:114397990-114399457:-	-0.18046	0.047952
ENSG00000197766;A5:19:859765-860617:859744-860617:+	0.109596	0.0414585
ENSG00000197930;AL:14:52643405:52643630-52646375:52646252:52646287-52646375:-	0.508716	0.0404595
ENSG00000197930;SE:14:52643630-52646154:52646287-52646375:-	-0.151141	0.0404595
ENSG00000198000;AF:9:92323503-92324023:92324161:92323503-92325306:92325333:-	0.656498	0.044955
ENSG00000198081;AF:18:5294001-5295652:5295702:5294001-5297012:5297053:-	0.635998	0.021978
ENSG00000198169;SE:8:144754321-144754696:144754803-144755405:-	-0.136789	0.0394605
ENSG00000198218;SE:3:49077038-49092397:49092456-49093912:-	-0.203207	0.0224775
ENSG00000198242;A5:17:28720430-28720707:28720328-28720707:+	-0.179488	0.014985
ENSG00000198242;AF:17:28719393:28720030-28720707:28720244:28720430-28720707:+	0.0985665	0.0333
ENSG00000198242;AF:17:28719991:28720030-28720707:28720079:28720213-28720707:+	-0.152576	0.0333
ENSG00000198242;AF:17:28719991:28720030-28720707:28720299:28720328-28720707:+	-0.171945	0.014985
ENSG00000198242;AF:17:28720079:28720213-28720707:28720244:28720430-28720707:+	0.165035	0.0333
ENSG00000198242;AF:17:28720079:28720213-28720707:28720299:28720328-28720707:+	-0.089686	0.0333
ENSG00000198546;SE:10:133309463-133309776:133309977-133310164:+	0.23479	0.002997
ENSG00000198668;AF:14:90397040:90397233-90400065:90398262:90398488-90400065:+	0.457005	0.023976
ENSG00000198755;RI:6:35468420:35468439-35468799:35468873:+	-0.129327	0.0274725
ENSG00000198755;RI:6:35468947:35469285-35469381:35469529:+	-0.0739913	0.0312188
ENSG00000198830;RI:1:26473483:26473585-26473703:26473732:+	0.145342	0.0404595
ENSG00000198918;AF:X:119786732-119787281:119787456:119786732-119789908:119791595:-	-0.321087	0.00499501
ENSG00000198933;AF:17:47694081:47694194-47696079:47694619:47694663-47696079:+	0.170687	0.024975
ENSG00000203684;AF:1:228164492-228164654:228164848:228164492-228165474:228165512:-	0.371553	0.0384615
ENSG00000205476;AF:14:99536088-99576463:99576592:99536088-99580021:99580126:-	-0.531127	0.035964
ENSG00000205476;AF:14:99536088-99576463:99576592:99536088-99603167:99604026:-	-0.347809	0.04662
ENSG00000205476;AF:14:99536088-99580021:99580126:99536088-99603167:99604026:-	0.490059	0.04662
ENSG00000205571;SE:5:70070751-70076521:70076574-70077019:+	-0.305594	0
ENSG00000205581;A5:21:39345274-39345830:39345274-39347247:-	0.553625	0
ENSG00000205581;MX:21:39345274-39345830:39345958-39347379:39345274-39347247:39347292-39347379:-	0.276563	0.0384615
ENSG00000205581;MX:21:39345274-39345830:39345958-39348292:39345274-39347247:39347292-39348292:-	0.619631	0.0048951
ENSG00000205581;MX:21:39345274-39347247:39347292-39348292:39345274-39347379:39347478-39348292:-	-0.596451	0.0048951
ENSG00000205581;MX:21:39345274-39347247:39347292-39348292:39345274-39347379:39347483-39348292:-	-0.440635	0.00815851
ENSG00000205581;SE:21:39345274-39345830:39345958-39347247:-	0.516931	0
ENSG00000205581;SE:21:39347292-39347379:39347483-39348292:-	0.555052	0.0048951
ENSG00000205609;A5:16:28403648-28403783:28403648-28403787:-	-0.182174	0.023976
ENSG00000213625;AL:1:65425378-65429862:65430303:65425378-65431803:65432064:+	0.512789	0.032967
ENSG00000213923;AF:22:38314169-38316665:38316973:38314169-38317160:38317408:-	-0.742517	0.00799201
ENSG00000213923;AF:22:38314169-38317160:38317408:38314169-38317986:38318084:-	0.10809	0.02664
ENSG00000213923;AL:22:38290692:38291938-38293255:38292314:38292611-38293255:-	0.629496	0.00799201
ENSG00000214736;A3:6:41789336-41789531:41789336-41789568:+	0.0354207	0.0454545
ENSG00000215154;SE:16:2603727-2610462:2611052-2613960:+	0.222217	0.022977
ENSG00000223802;AF:19:18893575-18895824:18896096:18893575-18896561:18896727:-	0.262516	0.0277223
ENSG00000223802;AF:19:18893575-18895824:18896135:18893575-18896561:18896727:-	0.479399	0.00749251
ENSG00000225163;RI:14:96945049:96945150-96945238:96945394:+	-0.345774	0.032967
ENSG00000227671;A3:1:247202095-247210691:247202080-247210691:-	0.186714	0.021978
ENSG00000227946;AF:2:206084605:206084748-206085957:206085522:206085803-206085957:+	-0.21004	0.042957
ENSG00000228300;AF:19:1275438:1275830-1277183:1276021:1276103-1277183:+	0.195909	0.0104895
ENSG00000228852;SE:1:95243525-95249355:95249448-95263985:-	-0.475538	0.027972
ENSG00000229807;A5:X:73821029-73826115:73821029-73826738:-	-0.119077	0.0314685
ENSG00000229807;AF:X:73833374-73837440:73841474:73833374-73850930:73851091:-	0.248291	0.0161838
ENSG00000229807;MX:X:73829231-73831066:73831274-73837440:73829231-73833238:73833374-73837440:-	0.25041	0.0161838
ENSG00000229807;MX:X:73837503-73841292:73841321-73850502:73837503-73841382:73841473-73850502:-	0.217415	0.0161838
ENSG00000229807;SE:X:73829231-73831066:73831206-73833238:-	0.238951	0.0161838
ENSG00000229807;SE:X:73829231-73831066:73831274-73833238:-	0.122319	0.0161838
ENSG00000229980;AL:17:50867217-50867496:50868307:50867217-50908836:50908923:+	-0.337663	0.042957
ENSG00000231908;A5:2:208255622-208255903:208255431-208255903:+	-0.396919	0.0324675
ENSG00000233223;AF:17:7582163-7582876:7583010:7582163-7583918:7584068:-	0.171737	0.032967
ENSG00000240591;AF:22:31454251:31454423-31463730:31461664:31461803-31463730:+	-0.365082	0.044955
ENSG00000240857;A5:2:18555808-18560180:18555808-18560630:-	0.260912	0.00549451
ENSG00000241360;AF:22:37658727:37659356-37665555:37664911:37665103-37665555:+	0.223944	0.0034965
ENSG00000241468;A3:7:99460223-99466129:99460193-99466129:-	0.112047	0.043956
ENSG00000241468;SE:7:99458355-99459147:99459263-99460086:-	0.0716723	0.043956
ENSG00000242207;AF:17:48628675:48628858-48634551:48629549:48629651-48634551:+	0.227595	0.015984
ENSG00000243449;A5:4:2042175-2042327:2042068-2042327:+	-0.104736	0.0194805
ENSG00000243960;A5:1:111438825-111440692:111438825-111441138:-	-0.271782	0.021978
ENSG00000248801;AF:8:68306598-68312144:68312217:68306598-68331307:68331491:-	-0.554924	0.030969
ENSG00000250067;A3:19:19532740-19533104:19532740-19535034:+	-0.172896	0.022977
ENSG00000250432;A3:12:54121455-54125760:54121447-54125760:-	0.531139	0.0324675
ENSG00000250479;SE:22:23766275-23767374:23767540-23767834:-	0.152674	0.01998
ENSG00000253161;SE:8:37529190-37531312:37531398-37554022:-	-0.352918	0.0024975
ENSG00000253293;AF:7:27172173-27173349:27174306:27172173-27179646:27180261:-	0.21771	0.00499501
ENSG00000253505;SE:8:8415101-8422397:8423013-8424488:-	0.318808	0.045954
ENSG00000253716;AL:8:143280828:143280997-143281482:143281070:143281384-143281482:-	0.321345	0.01998
ENSG00000255073;A3:11:58617568-58622741:58617568-58622766:+	-0.427114	0.0434565
ENSG00000255339;A5:10:100527074-100529366:100527074-100529380:-	-0.291583	0.041958
ENSG00000255717;SE:11:62853833-62854018:62854064-62854519:-	-0.191747	0
ENSG00000255717;SE:11:62854551-62854888:62854938-62855133:-	-0.148273	0.0499501
ENSG00000257556;AF:14:105093609:105093820-105095540:105095325:105095442-105095540:+	-0.382136	0.032967
ENSG00000259456;A3:20:50931054-50931372:50931054-50931375:+	-0.34394	0.044955
ENSG00000261373;A5:16:89716904-89717344:89716637-89717344:+	0.0829787	0.041958
ENSG00000263001;SE:7:74711109-74714857:74714916-74716894:+	0.216834	0.011988
ENSG00000263006;AF:18:109065:109453-116842:112367:112554-116842:+	-0.212301	0.0364635
ENSG00000263080;AL:16:11341809:11342423-11345113:11344351:11344770-11345113:-	0.339778	0.0434565
ENSG00000265458;AF:17:82457548-82457673:82457699:82457548-82458417:82458521:-	0.140498	0.0414585
ENSG00000266402;A5:17:64146000-64146230:64145995-64146230:+	0.117449	0.0284715
ENSG00000267199;AF:18:12438890:12439106-12443393:12442972:12443272-12443393:+	0.46101	0.044955
ENSG00000267523;A3:19:55662394-55674649:55662382-55674649:-	-0.188901	0.0274725
ENSG00000267757;A3:19:45641766-45641879:45641766-45642225:+	0.553522	0.0499501
ENSG00000272721;AF:3:184134593-184135158:184135181:184134593-184135195:184135238:-	0.333333	0.0444555
ENSG00000273061;AL:9:4676600:4676749-4679387:4678819:4679165-4679387:-	0.432778	0.034965
ENSG00000274020;AL:1:148434774:148435354-148459602:148458501:148458694-148459602:-	-0.317069	0.0214785
ENSG00000274276;SE:21:6445661-6447736:6447777-6448481:-	0.117604	0.0424575
ENSG00000279561;RI:9:41269916:41273281-41273284:41273997:-	-0.39295	0.0294705
ENSG00000282508;A3:19:211885-221141:211715-221141:-	-0.324472	0.0247253
ENSG00000282508;AL:19:211252:211715-221141:218835:218917-221141:-	0.339332	0.0247253

## Sheet: BE3(hA3A)-site 3
Supplementary Data 8: DAS events of BE3(hA3A)-site 3-transfected samples compared with GFP samples
DAS events	ΔPSI	P-value
ENSG00000001167;SE:6:41079164-41080811:41080897-41084046:+	-0.147291	0.037962
ENSG00000001630;AF:7:92131872-92134173:92134530:92131872-92134666:92134803:-	-0.124109	0.046953
ENSG00000005020;AF:7:26854890-26855118:26855151:26854890-26864363:26864743:-	0.318358	0.0174825
ENSG00000005020;AF:7:26854890-26855118:26855151:26854890-26864842:26865113:-	0.916982	0.0174825
ENSG00000005100;SE:17:5462546-5463529:5463689-5468571:-	-0.234996	0.0194805
ENSG00000005810;A5:13:77070711-77076751:77070711-77076760:-	0.29891	0.023976
ENSG00000005882;AF:17:50095275:50095553-50097423:50095695:50095810-50097423:+	0.412506	0.0487013
ENSG00000005882;AF:17:50095285:50095380-50097423:50095387:50095553-50097423:+	0.492842	0.0487013
ENSG00000005882;AF:17:50095285:50095380-50097423:50095695:50095810-50097423:+	0.666666	0.0487013
ENSG00000005882;AF:17:50095387:50095553-50097423:50095695:50095810-50097423:+	0.493329	0.0487013
ENSG00000006459;SE:7:140094138-140095618:140095711-140096555:-	-0.280196	0.0274725
ENSG00000007202;AF:17:28644187-28644989:28645131:28644187-28645425:28645454:-	-0.263523	0.0404595
ENSG00000007520;SE:16:1349608-1349889:1349952-1350058:-	0.0852769	0.0454545
ENSG00000007944;SE:6:16129409-16130557:16130747-16141625:+	0.146146	0.043956
ENSG00000008294;SE:17:51021365-51031681:51031722-51041501:-	-0.191778	0.035964
ENSG00000009413;SE:6:111307570-111308014:111308245-111309853:-	-0.337772	0.028971
ENSG00000009413;SE:6:111416472-111460300:111460406-111472013:-	-0.614937	0.028971
ENSG00000009844;SE:6:142147399-142166228:142166322-142169550:+	-0.0877095	0.026973
ENSG00000009844;SE:6:142198615-142203985:142204065-142218498:+	0.086067	0.026973
ENSG00000011295;A5:17:16000382-16001915:16000245-16001915:+	-0.227962	0.034965
ENSG00000011566;AF:2:39378123-39379752:39379809:39378123-39436892:39437301:-	-0.666666	0.0324675
ENSG00000011566;AF:2:39378123-39379752:39379809:39378123-39436892:39437312:-	-0.308745	0.0387113
ENSG00000012983;A5:14:50532158-50532400:50532158-50532448:-	-0.17494	0.0164835
ENSG00000014824;SE:4:42018170-42018389:42018505-42020416:+	0.14307	0.02997
ENSG00000018510;AL:2:177523805-177538074:177543836:177523805-177558752:177559299:+	-0.199933	0.041958
ENSG00000023909;SE:1:93901669-93904523:93904588-93909038:-	-0.2709	0.047952
ENSG00000024526;SE:1:68481612-68482046:68482897-68483950:-	0.194805	0.035964
ENSG00000024526;SE:1:68489608-68494430:68494695-68496952:-	-0.134326	0.035964
ENSG00000025156;SE:6:122423686-122427903:122427956-122431430:+	-0.132399	0.0124875
ENSG00000026025;AF:10:17228515:17228676-17229276:17228869:17229027-17229276:+	0.170315	0.0174825
ENSG00000029363;A3:6:136278776-136279763:136278770-136279763:-	-0.165749	0.024975
ENSG00000029725;SE:17:5378232-5380364:5380462-5381389:+	-0.174454	0.041958
ENSG00000033100;SE:7:151232814-151234086:151234274-151235048:+	-0.598715	0.044955
ENSG00000033178;SE:4:67631908-67633345:67633473-67634242:-	-0.252505	0.014985
ENSG00000033800;SE:15:68086750-68087842:68087890-68141946:+	0.152962	0.035964
ENSG00000036257;RI:2:224503652:224503672-224503675:224503822:-	0.265561	0.025974
ENSG00000037757;SE:19:13765109-13765954:13766065-13768359:+	0.193078	0.033966
ENSG00000037757;SE:19:13765109-13765954:13766129-13768359:+	0.215058	0.033966
ENSG00000038002;SE:4:177434489-177436276:177436351-177437405:-	-0.198724	0.0434565
ENSG00000038219;SE:4:13570128-13572702:13572842-13576838:-	-0.198975	0.025974
ENSG00000039319;A3:5:80445405-80448026:80445405-80448283:+	0.314832	0.0404595
ENSG00000039319;SE:5:80445405-80448283:80448404-80449591:+	-0.695001	0.0404595
ENSG00000054118;MX:1:36224505-36224971:36225102-36259382:36224505-36225412:36225463-36259382:+	0.284294	0.038961
ENSG00000054118;SE:1:36224505-36224971:36225102-36259382:+	0.158096	0.025974
ENSG00000054267;AF:1:235326968-235327160:235327487:235326968-235327769:235328134:-	-0.54582	0
ENSG00000054965;SE:11:73419999-73425022:73425048-73430690:-	-0.239553	0.0314685
ENSG00000056277;SE:X:130220480-130226759:130226905-130227682:-	-0.206677	0.02997
ENSG00000057252;AF:1:179293802:179293936-179302677:179294320:179294401-179302677:+	-0.304912	0.0374625
ENSG00000057757;AF:1:23779357:23779941-23785675:23785192:23785311-23785675:+	0.460121	0.031968
ENSG00000058056;AF:3:179652755:179653393-179681878:179653693:179653750-179681878:+	-0.369547	0.0404595
ENSG00000058668;SE:1:203727571-203733223:203733400-203739546:+	-0.364626	0.003996
ENSG00000062194;SE:5:57214193-57221376:57221396-57230846:+	-0.237139	0.00999001
ENSG00000062650;SE:10:86446449-86451967:86452131-86453220:-	0.134721	0.021978
ENSG00000063180;AF:19:48638144-48638240:48638385:48638144-48638888:48639138:-	0.348802	0.013986
ENSG00000064102;SE:12:26914128-26914408:26914578-26916002:-	0.155056	0.034965
ENSG00000064313;SE:8:119806401-119819346:119819506-119831677:-	-0.166025	0.047952
ENSG00000064726;SE:15:83020762-83028616:83028728-83030136:-	0.103846	0.038961
ENSG00000064726;SE:15:83041925-83050073:83050178-83056389:-	-0.102117	0.038961
ENSG00000065000;AF:19:2138714-2151239:2151557:2138714-2164356:2164468:-	-0.408208	0.023976
ENSG00000065328;A3:10:13172480-13172625:13172480-13172628:+	0.146637	0.02331
ENSG00000065328;AF:10:13161579:13161606-13170922:13164128:13164209-13170922:+	0.486596	0.02331
ENSG00000065328;SE:10:13161606-13164128:13164209-13170922:+	-0.138192	0.02331
ENSG00000065923;A5:X:46606370-46606908:46606370-46606924:-	-0.3863	0.0464535
ENSG00000066044;AF:19:7991831-8002052:8002203:7991831-8005495:8005608:-	0.0917835	0.032967
ENSG00000066044;AF:19:7991831-8002052:8002203:7991831-8005495:8005659:-	-0.0900652	0.032967
ENSG00000066044;MX:19:7963807-7967565:7967790-7973725:7963807-7973559:7973625-7973725:-	-0.0746839	0.032967
ENSG00000066279;SE:1:197096164-197100431:197105185-197117789:-	0.307205	0.0024975
ENSG00000068323;A3:X:49039410-49040455:49039345-49040455:-	0.0929894	0.048951
ENSG00000068878;MX:2:53866880-53869376:53869538-53875627:53866880-53874339:53874494-53875627:-	-0.48061	0.0337163
ENSG00000068878;SE:2:53869538-53874339:53874494-53875627:-	0.31437	0.014985
ENSG00000069011;A5:5:135033949-135034502:135033949-135034569:-	-0.319291	0.044955
ENSG00000070756;AF:8:100721886-100722053:100722087:100721886-100722698:100722762:-	-0.333285	0.00649351
ENSG00000070756;AL:8:100706694:100706722-100709459:100709136:100709223-100709459:-	0.318532	0.012987
ENSG00000070756;RI:8:100721391:100721619-100721734:100721886:-	0.371354	0.00649351
ENSG00000071189;A3:7:17891635-17893332:17891628-17893332:-	-0.323462	0.0454545
ENSG00000072071;SE:19:14163406-14167016:14167030-14170682:-	-0.250078	0.032967
ENSG00000072501;AF:X:53415169-53421895:53422017:53415169-53422492:53422728:-	0.105033	0.0337163
ENSG00000072501;SE:X:53380730-53381018:53381087-53382232:-	-0.0889565	0.0337163
ENSG00000072571;A3:5:163464802-163467701:163464802-163467704:+	0.193169	0.03663
ENSG00000072571;AF:5:163460203:163460366-163463856:163460657:163460738-163463856:+	0.579453	0.021978
ENSG00000072571;SE:5:163464802-163467704:163467748-163469641:+	-0.252484	0.0302198
ENSG00000073111;A3:3:127604783-127604877:127604783-127604896:+	0.122047	0.020979
ENSG00000073111;AF:3:127598410:127598472-127599318:127598862:127599148-127599318:+	0.514809	0.00899101
ENSG00000073169;A3:22:50206520-50208488:50206520-50208536:+	-0.155228	0.015984
ENSG00000073417;AF:15:84980513:84980685-85064370:84981981:84982348-85064370:+	-0.352636	0.023976
ENSG00000073921;A3:11:85990399-85996826:85990378-85996826:-	0.269771	0.035964
ENSG00000073921;AF:11:86031611-86068651:86069097:86031611-86069458:86069539:-	-0.369372	0.035964
ENSG00000073921;SE:11:85983973-85990250:85990399-85996826:-	0.160851	0.047952
ENSG00000074935;A5:6:112084246-112085334:112084246-112085675:-	0.557154	0.0494505
ENSG00000074935;SE:6:112081207-112084189:112084246-112086556:-	-0.121681	0.0494505
ENSG00000075624;AF:7:5529663-5530524:5530600:5529663-5562574:5562828:-	0.679977	0
ENSG00000075624;AL:7:5528470:5528719-5529161:5528934:5529059-5529161:-	-0.654829	0.0044955
ENSG00000075624;AL:7:5528586:5528719-5529161:5528934:5529059-5529161:-	-0.677145	0
ENSG00000076108;AF:12:56617532-56630125:56630211:56617532-56636182:56636366:-	0.437758	0.044289
ENSG00000076108;AF:12:56617532-56630125:56630211:56617532-56636182:56636379:-	0.236326	0.044289
ENSG00000076108;SE:12:56615607-56617395:56617532-56630125:-	0.313394	0.044289
ENSG00000077097;A3:3:25645470-25664229:25645455-25664229:-	-0.0942442	0.041958
ENSG00000077097;SE:3:25615586-25618418:25618509-25618654:-	0.253922	0.00599401
ENSG00000077254;A3:1:77721925-77722024:77721901-77722024:-	-0.203194	0.047952
ENSG00000077585;SE:1:236143036-236168706:236168755-236178414:+	-0.328759	0.028971
ENSG00000077585;SE:1:236143036-236178414:236178636-236179879:+	0.680044	0.028971
ENSG00000077721;A3:X:119581596-119582588:119581596-119582597:+	-0.212631	0.023976
ENSG00000078399;AF:7:27163841-27164878:27165530:27163841-27169294:27169444:-	0.155995	0.02997
ENSG00000078674;SE:8:17980755-17983233:17983289-17985447:+	-0.330347	0.0274725
ENSG00000080345;SE:2:151468146-151468474:151468551-151468641:+	-0.284828	0.0274725
ENSG00000080603;AF:16:30698209:30698461-30699908:30699141:30699242-30699908:+	0.154485	0.037962
ENSG00000080802;AL:7:135362885:135363186-135393918:135386151:135388894-135393918:-	0.582297	0.044955
ENSG00000080824;SE:14:102085431-102085965:102086124-102086217:-	-0.37558	0.0384615
ENSG00000081087;SE:6:108064299-108073642:108073798-108074250:-	0.260375	0.034965
ENSG00000081320;AF:2:196163427-196171333:196171575:196163427-196176226:196176503:-	-0.253153	0.031968
ENSG00000081665;SE:19:19792484-19793834:19795660-19806031:-	-0.51464	0.0444555
ENSG00000082153;AF:2:200810594:200810697-200813208:200812989:200813050-200813208:+	-0.577814	0.045288
ENSG00000082153;AF:2:200811546:200811946-200813208:200812989:200813050-200813208:+	-0.569665	0.045288
ENSG00000082153;AF:2:200812676:200812885-200813208:200812989:200813050-200813208:+	-0.633233	0.045288
ENSG00000082258;SE:2:134942674-134945889:134945975-134946101:+	0.277826	0.027972
ENSG00000083223;SE:9:86309289-86309463:86309576-86309928:-	0.23285	0.0499501
ENSG00000083520;MX:13:72778380-72780846:72781003-72781605:72778380-72781289:72781356-72781605:-	0.185702	0.021978
ENSG00000083520;SE:13:72778380-72780846:72781003-72781289:-	0.193045	0.021978
ENSG00000084234;AF:11:130069921:130070082-130109429:130070568:130070747-130109429:+	0.731751	0.015984
ENSG00000084733;AF:2:26034110:26034735-26098662:26098530:26098577-26098662:+	-0.210052	0.00999001
ENSG00000084754;A5:2:26239143-26244525:26239143-26244530:-	-0.144584	0.044955
ENSG00000085491;AF:1:108185954-108192496:108192818:108185954-108199956:108200358:-	-0.438713	0.025974
ENSG00000085721;SE:16:15086258-15086365:15086454-15091315:-	-0.185912	0.0224775
ENSG00000086598;SE:12:123586939-123587611:123587631-123590342:+	0.144704	0.00899101
ENSG00000086666;AF:15:80059714:80059809-80120328:80072578:80072647-80120328:+	-0.455214	0.0112388
ENSG00000086666;AF:15:80059714:80059809-80120328:80072587:80072647-80120328:+	-0.819365	0.0112388
ENSG00000086758;A5:X:53542539-53543841:53542539-53543886:-	0.360115	0.00599401
ENSG00000087460;AF:20:58888413:58888818-58895612:58888849:58888904-58895612:+	-0.486233	0.0398601
ENSG00000087460;AF:20:58888779:58888818-58895612:58889100:58889353-58895612:+	0.411186	0.0398601
ENSG00000087460;AF:20:58888779:58888818-58895612:58891303:58891865-58895612:+	0.199972	0.0398601
ENSG00000087460;AF:20:58888849:58888904-58895612:58889100:58889353-58895612:+	0.393311	0
ENSG00000087460;AF:20:58888849:58888904-58895612:58889124:58889549-58895612:+	0.484864	0.0398601
ENSG00000087460;AF:20:58888849:58888904-58895612:58889160:58889353-58895612:+	0.501331	0.0398601
ENSG00000087460;AF:20:58888849:58888904-58895612:58890643:58890789-58895612:+	0.302595	0.0398601
ENSG00000087460;AF:20:58888849:58888904-58895612:58891364:58891865-58895612:+	0.269323	0.0398601
ENSG00000087460;AF:20:58888849:58888904-58895612:58891981:58892209-58895612:+	0.391511	0.0398601
ENSG00000087460;AF:20:58888849:58888904-58895612:58892078:58892209-58895612:+	0.476926	0.0398601
ENSG00000088247;AF:19:6422436-6424217:6424327:6422436-6424453:6424775:-	-0.636987	0
ENSG00000088832;RI:20:1368978:1369039-1369772:1370072:-	-0.14991	0.0244755
ENSG00000089050;SE:20:18494063-18495838:18495880-18497069:-	-0.281582	0.034965
ENSG00000089053;AL:12:121328999:121329185-121337291:121335517:121335723-121337291:-	-0.623969	0.0104895
ENSG00000089280;A3:16:31182664-31183858:31182664-31183861:+	0.0489107	0.036963
ENSG00000089280;SE:16:31185179-31186802:31186836-31188325:+	-0.0834258	0.036963
ENSG00000090989;AF:4:55883768:55883928-55890223:55888810:55888932-55890223:+	0.450603	0.044955
ENSG00000091490;A5:4:25847864-25863434:25847864-25863456:-	0.592926	0.014985
ENSG00000091490;AF:4:25847864-25860601:25860631:25847864-25863456:25863595:-	0.757214	0.014985
ENSG00000091490;AF:4:25847864-25862675:25862959:25847864-25863456:25863595:-	0.671997	0.014985
ENSG00000092148;A5:14:31121505-31122914:31121505-31122920:-	0.29449	0.0384615
ENSG00000092820;AF:6:158789371-158789463:158789474:158789371-158818082:158818227:-	-0.324443	0.030969
ENSG00000095564;A5:10:91959282-91959785:91959154-91959785:+	0.119082	0.0264735
ENSG00000096063;A5:6:35920528-35920987:35920528-35921044:-	-0.175958	0.035964
ENSG00000096696;A5:6:7581569-7582642:7579772-7582642:+	0.14887	0.0284715
ENSG00000096746;AF:10:68331721:68331854-68337199:68332103:68332216-68337199:+	-0.498497	0
ENSG00000099364;A5:16:30928628-30930073:30928499-30930073:+	0.174268	0.044955
ENSG00000099364;AF:16:30924097:30924459-30925731:30924575:30924768-30925731:+	-0.20807	0.044955
ENSG00000099624;RI:19:1244315:1244440-1244737:1244825:+	-0.193481	0.014985
ENSG00000099800;A5:19:2427324-2427414:2427324-2427459:-	0.0844571	0.0314685
ENSG00000100100;A3:22:31289767-31290965:31289699-31290965:-	0.531498	0.023976
ENSG00000100201;A5:22:38486440-38487873:38486440-38487879:-	-0.16349	0.018315
ENSG00000100201;AF:22:38501280-38505462:38505901:38501280-38505951:38506312:-	-0.605038	0.018315
ENSG00000100201;AF:22:38501280-38505951:38506312:38501280-38507591:38507660:-	0.556697	0.018315
ENSG00000100201;RI:22:38487879:38488115-38492056:38492115:-	-0.131235	0.0453297
ENSG00000100207;A3:22:42168736-42169847:42168703-42169847:-	0.186619	0.046953
ENSG00000100207;SE:22:42161358-42168609:42168703-42169847:-	-0.363711	0.0104895
ENSG00000100207;SE:22:42161358-42168609:42168736-42169847:-	-0.25816	0.0104895
ENSG00000100241;A3:22:50454742-50454814:50454706-50454814:-	0.20021	0.026973
ENSG00000100241;A3:22:50467693-50467786:50467690-50467786:-	0.129634	0.040959
ENSG00000100241;SE:22:50456673-50457034:50457111-50459255:-	-0.129634	0.040959
ENSG00000100246;AL:22:38778853:38779613-38794068:38785305:38785997-38794068:-	-0.359725	0.042957
ENSG00000100350;A3:22:36506695-36507009:36506423-36507009:-	0.135901	0.025974
ENSG00000100350;A5:22:36506423-36506912:36506423-36507009:-	0.115296	0.026973
ENSG00000100442;SE:14:45130800-45133323:45133439-45134349:-	0.0620176	0.0304695
ENSG00000100504;SE:14:50935185-50937736:50937837-50944161:-	0.105985	0.035964
ENSG00000100528;MX:14:54427841-54430261:54430404-54436369:54427841-54432108:54432220-54436369:-	0.211863	0.034632
ENSG00000100528;MX:14:54430404-54432108:54432220-54441247:54430404-54436369:54436437-54441247:-	-0.161898	0.034632
ENSG00000100528;SE:14:54432220-54436369:54436437-54441247:-	0.109407	0.034632
ENSG00000100632;AL:14:69380576:69380640-69394825:69386655:69387083-69394825:-	-0.245456	0.0292208
ENSG00000100632;SE:14:69380640-69386963:69387083-69394825:-	0.0650586	0.0292208
ENSG00000100811;SE:14:100274758-100276490:100276648-100277418:+	0.237345	0.011988
ENSG00000100815;AF:14:92033253-92039547:92040059:92033253-92040880:92040896:-	-0.373333	0.0284715
ENSG00000100934;AF:14:39096139-39103032:39103528:39096139-39103593:39103652:-	-0.169634	0.0144855
ENSG00000100934;SE:14:39091713-39092541:39092627-39093187:-	-0.237262	0.012987
ENSG00000101224;AF:20:3786772:3787139-3797622:3795739:3795879-3797622:+	-0.359538	0.0404595
ENSG00000101224;AF:20:3786772:3787139-3797622:3795835:3796731-3797622:+	-0.307123	0.0404595
ENSG00000101224;AF:20:3786772:3787139-3797622:3796431:3796731-3797622:+	-0.201982	0.0494505
ENSG00000101752;A3:18:21779685-21791335:21779685-21791374:+	0.135454	0.0382118
ENSG00000101752;AF:18:21704957:21705123-21765772:21741320:21741812-21765772:+	0.135454	0.0382118
ENSG00000101911;A3:X:12809332-12810022:12809332-12810084:+	-0.252126	0.0164835
ENSG00000101972;AF:X:123960519:123960866-124021367:123961739:123961856-124021367:+	-0.469166	0.0204795
ENSG00000101972;AF:X:123961318:123961435-124021367:123961739:123961856-124021367:+	-0.624143	0.0307193
ENSG00000101972;AF:X:123961739:123961856-124021367:123962094:123962106-124021367:+	0.609131	0.0307193
ENSG00000101972;SE:X:123961856-124021367:124021431-124022531:+	0.227192	0.0307193
ENSG00000102144;AF:X:77910739:77910835-78109867:78065216:78065272-78109867:+	-0.199403	0.00749251
ENSG00000102144;AF:X:78065216:78065272-78109867:78104174:78104405-78109867:+	0.182477	0.00749251
ENSG00000102225;AF:X:47218233:47218664-47223552:47218718:47219105-47223552:+	-0.575058	0.00949051
ENSG00000102225;AF:X:47218718:47219105-47223552:47222132:47222342-47223552:+	0.665971	0.012654
ENSG00000102225;AF:X:47218718:47219105-47223552:47223009:47223311-47223552:+	0.695682	0
ENSG00000102409;SE:X:103215238-103215682:103215764-103216149:+	-0.0860107	0.0194805
ENSG00000102974;AF:16:67562407:67562724-67571148:67570741:67570840-67571148:+	0.397853	0.00849151
ENSG00000103018;A3:16:69459121-69462430:69459121-69462462:+	-0.0793635	0.0464535
ENSG00000103018;MX:16:69424857-69447150:69447278-69462430:69424857-69459093:69459121-69462430:+	-0.225737	0.0134865
ENSG00000103035;A3:16:74304394-74305289:74304394-74305446:+	-0.0711023	0.037962
ENSG00000103194;SE:16:84733503-84740309:84740369-84758716:+	-0.32984	0.033966
ENSG00000103194;SE:16:84740369-84744633:84745673-84758716:+	0.231317	0.033966
ENSG00000103257;AF:16:87851849-87863590:87863639:87851849-87868885:87869488:-	-0.22181	0.002997
ENSG00000103353;A5:16:23557767-23557950:23557745-23557950:+	0.288269	0.000999001
ENSG00000103365;A3:16:23493521-23494303:23493458-23494303:-	0.197278	0.024975
ENSG00000103365;A3:16:23493587-23494303:23493521-23494303:-	-0.330847	0.024975
ENSG00000103502;A5:16:29861259-29862586:29861259-29862815:-	0.309234	0.0499501
ENSG00000103502;SE:16:29861259-29862586:29862635-29862815:-	0.366488	0.0499501
ENSG00000103512;A5:16:14895694-14895973:14895641-14895973:+	-0.548275	0.003996
ENSG00000103512;RI:16:14895514:14895641-14895973:14896156:+	-0.410666	0.00999001
ENSG00000103512;RI:16:14895514:14895694-14895973:14896156:+	0.458787	0.044622
ENSG00000103591;AF:15:67236820-67254229:67254654:67236820-67255137:67255195:-	-0.209037	0.0494505
ENSG00000103591;AF:15:67236820-67254414:67254675:67236820-67255137:67255195:-	-0.415121	0.00549451
ENSG00000103591;AF:15:67236820-67254559:67254736:67236820-67255137:67255195:-	-0.283719	0.00549451
ENSG00000104131;SE:15:44554667-44557489:44557650-44560249:+	-0.0813222	0.038961
ENSG00000104312;SE:8:89758233-89759322:89759446-89762829:+	0.218443	0.041958
ENSG00000104356;AF:8:98117312:98117390-98123336:98117840:98117865-98123336:+	-0.280202	0.038961
ENSG00000104442;SE:8:65613433-65622263:65622354-65627216:-	-0.326052	0.00799201
ENSG00000104517;A3:8:102342684-102345396:102342666-102345396:-	-0.33758	0.011988
ENSG00000104549;A5:8:124999694-125003176:124998605-125003176:+	0.101392	0.026973
ENSG00000104687;AF:8:30712088-30726893:30727010:30712088-30727530:30727835:-	-0.472152	0.023976
ENSG00000104687;MX:8:30684199-30689161:30689319-30696380:30684199-30692969:30693055-30696380:-	0.623944	0.023976
ENSG00000104687;SE:8:30689319-30692969:30693055-30696380:-	-0.246372	0.023976
ENSG00000104765;AF:8:26382898:26383230-26391243:26390362:26390517-26391243:+	-0.234976	0.043956
ENSG00000105327;AF:19:47228446-47230929:47231194:47228446-47232515:47232766:-	0.178303	0.033966
ENSG00000105372;AF:19:41860255:41860289-41860775:41860446:41860494-41860775:+	-0.213839	0
ENSG00000105372;SE:19:41861212-41861480:41861560-41869031:+	-0.116929	0.00799201
ENSG00000105426;SE:19:5225844-5229316:5229342-5229491:-	-0.246548	0.0474525
ENSG00000105429;SE:19:42344833-42348272:42348472-42349499:+	0.275029	0.011988
ENSG00000106089;A3:7:73700840-73702845:73700794-73702845:-	-0.561311	0.034965
ENSG00000106144;AF:7:143288395:143288529-143291540:143289588:143289656-143291540:+	0.434411	0.034965
ENSG00000106554;AF:7:133024627-133051984:133052062:133024627-133070142:133070198:-	0.762654	0.0134865
ENSG00000107130;AF:9:130172578:130172727-130200958:130200432:130200611-130200958:+	-0.236532	0.044955
ENSG00000107262;A5:9:33262830-33264206:33262830-33264224:-	0.180233	0.027972
ENSG00000107404;A5:1:1338653-1339287:1338653-1339362:-	0.162518	0.037962
ENSG00000107957;SE:10:103617314-103622470:103622553-103627089:-	-0.132704	0.0284715
ENSG00000107957;SE:10:103668652-103673438:103673556-103693028:-	-0.160713	0.0284715
ENSG00000108106;A3:19:55404478-55406815:55404401-55406815:-	-0.0598005	0.03996
ENSG00000108106;SE:19:55401762-55404061:55404147-55404288:-	-0.0410326	0.03996
ENSG00000108179;A3:10:79352392-79353645:79352392-79353707:+	0.106904	0.047952
ENSG00000108256;SE:17:29267530-29285992:29287716-29293783:-	-0.113963	0.0314685
ENSG00000108424;AF:17:47649476:47649877-47652694:47650358:47650444-47652694:+	-0.66647	0.00499501
ENSG00000108424;AF:17:47650358:47650444-47652694:47651196:47651376-47652694:+	0.183836	0.00874126
ENSG00000108528;A5:17:4939212-4939816:4939212-4939849:-	-0.176487	0.0194805
ENSG00000108561;AF:17:5438273-5438842:5439155:5438273-5448756:5448830:-	0.0984356	0.0474525
ENSG00000108582;AF:17:30378905:30379726-30384989:30380236:30380642-30384989:+	-0.258711	0.026973
ENSG00000108604;A5:17:63837625-63842381:63837625-63842459:-	0.235104	0.035964
ENSG00000108654;AF:17:64504842-64505746:64505956:64504842-64506076:64506287:-	0.335182	0.0244755
ENSG00000108654;AF:17:64504842-64505746:64505956:64504842-64506076:64506521:-	0.186918	0.048951
ENSG00000108953;AL:17:1345328:1345499-1364859:1361681:1362008-1364859:-	-0.493752	0.0044955
ENSG00000108953;SE:17:1345499-1354211:1354347-1364859:-	0.120834	0.026973
ENSG00000108953;SE:17:1365058-1369709:1369741-1400047:-	-0.112397	0.0134865
ENSG00000109332;A5:4:102826636-102827427:102826636-102827735:-	-0.361006	0.0192308
ENSG00000109332;A5:4:102826636-102827592:102826636-102827735:-	-0.207492	0.0494505
ENSG00000109332;AF:4:102826636-102827427:102827551:102826636-102827735:102827849:-	-0.237101	0.0480769
ENSG00000109332;AF:4:102826636-102827427:102827566:102826636-102827735:102827849:-	-0.380517	0.0494505
ENSG00000109332;AF:4:102826636-102827592:102827948:102826636-102868715:102868875:-	-0.150844	0.0494505
ENSG00000109332;AF:4:102826636-102827735:102827849:102826636-102827944:102828159:-	0.342677	0.0192308
ENSG00000109332;AF:4:102826636-102827944:102828159:102826636-102868715:102868875:-	-0.219175	0.0480769
ENSG00000109805;A3:4:17823123-17823647:17823123-17823672:+	0.106394	0.0247253
ENSG00000109805;SE:4:17814998-17815274:17815358-17817261:+	0.106394	0.0247253
ENSG00000110318;SE:11:101981964-101986832:101987041-101992778:+	0.466145	0.034965
ENSG00000110321;A5:11:10799756-10800090:10799756-10800244:-	0.148242	0.0307692
ENSG00000110321;AF:11:10806885-10807255:10807295:10806885-10808277:10808630:-	0.351082	0.021978
ENSG00000110321;AF:11:10806885-10807255:10807295:10806885-10808705:10808923:-	0.533776	0
ENSG00000110321;AF:11:10806885-10807255:10807462:10806885-10808277:10808630:-	-0.570925	0.0376766
ENSG00000110321;AF:11:10806885-10807255:10807462:10806885-10808705:10808923:-	-0.328111	0.0376766
ENSG00000110321;MX:11:10806047-10806820:10806885-10808705:10806047-10807255:10807381-10808705:-	-0.296523	0.021978
ENSG00000110321;SE:11:10806047-10806820:10806885-10807255:-	-0.169872	0.0307692
ENSG00000110651;AF:11:2377294:2377615-2390412:2382460:2382550-2390412:+	-0.354169	0.00632701
ENSG00000110651;AF:11:2382460:2382550-2390412:2385666:2385806-2390412:+	0.715109	0.00632701
ENSG00000110651;AF:11:2382460:2382550-2390412:2390095:2390183-2390412:+	0.377529	0.00711788
ENSG00000110651;AF:11:2382460:2382550-2390412:2390103:2390183-2390412:+	0.67137	0
ENSG00000110944;A5:12:56334260-56337030:56334219-56337030:+	-0.38284	0.044955
ENSG00000110955;AL:12:56639188:56639307-56642458:56639991:56640192-56642458:-	-0.30312	0.0404595
ENSG00000110987;A5:12:122054989-122059092:122054926-122059092:+	-0.1049	0.047952
ENSG00000111300;SE:12:112090864-112093051:112093136-112108716:-	-0.317664	0.0124875
ENSG00000111605;SE:12:69251338-69252086:69252216-69253051:+	0.108508	0.026973
ENSG00000111605;SE:12:69257905-69258035:69258145-69258590:+	0.145749	0.026973
ENSG00000111640;A5:12:6536817-6536920:6536790-6536920:+	-0.119841	0.013986
ENSG00000111676;AF:12:6924463:6924537-6933840:6928313:6928384-6933840:+	-0.10258	0.0294705
ENSG00000111880;SE:6:88769874-88801564:88801632-88844357:-	-0.151227	0.047952
ENSG00000112029;AF:6:152975621-152982857:152983018:152975621-152983234:152983579:-	0.0726406	0.03996
ENSG00000112237;AL:6:99543475:99543609-99545112:99543780:99544273-99545112:-	0.510686	0.013986
ENSG00000112335;SE:6:108214622-108222950:108223045-108260760:-	0.152351	0.014985
ENSG00000112339;AF:6:135002842-135027067:135027156:135002842-135050582:135050621:-	0.437922	0.027972
ENSG00000112578;SE:6:41927536-41930132:41930270-41930635:+	-0.117874	0.038961
ENSG00000112584;AF:6:170290703:170291072-170317370:170295321:170295453-170317370:+	-0.26178	0.041958
ENSG00000112584;AF:6:170290703:170291072-170317370:170306756:170306842-170317370:+	0.164473	0.041958
ENSG00000112584;AF:6:170295321:170295453-170317370:170306756:170306842-170317370:+	0.248624	0.041958
ENSG00000112941;AF:5:6713007:6714699-6737510:6714789:6714942-6737510:+	-0.279948	0.032967
ENSG00000112992;SE:5:43603294-43609143:43609346-43612908:+	0.228358	0.047952
ENSG00000112992;SE:5:43677806-43700119:43700237-43702621:+	0.289481	0.027972
ENSG00000113141;AF:5:140647058:140647309-140648471:140647842:140647924-140648471:+	-0.419887	0.034965
ENSG00000113141;AF:5:140647842:140647924-140648471:140648094:140648162-140648471:+	0.43788	0.0454545
ENSG00000113161;AF:5:75336329:75336617-75342583:75337168:75337300-75342583:+	0.303126	0.047952
ENSG00000113161;AF:5:75336329:75336617-75342583:75337232:75337300-75342583:+	0.361759	0.047952
ENSG00000113269;SE:5:179955669-179963471:179963564-179966806:-	-0.267631	0.014985
ENSG00000113282;A3:5:157789567-157791703:157789513-157791703:-	0.149296	0.0464535
ENSG00000113282;A5:5:157817547-157858930:157817547-157859040:-	0.123249	0.0464535
ENSG00000113328;AF:5:163437766:163437804-163441078:163439191:163439520-163441078:+	0.760607	0.044955
ENSG00000113368;A5:5:126777252-126804776:126777244-126804776:+	0.433558	0.0224775
ENSG00000113368;A5:5:126777867-126804776:126777244-126804776:+	0.0893415	0.0474525
ENSG00000113569;AF:5:37364384-37370666:37370785:37364384-37370821:37371081:-	-0.2181	0.0168581
ENSG00000113569;AF:5:37364384-37370666:37370785:37364384-37370821:37371181:-	0.31873	0.00624376
ENSG00000113569;SE:5:37309267-37309404:37309572-37310552:-	-0.279861	0.00624376
ENSG00000113569;SE:5:37309267-37310552:37310743-37314198:-	-0.162337	0.0168581
ENSG00000113649;SE:5:146463793-146468341:146468403-146469544:+	-0.192809	0.017982
ENSG00000113649;SE:5:146509245-146510067:146510160-146510441:+	-0.155951	0.0254745
ENSG00000113845;A5:3:119498933-119517205:119498927-119517205:+	-0.661899	0.00899101
ENSG00000114251;AF:3:55480918-55481331:55481393:55480918-55486980:55487642:-	0.252954	0.0384615
ENSG00000114302;SE:3:48794049-48807649:48807684-48847335:-	-0.339822	0.00999001
ENSG00000114391;SE:3:101681215-101682429:101682492-101682771:-	0.0404901	0.028971
ENSG00000114573;A5:3:113747127-113778741:113747113-113778741:+	0.24293	0.0104895
ENSG00000114942;A3:2:206159684-206159913:206159684-206159959:+	0.100469	0.0224775
ENSG00000115053;AF:2:231463316-231464160:231464199:231463316-231464336:231464594:-	0.179729	0.010989
ENSG00000115073;RI:2:97658427:97658643-97658879:97659003:-	0.0894026	0.035964
ENSG00000115183;RI:2:159219238:159219361-159219692:159219867:+	-0.20743	0.032967
ENSG00000115464;A3:2:61203263-61204256:61203206-61204256:-	0.301551	0.0384615
ENSG00000115484;SE:2:61880394-61883459:61883548-61885020:-	0.0484014	0.0254745
ENSG00000115524;SE:2:197418588-197418896:197418951-197420428:-	0.303013	0.002997
ENSG00000115661;AF:2:219245483:219245522-219245896:219245558:219245796-219245896:+	-0.396788	0.0454545
ENSG00000115661;SE:2:219246085-219246657:219246876-219247415:+	0.396788	0.0454545
ENSG00000115760;SE:2:32575366-32590806:32590978-32593915:+	-0.323597	0.017982
ENSG00000115839;SE:2:135164696-135167693:135167713-135168545:+	0.104577	0.02997
ENSG00000115904;SE:2:38987591-38989270:38989314-38995123:-	-0.231069	0.041958
ENSG00000116001;A3:2:70227822-70229059:70227791-70229059:-	-0.225076	0.0404595
ENSG00000116001;A5:2:70216499-70216753:70216499-70216886:-	0.191675	0.0404595
ENSG00000116062;A3:2:47796063-47798611:47796063-47798615:+	0.22105	0.01998
ENSG00000116062;AF:2:47783082:47783493-47790927:47783955:47784105-47790927:+	0.146058	0.034965
ENSG00000116062;AF:2:47783955:47784105-47790927:47784181:47784238-47790927:+	-0.28613	0.014985
ENSG00000116062;SE:2:47791123-47795894:47796063-47798611:+	0.103823	0.0412088
ENSG00000116127;SE:2:73603304-73603931:73603991-73608475:+	-0.37106	0.02997
ENSG00000116161;AF:1:174999163:174999689-175004614:175000181:175000195-175004614:+	0.253983	0.02664
ENSG00000116161;AF:1:174999163:174999689-175004614:175000213:175000599-175004614:+	-0.126046	0.0463536
ENSG00000116161;AF:1:174999471:174999689-175004614:175000181:175000195-175004614:+	0.363881	0.023976
ENSG00000116161;AF:1:174999733:175000195-175004614:175000213:175000599-175004614:+	-0.116074	0.0463536
ENSG00000116161;AF:1:175000181:175000195-175004614:175000213:175000599-175004614:+	-0.269945	0.023976
ENSG00000116209;A5:1:54048682-54053000:54048682-54053356:-	-0.18247	0.034965
ENSG00000116209;SE:1:54047372-54048650:54048682-54053356:-	0.260741	0.034965
ENSG00000116237;SE:1:6232119-6233474:6233643-6234886:-	-0.231028	0.015984
ENSG00000116251;AF:1:6197756-6199370:6199553:6197756-6200489:6200842:-	-0.146405	0.047952
ENSG00000116406;SE:1:184694472-184701497:184701544-184702811:-	-0.298844	0.020979
ENSG00000116459;A3:1:111449873-111456086:111449873-111456227:+	0.15368	0.017982
ENSG00000116539;A3:1:155380131-155395459:155380116-155395459:-	-0.32753	0.020979
ENSG00000116717;A3:1:67685538-67686025:67685538-67686350:+	0.204321	0.024975
ENSG00000116752;SE:1:114575751-114576688:114576758-114581299:-	-0.0566048	0.0384615
ENSG00000116761;SE:1:70416037-70417937:70418032-70421566:+	-0.085411	0.0499501
ENSG00000116830;A5:1:117060561-117062387:117060557-117062387:+	0.254374	0.037962
ENSG00000116857;AF:1:201153959-201154362:201154418:201153959-201154445:201154494:-	0.14089	0.0404595
ENSG00000116857;AF:1:201153959-201154362:201154418:201153959-201171490:201171574:-	0.342736	0.026973
ENSG00000117143;SE:1:162590511-162592732:162592782-162597792:+	0.148789	0.032967
ENSG00000117143;SE:1:162590511-162592735:162592782-162597792:+	0.218803	0.032967
ENSG00000117222;A5:1:205088815-205094873:205088815-205094987:-	0.180247	0.044955
ENSG00000117394;SE:1:42929780-42929873:42930035-42930626:-	0.142028	0.044955
ENSG00000117411;AF:1:43979202:43979511-43981109:43979936:43980046-43981109:+	0.294099	0.0224775
ENSG00000117411;AF:1:43979237:43979616-43981109:43979936:43980046-43981109:+	0.42413	0.0224775
ENSG00000117523;A3:1:171558143-171561018:171558143-171561021:+	0.13048	0.035964
ENSG00000117523;A5:1:171584541-171587003:171584526-171587003:+	-0.13048	0.035964
ENSG00000117523;A5:1:171591204-171591587:171591200-171591587:+	-0.182278	0.035964
ENSG00000117523;AL:1:171588505-171591152:171591313:171588505-171591587:171593511:+	-0.109066	0.035964
ENSG00000117523;MX:1:171588505-171589369:171589605-171591587:171588505-171591152:171591200-171591587:+	-0.210396	0.035964
ENSG00000117523;SE:1:171588505-171589369:171589605-171591152:+	-0.120771	0.0411018
ENSG00000117523;SE:1:171588505-171589369:171589605-171591587:+	-0.159788	0.035964
ENSG00000117569;SE:1:96804939-96806419:96806452-96806866:+	-0.150127	0.0499501
ENSG00000117650;AL:1:211658657:211658712-211667106:211662772:211663652-211667106:-	0.185521	0.021978
ENSG00000117650;AL:1:211658657:211658712-211667106:211663403:211663628-211667106:-	0.186078	0.037962
ENSG00000117697;SE:1:212738686-212739534:212739601-212782372:-	-0.146997	0.0374625
ENSG00000117713;A3:1:26772632-26772812:26772632-26772815:+	0.229906	0.044955
ENSG00000117751;AF:1:27830778:27830891-27832756:27831324:27831366-27832756:+	-0.226524	0.0034965
ENSG00000117758;SE:1:27810289-27811992:27812060-27812163:+	0.168907	0.00549451
ENSG00000118200;A3:1:200844869-200847210:200844869-200847258:+	-0.219747	0.027972
ENSG00000118689;AF:6:108560866:108561829-108663455:108656346:108656538-108663455:+	-0.218452	0.0334665
ENSG00000118816;AF:4:77058635-77064713:77065080:77058635-77075472:77075989:-	-0.661867	0.010989
ENSG00000118816;SE:4:77058635-77066249:77066405-77075472:-	-0.167213	0.0192308
ENSG00000119042;AF:2:199460532-199464836:199465108:199460532-199471014:199471266:-	-0.666667	0.023976
ENSG00000119285;SE:1:236574333-236574661:236574903-236576219:-	-0.0996207	0.034965
ENSG00000119326;A3:9:108942871-108942961:108942834-108942961:-	-0.0761901	0.047952
ENSG00000119335;AF:9:128683655:128684007-128691170:128689987:128690026-128691170:+	-0.226911	0.025974
ENSG00000119335;AF:9:128683655:128684007-128691170:128689989:128690026-128691170:+	-0.210043	0.025974
ENSG00000119801;AF:2:30146961:30147062-30156628:30147952:30148091-30156628:+	-0.27498	0.0494505
ENSG00000119812;SE:2:33587320-33588335:33588519-33592080:-	-0.182646	0.013986
ENSG00000120254;AF:6:150865679:150866049-150876090:150866333:150866387-150876090:+	0.393039	0
ENSG00000120438;AL:6:159778985:159779261-159779895:159779592:159779790-159779895:-	0.337198	0
ENSG00000120690;AF:13:40982282-40982858:40982899:40982282-41019228:41019314:-	0.278372	0.0312188
ENSG00000120690;AF:13:40982282-40982858:40982899:40982282-41060838:41061440:-	0.273773	0.0312188
ENSG00000120694;AF:13:31158863-31161476:31161927:31158863-31161982:31162388:-	0.0646759	0.04662
ENSG00000120694;RI:13:31136625:31137117-31137368:31137524:-	0.119125	0.04662
ENSG00000120694;SE:13:31141259-31143792:31143923-31145563:-	-0.104302	0.04662
ENSG00000120733;SE:5:138386621-138391013:138392261-138393171:+	-0.168395	0.045954
ENSG00000121057;AF:17:57095844:57095959-57105441:57096536:57096763-57105441:+	0.681009	0.0297203
ENSG00000121057;AL:17:57119044-57120250:57120570:57119044-57121279:57121344:+	0.567329	0.0297203
ENSG00000121481;AF:1:185045364:185045649-185087552:185046096:185046295-185087552:+	-0.200872	0.033966
ENSG00000121486;AF:1:185151935-185156478:185156981:185151935-185156984:185157072:-	-0.285005	0.002997
ENSG00000121931;SE:1:110950123-110951288:110952815-110963621:-	0.307355	0.00899101
ENSG00000122435;SE:1:100139711-100140182:100140251-100140408:+	-0.191643	0.014985
ENSG00000122482;AF:1:90982370-91021273:91021457:90982370-91021990:91022255:-	-0.316228	0.0104895
ENSG00000122482;AF:1:90982370-91021273:91021457:90982370-91021990:91022272:-	-0.44785	0.0104895
ENSG00000122566;AL:7:26173057:26174782-26192495:26189927:26192338-26192495:-	0.346837	0.023976
ENSG00000123200;A3:13:45965432-45967504:45965429-45967504:-	0.11176	0.0434565
ENSG00000123562;A3:X:103678620-103684681:103678600-103684681:-	-0.17985	0.021978
ENSG00000123562;A3:X:103678651-103685171:103678600-103685171:-	0.0805021	0.029735
ENSG00000123562;AF:X:103685260-103686631:103686668:103685260-103687989:103688027:-	-0.67573	0.0043956
ENSG00000123562;AF:X:103685260-103686631:103686668:103685260-103687989:103688038:-	-0.446679	0.0043956
ENSG00000123562;AF:X:103685260-103686631:103686668:103685260-103687989:103688041:-	-0.595653	0
ENSG00000123562;AF:X:103685260-103686631:103686668:103685260-103687989:103688064:-	-0.296743	0.00627943
ENSG00000123562;AF:X:103685260-103686631:103686668:103685260-103687989:103688122:-	-0.585997	0
ENSG00000123562;AF:X:103685260-103686631:103686668:103685260-103687989:103688158:-	-0.585683	0
ENSG00000123562;AF:X:103685260-103686631:103686684:103685260-103687989:103688064:-	0.208304	0.00976801
ENSG00000123562;AF:X:103685260-103686631:103686705:103685260-103687989:103688027:-	-0.318832	0.00976801
ENSG00000123562;AF:X:103685260-103686631:103686705:103685260-103687989:103688041:-	-0.17985	0.021978
ENSG00000123562;AF:X:103685260-103686631:103686705:103685260-103687989:103688122:-	-0.186996	0.029735
ENSG00000123562;AF:X:103685260-103686631:103686705:103685260-103687989:103688158:-	-0.180537	0.0251177
ENSG00000123562;AF:X:103685260-103686631:103686709:103685260-103687989:103688027:-	-0.192647	0.021978
ENSG00000123562;AF:X:103685260-103686631:103686709:103685260-103687989:103688064:-	0.0888548	0.037851
ENSG00000123562;AF:X:103685260-103686631:103686816:103685260-103687989:103688027:-	-0.149319	0.021978
ENSG00000123562;AF:X:103685260-103686631:103686816:103685260-103687989:103688064:-	0.103974	0.029735
ENSG00000123562;AF:X:103685260-103686631:103686818:103685260-103687989:103688027:-	-0.0731491	0.043956
ENSG00000123562;AF:X:103685260-103686631:103686818:103685260-103687989:103688064:-	0.179575	0.00627943
ENSG00000123908;SE:8:140572932-140585119:140585311-140635485:-	-0.215102	0.035964
ENSG00000124006;AF:2:219568324-219570221:219571289:219568324-219571394:219571464:-	0.392436	0
ENSG00000124164;SE:20:58418363-58440907:58441083-58444077:+	0.284036	0.00999001
ENSG00000124193;SE:20:43458509-43459153:43459420-43459771:+	0.153854	0.003996
ENSG00000124226;SE:20:49946250-49949248:49949355-49952076:+	-0.13312	0.0424575
ENSG00000124422;A5:17:21028674-21043321:21028674-21043626:-	0.591748	0.013986
ENSG00000124422;AF:17:21028674-21042220:21042273:21028674-21043626:21043760:-	0.450094	0.013986
ENSG00000124422;AF:17:21028674-21042665:21043039:21028674-21043626:21043760:-	0.287687	0.013986
ENSG00000124486;A5:X:41229827-41230501:41229779-41230501:+	-0.163319	0.00949051
ENSG00000124783;A5:6:7289931-7295385:7289931-7295392:-	0.302669	0.014985
ENSG00000125482;SE:9:132400258-132401455:132402828-132406790:-	0.273563	0.00749251
ENSG00000125534;SE:20:63520894-63521284:63521363-63521512:+	-0.0647237	0.046953
ENSG00000125630;A5:2:112542166-112542396:112542088-112542396:+	-0.37372	0.017982
ENSG00000125676;A3:X:123696842-123697681:123696835-123697681:-	0.132669	0.0434565
ENSG00000125676;AL:X:123600561:123601338-123610918:123610198:123610293-123610918:-	-0.305477	0.017982
ENSG00000125676;AL:X:123600562:123601338-123610918:123610198:123610293-123610918:-	-0.420923	0
ENSG00000125676;AL:X:123600569:123603748-123610918:123610198:123610293-123610918:-	-0.393805	0.0134865
ENSG00000125676;AL:X:123601209:123601338-123610918:123601880:123603748-123610918:-	0.201646	0.0423862
ENSG00000125676;AL:X:123601209:123601338-123610918:123610198:123610293-123610918:-	-0.310062	0.0134865
ENSG00000125676;AL:X:123601880:123603748-123610918:123610198:123610293-123610918:-	-0.44232	0.0134865
ENSG00000125676;AL:X:123602100:123603748-123610918:123610198:123610293-123610918:-	-0.207536	0.0434565
ENSG00000125676;AL:X:123603449:123603748-123610918:123610198:123610293-123610918:-	-0.316699	0.0134865
ENSG00000125703;AF:1:62784135:62784225-62803719:62785233:62785260-62803719:+	-0.30719	0.011988
ENSG00000125703;AF:1:62784135:62784273-62803719:62785233:62785260-62803719:+	-0.202352	0.027972
ENSG00000125812;SE:20:23365747-23367003:23367097-23368762:+	-0.313494	0.012987
ENSG00000125944;A3:1:23341020-23344211:23341017-23344211:-	0.120381	0.037962
ENSG00000125944;SE:1:23338608-23340852:23341017-23344211:-	-0.12703	0.037962
ENSG00000126016;A3:X:112823188-112825072:112823144-112825072:-	-0.337927	0.012987
ENSG00000126249;RI:19:34404649:34404815-34404930:34404990:+	0.091599	0.045954
ENSG00000126261;AF:19:34428484:34428570-34430576:34428876:34429223-34430576:+	-0.0978232	0.046953
ENSG00000126261;SE:19:34428570-34430093:34430186-34430576:+	0.150416	0.038961
ENSG00000126261;SE:19:34428570-34430576:34430659-34431861:+	-0.170543	0.038961
ENSG00000126767;SE:X:47641475-47649921:47650026-47650423:-	0.174031	0.012987
ENSG00000126777;AL:14:55679685-55680686:55680718:55679685-55684099:55684260:+	0.588257	0.013986
ENSG00000126777;AL:14:55679685-55680686:55680718:55679685-55684099:55684576:+	0.480268	0.013986
ENSG00000126903;MX:X:154489082-154489942:154490027-154490594:154489082-154490307:154490358-154490594:-	0.424757	0.043956
ENSG00000126903;RI:X:154487306:154488496-154488584:154489082:-	0.286246	0.0499501
ENSG00000127022;A3:5:179726759-179728591:179726759-179729360:+	0.12666	0.0173826
ENSG00000127022;A5:5:179698825-179705679:179698603-179705679:+	-0.164768	0.0372485
ENSG00000127022;A5:5:179699049-179705679:179699005-179705679:+	-0.238534	0.0416459
ENSG00000127022;AF:5:179698417:179698603-179705679:179698906:179699049-179705679:+	0.516362	0
ENSG00000127022;AF:5:179698417:179698603-179705679:179698906:179699102-179705679:+	0.243768	0.00965701
ENSG00000127022;AF:5:179698417:179698603-179705679:179698988:179699102-179705679:+	0.197733	0.0265568
ENSG00000127022;AL:5:179726759-179728591:179728682:179726759-179729360:179729649:+	0.423696	0.0144855
ENSG00000127022;AL:5:179726759-179728591:179728907:179726759-179729360:179729649:+	0.653472	0
ENSG00000127481;AF:1:19076902-19077785:19077827:19076902-19077976:19081306:-	-0.514563	0.0314685
ENSG00000127837;AF:2:218269534-218269659:218269710:218269534-218269966:218270088:-	0.524101	0.0034965
ENSG00000127837;AF:2:218269534-218269659:218269710:218269534-218269966:218270116:-	0.506804	0.0034965
ENSG00000127837;AF:2:218269534-218269659:218269710:218269534-218269966:218270145:-	0.291331	0
ENSG00000127837;AF:2:218269534-218269659:218269710:218269534-218269966:218270257:-	0.150583	0.0113636
ENSG00000128272;RI:22:39520564:39520751-39521354:39521671:+	0.035605	0.0244755
ENSG00000128567;RI:7:131508951:131509028-131509365:131509585:-	-0.250721	0.014985
ENSG00000128710;SE:2:176109358-176111383:176111516-176118954:+	0.156482	0.044955
ENSG00000130024;AF:6:169721111-169723845:169724055:169721111-169725421:169725566:-	0.270544	0.034965
ENSG00000130414;AL:2:239960731:239961186-239990074:239969452:239969762-239990074:-	-0.828705	0.011988
ENSG00000130414;AL:2:239960731:239961186-239990074:239973516:239973661-239990074:-	-0.870823	0.023976
ENSG00000130702;SE:20:62310311-62310419:62310572-62310665:-	0.275079	0.014985
ENSG00000130702;SE:20:62312780-62312888:62313010-62313088:-	0.275079	0.014985
ENSG00000130723;SE:9:131473724-131474454:131476535-131477744:+	-0.130933	0.0344655
ENSG00000130723;SE:9:131492260-131494405:131494486-131495740:+	0.15403	0.0344655
ENSG00000130726;A3:19:58548776-58548862:58548776-58548886:+	0.183913	0.011988
ENSG00000130726;RI:19:58548740:58548776-58548886:58548910:+	0.190763	0.011988
ENSG00000130935;SE:17:67721526-67722580:67722637-67724049:+	0.221202	0.020979
ENSG00000131149;AF:16:85611409:85611531-85648552:85613352:85613398-85648552:+	0.509606	0.025974
ENSG00000131473;AF:17:41913900-41918880:41918962:41913900-41930358:41930542:-	-0.730761	0.003996
ENSG00000131473;AF:17:41913900-41918880:41919022:41913900-41930358:41930542:-	0.184544	0.017982
ENSG00000131473;SE:17:41893174-41896620:41896649-41897749:-	-0.111816	0.017982
ENSG00000132024;A3:19:13928030-13928124:13928030-13928127:+	0.165249	0.020979
ENSG00000132305;SE:2:86166644-86170749:86170841-86171208:-	0.320368	0.047952
ENSG00000132341;A5:12:130872629-130872836:130872126-130872836:+	0.226629	0.02997
ENSG00000132359;SE:17:2957794-2962670:2962714-2963430:+	0.292488	0.032967
ENSG00000132406;A5:4:4246343-4247601:4246343-4248106:-	0.209541	0.00949051
ENSG00000132424;AL:6:99399975:99400311-99402540:99401460:99401630-99402540:-	-0.205179	0.041958
ENSG00000132424;AL:6:99399975:99400311-99402540:99401461:99401630-99402540:-	-0.331104	0.00599401
ENSG00000132424;AL:6:99399975:99400311-99402540:99401462:99401630-99402540:-	-0.186161	0.041958
ENSG00000132424;RI:6:99403829:99403882-99404603:99404702:-	0.111392	0.041958
ENSG00000132463;A5:4:70836314-70839177:70836314-70839228:-	0.398176	0.011988
ENSG00000132463;AF:4:70836314-70838869:70839001:70836314-70839177:70839343:-	-0.346594	0.011988
ENSG00000132463;AF:4:70836314-70838869:70839001:70836314-70839471:70839897:-	-0.249999	0.0155844
ENSG00000132463;AF:4:70836314-70839177:70839343:70836314-70839471:70839945:-	0.275568	0.011988
ENSG00000132463;RI:4:70825296:70825431-70826124:70826245:-	0.187569	0.0134865
ENSG00000132475;AF:17:75779184-75779542:75779603:75779184-75779657:75779778:-	0.299577	0
ENSG00000132475;AF:17:75779184-75779542:75779603:75779184-75779657:75779779:-	0.35203	0.001998
ENSG00000132485;AL:1:71063291:71065137-71066776:71065719:71065752-71066776:-	-0.302851	0.0041625
ENSG00000132485;AL:1:71065043:71065137-71066776:71065719:71065752-71066776:-	-0.252556	0.0041625
ENSG00000132485;AL:1:71065087:71065137-71066776:71065719:71065752-71066776:-	-0.325191	0.0041625
ENSG00000132485;SE:1:71065137-71065678:71065752-71066776:-	-0.100657	0.0131119
ENSG00000132613;SE:16:70678409-70679315:70679323-70679630:-	-0.118295	0.043956
ENSG00000132680;A3:1:155916737-155917499:155916709-155917499:-	-0.140195	0.020979
ENSG00000132680;A3:1:155921628-155921861:155921527-155921861:-	-0.0626237	0.040959
ENSG00000132912;AF:5:150756487-150758116:150758520:150756487-150758859:150759035:-	-0.472147	0.025974
ENSG00000133131;A5:X:106941632-106941938:106941632-106941976:-	-0.110965	0.0404595
ENSG00000133315;SE:11:64000343-64015252:64015281-64151239:-	-0.132811	0.0499501
ENSG00000133422;A5:22:30926871-30928019:30926871-30928028:-	0.0962975	0.0274725
ENSG00000133612;RI:7:151086742:151086786-151086895:151087072:+	0.542079	0
ENSG00000133706;AF:5:146177665-146182140:146182475:146177665-146182488:146182625:-	-0.647571	0.012987
ENSG00000133997;A3:14:70593009-70593296:70592988-70593296:-	-0.145282	0.0374625
ENSG00000134086;SE:3:10142187-10146514:10146636-10149787:+	0.141578	0.025974
ENSG00000134308;AF:2:9591515-9620642:9620701:9591515-9630159:9630616:-	0.360159	0.002997
ENSG00000134333;A5:11:18394641-18396819:18394636-18396819:+	0.0888533	0.0314685
ENSG00000134333;AF:11:18394560:18394641-18396819:18396278:18396610-18396819:+	0.255182	0.00674326
ENSG00000134333;AF:11:18394562:18394636-18396819:18396278:18396610-18396819:+	0.115333	0.0224775
ENSG00000134333;AF:11:18394563:18394636-18396819:18396278:18396610-18396819:+	0.237233	0.00674326
ENSG00000134333;MX:11:18396968-18399431:18399548-18402840:18396968-18400837:18401010-18402840:+	-0.124183	0.0314685
ENSG00000134333;SE:11:18399548-18400837:18401010-18402840:+	0.0798972	0.0314685
ENSG00000134440;SE:18:57609443-57611637:57611707-57613602:-	-0.154921	0.031968
ENSG00000134684;RI:1:32781048:32781127-32781129:32781145:-	-0.0811892	0.042957
ENSG00000134779;AL:18:36777647:36780188-36798449:36796926:36797050-36798449:-	-0.490484	0.042957
ENSG00000134779;AL:18:36780027:36780188-36798449:36796072:36797050-36798449:-	0.203373	0.042957
ENSG00000134779;AL:18:36786573:36786982-36798449:36796926:36797050-36798449:-	-0.626617	0.042957
ENSG00000134779;AL:18:36786573:36787079-36798449:36796926:36797050-36798449:-	-0.329168	0.042957
ENSG00000134779;AL:18:36788693:36790151-36798449:36796926:36797050-36798449:-	-0.518994	0.042957
ENSG00000135249;A3:7:105536612-105542408:105536612-105542492:+	0.636409	0.02997
ENSG00000135316;AF:6:85641451-85642797:85642991:85641451-85643750:85643792:-	-0.241288	0.00599401
ENSG00000135316;AF:6:85641451-85642797:85643285:85641451-85643750:85643792:-	-0.168739	0.0127373
ENSG00000135390;A5:12:53672645-53676176:53672645-53676242:-	-0.36249	0.041958
ENSG00000135829;RI:1:182883139:182883216-182883320:182883368:+	0.0944019	0.0322178
ENSG00000135829;SE:1:182854178-182855577:182855713-182856532:+	0.0761678	0.0322178
ENSG00000135916;AF:2:230865268:230865403-230873417:230873231:230873338-230873417:+	0.779182	0.0454545
ENSG00000136021;A5:12:100267792-100282943:100267396-100282943:+	-0.238246	0.024975
ENSG00000136045;A3:12:107692899-107692972:107692899-107693000:+	0.18704	0.015984
ENSG00000136045;AF:12:107685802:107685971-107688448:107686042:107686137-107688448:+	0.204818	0.01998
ENSG00000136152;AL:13:45465210-45465441:45465658:45465210-45466517:45466624:+	0.455265	0.030969
ENSG00000136261;AF:7:16646134:16646304-16665437:16661223:16661252-16665437:+	-0.547166	0.020979
ENSG00000136451;A3:17:57980804-57981873:57980786-57981873:-	-0.177584	0.0344655
ENSG00000136527;AF:3:185931852-185934429:185937420:185931852-185937825:185938013:-	0.556404	0.0454545
ENSG00000136536;A5:2:159712661-159729009:159712606-159729009:+	0.171949	0.047952
ENSG00000136536;A5:2:159759358-159762880:159759335-159762880:+	-0.112665	0.047952
ENSG00000136709;AL:2:127726652:127726777-127763062:127735388:127738054-127763062:-	0.387972	0.025974
ENSG00000136731;A5:2:128091596-128097429:128091415-128097429:+	0.279654	0.0424575
ENSG00000136824;AF:9:104094326:104094477-104095324:104094564:104094838-104095324:+	-0.286487	0.014985
ENSG00000136937;SE:9:97641662-97643204:97643360-97645117:+	-0.188325	0.016983
ENSG00000137154;A5:9:19379618-19380088:19379618-19380190:-	0.0107832	0.0424575
ENSG00000137492;AF:11:76365972-76368566:76368643:76365972-76380748:76380971:-	-0.410364	0.0104895
ENSG00000137492;SE:11:76361063-76364338:76364432-76365852:-	0.123304	0.0397103
ENSG00000137693;SE:11:102206074-102209517:102209564-102223622:+	-0.299802	0.0244755
ENSG00000137818;SE:15:69453020-69453647:69453721-69455170:+	-0.0590897	0.044955
ENSG00000137992;A3:1:100211124-100214817:100210771-100214817:-	0.229556	0.0464535
ENSG00000138081;AF:2:47839769-47888626:47888719:47839769-47905489:47905568:-	-0.871773	0.00499501
ENSG00000138081;AF:2:47839769-47888626:47888719:47839769-47905489:47905793:-	-0.439099	0.00499501
ENSG00000138138;AF:10:87814612-87817795:87818160:87814612-87841187:87841343:-	-0.234556	0.0104895
ENSG00000138663;A5:4:83049989-83056926:83049984-83056926:+	0.242522	0.01998
ENSG00000138757;AF:4:75662049-75673019:75673114:75662049-75673208:75673401:-	-0.197829	0.035964
ENSG00000138802;SE:4:109473186-109481677:109481781-109491327:+	-0.280641	0.0164835
ENSG00000139146;AF:12:31298224-31326024:31326372:31298224-31327023:31327058:-	-0.251867	0.026973
ENSG00000139154;AF:12:19404066:19404124-19462510:19439674:19440370-19462510:+	0.417525	0.012987
ENSG00000139154;AF:12:19404066:19404124-19462510:19439699:19440370-19462510:+	0.284805	0.0194805
ENSG00000139154;AF:12:19404066:19404124-19462510:19440581:19440727-19462510:+	0.42606	0.012987
ENSG00000139218;AL:12:45919131:45919309-45922463:45922048:45922194-45922463:-	-0.619068	0.00999001
ENSG00000139697;A3:12:123345570-123348029:123345567-123348029:-	0.149387	0.045954
ENSG00000139718;A5:12:121817704-121817799:121817653-121817799:+	0.193672	0.0404595
ENSG00000139719;MX:12:122264199-122264712:122264804-122266307:122264199-122265636:122265725-122266307:-	-0.37782	0.034965
ENSG00000139719;SE:12:122264199-122265636:122265725-122266307:-	0.204921	0.034965
ENSG00000139977;AF:14:57390544:57390705-57396752:57391301:57391506-57396752:+	0.414031	0.02997
ENSG00000139977;SE:14:57390705-57390957:57391728-57396752:+	-0.301575	0.0312188
ENSG00000140374;AF:15:76287945-76292431:76292491:76287945-76311350:76311414:-	0.380054	0.044955
ENSG00000140391;A3:15:77056255-77070892:77055863-77070892:-	-0.306808	0.0426716
ENSG00000140391;A5:15:77056255-77070892:77056255-77071005:-	0.123191	0.0357143
ENSG00000140391;AF:15:77056255-77070892:77071109:77056255-77083847:77083984:-	-0.172657	0.034632
ENSG00000140391;AF:15:77056255-77071005:77071122:77056255-77083847:77083984:-	-0.324918	0.012987
ENSG00000140391;AL:15:77055836:77056255-77070892:77069867:77070058-77070892:-	-0.180261	0.0426716
ENSG00000140391;SE:15:77054279-77055789:77055829-77056064:-	0.133166	0.034632
ENSG00000140391;SE:15:77054279-77055789:77055863-77056064:-	0.0706594	0.0426716
ENSG00000140612;MX:15:84670782-84679226:84679287-84680713:84670782-84679932:84679969-84680713:-	0.205497	0.0247253
ENSG00000140612;SE:15:84670782-84679226:84679287-84680713:-	0.142399	0.0247253
ENSG00000141002;SE:16:89885966-89887652:89887681-89892193:+	-0.687336	0.033966
ENSG00000141279;A3:17:47569494-47577045:47569494-47577081:+	-0.508634	0.017982
ENSG00000141279;AF:17:47522945:47523063-47545909:47531216:47531555-47545909:+	-0.649742	0.0404595
ENSG00000141367;AL:17:59685808-59687001:59687147:59685808-59690636:59690826:+	-0.402535	0.00999001
ENSG00000141384;A3:18:26286499-26292231:26286499-26292246:+	0.204277	0.03996
ENSG00000141384;SE:18:26293531-26295195:26295314-26315229:+	-0.14899	0.045954
ENSG00000141425;AL:18:35989824:35993300-36026900:36025599:36025678-36026900:-	-0.165724	0.0202298
ENSG00000141425;AL:18:35993040:35993300-36026900:36025599:36025678-36026900:-	-0.213321	0.0202298
ENSG00000141428;A5:18:35972907-35974896:35972840-35974896:+	-0.0985445	0.028971
ENSG00000141428;SE:18:35975095-35977410:35977600-35978835:+	0.0836607	0.028971
ENSG00000141429;SE:18:35654801-35659858:35659930-35663628:+	0.150557	0.032967
ENSG00000141446;SE:18:21540009-21540577:21540700-21560859:-	-0.195692	0.024975
ENSG00000141458;A3:18:23529727-23533355:23529354-23533355:-	0.574844	0.0377622
ENSG00000141458;AL:18:23506184:23506642-23533355:23529293:23529354-23533355:-	0.696743	0.0377622
ENSG00000141458;AL:18:23522315:23522906-23533355:23529293:23529354-23533355:-	0.406454	0.0377622
ENSG00000141458;AL:18:23529293:23529354-23533355:23531437:23532284-23533355:-	-0.208782	0.0384615
ENSG00000141458;AL:18:23529293:23529354-23533355:23531722:23532284-23533355:-	-0.689637	0.0377622
ENSG00000141458;AL:18:23529293:23529354-23533355:23531946:23532284-23533355:-	-0.693032	0.0377622
ENSG00000141867;AF:19:15273133-15280264:15280451:15273133-15331836:15331906:-	-0.174469	0.047952
ENSG00000141867;AF:19:15273133-15331836:15331906:15273133-15332290:15332443:-	0.37826	0.047952
ENSG00000141867;AF:19:15273133-15331836:15331906:15273133-15332290:15332540:-	0.29587	0.047952
ENSG00000142039;AF:19:41310189:41310356-41316384:41310801:41311015-41316384:+	-0.137626	0.012987
ENSG00000142166;AF:21:33324477:33324638-33335524:33324973:33325131-33335524:+	-0.109495	0.034965
ENSG00000142208;AF:14:104792722-104794119:104794191:104792722-104795484:104795679:-	0.41263	0.00899101
ENSG00000142208;AL:14:104769392:104769626-104770745:104770341:104770420-104770745:-	-0.440381	0.00899101
ENSG00000143013;AF:1:87328468:87329244-87332013:87331668:87331814-87332013:+	0.14132	0.046953
ENSG00000143061;SE:1:116604025-116606492:116606551-116607942:-	-0.226254	0.0484515
ENSG00000143079;AF:1:112396181:112396272-112412194:112396519:112396585-112412194:+	-0.157918	0.0344655
ENSG00000143252;SE:1:161323670-161328396:161328497-161340594:+	-0.0924205	0.041958
ENSG00000143252;SE:1:161328497-161339562:161339588-161340594:+	0.0918967	0.041958
ENSG00000143252;SE:1:161340655-161356677:161356840-161362329:+	0.0656115	0.043956
ENSG00000143294;A5:1:156768239-156782282:156767583-156782282:+	-0.160092	0.0194805
ENSG00000143294;AF:1:156750610:156750731-156782282:156767553:156767583-156782282:+	-0.290097	0.0194805
ENSG00000143321;A5:1:156745373-156752038:156745373-156752229:-	-0.308115	0.0038295
ENSG00000143321;AF:1:156745373-156747435:156747471:156745373-156751343:156751496:-	0.134344	0.0354229
ENSG00000143321;AF:1:156745373-156747435:156747471:156745373-156751343:156751544:-	0.209949	0.0157967
ENSG00000143321;AF:1:156745373-156747435:156747471:156745373-156751343:156751598:-	0.292889	0.0038295
ENSG00000143321;AF:1:156745373-156747435:156747471:156745373-156752038:156752233:-	0.532456	0.0038295
ENSG00000143321;AF:1:156745373-156747435:156747471:156745373-156752229:156752448:-	0.235924	0.00820608
ENSG00000143321;AF:1:156745373-156751343:156751496:156745373-156752038:156752233:-	0.146966	0.0298701
ENSG00000143321;AF:1:156745373-156751343:156751544:156745373-156752038:156752233:-	0.136334	0.0354229
ENSG00000143321;AF:1:156745373-156751343:156751598:156745373-156752038:156752233:-	0.285396	0.0038295
ENSG00000143321;AF:1:156745373-156751343:156751744:156745373-156752038:156752233:-	0.498295	0.0038295
ENSG00000143321;AF:1:156745373-156751343:156751744:156745373-156752229:156752448:-	0.100671	0.0298701
ENSG00000143321;RI:1:156742110:156743012-156743171:156743455:-	-0.285396	0.0038295
ENSG00000143374;AF:1:150491458:150491511-150492411:150491589:150491662-150492411:+	-0.373082	0.048951
ENSG00000143398;AF:1:151198554:151199081-151215962:151213517:151213547-151215962:+	0.545652	0.017982
ENSG00000143476;AL:1:212101084-212102842:212104594:212101084-212107355:212107400:+	-0.140385	0.034965
ENSG00000143476;AL:1:212101084-212102842:212105006:212101084-212107355:212107400:+	-0.259469	0.011988
ENSG00000143543;A3:1:153977013-153977170:153976922-153977170:-	-0.247548	0.014985
ENSG00000143569;AF:1:154220179:154220244-154225084:154220885:154220975-154225084:+	-0.258925	0.0172328
ENSG00000143569;AF:1:154220885:154220975-154225084:154221328:154221396-154225084:+	0.334506	0.0114885
ENSG00000143753;AF:1:224175756:224175947-224189577:224183675:224183831-224189577:+	-0.475283	0.0424575
ENSG00000143756;MX:1:224130581-224134074:224134212-224157352:224130581-224153142:224153337-224157352:+	-0.219354	0.0434565
ENSG00000143756;SE:1:224130581-224134074:224134212-224153142:+	-0.18587	0.0314685
ENSG00000143761;AF:1:228082730:228082765-228097078:228082789:228082850-228097078:+	-0.513216	0
ENSG00000143761;AF:1:228082789:228082850-228097078:228083085:228083512-228097078:+	0.413309	0.027972
ENSG00000143761;AF:1:228082789:228082850-228097078:228088116:228088277-228097078:+	0.543382	0
ENSG00000143761;AF:1:228082789:228082850-228097078:228090488:228091071-228097078:+	0.518326	0.00932401
ENSG00000143761;SE:1:228082850-228096451:228096504-228097078:+	-0.232668	0.027972
ENSG00000143952;A3:2:63981887-63983864:63981851-63983864:-	0.321056	0.023976
ENSG00000144034;AL:2:73729234:73729305-73730560:73729830:73730029-73730560:-	0.292405	0.0137363
ENSG00000144034;AL:2:73729234:73729305-73730560:73729890:73730029-73730560:-	0.354795	0.0137363
ENSG00000144043;SE:2:70989816-70991830:70991983-70993696:-	-0.123136	0.036963
ENSG00000144381;AF:2:197498850-197499782:197499817:197498850-197500160:197500274:-	0.322404	0.021645
ENSG00000144381;AF:2:197498850-197499782:197499822:197498850-197500160:197500274:-	0.429766	0.0194805
ENSG00000144381;AF:2:197498850-197499782:197499879:197498850-197500160:197500274:-	0.387524	0
ENSG00000144597;SE:3:15430007-15432087:15432223-15434348:+	-0.153167	0.0214785
ENSG00000144713;A3:3:12840341-12841494:12840242-12841494:-	0.0622035	0.0314685
ENSG00000144724;SE:3:62218983-62231225:62231311-62243807:+	-0.246613	0.0254745
ENSG00000145703;AF:5:76674522:76674709-76683115:76677154:76677350-76683115:+	-0.780371	0.0174825
ENSG00000145703;SE:5:76674709-76677218:76677350-76683115:+	0.348153	0.0297203
ENSG00000145734;SE:5:71562520-71562775:71562895-71564754:+	-0.290115	0.023976
ENSG00000145907;AF:5:151771954:151772036-151786572:151772279:151772668-151786572:+	0.306678	0.037296
ENSG00000145907;SE:5:151791062-151792045:151792201-151795479:+	-0.242739	0.037296
ENSG00000145907;SE:5:151791062-151794159:151794249-151795479:+	-0.173174	0.037296
ENSG00000146007;AF:5:140698680:140698831-140700819:140700464:140700478-140700819:+	0.292963	0.0284715
ENSG00000146232;SE:6:44261848-44262560:44262662-44264982:-	-0.248827	0.0334665
ENSG00000146278;A5:6:89081434-89083753:89080973-89083753:+	0.157835	0.041958
ENSG00000146278;AF:6:89080751:89080973-89083753:89081836:89082735-89083753:+	-0.18243	0.0442058
ENSG00000146410;SE:6:136244869-136249037:136249153-136250264:-	-0.487034	0.017982
ENSG00000146842;SE:7:130175609-130178402:130178527-130181623:-	-0.198754	0.037962
ENSG00000147155;A3:X:48521907-48523699:48521907-48523754:+	-0.248897	0.02997
ENSG00000147155;A3:X:48521907-48523754:48521907-48523923:+	0.175558	0.02997
ENSG00000147162;A3:X:71533336-71536178:71533336-71536208:+	-0.166597	0.00699301
ENSG00000147162;RI:X:71544567:71544635-71547907:71548023:+	0.169328	0.00699301
ENSG00000147180;AF:X:85244084:85244191-85245903:85244765:85244887-85245903:+	0.254718	0.042957
ENSG00000147180;RI:X:85246930:85247183-85247547:85247651:+	-0.254718	0.042957
ENSG00000147180;SE:X:85246022-85246930:85247183-85247547:+	0.203041	0.042957
ENSG00000147224;SE:X:107639478-107640902:107641000-107642366:+	-0.128081	0.017982
ENSG00000147548;A5:8:38279681-38281467:38279681-38281500:-	-0.249061	0.0287712
ENSG00000147548;AF:8:38348215-38380610:38380821:38348215-38381590:38381731:-	-0.740492	0.026973
ENSG00000147548;AF:8:38348215-38380610:38380821:38348215-38381799:38381846:-	-0.506897	0.026973
ENSG00000147548;AF:8:38348215-38381590:38381731:38348215-38381799:38381846:-	0.444166	0.0287712
ENSG00000147548;AF:8:38348215-38381590:38381731:38348215-38381799:38382272:-	0.208166	0.026973
ENSG00000148110;A3:9:94456337-94458315:94456337-94458322:+	-0.201448	0.0104895
ENSG00000148110;A3:9:94458464-94459160:94458464-94459161:+	-0.201448	0.0104895
ENSG00000148358;SE:9:130107539-130110370:130110426-130124915:+	-0.219647	0.023976
ENSG00000148481;SE:10:15837318-15837542:15837633-15838228:-	0.112486	0.036963
ENSG00000148481;SE:10:15837318-15838228:15838279-15841426:-	-0.1875	0.012987
ENSG00000148773;A3:10:128101701-128102579:128101625-128102579:-	0.0917825	0.0384615
ENSG00000148773;SE:10:128113602-128114928:128116007-128116491:-	0.274791	0.00599401
ENSG00000149273;AL:11:75404868-75405614:75405680:75404868-75421727:75422280:+	-0.321239	0.02997
ENSG00000150753;AF:5:10250360:10250445-10254145:10250537:10250893-10254145:+	0.435014	0.041958
ENSG00000150753;SE:5:10254205-10254766:10254838-10255955:+	0.331257	0.0104895
ENSG00000150768;A5:11:112025751-112026198:112025624-112026198:+	-0.0980874	0.0334665
ENSG00000151012;SE:4:138180790-138182297:138182393-138183202:-	-0.176964	0.033966
ENSG00000151012;SE:4:138183305-138185121:138185244-138214585:-	-0.176964	0.033966
ENSG00000151208;SE:10:77820018-77821082:77822101-77824384:-	0.339407	0.023976
ENSG00000151233;SE:12:42119171-42129759:42129851-42144426:-	-0.256625	0.0174825
ENSG00000151474;AF:10:13858912-13891624:13891729:13858912-13892245:13892296:-	1	0
ENSG00000151725;SE:4:184697803-184700820:184700881-184702089:-	-0.191545	0.021978
ENSG00000151893;SE:10:118691403-118693702:118693749-118695141:-	0.238342	0.0154845
ENSG00000152102;A5:2:131082657-131093214:131082657-131093332:-	0.194247	0.00549451
ENSG00000152253;AL:2:168834132:168834222-168873585:168870894:168871555-168873585:-	0.161204	0.038961
ENSG00000152332;AF:1:162497251:162497296-162499955:162497805:162498268-162499955:+	-0.426997	0.0437063
ENSG00000152332;AF:1:162497251:162497296-162499955:162497843:162498268-162499955:+	-0.317165	0.02997
ENSG00000152520;SE:13:28177935-28197185:28197346-28220231:+	0.176338	0.01998
ENSG00000152558;AF:11:102448868-102451202:102451231:102448868-102452524:102452552:-	0.333333	0.023976
ENSG00000152558;AF:11:102448868-102451202:102451231:102448868-102452524:102453044:-	0.230533	0.023976
ENSG00000152661;AF:6:121435577:121435832-121446832:121437382:121437415-121446832:+	0.797098	0.0224775
ENSG00000152661;AF:6:121437382:121437415-121446832:121437499:121437725-121446832:+	-0.744879	0.0362138
ENSG00000152904;AF:1:235327350:235327498-235335242:235328399:235328498-235335242:+	-0.332217	0.00499501
ENSG00000152904;AF:1:235328399:235328498-235335242:235328570:235328778-235335242:+	0.293445	0.0124875
ENSG00000153187;A3:1:244854503-244854973:244846706-244854973:-	-0.239874	0.0327672
ENSG00000153187;A5:1:244859374-244860335:244859374-244860353:-	0.0946473	0.0330823
ENSG00000153187;A5:1:244859374-244860353:244859374-244860358:-	-0.434525	0
ENSG00000153187;AF:1:244862730-244863617:244863653:244862730-244863674:244864091:-	0.434525	0
ENSG00000153187;AF:1:244862730-244863617:244863653:244862730-244863674:244864531:-	0.20088	0.0327672
ENSG00000153187;AL:1:244846625:244846706-244854973:244850297:244854503-244854973:-	0.296302	0.0327672
ENSG00000153187;AL:1:244846625:244846706-244854973:244850300:244854503-244854973:-	0.152503	0.0327672
ENSG00000153187;AL:1:244846625:244846706-244854973:244853406:244854503-244854973:-	0.264875	0.0255994
ENSG00000153187;AL:1:244846625:244846706-244854973:244853467:244854503-244854973:-	0.217276	0.0330823
ENSG00000153187;AL:1:244846625:244846706-244854973:244853690:244854503-244854973:-	0.312389	0.0330823
ENSG00000153187;AL:1:244846625:244846706-244854973:244853939:244854503-244854973:-	0.434573	0.00682651
ENSG00000153187;SE:1:244846706-244847002:244847053-244848788:-	0.141941	0.0327672
ENSG00000153187;SE:1:244846706-244848788:244848856-244854973:-	-0.235264	0.0327672
ENSG00000153317;SE:8:130159964-130160785:130160793-130167536:-	-0.316322	0.023976
ENSG00000153560;SE:3:33396280-33396745:33396878-33397045:-	0.177501	0.031968
ENSG00000153976;AF:17:13496818-13555943:13556043:13496818-13600531:13601927:-	-0.172725	0.048951
ENSG00000154380;AF:1:225567414-225580167:225580257:225567414-225652686:225652699:-	0.453233	0
ENSG00000154380;AF:1:225567414-225580167:225580257:225567414-225652686:225652716:-	0.552892	0
ENSG00000154380;AF:1:225567414-225580167:225580257:225567414-225652686:225653045:-	0.194975	0.00674326
ENSG00000154380;AF:1:225567414-225580167:225580257:225567414-225652686:225653142:-	0.555443	0.002997
ENSG00000154380;SE:1:225501070-225504991:225505053-225507951:-	-0.117032	0.0197802
ENSG00000154839;A5:18:50375239-50375820:50375194-50375820:+	0.244272	0.032967
ENSG00000155506;AF:5:154712902:154713130-154790325:154755575:154756193-154790325:+	-0.204792	0.048951
ENSG00000155868;AF:5:157139448-157142401:157142775:157139448-157142820:157143184:-	-0.294994	0.0254745
ENSG00000156504;A3:X:134772283-134781821:134771354-134781821:-	0.172317	0.047952
ENSG00000156504;AL:X:134769567:134771354-134781821:134771574:134772283-134781821:-	-0.282798	0.047952
ENSG00000156504;AL:X:134769567:134771354-134781821:134772101:134772283-134781821:-	-0.295888	0.047952
ENSG00000156508;A5:6:73520056-73521000:73520056-73521507:-	0.08749	0.038961
ENSG00000156735;SE:8:38177139-38192688:38192795-38207512:+	-0.142171	0.042957
ENSG00000157827;SE:2:152619718-152622537:152622557-152625438:+	-0.271244	0.012987
ENSG00000157827;SE:2:152640914-152643419:152643544-152647796:+	-0.271244	0.012987
ENSG00000158042;A5:11:6682402-6682747:6682402-6683123:-	-0.197544	0.014985
ENSG00000158042;SE:11:6682402-6682747:6682815-6683123:-	-0.185924	0.014985
ENSG00000158805;AF:16:89720985:89721276-89722531:89721544:89721845-89722531:+	-0.303457	0.0424575
ENSG00000158805;AF:16:89721007:89721276-89722531:89721573:89721845-89722531:+	0.639417	0.0424575
ENSG00000158805;AF:16:89721160:89721276-89722531:89721573:89721845-89722531:+	0.761905	0.0424575
ENSG00000159063;AF:11:78127436-78138710:78139258:78127436-78139494:78139653:-	-0.335025	0.034965
ENSG00000159063;AL:11:78100942:78101195-78103980:78102894:78102948-78103980:-	-0.219041	0.041958
ENSG00000159063;AL:11:78100946:78101195-78103980:78102894:78102948-78103980:-	-0.457787	0.034965
ENSG00000159082;A3:21:32634884-32638908:32634881-32638908:-	-0.555202	0.0472028
ENSG00000159082;SE:21:32631801-32634861:32634884-32638908:-	-0.35028	0.0472028
ENSG00000159086;A5:21:32751218-32755213:32751218-32755230:-	0.111209	0.045954
ENSG00000159128;A3:21:33403616-33410836:33403616-33410841:+	0.41717	0.0131119
ENSG00000159128;SE:21:33403616-33410836:33410892-33414888:+	-0.309781	0.00699301
ENSG00000159128;SE:21:33403616-33410841:33410892-33414888:+	-0.543237	0.0034965
ENSG00000159128;SE:21:33410892-33411445:33411575-33414888:+	0.611653	0.00699301
ENSG00000159140;AF:21:33571735:33571788-33572551:33571869:33571903-33572551:+	0.246549	0.0224775
ENSG00000159140;SE:21:33546379-33549476:33555391-33557156:+	0.419186	0.00749251
ENSG00000159228;AL:21:36071057-36071194:36071216:36071057-36072446:36073166:+	0.174051	0.026973
ENSG00000159348;SE:1:202965993-202966528:202966600-202966749:-	-0.250978	0.0224775
ENSG00000159399;AF:2:74833981:74834643-74854293:74835170:74835338-74854293:+	0.1218	0.034965
ENSG00000160094;AF:1:33256545:33256654-33276100:33270575:33270612-33276100:+	0.273454	0.00899101
ENSG00000160201;MX:21:43095743-43100453:43100519-43104315:43095743-43101366:43101432-43104315:-	-0.14215	0.017982
ENSG00000160201;SE:21:43095743-43100453:43100519-43101366:-	-0.252362	0.017982
ENSG00000160214;SE:21:43789762-43791016:43791056-43791350:+	0.209785	0.0374625
ENSG00000160216;AF:21:43865186:43865345-43903957:43882544:43882615-43903957:+	-0.241596	0.0324675
ENSG00000160710;AF:1:154602626-154607992:154608248:154602626-154627954:154627976:-	0.421028	0.0174825
ENSG00000160710;AF:1:154602626-154627855:154627912:154602626-154627954:154627976:-	0.452402	0.0174825
ENSG00000160877;AF:19:13118103:13118131-13135200:13118337:13118454-13135200:+	0.1226	0.0284715
ENSG00000160888;A3:19:13150552-13152944:13150552-13153097:+	-0.123782	0.017982
ENSG00000160957;SE:8:144512324-144512392:144512561-144512642:-	0.190233	0.0454545
ENSG00000161547;A3:17:76736464-76736799:76736443-76736799:-	-0.107043	0.03996
ENSG00000161904;A5:6:33786774-33788381:33786774-33788775:-	0.29248	0.014985
ENSG00000161904;AF:6:33786774-33786874:33787097:33786774-33788775:33789125:-	0.642444	0.014985
ENSG00000162337;SE:11:68439916-68445573:68445686-68446436:+	-0.247174	0.011988
ENSG00000162377;AF:1:52692867-52697909:52698068:52692867-52698221:52698366:-	0.187064	0.016983
ENSG00000162378;SE:1:52802139-52805471:52805524-52813536:+	0.225482	0.0294705
ENSG00000162521;AF:1:32651148:32651322-32651914:32651356:32651432-32651914:+	-0.425632	0
ENSG00000162521;AF:1:32651178:32651322-32651914:32651356:32651432-32651914:+	-0.328984	0.0412088
ENSG00000162521;AF:1:32651210:32651322-32651914:32651356:32651432-32651914:+	-0.245363	0.0131868
ENSG00000162521;AF:1:32651217:32651322-32651914:32651356:32651432-32651914:+	-0.257984	0.0131868
ENSG00000162521;AF:1:32651218:32651322-32651914:32651487:32651715-32651914:+	0.333333	0.040293
ENSG00000162521;AF:1:32651226:32651322-32651914:32651356:32651432-32651914:+	-0.34467	0.0282575
ENSG00000162521;AF:1:32651234:32651322-32651914:32651356:32651432-32651914:+	-0.366607	0.0131868
ENSG00000162521;AF:1:32651278:32651322-32651914:32651356:32651432-32651914:+	-0.353183	0.0282575
ENSG00000162521;AF:1:32651356:32651432-32651914:32651487:32651715-32651914:+	0.333333	0.040293
ENSG00000162521;AL:1:32672901-32679640:32680040:32672901-32680526:32680657:+	0.366607	0.0131868
ENSG00000162601;MX:1:58667921-58668430:58668566-58668984:58667921-58668632:58668682-58668984:-	0.131782	0.0384615
ENSG00000162607;AF:1:62436304:62436562-62439799:62436655:62437400-62439799:+	-0.139038	0.027972
ENSG00000162613;AF:1:77944269-77945506:77945895:77944269-77946530:77946576:-	0.209099	0.00899101
ENSG00000162613;SE:1:77944269-77945506:77945642-77946530:-	0.122034	0.0314685
ENSG00000162642;AL:1:85251968:85252702-85258524:85257443:85257471-85258524:-	-0.108496	0.044955
ENSG00000162702;A3:1:200409723-200409946:200409719-200409946:-	0.180423	0.013986
ENSG00000162733;AF:1:162632011:162632093-162655211:162632470:162632631-162655211:+	-0.57972	0.0174825
ENSG00000162734;AF:1:160205337:160205522-160211543:160211287:160211314-160211543:+	-0.139134	0.023976
ENSG00000162772;AL:1:212618234-212619046:212619266:212618234-212619358:212619746:+	-0.365234	0.035964
ENSG00000163125;SE:1:150441023-150441881:150441958-150443231:+	0.127145	0.0334665
ENSG00000163156;A5:1:151166252-151166471:151166203-151166471:+	-0.112179	0.0474525
ENSG00000163156;AF:1:151156664:151156722-151166471:151166079:151166252-151166471:+	0.165943	0.0324675
ENSG00000163214;SE:2:38802915-38806559:38806693-38813821:-	0.270814	0.0424575
ENSG00000163257;AL:4:17804312:17804756-17810447:17809425:17809692-17810447:-	0.155948	0.0384615
ENSG00000163349;A3:1:113963521-113966130:113963521-113966133:+	0.380507	0.014985
ENSG00000163510;AF:2:179993454-180006867:180007053:179993454-180007070:180007113:-	-0.138969	0.0184815
ENSG00000163584;A3:3:170868201-170868298:170868134-170868298:-	-0.1235	0.031968
ENSG00000163584;A3:3:170868390-170870159:170868387-170870159:-	-0.101591	0.031968
ENSG00000163597;AF:17:76557766:76557857-76561288:76558463:76558600-76561288:+	-0.24322	0.0464535
ENSG00000163597;AF:17:76557770:76557857-76561288:76558463:76558600-76561288:+	-0.185612	0.0314685
ENSG00000163597;SE:17:76557857-76558374:76558600-76558945:+	0.309411	0.017982
ENSG00000163635;AF:3:63898399:63898497-63912588:63911929:63912181-63912588:+	-0.438925	0.0104895
ENSG00000163635;SE:3:63996483-63997621:63997687-63999450:+	-0.451419	0.0104895
ENSG00000163681;AF:3:57864586:57864716-57896511:57890041:57890100-57896511:+	0.602159	0.037296
ENSG00000163681;AF:3:57864586:57864716-57896511:57890057:57890100-57896511:+	0.624324	0.037296
ENSG00000163681;AF:3:57864586:57864716-57896511:57896239:57896371-57896511:+	0.603188	0.037296
ENSG00000163681;SE:3:57864716-57890041:57890100-57896511:+	-0.505945	0.0454545
ENSG00000163811;AF:2:28894643:28894923-28901987:28895804:28895861-28901987:+	-0.162254	0.00749251
ENSG00000163811;AF:2:28895086:28895353-28901987:28895804:28895861-28901987:+	-0.315271	0.0247253
ENSG00000163902;A3:3:128644650-128644919:128644646-128644919:-	-0.549634	0.00899101
ENSG00000163902;AF:3:128644983-128650540:128650820:128644983-128680754:128681075:-	0.609602	0.0164835
ENSG00000163902;AL:3:128638038:128638105-128644535:128641046:128641134-128644535:-	0.549634	0.00899101
ENSG00000163931;A3:3:53235174-53240251:53235064-53240251:-	0.218679	0.017982
ENSG00000163938;A3:3:52688192-52689050:52688192-52689074:+	0.128997	0.033966
ENSG00000163950;MX:4:1700070-1703596:1703700-1712130:1700070-1711874:1711990-1712130:-	-0.631779	0.001998
ENSG00000163950;SE:4:1703700-1711874:1711990-1712130:-	0.272876	0.001998
ENSG00000163960;SE:3:196403019-196407246:196407393-196432327:-	-0.287847	0.018981
ENSG00000164070;AF:4:127782322:127782657-127794077:127783549:127783680-127794077:+	0.190013	0.023976
ENSG00000164070;SE:4:127795908-127798587:127798709-127801138:+	-0.138511	0.023976
ENSG00000164109;SE:4:120060977-120061975:120062095-120065672:-	0.0960144	0.043956
ENSG00000164111;SE:4:121683477-121686288:121686372-121696581:-	0.425417	0.01998
ENSG00000164163;A3:4:145098419-145104386:145098419-145104389:+	-0.202111	0.017982
ENSG00000164442;AF:6:139373952-139374132:139374213:139373952-139374264:139374362:-	-0.45732	0.034965
ENSG00000164442;AF:6:139373952-139374132:139374213:139373952-139374413:139374605:-	-0.623036	0.0024975
ENSG00000164442;AF:6:139373952-139374132:139374213:139373952-139374413:139374620:-	-0.174042	0.0162338
ENSG00000164442;AF:6:139373952-139374264:139374362:139373952-139374413:139374605:-	-0.261645	0.0468282
ENSG00000164466;A3:5:175492267-175509032:175492267-175509061:+	-0.170677	0.0404595
ENSG00000164548;AF:7:23521840-23531417:23531680:23521840-23531789:23532041:-	0.197545	0.044955
ENSG00000164548;SE:7:23521840-23522121:23522432-23531789:-	0.206118	0.044955
ENSG00000164611;AF:5:160421855:160421891-160422302:160421904:160422155-160422302:+	0.445254	0.00749251
ENSG00000164694;SE:6:159226580-159229815:159230003-159231882:+	0.556453	0.0454545
ENSG00000164713;AF:7:98252379:98252528-98282351:98281675:98281937-98282351:+	-0.185636	0.034965
ENSG00000164823;A5:8:89902125-89909567:89901911-89909567:+	0.370816	0.02331
ENSG00000164823;AF:8:89901849:89901911-89909567:89902534:89902837-89909567:+	-0.456137	0.02331
ENSG00000164823;AF:8:89901849:89901911-89909567:89902761:89902837-89909567:+	-0.579427	0.02331
ENSG00000164919;AF:8:99892052-99893013:99893135:99892052-99893639:99893707:-	0.350838	0.0291375
ENSG00000164919;AF:8:99892052-99893319:99893623:99892052-99893639:99893707:-	0.32294	0.0291375
ENSG00000164919;AF:8:99892052-99893443:99893622:99892052-99893639:99893707:-	0.319849	0.0291375
ENSG00000164924;A5:8:100948900-100951186:100948900-100951235:-	0.631345	0
ENSG00000164924;AF:8:100948900-100950406:100950557:100948900-100951186:100951276:-	-0.4567	0.0344655
ENSG00000164924;AF:8:100948900-100950909:100950996:100948900-100951186:100951276:-	-0.589263	0.022977
ENSG00000164924;AF:8:100948900-100951186:100951276:100948900-100951456:100951595:-	0.789031	0
ENSG00000164924;AF:8:100948900-100951186:100951276:100948900-100951929:100952619:-	0.558444	0.021541
ENSG00000164924;AF:8:100948900-100951186:100951276:100948900-100952850:100952993:-	0.474479	0
ENSG00000164924;AF:8:100948900-100951186:100951276:100948900-100953269:100953341:-	0.309881	0.0172328
ENSG00000164924;AF:8:100948900-100951235:100951449:100948900-100951456:100951594:-	-0.410662	0.0172328
ENSG00000164924;AF:8:100948900-100951456:100951594:100948900-100952850:100952993:-	0.376796	0.00861638
ENSG00000164924;AF:8:100948900-100951456:100951594:100948900-100953269:100953341:-	0.292267	0.0196946
ENSG00000164944;SE:8:94490082-94491578:94491909-94492652:-	0.213746	0.0324675
ENSG00000165119;AF:9:83978452-83980153:83980190:83978452-83980503:83980604:-	0.163704	0.034965
ENSG00000165156;AF:8:123267386-123274122:123274487:123267386-123275340:123275541:-	-0.484601	0.020979
ENSG00000165156;AF:8:123267386-123274217:123274495:123267386-123275340:123275541:-	-0.350485	0.020979
ENSG00000165288;A5:X:80682628-80684010:80682628-80684090:-	-0.214504	0.0414585
ENSG00000165417;AF:14:81216514-81220489:81220922:81216514-81221148:81221231:-	-0.317641	0.0237263
ENSG00000165417;AF:14:81216514-81220489:81220952:81216514-81221148:81221231:-	-0.505745	0.0237263
ENSG00000165476;SE:10:63599283-63599670:63599712-63610187:+	0.217578	0.0284715
ENSG00000165487;SE:13:21514418-21515534:21515560-21521245:-	0.201056	0.020979
ENSG00000165629;SE:10:7802854-7806974:7807010-7807659:+	-0.0837446	0.0494505
ENSG00000166004;A5:11:93700186-93702460:93696854-93702460:+	0.348171	0.02997
ENSG00000166004;SE:11:93702637-93702776:93702919-93706745:+	0.29798	0.02997
ENSG00000166024;SE:10:98163397-98208101:98209899-98231512:+	0.281746	0.02997
ENSG00000166033;AF:10:122458551:122458709-122488902:122461525:122462124-122488902:+	-0.441651	0.013986
ENSG00000166037;AF:11:95790533:95790743-95799232:95795542:95795559-95799232:+	0.453269	0
ENSG00000166165;A3:14:103522505-103522766:103522476-103522766:-	0.11378	0.00974026
ENSG00000166165;A5:14:103522177-103522301:103522177-103522438:-	0.128233	0.00974026
ENSG00000166165;AF:14:103520311-103520469:103520728:103520311-103521263:103521322:-	0.205498	0.00974026
ENSG00000166165;AF:14:103520311-103521073:103521101:103520311-103521263:103521322:-	0.288213	0.00974026
ENSG00000166165;RI:14:103522023:103522177-103522438:103522505:-	0.104121	0.0246753
ENSG00000166170;AF:14:103561192-103562100:103562318:103561192-103562616:103562831:-	-0.582721	0.017982
ENSG00000166181;A3:11:43335994-43342428:43335994-43342433:+	0.148873	0.0494505
ENSG00000166188;AF:16:57998522-57999493:57999858:57998522-58000401:58000453:-	-0.261545	0.0214785
ENSG00000166197;SE:10:102152530-102158049:102158214-102159193:+	0.348347	0.020979
ENSG00000166233;SE:15:72475014-72496791:72496858-72518067:+	-0.294174	0.0274725
ENSG00000166471;SE:11:9283593-9286455:9286593-9287702:-	-0.236081	0.026973
ENSG00000166483;AF:11:9573681:9574509-9575888:9574687:9575375-9575888:+	0.2304	0.00899101
ENSG00000166508;RI:7:100099023:100099203-100099279:100099403:-	-0.153288	0.037962
ENSG00000166716;A5:15:84790883-84797869:84790872-84797869:+	-0.198646	0.0184815
ENSG00000166823;A5:15:89750227-89750509:89750227-89751024:-	0.213262	0.0354645
ENSG00000166831;AF:15:64751638-64761131:64761217:64751638-64775233:64775587:-	-0.241301	0.031968
ENSG00000166912;A3:15:30943072-30947130:30941253-30947130:-	-0.8402	0.0324675
ENSG00000166986;AF:12:57488091:57488199-57489019:57488212:57488661-57489019:+	0.551715	0.015984
ENSG00000166986;AL:12:57489109-57489267:57489283:57489109-57489896:57489911:+	-0.551715	0.015984
ENSG00000166986;AL:12:57489109-57489267:57489610:57489109-57489896:57489911:+	-0.575441	0.015984
ENSG00000166986;SE:12:57489109-57489267:57489558-57489896:+	-0.39347	0.023976
ENSG00000167005;AF:16:56447989-56451087:56451375:56447989-56452150:56452199:-	-0.168951	0.03996
ENSG00000167526;A3:16:89560712-89560940:89560712-89561227:+	0.135957	0.011988
ENSG00000167526;SE:16:89560712-89560940:89561063-89561227:+	0.0980448	0.011988
ENSG00000167526;SE:16:89560712-89560954:89561063-89561227:+	0.201461	0
ENSG00000167548;A5:12:49043998-49044191:49043998-49044200:-	0.161245	0.046953
ENSG00000167548;SE:12:49022875-49024053:49024100-49024578:-	-0.16422	0.046953
ENSG00000167635;SE:19:36215196-36218122:36218195-36228748:+	-0.105051	0.024975
ENSG00000167978;A3:16:2769284-2769628:2769284-2769862:+	0.499215	0.0127373
ENSG00000167978;RI:16:2770858:2771049-2771369:2771410:+	0.39136	0.0127373
ENSG00000168028;A3:3:39406764-39407603:39406764-39407621:+	0.105833	0.00599401
ENSG00000168092;AL:11:117163892-117167421:117171048:117163892-117175906:117176422:+	-0.108641	0.044955
ENSG00000168092;SE:11:117163892-117171622:117171746-117175906:+	-0.392339	0.044955
ENSG00000168175;SE:14:55051803-55061680:55061701-55062618:+	-0.177505	0.023976
ENSG00000168374;A3:3:57584060-57584384:57584007-57584384:-	0.23975	0.00499501
ENSG00000168374;A3:3:57584060-57584384:57584032-57584384:-	0.391205	0.00499501
ENSG00000168438;AL:6:110228976-110229954:110230333:110228976-110253885:110254275:+	-0.457748	0.04662
ENSG00000168438;AL:6:110228976-110229954:110232215:110228976-110253885:110254275:+	-0.59954	0.00999001
ENSG00000168438;AL:6:110228976-110229954:110232223:110228976-110253885:110254275:+	-0.341824	0.010989
ENSG00000168813;SE:19:32345783-32347245:32347338-32352829:+	0.291337	0.018981
ENSG00000168906;AF:2:85539165:85539378-85541083:85539604:85539672-85541083:+	-0.0844746	0.0487013
ENSG00000168906;AF:2:85539165:85539378-85541083:85539642:85540000-85541083:+	-0.0696308	0.0487013
ENSG00000168906;AF:2:85539168:85539378-85541083:85539642:85540000-85541083:+	0.165746	0.023976
ENSG00000168906;RI:2:85542155:85542373-85542565:85542747:+	0.0545733	0.0487013
ENSG00000168917;A5:3:136819628-136854443:136819214-136854443:+	0.181364	0.0234765
ENSG00000168936;RI:4:1720633:1720945-1721030:1721331:-	-0.406072	0.023976
ENSG00000168994;AF:6:3738148-3738796:3738894:3738148-3751276:3751532:-	-0.706146	0.0142358
ENSG00000168994;AF:6:3738148-3738796:3738894:3738148-3751276:3752026:-	-0.300172	0.0142358
ENSG00000169045;AF:5:179623164-179623595:179623646:179623164-179624317:179624411:-	-0.330478	0.028971
ENSG00000169045;AF:5:179623164-179623595:179623669:179623164-179634065:179634440:-	0.537698	0.0217283
ENSG00000169045;AF:5:179623164-179623595:179623671:179623164-179624317:179624411:-	-0.318651	0.0217283
ENSG00000169045;AF:5:179623164-179623636:179623670:179623164-179624317:179624411:-	-0.249448	0.038628
ENSG00000169045;AF:5:179623164-179623636:179623671:179623164-179624317:179624411:-	-0.305791	0.019314
ENSG00000169045;AF:5:179623164-179623636:179623698:179623164-179624317:179624411:-	0.213768	0.028971
ENSG00000169045;AF:5:179623164-179623636:179623698:179623164-179634065:179634440:-	0.314997	0.0316048
ENSG00000169045;AF:5:179623164-179624317:179624411:179623164-179634065:179634440:-	0.3327	0.0217283
ENSG00000169045;AL:5:179617817:179617911-179620892:179618205:179618323-179620892:-	-0.598699	0
ENSG00000169045;AL:5:179617817:179617911-179620892:179619101:179619407-179620892:-	-0.273703	0.0217283
ENSG00000169045;AL:5:179618205:179618323-179620892:179619101:179619407-179620892:-	0.340486	0.0217283
ENSG00000169045;AL:5:179618205:179618323-179620892:179619469:179620037-179620892:-	0.473934	0
ENSG00000169155;SE:9:126805132-126808793:126808915-126832487:+	-0.24153	0.020979
ENSG00000169180;A3:16:28209122-28211366:28209055-28211366:-	-0.370939	0.023976
ENSG00000169223;A3:5:177332269-177334284:177332246-177334284:-	0.136402	0.0164835
ENSG00000169905;SE:1:179852811-179865436:179865854-179877239:-	0.357662	0.00799201
ENSG00000169957;AF:16:30526051-30526326:30526589:30526051-30526742:30526821:-	0.19728	0.0024975
ENSG00000169967;AF:2:127343194-127387452:127387932:127343194-127388248:127388465:-	0.21685	0.0134865
ENSG00000169972;A3:1:1309603-1309681:1309603-1309706:+	0.11332	0.038961
ENSG00000169972;SE:1:1308720-1308915:1308972-1309086:+	0.109807	0.038961
ENSG00000170089;AF:5:177832752:177832792-177876532:177875522:177875860-177876532:+	0.530533	0
ENSG00000170089;AF:5:177832752:177832792-177876532:177876255:177876328-177876532:+	0.681033	0
ENSG00000170089;SE:5:177832792-177836661:177836800-177876532:+	-0.683915	0.0128205
ENSG00000170142;AF:3:23807089:23807421-23811460:23810443:23810528-23811460:+	0.292323	0.00499501
ENSG00000170142;AF:3:23807089:23807421-23811460:23810795:23811019-23811460:+	0.213511	0.0412088
ENSG00000170248;AF:3:33798630:33798937-33812072:33811063:33811191-33812072:+	0.351747	0.0422078
ENSG00000170248;SE:3:33813628-33821955:33822082-33825187:+	-0.271244	0.0194805
ENSG00000170340;AF:2:62196113:62196355-62222212:62215518:62215615-62222212:+	0.198937	0.044955
ENSG00000170584;A3:5:163457080-163457562:163457005-163457562:-	0.197275	0.025974
ENSG00000170584;AF:5:163457610-163458995:163459490:163457610-163459862:163460055:-	0.262817	0.025974
ENSG00000170584;AF:5:163457610-163459327:163459836:163457610-163459862:163460055:-	0.2044	0.025974
ENSG00000170836;AL:17:60656841-60656932:60656964:60656841-60662995:60666280:+	0.358608	0.021978
ENSG00000171135;A3:3:9890811-9892809:9890811-9892915:+	-0.134485	0.0164835
ENSG00000171204;SE:11:85628688-85629132:85629262-85631687:+	0.157235	0.0474525
ENSG00000171204;SE:11:85628688-85631145:85631316-85631687:+	0.158667	0.0474525
ENSG00000171298;AF:17:80101556:80101625-80104555:80101704:80101890-80104555:+	0.133753	0.0487013
ENSG00000171298;SE:17:80101625-80101811:80101890-80104555:+	-0.14633	0.0487013
ENSG00000171497;A3:4:158715684-158717012:158715668-158717012:-	-0.0654714	0.037962
ENSG00000171867;A3:20:4686512-4699211:4686512-4699216:+	-0.257439	0.0499501
ENSG00000172059;AF:2:10042849:10043071-10046150:10043829:10043887-10046150:+	0.54972	0.020979
ENSG00000172059;AF:2:10043555:10043758-10046150:10043829:10043887-10046150:+	0.522938	0.0202298
ENSG00000172059;AF:2:10043829:10043887-10046150:10044175:10044451-10046150:+	-0.661281	0.0280969
ENSG00000172059;AF:2:10043829:10043887-10046150:10044245:10044451-10046150:+	-0.729966	0.0202298
ENSG00000172071;AF:2:88613853-88624746:88624929:88613853-88626967:88627576:-	-0.699672	0.001998
ENSG00000172239;AF:5:43555999-43556203:43556378:43555999-43556582:43557053:-	-0.488844	0.047952
ENSG00000172239;AF:5:43555999-43556203:43556378:43555999-43557701:43557734:-	-0.444836	0.0323676
ENSG00000172239;AF:5:43555999-43556582:43557053:43555999-43557340:43557695:-	0.445388	0.026973
ENSG00000172239;AF:5:43555999-43556582:43557079:43555999-43557701:43557734:-	-0.377515	0.020979
ENSG00000172239;AF:5:43555999-43556819:43557093:43555999-43557701:43557734:-	-0.238472	0.020979
ENSG00000172239;AF:5:43555999-43557340:43557695:43555999-43557701:43557734:-	-0.473958	0.020979
ENSG00000172292;SE:2:168765748-168766322:168766345-168769510:+	-0.186325	0.044955
ENSG00000172339;AL:1:94974407:94983306-95027129:94983550:94983633-95027129:-	-0.48141	0.0154845
ENSG00000172500;AL:11:65885331:65885821-65886322:65886107:65886138-65886322:-	-0.581224	0.035964
ENSG00000172500;SE:11:65885663-65886322:65886422-65887600:-	-0.175096	0.03996
ENSG00000172534;A3:X:153952161-153952514:153952158-153952514:-	-0.312182	0.00749251
ENSG00000172795;AL:5:112976986-112983974:112984651:112976986-112985835:112986010:+	-0.593224	0.038961
ENSG00000172845;AF:2:173956232-173962972:173963379:173956232-173963761:173963835:-	-0.367288	0.0244755
ENSG00000172845;AF:2:173956232-173963761:173963835:173956232-173964405:173964553:-	0.421403	0.0244755
ENSG00000172845;AF:2:173964553-173964851:173964885:173964553-173965165:173965702:-	0.392189	0.0244755
ENSG00000172845;SE:2:173956232-173963761:173963883-173964405:-	0.248026	0.0340909
ENSG00000172992;A5:17:45034999-45051361:45034999-45051553:-	0.220077	0.046953
ENSG00000172992;AF:17:45034999-45051361:45051517:45034999-45051553:45051610:-	-0.630015	0.01998
ENSG00000172992;AF:17:45034999-45051361:45051517:45034999-45051553:45051661:-	-0.34767	0.041292
ENSG00000172992;AF:17:45034999-45051361:45051517:45034999-45060888:45061018:-	-0.3135	0.037962
ENSG00000173230;AF:3:121730973-121749010:121749163:121730973-121749632:121749740:-	0.355269	0.043956
ENSG00000173230;AF:3:121730973-121749010:121749163:121730973-121749632:121749767:-	0.451477	0.043956
ENSG00000173473;AF:3:47772936-47781603:47781917:47772936-47782022:47782106:-	-0.315525	0
ENSG00000173598;AF:12:93377896:93378421-93394609:93378550:93378790-93394609:+	0.357047	0.047952
ENSG00000173744;A3:2:227552117-227553704:227552117-227553710:+	-0.132534	0.0424575
ENSG00000173744;SE:2:227536993-227550059:227550106-227551959:+	-0.160175	0.03996
ENSG00000173905;SE:3:168036994-168040786:168040869-168041392:-	-0.130094	0.028971
ENSG00000173933;AL:11:66640123-66646027:66646468:66640123-66652277:66652372:+	-0.262761	0.014652
ENSG00000173933;AL:11:66640123-66649736:66649930:66640123-66652277:66652372:+	-0.900128	0
ENSG00000173933;AL:11:66640123-66652277:66652372:66640123-66665856:66668374:+	0.554257	0.010989
ENSG00000173933;SE:11:66640123-66643450:66644140-66646027:+	0.122508	0.021978
ENSG00000174444;AL:15:66501399:66501504-66502612:66501785:66501873-66502612:-	0.133337	0.00499501
ENSG00000174444;SE:15:66501504-66501788:66501912-66502612:-	-0.154437	0.00499501
ENSG00000174574;MX:1:38991600-38998171:38998311-39003347:38991600-39000972:39001106-39003347:+	0.241146	0.01998
ENSG00000174574;SE:1:38998311-39000972:39001106-39003347:+	-0.163003	0.01998
ENSG00000174748;A3:3:23917173-23917837:23917173-23917850:+	0.102899	0.032967
ENSG00000174748;A3:3:23917173-23917837:23917173-23917947:+	0.120364	0.032967
ENSG00000174748;A3:3:23917173-23917837:23917173-23917973:+	0.0947249	0.0494505
ENSG00000174915;AF:11:448268:448419-460187:450327:450637-460187:+	-0.600031	0.035964
ENSG00000175265;RI:15:34386625:34386741-34387833:34387952:-	-0.267905	0.00499501
ENSG00000175582;AF:11:73730823-73760048:73760095:73730823-73760566:73761137:-	0.332948	0.03996
ENSG00000175606;A5:8:73978875-73981155:73978861-73981155:+	0.312088	0.011988
ENSG00000176171;AL:10:131966455:131968569-131970638:131969650:131970011-131970638:-	-0.123997	0.00649351
ENSG00000176358;A5:17:49844157-49847895:49844157-49847913:-	-0.541702	0.015984
ENSG00000176624;RI:18:51196567:51196777-51197288:51197320:-	0.309495	0.022977
ENSG00000176890;AF:18:657743:657947-669072:667721:667752-669072:+	0.373394	0.03996
ENSG00000178691;SE:17:31940486-31947617:31947685-31966147:+	-0.16234	0.025974
ENSG00000178966;A5:9:83981004-83999709:83980891-83999709:+	-0.162467	0.0384615
ENSG00000178996;A5:5:54519726-54543179:54519573-54543179:+	0.323893	0.014985
ENSG00000179010;A5:4:6640755-6640828:6640708-6640828:+	0.177979	0.003996
ENSG00000179119;AF:11:18616989-18634198:18634389:18616989-18634690:18634791:-	0.467073	0.012987
ENSG00000180182;A3:X:40651879-40654364:40649672-40654364:-	0.212579	0.047952
ENSG00000180182;AF:X:40729345-40735198:40735531:40729345-40735722:40735858:-	-0.215444	0.047952
ENSG00000180370;SE:3:196820567-196827196:196827333-196828319:+	-0.172126	0.036963
ENSG00000180953;AF:15:79907684-79914588:79915256:79907684-79923452:79923702:-	-0.186034	0.038961
ENSG00000182013;A5:19:46468577-46469733:46468577-46470820:-	-0.269024	0.014985
ENSG00000182208;AF:11:1480885-1486447:1486746:1480885-1501077:1501247:-	-0.556165	0.02997
ENSG00000182208;RI:11:1480393:1480486-1480725:1480885:-	0.421132	0.02997
ENSG00000182400;A5:14:39158402-39159450:39158402-39159483:-	0.217475	0.034965
ENSG00000182628;AF:17:59131367-59151769:59151801:59131367-59154956:59155177:-	0.292627	0.0284715
ENSG00000182628;AF:17:59131367-59151769:59151801:59131367-59154956:59155194:-	0.602294	0.0284715
ENSG00000182628;AF:17:59131367-59151769:59151801:59131367-59155131:59155174:-	0.386751	0.0284715
ENSG00000182628;AF:17:59131367-59151769:59151801:59131367-59155131:59155182:-	0.56484	0.0347985
ENSG00000182628;AF:17:59131367-59151769:59151801:59131367-59155131:59155248:-	0.179402	0.0284715
ENSG00000182628;AF:17:59131367-59151769:59151801:59131367-59155131:59155269:-	0.189116	0.0284715
ENSG00000182628;AL:17:59111956:59112345-59131281:59119387:59119495-59131281:-	-0.179402	0.0284715
ENSG00000182628;AL:17:59112047:59112345-59131281:59119387:59119495-59131281:-	-0.602294	0.0284715
ENSG00000182628;SE:17:59112345-59131281:59131367-59155131:-	-0.14827	0.0284715
ENSG00000182827;SE:1:226154833-226159184:226159358-226161531:-	-0.0718457	0.040959
ENSG00000182872;A5:X:47145516-47147357:47145485-47147357:+	-0.137824	0.041958
ENSG00000182979;AF:14:105468109:105468349-105469467:105469069:105469160-105469467:+	0.214747	0.0454545
ENSG00000183495;A3:12:132064886-132066774:132064886-132066795:+	0.329506	0.0104895
ENSG00000183579;AF:22:28883592:28884066-28987076:28917389:28917481-28987076:+	-0.381484	0.027972
ENSG00000183741;A3:22:38867201-38871480:38867147-38871480:-	-0.107566	0.018981
ENSG00000183763;A3:3:49844017-49844541:49843928-49844541:-	0.222329	0.031968
ENSG00000183891;AF:2:19898035-19901030:19901641:19898035-19901706:19901986:-	0.207223	0.041958
ENSG00000184009;A5:17:81510329-81510479:81510329-81510480:-	0.329508	0.016983
ENSG00000184009;AF:17:81512360-81512734:81512755:81512360-81514547:81514640:-	-0.124292	0.0481185
ENSG00000184009;AF:17:81512360-81512734:81512780:81512360-81514547:81514640:-	-0.319587	0.0481185
ENSG00000184009;AF:17:81512360-81512734:81512791:81512360-81514547:81514640:-	0.398391	0.022644
ENSG00000184009;AF:17:81512360-81512734:81512791:81512360-81523642:81523847:-	0.603034	0.022644
ENSG00000184009;AF:17:81512360-81512734:81512891:81512360-81514547:81514640:-	-0.234332	0.0481185
ENSG00000184203;SE:3:195523786-195524819:195524896-195529794:-	-0.236345	0.021978
ENSG00000184349;AF:5:107387771-107388488:107388553:107387771-107427217:107427514:-	0.615121	0.0284715
ENSG00000184445;SE:12:122615526-122617407:122617501-122618343:+	-0.288298	0.01998
ENSG00000184640;AF:17:77405077:77405140-77482144:77450737:77450786-77482144:+	0.780621	0.0234765
ENSG00000184916;A3:14:105146788-105147326:105146724-105147326:-	-0.227	0.021978
ENSG00000184986;AF:14:105526603:105526653-105528722:105527105:105527438-105528722:+	0.486226	0.00749251
ENSG00000184986;AF:14:105526603:105526653-105528722:105528624:105528661-105528722:+	0.569639	0.0014985
ENSG00000184986;AF:14:105527105:105527438-105528722:105528624:105528661-105528722:+	0.245137	0.022977
ENSG00000185009;SE:10:74138382-74138806:74138931-74150755:-	0.146612	0.028971
ENSG00000185104;AF:1:50857997-50959672:50959738:50857997-50959767:50959793:-	0.191035	0.0194805
ENSG00000185222;SE:X:103356606-103357083:103357161-103357615:+	-0.0660438	0.0304695
ENSG00000185298;A3:17:81667862-81670225:81667862-81670230:+	-0.118354	0.0494505
ENSG00000185418;AL:15:101653598:101654730-101656922:101655980:101656020-101656922:-	-0.354579	0.024975
ENSG00000185418;AL:15:101654213:101654730-101656922:101655980:101656020-101656922:-	-0.316093	0.0337163
ENSG00000185591;AF:12:53380194:53380298-53381659:53380639:53380684-53381659:+	0.198688	0.017982
ENSG00000185787;AF:15:78872814:78873057-78878213:78873821:78873920-78878213:+	-0.445071	0.015984
ENSG00000185787;AF:15:78872887:78873118-78878213:78873821:78873920-78878213:+	-0.387361	0.031968
ENSG00000185787;AF:15:78872954:78873057-78878213:78873821:78873920-78878213:+	-0.363606	0.015984
ENSG00000185885;AF:11:313853:314356-314922:314418:314456-314922:+	-0.27904	0.016983
ENSG00000186395;A5:17:40818482-40818767:40818482-40818787:-	-0.185998	0.0304695
ENSG00000186591;A3:7:129839335-129857511:129839275-129857511:-	-0.368864	0
ENSG00000186591;AF:7:129880971-129951278:129951327:129880971-129952503:129952943:-	-0.691103	0.011988
ENSG00000186866;A3:21:45282459-45283383:45282398-45283383:-	-0.290293	0.017982
ENSG00000187240;A5:11:103321241-103323886:103321237-103323886:+	-0.383222	0.017982
ENSG00000187243;A5:X:52064109-52064448:52064109-52064501:-	-0.348785	0.023976
ENSG00000187514;SE:2:231707835-231708714:231708751-231711348:+	0.343614	0
ENSG00000187555;A5:16:8921295-8923215:8921295-8923354:-	0.288405	0.014985
ENSG00000187555;AF:16:8930397-8936583:8936673:8930397-8963207:8963422:-	0.293889	0.03996
ENSG00000187555;AF:16:8930397-8936583:8936729:8930397-8963207:8963422:-	0.339698	0.0224775
ENSG00000187735;AF:8:54010492-54021526:54021929:54010492-54022063:54022456:-	-0.408916	0.034965
ENSG00000187735;AL:8:53966552:53968112-53970392:53970288:53970293-53970392:-	-0.459419	0
ENSG00000187735;AL:8:53966556:53968112-53970392:53970288:53970293-53970392:-	-0.283339	0.014985
ENSG00000188290;A5:1:999613-999692:999613-999866:-	0.224168	0.00499501
ENSG00000188290;SE:1:999613-999692:999787-999866:-	0.0926851	0.020979
ENSG00000188612;AF:17:75181188-75182382:75182563:75181188-75182814:75182956:-	0.108003	0.0164835
ENSG00000188612;SE:17:75168401-75174752:75174823-75181057:-	0.115739	0.0164835
ENSG00000188786;AF:1:37857709-37858488:37858539:37857709-37859531:37859620:-	0.267987	0.02997
ENSG00000188848;A5:4:42117735-42120054:42117735-42120125:-	0.227018	0.0274725
ENSG00000188994;A3:6:87218731-87233325:87218731-87233340:+	-0.396431	0.0274725
ENSG00000189266;A3:1:23959998-23960929:23959998-23960933:+	-0.105797	0.028971
ENSG00000196305;A5:9:92289426-92293441:92289426-92293611:-	0.0782487	0.031968
ENSG00000196305;SE:9:92287910-92288126:92288282-92289301:-	0.16404	0.013986
ENSG00000196419;AF:22:41621119:41621345-41621990:41621461:41621591-41621990:+	0.115428	0.044955
ENSG00000196584;AF:7:152660782-152663944:152664004:152660782-152676041:152676165:-	-0.0881144	0.043956
ENSG00000196636;AL:7:97117897-97142673:97142835:97117897-97181012:97181763:+	-0.190749	0.047952
ENSG00000196653;A5:3:44712744-44720203:44712740-44720203:+	-0.523891	0.0334665
ENSG00000196653;SE:3:44712744-44714591:44714688-44720203:+	0.496139	0.0334665
ENSG00000196670;SE:5:180851493-180851988:180852060-180861219:-	-0.27362	0.0384615
ENSG00000196683;AF:7:22818048-22822154:22822344:22818048-22822677:22822852:-	0.326151	0.00999001
ENSG00000196683;AL:7:22812632:22813185-22818000:22817340:22817355-22818000:-	0.17085	0.01665
ENSG00000196683;AL:7:22812971:22813185-22818000:22817340:22817355-22818000:-	0.316872	0.00999001
ENSG00000196754;AF:1:153563887-153566702:153566755:153563887-153567844:153567890:-	-0.779309	0.03996
ENSG00000196821;AF:6:34654779-34671836:34671956:34654779-34696446:34696859:-	0.687275	0.041958
ENSG00000196911;RI:6:116732136:116732368-116741506:116741866:+	-0.261413	0.025974
ENSG00000196914;AF:11:120336914:120337275-120406118:120385294:120385486-120406118:+	0.249059	0.0224775
ENSG00000196914;SE:11:120407823-120409394:120409450-120420753:+	-0.214952	0.0224775
ENSG00000196937;A5:7:121383010-121396162:121383010-121396299:-	-0.136831	0.047952
ENSG00000196950;RI:2:195680032:195680048-195680893:195681050:+	0.376097	0.048951
ENSG00000197081;RI:6:160088033:160088147-160089107:160089253:+	-0.111103	0.0334665
ENSG00000197323;A3:1:114397990-114399457:114397860-114399457:-	-0.424403	0.042957
ENSG00000197323;SE:1:114397860-114397940:114397990-114399457:-	-0.261549	0.02997
ENSG00000197961;SE:19:9567109-9567648:9567705-9568095:-	-0.198884	0.0104895
ENSG00000197961;SE:19:9569082-9584186:9584348-9584461:-	-0.198884	0.0104895
ENSG00000198055;AL:5:177441053-177441245:177441353:177441053-177441735:177442625:+	0.389106	0.017982
ENSG00000198055;AL:5:177441053-177441245:177441353:177441053-177441737:177442830:+	0.292629	0.026973
ENSG00000198081;AF:18:5294001-5295652:5295702:5294001-5295813:5296040:-	0.641766	0.0404595
ENSG00000198081;AF:18:5294001-5295652:5295702:5294001-5297012:5297053:-	0.359075	0.042957
ENSG00000198081;SE:18:5293327-5293972:5294001-5295813:-	-0.654415	0.0404595
ENSG00000198242;AF:17:28719393:28720030-28720707:28720244:28720430-28720707:+	0.1166	0.0274725
ENSG00000198242;AF:17:28719393:28720030-28720707:28720299:28720328-28720707:+	0.177195	0.0274725
ENSG00000198242;AF:17:28720079:28720213-28720707:28720244:28720430-28720707:+	0.200941	0.0274725
ENSG00000198242;AF:17:28720079:28720213-28720707:28720299:28720328-28720707:+	0.115451	0.0274725
ENSG00000198242;SE:17:28720328-28720414:28720430-28720707:+	0.0554995	0.040959
ENSG00000198265;A3:17:67160365-67160897:67160362-67160897:-	0.277598	0.0424575
ENSG00000198315;A5:6:28148838-28149483:28148824-28149483:+	0.153395	0.048951
ENSG00000198431;AF:12:104286682:104287109-104288931:104287368:104287431-104288931:+	-0.309788	0.0404595
ENSG00000198431;AF:12:104286881:104287346-104288931:104287368:104287431-104288931:+	-0.37692	0.0404595
ENSG00000198466;A3:19:57850071-57856104:57850071-57856107:+	-0.300748	0.0234765
ENSG00000198492;A5:1:28737829-28738259:28737797-28738259:+	-0.425259	0.0454545
ENSG00000198546;SE:10:133309463-133309776:133309977-133310164:+	0.255658	0.003996
ENSG00000198554;SE:14:54987387-54989028:54989212-54991213:-	0.211833	0.017982
ENSG00000198554;SE:14:55013596-55026711:55026803-55027028:-	-0.368484	0.00599401
ENSG00000198604;SE:14:34754914-34758704:34758846-34761757:-	0.212392	0.037962
ENSG00000198646;AL:20:34697141:34697243-34727259:34714774:34715365-34727259:-	-0.144693	0.047952
ENSG00000198646;AL:20:34697141:34697243-34727259:34714775:34715365-34727259:-	-0.334531	0.047952
ENSG00000198646;SE:20:34736758-34740363:34743341-34746807:-	0.119529	0.047952
ENSG00000198732;A3:14:70023447-70030242:70023447-70030245:+	0.142129	0.0334665
ENSG00000198815;AF:1:42311110-42335059:42335221:42311110-42335626:42335877:-	0.737556	0.01998
ENSG00000198830;A5:1:26473585-26473703:26473527-26473703:+	0.0710314	0.0404595
ENSG00000198830;RI:1:26473483:26473527-26473703:26473732:+	0.0627065	0.041958
ENSG00000198830;RI:1:26473483:26473585-26473703:26473732:+	0.146318	0.0404595
ENSG00000198843;A5:3:150603686-150622385:150603499-150622385:+	0.178878	0.035964
ENSG00000198918;AF:X:119786732-119787281:119787456:119786732-119789908:119791595:-	-0.387963	0.0014985
ENSG00000204569;SE:6:30609955-30614549:30614602-30616478:-	0.156485	0.022977
ENSG00000204574;SE:6:30580519-30582394:30582507-30583066:+	0.167628	0.0194805
ENSG00000205571;SE:5:70070751-70076521:70076574-70077019:+	-0.243371	0.033966
ENSG00000205581;A5:21:39345274-39345830:39345274-39347247:-	0.431055	0.0122378
ENSG00000205581;MX:21:39345274-39345830:39345958-39348292:39345274-39347247:39347292-39348292:-	0.486805	0.0122378
ENSG00000205581;MX:21:39345274-39347247:39347292-39348292:39345274-39347379:39347478-39348292:-	-0.494302	0.0122378
ENSG00000205581;MX:21:39345274-39347247:39347292-39348292:39345274-39347379:39347483-39348292:-	-0.294066	0.032634
ENSG00000205581;SE:21:39345274-39345830:39345958-39347247:-	0.363056	0.0293706
ENSG00000205581;SE:21:39347292-39347379:39347483-39348292:-	0.381322	0.0122378
ENSG00000205609;A5:16:28403648-28403783:28403648-28403787:-	-0.185588	0.016983
ENSG00000205670;AF:21:34375500:34375567-34379428:34375604:34375896-34379428:+	0.329745	0.035964
ENSG00000205670;AL:21:34385644-34388629:34389154:34385644-34399711:34400175:+	0.306675	0.035964
ENSG00000213463;SE:14:70375771-70388470:70388606-70416900:-	-0.224345	0.016983
ENSG00000213923;A3:22:38297155-38298786:38296686-38298786:-	0.176533	0.0271728
ENSG00000213923;AF:22:38314169-38316665:38316973:38314169-38317160:38317408:-	-0.85937	0.00799201
ENSG00000213923;AF:22:38314169-38317160:38317408:38314169-38317986:38318084:-	0.116068	0.0271728
ENSG00000213923;AF:22:38314169-38317160:38317439:38314169-38317986:38318084:-	0.0996917	0.042624
ENSG00000213923;AL:22:38290692:38291938-38293255:38292314:38292611-38293255:-	0.674483	0
ENSG00000213923;AL:22:38296626:38296686-38298786:38298029:38298203-38298786:-	-0.235809	0.01332
ENSG00000214140;AF:17:76540536:76540573-76553109:76546064:76546131-76553109:+	0.546497	0.0434565
ENSG00000214736;A3:6:41789336-41789531:41789336-41789568:+	0.0522503	0.032967
ENSG00000215252;AF:15:34553956-34581466:34581499:34553956-34588391:34588503:-	0.203519	0.0474525
ENSG00000215252;AF:15:34553956-34582750:34582860:34553956-34588391:34588503:-	0.263523	0.0474525
ENSG00000215252;AF:15:34553956-34583516:34583651:34553956-34588391:34588503:-	0.15129	0.0474525
ENSG00000215252;RI:15:34532846:34532962-34534054:34534173:-	0.192542	0.0474525
ENSG00000215717;SE:1:109090882-109091660:109091748-109092890:+	0.13075	0.034965
ENSG00000223802;AF:19:18893575-18895824:18896096:18893575-18896561:18896727:-	0.241772	0.0277223
ENSG00000223802;AF:19:18893575-18895824:18896135:18893575-18896561:18896727:-	0.460044	0.0104895
ENSG00000224032;A5:5:112161295-112161703:112160991-112161703:+	0.297526	0.00599401
ENSG00000225163;RI:14:96945049:96945150-96945238:96945394:+	-0.575547	0.0174825
ENSG00000225280;AF:20:21397818:21397912-21399263:21398893:21398948-21399263:+	-0.568273	0.0104895
ENSG00000225339;AL:6:34248670-34263276:34263621:34248670-34277908:34278116:+	-0.547261	0.0324675
ENSG00000225828;A3:1:32361564-32361730:32361535-32361730:-	-0.121321	0.030969
ENSG00000227671;A3:1:247202095-247210691:247202080-247210691:-	0.139975	0.0344655
ENSG00000227946;AF:2:206084605:206084748-206085957:206085522:206085803-206085957:+	-0.24633	0.0254745
ENSG00000228300;AF:19:1275438:1275830-1277183:1276021:1276103-1277183:+	0.152968	0.0464535
ENSG00000228487;A3:9:127214182-127216035:127213964-127216035:-	-0.567478	0.0354645
ENSG00000229807;A5:X:73821029-73826115:73821029-73826738:-	-0.127777	0.037296
ENSG00000229807;AF:X:73833374-73837440:73838873:73833374-73850930:73851091:-	0.33746	0.00799201
ENSG00000229807;AF:X:73833374-73837440:73841474:73833374-73850930:73851091:-	0.543525	0
ENSG00000229807;AL:X:73820703:73821029-73826115:73824624:73824782-73826115:-	0.655888	0.020979
ENSG00000229807;AL:X:73820767:73821029-73826115:73824624:73824782-73826115:-	0.572139	0.00799201
ENSG00000229807;MX:X:73829231-73831066:73831274-73837440:73829231-73833238:73833374-73837440:-	0.463849	0.004662
ENSG00000229807;MX:X:73837503-73841292:73841321-73850502:73837503-73841382:73841473-73850502:-	0.293733	0.00559441
ENSG00000229807;SE:X:73829231-73831066:73831206-73833238:-	0.398455	0.00559441
ENSG00000229807;SE:X:73829231-73831066:73831274-73833238:-	0.262951	0.004662
ENSG00000231605;SE:1:167176815-167182042:167182193-167195058:-	0.666667	0.0164835
ENSG00000232671;A5:1:151280258-151281543:151280258-151281809:-	0.180121	0.0484515
ENSG00000233024;A5:16:18368386-18372578:18368386-18372723:-	-0.430704	0.0104895
ENSG00000233024;SE:16:18368386-18372723:18372854-18374832:-	0.210828	0.011988
ENSG00000236829;AL:16:383429-386667:387242:383429-391767:392960:+	-0.402285	0.038961
ENSG00000237289;A3:15:43595469-43595856:43595469-43595900:+	-0.202379	0.0474525
ENSG00000237289;SE:15:43594367-43594879:43595170-43595374:+	-0.211192	0.0474525
ENSG00000239300;SE:2:9505610-9506787:9507015-9512317:+	0.366988	0.0364635
ENSG00000240591;AF:22:31454251:31454423-31463730:31461664:31461803-31463730:+	-0.286408	0.044955
ENSG00000240857;A5:2:18555808-18560180:18555808-18560630:-	0.20896	0.0104895
ENSG00000241360;AF:22:37658727:37659356-37665555:37664911:37665103-37665555:+	0.226627	0.002997
ENSG00000243279;AL:X:49071597:49072008-49073809:49072031:49072650-49073809:-	0.421317	0.010989
ENSG00000243279;SE:X:49072008-49072433:49072650-49073809:-	-0.174695	0.0114885
ENSG00000244462;A5:20:35659014-35664760:35659014-35664802:-	-0.412442	0.00599401
ENSG00000244462;A5:20:35659014-35664802:35659014-35664879:-	0.439327	0.003996
ENSG00000245849;AL:15:40686724:40687146-40694586:40687723:40687844-40694586:-	-0.206706	0.032967
ENSG00000248275;A5:5:181263789-181264052:181263766-181264052:+	-0.294808	0.0314685
ENSG00000249592;AL:4:762387:762839-781772:767141:767615-781772:-	0.337372	0.042957
ENSG00000249592;AL:4:767141:767615-781772:780149:780688-781772:-	-0.350462	0.017982
ENSG00000249592;AL:4:767141:767615-781772:780246:780717-781772:-	-0.336594	0.017982
ENSG00000250067;A3:19:19532740-19533104:19532740-19535034:+	-0.119319	0.0464535
ENSG00000250067;SE:19:19528991-19529364:19529513-19532632:+	0.100399	0.0464535
ENSG00000250451;AF:12:53999267-53999577:53999620:53999267-53999709:54000010:-	0.323741	0.00599401
ENSG00000250479;SE:22:23766275-23767374:23767540-23767834:-	0.182491	0.017982
ENSG00000251141;SE:5:44777328-44777909:44777992-44808642:-	-0.518048	0.0294705
ENSG00000255284;AL:11:777695-778113:778285:777695-783530:784180:+	0.231912	0.02997
ENSG00000255319;A5:11:71722311-71731422:71722308-71731422:+	-0.335793	0.024975
ENSG00000255339;A5:10:100527074-100529366:100527074-100529380:-	-0.349274	0.025974
ENSG00000256940;AF:11:64245964:64246089-64247953:64247054:64247259-64247953:+	0.366871	0.0244755
ENSG00000258818;AF:14:20684583:20684696-20699355:20688782:20688874-20699355:+	0.720165	0.027972
ENSG00000260778;AF:16:2268155:2268265-2272987:2268623:2268843-2272987:+	0.390132	0.038961
ENSG00000261373;A5:16:89716904-89717344:89716637-89717344:+	0.0729582	0.043956
ENSG00000263001;SE:7:74658068-74689124:74689227-74690973:+	-0.122327	0.037962
ENSG00000263001;SE:7:74711109-74714857:74714916-74716894:+	0.185519	0.027972
ENSG00000265590;SE:21:32582415-32602272:32602367-32603161:-	-0.292325	0.0294705
ENSG00000267523;A3:19:55662394-55674649:55662382-55674649:-	-0.188628	0.035964
ENSG00000272146;AF:3:57597715:57597752-57600059:57597796:57598051-57600059:+	0.572121	0.0444555
ENSG00000272391;SE:7:75425708-75426362:75426453-75437515:-	-0.188501	0.00799201
ENSG00000272398;AL:6:106969833:106971834-106974578:106973387:106973437-106974578:-	-0.535063	0.031968
ENSG00000272721;AF:3:184134593-184135158:184135181:184134593-184135195:184135238:-	0.333333	0.036963
ENSG00000272758;AL:3:122416250-122420989:122421404:122416250-122426133:122427240:+	-0.187715	0.046953
ENSG00000272886;SE:3:53292827-53304177:53304290-53312241:-	-0.224817	0.035964
ENSG00000273590;AF:21:7744975:7745038-7748899:7745075:7745367-7748899:+	-0.338489	0.038961
ENSG00000273899;AF:22:37681673:37681892-37687910:37686360:37686475-37687910:+	0.58674	0.00599401
ENSG00000274276;SE:21:6445661-6447736:6447777-6448481:-	0.2392	0.0124875
ENSG00000275895;SE:21:6487412-6492131:6492197-6493044:-	0.241651	0.0224775
ENSG00000278540;SE:17:37162050-37179260:37179406-37181201:-	0.305675	0.02997
ENSG00000283352;SE:6:57959111-57961152:57961224-57961321:-	0.723444	0.00799201
ENSG00000285238;A3:12:6566336-6566529:6566324-6566529:-	0.2428	0.0374625

## Sheet: BE3(hA3AR128A)-site 3
Supplementary Data 8: DAS events of BE3(hA3AR128A)-site 3-transfected samples compared with GFP samples
DAS events	ΔPSI	P-value
ENSG00000000460;SE:1:169798958-169800883:169800971-169802621:+	0.149456	0.02997
ENSG00000001167;SE:6:41079164-41080811:41080897-41084046:+	0.111692	0.0254745
ENSG00000005020;AF:7:26854890-26855118:26855151:26854890-26864363:26864587:-	0.497286	0.013986
ENSG00000005075;A5:7:102476270-102478808:102476270-102478811:-	0.0813464	0.021978
ENSG00000005436;A5:2:75701287-75702199:75701287-75702313:-	0.159593	0.042624
ENSG00000005436;A5:2:75706651-75710444:75706651-75710591:-	0.233993	0.00799201
ENSG00000005436;SE:2:75701287-75702199:75702423-75706523:-	0.304079	0.00999001
ENSG00000005486;SE:7:75879260-75881365:75881486-75881829:+	0.150144	0.0134865
ENSG00000006194;AL:16:3284205-3286023:3286060:3284205-3289393:3289835:+	-0.388813	0.0437063
ENSG00000006194;SE:16:3284205-3288454:3288570-3289393:+	-0.355804	0.0437063
ENSG00000006607;AL:2:241431774-241432211:241432241:241431774-241434158:241434187:+	1	0
ENSG00000006625;SE:7:30498938-30500536:30500681-30504569:-	0.147724	0.0274725
ENSG00000006744;SE:17:13010671-13011663:13011782-13013207:-	0.232684	0.013986
ENSG00000011028;MX:17:62688960-62689371:62689437-62689894:62688960-62689522:62689760-62689894:+	0.531115	0.00499501
ENSG00000011028;SE:17:62688960-62689371:62689437-62689894:+	0.782846	0.00624376
ENSG00000011295;A3:17:16002025-16002657:16002025-16002793:+	-0.332676	0.0034965
ENSG00000011295;A5:17:16000382-16001915:16000245-16001915:+	0.23434	0.00932401
ENSG00000011295;AL:17:16026702-16027374:16027535:16026702-16044503:16045015:+	0.182923	0.0483683
ENSG00000011295;AL:17:16026702-16027374:16028786:16026702-16044503:16045015:+	0.36266	0.00699301
ENSG00000011295;AL:17:16026702-16027374:16028912:16026702-16044503:16045015:+	0.119294	0.0483683
ENSG00000011295;RI:17:16026540:16026702-16027374:16028786:+	-0.217216	0.0483683
ENSG00000011304;AF:19:797075:797505-799413:798428:798545-799413:+	0.232433	0.0384615
ENSG00000011304;AF:19:797425:797505-799413:798428:798545-799413:+	0.111464	0.043956
ENSG00000011304;AF:19:797490:797505-799413:798428:798545-799413:+	0.747807	0
ENSG00000012983;A5:14:50532158-50532400:50532158-50532448:-	0.16366	0.00549451
ENSG00000013441;SE:2:200859746-200860125:200860215-200861238:-	0.186284	0.026973
ENSG00000014138;AF:11:65261920:65262371-65267477:65266481:65266706-65267477:+	-0.345069	0.011988
ENSG00000014824;SE:4:42018170-42018389:42018505-42020416:+	0.111529	0.040959
ENSG00000014919;AL:10:99711844:99713479-99716348:99714652:99714718-99716348:-	0.168922	0.031968
ENSG00000015479;A5:5:139293805-139314675:139293772-139314675:+	0.273928	0.0424575
ENSG00000015479;SE:5:139293772-139307241:139308327-139314675:+	0.624728	0
ENSG00000015479;SE:5:139325662-139326163:139326284-139329345:+	0.164587	0.0254745
ENSG00000016082;A3:5:51389932-51391274:51389932-51391343:+	0.224675	0.028971
ENSG00000020633;AF:1:24927730-24928743:24928798:24927730-24929587:24929877:-	0.339334	0.0244755
ENSG00000023287;SE:8:52684013-52685399:52685520-52686853:-	0.325523	0.0224775
ENSG00000023287;SE:8:52684013-52686853:52686967-52714075:-	-0.50065	0.0224775
ENSG00000024526;SE:1:68481612-68482046:68482897-68483950:-	0.261376	0.023976
ENSG00000029363;A3:6:136268339-136269437:136268273-136269437:-	-0.259564	0.00999001
ENSG00000029363;SE:6:136268339-136269141:136269303-136269437:-	0.120206	0.044955
ENSG00000029993;AF:X:150980509:150980644-150985595:150983286:150983376-150985595:+	-0.0981837	0.0462038
ENSG00000029993;AF:X:150980509:150980644-150985595:150983385:150983591-150985595:+	-0.11417	0.0462038
ENSG00000033178;SE:4:67623222-67624126:67624253-67624994:-	-0.184433	0.042957
ENSG00000037474;SE:5:6625669-6631873:6631977-6632599:-	0.17029	0.02997
ENSG00000038382;AL:5:14502657-14504393:14504674:14502657-14531744:14532128:+	0.294548	0.038961
ENSG00000041357;A3:15:78545764-78546575:78545764-78546579:+	0.212293	0
ENSG00000041357;AF:15:78540421:78540463-78541905:78540467:78540539-78541905:+	0.196948	0
ENSG00000041357;MX:15:78541930-78542177:78542219-78544190:78541930-78542483:78542645-78544190:+	-0.264469	0.010989
ENSG00000041357;MX:15:78542219-78542483:78542645-78544869:78542219-78544190:78544267-78544869:+	0.424102	0
ENSG00000041357;SE:15:78542219-78542576:78542645-78544190:+	0.3186	0
ENSG00000041357;SE:15:78542645-78544190:78544267-78544869:+	-0.108034	0.0412088
ENSG00000043355;AF:13:99981772:99983139-99984946:99984289:99984409-99984946:+	-0.0969357	0.048951
ENSG00000043355;AF:13:99981772:99983139-99984946:99984689:99984737-99984946:+	-0.1028	0.048951
ENSG00000043355;AF:13:99984289:99984409-99984946:99984689:99984737-99984946:+	-0.221827	0.048951
ENSG00000047849;SE:3:47852938-47853163:47853352-47855248:-	-0.457216	0
ENSG00000050130;SE:14:59484593-59486681:59486804-59487674:+	0.46461	0.0244755
ENSG00000050130;SE:14:59484593-59486713:59486804-59487674:+	0.316766	0.0244755
ENSG00000051009;A5:11:6218150-6218558:6218150-6218600:-	0.163273	0.035964
ENSG00000055070;A3:1:16367308-16393228:16367308-16393231:+	0.140547	0.0137363
ENSG00000055070;A3:1:16391424-16393228:16391424-16393231:+	-0.156369	0.0288462
ENSG00000055070;SE:1:16367308-16387055:16387125-16391375:+	-0.403124	0
ENSG00000055070;SE:1:16367308-16391375:16391424-16393231:+	0.196196	0.014652
ENSG00000058600;A3:16:22328587-22332060:22328587-22332123:+	0.210873	0.035964
ENSG00000058804;SE:1:53832591-53835500:53835620-53838205:-	0.109849	0.043956
ENSG00000059122;SE:16:2934667-2936332:2936425-2937121:+	0.682401	0.03996
ENSG00000060339;A5:10:68721288-68722455:68721282-68722455:+	0.203797	0.021978
ENSG00000060339;A5:10:68721406-68722455:68721288-68722455:+	-0.226529	0.043956
ENSG00000062194;SE:5:57176400-57214074:57214193-57230846:+	-0.139614	0.047952
ENSG00000063046;A5:12:53034724-53037409:53034709-53037409:+	-0.0919668	0.0146104
ENSG00000063046;AL:12:53022627-53027782:53027856:53022627-53028015:53028173:+	0.355705	0.0108225
ENSG00000063046;AL:12:53022627-53027782:53027872:53022627-53028015:53028173:+	0.168434	0.0298701
ENSG00000063046;MX:12:53021860-53022493:53022627-53028015:53021860-53027782:53027919-53028015:+	-0.275368	0.0108225
ENSG00000063046;SE:12:53022627-53027782:53027919-53028015:+	0.0971753	0.0108225
ENSG00000063169;AF:19:47608196:47608282-47670443:47609123:47609168-47670443:+	-0.100574	0.042957
ENSG00000063180;AF:19:48638144-48638240:48638385:48638144-48638888:48639138:-	0.225319	0.047952
ENSG00000063322;A5:19:39393660-39397457:39393637-39397457:+	-0.176745	0.034965
ENSG00000063322;SE:19:39392522-39392652:39392802-39393553:+	0.269472	0.013986
ENSG00000064490;SE:19:19197046-19197186:19197251-19197521:+	-0.183682	0.0314685
ENSG00000065000;AF:19:2138714-2151239:2151557:2138714-2164356:2164468:-	0.415749	0.016983
ENSG00000065923;A5:X:46606370-46606908:46606370-46606924:-	-0.460435	0.027972
ENSG00000065978;A5:1:42683466-42693490:42683365-42693490:+	0.176375	0.028971
ENSG00000066777;RI:8:67343164:67343336-67343510:67343677:-	0.295915	0.027972
ENSG00000067900;SE:18:20960206-20960663:20960711-20966917:-	0.194196	0.012987
ENSG00000067955;AF:16:67029116:67029149-67029727:67029179:67029485-67029727:+	0.297114	0.0122378
ENSG00000067955;SE:16:67029813-67036639:67036755-67066682:+	0.200409	0.0122378
ENSG00000068912;SE:2:53787372-53788583:53788705-53794345:+	-0.132884	0.0464535
ENSG00000069696;AF:11:637293:637589-639433:639057:639158-639433:+	-0.218459	0.0444555
ENSG00000070010;A5:22:19475100-19475470:19475100-19475496:-	0.154989	0.011988
ENSG00000070010;RI:22:19450621:19450744-19454802:19454830:-	-0.173347	0.011988
ENSG00000070010;SE:22:19468003-19471687:19471808-19479083:-	-0.350097	0.00899101
ENSG00000070756;A3:8:100721619-100721729:100721452-100721729:-	-0.168166	0
ENSG00000070756;A3:8:100721889-100722698:100721886-100722698:-	0.221777	0
ENSG00000070756;A5:8:100717888-100718087:100717888-100718183:-	0.0567874	0.0499501
ENSG00000070756;RI:8:100717773:100717888-100718183:100718280:-	0.215333	0.0208125
ENSG00000070761;A3:16:58115457-58116041:58115450-58116041:-	0.396332	0
ENSG00000070831;AF:1:22052689:22052742-22078429:22053297:22053433-22078429:+	0.438279	0
ENSG00000070831;AF:1:22052707:22052742-22078429:22053297:22053433-22078429:+	0.306263	0.034965
ENSG00000070831;AL:1:22086866-22089943:22090804:22086866-22091428:22092946:+	0.078156	0.034965
ENSG00000070831;SE:1:22052742-22074094:22074219-22078429:+	-0.0725789	0.0424575
ENSG00000071082;A3:2:101006071-101017859:101006071-101017889:+	-0.183376	0.037296
ENSG00000071082;AL:2:101006071-101006350:101006419:101006071-101017859:101018306:+	-0.0749418	0.0331097
ENSG00000071082;AL:2:101006071-101006350:101006419:101006071-101017889:101018289:+	-0.0960735	0.023976
ENSG00000071082;AL:2:101006071-101006350:101006419:101006071-101018998:101019728:+	-0.245563	0
ENSG00000071082;AL:2:101006071-101006350:101007267:101006071-101017859:101018306:+	0.139317	0.0331097
ENSG00000071082;AL:2:101006071-101006350:101007267:101006071-101018998:101019728:+	0.100988	0.0331097
ENSG00000071082;AL:2:101006071-101006350:101007267:101006071-101023625:101024032:+	0.142744	0.0331097
ENSG00000071082;AL:2:101006071-101017889:101018289:101006071-101023625:101024032:+	0.237879	0.037296
ENSG00000071082;RI:2:101002293:101002315-101002702:101002808:+	-0.421141	0
ENSG00000071626;AF:19:1407680:1407802-1417500:1409824:1410079-1417500:+	0.377066	0.031968
ENSG00000071859;RI:X:154449681:154449735-154449883:154449931:+	0.0736955	0.043956
ENSG00000071994;AL:6:170577559:170577717-170578857:170578482:170578656-170578857:-	0.247685	0.03996
ENSG00000072501;AF:X:53415169-53421895:53422017:53415169-53422492:53422728:-	0.0890452	0.0322178
ENSG00000072501;SE:X:53380730-53381018:53381087-53382232:-	0.0694613	0.0322178
ENSG00000073060;SE:12:124778586-124782683:124782811-124786357:-	0.308299	0.013986
ENSG00000073584;AF:17:40645847-40647240:40647347:40645847-40647453:40647641:-	-0.56744	0.040626
ENSG00000073584;AF:17:40645847-40647240:40647347:40645847-40647773:40647837:-	-0.301289	0.040626
ENSG00000073584;AF:17:40645847-40647240:40647347:40645847-40647773:40647844:-	-0.669389	0.0457043
ENSG00000073584;AF:17:40645847-40647240:40647347:40645847-40647773:40647848:-	-0.999995	0.0304695
ENSG00000073921;AF:11:86031611-86068651:86068929:86031611-86069458:86069539:-	-0.229238	0.0443128
ENSG00000073921;AF:11:86031611-86068651:86068945:86031611-86069458:86069539:-	-1	0
ENSG00000073921;AF:11:86031611-86068651:86069059:86031611-86069458:86069539:-	-0.207765	0.0443128
ENSG00000073921;AF:11:86031611-86068651:86069097:86031611-86069458:86069539:-	-0.369372	0.0443128
ENSG00000073921;AF:11:86031611-86069458:86069539:86031611-86069720:86069882:-	0.692952	0.038295
ENSG00000073921;AL:11:85959023:85959060-85981129:85976649:85976682-85981129:-	-0.284496	0.0443128
ENSG00000073921;SE:11:85959060-85974708:85974812-85981129:-	0.485075	0.0344655
ENSG00000074201;AL:11:77616404:77616695-77619606:77618533:77618687-77619606:-	0.122825	0.01998
ENSG00000074201;SE:11:77622673-77624963:77625070-77629763:-	-0.166952	0.01998
ENSG00000074319;SE:11:18516164-18519519:18519603-18526775:-	0.205481	0.044955
ENSG00000074603;AF:15:65512564-65515656:65517273:65512564-65517486:65517663:-	0.410882	0.0262238
ENSG00000074603;SE:15:65498032-65500606:65500779-65507243:-	0.300872	0.020979
ENSG00000074855;A3:19:17329541-17329757:17328983-17329757:-	0.195826	0.045954
ENSG00000075043;AF:20:63446837-63470865:63470958:63446837-63472168:63472640:-	-0.372549	0.0104895
ENSG00000075131;A5:15:66352955-66386420:66352955-66386607:-	-0.558716	0.00624376
ENSG00000075131;A5:15:66352955-66386607:66352955-66386650:-	0.663238	0
ENSG00000075131;AF:15:66352955-66356639:66356685:66352955-66386420:66386746:-	0.366345	0.0135579
ENSG00000075131;AF:15:66352955-66356639:66356685:66352955-66386607:66386724:-	-0.384134	0.00749251
ENSG00000075131;AF:15:66352955-66356639:66356685:66352955-66386650:66386712:-	0.437335	0.00624376
ENSG00000075131;AF:15:66352955-66356639:66356716:66352955-66386420:66386746:-	0.179553	0.02997
ENSG00000075131;AF:15:66352955-66356639:66356716:66352955-66386607:66386724:-	-0.327238	0.00624376
ENSG00000075131;AF:15:66352955-66356639:66356716:66352955-66386650:66386712:-	0.268917	0.00749251
ENSG00000075407;A3:10:38095224-38095358:38095224-38095538:+	0.462093	0.0124875
ENSG00000075407;SE:10:38094490-38094931:38095224-38095538:+	-0.665267	0.0124875
ENSG00000076108;AF:12:56617532-56630125:56630211:56617532-56636182:56636366:-	0.227108	0.027972
ENSG00000076108;AF:12:56617532-56630125:56630211:56617532-56636182:56636379:-	-0.23656	0.027972
ENSG00000076108;RI:12:56615014:56615128-56615219:56615607:-	0.186236	0.027972
ENSG00000077312;AF:19:40750637:40750701-40757332:40750859:40751481-40757332:+	-0.104201	0.0494505
ENSG00000078369;AF:1:1825499-1832232:1832285:1825499-1890820:1891117:-	0.184114	0.00499501
ENSG00000078369;SE:1:1825499-1839190:1839238-1890820:-	0.0728351	0.0412088
ENSG00000078967;SE:7:43938494-43942954:43943031-43948632:+	0.571558	0.044955
ENSG00000079459;A5:8:11802931-11808794:11802910-11808794:+	-0.144519	0.04662
ENSG00000079459;AF:8:11795573:11796011-11808794:11802766:11802910-11808794:+	-0.41131	0.04662
ENSG00000079459;AF:8:11802766:11802910-11808794:11807943:11808317-11808794:+	0.398116	0.04662
ENSG00000079462;A5:19:42302325-42302437:42302325-42302699:-	-0.329604	0.01998
ENSG00000080819;A3:3:98590742-98591012:98590657-98591012:-	0.220584	0.0034965
ENSG00000080824;A3:14:102102085-102139250:102102082-102139250:-	0.382745	0.00932401
ENSG00000080824;A5:14:102085431-102085758:102085431-102085965:-	0.0823117	0.00524476
ENSG00000080824;SE:14:102085431-102085965:102086124-102086217:-	-0.926708	0
ENSG00000081087;SE:6:108064299-108073642:108073798-108074250:-	-0.282551	0.021978
ENSG00000081320;AF:2:196163427-196171333:196171575:196163427-196176226:196176503:-	-0.260369	0.0274725
ENSG00000081721;A3:1:161750145-161751655:161750145-161751668:+	-0.103181	0.027972
ENSG00000082014;AF:7:151275251-151276705:151276734:151275251-151277077:151277452:-	0.335627	0.03996
ENSG00000082213;A3:5:31535893-31538260:31535893-31538481:+	0.256885	0.0244755
ENSG00000082213;A3:5:31535893-31538481:31535893-31538484:+	-0.274558	0.025641
ENSG00000082213;A5:5:31534417-31535744:31534325-31535744:+	0.202596	0.0244755
ENSG00000083457;SE:17:3720402-3723288:3723383-3723688:-	0.0989257	0.0424575
ENSG00000083535;SE:13:72782349-72783423:72783721-72792447:+	0.172592	0.031968
ENSG00000083896;SE:4:68338384-68344049:68344080-68349726:-	-0.160445	0.011988
ENSG00000084733;AF:2:26034107:26034735-26098662:26098530:26098577-26098662:+	-0.289582	0
ENSG00000084733;AF:2:26034110:26034735-26098662:26098530:26098577-26098662:+	-0.12867	0.00932401
ENSG00000084733;SE:2:26098722-26109768:26109906-26127144:+	0.180509	0.002997
ENSG00000085231;AF:5:69366595-69369463:69369490:69366595-69369657:69370013:-	-0.275218	0.00899101
ENSG00000085231;SE:5:69355953-69366503:69366595-69369463:-	-0.239084	0.00599401
ENSG00000085491;AF:1:108185954-108192496:108192818:108185954-108199956:108200279:-	0.252116	0.035964
ENSG00000085491;AF:1:108185954-108192496:108192818:108185954-108199956:108200319:-	0.490514	0.035964
ENSG00000085491;AF:1:108185954-108192496:108192818:108185954-108199956:108200358:-	0.326281	0.035964
ENSG00000085733;SE:11:70420510-70421470:70421580-70422940:+	0.140351	0.0314685
ENSG00000086289;SE:7:37921208-37948840:37949048-37950200:+	0.259276	0.034965
ENSG00000086504;A5:16:370225-370444:370225-370485:-	-0.268372	0.0499501
ENSG00000086504;AF:16:370225-370310:370338:370225-370444:370502:-	0.308665	0.0499501
ENSG00000086598;SE:12:123586939-123587611:123587631-123590342:+	-0.161206	0.001998
ENSG00000086619;AF:1:236269994-236281467:236281601:236269994-236281682:236281985:-	-0.205644	0.037962
ENSG00000086666;AF:15:80059690:80059809-80120328:80072578:80072647-80120328:+	-0.431686	0
ENSG00000086666;SE:15:80122800-80131180:80131293-80137480:+	0.233732	0.0214785
ENSG00000087088;RI:19:48960810:48960914-48961532:48961798:+	0.20523	0
ENSG00000087088;SE:19:48954962-48955548:48955833-48956198:+	0.496952	0.0297203
ENSG00000087206;AF:5:176982623-177006539:177006581:176982623-177006650:177006751:-	0.206466	0.041958
ENSG00000087206;AF:5:176982623-177006650:177006751:176982623-177022464:177022602:-	-0.394376	0.011988
ENSG00000087302;SE:14:51991441-51993723:51993822-51998494:+	-0.114411	0.017982
ENSG00000088832;RI:20:1368978:1369039-1369772:1370072:-	-0.071241	0.041958
ENSG00000089006;A5:20:17957037-17968375:17957037-17968700:-	-0.164568	0.0314685
ENSG00000089006;SE:20:17951595-17952587:17952710-17953996:-	-0.197934	0.020979
ENSG00000089006;SE:20:17957037-17968375:17968457-17968700:-	-0.16692	0.020979
ENSG00000089009;A5:12:112408656-112409041:112408656-112409493:-	0.64129	0
ENSG00000089009;A5:12:112408656-112409411:112408656-112409493:-	0.850869	0
ENSG00000089009;AF:12:112408656-112409041:112409574:112408656-112409587:112409635:-	-0.246738	0.0432692
ENSG00000089009;AF:12:112408656-112409203:112409311:112408656-112409493:112409574:-	0.599345	0
ENSG00000089009;AF:12:112408656-112409493:112409574:112408656-112409587:112409605:-	-0.580744	0
ENSG00000089009;AF:12:112408656-112409493:112409574:112408656-112409587:112409614:-	-0.44868	0
ENSG00000089009;AF:12:112408656-112409493:112409574:112408656-112409587:112409635:-	-0.739822	0
ENSG00000089009;AF:12:112408656-112409493:112409574:112408656-112409587:112409641:-	-0.304403	0
ENSG00000089157;A3:12:120200891-120201083:120200831-120201083:-	-0.147503	0
ENSG00000089234;A5:12:111683307-111685588:111683307-111685711:-	0.160879	0.0184815
ENSG00000089280;A3:16:31182664-31183858:31182664-31183861:+	-0.0653816	0.031968
ENSG00000089280;RI:16:31184939:31185179-31188325:31188357:+	-0.0787395	0.031968
ENSG00000089280;SE:16:31185179-31186802:31186836-31188325:+	0.0384446	0.047286
ENSG00000089693;AF:12:6752362-6752882:6752916:6752362-6752939:6753555:-	0.268256	0.015984
ENSG00000090054;SE:9:92068098-92079434:92079566-92080016:-	0.192571	0.032967
ENSG00000090612;AL:12:133192003-133193428:133193537:133192003-133202144:133205023:+	-0.681052	0.0494505
ENSG00000090612;AL:12:133192003-133193428:133193537:133192003-133202144:133214831:+	-0.800414	0.0494505
ENSG00000091527;A3:3:133586722-133587162:133586722-133587896:+	0.191257	0.0162694
ENSG00000091527;A3:3:133586722-133587162:133586722-133588353:+	0.299442	0.0113886
ENSG00000091527;AF:3:133573730:133574284-133575039:133574457:133574592-133575039:+	-0.220427	0.0113886
ENSG00000091527;AF:3:133573976:133574284-133575039:133574648:133574756-133575039:+	0.327756	0.0113886
ENSG00000091527;AF:3:133574457:133574592-133575039:133574648:133574756-133575039:+	0.299442	0.0113886
ENSG00000091527;AL:3:133586722-133587159:133587418:133586722-133587896:133590261:+	0.206969	0.012654
ENSG00000091527;AL:3:133586722-133587159:133587418:133586722-133588353:133589162:+	0.327756	0.0113886
ENSG00000092203;A5:14:21477564-21487451:21477284-21487451:+	-0.328875	0.0363636
ENSG00000092203;AF:14:21476597:21476747-21477496:21477176:21477284-21477496:+	-0.37083	0.0243506
ENSG00000092203;AF:14:21476597:21476747-21477496:21477203:21477284-21477496:+	-0.272855	0.0243506
ENSG00000092203;AF:14:21476597:21476747-21477496:21477233:21477284-21477496:+	-0.66523	0.0243506
ENSG00000092203;SE:14:21477284-21477496:21477564-21487451:+	-0.172195	0.0243506
ENSG00000092208;MX:14:39122543-39124992:39125036-39131958:39122543-39128280:39128348-39131958:+	-0.339145	0.020979
ENSG00000092208;SE:14:39125036-39128280:39128348-39131958:+	0.222296	0.0244755
ENSG00000092621;AF:1:119711715:119712160-119721170:119714411:119714488-119721170:+	-0.189157	0.031968
ENSG00000092621;AF:1:119711887:119712160-119721170:119714411:119714488-119721170:+	-0.248396	0.031968
ENSG00000092841;SE:12:56158711-56159587:56159730-56159975:+	-0.107563	0.035964
ENSG00000092841;SE:12:56162331-56162563:56162639-56162855:+	-0.188939	0.047952
ENSG00000093000;SE:22:45171683-45175894:45176080-45178238:+	0.354805	0
ENSG00000094804;A5:17:40288132-40289408:40287949-40289408:+	-0.473555	0.0104895
ENSG00000094804;A5:17:40288132-40289408:40288090-40289408:+	-0.197153	0.0104895
ENSG00000096080;RI:6:43675202:43675271-43675494:43675617:-	0.0993324	0.0464535
ENSG00000096080;SE:6:43671906-43675202:43675271-43675494:-	-0.0880195	0.0464535
ENSG00000096654;AF:6:27472433-27472661:27472681:27472433-27472973:27473118:-	0.336464	0.00799201
ENSG00000096696;A5:6:7581569-7582642:7579772-7582642:+	0.0922265	0.041958
ENSG00000096746;AF:10:68331721:68331854-68337199:68332103:68332216-68337199:+	0.347438	0
ENSG00000099256;SE:10:24849891-24851388:24851464-24855318:-	0.276893	0.00699301
ENSG00000099783;RI:19:8465324:8465362-8465480:8465515:+	0.253151	0
ENSG00000099783;SE:19:8471427-8473664:8473708-8474167:+	-0.0788448	0.023976
ENSG00000099783;SE:19:8474244-8483158:8483211-8485603:+	0.0700256	0.023976
ENSG00000099800;A5:19:2427324-2427414:2427324-2427459:-	-0.12048	0.0164835
ENSG00000099940;AF:22:20858983:20859347-20870337:20859483:20859640-20870337:+	-0.178599	0.01998
ENSG00000099940;AF:22:20859081:20859347-20870337:20859483:20859640-20870337:+	-0.211637	0.032967
ENSG00000100027;A5:22:21704125-21710487:21704125-21710628:-	-0.494577	0.0444555
ENSG00000100124;A3:22:37833095-37833159:37833082-37833159:-	-0.264958	0.016983
ENSG00000100124;AF:22:37840234-37843911:37844323:37840234-37848937:37849327:-	-0.947884	0.00849151
ENSG00000100142;AL:22:37967170-37967625:37967694:37967170-38025579:38025768:+	0.463239	0.00999001
ENSG00000100142;AL:22:37967170-37967625:37967798:37967170-38025579:38025768:+	0.324545	0.00666001
ENSG00000100142;AL:22:37967170-37967625:37967801:37967170-38025579:38025768:+	0.302946	0.00499501
ENSG00000100142;AL:22:37967170-37967625:37969312:37967170-38025579:38025768:+	0.426245	0.00499501
ENSG00000100142;AL:22:37967170-37972230:37972298:37967170-38025579:38025768:+	0.285279	0.047952
ENSG00000100201;A5:22:38486440-38487873:38486440-38487879:-	0.051582	0.0494505
ENSG00000100201;AF:22:38501280-38505462:38505901:38501280-38505951:38506312:-	-0.335224	0.0494505
ENSG00000100201;AF:22:38501280-38505951:38506312:38501280-38507591:38507660:-	0.383098	0.032967
ENSG00000100201;RI:22:38487879:38488115-38492056:38492115:-	-0.119835	0.032967
ENSG00000100219;AF:22:28799153-28799960:28800133:28799153-28800298:28800524:-	0.942635	0.001998
ENSG00000100219;RI:22:28796047:28796121-28796148:28796192:-	0.253564	0.001998
ENSG00000100219;RI:22:28796047:28796123-28796150:28796192:-	-0.0984661	0.021312
ENSG00000100227;SE:22:42599793-42601970:42602056-42602770:-	0.175323	0.014985
ENSG00000100316;A3:22:39317021-39317461:39316841-39317461:-	0.0631917	0.030969
ENSG00000100316;A5:22:39318592-39319372:39318592-39319390:-	0.145582	0.030969
ENSG00000100316;AF:22:39318592-39319028:39319111:39318592-39319372:39319625:-	-0.22265	0.030969
ENSG00000100316;AF:22:39318592-39319028:39319111:39318592-39319390:39319592:-	0.362392	0.030969
ENSG00000100316;AF:22:39318592-39319028:39319111:39318592-39319390:39319623:-	-0.223912	0.030969
ENSG00000100316;AF:22:39318592-39319390:39319592:39318592-39319595:39319649:-	-0.175248	0.030969
ENSG00000100316;AF:22:39318592-39319390:39319592:39318592-39319727:39320389:-	-0.553797	0.030969
ENSG00000100348;AF:22:36480837-36481143:36481340:36480837-36481564:36481596:-	0.265534	0.026973
ENSG00000100350;A5:22:36506423-36506912:36506423-36507009:-	-0.121575	0.044955
ENSG00000100380;AF:22:40850880-40854538:40854598:40850880-40856431:40856565:-	-0.560925	0
ENSG00000100380;AF:22:40850880-40854538:40854598:40850880-40856431:40857022:-	-0.125869	0.002997
ENSG00000100442;SE:14:45130800-45133323:45133439-45134349:-	-0.158423	0.000999001
ENSG00000100445;A5:14:24440926-24441674:24440926-24442178:-	0.466481	0.0454545
ENSG00000100445;MX:14:24440926-24441674:24441795-24442346:24440926-24442178:24442260-24442346:-	0.414371	0.0454545
ENSG00000100445;SE:14:24440926-24441674:24441795-24442178:-	0.220548	0.0454545
ENSG00000100504;AL:14:50857891:50858169-50908271:50905218:50905556-50908271:-	-0.324938	0.0104895
ENSG00000100504;AL:14:50857891:50858169-50908271:50905221:50905556-50908271:-	-0.0672763	0.0494505
ENSG00000100554;SE:14:67340518-67343372:67343438-67345768:-	0.298508	0.00999001
ENSG00000100568;SE:14:67659922-67662477:67662535-67674375:-	0.240014	0.02997
ENSG00000100614;AF:14:60245757:60246046-60277005:60249660:60249677-60277005:+	0.735845	0.044955
ENSG00000100614;SE:14:60277091-60277313:60277365-60282684:+	-0.735845	0.044955
ENSG00000100650;A3:14:69768896-69769123:69768896-69769182:+	-0.0491836	0.045954
ENSG00000100650;A3:14:69769251-69769511:69769251-69770467:+	-0.0704817	0.0492365
ENSG00000100650;A5:14:69767380-69768138:69767255-69768138:+	0.0605205	0.037748
ENSG00000100650;AF:14:69767093:69767255-69768138:69767940:69767987-69768138:+	0.321765	0.037748
ENSG00000100650;AF:14:69767093:69767380-69768138:69767940:69767987-69768138:+	0.10646	0.045954
ENSG00000100650;AF:14:69767116:69767255-69768138:69767940:69767987-69768138:+	0.611847	0.037748
ENSG00000100650;AF:14:69767124:69767255-69768138:69767940:69767987-69768138:+	0.191915	0.037748
ENSG00000100650;AF:14:69767157:69767251-69768138:69767940:69767987-69768138:+	0.236818	0.0488262
ENSG00000100650;AF:14:69767172:69767380-69768138:69767940:69767987-69768138:+	0.217823	0.037748
ENSG00000100650;AF:14:69767175:69767255-69768138:69767940:69767987-69768138:+	0.547461	0.045954
ENSG00000100650;AF:14:69767182:69767380-69768138:69767940:69767987-69768138:+	0.437174	0.037748
ENSG00000100650;AF:14:69767186:69767255-69768138:69767940:69767987-69768138:+	0.201596	0.0492365
ENSG00000100650;AF:14:69767240:69767380-69768138:69767940:69767987-69768138:+	0.587843	0.037748
ENSG00000100650;RI:14:69769182:69769251-69769511:69770540:+	0.134054	0.0488262
ENSG00000100664;A3:14:103334597-103335792:103334597-103335796:+	0.905212	0.021978
ENSG00000100664;A5:14:103334597-103335653:103334260-103335653:+	-0.14736	0.0461538
ENSG00000100664;AF:14:103333544:103333663-103334389:103334002:103334260-103334389:+	-0.417805	0.032967
ENSG00000100664;AF:14:103333544:103333663-103334389:103334189:103334260-103334389:+	-0.0951324	0.0461538
ENSG00000100664;AF:14:103334192:103334260-103335653:103334861:103335185-103335653:+	0.155808	0.040293
ENSG00000100908;A3:14:24139789-24140889:24139614-24140889:-	0.169977	0.01998
ENSG00000100934;AF:14:39096139-39103032:39103235:39096139-39103593:39103652:-	0.231743	0.020979
ENSG00000100934;AF:14:39096139-39103032:39103528:39096139-39103593:39103652:-	0.182275	0.020979
ENSG00000101132;A5:20:54208558-54214351:54208442-54214351:+	-0.174928	0.0383616
ENSG00000101132;AF:20:54207847:54208124-54214351:54208300:54208442-54214351:+	0.252273	0.026973
ENSG00000101132;AF:20:54207847:54208124-54214351:54208428:54208558-54214351:+	0.421011	0.026973
ENSG00000101132;AF:20:54208095:54208124-54214351:54208300:54208442-54214351:+	0.142004	0.00899101
ENSG00000101132;AF:20:54208095:54208124-54214351:54208428:54208558-54214351:+	0.0898807	0.026973
ENSG00000101132;SE:20:54208558-54208835:54208915-54214351:+	0.463285	0.040959
ENSG00000101166;SE:20:59036760-59037191:59037280-59038466:-	0.143341	0.0104895
ENSG00000101190;AL:20:62841115:62842097-62854016:62845138:62846117-62854016:-	0.217269	0.013986
ENSG00000101191;AF:20:62914406-62926439:62926503:62914406-62937796:62937952:-	-0.19489	0.013986
ENSG00000101220;SE:20:3754158-3754397:3754519-3755469:-	0.118676	0.035964
ENSG00000101337;AF:20:32109717:32109755-32133013:32109767:32110039-32133013:+	0.62669	0.034965
ENSG00000101361;A5:20:2656214-2656401:2656034-2656401:+	-0.099161	0.0244755
ENSG00000101752;A3:18:21779685-21791335:21779685-21791374:+	-0.149573	0.0104895
ENSG00000101752;AF:18:21704957:21705123-21765772:21741320:21741812-21765772:+	-0.149573	0.0104895
ENSG00000101782;RI:18:23477006:23477086-23477179:23477268:+	-0.193192	0.010989
ENSG00000101911;A3:X:12809332-12810022:12809332-12810084:+	0.223818	0.002997
ENSG00000102024;AF:X:115561182:115561260-115610243:115593608:115593632-115610243:+	-0.111123	0.044955
ENSG00000102030;A3:X:153930307-153930763:153930223-153930763:-	0.141734	0.0494505
ENSG00000102103;SE:X:48902042-48902233:48902517-48902732:+	-0.250829	0
ENSG00000102316;AF:X:54807599:54807802-54809303:54808371:54808433-54809303:+	-0.176997	0.020979
ENSG00000102316;AF:X:54807747:54807802-54809303:54809110:54809223-54809303:+	0.3879	0.020979
ENSG00000102316;AF:X:54808338:54808433-54809303:54809110:54809223-54809303:+	0.320926	0.020979
ENSG00000102316;AF:X:54808371:54808433-54809303:54809110:54809223-54809303:+	0.286244	0.020979
ENSG00000102317;A5:X:48576083-48576314:48575630-48576314:+	-0.259623	0.032967
ENSG00000102317;SE:X:48575283-48575561:48576083-48576314:+	-0.334868	0.032967
ENSG00000102409;SE:X:103215238-103215682:103215764-103216149:+	0.162501	0.000999001
ENSG00000103035;A3:16:74304394-74305289:74304394-74305446:+	0.09852	0.022977
ENSG00000103194;SE:16:84733503-84740309:84740369-84758716:+	-0.264655	0.038961
ENSG00000103194;SE:16:84740369-84744633:84745673-84758716:+	0.15737	0.035964
ENSG00000103275;A5:16:1312667-1314020:1312558-1314020:+	-0.216018	0.0437063
ENSG00000103275;SE:16:1309773-1312347:1312558-1314020:+	0.186194	0.034965
ENSG00000103365;A3:16:23493521-23494303:23493458-23494303:-	0.196342	0.01998
ENSG00000103769;A3:15:65877955-65879671:65877955-65879725:+	0.0630969	0.0467532
ENSG00000103769;AF:15:65869456:65869625-65877332:65870013:65870085-65877332:+	0.0657319	0.0467532
ENSG00000103769;AF:15:65869464:65869625-65877332:65870013:65870085-65877332:+	0.0640214	0.0467532
ENSG00000103769;AF:15:65869491:65869625-65877332:65870013:65870085-65877332:+	-0.0966308	0.0467532
ENSG00000103769;SE:15:65877955-65879725:65879751-65887701:+	-0.0937509	0.0467532
ENSG00000103855;RI:15:73712934:73713063-73713290:73714514:+	0.695489	0.0284715
ENSG00000104131;SE:15:44554667-44557489:44557650-44560249:+	-0.147768	0.00999001
ENSG00000104312;SE:8:89758233-89759322:89759446-89762829:+	-0.363312	0.003996
ENSG00000104312;SE:8:89758233-89762829:89762982-89765341:+	0.149455	0.0224775
ENSG00000104722;AF:8:24913764:24914873-24915605:24914942:24915297-24915605:+	-0.117266	0.0194805
ENSG00000104824;AF:19:38847434-38849700:38850333:38847434-38852296:38852325:-	-0.236681	0.044955
ENSG00000104852;SE:19:49101471-49102114:49103587-49104634:+	0.110446	0.01998
ENSG00000104904;A3:19:2269744-2271385:2269744-2271782:+	-0.236743	0.017982
ENSG00000105176;SE:19:30012531-30014181:30014222-30014887:+	-0.193674	0.0384615
ENSG00000105254;AF:19:36115439:36115674-36116041:36115838:36115928-36116041:+	0.160358	0.0384615
ENSG00000105258;A5:19:36114066-36114151:36114066-36114177:-	-0.141283	0.034965
ENSG00000105325;A5:19:3534522-3534795:3534513-3534795:+	-0.141787	0.0224775
ENSG00000105325;RI:19:3526120:3526183-3526259:3526386:+	0.130778	0.0224775
ENSG00000105327;AF:19:47228446-47230929:47231194:47228446-47232515:47232766:-	0.156	0.028971
ENSG00000105372;A3:19:41860289-41860775:41860289-41860785:+	-0.240352	0
ENSG00000105372;A5:19:41860445-41860775:41860289-41860775:+	-0.0399936	0.0263736
ENSG00000105372;AF:19:41859918:41860289-41860775:41860446:41860494-41860775:+	0.0936261	0.002997
ENSG00000105372;AF:19:41860255:41860289-41860775:41860446:41860494-41860775:+	0.320642	0
ENSG00000105372;AF:19:41860255:41860445-41860775:41860446:41860494-41860775:+	0.0194602	0.047952
ENSG00000105372;SE:19:41861212-41861480:41861560-41869031:+	0.167245	0
ENSG00000105374;A3:19:51372307-51372379:51372202-51372379:-	0.63756	0.0294705
ENSG00000105618;A3:19:54115797-54118241:54115797-54118248:+	-0.271342	0.044955
ENSG00000105618;A3:19:54115797-54118248:54115797-54118271:+	0.14161	0.044955
ENSG00000105642;AF:19:17951293:17951409-17954561:17952185:17952338-17954561:+	0.465784	0.0464535
ENSG00000105722;AF:19:42250565-42254537:42254635:42250565-42254978:42255157:-	-0.196298	0.0384615
ENSG00000106004;AF:7:27142085-27142726:27142775:27142085-27143046:27143668:-	-0.0452874	0.0414585
ENSG00000106244;A5:7:99403505-99404858:99403505-99404862:-	-0.163679	0.014985
ENSG00000106261;RI:7:100023419:100023461-100023552:100023932:+	0.155381	0.034965
ENSG00000106261;SE:7:100015726-100019231:100019349-100023419:+	-0.155381	0.034965
ENSG00000106263;A5:7:2366591-2366999:2366448-2366999:+	-0.281248	0.013986
ENSG00000106263;AF:7:2354086:2354195-2355234:2354867:2355116-2355234:+	0.466513	0.00799201
ENSG00000106263;SE:7:2366448-2366525:2366591-2366999:+	-0.150872	0.017316
ENSG00000106266;AF:7:2278305-2314328:2314441:2278305-2354222:2354309:-	-0.674685	0.04662
ENSG00000106266;AF:7:2278305-2314328:2314464:2278305-2354222:2354309:-	-0.328806	0.04662
ENSG00000106266;SE:7:2278305-2337116:2337281-2354222:-	-0.466586	0.04662
ENSG00000106367;AF:7:101154483:101154517-101156594:101154525:101154652-101156594:+	-0.507208	0.0104895
ENSG00000106367;AF:7:101154483:101154517-101156594:101154985:101155028-101156594:+	-0.408139	0.0104895
ENSG00000106615;AF:7:151491014-151519032:151519183:151491014-151519460:151519924:-	0.237759	0.0034965
ENSG00000106615;AF:7:151491014-151519032:151519183:151491014-151519898:151520120:-	0.299724	0.0157343
ENSG00000106682;SE:7:74189918-74190247:74190306-74194741:+	0.0926091	0.01998
ENSG00000107262;A5:9:33262830-33264206:33262830-33264224:-	-0.159959	0.01998
ENSG00000107371;AF:9:37784063-37784721:37784745:37784063-37800667:37800709:-	-0.495305	0.041958
ENSG00000107371;AF:9:37784063-37784721:37785057:37784063-37800667:37800709:-	-0.281965	0.041958
ENSG00000107371;AF:9:37784063-37784721:37785064:37784063-37800667:37800709:-	-0.181325	0.041958
ENSG00000107371;SE:9:37780880-37781986:37782137-37783914:-	0.140841	0.041958
ENSG00000107521;AF:10:98430670-98431131:98431282:98430670-98433940:98434091:-	-0.688613	0.0404595
ENSG00000107829;A5:10:101676436-101694381:101676436-101695240:-	-0.255922	0.010989
ENSG00000107833;SE:10:101781854-101782258:101782351-101782478:-	0.0924826	0.021978
ENSG00000107949;AL:10:125833946-125836104:125836553:125833946-125841255:125842805:+	0.198698	0.00499501
ENSG00000108107;AL:19:55388048-55388243:55388373:55388048-55391554:55391803:+	-0.087222	0.0194805
ENSG00000108179;A3:10:79352392-79353645:79352392-79353707:+	0.172535	0.0104895
ENSG00000108256;SE:17:29267530-29285992:29287716-29293783:-	0.0871481	0.0354645
ENSG00000108312;AF:17:44218296-44219009:44219121:44218296-44219445:44219498:-	-0.318861	0.022644
ENSG00000108312;AF:17:44218296-44219009:44219121:44218296-44219445:44219750:-	-0.357493	0.022644
ENSG00000108312;AF:17:44218296-44219009:44219121:44218296-44220740:44220963:-	-0.373502	0.022644
ENSG00000108511;AF:17:48598260-48603715:48604132:48598260-48604480:48604992:-	-0.109776	0.030969
ENSG00000108523;A5:17:4940360-4940873:4940230-4940873:+	0.388146	0.018981
ENSG00000108523;AF:17:4940299:4940360-4941077:4940658:4940993-4941077:+	0.829273	0.018981
ENSG00000108523;AF:17:4940299:4940360-4941077:4940976:4940993-4941077:+	0.377274	0.0450799
ENSG00000108523;AL:17:4942941-4944558:4944601:4942941-4944715:4945222:+	-0.666667	0.018981
ENSG00000108528;A5:17:4939212-4939816:4939212-4939849:-	-0.112422	0.0434565
ENSG00000108588;SE:17:63766194-63772777:63772863-63773412:-	0.0946239	0.02997
ENSG00000108590;AF:17:6650433-6651349:6651427:6650433-6651501:6651575:-	0.554577	0.010989
ENSG00000108590;AF:17:6650433-6651349:6651427:6650433-6651501:6651634:-	0.238829	0.010989
ENSG00000108590;SE:17:6644659-6649982:6650078-6650356:-	0.245893	0.010989
ENSG00000108953;AL:17:1345328:1345499-1364859:1361681:1362008-1364859:-	0.263862	0.00899101
ENSG00000108953;SE:17:1345499-1354211:1354347-1364859:-	-0.146041	0.0337163
ENSG00000108961;RI:17:8289258:8289414-8289813:8290092:+	-0.300033	0.0464535
ENSG00000109270;A3:4:99885675-99887296:99885654-99887296:-	-0.136927	0.022977
ENSG00000109270;SE:4:99892034-99893955:99894000-99894335:-	0.148806	0.022977
ENSG00000109332;A3:4:102826844-102827427:102826636-102827427:-	-0.133858	0.0326596
ENSG00000109332;A5:4:102826636-102827427:102826636-102827735:-	-0.359163	0
ENSG00000109332;A5:4:102826636-102827592:102826636-102827735:-	-0.222053	0.00530719
ENSG00000109332;A5:4:102826636-102827592:102826636-102827944:-	0.25927	0
ENSG00000109332;AF:4:102826636-102827427:102827500:102826636-102827735:102827849:-	-0.359822	0.03996
ENSG00000109332;AF:4:102826636-102827427:102827520:102826636-102827735:102827849:-	-0.301245	0.039627
ENSG00000109332;AF:4:102826636-102827427:102827522:102826636-102827592:102827948:-	-0.202042	0.028305
ENSG00000109332;AF:4:102826636-102827427:102827522:102826636-102827735:102827849:-	-0.545524	0
ENSG00000109332;AF:4:102826636-102827427:102827551:102826636-102827735:102827849:-	-0.161092	0.0333595
ENSG00000109332;AF:4:102826636-102827427:102827551:102826636-102827944:102828159:-	0.220344	0.0154391
ENSG00000109332;AF:4:102826636-102827427:102827551:102826636-102868715:102868875:-	0.213915	0.00849151
ENSG00000109332;AF:4:102826636-102827427:102827566:102826636-102827592:102827948:-	-0.174677	0.0398039
ENSG00000109332;AF:4:102826636-102827427:102827566:102826636-102827735:102827849:-	-0.433474	0.00849151
ENSG00000109332;AF:4:102826636-102827592:102827948:102826636-102868715:102868875:-	0.245998	0
ENSG00000109332;AF:4:102826636-102827735:102827849:102826636-102827944:102828159:-	0.331381	0
ENSG00000109332;AF:4:102826636-102827735:102827849:102826636-102868715:102868875:-	0.261811	0.00530719
ENSG00000109332;SE:4:102802638-102809068:102809159-102809672:-	0.0746346	0.047175
ENSG00000109332;SE:4:102826636-102827592:102827741-102827944:-	-0.418788	0
ENSG00000109920;SE:11:47753102-47754528:47754664-47765270:-	0.120943	0.0454545
ENSG00000109971;AF:11:123061329-123062064:123062207:123061329-123062750:123063230:-	0.39549	0.026973
ENSG00000110321;AF:11:10806885-10807255:10807295:10806885-10808705:10808923:-	0.171589	0.021978
ENSG00000110321;AF:11:10806885-10807255:10807334:10806885-10808705:10808923:-	0.325047	0.03663
ENSG00000110321;MX:11:10806047-10806820:10806885-10808705:10806047-10807255:10807381-10808705:-	-0.274099	0
ENSG00000110330;SE:11:102350749-102350844:102350943-102362896:+	0.296863	0.032967
ENSG00000110536;SE:11:47565986-47569700:47569891-47571471:+	-0.124389	0.010989
ENSG00000110651;AF:11:2377294:2377615-2390412:2390095:2390183-2390412:+	-0.153455	0.041958
ENSG00000110651;AF:11:2382460:2382550-2390412:2390095:2390183-2390412:+	-0.166732	0.041958
ENSG00000110696;SE:11:16752894-16753884:16754035-16754871:+	-0.161302	0.0024975
ENSG00000110917;SE:12:120694269-120694824:120695000-120696316:+	0.515538	0.045954
ENSG00000110917;SE:12:120695000-120695095:120695152-120696316:+	-0.0915292	0.045954
ENSG00000110955;AL:12:56639188:56639307-56642458:56639991:56640192-56642458:-	-0.317414	0.0134865
ENSG00000110958;AF:12:56673065-56687250:56687997:56673065-56687998:56688375:-	0.301916	0.018648
ENSG00000110958;MX:12:56664800-56666204:56666266-56671749:56664800-56670275:56670364-56671749:-	0.13205	0.018648
ENSG00000110958;SE:12:56664800-56666204:56666266-56670275:-	0.104207	0.018648
ENSG00000111011;A3:12:122519051-122520504:122519029-122520504:-	0.127112	0.0498252
ENSG00000111011;AF:12:122521428-122522143:122522442:122521428-122526848:122526962:-	-0.620462	0.0498252
ENSG00000111011;SE:12:122521428-122522143:122522299-122526848:-	-0.135479	0.041958
ENSG00000111011;SE:12:122521428-122522143:122522329-122526848:-	-0.3002	0.0104895
ENSG00000111229;A5:12:110436204-110436557:110436204-110436665:-	0.11794	0.00599401
ENSG00000111300;RI:12:112039229:112039339-112040481:112040578:-	-0.146104	0.0474525
ENSG00000111300;SE:12:112090864-112093051:112093136-112108716:-	0.20237	0.01998
ENSG00000111328;AF:12:123267282-123268169:123268254:123267282-123270887:123271141:-	0.481608	0.00599401
ENSG00000111328;AF:12:123267282-123268169:123268254:123267282-123271564:123272140:-	0.34284	0.00999001
ENSG00000111328;AF:12:123267282-123268169:123268254:123267282-123272157:123272334:-	0.484749	0.00599401
ENSG00000111328;AF:12:123267282-123269105:123269239:123267282-123270887:123271141:-	0.347564	0.024975
ENSG00000111328;AF:12:123267282-123269105:123269239:123267282-123271564:123272140:-	0.248328	0.0472028
ENSG00000111328;AF:12:123267282-123269105:123269239:123267282-123272157:123272334:-	0.358637	0.024975
ENSG00000111328;AF:12:123267282-123270887:123271141:123267282-123271564:123272140:-	-0.268569	0.024975
ENSG00000111328;AF:12:123267282-123271564:123272140:123267282-123272157:123272334:-	0.200501	0.0393892
ENSG00000111371;A5:12:46243314-46268526:46243314-46268865:-	0.143874	0.0246182
ENSG00000111371;AF:12:46229639-46239679:46239895:46229639-46268526:46268806:-	-0.875132	0.01998
ENSG00000111371;AF:12:46243314-46267225:46267701:46243314-46268526:46269012:-	-0.145597	0.0246182
ENSG00000111371;AL:12:46183063:46189071-46197720:46195725:46196276-46197720:-	0.145597	0.0246182
ENSG00000111371;AL:12:46183063:46189071-46197720:46196127:46196276-46197720:-	0.186977	0.01998
ENSG00000111371;AL:12:46187801:46189071-46197720:46196127:46196276-46197720:-	0.857234	0.01998
ENSG00000111371;AL:12:46188565:46189071-46197720:46196127:46196276-46197720:-	0.28943	0.0246182
ENSG00000111581;A3:12:68692112-68696819:68692112-68696851:+	-0.188346	0.0131119
ENSG00000111581;AF:12:68686992:68687073-68688962:68687455:68687591-68688962:+	0.232919	0.00749251
ENSG00000111581;AF:12:68687000:68687073-68688962:68687455:68687591-68688962:+	-0.310622	0.00374625
ENSG00000111581;SE:12:68696922-68700726:68700853-68702736:+	0.277135	0.00374625
ENSG00000111615;SE:12:75502000-75503904:75504074-75505198:-	0.106513	0.0294705
ENSG00000111639;A5:12:6492972-6493058:6492972-6493251:-	-0.144321	0.034965
ENSG00000111639;AF:12:6492972-6493251:6493295:6492972-6493459:6493840:-	0.233007	0.03663
ENSG00000111639;AF:12:6492972-6493251:6493295:6492972-6493717:6493841:-	0.218803	0.034965
ENSG00000111906;SE:6:125292909-125298714:125298816-125300538:-	0.125152	0.014985
ENSG00000112031;AL:6:152987362:152990095-152992857:152991228:152991321-152992857:-	0.404173	0.035964
ENSG00000112081;AF:6:36594353:36594481-36596761:36594592:36594755-36596761:+	0.0772254	0.023976
ENSG00000112081;AF:6:36594367:36594481-36596761:36594592:36594755-36596761:+	0.206327	0.00499501
ENSG00000112081;AF:6:36594368:36594481-36596761:36594592:36594755-36596761:+	0.14118	0.00499501
ENSG00000112081;AF:6:36594391:36594481-36596761:36594592:36594755-36596761:+	-0.107717	0.00499501
ENSG00000112081;SE:6:36596968-36598429:36598526-36598849:+	0.0386847	0.0334665
ENSG00000112081;SE:6:36598983-36599821:36600276-36601152:+	-0.100582	0.0164835
ENSG00000112096;AF:6:159692863-159693145:159693234:159692863-159726852:159726944:-	0.383542	0.00799201
ENSG00000112096;AF:6:159692863-159693145:159693241:159692863-159726852:159726944:-	0.414319	0.00799201
ENSG00000112096;AF:6:159692863-159693145:159693278:159692863-159726852:159726944:-	0.386419	0.010656
ENSG00000112096;AF:6:159692863-159726852:159726944:159692863-159727266:159727357:-	-0.414677	0.015984
ENSG00000112210;AF:6:57210445-57221319:57221407:57210445-57221726:57222314:-	0.170694	0.0494505
ENSG00000112237;AL:6:99542380:99543609-99545112:99543780:99544273-99545112:-	0.366179	0.0134865
ENSG00000112237;AL:6:99542387:99543609-99545112:99543780:99544273-99545112:-	0.333069	0.0404595
ENSG00000112237;AL:6:99543475:99543609-99545112:99543780:99544273-99545112:-	0.426647	0.0134865
ENSG00000112242;A3:6:20479957-20481206:20479957-20481224:+	0.117128	0.0494505
ENSG00000112242;AF:6:20402167:20402625-20479846:20403679:20403832-20479846:+	0.220954	0.0494505
ENSG00000112306;A5:6:132815224-132816461:132815088-132816461:+	0.029496	0.0164835
ENSG00000112308;A5:6:24716324-24718540:24716324-24719860:-	-0.14616	0.003996
ENSG00000112312;A5:6:24775244-24777222:24775112-24777222:+	-0.0871722	0.047952
ENSG00000112339;AF:6:135002842-135027067:135027156:135002842-135050582:135050621:-	0.168448	0.0434565
ENSG00000112339;AF:6:135050647-135054649:135054800:135050647-135102928:135103056:-	-0.170984	0.0325924
ENSG00000112339;AL:6:135002782:135002842-135039573:135035857:135038026-135039573:-	0.312525	0.0325924
ENSG00000112339;AL:6:135002782:135002842-135039573:135036696:135036794-135039573:-	0.288388	0.0325924
ENSG00000112339;AL:6:135002815:135002842-135039573:135036696:135036794-135039573:-	0.170984	0.0325924
ENSG00000112339;MX:6:135039767-135042001:135042126-135054649:135039767-135050582:135050647-135054649:-	0.116558	0.0492507
ENSG00000112339;SE:6:135002842-135039573:135039767-135050582:-	0.194281	0.0325924
ENSG00000112339;SE:6:135002842-135042001:135042126-135050582:-	0.306829	0.0325924
ENSG00000112339;SE:6:135039767-135042001:135042126-135050582:-	-0.138138	0.0325924
ENSG00000112339;SE:6:135042126-135050582:135050647-135054649:-	-0.195903	0.0325924
ENSG00000112473;SE:6:33200938-33201242:33201656-33201745:+	-0.124411	0.033966
ENSG00000112578;SE:6:41927536-41930132:41930270-41930635:+	-0.124879	0.037962
ENSG00000112759;AF:6:44219505:44219782-44227263:44223504:44223641-44227263:+	-0.246554	0.037962
ENSG00000113328;AF:5:163437569:163437804-163441078:163439191:163439520-163441078:+	0.680123	0.0284715
ENSG00000113328;SE:5:163437804-163439257:163439520-163441078:+	0.110723	0.0284715
ENSG00000113368;SE:5:126777252-126777361:126777867-126804776:+	-0.631306	0
ENSG00000113384;A5:5:32143880-32173746:32143880-32173810:-	-0.100422	0.0244755
ENSG00000113384;SE:5:32135686-32143749:32143880-32173810:-	0.431774	0
ENSG00000113387;A3:5:32585625-32586369:32585625-32586429:+	-0.291596	0
ENSG00000113387;AF:5:32531633:32531916-32588512:32585499:32585625-32588512:+	0.280731	0.00732601
ENSG00000113387;AF:5:32531633:32531916-32588512:32585559:32585625-32588512:+	0.351332	0.032967
ENSG00000113387;SE:5:32585625-32586369:32586501-32588512:+	-0.439947	0
ENSG00000113569;AF:5:37364384-37370666:37370785:37364384-37370821:37371081:-	0.209436	0.034965
ENSG00000113569;AF:5:37364384-37370666:37370785:37364384-37370821:37371181:-	0.100802	0.0491175
ENSG00000113569;SE:5:37309267-37310552:37310743-37314198:-	0.134746	0.034965
ENSG00000113583;SE:5:133960020-133967396:133967459-133968446:-	-0.0974887	0.043956
ENSG00000113595;A5:5:65591502-65591843:65591502-65591872:-	-0.64504	0.017982
ENSG00000113712;SE:5:149525171-149529604:149529719-149550075:-	-0.337439	0.001998
ENSG00000113732;SE:5:172983964-172994775:172994822-173020238:+	-0.135129	0.028971
ENSG00000113810;A3:3:160400965-160401915:160400965-160401990:+	-0.118472	0.00732601
ENSG00000113810;SE:3:160399749-160401915:160402093-160402676:+	-0.699479	0.00732601
ENSG00000113810;SE:3:160430743-160431032:160431205-160431643:+	0.201142	0.00732601
ENSG00000113811;A3:3:53885912-53886851:53885904-53886851:-	0.12121	0.0344655
ENSG00000114023;SE:3:122384299-122401376:122401535-122402760:+	0.117552	0.010989
ENSG00000114120;AF:3:140941853:140942095-140956527:140942462:140942729-140956527:+	-0.837151	0.00474525
ENSG00000114120;AL:3:140963227-140966934:140967005:140963227-140970927:140970970:+	-0.837151	0.00474525
ENSG00000114126;AF:3:142005544-142028579:142028597:142005544-142090792:142090838:-	-0.581128	0.00949051
ENSG00000114251;AF:3:55480918-55481331:55481393:55480918-55486980:55487642:-	-0.1844	0.0494505
ENSG00000114302;SE:3:48794049-48807649:48807684-48847335:-	0.216311	0.0024975
ENSG00000114354;A5:3:100709721-100713643:100709431-100713643:+	-0.115357	0.020979
ENSG00000114354;AF:3:100709378:100709431-100713643:100709970:100710295-100713643:+	0.87223	0.020979
ENSG00000114354;AL:3:100744931-100747414:100747448:100744931-100748149:100748927:+	-0.562496	0.020979
ENSG00000114383;A5:3:50326186-50326357:50326186-50326385:-	-0.112824	0.0384615
ENSG00000114450;AF:3:179426242-179450977:179451145:179426242-179451346:179451590:-	-0.289658	0.0254745
ENSG00000114738;A5:3:50617241-50617514:50617226-50617514:+	0.144027	0.0224775
ENSG00000114790;AF:3:154121003:154121235-154121942:154121440:154121519-154121942:+	0.929882	0.031968
ENSG00000114850;A5:3:156543269-156544294:156543269-156544308:-	-0.146569	0.017982
ENSG00000114850;AF:3:156553781-156553993:156554125:156553781-156554957:156555117:-	0.429498	0.0224775
ENSG00000114850;AF:3:156553781-156553993:156554125:156553781-156554957:156555125:-	0.329928	0.017982
ENSG00000114850;AF:3:156553781-156553993:156554125:156553781-156554957:156555149:-	0.309775	0.017982
ENSG00000114867;AF:3:184314550:184314674-184320630:184319757:184319801-184320630:+	-0.176823	0.032967
ENSG00000114978;A3:2:74172752-74178661:74172749-74178661:-	0.162061	0.0284715
ENSG00000115268;RI:19:1438807:1438892-1439961:1440253:+	0.404163	0.0474525
ENSG00000115268;RI:19:1438807:1438892-1440026:1440253:+	0.278952	0.0474525
ENSG00000115286;AF:19:1383884:1383942-1387811:1384051:1384156-1387811:+	0.446061	0.038961
ENSG00000115392;A3:2:58163517-58165724:58163074-58165724:-	0.320833	0.04662
ENSG00000115392;A5:2:58165874-58198579:58165874-58198594:-	0.150025	0.04662
ENSG00000115392;SE:2:58165874-58194229:58194273-58198594:-	-0.126356	0.04662
ENSG00000115468;AF:2:232606057:232606173-232662802:232662742:232662752-232662802:+	-0.742215	0.0254745
ENSG00000115468;AF:2:232633228:232634006-232662802:232662742:232662752-232662802:+	-0.338883	0.0254745
ENSG00000115561;AF:2:86542312-86542788:86542847:86542312-86561635:86561941:-	0.9566	0.00599401
ENSG00000115561;AF:2:86542312-86542788:86542847:86542312-86563093:86563166:-	1	0
ENSG00000115561;AF:2:86542312-86542788:86542847:86542312-86563304:86563440:-	0.884455	0.00599401
ENSG00000115561;AF:2:86542312-86542788:86542847:86542312-86563304:86563477:-	0.471321	0.00599401
ENSG00000115561;AF:2:86542312-86563093:86563166:86542312-86563304:86563440:-	-0.86862	0.00666001
ENSG00000115561;AF:2:86542312-86563093:86563166:86542312-86563304:86563477:-	-0.507159	0.00599401
ENSG00000115758;AF:2:10445264-10447474:10447780:10445264-10448121:10448309:-	0.11523	0.02997
ENSG00000115758;AF:2:10445264-10447474:10447780:10445264-10448121:10448504:-	0.233637	0.00599401
ENSG00000115875;A3:2:38749346-38749529:38749173-38749529:-	0.244559	0.0355894
ENSG00000115875;AF:2:38750194-38750824:38751138:38750194-38751229:38751363:-	-0.287833	0.044955
ENSG00000115875;AF:2:38750194-38750824:38751138:38750194-38751229:38751415:-	-0.321124	0.0355894
ENSG00000115875;RI:2:38748579:38748653-38749529:38749705:-	0.10249	0.0355894
ENSG00000115875;SE:2:38748653-38748898:38749346-38749529:-	0.0881906	0.0355894
ENSG00000115947;SE:2:147973524-147975902:147975975-148020633:-	0.285759	0.041958
ENSG00000116161;A5:1:175004833-175006745:175004814-175006745:+	-0.065733	0.0212288
ENSG00000116161;AF:1:174999163:174999689-175004614:174999733:175000195-175004614:+	-0.169628	0.0212288
ENSG00000116161;AF:1:174999163:174999689-175004614:175000181:175000195-175004614:+	-0.442641	0.0124875
ENSG00000116161;AF:1:174999163:174999689-175004614:175000213:175000599-175004614:+	-0.181778	0.0168581
ENSG00000116161;AF:1:174999471:174999689-175004614:174999945:175000195-175004614:+	0.244629	0.044955
ENSG00000116161;AF:1:174999945:175000195-175004614:175000213:175000599-175004614:+	-0.238679	0.0112388
ENSG00000116161;AF:1:174999955:175000195-175004614:175000213:175000599-175004614:+	-0.0593597	0.0342515
ENSG00000116161;AF:1:175000181:175000195-175004614:175000213:175000599-175004614:+	0.214397	0.0112388
ENSG00000116209;A5:1:54048682-54053000:54048682-54053356:-	-0.539609	0
ENSG00000116209;SE:1:54047372-54048650:54048682-54053000:-	-0.101195	0.048951
ENSG00000116209;SE:1:54047372-54048650:54048682-54053356:-	0.495847	0
ENSG00000116251;AF:1:6197756-6199370:6199553:6197756-6199562:6199612:-	-0.0576408	0.041958
ENSG00000116251;AF:1:6197756-6199562:6199612:6197756-6200489:6200842:-	0.234289	0
ENSG00000116288;AF:1:7954291:7954323-7962763:7961663:7961793-7962763:+	0.156515	0.0104895
ENSG00000116459;A3:1:111449873-111456086:111449873-111456227:+	0.0835248	0.0292208
ENSG00000116459;SE:1:111449581-111449837:111449873-111456086:+	0.110503	0.017982
[truncated: 1,203 more rows]

## Sheet: BE3(hA3AY130F)-site 3
Supplementary Data 8: DAS events of BE3(hA3AY130F)-site 3-transfected samples compared with GFP samples
[truncated: 2,313 more rows]

[truncated: 3 more sheets: ABE7.10D53E-site 1, ABE7.10F148A-site 1, ABE7.10F148A-site 2]
