# Supplementary material for: Cytosine and adenine deaminase base-editors induce broad and nonspecific changes in gene expression and splicing
Source: Commun Biol. 2021 Jul 16;4:882. doi: 10.1038/s42003-021-02406-5 (PMC8285404; doi:10.1038/s42003-021-02406-5)
Supplement: Supplementary file 12 — Supplementary Data 9 [file 42003_2021_2406_MOESM12_ESM.xlsx]

## Sheet: ABEmax-HEKsite2
Supplementary Data 9: DAS events of ABEmax-HEKsite2-transfected samples compared with EGFP samples
DAS events	ΔPSI	P-value
ENSG00000000003;A5:X:100635746-100636191:100635746-100636608:-	0.0663914	0.0499501
ENSG00000000003;AF:X:100635746-100636191:100636689:100635746-100636793:100637104:-	0.132013	0.0499501
ENSG00000001167;SE:6:41079164-41080811:41080897-41084046:+	-0.0890203	0.0274725
ENSG00000001629;AF:7:92246234:92246519-92294889:92294462:92294516-92294889:+	-0.115127	0.035964
ENSG00000001629;SE:7:92319512-92325928:92326008-92327783:+	0.118274	0.042957
ENSG00000001630;AF:7:92131872-92134173:92134530:92131872-92134666:92134803:-	-0.0607757	0.025974
ENSG00000001631;SE:7:92226682-92234449:92234592-92234808:-	-0.156047	0.03996
ENSG00000001631;SE:7:92242137-92244002:92244149-92244902:-	-0.298281	0.031968
ENSG00000002330;AL:11:64270001:64270337-64284182:64276761:64277043-64284182:-	0.38311	0.003996
ENSG00000002330;SE:11:64270337-64271613:64271803-64284182:-	-0.0809773	0.016983
ENSG00000003400;SE:2:201195948-201203730:201203766-201208075:+	0.165757	0.044955
ENSG00000003400;SE:2:201203766-201205882:201205973-201208075:+	-0.229008	0.044955
ENSG00000003756;SE:3:50109688-50110379:50110463-50110679:+	-0.131402	0.026973
ENSG00000004478;AF:12:2794953:2795244-2797138:2796681:2796964-2797138:+	-0.048149	0.0474525
ENSG00000004897;AF:17:47181637-47188746:47188936:47181637-47189146:47189176:-	0.268936	0.00624376
ENSG00000004897;AF:17:47181637-47188746:47188936:47181637-47189146:47189224:-	0.16173	0.01665
ENSG00000004897;AF:17:47181637-47188746:47188936:47181637-47189146:47189252:-	0.594017	0.0041625
ENSG00000004897;AF:17:47181637-47188746:47188936:47181637-47189146:47189266:-	0.151282	0.00999001
ENSG00000004897;AL:17:47156913:47156983-47157230:47157055:47157124-47157230:-	-0.662574	0
ENSG00000004897;AL:17:47156913:47156983-47157230:47157060:47157124-47157230:-	-0.615516	0
ENSG00000004897;SE:17:47170042-47171917:47172064-47181562:-	-0.0798402	0.0321107
ENSG00000005007;AF:19:18832001:18832440-18845980:18833130:18833283-18845980:+	-0.16523	0.044955
ENSG00000005100;SE:17:5462546-5463529:5463689-5468571:-	-0.150212	0.020979
ENSG00000005812;A5:13:77018722-77021513:77018722-77021657:-	-0.0481883	0.0454545
ENSG00000005812;AL:13:76992598:76992951-77015409:77005254:77007788-77015409:-	0.150132	0.00437063
ENSG00000005812;AL:13:76992598:76992951-77015409:77007565:77007788-77015409:-	0.23335	0.00437063
ENSG00000005812;AL:13:76999137:77002049-77015409:77005254:77007788-77015409:-	0.13382	0.00437063
ENSG00000005812;AL:13:76999137:77002049-77015409:77007565:77007788-77015409:-	0.208005	0.00437063
ENSG00000005893;AL:X:120427827:120428626-120441730:120436494:120439293-120441730:-	0.0563343	0.04662
ENSG00000005893;AL:X:120430826:120431462-120441730:120436494:120439293-120441730:-	0.151902	0.00599401
ENSG00000005893;SE:X:120431462-120439076:120439293-120441730:-	-0.057912	0.043956
ENSG00000006625;SE:7:30498938-30500536:30500681-30504569:-	-0.114158	0.035964
ENSG00000007168;AF:17:2593210:2593330-2638099:2593746:2594006-2638099:+	0.240473	0
ENSG00000007168;SE:17:2594006-2635383:2635510-2638099:+	0.111854	0.014985
ENSG00000007392;A5:16:227336-227987:227336-228333:-	-0.305398	0.047952
ENSG00000007392;RI:16:227242:227336-228333:228402:-	-0.297261	0.035964
ENSG00000007392;SE:16:227336-228333:228402-229279:-	0.157064	0.035964
ENSG00000007923;SE:1:6638364-6639902:6640057-6644558:-	-0.108564	0.0344655
ENSG00000007923;SE:1:6667810-6678394:6678467-6680908:-	-0.0822329	0.0344655
ENSG00000008130;AF:1:1765446-1778289:1778470:1765446-1779905:1779962:-	-0.273753	0.02997
ENSG00000008130;SE:1:1753649-1754051:1754208-1754284:-	-0.185445	0.00749251
ENSG00000008130;SE:1:1754698-1755374:1755476-1756258:-	-0.0987211	0.0374625
ENSG00000008988;A3:8:56073768-56074060:56073272-56074060:-	0.257422	0.043956
ENSG00000008988;AF:8:56074159-56074254:56074356:56074159-56074381:56074498:-	0.342336	0.043956
ENSG00000009307;AF:1:114739890-114746543:114746859:114739890-114757925:114757974:-	0.103862	0.0485229
ENSG00000009307;AF:1:114750207-114757925:114757987:114750207-114758576:114758676:-	-0.162285	0.02997
ENSG00000009307;AL:1:114739870:114739922-114749821:114748317:114748418-114749821:-	-0.406283	0
ENSG00000009307;MX:1:114738072-114739692:114739890-114757925:114738072-114749821:114750207-114757925:-	-0.0635643	0.031635
ENSG00000009307;SE:1:114738072-114739692:114739890-114749821:-	-0.0526526	0.02997
ENSG00000009307;SE:1:114738072-114739692:114739890-114757925:-	-0.061766	0.031635
ENSG00000009307;SE:1:114738072-114749821:114750207-114757925:-	-0.115865	0.031635
ENSG00000010072;SE:1:231339868-231347797:231347925-231351304:+	-0.153724	0.00899101
ENSG00000010165;A5:1:171782120-171783740:171781795-171783740:+	-0.131562	0.0499501
ENSG00000010219;SE:12:4605086-4607327:4607387-4610155:+	0.13172	0.017982
ENSG00000010256;A5:3:48609302-48609497:48609302-48609552:-	0.0473457	0.0464535
ENSG00000010256;RI:3:48600680:48600840-48600975:48601118:-	0.0295793	0.0464535
ENSG00000010810;SE:6:111696456-111699515:111699670-111702885:-	-0.272334	0.00749251
ENSG00000010810;SE:6:111696456-111700104:111700268-111702885:-	-0.21206	0.00749251
ENSG00000011243;AF:19:15410594-15417635:15417678:15410594-15418911:15418968:-	-0.543612	0.025974
ENSG00000011243;AF:19:15410594-15417635:15417678:15410594-15418911:15418988:-	-0.194785	0.030303
ENSG00000011243;AF:19:15410594-15417635:15417678:15410594-15418911:15419022:-	-0.518595	0.025974
ENSG00000011275;A3:7:5739621-5740973:5739352-5740973:-	0.104866	0.031968
ENSG00000011304;A3:19:806556-808360:806556-808380:+	0.0905441	0.037962
ENSG00000011304;AF:19:797075:797505-799413:798428:798545-799413:+	-0.258106	0
ENSG00000011304;AF:19:797427:797505-803561:799406:799443-803561:+	0.150128	0.00949051
ENSG00000011304;AF:19:797490:797505-799413:798428:798545-799413:+	-0.350905	0
ENSG00000011304;RI:19:804036:804208-804292:804438:+	0.0668314	0.0142358
ENSG00000011426;SE:7:36415884-36417080:36417190-36419244:+	-0.151524	0.0194805
ENSG00000011454;A5:9:123065601-123070350:123065461-123070350:+	0.10199	0.0384615
ENSG00000011454;AF:9:122940833:122940897-122957011:122941009:122941093-122957011:+	0.10343	0.0384615
ENSG00000011454;SE:9:122957209-122984485:122984719-122986215:+	-0.099535	0.0384615
ENSG00000011454;SE:9:123070424-123071412:123071501-123073552:+	0.100204	0.0384615
ENSG00000013441;AF:2:200861862-200864101:200864561:200861862-200864564:200864656:-	-0.257824	0.00749251
ENSG00000013441;SE:2:200859746-200860125:200860215-200861238:-	-0.280942	0.00749251
ENSG00000015479;A5:5:139294028-139314675:139293805-139314675:+	-0.215315	0.032967
ENSG00000015479;AF:5:139293743:139293805-139314675:139308095:139308327-139314675:+	0.357345	0.032967
ENSG00000015568;A3:2:109794537-109801783:109794537-109801786:+	-0.187892	0.042957
ENSG00000015568;A3:2:109819783-109821905:109819783-109822050:+	-0.333629	0.0017982
ENSG00000015568;A3:2:109824662-109824810:109824662-109824830:+	0.560161	0.0017982
ENSG00000015568;AF:2:109794308:109794537-109801783:109794685:109795076-109801783:+	-0.409489	0.0017982
ENSG00000015568;SE:2:109794537-109801783:109801850-109803432:+	-0.546818	0.0017982
ENSG00000015568;SE:2:109808404-109808750:109808895-109813460:+	-0.284189	0.0017982
ENSG00000017260;AF:3:130894178:130894337-130930416:130894448:130894775-130930416:+	-0.206913	0.044955
ENSG00000017260;AL:3:130999659-131001220:131003150:130999659-131016152:131016684:+	-0.237803	0.04662
ENSG00000017260;SE:3:130999659-131001220:131001314-131016152:+	-0.251326	0.044955
ENSG00000017260;SE:3:130999659-131001220:131001344-131016152:+	-0.132492	0.0499501
ENSG00000021776;A5:15:34904505-34906519:34904505-34906545:-	0.0871851	0.0314685
ENSG00000021776;RI:15:34873828:34873999-34874677:34874864:-	0.0871851	0.0314685
ENSG00000022267;AF:X:136147465:136147628-136169907:136169637:136169733-136169907:+	-0.105578	0.031968
ENSG00000022267;AF:X:136147536:136147628-136169907:136148578:136148737-136169907:+	-0.24812	0.047952
ENSG00000022840;SE:12:120560886-120562945:120563070-120563347:+	-0.241384	0
ENSG00000023734;SE:12:15882819-15883541:15883676-15889928:+	-0.0522545	0.0434565
ENSG00000023909;AF:1:93904588-93908665:93908790:93904588-93909038:93909410:-	0.0941293	0.0374625
ENSG00000024526;A5:1:68481612-68482046:68481612-68482641:-	-0.109599	0.0292208
ENSG00000024526;SE:1:68481612-68482046:68482897-68483950:-	-0.117567	0.026973
ENSG00000024526;SE:1:68482897-68483273:68483305-68483950:-	0.109599	0.0292208
ENSG00000024526;SE:1:68489608-68494430:68494695-68496952:-	-0.0644464	0.0292208
ENSG00000025800;A3:1:32159531-32160615:32159531-32160619:+	-0.0502887	0.042957
ENSG00000025800;A5:1:32156945-32157346:32156927-32157346:+	-0.0421313	0.042957
ENSG00000025800;AF:1:32108038:32108134-32154588:32142923:32143024-32154588:+	-0.113914	0.01998
ENSG00000025800;AF:1:32108058:32108134-32154588:32142923:32143024-32154588:+	0.0675225	0.042957
ENSG00000025800;SE:1:32158361-32159400:32159531-32160615:+	-0.0456977	0.042957
ENSG00000026025;AF:10:17228515:17228676-17229276:17228869:17229027-17229276:+	-0.273498	0.028971
ENSG00000029363;A3:6:136268339-136269437:136268273-136269437:-	0.0953744	0.00749251
ENSG00000029363;A3:6:136276508-136277865:136275989-136277865:-	-0.0682549	0.00874126
ENSG00000029363;A3:6:136278776-136279763:136278770-136279763:-	-0.0591702	0.010989
ENSG00000029363;RI:6:136275843:136275989-136276468:136276508:-	-0.0535727	0.01332
ENSG00000029363;SE:6:136261477-136267029:136267175-136268162:-	-0.082837	0.00749251
ENSG00000029363;SE:6:136275989-136276468:136276508-136277865:-	0.154391	0.00874126
ENSG00000029993;AF:X:150980509:150980644-150985595:150983286:150983376-150985595:+	-0.112673	0.00624376
ENSG00000029993;AF:X:150980509:150980644-150985595:150983385:150983591-150985595:+	-0.118543	0.0024975
ENSG00000029993;AF:X:150980509:150980644-150985595:150983406:150983591-150985595:+	0.0483878	0.0374625
ENSG00000029993;AF:X:150983286:150983376-150985595:150983385:150983591-150985595:+	-0.0372618	0.044955
ENSG00000029993;AF:X:150983286:150983376-150985595:150983406:150983591-150985595:+	0.0908374	0.0141525
ENSG00000031003;AF:5:138021197-138032782:138033031:138021197-138038566:138038606:-	0.167755	0.0494505
ENSG00000031003;AF:5:138021197-138032782:138033086:138021197-138038566:138038606:-	0.212237	0.035964
ENSG00000031003;SE:5:137954376-137956477:137956542-137959616:-	0.129819	0.035964
ENSG00000031003;SE:5:138018514-138018955:138019146-138021031:-	-0.154485	0.035964
ENSG00000032219;SE:14:58299860-58301580:58301690-58304944:+	-0.238293	0.011988
ENSG00000032219;SE:14:58365622-58366024:58366068-58366883:+	-0.271722	0.01998
ENSG00000032219;SE:14:58365622-58366024:58366230-58366883:+	-0.281621	0.015984
ENSG00000033030;A5:12:122492789-122498827:122492789-122499973:-	-0.231054	0.021645
ENSG00000033030;SE:12:122482695-122483279:122483563-122489386:-	-0.243297	0.021645
ENSG00000033030;SE:12:122490567-122490935:122491053-122492715:-	0.150448	0.021645
ENSG00000033867;SE:3:27404963-27409356:27409530-27411642:-	-0.21182	0.01998
ENSG00000035862;AF:17:78873919-78874029:78874150:78873919-78922210:78922401:-	-0.285653	0.00999001
ENSG00000035862;AF:17:78873919-78874029:78874150:78873919-78924959:78925387:-	-0.112081	0.038628
ENSG00000035862;AF:17:78873919-78922210:78922401:78873919-78924959:78925387:-	0.166179	0.036963
ENSG00000036549;AF:1:77641655-77682585:77682658:77641655-77683262:77683374:-	-0.101429	0.025974
ENSG00000036549;AF:1:77641655-77682585:77682658:77641655-77683262:77683403:-	0.143765	0.0194805
ENSG00000036549;SE:1:77639602-77641384:77641446-77641522:-	-0.0943419	0.0281385
ENSG00000036672;SE:11:119360234-119372707:119373521-119381473:-	-0.260231	0.027972
ENSG00000037241;AF:5:172958893:172959007-172959865:172959520:172959627-172959865:+	-0.209061	0.00499501
ENSG00000037241;AF:5:172959424:172959468-172959865:172959520:172959627-172959865:+	-0.0848113	0.00832501
ENSG00000037241;AF:5:172959460:172959514-172959865:172959520:172959627-172959865:+	-0.165386	0.00499501
ENSG00000038382;A5:5:14488260-14492567:14487730-14492567:+	-0.113328	0.034965
ENSG00000038382;AF:5:14143702:14143882-14270825:14183798:14183959-14270825:+	-0.206773	0.0174825
ENSG00000038382;AF:5:14143837:14143882-14270825:14183798:14183959-14270825:+	-0.136008	0.024975
ENSG00000039319;SE:5:80408153-80427492:80427545-80434109:+	-0.115565	0.049284
ENSG00000039319;SE:5:80445405-80448026:80448404-80449591:+	-0.131504	0.049284
ENSG00000039319;SE:5:80459494-80472761:80472923-80473754:+	-0.131626	0.049284
ENSG00000040633;AF:17:7237660-7238786:7238930:7237660-7239246:7239506:-	0.136945	0.030969
ENSG00000043093;A5:3:182964049-182965537:182964049-182965679:-	-0.100233	0.0499501
ENSG00000043093;AF:3:182965753-182980487:182980520:182965753-182985821:182985953:-	0.226399	0.02997
ENSG00000044115;AF:5:138753421:138753510-138781923:138754369:138754438-138781923:+	-0.16767	0.0427073
ENSG00000044115;AF:5:138753423:138753510-138781923:138754369:138754438-138781923:+	-0.0874332	0.0427073
ENSG00000046651;SE:X:13749533-13751249:13751368-13753368:+	-0.239802	0.032967
ENSG00000047188;AF:5:113513694:113514082-113515272:113514146:113514275-113515272:+	0.321933	0.00999001
ENSG00000048162;AL:5:176384208:176384283-176385221:176384334:176384374-176385221:-	0.266159	0.034965
ENSG00000048162;AL:5:176384643:176385327-176386840:176385941:176386019-176386840:-	-0.269775	0.034965
ENSG00000049245;AF:1:7771269:7771385-7773442:7772707:7773198-7773442:+	-0.0555957	0.0284715
ENSG00000051341;SE:3:121449426-121460050:121460234-121467519:-	-0.173045	0.003996
ENSG00000051596;AL:5:175917873:175918172-175961051:175959883:175960132-175961051:-	-0.387035	0
ENSG00000051620;AF:6:138403531:138403698-138405145:138404219:138404597-138405145:+	0.314595	0.003996
ENSG00000051620;AF:6:138403531:138403698-138405145:138404247:138404597-138405145:+	0.0687779	0.011322
ENSG00000051620;SE:6:138406033-138412083:138412256-138412880:+	0.181492	0.003996
ENSG00000052795;AF:4:158769138:158769319-158825916:158806094:158806423-158825916:+	-0.180264	0.022977
ENSG00000052802;SE:4:165327764-165333340:165333625-165337789:+	-0.0914413	0.020979
ENSG00000054267;A5:1:235326968-235327769:235326968-235327936:-	-0.113522	0.041958
ENSG00000054267;AF:1:235326968-235327160:235327487:235326968-235327769:235327863:-	-0.193822	0.041958
ENSG00000054267;AF:1:235326968-235327160:235327487:235326968-235327936:235328196:-	-0.181581	0.041958
ENSG00000054523;AF:1:10210805:10210878-10232250:10230764:10230997-10232250:+	-0.106543	0.0467033
ENSG00000054523;AF:1:10211616:10211738-10232250:10230764:10230997-10232250:+	-0.230224	0.043956
ENSG00000055044;AF:2:202265779:202265986-202277950:202275162:202275189-202277950:+	-0.112488	0.044955
ENSG00000055044;SE:2:202292903-202295674:202295837-202297379:+	-0.0807722	0.023976
ENSG00000055609;A3:7:152330742-152358587:152330739-152358587:-	0.153356	0.0104895
ENSG00000056586;RI:9:122865349:122865541-122865624:122865657:-	-0.106736	0.0254745
ENSG00000057019;AF:3:98881767-98895230:98895412:98881767-98901122:98901326:-	0.164036	0.045954
ENSG00000057019;AF:3:98881767-98895230:98895412:98881767-98901122:98901689:-	0.128179	0.045954
ENSG00000057019;SE:3:98881767-98890392:98890456-98901122:-	0.094663	0.045954
ENSG00000057608;SE:10:5766295-5766494:5766638-5768213:-	-0.0973027	0.014985
ENSG00000058262;A5:3:128052902-128055516:128052559-128055516:+	0.17088	0.032967
ENSG00000058262;AF:3:128051641:128051910-128052835:128052369:128052559-128052835:+	0.0297405	0.0454545
ENSG00000058262;SE:3:128052559-128052835:128052902-128055516:+	0.0295081	0.0454545
ENSG00000058668;AL:1:203727571-203728151:203728310:203727571-203739546:203744081:+	0.202871	0.023976
ENSG00000058668;SE:1:203727571-203733223:203733400-203739546:+	0.116589	0.025974
ENSG00000058804;SE:1:53832591-53835500:53835620-53838205:-	-0.0453196	0.028971
ENSG00000059769;SE:9:111631743-111642857:111643094-111647107:+	0.275566	0.00599401
ENSG00000061455;SE:5:123099961-123155884:123156011-123170766:+	-0.190742	0.032967
ENSG00000061936;A5:12:131714240-131714822:131714193-131714822:+	-0.166675	0.0044955
ENSG00000062194;SE:5:57214193-57221376:57221396-57230846:+	0.100833	0.015984
ENSG00000062650;SE:10:86446449-86451967:86452131-86453220:-	-0.0492492	0.0364635
ENSG00000062725;SE:17:60494617-60496413:60496441-60500399:-	0.117178	0.017982
ENSG00000062725;SE:17:60494617-60500399:60500487-60525794:-	-0.0561392	0.041958
ENSG00000063046;MX:12:53021860-53022493:53022627-53028015:53021860-53027782:53027919-53028015:+	0.123123	0.0162338
ENSG00000063046;SE:12:53022627-53027782:53027919-53028015:+	-0.0638177	0.0162338
ENSG00000063177;AF:19:48617877-48618560:48619127:48617877-48619141:48619163:-	0.200584	0.01998
ENSG00000063177;AF:19:48617877-48618560:48619127:48617877-48619141:48619176:-	0.0838483	0.037296
ENSG00000063177;AF:19:48617877-48618560:48619127:48617877-48619141:48619536:-	0.248083	0
ENSG00000063244;A5:19:55669181-55669444:55669169-55669444:+	-0.037716	0.034965
ENSG00000063244;SE:19:55655153-55658862:55658981-55659210:+	0.0381486	0.034965
ENSG00000064102;SE:12:26914128-26914408:26914578-26916002:-	-0.100994	0.00899101
ENSG00000064115;AF:12:26995408-26996742:26996785:26995408-27003236:27003285:-	0.435174	0.0112388
ENSG00000064115;SE:12:26975658-26976260:26976357-26980566:-	-0.55559	0.0112388
ENSG00000064726;SE:15:83020762-83028616:83028728-83030136:-	0.105211	0.0044955
ENSG00000064726;SE:15:83041925-83050073:83050178-83056389:-	-0.10277	0.00749251
ENSG00000065328;A3:10:13172480-13172625:13172480-13172628:+	0.0709786	0.045954
ENSG00000065518;A5:3:120596646-120601111:120596539-120601111:+	0.034072	0.047286
ENSG00000065518;AF:3:120596347:120596539-120602208:120600950:120601257-120602208:+	-0.0873272	0.020979
ENSG00000065518;SE:3:120596539-120601111:120601257-120602208:+	0.0586864	0.020979
ENSG00000065526;A3:1:15876678-15909321:15876678-15909324:+	-0.122265	0.00549451
ENSG00000065559;AF:17:12020824:12021001-12054889:12026887:12026970-12054889:+	-0.130243	0.0412088
ENSG00000065559;SE:17:12021001-12032266:12032298-12054889:+	0.103581	0.0412088
ENSG00000065911;SE:2:74198742-74205705:74205889-74208569:+	0.160442	0.021978
ENSG00000065911;SE:2:74205889-74207704:74207826-74208569:+	-0.0876739	0.021978
ENSG00000066279;SE:1:197096164-197100431:197105185-197117789:-	-0.182754	0.000999001
ENSG00000066379;A5:6:30061398-30061515:30061389-30061515:+	0.0930125	0.0254745
ENSG00000066379;SE:6:30061669-30061917:30062017-30062224:+	-0.0949328	0.0254745
ENSG00000066651;SE:6:125999613-126006842:126006954-126008392:+	-0.140954	0.0292208
ENSG00000066651;SE:6:126008472-126008657:126008745-126011253:+	-0.143359	0.0292208
ENSG00000066651;SE:6:126008745-126009335:126009434-126011253:+	0.22075	0.0434565
ENSG00000067141;SE:15:73274005-73274692:73274724-73278131:+	0.0756308	0.0499501
ENSG00000067141;SE:15:73289238-73293390:73293548-73298348:+	-0.0852401	0.0499501
ENSG00000067225;AF:15:72219110-72219390:72219425:72219110-72230900:72231386:-	0.23506	0.034965
ENSG00000067225;AF:15:72219110-72219390:72219425:72219110-72231116:72231386:-	0.26436	0
ENSG00000067606;AF:1:2144451:2144584-2146027:2145387:2145511-2146027:+	-0.449154	0.015984
ENSG00000067992;A5:X:24534656-24539134:24534068-24539134:+	-0.0773242	0.044955
ENSG00000068078;SE:4:1802025-1802914:1803064-1803692:+	0.290773	0.0034965
ENSG00000068305;AF:15:99565969:99566104-99598430:99566483:99566599-99598430:+	-0.303863	0.038961
ENSG00000068305;MX:15:99645764-99671323:99671454-99674393:99645764-99671520:99671657-99674393:+	-0.163628	0.02997
ENSG00000068305;SE:15:99566104-99598430:99598511-99632978:+	0.153015	0.02997
ENSG00000068305;SE:15:99633173-99645561:99645764-99671323:+	-0.121049	0.038961
ENSG00000068323;A3:X:49039410-49040455:49039345-49040455:-	0.0605209	0.0474525
ENSG00000068885;SE:3:160357578-160366043:160366152-160375812:-	-0.229487	0.018981
ENSG00000070269;SE:14:56585912-56603815:56603992-56605570:+	-0.173992	0.04662
ENSG00000070269;SE:14:56616027-56617183:56617297-56618594:+	-0.219193	0.04662
ENSG00000070269;SE:14:56618763-56621531:56621702-56625382:+	-0.184785	0.04662
ENSG00000070614;AF:5:150485818:150486003-150520868:150497778:150497979-150520868:+	-0.211151	0.038295
ENSG00000070614;AF:5:150497778:150497979-150520868:150508112:150508226-150520868:+	0.116904	0.038295
ENSG00000070614;SE:5:150545486-150548218:150548388-150549678:+	-0.116904	0.038295
ENSG00000070814;SE:5:150369602-150372006:150372236-150374174:+	-0.106909	0.020979
ENSG00000070831;AF:1:22052707:22052742-22078429:22053297:22053433-22078429:+	-0.113817	0.044955
ENSG00000071054;A5:2:101887261-101887778:101887237-101887778:+	0.108624	0.018315
ENSG00000071054;MX:2:101859864-101860825:101860986-101864930:101859864-101863821:101864051-101864930:+	-0.134453	0.0288462
ENSG00000071054;SE:2:101859864-101860825:101860986-101864930:+	-0.131957	0.018315
ENSG00000071054;SE:2:101867309-101868029:101868037-101869622:+	0.138144	0.018315
ENSG00000071242;AF:6:166538784-166626921:166627243:166538784-166627472:166627522:-	-0.400805	0.00699301
ENSG00000071243;SE:7:120955624-120964742:120964838-120966626:+	-0.179417	0.001998
ENSG00000071626;AF:19:1407680:1407802-1417500:1409824:1410079-1417500:+	-0.283548	0
ENSG00000071626;AF:19:1407735:1407802-1417500:1409824:1410079-1417500:+	-0.117049	0.047952
ENSG00000071626;SE:19:1422396-1425878:1425960-1428842:+	-0.0747192	0.035964
ENSG00000071889;A5:X:154515812-154515910:154515812-154515969:-	-0.201389	0.02997
ENSG00000071994;AL:6:170575295:170577717-170578857:170578507:170578656-170578857:-	-0.119847	0.037962
ENSG00000071994;AL:6:170577559:170577717-170578857:170578507:170578656-170578857:-	-0.10755	0.037962
ENSG00000072062;AF:19:14107409-14114134:14114188:14107409-14117502:14117744:-	0.183539	0.0224775
ENSG00000072071;SE:19:14163406-14164621:14164705-14167016:-	0.133933	0.023976
ENSG00000072071;SE:19:14163406-14167016:14167030-14170682:-	-0.136756	0.023976
ENSG00000072133;AF:X:84164387-84186061:84186141:84164387-84187819:84187907:-	0.218651	0.0014985
ENSG00000072364;SE:5:132897240-132898230:132898392-132899104:-	-0.126902	0.014985
ENSG00000072415;SE:14:67241533-67269701:67269783-67279250:+	-0.177997	0.0499501
ENSG00000072501;SE:X:53415169-53421895:53422040-53422492:-	0.0899046	0.023976
ENSG00000073008;A3:19:44644175-44647223:44644175-44647300:+	-0.137279	0.0024975
ENSG00000073417;AF:15:84980513:84980685-85064370:84982226:84982348-85064370:+	-0.138839	0.0244755
ENSG00000073417;MX:15:85083644-85089338:85089416-85097948:85083644-85091044:85091181-85097948:+	0.708035	0.00699301
ENSG00000073417;SE:15:85083644-85089338:85089416-85091044:+	0.155822	0.0244755
ENSG00000073417;SE:15:85089416-85091044:85091181-85097948:+	-0.190767	0.0122378
ENSG00000073584;MX:17:40637572-40642455:40642559-40645796:40637572-40645576:40645619-40645796:-	-0.258381	0.038961
ENSG00000073614;AF:12:385974-388233:388530:385974-388927:389454:-	0.20019	0
ENSG00000073712;SE:14:52860465-52861014:52861034-52864401:-	0.135564	0.035964
ENSG00000073921;AF:11:86031611-86068651:86068929:86031611-86069458:86069539:-	-0.273978	0.035964
ENSG00000073921;AF:11:86031611-86068651:86068929:86031611-86069720:86069882:-	-0.312828	0.035964
ENSG00000073921;AF:11:86031611-86068651:86069059:86031611-86069458:86069539:-	-0.0821139	0.0464535
ENSG00000073921;AF:11:86031611-86068651:86069059:86031611-86069720:86069882:-	-0.0962902	0.0428143
ENSG00000073921;AF:11:86031611-86068651:86069097:86031611-86069458:86069539:-	-0.124424	0.0428143
ENSG00000073921;AF:11:86031611-86068651:86069097:86031611-86069720:86069882:-	-0.155575	0.0428143
ENSG00000073921;SE:11:85974812-85976623:85976682-85981129:-	-0.0971761	0.0428143
ENSG00000073921;SE:11:85983973-85990250:85990399-85996826:-	-0.072101	0.0428143
ENSG00000074054;A3:2:121407715-121409024:121407712-121409024:-	0.132343	0.018981
ENSG00000074054;MX:2:121430177-121444939:121444962-121447337:121430177-121445449:121445496-121447337:-	0.249067	0.0124875
ENSG00000074054;SE:2:121401672-121401868:121401870-121404371:-	-0.176662	0.0124875
ENSG00000074054;SE:2:121407715-121409024:121409047-121410866:-	0.101395	0.0241425
ENSG00000074054;SE:2:121425306-121427404:121427430-121430073:-	0.127524	0.018981
ENSG00000074054;SE:2:121430177-121444939:121444962-121447337:-	0.204818	0.014985
ENSG00000074181;SE:19:15181801-15184295:15184450-15184906:-	-0.143948	0.027972
ENSG00000074266;SE:11:86268561-86270083:86270157-86276980:+	0.0754274	0.017982
ENSG00000074603;AF:15:65512564-65515656:65515804:65512564-65517486:65517628:-	0.305303	0.0472028
ENSG00000074603;AF:15:65512564-65515656:65515804:65512564-65517486:65517699:-	0.194469	0.0472028
ENSG00000074603;AF:15:65512564-65515656:65517273:65512564-65517486:65517680:-	-0.318255	0.0224775
ENSG00000074603;SE:15:65452102-65456225:65456371-65463761:-	-0.37669	0.0224775
ENSG00000074696;AF:15:65530482:65530718-65551676:65551026:65551132-65551676:+	0.362541	0.00749251
ENSG00000074696;AF:15:65531260:65531441-65551676:65551026:65551132-65551676:+	0.346253	0.00749251
ENSG00000074935;SE:6:112081207-112084189:112084246-112086556:-	-0.113491	0.036963
ENSG00000075089;SE:12:100207786-100210073:100210208-100210295:+	-0.122215	0.043956
ENSG00000075131;AF:15:66352955-66356639:66356685:66352955-66386607:66386724:-	0.159447	0.00832501
ENSG00000075131;AF:15:66352955-66356639:66356685:66352955-66386650:66386712:-	0.3389	0.00832501
ENSG00000075131;SE:15:66349437-66351525:66351600-66352129:-	-0.106085	0.00832501
ENSG00000075234;SE:22:46289899-46292203:46292328-46292791:+	0.126172	0.0164835
ENSG00000075415;A5:12:98595661-98597856:98595557-98597856:+	0.254628	0.0384615
ENSG00000075568;SE:2:97815307-97818613:97818721-97833365:-	-0.166841	0.026973
ENSG00000075624;AF:7:5529400-5529535:5529949:5529400-5530524:5530595:-	-0.126418	0.0044955
ENSG00000075624;SE:7:5529400-5529535:5529733-5530524:-	-0.227953	0
ENSG00000075785;SE:3:128798069-128807543:128807671-128813327:+	0.236672	0.011988
ENSG00000076053;A3:11:114402915-114405706:114402915-114405709:+	-0.112654	0.0472028
ENSG00000076053;AL:11:114405799-114407445:114408924:114405799-114413956:114414203:+	-0.173791	0.0472028
ENSG00000076321;AF:1:173714984:173715078-173716003:173715303:173715654-173716003:+	-0.124765	0.0472028
ENSG00000076321;AF:1:173714984:173715078-173716003:173715567:173715654-173716003:+	-0.193044	0.023976
ENSG00000076382;A3:17:28592477-28598510:28592474-28598510:-	0.0968913	0.0454545
ENSG00000076382;A3:17:28593066-28598510:28592474-28598510:-	-0.067557	0.0422078
ENSG00000076382;A3:17:28593066-28598510:28592477-28598510:-	-0.08656	0.0411255
ENSG00000076382;SE:17:28584480-28584652:28584745-28585102:-	-0.0782642	0.0411255
ENSG00000076382;SE:17:28585411-28585534:28585653-28585864:-	-0.116365	0.0194805
ENSG00000076554;AF:8:80064593-80080315:80080816:80064593-80171021:80171200:-	-0.213385	0.0384615
ENSG00000076554;AF:8:80064593-80171021:80171200:80064593-80171425:80171558:-	0.355985	0.0384615
ENSG00000076554;AF:8:80064593-80171021:80171200:80064593-80171425:80171659:-	0.301081	0.0384615
ENSG00000076554;SE:8:80064593-80119815:80119884-80171425:-	0.200119	0.0384615
ENSG00000077097;A3:3:25645470-25664229:25645455-25664229:-	0.0864355	0.0164835
ENSG00000077097;SE:3:25615586-25618418:25618509-25618654:-	-0.0560711	0.0254745
ENSG00000077147;AF:10:96576829-96586155:96586594:96576829-96586734:96587052:-	0.119396	0.0224775
ENSG00000077147;AF:10:96576829-96586155:96586594:96576829-96587376:96587452:-	0.084377	0.0224775
ENSG00000077147;AF:10:96576829-96586734:96587052:96576829-96587376:96587452:-	-0.0862253	0.0224775
ENSG00000077152;A5:1:202335058-202335642:202335058-202335646:-	0.087486	0.0374625
ENSG00000077232;A3:2:182717072-182717941:182717072-182718157:+	-0.121355	0.00799201
ENSG00000078140;SE:4:39698390-39755657:39755739-39774834:+	0.153005	0.0274725
ENSG00000078618;SE:1:51836438-51837487:51837620-51840226:-	-0.321401	0.0224775
ENSG00000079805;MX:19:10795439-10796061:10796199-10798486:10795439-10797380:10797518-10798486:+	-0.141064	0
ENSG00000080345;A5:2:151410527-151411260:151410033-151411260:+	-0.321179	0
ENSG00000080345;SE:2:151410033-151410414:151410527-151411260:+	-0.2844	0.000999001
ENSG00000080345;SE:2:151468146-151468474:151468551-151468641:+	-0.133149	0.001998
ENSG00000080503;AF:9:2015186:2015404-2028987:2017990:2018039-2028987:+	-0.271294	0.042957
ENSG00000080503;AF:9:2015186:2015404-2028987:2027720:2027775-2028987:+	-0.326874	0.042957
ENSG00000080546;AF:6:109002343-109008750:109008988:109002343-109009359:109009555:-	0.142946	0.00899101
ENSG00000080546;AF:6:109002343-109008750:109008988:109002343-109093795:109094819:-	0.127589	0.0384615
ENSG00000080546;AF:6:109002343-109009359:109009555:109002343-109093795:109094819:-	-0.0714067	0.0384615
ENSG00000080824;SE:14:102085431-102085965:102086124-102086217:-	-0.0719935	0.034965
ENSG00000081181;SE:14:67642363-67645643:67645802-67646644:+	-0.0932347	0.011988
ENSG00000081913;AF:18:62715450:62717259-62830035:62779399:62779568-62830035:+	-0.178884	0.0314685
ENSG00000082068;SE:5:37605238-37687910:37688007-37697655:+	0.085332	0.043956
ENSG00000082213;A3:5:31535893-31538260:31535893-31538484:+	-0.137621	0.0384615
ENSG00000082701;SE:3:119826855-119831102:119831251-119843255:-	0.0763082	0.0464535
ENSG00000082898;AF:2:61533903-61534423:61534512:61533903-61536202:61536588:-	-0.281786	0.0464535
ENSG00000083457;SE:17:3720402-3723288:3723383-3723688:-	0.129383	0.0014985
ENSG00000083520;SE:13:72768912-72770904:72770988-72771081:-	0.0479359	0.03996
ENSG00000083520;SE:13:72781003-72781289:72781356-72781605:-	0.057941	0.03996
ENSG00000083535;SE:13:72782349-72783423:72783721-72792447:+	-0.205928	0.000999001
ENSG00000083535;SE:13:72827118-72827733:72827914-72835243:+	-0.124064	0.003996
ENSG00000083828;SE:19:57769878-57774766:57774815-57776543:+	0.193347	0.022977
ENSG00000083828;SE:19:57769878-57776543:57776669-57778751:+	-0.191961	0.022977
ENSG00000083896;A3:4:68318753-68318826:68318729-68318826:-	0.056003	0.0404595
ENSG00000083896;SE:4:68332197-68332794:68332847-68333308:-	0.0561021	0.0404595
ENSG00000085117;SE:11:44618365-44618640:44618723-44619049:+	0.182586	0.036963
ENSG00000085491;AF:1:108185954-108192496:108192818:108185954-108199956:108200279:-	0.131613	0.035964
ENSG00000085491;SE:1:108161293-108181941:108182028-108185828:-	0.100242	0.035964
ENSG00000085721;SE:16:15086258-15086365:15086454-15091315:-	-0.0913809	0.0254745
ENSG00000086232;AL:7:6046723:6047091-6048807:6047204:6047246-6048807:-	0.168885	0.023976
ENSG00000086619;AF:1:236269994-236281467:236281601:236269994-236281682:236281985:-	0.115391	0.0294705
ENSG00000086666;MX:15:80072647-80073266:80073330-80120328:80072647-80098416:80098578-80120328:+	0.411375	0.021978
ENSG00000086758;A3:X:53584345-53585012:53584295-53585012:-	-0.131271	0.00899101
ENSG00000086827;A3:11:113736822-113737572:113736773-113737572:-	-0.0501967	0.0444555
ENSG00000087087;AF:7:100875163:100875328-100875573:100875390:100875453-100875573:+	0.331268	0.0412088
ENSG00000087087;AF:7:100875185:100875328-100875573:100875390:100875453-100875573:+	0.322666	0.0412088
ENSG00000087087;SE:7:100888143-100888257:100888383-100888474:+	-0.0609823	0.044955
ENSG00000087088;RI:19:48960810:48960914-48961532:48961798:+	0.076926	0.0424575
ENSG00000087088;SE:19:48954962-48955548:48955599-48956198:+	0.132431	0.0367965
ENSG00000087088;SE:19:48954962-48955548:48955833-48956198:+	0.171548	0.0212288
ENSG00000087088;SE:19:48954962-48955687:48955833-48956198:+	0.156787	0.0212288
ENSG00000087191;AF:17:63827472:63827514-63828138:63827684:63827923-63828138:+	0.156938	0.044955
ENSG00000087206;AF:5:176982623-177006284:177006365:176982623-177022464:177022602:-	-0.191494	0.0311688
ENSG00000087206;AF:5:176982623-177006284:177006408:176982623-177006650:177006751:-	0.209149	0.011988
ENSG00000087206;AF:5:176982623-177006284:177006408:176982623-177022464:177022602:-	-0.215254	0.0224775
ENSG00000087206;AF:5:176982623-177006539:177006581:176982623-177006650:177006751:-	0.18146	0.00959041
ENSG00000087206;AF:5:176982623-177006539:177006581:176982623-177022464:177022602:-	-0.286384	0.002997
ENSG00000087206;AF:5:176982623-177006650:177006715:176982623-177022464:177022602:-	-0.260703	0.00999001
ENSG00000087206;AF:5:176982623-177006650:177006751:176982623-177022464:177022602:-	-0.455485	0
ENSG00000087206;AF:5:176982623-177006650:177006751:176982623-177022464:177022633:-	-0.177147	0.023976
ENSG00000087206;SE:5:176958154-176968555:176969291-176969601:-	-0.438282	0
ENSG00000087206;SE:5:176958154-176969053:176969291-176969601:-	-0.372884	0
ENSG00000087460;A5:20:58888908-58895612:58888904-58895612:+	0.330115	0
ENSG00000087460;A5:20:58889046-58895612:58888904-58895612:+	0.341153	0
ENSG00000087460;AF:20:58839748:58840886-58895612:58888849:58888904-58895612:+	0.33883	0.0157343
ENSG00000087460;AF:20:58841622:58841875-58895612:58888849:58888904-58895612:+	0.332826	0.0342049
ENSG00000087460;AF:20:58888779:58888818-58895612:58888849:58888904-58895612:+	0.135749	0.00828119
ENSG00000087460;AF:20:58888779:58888818-58895612:58888859:58888908-58895612:+	-0.131212	0.00828119
ENSG00000087460;AF:20:58888849:58888904-58895612:58889100:58889353-58895612:+	-0.143167	0.00828119
ENSG00000087460;AF:20:58888849:58888904-58895612:58889124:58889549-58895612:+	-0.383201	0
ENSG00000087460;AF:20:58888849:58888904-58895612:58889147:58889213-58895612:+	-0.33936	0
ENSG00000087460;AF:20:58888849:58888904-58895612:58889151:58889406-58895612:+	-0.34419	0
ENSG00000087460;AF:20:58888849:58888904-58895612:58889160:58889332-58895612:+	-0.329464	0
ENSG00000087460;AF:20:58888849:58888904-58895612:58889160:58889353-58895612:+	-0.331011	0
ENSG00000087460;AF:20:58888849:58888904-58895612:58889171:58889353-58895612:+	-0.19142	0
ENSG00000087460;AF:20:58888849:58888904-58895612:58890643:58890789-58895612:+	-0.397548	0
ENSG00000087460;AF:20:58888849:58888904-58895612:58891302:58891865-58895612:+	-0.138173	0.0224775
ENSG00000087460;AF:20:58888849:58888904-58895612:58891303:58891865-58895612:+	-0.110926	0.0286078
ENSG00000087460;AF:20:58888849:58888904-58895612:58891364:58891865-58895612:+	-0.134366	0
ENSG00000087460;AF:20:58888849:58888904-58895612:58891716:58891865-58895612:+	-0.362578	0
ENSG00000087460;AF:20:58888849:58888904-58895612:58891760:58891865-58895612:+	-0.370325	0.00828119
ENSG00000087460;AF:20:58888849:58888904-58895612:58891981:58892209-58895612:+	-0.345356	0
ENSG00000087460;AF:20:58888849:58888904-58895612:58892037:58892209-58895612:+	-0.352808	0
ENSG00000087460;AF:20:58888849:58888904-58895612:58892078:58892209-58895612:+	-0.36454	0
ENSG00000087460;AF:20:58888849:58888904-58895612:58892333:58892506-58895612:+	-0.380368	0.00828119
ENSG00000088247;A3:19:6414120-6415141:6413738-6415141:-	-0.100903	0.0137363
ENSG00000088247;A5:19:6415457-6415534:6415457-6415609:-	0.0699	0.014652
ENSG00000088247;AF:19:6422436-6424138:6424277:6422436-6424453:6424529:-	-0.307892	0.021978
ENSG00000088247;AL:19:6413641:6413738-6415141:6413965:6414120-6415141:-	0.261208	0.0137363
ENSG00000089006;SE:20:17957037-17968375:17968457-17968700:-	-0.224589	0.0104895
ENSG00000089009;A5:12:112408656-112409041:112408656-112409203:-	-0.188333	0.00786713
ENSG00000089009;AF:12:112408656-112409203:112409311:112408656-112409411:112409593:-	0.3263	0.0174825
ENSG00000089009;AF:12:112408656-112409203:112409311:112408656-112409493:112409574:-	0.409253	0.00786713
ENSG00000089009;AF:12:112408656-112409203:112409311:112408656-112409587:112409605:-	0.418637	0.00524476
ENSG00000089009;AF:12:112408656-112409203:112409311:112408656-112409587:112409635:-	0.354647	0
ENSG00000089009;SE:12:112408338-112408420:112408656-112410320:-	-0.345918	0.0174825
ENSG00000089157;A3:12:120198799-120198854:120198770-120198854:-	-0.452792	0.025641
ENSG00000089157;A5:12:120199485-120200719:120199485-120200730:-	0.0426117	0.025641
ENSG00000089157;AL:12:120198704:120198739-120198854:120198745:120198799-120198854:-	0.361401	0
ENSG00000089248;SE:12:112013609-112019756:112019894-112022150:+	-0.240017	0
ENSG00000089280;A3:16:31182664-31183858:31182664-31183861:+	0.060823	0.044955
ENSG00000089280;RI:16:31184939:31185179-31188325:31188357:+	0.0953733	0.044955
ENSG00000089335;A3:19:34682897-34683152:34682897-34683155:+	0.345002	0.0021645
ENSG00000089335;A3:19:34683238-34683992:34683238-34684252:+	0.260245	0
ENSG00000089335;A5:19:34677856-34678737:34677833-34678737:+	0.13832	0.012987
ENSG00000089335;A5:19:34678103-34678737:34677856-34678737:+	-0.204693	0.0021645
ENSG00000089737;SE:14:94062621-94079025:94079621-94081119:-	-0.0799241	0.047952
ENSG00000089737;SE:14:94062621-94079025:94079747-94081119:-	-0.0690877	0.047952
ENSG00000089902;SE:14:102721084-102721320:102721377-102722187:+	-0.104384	0.016983
ENSG00000089916;MX:14:76176690-76177892:76177931-76178208:76176690-76177988:76178042-76178208:+	-0.162823	0.0499501
ENSG00000089916;SE:14:76178042-76178208:76178322-76180764:+	0.346181	0.031968
ENSG00000090060;AF:14:96502373:96502600-96520055:96502851:96502954-96520055:+	-0.130509	0
ENSG00000090266;AF:7:140696690:140696842-140702866:140696988:140697074-140702866:+	0.429138	0.02997
ENSG00000090470;SE:15:65119463-65119718:65119954-65129032:-	-0.112417	0.0384615
ENSG00000090487;AF:15:64983593-64989406:64989474:64983593-64989665:64989936:-	0.117145	0.023976
ENSG00000090612;A3:12:133182030-133187865:133182030-133187872:+	0.106992	0.038961
ENSG00000090612;AL:12:133192003-133193428:133193537:133192003-133202144:133205023:+	0.271561	0.038961
ENSG00000090612;SE:12:133188072-133191489:133191615-133191908:+	-0.117091	0.0415834
ENSG00000090612;SE:12:133192003-133193428:133193533-133202144:+	-0.225512	0.0044955
ENSG00000090621;A5:1:39570002-39571097:39570002-39571234:-	0.141181	0.00799201
ENSG00000090621;SE:1:39564542-39564701:39564773-39565106:-	-0.339876	0.00799201
ENSG00000090686;AF:1:21757783-21781858:21782020:21757783-21782824:21782991:-	0.158608	0.047952
ENSG00000090861;A3:16:70262524-70264958:70262484-70264958:-	-0.0477009	0.0234765
ENSG00000090861;SE:16:70255836-70258033:70258217-70258980:-	-0.0476843	0.0234765
ENSG00000091140;SE:7:107893278-107901738:107901817-107903478:+	0.231286	0.00549451
ENSG00000091140;SE:7:107901817-107902325:107902393-107903478:+	-0.102051	0.0137363
ENSG00000091527;A3:3:133586722-133587896:133586722-133588353:+	-0.114992	0
ENSG00000091527;AF:3:133573730:133574284-133575039:133574648:133574756-133575039:+	-0.114992	0
ENSG00000091527;AL:3:133586722-133587159:133587418:133586722-133587896:133590261:+	0.0938742	0.0357975
ENSG00000092020;SE:14:35091207-35095048:35095184-35096558:-	-0.207536	0.011988
ENSG00000092020;SE:14:35110629-35116610:35116737-35121902:-	-0.156144	0.020979
ENSG00000092140;AF:14:30559123:30559272-30581076:30559310:30560842-30581076:+	-0.150318	0.0438728
ENSG00000092140;AF:14:30593592:30593639-30601770:30598558:30598599-30601770:+	-0.330207	0.00849151
ENSG00000092140;AL:14:30602131-30605505:30605565:30602131-30607888:30607919:+	-0.332288	0.00424575
ENSG00000092140;SE:14:30593639-30597420:30597526-30601770:+	0.332288	0.00424575
ENSG00000092140;SE:14:30597526-30598483:30598599-30601770:+	-0.0940676	0.0356643
ENSG00000092140;SE:14:30602131-30605505:30605812-30607888:+	-0.115415	0.0356643
ENSG00000092148;SE:14:31128006-31128612:31129307-31133238:-	-0.145807	0.020979
ENSG00000092148;SE:14:31128006-31128612:31129448-31133238:-	-0.135453	0.020979
ENSG00000092199;A3:14:21211566-21211810:21211306-21211810:-	-0.282231	0.00357975
ENSG00000092199;A3:14:21262768-21263311:21262698-21263311:-	0.213142	0.0193307
ENSG00000092199;AF:14:21234229-21262601:21262677:21234229-21269298:21269425:-	0.110448	0.00357975
ENSG00000092199;AF:14:21234229-21262601:21262677:21234229-21269298:21269494:-	0.176171	0
ENSG00000092199;AF:14:21234229-21262601:21265516:21234229-21269298:21269425:-	0.0729563	0.0322178
ENSG00000092199;AF:14:21234229-21262601:21265516:21234229-21269298:21269494:-	0.124277	0.0134241
ENSG00000092199;AL:14:21210546:21211306-21211810:21211418:21211566-21211810:-	0.269369	0
ENSG00000092199;AL:14:21210546:21211306-21211810:21211490:21211566-21211810:-	0.171745	0.019092
ENSG00000092199;MX:14:21234229-21236373:21236460-21263311:21234229-21262601:21262768-21263311:-	-0.303511	0.00357975
ENSG00000092199;RI:14:21210556:21211235-21211238:21211306:-	0.247453	0.00920508
ENSG00000092199;RI:14:21263311:21263336-21263667:21263829:-	0.157409	0.0195259
ENSG00000092199;SE:14:21211306-21211406:21211563-21211810:-	-0.378086	0.00357975
ENSG00000092621;AF:1:119711884:119712160-119721170:119715795:119715917-119721170:+	0.218627	0.036075
ENSG00000092621;AF:1:119711906:119712160-119721170:119713099:119713460-119721170:+	0.496351	0.012987
ENSG00000092621;AF:1:119711906:119712160-119721170:119715795:119715917-119721170:+	0.350019	0.0270563
ENSG00000092621;AF:1:119711940:119712160-119721170:119713099:119713460-119721170:+	0.517961	0
ENSG00000092621;AF:1:119711940:119712160-119721170:119714411:119714488-119721170:+	0.21295	0
ENSG00000092621;AF:1:119711940:119712160-119721170:119715795:119715917-119721170:+	0.585699	0
ENSG00000092621;AF:1:119711996:119712160-119721170:119713099:119713460-119721170:+	0.393005	0.036075
ENSG00000092621;AF:1:119711996:119712160-119721170:119715795:119715917-119721170:+	0.265251	0.0413223
ENSG00000092621;AL:1:119729633-119729940:119730071:119729633-119734634:119734682:+	-0.431195	0
ENSG00000092621;AL:1:119729633-119729940:119730071:119729633-119734634:119734716:+	-0.264544	0.0413223
ENSG00000092621;SE:1:119727102-119729509:119729633-119734634:+	0.0536468	0.036075
ENSG00000092820;AF:6:158789371-158789463:158789474:158789371-158818082:158818227:-	-0.278831	0
ENSG00000093000;SE:22:45168246-45170988:45171143-45171600:+	0.100913	0.0284715
ENSG00000093000;SE:22:45176080-45178238:45178900-45181286:+	-0.127114	0.0284715
ENSG00000093009;SE:22:19481045-19482690:19482827-19483862:+	-0.100556	0.014985
ENSG00000094975;SE:1:172551626-172553260:172553370-172555869:+	-0.124169	0.041958
ENSG00000095397;AL:9:114478321:114478771-114504184:114503551:114503699-114504184:-	-0.241445	0.044955
ENSG00000096654;AF:6:27472433-27472661:27472681:27472433-27472973:27473118:-	0.076328	0.028971
ENSG00000096696;A5:6:7581569-7582642:7579772-7582642:+	-0.100225	0.001998
ENSG00000096746;SE:10:68337333-68337858:68337996-68338503:+	-0.128733	0.0104895
ENSG00000097007;A3:9:130714455-130854064:130714455-130854067:+	0.131893	0.022977
ENSG00000099381;AF:16:30957294:30957964-30958717:30958296:30958384-30958717:+	-0.105743	0.0434565
ENSG00000099622;AL:19:1272051-1272427:1272582:1272051-1274307:1274595:+	-0.469992	0.0382118
ENSG00000099622;AL:19:1272051-1272427:1272600:1272051-1274307:1274810:+	0.476843	0.0254745
ENSG00000099785;AF:19:8413303:8413420-8421789:8418405:8418807-8421789:+	-0.191318	0.0499501
ENSG00000099804;A3:19:537147-541343:537147-541346:+	-0.14855	0.033966
ENSG00000099804;AF:19:536953:537147-541339:541217:541252-541339:+	0.133581	0.042957
ENSG00000099899;A5:22:20112794-20112911:20112794-20112956:-	-0.1412	0.020979
ENSG00000099940;AF:22:20858983:20859347-20870337:20859483:20859640-20870337:+	-0.0930329	0.027972
ENSG00000099991;AF:22:24011315:24011367-24035444:24011416:24011728-24035444:+	-0.170743	0.021978
ENSG00000099991;SE:22:24038461-24041139:24041273-24042904:+	-0.113491	0.0357143
ENSG00000100014;A5:22:24322918-24324220:24321323-24324220:+	-0.130721	0.0044955
ENSG00000100028;A3:22:24568176-24571916:24568176-24572018:+	0.0862151	0.0164835
ENSG00000100028;A5:22:24568176-24572018:24568037-24572018:+	-0.0524592	0.0457043
ENSG00000100068;A3:22:25351902-25354596:25351814-25354596:-	0.254999	0.041958
ENSG00000100075;AF:22:19178240-19178387:19178521:19178240-19178580:19178830:-	0.0746207	0.023976
ENSG00000100077;SE:22:25604453-25644592:25644665-25661576:+	-0.0867511	0.0294705
ENSG00000100077;SE:22:25695214-25702842:25702991-25703510:+	0.141414	0.00799201
ENSG00000100162;A3:22:41945389-41945913:41945304-41945913:-	0.0761223	0.016983
ENSG00000100201;AF:22:38501280-38505951:38506294:38501280-38507591:38507660:-	-0.204345	0.00599401
ENSG00000100201;AF:22:38501280-38505951:38506312:38501280-38507591:38507660:-	-0.106535	0.00899101
ENSG00000100206;A5:22:38568289-38570043:38568289-38570054:-	-0.114305	0.042957
ENSG00000100211;SE:22:38656750-38656956:38657143-38665546:+	0.190157	0.0224775
ENSG00000100211;SE:22:38656750-38665546:38665685-38668017:+	-0.116588	0.017982
ENSG00000100219;AF:22:28799153-28799960:28800133:28799153-28800298:28800524:-	0.1668	0.00666001
ENSG00000100219;AF:22:28799153-28799960:28800133:28799153-28800298:28800597:-	0.0838026	0.00666001
ENSG00000100219;RI:22:28796047:28796123-28796150:28796192:-	-0.181772	0.003996
ENSG00000100225;AF:22:32474676:32475124-32478981:32475257:32475398-32478981:+	-0.113154	0.0384615
ENSG00000100227;SE:22:42599793-42601970:42602056-42602770:-	-0.21246	0.002997
ENSG00000100263;A3:22:29260868-29263835:29260864-29263835:-	0.144268	0.0124875
ENSG00000100294;SE:22:43133486-43137081:43137298-43141162:-	-0.0545612	0.0334665
ENSG00000100316;A3:22:39317021-39317461:39316841-39317461:-	0.0967476	0
ENSG00000100316;AF:22:39318592-39319028:39319111:39318592-39319595:39319623:-	-0.210219	0
ENSG00000100316;AF:22:39318592-39319595:39319623:39318592-39319727:39320389:-	0.146097	0.014985
ENSG00000100354;MX:22:40262173-40264688:40267036-40273425:40262173-40270122:40270280-40273425:+	-0.180596	0.02997
ENSG00000100380;AF:22:40850880-40854538:40854598:40850880-40856431:40856565:-	0.134591	0.001998
ENSG00000100380;AF:22:40850880-40854538:40854598:40850880-40856431:40857022:-	0.160407	0.001998
ENSG00000100380;SE:22:40830956-40832569:40832671-40835560:-	-0.0327666	0.031968
ENSG00000100393;AF:22:41091786:41093098-41117187:41108025:41108098-41117187:+	-0.197765	0.001998
ENSG00000100413;A5:22:41532157-41532604:41532157-41532659:-	0.136279	0.00899101
ENSG00000100413;AF:22:41544121-41544428:41544489:41544121-41544511:41544606:-	-0.12234	0.020979
ENSG00000100413;SE:22:41532157-41532604:41532745-41540699:-	0.214155	0
ENSG00000100416;A3:22:46346544-46350291:46346544-46350346:+	-0.10813	0.0474525
ENSG00000100416;AF:22:46335425:46335846-46337779:46335958:46336106-46337779:+	0.381795	0.037962
ENSG00000100416;AF:22:46335714:46335846-46337779:46335951:46336106-46337779:+	-0.166149	0.0474525
ENSG00000100416;AF:22:46335745:46335846-46337779:46335951:46336106-46337779:+	-0.610268	0
ENSG00000100418;AL:22:41598028:41601190-41603259:41602001:41602783-41603259:-	-0.055901	0.030969
ENSG00000100422;SE:22:46707988-46711086:46711149-46712168:-	-0.096776	0.014985
ENSG00000100461;A3:14:22908399-22909483:22908380-22909483:-	0.134299	0.0255744
ENSG00000100461;AF:14:22911403-22917479:22917556:22911403-22918999:22919137:-	0.360076	0.010656
ENSG00000100461;AF:14:22911403-22917479:22917556:22911403-22918999:22919178:-	-0.120341	0.0255744
ENSG00000100461;AF:14:22911403-22917479:22917556:22911403-22918999:22919182:-	0.19224	0.00799201
ENSG00000100461;SE:14:22905453-22905606:22905659-22906195:-	-0.157955	0.00799201
ENSG00000100473;SE:14:30877728-30878811:30878944-30879423:+	-0.120497	0.033966
ENSG00000100504;AL:14:50857891:50858169-50908271:50905218:50905556-50908271:-	0.0584873	0.028971
ENSG00000100504;AL:14:50857891:50858169-50908271:50905221:50905556-50908271:-	0.199312	0.00599401
ENSG00000100504;SE:14:50935185-50937736:50937837-50944161:-	0.0381459	0.028971
ENSG00000100568;SE:14:67651481-67653437:67653498-67656416:-	-0.0632809	0.0499501
ENSG00000100575;A3:14:58409099-58410843:58409081-58410843:-	0.220844	0.035964
ENSG00000100575;AF:14:58411971-58427054:58427187:58411971-58427392:58427505:-	0.170392	0.035964
ENSG00000100575;SE:14:58411971-58424008:58424095-58427054:-	-0.0974323	0.037962
ENSG00000100577;AF:14:77320884:77321183-77324870:77324569:77324622-77324870:+	0.186878	0.0237263
ENSG00000100577;AF:14:77320999:77321183-77324870:77324569:77324622-77324870:+	0.320186	0.0246753
ENSG00000100577;AF:14:77321025:77321183-77324870:77324569:77324622-77324870:+	0.18447	0.0246753
ENSG00000100577;AF:14:77321038:77321183-77324870:77324569:77324622-77324870:+	0.41119	0.018981
ENSG00000100577;AF:14:77321094:77321183-77324870:77324569:77324622-77324870:+	0.325129	0.0246753
ENSG00000100632;SE:14:69380640-69386963:69387083-69394825:-	-0.0566063	0.0464535
ENSG00000100644;AF:14:61695540:61695839-61720382:61698895:61698946-61720382:+	-0.142658	0.0174825
ENSG00000100644;AF:14:61695777:61695839-61720382:61698895:61698946-61720382:+	0.118263	0.0291375
ENSG00000100644;SE:14:61744813-61745691:61745817-61746934:+	-0.0988404	0.0291375
ENSG00000100664;A3:14:103334597-103335792:103334597-103335796:+	-0.147207	0.0387737
ENSG00000100664;A5:14:103334597-103335653:103334260-103335653:+	-0.130088	0.0134865
ENSG00000100664;AF:14:103334192:103334260-103335653:103334387:103334597-103335653:+	-0.154597	0.0101149
ENSG00000100664;AF:14:103334192:103334260-103335653:103334803:103334836-103335653:+	-0.234419	0.00674326
ENSG00000100664;AF:14:103334237:103334597-103335653:103334803:103334836-103335653:+	-0.367883	0
ENSG00000100664;AF:14:103334237:103334597-103335653:103334861:103335185-103335653:+	-0.12221	0.017982
ENSG00000100664;AF:14:103334387:103334597-103335653:103334861:103335185-103335653:+	0.0767003	0.032753
ENSG00000100664;AF:14:103334803:103334836-103335653:103334861:103335185-103335653:+	0.154649	0.00899101
ENSG00000100697;A3:14:95116695-95117622:95116580-95117622:-	-0.166057	0.00899101
ENSG00000100796;SE:14:91465419-91466261:91466416-91470837:-	0.144875	0.00999001
ENSG00000100814;AF:14:20329373-20330526:20330888:20329373-20333254:20333303:-	-0.520588	0.041958
ENSG00000100865;AF:14:102359587-102362574:102362714:102359587-102362845:102362916:-	0.300472	0.0374625
ENSG00000100888;AF:14:21431858-21437194:21437276:21431858-21456032:21456090:-	-0.262575	0.0344655
ENSG00000100902;SE:14:35310895-35312863:35313059-35314361:+	-0.586046	0
ENSG00000100908;A3:14:24139789-24140889:24139614-24140889:-	0.170193	0.001998
ENSG00000100941;SE:14:39177484-39177593:39177687-39177841:+	-0.100159	0.00549451
ENSG00000100968;A5:14:24376878-24377638:24376554-24377638:+	-0.269822	0.044955
ENSG00000101019;A5:20:35366614-35381918:35366614-35381926:-	0.395655	0.0474525
ENSG00000101019;SE:20:35306779-35314688:35314765-35347164:-	0.117558	0.0474525
ENSG00000101109;AF:20:44966474:44966603-44972078:44970542:44970605-44972078:+	-0.22632	0.00799201
ENSG00000101109;AF:20:44966522:44966603-44972078:44970542:44970605-44972078:+	-0.215759	0.01998
ENSG00000101166;A3:20:59037299-59038466:59037280-59038466:-	0.0911222	0.00749251
ENSG00000101166;SE:20:59036760-59037191:59037299-59038466:-	0.110657	0.0044955
ENSG00000101181;AL:20:62199257-62200049:62200204:62199257-62200683:62202767:+	0.142693	0.0287213
ENSG00000101181;SE:20:62183057-62188790:62188805-62193416:+	0.0934224	0.0287213
ENSG00000101190;AL:20:62841115:62842097-62854016:62845138:62846117-62854016:-	0.092777	0.0344655
ENSG00000101457;SE:20:45794017-45795345:45795443-45801074:+	-0.10001	0.015984
ENSG00000101474;SE:20:24964022-24964375:24964398-24968892:-	0.0987141	0.0024975
ENSG00000101608;AF:18:3247481:3247587-3253233:3252275:3252325-3253233:+	-0.113635	0.026973
ENSG00000101624;A3:18:12699203-12699830:12699165-12699830:-	-0.173843	0.0314685
ENSG00000101624;SE:18:12697408-12698979:12699165-12699830:-	0.242588	0.0314685
ENSG00000101752;A3:18:21779685-21791335:21779685-21791374:+	0.0791622	0.0104895
ENSG00000101752;AF:18:21704957:21705123-21765772:21741320:21741812-21765772:+	0.0791622	0.0104895
ENSG00000101782;A5:18:23473626-23474948:23473483-23474948:+	-0.155849	0.024975
ENSG00000101843;RI:X:108087953:108087972-108088096:108088099:-	-0.0798995	0.021978
ENSG00000101888;AF:X:109535781:109535977-109536937:109536664:109536815-109536937:+	-0.497038	0
ENSG00000101928;SE:X:134889192-134891479:134891640-134896817:-	-0.0708185	0.0499501
ENSG00000101928;SE:X:134897034-134899090:134899165-134899280:-	-0.0719629	0.0499501
ENSG00000101966;AF:X:123859764:123859905-123888619:123860195:123860293-123888619:+	-0.207013	0.0212288
ENSG00000101966;AF:X:123859764:123859905-123888619:123860454:123860545-123888619:+	-0.24705	0.0212288
ENSG00000101966;SE:X:123860293-123885631:123886539-123888619:+	-0.154639	0.0254745
ENSG00000101972;AF:X:123960519:123960866-124021367:123961738:123961856-124021367:+	0.591585	0
ENSG00000101972;AF:X:123960519:123960866-124021367:123961739:123961856-124021367:+	0.197511	0.00999001
ENSG00000101972;AF:X:123960519:123960866-124022531:123961718:123961856-124022531:+	0.0825435	0.0274725
ENSG00000101972;AF:X:123960519:123960866-124022531:123963170:123963401-124022531:+	-0.173597	0.04662
ENSG00000101972;AF:X:123960560:123960866-124022531:123961718:123961856-124022531:+	0.388438	0
ENSG00000101972;AF:X:123960560:123960866-124022531:123962033:123962106-124022531:+	0.144127	0.00666001
ENSG00000101972;AF:X:123961718:123961856-124022531:123962033:123962106-124022531:+	-0.0928203	0.031968
ENSG00000101972;AF:X:123961718:123961856-124022531:123963170:123963401-124022531:+	-0.0908044	0.031968
ENSG00000101972;AF:X:123961739:123961856-124022531:123963170:123963401-124022531:+	-0.314148	0.0274725
ENSG00000101972;AF:X:123962033:123962106-124022531:123963170:123963401-124022531:+	-0.153806	0.0326946
ENSG00000101972;SE:X:123960866-124021367:124021431-124022531:+	-0.0936411	0.01998
ENSG00000101972;SE:X:123961856-124021367:124021431-124022531:+	-0.0874275	0.0274725
ENSG00000101974;SE:X:139728962-139731651:139731755-139737916:-	-0.158156	0.044955
ENSG00000102030;A3:X:153930303-153930763:153930223-153930763:-	0.138881	0.00532801
ENSG00000102030;A3:X:153930307-153930763:153930223-153930763:-	-0.109302	0.001998
ENSG00000102030;A3:X:153930307-153930763:153930303-153930763:-	-0.3929	0
ENSG00000102034;AF:X:130081539-130110325:130110495:130081539-130110620:130110716:-	0.252244	0.011988
ENSG00000102038;SE:X:129492093-129493040:129493075-129496750:-	-0.134528	0.0104895
ENSG00000102103;SE:X:48902042-48902233:48902517-48902732:+	-0.142232	0.0114885
ENSG00000102390;SE:X:76175613-76176881:76176992-76177616:+	-0.0977678	0.0194805
ENSG00000102393;SE:X:101400757-101401233:101401347-101401632:-	0.0692105	0.021978
ENSG00000102554;AF:13:73054976:73055158-73061861:73058792:73059588-73061861:+	0.15171	0.0374625
ENSG00000102554;AF:13:73054976:73055158-73061861:73060579:73060663-73061861:+	0.133707	0.0374625
ENSG00000102580;SE:13:95725252-95757644:95757796-95760040:+	-0.0664164	0.0394605
ENSG00000102805;AF:13:76992084:76992271-76995063:76992573:76992581-76995063:+	-0.307384	0.021978
ENSG00000102900;AF:16:56730118:56730211-56748234:56747911:56747953-56748234:+	0.388239	0.032967
ENSG00000103061;A3:16:68302509-68304026:68302501-68304026:-	0.121238	0.0264735
ENSG00000103061;AL:16:68284503:68284695-68302381:68298035:68301405-68302381:-	0.15348	0.0264735
ENSG00000103152;AF:16:77019:77125-79425:78063:78333-79425:+	0.192825	0.001998
ENSG00000103194;SE:16:84733503-84740309:84740369-84758716:+	0.173631	0.023976
ENSG00000103194;SE:16:84740369-84744633:84745673-84758716:+	-0.202924	0
ENSG00000103197;A3:16:2050486-2053342:2050486-2053387:+	-0.173461	0
ENSG00000103226;SE:16:16243261-16245068:16245174-16247395:+	-0.149604	0.00999001
ENSG00000103227;AF:16:954666-964047:964122:954666-970788:970866:-	0.316964	0.048951
ENSG00000103257;AF:16:87851849-87863590:87863639:87851849-87868885:87869488:-	0.0475454	0.024975
ENSG00000103266;A3:16:681880-682020:681880-682059:+	-0.100724	0.01998
ENSG00000103275;AF:16:1309510:1309773-1314020:1309803:1310253-1314020:+	-0.27715	0.016983
ENSG00000103275;AF:16:1309699:1309773-1314020:1311871:1312667-1314020:+	-0.128909	0.016983
ENSG00000103342;AF:16:11898035-11914989:11915210:11898035-11915369:11915920:-	0.127242	0.03996
ENSG00000103342;AF:16:11898035-11915369:11915920:11898035-11916042:11916082:-	-0.104087	0.03996
ENSG00000103343;AL:16:3404648-3404909:3405043:3404648-3408321:3408973:+	0.52027	0.00999001
ENSG00000103343;AL:16:3404648-3404909:3405043:3404648-3408321:3409370:+	0.230585	0.018648
ENSG00000103343;AL:16:3404648-3404909:3405079:3404648-3408321:3408973:+	0.275508	0.018648
ENSG00000103353;A5:16:23557767-23557950:23557745-23557950:+	0.0373775	0.041958
ENSG00000103363;A3:16:2775625-2776993:2775556-2776993:-	-0.0412598	0.02331
ENSG00000103363;RI:16:2771414:2771604-2771994:2772102:-	0.0731364	0.017982
ENSG00000103363;SE:16:2772102-2775451:2775625-2776993:-	-0.0527642	0.017982
ENSG00000103429;AL:16:14648592-14649804:14650589:14648592-14655066:14655171:+	-0.179417	0.0238095
ENSG00000103429;SE:16:14644609-14655066:14655210-14661892:+	-0.247434	0.0238095
ENSG00000103429;SE:16:14648592-14649804:14649973-14655066:+	-0.120856	0.0238095
ENSG00000103495;AF:16:29806648:29806893-29808230:29807775:29807828-29808230:+	-0.222195	0.02997
ENSG00000103495;AF:16:29806648:29806893-29808230:29807929:29808013-29808230:+	-0.261114	0.02997
ENSG00000103495;AL:16:29808741-29809540:29809693:29808741-29810077:29810266:+	0.261114	0.02997
ENSG00000103495;AL:16:29808741-29809540:29809693:29808741-29810077:29811164:+	0.570753	0
ENSG00000103540;SE:16:19524088-19525719:19525861-19527867:+	-0.214749	0.038961
ENSG00000103549;AF:16:30761745:30762051-30762475:30762289:30762398-30762475:+	0.202625	0.00999001
ENSG00000103550;AF:16:19715037-19717351:19718131:19715037-19718158:19718234:-	0.132294	0.0284715
ENSG00000104221;SE:8:37845213-37845686:37845774-37846854:-	-0.0914727	0.0284715
ENSG00000104312;SE:8:89758233-89762829:89762982-89765341:+	-0.114278	0.034965
ENSG00000104331;SE:8:56966352-56967110:56967218-56978050:-	0.157526	0.000499501
ENSG00000104381;A5:8:74351466-74360137:74351321-74360137:+	-0.199856	0.033966
ENSG00000104388;AF:8:60516936:60517253-60572046:60569929:60570057-60572046:+	-0.414805	0.0124875
ENSG00000104529;A5:8:143586852-143592647:143586852-143592715:-	-0.165534	0.0420413
ENSG00000104529;AF:8:143586849-143588828:143589316:143586849-143597348:143597399:-	0.300109	0.0420413
ENSG00000104529;AF:8:143586849-143588828:143589316:143586849-143597348:143597744:-	0.224476	0.0420413
ENSG00000104529;AF:8:143586852-143588991:143589222:143586852-143596879:143597388:-	0.190032	0.0420413
ENSG00000104529;AF:8:143586852-143588991:143589222:143586852-143597348:143597387:-	0.115551	0.0420413
ENSG00000104529;AF:8:143586852-143588991:143589222:143586852-143597348:143597425:-	0.0820104	0.0420413
ENSG00000104529;AF:8:143586852-143588991:143589222:143586852-143597348:143597679:-	0.21527	0.0168165
ENSG00000104529;AF:8:143586852-143588991:143590460:143586852-143597348:143597679:-	0.133991	0.0426881
ENSG00000104529;AF:8:143586852-143596088:143596754:143586852-143596879:143597388:-	0.220537	0.0168165
ENSG00000104529;AF:8:143586852-143596088:143596754:143586852-143597348:143597387:-	0.131287	0.0420413
ENSG00000104529;AF:8:143586852-143596088:143596754:143586852-143597348:143597425:-	0.0874603	0.0420413
ENSG00000104529;AF:8:143586852-143596088:143596754:143586852-143597348:143597679:-	0.231041	0.0168165
ENSG00000104529;SE:8:143581328-143586219:143586290-143586729:-	0.071171	0.0420413
ENSG00000104549;A5:8:124999694-125003176:124998605-125003176:+	-0.0588633	0.01998
ENSG00000104613;AF:8:19823895:19824044-19826426:19824664:19824972-19826426:+	0.431887	0
ENSG00000104613;SE:8:19824044-19824803:19824972-19826426:+	-0.18343	0.0192308
ENSG00000104643;AF:8:11284416:11285070-11295194:11285094:11285316-11295194:+	-0.189179	0.0404595
ENSG00000104812;A3:19:48991538-48992995:48991483-48992995:-	0.0843082	0.026973
ENSG00000104824;A5:19:38847434-38849700:38847434-38849871:-	-0.161926	0.0041625
ENSG00000104824;AF:19:38847434-38849308:38849368:38847434-38849700:38850333:-	0.131159	0.00363273
ENSG00000104824;AF:19:38847434-38849308:38849368:38847434-38849871:38849940:-	-0.0547196	0.0362795
ENSG00000104824;AF:19:38847434-38849308:38849368:38847434-38851068:38851155:-	0.166661	0
ENSG00000104824;AF:19:38847434-38849308:38849368:38847434-38852296:38852325:-	-0.31362	0
ENSG00000104824;AF:19:38847434-38849308:38849368:38847434-38852296:38852338:-	0.0374339	0.0255994
ENSG00000104824;AF:19:38847434-38849308:38849368:38847434-38852296:38852347:-	-0.358718	0
ENSG00000104824;AF:19:38847434-38849700:38850333:38847434-38852296:38852325:-	-0.34984	0
ENSG00000104824;AF:19:38847434-38849700:38850333:38847434-38852296:38852338:-	-0.0296259	0.0362795
ENSG00000104824;AF:19:38847434-38849700:38850333:38847434-38852296:38852347:-	-0.437598	0
ENSG00000104824;AF:19:38847434-38849871:38849940:38847434-38851068:38851155:-	0.19424	0.001998
ENSG00000104824;AF:19:38847434-38849871:38849940:38847434-38852296:38852325:-	-0.433705	0
ENSG00000104824;AF:19:38847434-38849871:38849940:38847434-38852296:38852338:-	0.0332861	0.0255994
ENSG00000104824;AF:19:38847434-38849871:38849940:38847434-38852296:38852347:-	-0.389133	0
ENSG00000104824;AF:19:38847434-38851068:38851155:38847434-38852296:38852325:-	-0.358768	0
ENSG00000104824;AF:19:38847434-38851068:38851155:38847434-38852296:38852338:-	-0.0394211	0.0206936
ENSG00000104824;AF:19:38847434-38851068:38851155:38847434-38852296:38852347:-	-0.447507	0
ENSG00000104824;RI:19:38840096:38840376-38840488:38840559:-	0.029631	0.0362795
ENSG00000104824;SE:19:38840559-38841613:38841682-38843842:-	0.0718968	0.00461077
ENSG00000104825;A3:19:38900211-38905015:38900211-38905071:+	-0.169858	0.027972
ENSG00000104825;AF:19:38899700:38899739-38905015:38899952:38900211-38905015:+	-0.24923	0.035964
ENSG00000104859;A5:19:45057898-45059268:45057882-45059268:+	-0.0799753	0.0499501
ENSG00000104859;A5:19:45068058-45068420:45068054-45068420:+	0.138276	0.0499501
ENSG00000104872;A3:19:49450939-49451485:49450848-49451485:-	0.147841	0.00649351
ENSG00000104872;SE:19:49447908-49448001:49448062-49449475:-	-0.138038	0.00649351
ENSG00000104904;AF:19:2269509:2269744-2271782:2271362:2271530-2271782:+	0.0414744	0.0374625
ENSG00000104904;RI:19:2271385:2271442-2271444:2271530:+	0.0647148	0.026973
ENSG00000104904;SE:19:2269744-2271385:2271530-2271782:+	-0.112444	0.0134865
ENSG00000104960;AF:19:49850828:49850955-49854406:49851020:49851208-49854406:+	0.310253	0.017649
ENSG00000104960;AF:19:49850828:49850955-49854406:49851159:49851499-49854406:+	0.479259	0.017649
ENSG00000104960;AF:19:49850828:49850955-49854406:49851225:49851499-49854406:+	0.253702	0.017649
ENSG00000104983;SE:19:45995504-45996245:45996401-46003008:+	0.264533	0.012987
ENSG00000105193;A5:19:39433418-39433494:39433418-39433518:-	-0.551638	0.003996
ENSG00000105323;A5:19:41264798-41268223:41264692-41268223:+	-0.0735082	0.0352589
ENSG00000105323;AF:19:41262496:41262582-41268223:41262662:41263016-41268223:+	0.166845	0.0137006
ENSG00000105323;AF:19:41262496:41262582-41268223:41264331:41264798-41268223:+	0.0812518	0.0202874
ENSG00000105323;AF:19:41262496:41262582-41268223:41265101:41265121-41268223:+	-0.0786092	0.0352589
ENSG00000105323;AF:19:41262496:41262582-41268223:41265122:41265343-41268223:+	-0.0706289	0.0431568
ENSG00000105323;AF:19:41262519:41262582-41268223:41264847:41265121-41268223:+	-0.331483	0.0167832
ENSG00000105323;AF:19:41262519:41262582-41268223:41265101:41265121-41268223:+	-0.350477	0.014985
ENSG00000105323;AF:19:41262519:41262582-41268223:41265122:41265343-41268223:+	-0.324568	0.015984
ENSG00000105323;AF:19:41262662:41263016-41268223:41264331:41264798-41268223:+	-0.113551	0.0174371
ENSG00000105323;AF:19:41262662:41263016-41268223:41264411:41264692-41268223:+	-0.19165	0.0137006
ENSG00000105323;AF:19:41262662:41263016-41268223:41264847:41265121-41268223:+	-0.244804	0.0137006
ENSG00000105323;AF:19:41262662:41263016-41268223:41265101:41265121-41268223:+	-0.295128	0
ENSG00000105323;AF:19:41262662:41263016-41268223:41265122:41265343-41268223:+	-0.282431	0
ENSG00000105323;AF:19:41264331:41264798-41268223:41264847:41265121-41268223:+	-0.091201	0.0351648
ENSG00000105323;AF:19:41264331:41264798-41268223:41265101:41265121-41268223:+	-0.120811	0.0137006
ENSG00000105323;AF:19:41264331:41264798-41268223:41265122:41265343-41268223:+	-0.110598	0.0137006
ENSG00000105323;AF:19:41264411:41264692-41268223:41264847:41265121-41268223:+	-0.0824953	0.0429045
ENSG00000105323;AF:19:41264411:41264692-41268223:41265101:41265121-41268223:+	-0.110081	0.0202874
ENSG00000105323;AF:19:41264411:41264692-41268223:41265122:41265343-41268223:+	-0.103691	0.0291137
ENSG00000105323;SE:19:41279176-41281163:41281275-41292245:+	-0.0519765	0.041292
ENSG00000105323;SE:19:41304261-41305646:41305867-41306449:+	-0.0591738	0.0490938
ENSG00000105325;A3:19:3532095-3532417:3532095-3532577:+	-0.0976686	0.026973
ENSG00000105373;AF:19:47745522:47745783-47746967:47745891:47746029-47746967:+	-0.103171	0.015984
ENSG00000105409;A5:19:41988562-41994011:41988562-41994071:-	0.276867	0.0254745
ENSG00000105483;AF:19:48241063-48249523:48249614:48241063-48249751:48249816:-	-0.348511	0.0274725
ENSG00000105483;SE:19:48215384-48218871:48219012-48221730:-	-0.203861	0.0274725
ENSG00000105483;SE:19:48234543-48238383:48238532-48240962:-	-0.180685	0.0274725
ENSG00000105483;SE:19:48241063-48249523:48249633-48249751:-	-0.16422	0.0274725
ENSG00000105516;A5:19:48633655-48634349:48633655-48634508:-	0.0949915	0.025974
ENSG00000105576;AF:19:12720990-12722134:12722355:12720990-12723249:12723613:-	0.15083	0.0403347
ENSG00000105576;AF:19:12720990-12722477:12722525:12720990-12723249:12723613:-	0.194819	0.0403347
ENSG00000105576;AF:19:12720990-12722477:12722537:12720990-12723249:12723613:-	0.217299	0.0403347
ENSG00000105576;AF:19:12720990-12722477:12722572:12720990-12723249:12723613:-	0.191202	0.0403347
ENSG00000105619;AF:19:54114700-54115040:54115074:54114700-54115247:54115675:-	-0.115747	0.034965
ENSG00000105640;AF:19:17859932:17859974-17861293:17860125:17860314-17861293:+	0.0605998	0.014985
ENSG00000105640;RI:19:17861293:17861307-17861425:17861472:+	-0.109446	0
ENSG00000105677;SE:19:35546585-35546672:35547029-35547119:+	0.296632	0.022977
ENSG00000105705;A3:19:19303912-19305849:19303847-19305849:-	0.129305	0.0384615
ENSG00000105705;A3:19:19304043-19305849:19303912-19305849:-	-0.238936	0.034965
ENSG00000105722;AF:19:42250565-42253842:42253899:42250565-42254537:42254635:-	0.2178	0.0424575
ENSG00000105819;A3:7:103300307-103303842:103300307-103303986:+	-0.114276	0.00699301
ENSG00000105819;SE:7:103304490-103307596:103307708-103308952:+	-0.114276	0.00699301
ENSG00000105821;RI:7:103322511:103322632-103322703:103322794:-	0.112607	0.0187313
ENSG00000105821;SE:7:103326684-103327332:103327378-103327656:-	0.105202	0.0187313
ENSG00000105968;MX:7:44834562-44835529:44835658-44843277:44834562-44840899:44841012-44843277:-	-0.169504	0.041958
ENSG00000105968;MX:7:44835658-44840899:44841012-44847969:44835658-44843277:44843354-44847969:-	0.161464	0.031968
ENSG00000106009;SE:7:2543962-2544909:2545056-2547324:-	-0.101666	0.02997
ENSG00000106080;SE:7:30019123-30020213:30020304-30022665:-	0.105447	0.041958
ENSG00000106080;SE:7:30019123-30022665:30022816-30026312:-	-0.0900271	0.041958
ENSG00000106211;AF:7:76302544:76303076-76303802:76303577:76303727-76303802:+	0.0540958	0.013986
ENSG00000106244;A5:7:99403505-99404858:99403505-99404862:-	0.0641458	0.040959
ENSG00000106245;A3:7:99409004-99410034:99409004-99410037:+	-0.101556	0.024975
ENSG00000106245;A5:7:99409245-99410034:99409004-99410034:+	-0.0512417	0.0462038
ENSG00000106261;AF:7:100015581:100015726-100023419:100016822:100016930-100023419:+	-0.134719	0.003996
ENSG00000106261;RI:7:100023419:100023461-100023552:100023932:+	-0.175433	0.000999001
ENSG00000106261;SE:7:100015726-100019231:100019349-100023419:+	0.175433	0.000999001
ENSG00000106263;A3:7:2379511-2380204:2379511-2380279:+	-0.0395452	0.035964
ENSG00000106263;AF:7:2354086:2354195-2355234:2354867:2355116-2355234:+	0.262997	0.014985
ENSG00000106263;SE:7:2366448-2366525:2366591-2366999:+	-0.0488828	0.0314685
ENSG00000106266;AF:7:2278305-2299345:2299437:2278305-2354222:2354309:-	-0.336464	0.01998
ENSG00000106266;AF:7:2278305-2314328:2314464:2278305-2354222:2354309:-	-0.332354	0.01998
ENSG00000106399;AF:7:7639144-7639905:7640026:7639144-7640723:7640816:-	0.128365	0.020979
ENSG00000106682;AF:7:74174245:74174442-74187611:74183822:74183921-74187611:+	-0.108289	0.01998
ENSG00000106683;A3:7:74106243-74107010:74106243-74107071:+	-0.0800443	0.037962
ENSG00000106723;SE:9:88448989-88462496:88462749-88468372:+	-0.0955937	0.0499501
ENSG00000106771;A5:9:109064567-109073248:109064567-109073356:-	0.085464	0.024975
ENSG00000106771;SE:9:109080943-109085997:109086020-109087173:-	-0.0891868	0.024975
ENSG00000106829;SE:9:79704902-79705889:79705942-79708118:+	0.218775	0.040959
ENSG00000106992;A3:9:127873180-127874611:127873061-127874611:-	0.104578	0.041958
ENSG00000106992;AF:9:127874649-127874877:127875007:127874649-127877623:127877671:-	-0.135956	0.041958
ENSG00000107130;AF:9:130172578:130172727-130200958:130200432:130200611-130200958:+	-0.154205	0.0044955
ENSG00000107798;AF:10:89247649-89251737:89252058:89247649-89342611:89342704:-	-0.0541536	0.041958
ENSG00000107816;AF:10:100996618:100996671-101002497:100997072:100997234-101002497:+	0.115661	0.0404595
ENSG00000107816;AF:10:100996618:100996671-101002497:100999853:100999952-101002497:+	0.528899	0.0134865
ENSG00000107833;SE:10:101782597-101782839:101782924-101783273:-	-0.0447157	0.038961
ENSG00000107897;AF:10:27240484-27240674:27240815:27240484-27242059:27242130:-	-0.306754	0.0224775
ENSG00000107949;AL:10:125833946-125836104:125836553:125833946-125841255:125842805:+	0.0702562	0.022977
ENSG00000107949;SE:10:125827638-125830562:125830651-125831420:+	-0.0307521	0.0494505
ENSG00000108021;AF:10:5684942:5685175-5709530:5699448:5699737-5709530:+	-0.180211	0.023976
ENSG00000108064;SE:10:58388819-58390765:58390860-58394358:+	-0.071614	0.023976
ENSG00000108256;SE:17:29267530-29285992:29287716-29293783:-	-0.0741221	0.00899101
ENSG00000108349;RI:17:40163481:40163602-40163886:40164166:+	-0.13128	0.003996
ENSG00000108370;SE:17:65101042-65101207:65101296-65110716:+	0.214146	0.020979
ENSG00000108406;A5:17:59566794-59573116:59566709-59573116:+	0.320394	0.0224775
ENSG00000108406;SE:17:59566794-59570518:59570663-59573116:+	-0.104169	0.0224775
ENSG00000108424;AF:17:47650358:47650444-47652694:47651196:47651376-47652694:+	0.0531337	0.024975
ENSG00000108433;AL:17:46938704-46940555:46941143:46938704-46966534:46967000:+	0.345864	0.027972
ENSG00000108506;A5:17:61926662-61927654:61926662-61927922:-	0.125237	0.044955
ENSG00000108506;AF:17:61926662-61927271:61927426:61926662-61927654:61927991:-	0.209296	0.014985
ENSG00000108506;AF:17:61926662-61927271:61927426:61926662-61927922:61927982:-	0.464072	0.014985
ENSG00000108506;AF:17:61926662-61927271:61927426:61926662-61927935:61928016:-	0.287106	0.014985
ENSG00000108561;AF:17:5438273-5438709:5438778:5438273-5438842:5439155:-	0.0974007	0
ENSG00000108582;AF:17:30378905:30379726-30384989:30380236:30380642-30384989:+	-0.0790474	0.0412088
ENSG00000108582;SE:17:30446020-30449553:30449748-30451711:+	-0.0714545	0.0412088
ENSG00000108588;SE:17:63766194-63772777:63772863-63773412:-	0.0533076	0.0499501
ENSG00000108590;AF:17:6650433-6651349:6651427:6650433-6651501:6651634:-	-0.0893048	0.0487013
ENSG00000108590;SE:17:6644659-6649982:6650078-6650356:-	-0.0866452	0.0487013
ENSG00000108669;AF:17:78709732-78736692:78736890:78709732-78782202:78782294:-	0.277365	0.03996
ENSG00000108773;A5:17:42118403-42119054:42118403-42119245:-	0.0814175	0.028971
ENSG00000108784;AF:17:42536530:42536655-42538339:42536938:42537545-42538339:+	0.198718	0.0457043
ENSG00000108784;AL:17:42538755-42540950:42541093:42538755-42543028:42544161:+	-0.212996	0.0457043
ENSG00000108784;SE:17:42536655-42537398:42537545-42538339:+	-0.104908	0.0457043
ENSG00000108784;SE:17:42538755-42540950:42541206-42543028:+	-0.116995	0.0457043
ENSG00000108819;A3:17:50140359-50141269:50140228-50141269:-	0.057385	0.0424575
ENSG00000108861;SE:17:43774938-43777529:43777813-43778800:-	0.0895523	0.01998
ENSG00000108946;A3:17:68522926-68523714:68522926-68523725:+	-0.0762412	0.023976
ENSG00000108946;A5:17:68515576-68522756:68515566-68522756:+	0.0694049	0.02997
ENSG00000108946;AF:17:68512032:68512142-68515394:68512426:68512548-68515394:+	0.125097	0.023976
ENSG00000108946;AF:17:68512032:68512142-68515394:68512450:68512548-68515394:+	0.128082	0.023976
ENSG00000108946;AF:17:68512426:68512548-68515394:68512882:68512978-68515394:+	-0.207258	0.023976
ENSG00000108946;AF:17:68512426:68512548-68515394:68512921:68513271-68515394:+	-0.127014	0.047952
ENSG00000108946;AF:17:68512450:68512548-68515394:68512882:68512978-68515394:+	-0.290146	0.023976
ENSG00000108946;AF:17:68512450:68512548-68515394:68512921:68513271-68515394:+	-0.313456	0.023976
ENSG00000108946;AL:17:68530001-68530277:68532759:68530001-68551084:68551319:+	-0.240717	0.023976
ENSG00000108961;A3:17:8289414-8289503:8289414-8289813:+	0.154767	0.0134865
ENSG00000108961;RI:17:8289258:8289414-8289813:8290092:+	0.166147	0.0134865
ENSG00000109099;A5:17:15260761-15262425:15260761-15262429:-	0.348663	0.0134865
ENSG00000109113;A3:17:28715276-28715456:28715214-28715456:-	-0.148085	0.045954
ENSG00000109133;RI:4:41935129:41935262-41935467:41935529:+	0.11473	0.01998
ENSG00000109133;RI:4:41935129:41935310-41935467:41935529:+	0.142959	0.01998
ENSG00000109133;SE:4:41938696-41939196:41939383-41943747:+	-0.080711	0.01998
ENSG00000109171;RI:4:48382568:48382639-48382728:48382927:+	-0.140223	0.0284715
ENSG00000109171;SE:4:48383784-48387366:48387466-48394576:+	0.154541	0.0284715
ENSG00000109220;A5:4:54014119-54048955:54014119-54049039:-	-0.096601	0.042957
ENSG00000109332;A3:4:102826844-102827427:102826636-102827427:-	0.179219	0.0244755
ENSG00000109332;AF:4:102826636-102827427:102827500:102826636-102827735:102827849:-	0.267927	0.0244755
ENSG00000109332;AF:4:102826636-102827427:102827520:102826636-102827735:102827849:-	0.297002	0.0244755
ENSG00000109332;AF:4:102826636-102827427:102827522:102826636-102827735:102827849:-	0.172807	0.0244755
ENSG00000109332;AF:4:102826636-102827427:102827551:102826636-102827944:102828159:-	-0.105929	0.0244755
ENSG00000109332;AF:4:102826636-102827427:102827566:102826636-102827735:102827849:-	0.28965	0.0244755
ENSG00000109381;A3:4:139072039-139073454:139072003-139073454:-	-0.0556327	0.027972
ENSG00000109381;AL:4:139028112:139028349-139060324:139057220:139059607-139060324:-	0.280001	0.0014985
ENSG00000109381;AL:4:139028112:139028349-139060324:139057717:139059607-139060324:-	0.343805	0
ENSG00000109381;AL:4:139028112:139028349-139060324:139057855:139059607-139060324:-	0.279475	0.00539461
ENSG00000109381;AL:4:139028112:139028349-139060324:139058719:139059607-139060324:-	0.316828	0
ENSG00000109381;SE:4:139062057-139067684:139067770-139071866:-	-0.194907	0
ENSG00000109390;AF:4:139295960-139300602:139301210:139295960-139302416:139302526:-	0.127544	0.0174825
ENSG00000109390;AF:4:139295960-139301292:139301420:139295960-139302416:139302526:-	0.120955	0.00699301
ENSG00000109674;SE:4:177310109-177322459:177322580-177335688:+	-0.0967427	0.0164835
ENSG00000109685;SE:4:1935262-1938451:1938532-1939654:+	-0.113739	0.047952
ENSG00000109762;AF:4:185204237:185204467-185247294:185210079:185210255-185247294:+	0.131082	0.03996
ENSG00000109762;SE:4:185346650-185351445:185351609-185353485:+	-0.263703	0.011988
ENSG00000109775;A3:4:185415867-185418441:185415815-185418441:-	-0.168554	0.017982
ENSG00000109814;AF:4:39521519-39527283:39527437:39521519-39527799:39527900:-	0.328085	0.0454545
ENSG00000109814;SE:4:39510550-39510661:39510861-39514083:-	-0.133452	0.0454545
ENSG00000109971;A3:11:123060028-123060116:123059762-123060116:-	-0.0390748	0.0487013
ENSG00000109971;AF:11:123061329-123061452:123061483:123061329-123062064:123062207:-	0.180914	0.0487013
ENSG00000109971;AF:11:123061329-123061452:123061483:123061329-123062064:123062335:-	0.13917	0.0487013
ENSG00000109971;AF:11:123061329-123061588:123061833:123061329-123062064:123062207:-	0.127786	0.0487013
ENSG00000109971;AF:11:123061329-123061588:123061833:123061329-123062064:123062335:-	0.0921661	0.0487013
ENSG00000109971;AF:11:123061329-123061869:123062022:123061329-123062064:123062207:-	0.125423	0.0499501
ENSG00000109971;AF:11:123061329-123061869:123062022:123061329-123062064:123062335:-	0.103036	0.0487013
ENSG00000109971;AF:11:123061329-123061913:123062032:123061329-123062064:123062207:-	0.143297	0.0487013
ENSG00000109971;AF:11:123061329-123061913:123062032:123061329-123062347:123062669:-	0.261947	0.0487013
ENSG00000110060;AF:11:125895789-125895907:125896330:125895789-125903170:125903221:-	-0.16245	0.0134865
ENSG00000110060;SE:11:125895789-125895907:125896330-125903170:-	-0.285685	0.002997
ENSG00000110321;AF:11:10806885-10807255:10807295:10806885-10808705:10808923:-	-0.115392	0.00682651
ENSG00000110321;AF:11:10806885-10807255:10807462:10806885-10808705:10808923:-	-0.0806565	0.0491508
ENSG00000110321;SE:11:10801087-10801661:10801774-10802049:-	-0.0510289	0.0491508
ENSG00000110321;SE:11:10806885-10807255:10807319-10808705:-	-0.213991	0
ENSG00000110321;SE:11:10806885-10807255:10807381-10808705:-	-0.119405	0.00682651
ENSG00000110344;A5:11:118372687-118373086:118372666-118373086:+	0.115691	0.00749251
ENSG00000110367;AF:11:118786518-118790855:118790948:118786518-118791098:118791136:-	0.193429	0.0014985
ENSG00000110367;AF:11:118786518-118790855:118790948:118786518-118791098:118791149:-	0.116955	0.00524476
ENSG00000110492;A3:11:46382133-46382587:46382133-46382664:+	-0.420428	0.0174825
ENSG00000110492;AF:11:46380756:46381183-46382057:46381669:46381758-46382057:+	0.304334	0.0174825
ENSG00000110651;AF:11:2382460:2382550-2390412:2384650:2384682-2390412:+	0.234455	0
ENSG00000110696;AF:11:16738644:16738841-16748097:16744236:16744684-16748097:+	0.350172	0.00749251
ENSG00000110696;MX:11:16738841-16744601:16744684-16752785:16738841-16748097:16748157-16752785:+	-0.0757052	0.0112388
ENSG00000110696;SE:11:16738841-16744601:16744684-16748097:+	-0.0676804	0.0112388
ENSG00000110696;SE:11:16752894-16753884:16754035-16754871:+	-0.0469343	0.0112388
ENSG00000110801;A5:12:121899889-121903006:121899845-121903006:+	0.0778703	0.0188811
ENSG00000110801;SE:12:121888994-121894739:121894841-121903006:+	0.23591	0.0104895
ENSG00000110801;SE:12:121894841-121899634:121899845-121903006:+	-0.0819656	0.0188811
ENSG00000110801;SE:12:121894841-121899634:121899889-121903006:+	-0.118205	0.0188811
ENSG00000110801;SE:12:121903107-121910942:121911006-121915856:+	-0.0593003	0.0188811
ENSG00000110851;A5:12:107746424-107751415:107746424-107751647:-	-0.0885616	0.0412088
ENSG00000110851;A5:12:107760771-107760957:107760771-107761131:-	-0.100541	0.0412088
ENSG00000110955;AL:12:56639188:56639307-56642458:56639991:56640192-56642458:-	-0.225018	0
ENSG00000110958;AF:12:56673065-56687250:56687997:56673065-56687998:56688162:-	0.156531	0.0407925
ENSG00000110958;AF:12:56673065-56687250:56687997:56673065-56687998:56688287:-	0.0945608	0.0265734
ENSG00000110958;AF:12:56673065-56687250:56687997:56673065-56687998:56688375:-	0.275908	0.0174825
ENSG00000110958;MX:12:56664800-56666204:56666266-56671749:56664800-56670275:56670364-56671749:-	-0.127701	0.0174825
ENSG00000110958;MX:12:56670364-56671749:56671809-56672952:56670364-56672740:56672809-56672952:-	-0.336157	0.0265734
ENSG00000110958;SE:12:56664800-56666204:56666266-56670275:-	-0.0507389	0.025641
ENSG00000111247;A5:12:4543911-4548092:4543904-4548092:+	0.206335	0.024975
ENSG00000111247;SE:12:4543904-4546309:4546418-4548092:+	-0.19329	0.0187313
ENSG00000111247;SE:12:4543911-4546309:4546418-4548092:+	-0.387488	0.014985
ENSG00000111266;SE:12:12487187-12500519:12500682-12519862:-	-0.164232	0.026973
ENSG00000111300;SE:12:112048443-112049483:112049611-112053558:-	0.170165	0.00624376
ENSG00000111300;SE:12:112081134-112087683:112087801-112090726:-	-0.133168	0.0024975
ENSG00000111300;SE:12:112090864-112093051:112093136-112108716:-	0.0821572	0.031635
ENSG00000111328;AF:12:123267282-123268169:123268254:123267282-123269105:123269239:-	-0.124313	0.00932401
ENSG00000111328;AF:12:123267282-123269105:123269239:123267282-123271564:123272140:-	0.28414	0
ENSG00000111328;AF:12:123267282-123269105:123269239:123267282-123272157:123272334:-	0.278251	0.00932401
ENSG00000111358;AF:12:123633829:123633872-123645455:123639263:123639343-123645455:+	-0.152932	0.047952
ENSG00000111358;MX:12:123655824-123659430:123659475-123659795:123655824-123659516:123659584-123659795:+	0.119263	0.047952
ENSG00000111371;AF:12:46243314-46267225:46267701:46243314-46268526:46269012:-	0.105983	0.0127373
ENSG00000111371;AF:12:46243314-46267225:46267701:46243314-46268865:46269119:-	0.16663	0.011988
ENSG00000111371;AL:12:46183063:46189071-46197720:46195725:46196276-46197720:-	-0.105983	0.0127373
ENSG00000111371;AL:12:46183063:46189071-46197720:46196127:46196276-46197720:-	-0.278027	0
ENSG00000111371;AL:12:46187801:46189071-46197720:46196127:46196276-46197720:-	-0.44913	0
ENSG00000111371;AL:12:46188565:46189071-46197720:46195725:46196276-46197720:-	-0.16663	0.011988
ENSG00000111371;AL:12:46188565:46189071-46197720:46196127:46196276-46197720:-	-0.491294	0
ENSG00000111371;SE:12:46243314-46254814:46254936-46268526:-	0.163949	0.002997
ENSG00000111445;A3:12:118016892-118017690:118016892-118017995:+	-0.138939	0.043956
ENSG00000111481;AF:12:54325144:54325181-54340547:54325202:54325276-54340547:+	-0.403137	0.037296
ENSG00000111481;AF:12:54325144:54325181-54340547:54325584:54325682-54340547:+	-0.274899	0.037296
ENSG00000111481;SE:12:54340615-54342206:54342287-54345460:+	0.2868	0.027972
ENSG00000111530;AF:12:67269281:67269785-67281910:67269901:67270260-67281910:+	-0.0975456	0.0333
ENSG00000111530;AF:12:67269390:67269785-67281910:67269901:67270260-67281910:+	-0.188359	0.00499501
ENSG00000111530;AF:12:67269726:67269785-67281910:67269901:67270260-67281910:+	-0.0858383	0.0418332
ENSG00000111530;AL:12:67269785-67270431:67270795:67269785-67281910:67282176:+	0.170142	0.0162338
ENSG00000111605;SE:12:69257905-69258035:69258145-69258590:+	0.0789017	0.0314685
ENSG00000111639;A5:12:6492972-6493058:6492972-6493459:-	-0.093027	0.013986
ENSG00000111639;A5:12:6492972-6493459:6492972-6493674:-	0.0694758	0.013986
ENSG00000111639;A5:12:6492972-6493459:6492972-6493717:-	0.0549364	0.035964
ENSG00000111639;A5:12:6492972-6493674:6492972-6493717:-	-0.0461641	0.0335664
ENSG00000111639;AF:12:6492972-6493058:6493598:6492972-6493717:6493841:-	-0.0545427	0.035964
ENSG00000111639;AF:12:6492972-6493251:6493295:6492972-6493459:6493840:-	-0.120149	0.013986
ENSG00000111639;AF:12:6492972-6493251:6493295:6492972-6493717:6493841:-	-0.0890613	0.0335664
ENSG00000111639;SE:12:6492467-6492862:6492972-6493717:-	-0.0624753	0.035964
ENSG00000111665;A3:12:6849858-6850467:6849783-6850467:-	0.164566	0.020979
ENSG00000111707;SE:12:118401820-118401983:118402004-118403412:+	-0.0796383	0.0494505
ENSG00000111711;MX:12:21501948-21506885:21506976-21512295:21501948-21508383:21508561-21512295:+	0.299588	0.044955
ENSG00000111726;SE:12:22060926-22061281:22061452-22062281:+	-0.213205	0.0044955
ENSG00000111786;A5:12:120464122-120465627:120464122-120465756:-	-0.0584022	0.00999001
ENSG00000111880;SE:6:88769874-88801564:88801632-88844357:-	-0.0565979	0.03996
ENSG00000112029;AF:6:152975621-152982857:152983018:152975621-152983234:152983579:-	-0.149209	0.0014985
ENSG00000112031;AL:6:152987362:152990095-152992857:152991228:152991321-152992857:-	0.175307	0.0292208
ENSG00000112031;SE:6:152990095-152991185:152991321-152992857:-	-0.125579	0.0292208
ENSG00000112081;AF:6:36594353:36594481-36596761:36594592:36594755-36596761:+	0.0672149	0.00999001
ENSG00000112081;AF:6:36594391:36594481-36596761:36594592:36594755-36596761:+	0.134923	0.002997
ENSG00000112081;SE:6:36596968-36598429:36598526-36598849:+	0.0452386	0.020979
ENSG00000112081;SE:6:36598983-36599821:36600276-36601152:+	0.114151	0
ENSG00000112110;A5:6:159790787-159790940:159790639-159790940:+	0.0718185	0.00674326
ENSG00000112110;AF:6:159789812:159789888-159790940:159790466:159790639-159790940:+	0.0417073	0.025974
ENSG00000112110;AF:6:159789812:159789888-159790940:159790517:159790787-159790940:+	-0.139533	0.00599401
ENSG00000112130;A5:6:37354275-37360446:37354118-37360446:+	-0.0909764	0.041958
ENSG00000112200;A3:6:57090274-57090811:57090274-57090833:+	-0.125732	0.022644
ENSG00000112200;AL:6:57099141-57099469:57099610:57099141-57100603:57109716:+	0.235724	0
ENSG00000112200;SE:6:57090274-57090833:57090894-57099061:+	0.327615	0.0212288
ENSG00000112237;A5:6:99562948-99568496:99562948-99568718:-	-0.372117	0
ENSG00000112237;AF:6:99562948-99568178:99568227:99562948-99568496:99568652:-	-0.371006	0.0235479
ENSG00000112237;AF:6:99562948-99568178:99568227:99562948-99568718:99568825:-	-0.190416	0.0499501
ENSG00000112237;AF:6:99562948-99568496:99568628:99562948-99568718:99568825:-	-0.117844	0.0187313
ENSG00000112237;AF:6:99562948-99568496:99568662:99562948-99568718:99568825:-	-0.195411	0.0235479
ENSG00000112237;AF:6:99562948-99568496:99568713:99562948-99568718:99568825:-	-0.255951	0.00999001
ENSG00000112237;AL:6:99542380:99543609-99545112:99543780:99544273-99545112:-	-0.231094	0.00999001
ENSG00000112237;AL:6:99543448:99543609-99545112:99543780:99544273-99545112:-	0.152876	0.0235479
ENSG00000112237;AL:6:99543475:99543609-99545112:99543780:99544273-99545112:-	-0.113769	0.0262238
ENSG00000112282;AL:6:131573966:131574295-131587709:131586749:131586937-131587709:-	-0.173403	0.0314685
ENSG00000112294;SE:6:24495350-24502523:24502606-24503263:+	-0.124133	0.044955
ENSG00000112305;AF:6:70667776:70668141-70732378:70668530:70668716-70732378:+	-0.107755	0.032967
ENSG00000112306;A5:6:132815224-132816461:132815088-132816461:+	0.0274352	0.00949051
ENSG00000112473;A5:6:33201656-33201745:33200938-33201745:+	-0.0660874	0.012987
ENSG00000112473;SE:6:33200938-33201242:33201656-33201745:+	-0.0851828	0.012987
ENSG00000112514;A5:6:33417695-33417959:33417695-33418087:-	0.0818448	0.0262238
ENSG00000112514;AF:6:33417695-33417869:33417931:33417695-33417959:33418122:-	-0.118389	0.0262238
ENSG00000112514;AF:6:33417695-33417869:33417931:33417695-33418087:33418317:-	-0.0786222	0.0474525
ENSG00000112531;AF:6:163414643:163415335-163455279:163416315:163416486-163455279:+	-0.194046	0.03996
ENSG00000112531;AL:6:163563719-163564667:163564710:163563719-163565946:163570145:+	0.380477	0.03996
ENSG00000112578;SE:6:41927536-41930132:41930270-41930635:+	-0.120533	0.00699301
ENSG00000112640;A3:6:42989688-43006446:42989688-43006463:+	0.0827582	0.0424575
ENSG00000112640;A3:6:42989688-43006446:42989688-43006487:+	0.203827	0.0424575
ENSG00000112651;AL:6:43054232:43054486-43055897:43055545:43055618-43055897:-	-0.205541	0.02331
ENSG00000112651;RI:6:43055897:43056007-43056081:43056196:-	0.096843	0.02331
ENSG00000112651;SE:6:43054486-43055545:43055618-43055897:-	0.105599	0.02331
ENSG00000112695;MX:6:75237988-75240301:75240385-75243717:75237988-75241176:75241265-75243717:-	-0.0740671	0.017982
ENSG00000112695;SE:6:75237988-75240277:75240385-75241176:-	-0.0772578	0.017982
ENSG00000112695;SE:6:75237988-75240301:75240385-75241176:-	-0.128058	0.017982
ENSG00000112697;AF:6:75267748-75284220:75284311:75267748-75284402:75284968:-	0.13898	0.00599401
ENSG00000112701;AF:6:75601927:75602576-75621532:75620663:75620740-75621532:+	0.156398	0.0382118
ENSG00000112701;SE:6:75697517-75702645:75703072-75709527:+	-0.135357	0.0382118
ENSG00000112984;SE:5:138185197-138185512:138185710-138185961:+	-0.111623	0.0244755
ENSG00000112996;AF:5:44808925:44809563-44811009:44809843:44809992-44811009:+	-0.0872902	0.00949051
ENSG00000113013;AF:5:138574126-138574771:138575009:138574126-138575238:138575340:-	-0.241368	0.037962
ENSG00000113013;AF:5:138574126-138574771:138575009:138574126-138575238:138575411:-	0.169746	0.037962
ENSG00000113013;AF:5:138574126-138574994:138575166:138574126-138575238:138575340:-	-0.309725	0.037962
ENSG00000113013;SE:5:138573850-138574068:138574169-138575238:-	0.264867	0.037962
ENSG00000113068;SE:5:140281533-140300416:140300582-140303041:-	-0.120436	0.0044955
ENSG00000113240;SE:5:178605382-178605825:178605865-178608376:-	0.19359	0.0472028
ENSG00000113240;SE:5:178616948-178617344:178617434-178618556:-	-0.18248	0.0472028
ENSG00000113300;A5:5:180564593-180564675:180564578-180564675:+	-0.155318	0.002997
ENSG00000113300;SE:5:180494763-180495421:180495588-180529275:+	0.165342	0.00699301
ENSG00000113300;SE:5:180529388-180549931:180550117-180564489:+	0.138029	0.0202298
ENSG00000113300;SE:5:180550117-180553386:180553471-180564489:+	-0.195478	0.0044955
ENSG00000113318;AF:5:80654648:80654964-80656411:80655152:80655579-80656411:+	-0.0875607	0.0314685
ENSG00000113328;AF:5:163437569:163437804-163441078:163439191:163439520-163441078:+	0.199041	0.00874126
ENSG00000113328;AF:5:163437766:163437804-163441078:163439191:163439520-163441078:+	-0.101358	0.013986
ENSG00000113328;SE:5:163442143-163442374:163442568-163443674:+	-0.0705329	0.00874126
ENSG00000113368;A5:5:126777867-126804776:126777244-126804776:+	-0.0850003	0.0224775
ENSG00000113441;AF:5:96935464:96936174-96979138:96958451:96958776-96979138:+	-0.128218	0.0244755
ENSG00000113575;AF:5:134206131-134224257:134224393:134206131-134225441:134225554:-	0.0555573	0.0275724
ENSG00000113575;AF:5:134206131-134224257:134224393:134206131-134225760:134226073:-	0.107753	0.0134865
ENSG00000113575;AF:5:134206131-134224257:134224393:134206131-134225760:134226142:-	0.0757231	0.0187313
ENSG00000113575;AF:5:134206131-134225441:134225554:134206131-134225760:134226073:-	0.0749796	0.013986
ENSG00000113575;AL:5:134201859:134202021-134205922:134203525:134203564-134205922:-	0.107753	0.0134865
ENSG00000113593;SE:5:65563506-65567513:65567615-65569632:+	-0.184655	0.034965
ENSG00000113595;A5:5:65591502-65591843:65591502-65591872:-	0.262641	0.00999001
ENSG00000113597;A3:5:65662150-65664234:65662150-65664237:+	-0.0636718	0.048951
ENSG00000113597;SE:5:65636043-65637696:65637780-65647055:+	-0.239253	0.00599401
ENSG00000113597;SE:5:65652545-65655636:65655653-65658368:+	-0.0762484	0.047952
ENSG00000113732;AL:5:172994822-173020238:173020557:172994822-173034399:173034884:+	0.0995287	0.013986
ENSG00000113732;MX:5:172983964-172994775:172994822-173034399:172983964-173020238:173020367-173034399:+	-0.0508191	0.01998
ENSG00000113732;SE:5:172983964-172994775:172994822-173020238:+	0.0269847	0.0444555
ENSG00000113732;SE:5:172994822-173020238:173020367-173034399:+	0.0764427	0.015984
ENSG00000113742;MX:5:173910604-173932450:173932500-173944967:173910604-173943026:173943049-173944967:+	0.19987	0.038961
ENSG00000113742;SE:5:173910604-173943026:173943049-173944967:+	-0.232291	0.038961
ENSG00000113758;AF:5:177468899-177472776:177472870:177468899-177473436:177473622:-	0.372675	0.0382118
ENSG00000113758;AF:5:177468899-177472776:177472870:177468899-177473436:177473637:-	0.36958	0.0382118
ENSG00000113758;SE:5:177468899-177472119:177472397-177472776:-	-0.248088	0.0404595
ENSG00000113812;A3:3:53880109-53881666:53880072-53881666:-	0.104289	0.014985
ENSG00000113812;AF:3:53880109-53881666:53881857:53880109-53881979:53882202:-	0.143451	0.00999001
ENSG00000114391;AL:3:101681096:101681215-101682771:101682042:101682492-101682771:-	-0.0493624	0.020979
ENSG00000114391;SE:3:101681215-101682429:101682492-101682771:-	0.0233264	0.020979
ENSG00000114416;AF:3:180912678:180912736-180933334:180915434:180915528-180933334:+	0.125423	0.011988
ENSG00000114416;AL:3:180970358-180971075:180971816:180970358-180976122:180976545:+	0.304876	0
ENSG00000114416;AL:3:180970358-180971075:180971816:180970358-180976122:180977155:+	0.132914	0.011988
ENSG00000114416;MX:3:180912736-180914652:180914995-180947865:180912736-180935138:180935231-180947865:+	0.230184	0.011988
ENSG00000114416;MX:3:180912736-180933334:180933386-180947865:180912736-180935138:180935231-180947865:+	0.248044	0.011988
ENSG00000114416;SE:3:180912736-180935138:180935231-180947865:+	-0.22967	0.00899101
ENSG00000114491;A3:3:124735246-124737568:124735246-124737915:+	-0.203016	0.00499501
ENSG00000114491;A5:3:124738443-124740024:124738239-124740024:+	-0.105348	0.034965
ENSG00000114520;SE:3:125476756-125480247:125480319-125497341:-	0.216543	0.044955
ENSG00000114739;RI:3:38478141:38478292-38478375:38478518:+	0.273154	0.000499501
ENSG00000114857;SE:3:42619708-42620016:42620043-42621429:+	0.183556	0.02997
ENSG00000114857;SE:3:42621516-42627200:42627227-42630546:+	0.175229	0.02997
ENSG00000114861;A3:3:71052626-71053636:71052623-71053636:-	0.15977	0.023976
ENSG00000114861;MX:3:70970805-70972011:70972180-70976941:70970805-70972555:70972676-70976941:-	0.283666	0
ENSG00000114988;SE:2:96712025-96733519:96733601-96734409:-	-0.0857083	0.0324675
ENSG00000114988;SE:2:96734526-96737137:96737217-96737949:-	0.119877	0.0212288
ENSG00000114988;SE:2:96734526-96737949:96738067-96739854:-	-0.106252	0.0212288
ENSG00000115073;RI:2:97658427:97658643-97658879:97659003:-	0.106744	0.0124875
ENSG00000115268;A3:19:1438892-1439961:1438892-1439968:+	-0.379146	0
ENSG00000115268;A3:19:1438892-1439961:1438892-1440026:+	0.433735	0.00224775
ENSG00000115268;A3:19:1438892-1439968:1438892-1440019:+	0.0457427	0.0035964
ENSG00000115268;A3:19:1438892-1439968:1438892-1440026:+	0.674647	0
ENSG00000115268;RI:19:1438807:1438892-1439961:1440253:+	-0.249238	0.0102754
ENSG00000115268;RI:19:1438807:1438892-1439968:1440253:+	-0.610974	0
ENSG00000115268;RI:19:1438807:1438892-1440026:1440253:+	0.215457	0.0102754
ENSG00000115306;AF:2:54456285:54456518-54526372:54457261:54457307-54526372:+	-0.109621	0.01998
ENSG00000115310;AF:2:54987698-55049558:55049640:54987698-55049745:55050544:-	0.20902	0.0044955
ENSG00000115310;SE:2:54987698-55028164:55028220-55049745:-	0.138895	0.00899101
ENSG00000115484;SE:2:61880394-61883459:61883548-61885020:-	0.0299731	0.0214785
ENSG00000115514;A5:2:99327653-99332984:99327653-99333022:-	0.112602	0.011988
ENSG00000115524;SE:2:197418588-197418896:197418951-197420428:-	0.0601453	0.0134865
ENSG00000115677;AF:2:241268541-241271917:241271971:241268541-241272761:241272886:-	0.233882	0.032967
ENSG00000115760;A5:2:32453954-32463194:32453942-32463194:+	0.0881107	0.0232268
ENSG00000115760;A5:2:32471151-32473112:32471124-32473112:+	0.0881107	0.0232268
ENSG00000115760;SE:2:32433804-32435496:32435585-32436053:+	-0.101527	0.0232268
ENSG00000115760;SE:2:32518946-32521662:32521757-32524888:+	0.0881107	0.0232268
ENSG00000115875;A3:2:38749346-38749529:38749173-38749529:-	0.339989	0.014985
ENSG00000115875;AF:2:38750194-38750824:38751138:38750194-38751229:38751415:-	-0.341353	0.014985
ENSG00000115904;AF:2:39067753-39120336:39120463:39067753-39124159:39124345:-	-0.247806	0.0224775
ENSG00000115904;SE:2:38987591-38989270:38989314-38995123:-	-0.161705	0.0224775
ENSG00000116001;AL:2:70214352:70214494-70215371:70215125:70215233-70215371:-	0.336256	0.044955
ENSG00000116062;A3:2:47796063-47798611:47796063-47798615:+	-0.12201	0.00499501
ENSG00000116062;AF:2:47783082:47783493-47790927:47783955:47784105-47790927:+	-0.126383	0.00666001
ENSG00000116062;AF:2:47783955:47784105-47790927:47784181:47784238-47790927:+	0.146078	0.00666001
ENSG00000116161;AF:1:174999471:174999689-175004614:174999945:175000195-175004614:+	-0.30137	0.033966
ENSG00000116161;AF:1:174999733:175000195-175004614:175000213:175000599-175004614:+	-0.115891	0.01332
ENSG00000116161;AF:1:174999955:175000195-175004614:175000213:175000599-175004614:+	-0.121285	0.01332
ENSG00000116161;AF:1:175000181:175000195-175004614:175000213:175000599-175004614:+	-0.0945815	0.01332
ENSG00000116641;A5:1:62510673-62513444:62510673-62513471:-	-0.10245	0.0457875
ENSG00000116641;SE:1:62543745-62544947:62545039-62552732:-	0.34732	0
ENSG00000116641;SE:1:62578966-62583184:62583254-62586507:-	-0.548315	0
ENSG00000116679;SE:1:185305643-185306485:185306625-185307014:-	0.29709	0.000499501
ENSG00000116747;A5:1:193069634-193075820:193069181-193075820:+	0.0683722	0.0357143
ENSG00000116747;AF:1:193059454:193059776-193075820:193069016:193069634-193075820:+	0.148426	0.00649351
ENSG00000116747;AF:1:193059619:193059776-193069034:193060034:193060222-193069034:+	-0.177409	0.00649351
ENSG00000116747;AF:1:193059619:193059776-193069034:193060057:193060222-193069034:+	-0.173749	0.0146104
ENSG00000116747;SE:1:193059776-193069034:193069181-193075820:+	-0.0869808	0.0207792
ENSG00000116747;SE:1:193059776-193075820:193076040-193076501:+	-0.230162	0
ENSG00000116761;SE:1:70421675-70424285:70424416-70429794:+	-0.0987997	0.026973
ENSG00000116786;SE:1:15716343-15716707:15716816-15717893:+	-0.0999646	0.03996
ENSG00000116791;SE:1:74706994-74707103:74707204-74710098:-	-0.175075	0.014985
ENSG00000116793;A3:1:113758848-113759023:113758733-113759023:-	0.15218	0.041958
ENSG00000116871;A3:1:36178201-36178419:36178201-36178446:+	-0.0524242	0.043401
ENSG00000116871;AF:1:36155579:36155733-36170971:36155965:36156463-36170971:+	0.293466	0.0254745
ENSG00000116871;AF:1:36155579:36155733-36170971:36156175:36156463-36170971:+	0.333399	0.0254745
ENSG00000116871;AF:1:36155579:36155733-36170971:36156198:36156463-36170971:+	0.11443	0.0254745
ENSG00000116871;AF:1:36155579:36155733-36170971:36156202:36156463-36170971:+	0.265042	0.0254745
ENSG00000116871;AF:1:36155579:36155733-36170971:36157215:36157290-36170971:+	0.200537	0.0254745
ENSG00000116871;AF:1:36155965:36156463-36170971:36157215:36157290-36170971:+	-0.16003	0.0268898
ENSG00000116871;AF:1:36156198:36156463-36170971:36157215:36157290-36170971:+	-0.0722416	0.043401
ENSG00000116871;AF:1:36156202:36156463-36170971:36157215:36157290-36170971:+	-0.124303	0.043401
ENSG00000116918;A3:1:231537327-231542460:231537327-231542481:+	0.0451557	0.0442058
ENSG00000116918;AL:1:231542611-231554621:231554694:231542611-231561128:231561229:+	-0.190252	0.00749251
ENSG00000116984;SE:1:236806233-236808704:236808773-236810503:+	-0.0770267	0.032967
ENSG00000117020;A3:1:243505334-243512324:243499786-243512324:-	-0.126869	0.017982
ENSG00000117139;AF:1:202777094-202806490:202806751:202777094-202807963:202808049:-	0.183491	0.042624
ENSG00000117139;AF:1:202777094-202806977:202807348:202777094-202807963:202808049:-	0.232476	0.042624
ENSG00000117139;AF:1:202777094-202807963:202808049:202777094-202808102:202808416:-	-0.19465	0.042624
ENSG00000117153;AF:1:202925207-202927089:202927262:202925207-202928481:202928636:-	-0.237182	0.001998
ENSG00000117153;SE:1:202892659-202893239:202893425-202894184:-	-0.103539	0.00649351
ENSG00000117262;AF:1:145607990:145608175-145616234:145608613:145608675-145616234:+	-0.16807	0.01998
ENSG00000117262;AF:1:145608019:145608175-145616234:145608613:145608675-145616234:+	-0.233672	0.0374625
ENSG00000117360;SE:1:150325881-150327557:150327652-150328320:+	0.0880486	0.0254745
ENSG00000117411;A5:1:43980614-43981109:43980046-43981109:+	0.102401	0.0454545
ENSG00000117411;AF:1:43979202:43979511-43981109:43979877:43980614-43981109:+	-0.342439	0
ENSG00000117448;SE:1:45568177-45568485:45568684-45568927:+	-0.109144	0.0224775
ENSG00000117523;A5:1:171514645-171515734:171514630-171515734:+	-0.140123	0.01998
ENSG00000117614;SE:1:25228235-25228998:25229123-25232104:-	-0.0967944	0.0034965
ENSG00000117616;RI:1:25242255:25242426-25242539:25242705:-	-0.464896	0.026973
ENSG00000117691;A3:1:212433120-212442546:212433120-212442565:+	0.0715946	0.011988
ENSG00000117691;SE:1:212433120-212442546:212442625-212444339:+	0.203083	0.00599401
ENSG00000117691;SE:1:212433120-212442565:212442625-212444339:+	-0.0379268	0.0364635
ENSG00000117859;AF:1:51729303:51729378-51745536:51729808:51730124-51745536:+	0.218885	0.014985
ENSG00000117859;AF:1:51729303:51729378-51745536:51729815:51730001-51745536:+	0.387405	0
ENSG00000117859;AF:1:51729303:51729378-51745536:51729904:51730124-51745536:+	0.355253	0.00749251
ENSG00000117868;AF:7:158799072-158827543:158827641:158799072-158829089:158829472:-	0.147349	0.0274725
ENSG00000117868;AF:7:158799072-158827543:158827641:158799072-158829089:158829628:-	0.158477	0.024975
ENSG00000118046;RI:19:1220373:1220505-1220581:1220717:+	0.117056	0.025974
ENSG00000118046;SE:19:1207203-1216268:1216398-1218417:+	0.0633194	0.044955
ENSG00000118058;A3:11:118468844-118471662:118468844-118474179:+	-0.278973	0.003996
ENSG00000118058;A5:11:118491318-118491744:118491309-118491744:+	-0.14474	0.0333
ENSG00000118058;SE:11:118468844-118471662:118471985-118474179:+	-0.281659	0.015984
ENSG00000118655;SE:1:113905775-113906996:113907161-113908009:+	-0.0900765	0.0464535
ENSG00000118680;AF:18:3261479:3261502-3272884:3262956:3263138-3272884:+	-0.189722	0.04662
ENSG00000118680;AF:18:3261909:3262237-3272884:3262613:3262756-3272884:+	-0.0778718	0.04662
ENSG00000118680;AF:18:3261909:3262237-3272884:3262956:3263138-3272884:+	-0.0680256	0.04662
ENSG00000118689;AF:6:108560866:108561829-108663455:108656346:108656538-108663455:+	-0.11891	0.00949051
ENSG00000118707;AF:20:36573488:36573652-36578741:36574554:36574635-36578741:+	0.23442	0.045954
ENSG00000118707;AF:20:36573607:36573745-36578741:36574554:36574635-36578741:+	0.112411	0.045954
ENSG00000118965;A5:2:19931409-19932283:19931409-19932383:-	-0.160565	0.015984
ENSG00000118965;A5:2:19933511-19935467:19933511-19935471:-	0.160565	0.015984
ENSG00000118965;SE:2:19913708-19914037:19914277-19930396:-	-0.124912	0.015984
ENSG00000118965;SE:2:19953978-19960554:19960614-19966724:-	-0.265325	0.015984
ENSG00000118965;SE:2:19960614-19962295:19962327-19966724:-	0.153827	0.015984
ENSG00000119013;A3:2:201072059-201072279:201072059-201072339:+	0.122933	0.001998
ENSG00000119013;SE:2:201072059-201072339:201072361-201078881:+	-0.093607	0.00999001
ENSG00000119231;SE:3:196868073-196885151:196886694-196899666:+	-0.137189	0.00999001
ENSG00000119231;SE:3:196903610-196923414:196923551-196927796:+	0.0773537	0.037962
ENSG00000119280;AF:1:230855718-230855878:230856036:230855718-230868180:230868653:-	0.168672	0.00499501
ENSG00000119318;AF:9:107283279:107283695-107300141:107284053:107284187-107300141:+	-0.189572	0
ENSG00000119397;AF:9:121118469:121118540-121123931:121121801:121121951-121123931:+	-0.233502	0.0494505
ENSG00000119403;AF:9:120874756-120877091:120877328:120874756-120894788:120894896:-	-0.298993	0.0314685
ENSG00000119471;SE:9:112380180-112403995:112404158-112405624:+	-0.107006	0.00699301
ENSG00000119471;SE:9:112409021-112416841:112416944-112418860:+	-0.140116	0.00699301
ENSG00000119523;AF:9:99218836-99220979:99221140:99218836-99221547:99221956:-	0.158427	0.00999001
ENSG00000119596;SE:14:74782325-74797580:74799697-74802556:+	-0.16283	0.020979
ENSG00000119705;AL:14:77710896-77711741:77712038:77710896-77715772:77716351:+	0.279811	0.0324675
ENSG00000119718;A3:14:75004900-75005841:75004900-75005897:+	-0.230259	0.0024975
ENSG00000119718;A3:14:75004900-75005866:75004900-75005897:+	-0.271987	0.00624376
ENSG00000119718;AL:14:75006714-75007061:75007416:75006714-75007722:75007735:+	-0.172062	0.031635
ENSG00000119720;SE:14:90301372-90302720:90303125-90303935:-	-0.194455	0.026973
ENSG00000119812;SE:2:33587320-33588335:33588519-33592080:-	-0.117524	0.003996
ENSG00000119862;A3:2:64455677-64456268:64455677-64456288:+	0.0714875	0.047286
ENSG00000119862;SE:2:64455677-64456268:64456465-64458285:+	0.181112	0.027972
ENSG00000119862;SE:2:64455677-64456288:64456465-64458285:+	0.134585	0.027972
ENSG00000119912;AF:10:92537550-92541298:92541353:92537550-92573922:92574076:-	0.0652745	0.033966
ENSG00000119912;MX:10:92475994-92478645:92478789-92483255:92475994-92479277:92479421-92483255:-	0.0701353	0.033966
ENSG00000119969;SE:10:94562727-94562812:94562876-94571388:+	-0.0837671	0.0324675
ENSG00000120008;SE:10:120890009-120890716:120890887-120900029:+	-0.191527	0.00999001
ENSG00000120063;AF:17:65053728-65055593:65055774:65053728-65056311:65056839:-	0.0731179	0.0224775
ENSG00000120071;AF:17:46172232-46192419:46192800:46172232-46193750:46193901:-	0.310259	0.0314685
ENSG00000120071;AF:17:46172232-46192419:46192800:46172232-46223671:46223676:-	0.571165	0.0104895
ENSG00000120071;AF:17:46172232-46193750:46193901:46172232-46223671:46223685:-	-0.300033	0.0314685
ENSG00000120071;SE:17:46094701-46170855:46172232-46223671:-	-0.374597	0.0314685
ENSG00000120137;SE:5:168561516-168563889:168564065-168566013:-	-0.112899	0.003996
ENSG00000120137;SE:5:168568998-168578634:168578707-168579256:-	0.127057	0.001998
ENSG00000120159;AL:9:26861089:26861139-26884810:26869926:26869977-26884810:-	0.221161	0.041958
ENSG00000120334;SE:1:173800519-173802963:173803505-173807267:-	-0.212736	0.025974
ENSG00000120616;AF:10:32305931-32346763:32347218:32305931-32378491:32378798:-	-0.282995	0.027972
ENSG00000120656;A5:1:28622165-28642655:28622165-28642992:-	0.106154	0.022977
ENSG00000120694;AF:13:31158863-31161476:31161927:31158863-31161982:31162039:-	-0.0624706	0.02331
ENSG00000120694;AF:13:31158863-31161476:31161927:31158863-31161982:31162388:-	-0.0542735	0.0224775
ENSG00000120694;RI:13:31136625:31137117-31137368:31137524:-	0.09681	0.014985
ENSG00000120694;RI:13:31140184:31140309-31141122:31141259:-	0.0365576	0.0274725
ENSG00000120727;AF:5:139341832:139341980-139363759:139342442:139343406-139363759:+	-0.0783702	0.0412088
ENSG00000120727;AF:5:139341832:139341980-139363759:139342451:139342616-139363759:+	-0.0859248	0.0412088
ENSG00000120733;RI:5:138386022:138386190-138386289:138386621:+	-0.0830728	0.027972
ENSG00000120733;SE:5:138386621-138391013:138392261-138393171:+	-0.0696718	0.027972
ENSG00000120742;AL:3:150544292:150544498-150546052:150545397:150545778-150546052:-	-0.31261	0.00699301
ENSG00000120742;SE:3:150544498-150545703:150545778-150546052:-	0.0679201	0.00799201
ENSG00000120885;AF:8:27610600-27611146:27611431:27610600-27611601:27611751:-	-0.192655	0.023976
ENSG00000120885;AF:8:27610600-27611146:27611431:27610600-27611830:27611966:-	-0.253266	0.023976
ENSG00000120885;AF:8:27610600-27611146:27611431:27610600-27613578:27614243:-	-0.185064	0.023976
ENSG00000120885;AF:8:27610600-27611146:27611431:27610600-27614655:27614700:-	-0.142919	0.0395604
ENSG00000120885;AF:8:27610600-27611601:27611751:27610600-27614655:27614681:-	0.187568	0.023976
ENSG00000120885;AF:8:27610600-27611601:27611751:27610600-27614655:27614690:-	0.159671	0.023976
ENSG00000120885;AF:8:27610600-27611830:27611966:27610600-27614655:27614681:-	0.260746	0.023976
ENSG00000120885;AF:8:27610600-27611830:27611966:27610600-27614655:27614690:-	0.222555	0.023976
ENSG00000120885;AF:8:27610600-27613578:27614243:27610600-27614655:27614681:-	0.196967	0.023976
ENSG00000120885;AF:8:27610600-27613578:27614243:27610600-27614655:27614690:-	0.160432	0.023976
ENSG00000120992;AF:8:54100939-54101350:54101554:54100939-54101755:54101828:-	0.218165	0.0337995
ENSG00000120992;AF:8:54100939-54101350:54101554:54100939-54101755:54101858:-	0.276367	0.0144855
ENSG00000120992;AF:8:54100939-54101350:54101554:54100939-54101755:54102017:-	0.119335	0.0337995
ENSG00000121073;A3:17:49706334-49706965:49706309-49706965:-	-0.118041	0.011988
ENSG00000121073;A5:17:49707068-49707730:49707068-49708076:-	0.0915012	0.027972
ENSG00000121073;AF:17:49707444-49707730:49707949:49707444-49708076:49708169:-	0.393614	0.017982
ENSG00000121211;AF:4:153344649:153344740-153350064:153345353:153345506-153350064:+	-0.10931	0.043956
ENSG00000121390;AL:13:19674756:19674984-19677724:19675388:19675653-19677724:-	0.21477	0.00749251
ENSG00000121481;AF:1:185045526:185045649-185087552:185046096:185046295-185087552:+	0.0952936	0.033966
ENSG00000121481;SE:1:185091739-185093061:185093276-185098072:+	-0.0719776	0.038961
ENSG00000121691;A3:11:34449363-34450919:34449363-34450988:+	0.0713399	0.0334665
ENSG00000121691;SE:11:34456817-34457776:34457847-34461251:+	0.0713399	0.0334665
ENSG00000121749;SE:12:71880607-71884811:71885021-71893222:+	-0.185598	0.02997
ENSG00000121774;SE:1:32030422-32031524:32031640-32033188:+	-0.0506525	0.035964
ENSG00000121892;SE:4:39908540-39910244:39910338-39913611:-	-0.041734	0.044955
ENSG00000121931;SE:1:110950123-110951288:110952815-110963621:-	-0.229161	0
ENSG00000122026;A5:13:27251699-27253765:27251656-27253765:+	0.0385771	0.042957
ENSG00000122026;A5:13:27251850-27253765:27251699-27253765:+	0.129417	0.024975
ENSG00000122026;AF:13:27251309:27251585-27253765:27251597:27251699-27253765:+	-0.0368329	0.042957
ENSG00000122026;AF:13:27251362:27251585-27253765:27251597:27251699-27253765:+	0.120466	0.024975
ENSG00000122026;AF:13:27251561:27251585-27253765:27251597:27251699-27253765:+	-0.0738099	0.024975
ENSG00000122218;SE:1:160297745-160298845:160298931-160299102:-	-0.27998	0.016983
ENSG00000122376;SE:10:87170974-87175889:87176095-87180075:+	-0.151482	0.010989
ENSG00000122417;AL:1:86348832:86348878-86352859:86350095:86352208-86352859:-	0.436223	0.00849151
ENSG00000122417;SE:1:86376418-86382242:86382358-86382931:-	-0.185578	0.0254745
ENSG00000122435;SE:1:100139711-100140182:100140251-100140408:+	-0.112816	0.044955
ENSG00000122490;SE:18:79919400-79930228:79930311-79933969:-	0.191447	0.044955
ENSG00000122512;SE:7:6002636-6003690:6003792-6003972:-	-0.141328	0.0387113
ENSG00000122512;SE:7:6004058-6005892:6006026-6008997:-	-0.235385	0.0387113
ENSG00000122566;AL:7:26173057:26174782-26192495:26189936:26192338-26192495:-	0.30921	0.0284715
ENSG00000122566;SE:7:26197732-26197831:26197866-26200572:-	0.0786114	0.011988
ENSG00000122643;AF:7:33026915-33035934:33035983:33026915-33062568:33062776:-	0.261706	0.015984
ENSG00000122643;AF:7:33026915-33035934:33035983:33026915-33062568:33062796:-	0.256339	0.015984
ENSG00000122643;AF:7:33026915-33035934:33035983:33026915-33062568:33062797:-	0.209979	0.0455544
ENSG00000122643;AF:7:33035988-33040872:33040900:33035988-33062568:33062797:-	-0.215397	0.0455544
ENSG00000122643;SE:7:33026915-33035934:33035988-33062568:-	0.149345	0.015984
ENSG00000122705;SE:9:36191273-36197551:36197588-36204068:+	0.212662	0.02997
ENSG00000122970;A5:12:110124861-110127360:110124443-110127360:+	0.118186	0.040626
ENSG00000122970;SE:12:110129130-110132547:110132636-110134948:+	-0.0985111	0.040626
ENSG00000122970;SE:12:110136860-110143382:110143545-110146953:+	-0.15607	0.01998
ENSG00000123136;A3:19:14409645-14409742:14409447-14409742:-	0.117254	0.025974
ENSG00000123144;AF:19:12731068-12731344:12731853:12731068-12734313:12734666:-	0.387654	0.011988
ENSG00000123159;SE:19:14480778-14482689:14483006-14496037:-	0.266033	0
ENSG00000123159;SE:19:14483006-14491656:14491743-14496037:-	-0.400946	0.00224775
ENSG00000123179;MX:13:49661208-49663057:49663195-49691254:49661208-49669777:49669846-49691254:-	-0.229302	0.031968
ENSG00000123179;SE:13:49661208-49663057:49663195-49669777:-	-0.0650938	0.043956
ENSG00000123179;SE:13:49661208-49669777:49669846-49691254:-	0.193206	0.043956
ENSG00000123485;MX:2:233845820-233847397:233847461-233852565:233845820-233849763:233849859-233852565:-	-0.478149	0.0044955
ENSG00000123485;SE:2:233845820-233847397:233847461-233849763:-	-0.210954	0.0044955
ENSG00000123505;SE:6:110875215-110887505:110887591-110888857:+	-0.11859	0.0104895
ENSG00000123545;SE:6:96891391-96896084:96896153-96896744:-	-0.0537247	0.0284715
ENSG00000123575;A5:X:104188306-104189608:104188177-104189608:+	-0.0518426	0.0244755
ENSG00000123684;AF:1:211829323-211829450:211830238:211829323-211830573:211830772:-	0.10986	0.00899101
ENSG00000123908;AF:8:140585311-140605797:140605888:140585311-140635485:140635619:-	0.199124	0.00799201
ENSG00000123933;SE:4:2252522-2255155:2255351-2257982:-	0.185142	0.002997
ENSG00000123983;AF:2:222860934:222861258-222887830:222861563:222861742-222887830:+	-0.169198	0.03996
ENSG00000123989;AF:2:219542189-219542913:219543097:219542189-219543225:219543573:-	0.0716893	0.0394605
ENSG00000123989;AF:2:219542189-219542913:219543097:219542189-219543225:219543787:-	0.126113	0.016983
ENSG00000124140;SE:20:46021886-46022930:46023071-46023369:+	0.215635	0.022977
ENSG00000124172;A3:20:59028841-59030303:59026469-59030303:-	0.0473417	0.0254745
ENSG00000124193;SE:20:43458509-43459153:43459420-43459771:+	0.0351946	0.0414585
ENSG00000124356;AF:2:73828916:73828996-73830845:73829020:73829510-73830845:+	-0.325013	0.043956
ENSG00000124406;SE:4:42588329-42594289:42594362-42600478:-	-0.261839	0.032967
ENSG00000124422;AF:17:21018111-21018202:21018341:21018111-21019084:21019139:-	-0.214341	0.044289
ENSG00000124422;AF:17:21028674-21042220:21042273:21028674-21042665:21043039:-	0.0860349	0.020979
ENSG00000124422;AF:17:21028674-21042665:21043039:21028674-21043626:21043760:-	-0.0872453	0.020979
ENSG00000124459;A5:19:43934694-43934924:43934694-43935230:-	0.0884511	0.03996
ENSG00000124562;AF:6:34757525:34757551-34762595:34757554:34757954-34762595:+	-0.307963	0
ENSG00000124562;AF:6:34757525:34757551-34762595:34757912:34757954-34762595:+	-0.130079	0.036963
ENSG00000124614;AF:6:34425221-34425516:34425580:34425221-34426032:34426052:-	-0.634312	0
ENSG00000124614;AF:6:34425221-34425796:34426026:34425221-34426032:34426052:-	-0.376103	0
ENSG00000124614;AF:6:34425221-34425796:34426026:34425221-34426032:34426125:-	0.104191	0.02331
ENSG00000124762;AF:6:36676460:36676524-36684097:36678710:36678939-36684097:+	-0.211409	0.020979
ENSG00000124789;SE:6:17637770-17639939:17640064-17646067:-	0.101714	0.003996
ENSG00000124789;SE:6:17649300-17651834:17651926-17661653:-	0.0527738	0.0214785
ENSG00000124942;AF:11:62536567-62546660:62546835:62536567-62556188:62556235:-	-0.166698	0.047952
ENSG00000125354;A3:X:119625396-119629318:119625379-119629318:-	0.161709	0.0324675
ENSG00000125354;AL:X:119615724:119616742-119625335:119619309:119620051-119625335:-	-0.239612	0.0324675
ENSG00000125354;AL:X:119616712:119616742-119629318:119616945:119620051-119629318:-	0.123391	0.0324675
ENSG00000125354;AL:X:119616712:119616742-119629318:119617639:119618786-119629318:-	0.116541	0.0324675
ENSG00000125354;SE:X:119620051-119625335:119625396-119629318:-	0.227723	0.0324675
ENSG00000125482;SE:9:132400258-132401455:132402828-132406790:-	-0.188223	0.000999001
ENSG00000125505;A5:19:54188511-54189302:54188511-54189338:-	-0.0837855	0.027972
ENSG00000125505;AF:19:54188511-54189191:54189295:54188511-54189302:54189344:-	0.271871	0.023976
ENSG00000125505;AF:19:54188511-54189191:54189295:54188511-54189338:54189443:-	0.156793	0.027972
ENSG00000125505;AF:19:54188511-54189191:54189295:54188511-54189338:54189672:-	0.259574	0.027972
ENSG00000125505;AF:19:54188511-54189191:54189295:54188511-54189338:54189815:-	0.195173	0.027972
ENSG00000125505;AL:19:54174074:54174431-54183521:54181124:54181133-54183521:-	-0.219522	0.027972
ENSG00000125520;A5:20:63742615-63742699:63742364-63742699:+	-0.111575	0.0344655
ENSG00000125520;AF:20:63741252:63741479-63742130:63741915:63742056-63742130:+	-0.224174	0.0344655
ENSG00000125656;SE:19:6362542-6364452:6364639-6366258:+	-0.0785178	0.013986
ENSG00000125686;SE:17:39439193-39440386:39440518-39440623:-	-0.0966568	0.01998
ENSG00000125779;A5:20:3908278-3910577:3908135-3910577:+	-0.0850798	0.041958
ENSG00000125779;AF:20:3888934:3889016-3907926:3889389:3889728-3907926:+	-0.132491	0.041958
ENSG00000125779;AF:20:3888934:3889016-3907926:3889415:3889728-3907926:+	0.0969427	0.041958
ENSG00000125779;AF:20:3889389:3889728-3907926:3889816:3889932-3907926:+	0.150684	0.041958
ENSG00000125779;AF:20:3889415:3889728-3907926:3891240:3891411-3907926:+	-0.17382	0.041958
ENSG00000125835;A3:20:2461939-2462636:2461793-2462636:-	-0.0515451	0.01998
ENSG00000125835;SE:20:2465819-2467192:2467315-2467607:-	0.0256608	0.0304695
ENSG00000125871;SE:20:17970370-17975684:17975903-17988166:+	-0.178232	0.001998
ENSG00000125877;SE:20:3209617-3213169:3213226-3213985:+	0.346892	0
ENSG00000125877;SE:20:3213226-3213319:3213383-3213985:+	-0.195032	0.00274725
ENSG00000125954;A3:14:64924126-64926007:64924126-64926010:+	-0.105131	0.044622
ENSG00000125954;SE:14:64924126-64926010:64926080-65004249:+	-0.399419	0.013986
ENSG00000125954;SE:14:64926080-64932138:64932292-65004249:+	-0.105131	0.044622
ENSG00000126012;AF:X:53220916-53221688:53221818:53220916-53224740:53225176:-	0.176868	0.011988
ENSG00000126012;AF:X:53220916-53221688:53221818:53220916-53224740:53225422:-	0.106032	0.032967
ENSG00000126012;SE:X:53217966-53220839:53220916-53224740:-	0.258015	0.043956
ENSG00000126453;SE:19:49668937-49669024:49669115-49673698:+	-0.128439	0.031968
ENSG00000126461;AF:19:49642125:49642242-49645021:49642660:49642706-49645021:+	-0.101912	0.022977
ENSG00000126698;SE:1:28229023-28230131:28230252-28232921:-	0.090931	0.002997
ENSG00000126746;AF:12:6688226-6689098:6689292:6688226-6689368:6689454:-	0.375929	0.0194805
ENSG00000126746;AF:12:6688226-6689098:6689292:6688226-6689368:6689510:-	0.354588	0.021645
ENSG00000126746;SE:12:6670838-6672350:6672532-6673216:-	0.195227	0.0194805
ENSG00000126749;SE:12:6975148-6975229:6975378-6975696:+	0.120076	0.02997
ENSG00000126903;MX:X:154489082-154489942:154490027-154490594:154489082-154490307:154490358-154490594:-	-0.152157	0.020979
ENSG00000126903;RI:X:154487306:154488496-154488584:154489082:-	-0.342751	0.00499501
ENSG00000126934;SE:19:4095449-4097279:4097343-4101019:-	0.323418	0.0324675
ENSG00000127022;AF:5:179698984:179699102-179707132:179706307:179706331-179707132:+	-0.210835	0.032967
ENSG00000127314;MX:12:68650468-68651995:68652051-68656306:68650468-68654112:68654252-68656306:+	0.552449	0.020979
ENSG00000127314;MX:12:68652051-68654112:68654252-68657101:68652051-68656306:68656449-68657101:+	-0.202866	0.020979
ENSG00000127314;SE:12:68648781-68650400:68650468-68654112:+	-0.36513	0.027972
ENSG00000127314;SE:12:68650468-68651995:68652051-68654112:+	0.0728523	0.0454545
ENSG00000127445;A5:19:9849311-9849533:9849201-9849533:+	0.348727	0.0174825
ENSG00000127554;SE:16:1984476-1984747:1984943-1985866:+	0.112436	0.0499501
ENSG00000127616;AF:19:10961043:10961174-10984124:10961321:10961729-10984124:+	-0.221834	0.0464535
ENSG00000127616;SE:19:10961174-10965307:10965309-10984124:+	0.196843	0.0464535
ENSG00000127663;AF:19:4969114:4969230-5032866:5016325:5016339-5032866:+	0.541196	0.002997
ENSG00000127663;SE:19:4969230-5016257:5016339-5032866:+	-0.211576	0.00824176
ENSG00000127774;A5:17:3669012-3669098:3668899-3669098:+	0.101741	0.001998
ENSG00000127804;SE:17:2420904-2436674:2436840-2438109:-	0.081341	0.0457043
ENSG00000127804;SE:17:2464350-2467761:2467876-2473524:-	-0.120022	0.043956
ENSG00000127804;SE:17:2464350-2473524:2473664-2477686:-	0.195343	0.043956
ENSG00000127804;SE:17:2467876-2473524:2473664-2477686:-	-0.0936171	0.043956
ENSG00000127838;AL:2:218271549-218272570:218272947:218271549-218317955:218318256:+	-0.0728508	0.015984
ENSG00000127946;AF:7:75599247-75611666:75611702:75599247-75738801:75738947:-	0.133051	0.0254745
ENSG00000127993;A5:7:92529183-92529476:92528924-92529476:+	0.123442	0.0114885
ENSG00000127995;SE:7:94517656-94518203:94518323-94527162:+	-0.186092	0.046953
ENSG00000128059;A3:4:56406701-56407650:56406618-56407650:-	-0.111259	0.017982
ENSG00000128245;AF:22:31944461:31944820-31956139:31944966:31945235-31956139:+	-0.0790582	0.020979
ENSG00000128513;RI:7:124822386:124822551-124823797:124824074:-	-0.282519	0.0494505
ENSG00000128513;SE:7:124863640-124870911:124871041-124892266:-	-0.157219	0.0494505
ENSG00000128590;A3:7:108571943-108572899:108571943-108574647:+	-0.136197	0.0204795
ENSG00000128591;SE:7:128849578-128849976:128850074-128850384:+	-0.0773784	0.0144855
ENSG00000128656;A5:2:174952202-175004894:174952202-175005206:-	-0.228696	0.027972
ENSG00000128656;MX:2:174824518-174846880:174846957-174915058:174824518-174877840:174878128-174915058:-	0.227519	0.048951
ENSG00000128656;SE:2:174846957-174877840:174878128-174915058:-	-0.200728	0.027972
ENSG00000128656;SE:2:174952202-175004894:175005080-175005206:-	-0.187901	0.048951
ENSG00000128915;A3:15:60468322-60476063:60468162-60476063:-	-0.189913	0.011988
ENSG00000128915;AF:15:60478069-60478568:60478929:60478069-60479003:60479145:-	0.334033	0.011988
ENSG00000129071;SE:3:129434136-129436443:129437308-129437720:-	-0.303121	0.00624376
ENSG00000129071;SE:3:129434136-129436461:129437308-129437720:-	-0.282084	0.00499501
ENSG00000129250;SE:17:4998156-4999013:4999046-4999850:+	0.0568399	0.021978
ENSG00000129351;AF:19:10654261:10654487-10670516:10654938:10655147-10670516:+	-0.115289	0.0361305
ENSG00000129351;AF:19:10654261:10654487-10670516:10655024:10655123-10670516:+	-0.186344	0.0154845
ENSG00000129351;AF:19:10654261:10654487-10670516:10655496:10655585-10670516:+	-0.168924	0.020646
ENSG00000129351;AF:19:10654328:10654487-10670516:10655024:10655123-10670516:+	-0.0710505	0.0361305
ENSG00000129351;AF:19:10654361:10654487-10670516:10655024:10655123-10670516:+	-0.109621	0.020646
ENSG00000129351;AF:19:10654361:10654487-10670516:10655496:10655585-10670516:+	-0.0947616	0.0361305
ENSG00000129518;A5:14:34536275-34539256:34536275-34539555:-	0.0467586	0.0424575
ENSG00000129810;SE:3:20171232-20174249:20175055-20176601:-	-0.165931	0.024975
ENSG00000130024;AF:6:169721111-169723845:169724005:169721111-169725421:169725566:-	0.1584	0.00999001
ENSG00000130066;SE:X:23783883-23784294:23784403-23785328:+	0.195161	0.000999001
ENSG00000130175;AL:19:11438124-11441069:11441105:11438124-11441240:11441311:+	0.273455	0.00799201
ENSG00000130202;A3:19:44874478-44878223:44874478-44878553:+	-0.156156	0.0014985
ENSG00000130204;A3:19:44891314-44891407:44891314-44891410:+	-0.115531	0.00599401
ENSG00000130254;AF:19:5621396-5622530:5622980:5621396-5623951:5624046:-	-0.134668	0.014985
ENSG00000130254;SE:19:5610688-5611120:5611630-5612540:-	-0.147231	0.014985
ENSG00000130255;AL:19:5690600-5690821:5690931:5690600-5691319:5691653:+	0.102277	0.001998
ENSG00000130312;AF:19:17292609:17292854-17305831:17302867:17302934-17305831:+	0.213231	0.025974
ENSG00000130402;AF:19:38647649:38647907-38700600:38648193:38648260-38700600:+	-0.0720552	0.027972
ENSG00000130402;AF:19:38647670:38647907-38700600:38648193:38648260-38700600:+	-0.0875772	0.015984
ENSG00000130402;MX:19:38709476-38710257:38710342-38714469:38709476-38711276:38711361-38714469:+	-0.09993	0.015984
ENSG00000130414;AL:2:239960731:239961186-239990074:239969452:239969762-239990074:-	-0.350575	0.02997
ENSG00000130414;AL:2:239960731:239961186-239990074:239973516:239973661-239990074:-	-0.215556	0.02997
ENSG00000130414;AL:2:239960731:239961186-239990074:239983517:239983717-239990074:-	-0.298533	0.043956
ENSG00000130479;AF:19:17719352:17719620-17720936:17720752:17720820-17720936:+	-0.259589	0.020979
ENSG00000130640;A3:10:133283221-133283882:133283184-133283882:-	-0.0842434	0.026973
ENSG00000130640;AF:10:133302980-133308823:133309134:133302980-133311620:133312337:-	-0.133595	0.0404595
ENSG00000130640;AF:10:133302980-133308823:133309156:133302980-133311620:133312337:-	-0.2937	0.017982
ENSG00000130706;SE:20:62303781-62304461:62304577-62306197:+	0.0435124	0.048951
ENSG00000130717;A3:9:131530687-131531094:131530645-131531094:-	-0.211797	0.047952
ENSG00000130717;A5:9:131530645-131531067:131530645-131531094:-	-0.0969655	0.047952
ENSG00000130726;AF:19:58544091:58544211-58545425:58544469:58545097-58545425:+	0.0712985	0.023976
ENSG00000130816;A3:19:10154773-10154905:10154730-10154905:-	-0.0802983	0.0262238
ENSG00000130816;A3:19:10180569-10180778:10180529-10180778:-	-0.0838166	0.0262238
ENSG00000130816;A3:19:10180885-10182041:10180836-10182041:-	-0.0642923	0.0367133
ENSG00000130816;AF:19:10182077-10194533:10194626:10182077-10194820:10195079:-	0.131144	0.0314685
ENSG00000130816;AF:19:10182077-10194533:10194626:10182077-10194820:10195135:-	0.12548	0.0262238
ENSG00000130816;SE:19:10177367-10180187:10180234-10180350:-	0.0790518	0.0262238
ENSG00000130818;SE:19:9529636-9530985:9531067-9532845:-	-0.146484	0.033966
ENSG00000130829;AF:X:153642534:153642611-153647919:153647196:153647425-153647919:+	0.0831925	0.026973
ENSG00000130881;AF:19:33177603:33177729-33196730:33194584:33194858-33196730:+	0.105884	0.00949051
ENSG00000130962;AL:X:37426000-37440791:37442224:37426000-37453136:37457295:+	0.283116	0.047952
ENSG00000131051;AF:20:35740887-35741462:35741598:35740887-35741941:35741951:-	0.446852	0.023976
ENSG00000131051;AF:20:35740887-35741488:35741609:35740887-35741941:35741951:-	0.229606	0.023976
ENSG00000131051;AF:20:35740887-35741488:35741626:35740887-35741941:35741951:-	0.426247	0.023976
ENSG00000131116;SE:19:43608107-43608505:43608603-43614229:-	-0.0552461	0.0474525
ENSG00000131242;AF:17:31391624:31392011-31431813:31431559:31431692-31431813:+	-0.229985	0.0254745
ENSG00000131323;SE:14:102876525-102886189:102886269-102891325:+	-0.383187	0.032967
ENSG00000131373;MX:3:15586602-15589540:15589612-15596384:15586602-15591600:15591680-15596384:-	-0.226101	0.003996
ENSG00000131373;SE:3:15573242-15574977:15575082-15579910:-	-0.0937896	0.00932401
ENSG00000131373;SE:3:15586602-15589540:15589612-15591600:-	-0.315103	0.003996
ENSG00000131373;SE:3:15589612-15591600:15591680-15596384:-	0.0955804	0.021978
ENSG00000131375;A3:3:15247457-15250931:15247457-15250975:+	-0.13941	0.0137363
ENSG00000131375;SE:3:15230535-15232111:15232158-15232519:+	0.122473	0.0158175
ENSG00000131375;SE:3:15240853-15241453:15241588-15242178:+	-0.151854	0.0137363
ENSG00000131473;A3:17:41913900-41918880:41913896-41918880:-	0.0414436	0.021978
ENSG00000131473;AF:17:41913900-41918880:41919022:41913900-41930358:41930542:-	-0.0578543	0.021978
ENSG00000131473;SE:17:41893174-41896620:41896649-41897749:-	0.0598951	0.01998
ENSG00000131495;AL:5:140638740:140639256-140647256:140645285:140645678-140647256:-	0.0723895	0.031968
ENSG00000131495;AL:5:140638740:140639256-140647256:140645369:140645725-140647256:-	0.118809	0.031968
ENSG00000131503;SE:5:140487060-140496520:140497278-140504821:+	-0.259074	0.00549451
ENSG00000131503;SE:5:140529796-140535362:140535538-140537389:+	-0.368043	0.021978
ENSG00000131652;SE:16:3027280-3027366:3027500-3027577:+	-0.104925	0.037962
ENSG00000131732;SE:5:81301698-81304741:81305141-81308561:+	-0.262239	0.017982
ENSG00000131747;AF:17:40416895-40417584:40417705:40416895-40417771:40417950:-	0.039276	0.027972
ENSG00000131779;AF:1:145917816-145918432:145918529:145917816-145918633:145918837:-	0.161807	0.0164835
ENSG00000131876;AF:15:101293172-101294848:101294961:101293172-101295097:101295204:-	-0.54168	0
ENSG00000131876;RI:15:101285726:101285801-101286908:101287010:-	-0.250895	0.0128205
ENSG00000131876;SE:15:101285801-101286214:101286293-101286908:-	-0.205473	0.00824176
ENSG00000132153;AF:3:47819227:47819264-47827347:47825912:47826132-47827347:+	0.184241	0.044955
ENSG00000132153;SE:3:47810711-47815963:47816128-47818022:+	-0.0751339	0.044955
ENSG00000132207;SE:16:30194791-30194886:30195227-30196974:+	-0.292212	0.00699301
ENSG00000132300;SE:2:86117159-86118921:86119044-86121479:+	-0.0972594	0.042624
ENSG00000132300;SE:2:86119044-86119544:86119614-86121479:+	0.108252	0.00999001
ENSG00000132300;SE:2:86125515-86125795:86125880-86127161:+	-0.151785	0.003996
ENSG00000132341;A5:12:130872629-130872836:130872126-130872836:+	0.110665	0.024975
ENSG00000132356;SE:5:40767690-40769416:40769503-40771719:-	-0.0881784	0.026973
ENSG00000132405;AF:4:6909444:6909505-6923373:6909845:6909951-6923373:+	0.218415	0.00899101
ENSG00000132406;A5:4:4246343-4247601:4246343-4248106:-	0.168696	0.00549451
ENSG00000132463;AF:4:70836314-70838869:70839001:70836314-70839177:70839343:-	0.153493	0.0194805
ENSG00000132485;AL:1:71063291:71065137-71066776:71065719:71065752-71066776:-	-0.177162	0.00999001
ENSG00000132507;AF:17:7306999:7307115-7309615:7307373:7307752-7309615:+	0.0681866	0.041958
ENSG00000132541;SE:8:98106326-98108646:98108713-98117032:-	-0.235366	0.040959
ENSG00000132541;SE:8:98106326-98108646:98108751-98117032:-	-0.0983677	0.037962
ENSG00000132581;A3:17:28651577-28655287:28651542-28655287:-	-0.24428	0.04662
ENSG00000132581;A5:17:28655483-28661726:28655483-28662046:-	0.109884	0.04662
ENSG00000132581;AF:17:28655483-28657754:28657839:28655483-28661726:28661819:-	0.249581	0.04662
ENSG00000132664;SE:20:18467568-18468944:18469061-18472842:+	-0.134901	0.017982
ENSG00000132664;SE:20:18480509-18481619:18481810-18483481:+	-0.132331	0.017982
ENSG00000132780;SE:1:45591270-45604936:45605016-45606482:+	-0.240773	0.044955
ENSG00000132780;SE:1:45616703-45617463:45617591-45618061:+	-0.0869386	0.044955
ENSG00000132819;AF:20:57391428:57391818-57392654:57392230:57392492-57392654:+	-0.338047	0.0374625
ENSG00000132950;SE:13:19837821-19838700:19838985-19851355:-	-0.26933	0.000999001
ENSG00000133030;SE:17:17180088-17180607:17180669-17184823:+	0.140404	0.0314685
ENSG00000133104;AF:13:36335832-36345525:36345634:36335832-36346225:36346283:-	0.244153	0.044955
ENSG00000133104;AF:13:36335832-36345525:36345634:36335832-36346582:36346777:-	0.168004	0.035964
ENSG00000133112;AF:13:45340184-45340352:45340402:45340184-45340712:45341158:-	0.356096	0.0374625
ENSG00000133119;AL:13:33835217-33836104:33837496:33835217-33966087:33966558:+	-0.0893545	0.014985
ENSG00000133193;AF:17:73227264-73227722:73227748:73227264-73232086:73232367:-	-0.0943321	0.0427073
ENSG00000133193;AF:17:73227264-73227722:73227748:73227264-73236572:73236753:-	-0.356622	0.0224775
ENSG00000133193;AF:17:73227264-73232086:73232367:73227264-73236572:73236753:-	-0.153359	0.0337163
ENSG00000133193;SE:17:73209768-73212678:73212740-73227165:-	-0.107893	0.0344655
ENSG00000133247;AF:19:55341841:55342046-55342742:55342618:55342647-55342742:+	-0.231829	0.03996
ENSG00000133247;SE:19:55342046-55342215:55342380-55342742:+	0.105818	0.03996
ENSG00000133302;A3:5:94663908-94665861:94663908-94665907:+	-0.197926	0.023976
ENSG00000133316;A3:11:62839867-62841569:62839706-62841569:-	0.265558	0.00899101
ENSG00000133657;SE:3:194455962-194457094:194457174-194459471:-	-0.150485	0.0134865
ENSG00000133704;AF:12:30690577-30694978:30695111:30690577-30695564:30695986:-	0.103166	0.028971
ENSG00000133706;MX:5:146164471-146168128:146168265-146172687:146164471-146171910:146171990-146172687:-	-0.148309	0.038961
ENSG00000133740;AF:8:85177225:85177654-85202147:85187685:85187796-85202147:+	-0.193634	0.0312188
ENSG00000133740;AF:8:85177387:85177654-85202147:85187685:85187796-85202147:+	-0.154474	0.0312188
ENSG00000133835;AF:5:119452565:119452633-119456315:119452775:119452821-119456315:+	-0.356802	0.0204795
ENSG00000134001;AF:14:67359997:67360456-67364767:67360556:67360734-67364767:+	-0.163459	0
ENSG00000134001;AF:14:67360353:67360456-67364767:67360556:67360734-67364767:+	-0.0877449	0.0044955
ENSG00000134057;SE:5:69171452-69174251:69174409-69174877:+	-0.0670276	0.048951
ENSG00000134086;AF:3:10141008:10142187-10146514:10142546:10143021-10146514:+	-0.057327	0.0424575
ENSG00000134086;SE:3:10142187-10146514:10146636-10149787:+	-0.0762519	0.038961
ENSG00000134108;A5:3:5170583-5172150:5170556-5172150:+	-0.0661118	0.032967
ENSG00000134283;AF:12:42326163:42326229-42332660:42331787:42331848-42332660:+	0.429335	0.0332168
ENSG00000134283;SE:12:42326229-42332660:42332702-42335883:+	0.116453	0.0332168
ENSG00000134283;SE:12:42335974-42351885:42352049-42355161:+	-0.0837728	0.0427073
ENSG00000134283;SE:12:42375074-42384940:42384996-42387456:+	0.0814924	0.037962
ENSG00000134287;AF:12:48941188-48956985:48957069:48941188-48957310:48957477:-	0.117208	0.0499501
ENSG00000134294;AF:12:46371379-46372321:46372446:46371379-46372509:46372771:-	-0.118904	0.0262238
ENSG00000134294;SE:12:46367340-46370512:46370627-46370776:-	-0.149103	0.0024975
ENSG00000134352;SE:5:55957291-55959626:55959671-55960402:-	0.0793422	0.0374625
ENSG00000134352;SE:5:55976293-55982724:55982811-55994784:-	0.128477	0.0374625
ENSG00000134453;SE:10:6089193-6097048:6097188-6101271:+	-0.115072	0.02997
ENSG00000134574;SE:11:47217049-47232814:47232959-47234573:+	-0.150189	0.0157343
ENSG00000134574;SE:11:47234672-47234757:47234934-47235270:+	-0.348588	0
ENSG00000134602;SE:X:132023659-132054631:132054861-132063433:+	-0.124749	0.0104895
ENSG00000134602;SE:X:132068569-132069478:132069663-132071069:+	-0.0668716	0.0247253
ENSG00000134644;AF:1:31059577-31061667:31061916:31059577-31065616:31065684:-	0.179694	0.0407925
ENSG00000134644;AF:1:31059577-31061667:31061916:31059577-31065616:31065698:-	0.198138	0.0407925
ENSG00000134644;AF:1:31059577-31061667:31061916:31059577-31065616:31065704:-	0.163665	0.0407925
ENSG00000134684;RI:1:32781048:32781127-32781129:32781145:-	-0.0338308	0.032967
ENSG00000134684;SE:1:32791254-32797592:32797638-32797763:-	0.0288999	0.032967
ENSG00000134709;A5:1:59815351-59821858:59815180-59821858:+	0.138136	0.016983
ENSG00000134758;AF:18:32091891:32092235-32111754:32092610:32092886-32111754:+	0.288508	0.00799201
ENSG00000134759;SE:18:36146048-36146250:36146381-36154850:+	-0.156835	0.023976
ENSG00000134815;SE:19:47360070-47362476:47362693-47366981:+	-0.122241	0.011988
ENSG00000134825;A5:11:61789990-61790375:61789990-61790423:-	0.215517	0.034965
ENSG00000134825;SE:11:61789235-61789785:61789990-61790375:-	0.251124	0.034965
ENSG00000134874;SE:13:95630113-95630714:95630813-95633234:-	0.128433	0.016983
ENSG00000134884;AF:13:106559657-106561832:106561951:106559657-106567573:106568137:-	0.256693	0.0499501
ENSG00000134884;RI:13:106557048:106557131-106559432:106559657:-	-0.122704	0.0499501
ENSG00000135018;A3:9:83666433-83669185:83666394-83669185:-	-0.0966807	0.0374625
ENSG00000135018;SE:9:83665145-83666350:83666394-83669185:-	0.0742642	0.0441225
ENSG00000135018;SE:9:83665145-83666350:83666433-83669185:-	-0.0512502	0.0441225
ENSG00000135069;SE:9:78317804-78328051:78328188-78328981:+	-0.0863617	0.00499501
ENSG00000135116;AF:12:116861466-116879073:116879617:116861466-116880976:116881441:-	0.224003	0.0154845
ENSG00000135148;A5:12:112126149-112130511:112125618-112130511:+	0.0692722	0.044955
ENSG00000135148;A5:12:112141224-112142089:112140980-112142089:+	-0.0968566	0.044955
ENSG00000135241;SE:7:108514293-108514436:108515574-108526029:-	-0.276696	0.035964
ENSG00000135297;A3:6:73480126-73480293:73480126-73480318:+	-0.357851	0.02331
ENSG00000135297;RI:6:73479732:73479844-73479936:73480126:+	-0.209867	0.02331
ENSG00000135297;SE:6:73466606-73473365:73473654-73479732:+	-0.342723	0
ENSG00000135316;AF:6:85641451-85642797:85642991:85641451-85643750:85643792:-	-0.115113	0.0104895
ENSG00000135387;AF:11:34052210:34052636-34071726:34052981:34053185-34071726:+	-0.0938286	0.021645
ENSG00000135387;AF:11:34052210:34052636-34071726:34053451:34053519-34071726:+	-0.116116	0.021645
ENSG00000135387;AF:11:34052329:34052636-34071726:34053451:34053519-34071726:+	-0.153412	0.021645
ENSG00000135390;A5:12:53672645-53676053:53672645-53676242:-	0.0524239	0.032967
ENSG00000135390;AL:12:53632726:53633066-53669148:53665314:53665428-53669148:-	0.2685	0.032967
ENSG00000135404;AF:12:55728352-55728516:55728650:55728352-55729282:55729707:-	-0.163077	0.033966
ENSG00000135404;AF:12:55728352-55728953:55729000:55728352-55729282:55729707:-	-0.124318	0.016983
ENSG00000135404;AF:12:55728352-55728953:55729220:55728352-55729282:55729707:-	-0.144623	0.016983
ENSG00000135446;A5:12:57751090-57751207:57751090-57751500:-	0.0953402	0.0475524
ENSG00000135446;AF:12:57751736-57751913:57752115:57751736-57752175:57752326:-	0.122694	0.041958
ENSG00000135446;MX:12:57751090-57751207:57751342-57752175:57751090-57751500:57751736-57752175:-	0.180665	0.013986
ENSG00000135446;SE:12:57751090-57751207:57751342-57751500:-	0.0653013	0.0475524
ENSG00000135446;SE:12:57751342-57751500:57751696-57752175:-	-0.080907	0.0475524
ENSG00000135476;SE:12:53284167-53285924:53286912-53287972:+	-0.118193	0.031968
ENSG00000135631;AF:2:73089315-73112347:73112783:73089315-73156638:73156721:-	-0.21488	0.044955
ENSG00000135631;AF:2:73089315-73112347:73113018:73089315-73156638:73156721:-	-0.2979	0.044955
ENSG00000135677;AF:12:64747918-64752698:64752871:64747918-64759085:64759431:-	0.237715	0.0174825
ENSG00000135766;AF:1:231374099-231420176:231420343:231374099-231420998:231425044:-	0.0579841	0.0294705
ENSG00000135778;A3:1:232970118-232976302:232970118-232976342:+	-0.235788	0.033966
ENSG00000135778;AF:1:232950640:232950744-232955557:232950842:232951132-232955557:+	0.220693	0.0424575
ENSG00000135778;AL:1:232970118-232976342:232977528:232970118-232978163:232978482:+	0.075024	0.0424575
ENSG00000135829;SE:1:182854178-182855577:182855713-182856532:+	0.0552551	0.017982
ENSG00000135862;A5:1:183128820-183130344:183128750-183130344:+	0.102368	0.00699301
ENSG00000135862;AF:1:183023460:183024134-183103328:183096544:183096620-183103328:+	-0.0887946	0.00699301
ENSG00000135940;AF:2:97646097:97646189-97646517:97646289:97646391-97646517:+	0.162294	0.044955
ENSG00000135974;RI:2:105342848:105342974-105343101:105343223:+	-0.0668033	0.0384615
ENSG00000136045;A3:12:107685971-107688448:107685971-107688452:+	-0.0645677	0.042624
ENSG00000136045;A3:12:107692899-107692972:107692899-107693000:+	-0.044186	0.042624
ENSG00000136045;AF:12:107685802:107685971-107688448:107686042:107686137-107688448:+	-0.0492151	0.042624
ENSG00000136247;RI:7:6577434:6577498-6577590:6577720:+	0.151623	0.0297203
ENSG00000136247;SE:7:6577498-6577590:6577720-6578566:+	-0.129977	0.0297203
ENSG00000136261;AF:7:16646134:16646304-16665437:16661223:16661252-16665437:+	-0.299679	0
ENSG00000136450;A5:17:58005041-58005398:58005041-58005414:-	0.0842928	0.0344655
ENSG00000136603;A3:3:170359876-170360321:170359876-170360368:+	0.239042	0.028305
ENSG00000136603;A5:3:170384765-170390223:170384627-170390223:+	-0.0980189	0.027972
ENSG00000136603;AF:3:170357678:170357856-170359699:170358509:170358645-170359699:+	-0.205284	0.027972
ENSG00000136603;AF:3:170357685:170357763-170359699:170358509:170358645-170359699:+	-0.320283	0.0124875
ENSG00000136603;AF:3:170357726:170357763-170359699:170358509:170358645-170359699:+	-0.201817	0.0124875
ENSG00000136603;AF:3:170357734:170357763-170359699:170358509:170358645-170359699:+	-0.202243	0.027972
ENSG00000136682;MX:2:113454778-113455556:113455643-113460673:113454778-113457065:113457209-113460673:+	-0.121643	0.044955
ENSG00000136682;SE:2:113454778-113455556:113455643-113460673:+	-0.0860518	0.044955
ENSG00000136709;AF:2:127771004-127810749:127810953:127771004-127811012:127811147:-	0.138116	0.025974
ENSG00000136758;SE:10:27136385-27142387:27142485-27145428:-	-0.0565571	0.0474525
ENSG00000136819;AF:9:129833709-129835139:129835281:129833709-129835788:129835863:-	-0.362447	0
ENSG00000136819;AL:9:129830935:129831068-129831896:129831410:129831732-129831896:-	-0.17531	0.027972
ENSG00000136819;SE:9:129833709-129834707:129834766-129835139:-	0.0973189	0.0112388
ENSG00000136824;AF:9:104094326:104094477-104095324:104094564:104094838-104095324:+	-0.091578	0.026973
ENSG00000136848;AF:9:121567057:121567228-121678678:121651594:121651899-121678678:+	0.34659	0.043956
ENSG00000136861;SE:9:120404113-120407012:120407248-120408347:-	-0.170381	0.02997
ENSG00000136888;A5:9:114588118-114592552:114587920-114592552:+	0.0434218	0.01998
ENSG00000136891;A5:9:100346315-100346694:100346315-100347167:-	-0.120913	0.00499501
ENSG00000136908;RI:9:127936553:127936655-127937434:127937523:-	0.207215	0.0044955
ENSG00000136930;AF:9:124414935-124415113:124415291:124414935-124415364:124415444:-	0.262554	0.0314685
ENSG00000136930;AF:9:124414935-124415131:124415307:124414935-124415364:124415444:-	0.21565	0.0314685
ENSG00000136937;SE:9:97641662-97643204:97643360-97645117:+	-0.116791	0.000999001
ENSG00000136937;SE:9:97645224-97645611:97645732-97647492:+	-0.0850861	0.010989
ENSG00000137075;AF:9:36390616-36400097:36400216:36390616-36401098:36401198:-	0.479042	0.00899101
ENSG00000137193;A5:6:37172794-37172996:37172612-37172996:+	-0.172661	0.0404595
ENSG00000137275;AF:6:3063991:3064059-3077779:3076824:3076987-3077779:+	0.164038	0.0204795
ENSG00000137309;AF:6:34236873:34236963-34240737:34238791:34238957-34240737:+	-0.102053	0.013986
ENSG00000137309;AF:6:34236873:34237317-34240737:34238791:34238957-34240737:+	-0.232448	0.013986
ENSG00000137310;A3:6:31158722-31158897:31158722-31159143:+	-0.0721761	0.023976
ENSG00000137411;A5:6:30915037-30915156:30914344-30915156:+	0.206283	0.041958
ENSG00000137500;A5:11:83280260-83285553:83280260-83285873:-	0.163863	0.03663
ENSG00000137500;AF:11:83280260-83285553:83286085:83280260-83286100:83286390:-	0.225177	0.0485229
ENSG00000137500;AF:11:83280260-83285873:83285988:83280260-83286100:83286390:-	-0.21979	0.0485229
ENSG00000137500;AL:11:83261730:83261966-83273647:83265890:83265979-83273647:-	0.546879	0.00999001
ENSG00000137500;AL:11:83261730:83261966-83273647:83265900:83265979-83273647:-	0.515277	0
ENSG00000137500;SE:11:83261966-83265865:83265979-83273647:-	-0.119637	0.037962
ENSG00000137500;SE:11:83274740-83278726:83278829-83280141:-	-0.114064	0.037962
ENSG00000137513;A5:11:78571444-78574348:78571444-78574829:-	-0.130198	0.043956
ENSG00000137807;SE:15:69440487-69440768:69441079-69444790:+	-0.155195	0.010989
ENSG00000137807;SE:15:69441079-69444790:69445041-69446009:+	-0.182339	0.0412088
ENSG00000137818;SE:15:69453020-69453647:69455287-69455428:+	0.26971	0.041958
ENSG00000137845;AF:15:58717727-58748795:58748966:58717727-58749480:58749758:-	0.482511	0.023976
ENSG00000137845;AF:15:58717727-58748795:58748966:58717727-58749480:58749770:-	0.181219	0.027972
ENSG00000137845;AF:15:58717727-58748795:58748966:58717727-58749480:58749978:-	0.289766	0.027972
ENSG00000137845;SE:15:58665197-58679124:58679282-58682196:-	0.109047	0.048951
ENSG00000137942;RI:1:93550947:93551105-93552409:93554659:+	0.199351	0.012987
ENSG00000137955;A5:1:75786916-75787497:75786797-75787497:+	0.179858	0.003663
ENSG00000137955;A5:1:75790517-75791285:75790057-75791285:+	0.273557	0.003663
ENSG00000137955;AF:1:75786197:75786274-75787497:75786700:75786865-75787497:+	0.116072	0.032967
ENSG00000137955;AF:1:75786201:75786274-75787497:75786699:75786916-75787497:+	-0.293865	0
ENSG00000137955;AF:1:75786231:75786274-75787497:75786699:75786916-75787497:+	-0.101202	0.032967
ENSG00000137955;AF:1:75786243:75786274-75787497:75786699:75786916-75787497:+	0.0943333	0.0131868
ENSG00000137955;AF:1:75786243:75786274-75787497:75786700:75786865-75787497:+	0.0767806	0.032967
ENSG00000137955;SE:1:75786274-75786700:75786797-75787497:+	-0.105498	0.00549451
ENSG00000138018;AF:2:26308547:26308657-26364302:26346114:26346289-26364302:+	0.166308	0.015984
ENSG00000138050;SE:2:39755960-39757248:39757368-39761331:-	0.327312	0.0024975
ENSG00000138078;A5:2:44346390-44361380:44346390-44361524:-	-0.152095	0.0185529
ENSG00000138078;A5:2:44346390-44361417:44346390-44361524:-	-0.261693	0.00999001
ENSG00000138078;AF:2:44346390-44359497:44359749:44346390-44361380:44361546:-	0.156556	0.0185529
ENSG00000138078;AF:2:44346390-44359497:44359749:44346390-44361417:44361561:-	0.203463	0.0185529
ENSG00000138078;SE:2:44332656-44338351:44338536-44339147:-	-0.154345	0.00999001
ENSG00000138078;SE:2:44343951-44344520:44344586-44346268:-	-0.0818667	0.01998
ENSG00000138078;SE:2:44346390-44359497:44359750-44361524:-	-0.37842	0.00999001
ENSG00000138078;SE:2:44346390-44359497:44360038-44361380:-	-0.15424	0.0185529
ENSG00000138092;A3:2:24814493-24815497:24814493-24815598:+	-0.134131	0.026973
ENSG00000138101;AF:2:25652661-25672780:25672946:25652661-25673386:25673550:-	0.267667	0.045954
ENSG00000138101;AF:2:25652661-25672780:25672946:25652661-25673386:25673561:-	0.312959	0.045954
ENSG00000138101;AF:2:25652661-25672780:25672946:25652661-25673386:25673634:-	0.355462	0.045954
ENSG00000138101;AF:2:25652661-25672780:25672946:25652661-25673386:25673647:-	0.372452	0.03996
ENSG00000138182;A5:10:89701717-89705294:89701680-89705294:+	0.165778	0.00599401
ENSG00000138346;SE:10:68470163-68470489:68470612-68471791:-	0.0993681	0.0374625
ENSG00000138381;A5:2:189667596-189667764:189666153-189667764:+	-0.176032	0
ENSG00000138399;SE:2:169537340-169538013:169538141-169540051:-	-0.185527	0.023976
ENSG00000138434;A5:2:181917005-181918598:181916427-181918598:+	0.153551	0.021978
ENSG00000138434;AF:2:181891888:181892277-181892615:181892353:181892378-181892615:+	-0.386634	0
ENSG00000138434;SE:2:181922412-181928161:181928278-181929561:+	-0.155287	0.021978
ENSG00000138443;SE:2:203394846-203395656:203395780-203402576:+	-0.187455	0
ENSG00000138443;SE:2:203394846-203395659:203395780-203402576:+	-0.425423	0.00949051
ENSG00000138448;AF:2:186590065:186590523-186602021:186600205:186600381-186602021:+	-0.124702	0.023976
ENSG00000138593;SE:15:49017628-49019418:49019552-49027365:-	-0.177243	0.018981
ENSG00000138658;SE:4:112547408-112548253:112548380-112553835:-	-0.45494	0.0024975
ENSG00000138660;SE:4:112260862-112262988:112263086-112265009:+	-0.147121	0.00849151
ENSG00000138668;AF:4:82358820-82359471:82359639:82358820-82373446:82373991:-	0.328358	0.00899101
ENSG00000138668;SE:4:82354154-82354895:82355001-82355304:-	0.229589	0.0044955
ENSG00000138668;SE:4:82355401-82356537:82356683-82356796:-	-0.102777	0.011988
ENSG00000138668;SE:4:82359639-82371528:82371584-82373446:-	0.0745395	0.0303447
ENSG00000138670;A3:4:81448284-81456651:81448281-81456651:-	-0.172498	0.0164835
ENSG00000138670;AF:4:81459514-81471021:81471236:81459514-81471770:81471904:-	-0.20782	0.020979
ENSG00000138670;SE:4:81456788-81457499:81457621-81459332:-	-0.199084	0.014985
ENSG00000138698;SE:4:98352601-98379017:98379163-98391952:+	-0.123948	0.020979
ENSG00000138750;AF:4:76144473-76148090:76148202:76144473-76148308:76148416:-	-0.337485	0.0114885
ENSG00000138750;MX:4:76134362-76136186:76136412-76144390:76134362-76144149:76144292-76144390:-	0.220231	0.0114885
ENSG00000138750;SE:4:76118194-76124649:76124756-76130656:-	-0.104702	0.0201049
ENSG00000138750;SE:4:76136412-76144149:76144292-76144390:-	-0.138735	0.015318
ENSG00000138777;AF:4:105456745-105473340:105473709:105456745-105473894:105474050:-	0.220746	0.035964
ENSG00000138777;SE:4:105453642-105456248:105456291-105456681:-	0.10018	0.041958
ENSG00000138778;SE:4:103194684-103195114:103195233-103195920:-	-0.163873	0.00599401
ENSG00000139146;AF:12:31298224-31326024:31326372:31298224-31327023:31327058:-	-0.115646	0.0404595
ENSG00000139163;SE:12:22673660-22682281:22682339-22684483:+	0.0861735	0.016983
ENSG00000139263;AF:12:58914336-58919427:58919546:58914336-58920000:58920522:-	0.137067	0.0499501
ENSG00000139324;SE:12:88148504-88153291:88153509-88154288:+	-0.110633	0.011988
ENSG00000139324;SE:12:88172745-88172966:88173089-88174607:+	-0.0688037	0.026973
ENSG00000139370;SE:12:128809473-128809943:128810053-128814775:-	-0.272329	0.0104895
ENSG00000139370;SE:12:128809473-128809943:128810111-128814775:-	-0.250831	0.0104895
ENSG00000139405;SE:12:113186021-113186185:113186316-113186683:+	-0.0951521	0.0254745
ENSG00000139405;SE:12:113186021-113186193:113186316-113186683:+	-0.183186	0.0254745
ENSG00000139514;AF:13:29553860-29586725:29586792:29553860-29595416:29595688:-	0.101277	0.00899101
ENSG00000139620;MX:12:48655060-48660366:48660619-48667693:48655060-48662560:48662654-48667693:-	-0.127296	0.033966
ENSG00000139620;SE:12:48671962-48679036:48679150-48679655:-	-0.127358	0.033966
ENSG00000139684;AL:13:46771335:46771496-46777456:46775383:46775692-46777456:-	-0.25999	0.045954
ENSG00000139746;A3:13:79354570-79355220:79354561-79355220:-	-0.0768002	0.024975
ENSG00000139746;SE:13:79344794-79353153:79353224-79354439:-	-0.0762313	0.024975
ENSG00000139977;AF:14:57390544:57390705-57396752:57391301:57391506-57396752:+	0.0978954	0.0474525
ENSG00000139977;SE:14:57390705-57390957:57391728-57396752:+	-0.140473	0.0474525
ENSG00000140104;SE:14:104989088-104989632:104989707-104991491:+	0.212802	0.0204795
ENSG00000140153;AL:14:102195120-102198303:102198429:102195120-102208603:102210530:+	0.434434	0.037962
ENSG00000140262;AL:15:57282598-57286157:57286550:57282598-57290829:57291124:+	-0.358259	0.0485514
ENSG00000140262;AL:15:57282598-57286157:57286550:57282598-57299226:57299281:+	-0.315652	0.0485514
ENSG00000140262;AL:15:57282598-57286157:57288506:57282598-57290829:57291124:+	-0.243204	0.0485514
ENSG00000140262;AL:15:57282598-57286157:57288514:57282598-57290829:57291124:+	-0.328909	0.0485514
ENSG00000140262;AL:15:57282598-57286157:57288514:57282598-57299226:57299281:+	-0.288464	0.0485514
ENSG00000140374;SE:15:76274494-76283757:76283825-76285637:-	0.0532613	0.0411255
ENSG00000140374;SE:15:76292513-76292619:76292700-76311350:-	-0.149354	0.0284715
ENSG00000140374;SE:15:76292513-76295591:76295737-76311350:-	-0.0926034	0.0411255
ENSG00000140382;A3:15:77464387-77467095:77464387-77467183:+	-0.13983	0.014985
ENSG00000140382;AF:15:77420651:77421004-77458404:77421011:77421094-77458404:+	-0.127177	0.014985
ENSG00000140382;AF:15:77420902:77421004-77458404:77458217:77458284-77458404:+	0.378548	0
ENSG00000140382;AF:15:77421011:77421094-77458404:77458217:77458284-77458404:+	0.281682	0.014985
ENSG00000140386;AF:15:76883876-76905193:76905279:76883876-76905299:76905444:-	0.410447	0.024975
ENSG00000140443;A3:15:98924684-98929558:98924684-98929561:+	0.111163	0.0382118
ENSG00000140443;SE:15:98930305-98934824:98935053-98935316:+	-0.31197	0.002997
ENSG00000140497;AF:15:74854649-74872924:74873040:74854649-74873199:74873332:-	0.306249	0.024975
ENSG00000140525;AF:15:89243975:89244067-89247629:89244250:89244280-89247629:+	-0.123939	0.0377622
ENSG00000140525;AF:15:89243990:89244044-89247629:89244250:89244280-89247629:+	-0.269993	0.0367133
ENSG00000140525;SE:15:89293997-89294915:89295094-89299800:+	-0.138585	0.0157343
ENSG00000140525;SE:15:89305698-89306007:89306194-89307476:+	-0.151424	0.0157343
ENSG00000140525;SE:15:89305698-89306010:89306194-89307476:+	-0.249019	0.0367133
ENSG00000140526;AF:15:89087459:89087516-89113725:89088150:89088563-89113725:+	0.107647	0.024975
ENSG00000140612;MX:15:84670069-84670725:84670782-84687625:84670069-84680713:84680832-84687625:-	0.157192	0.010989
ENSG00000140612;SE:15:84670782-84680713:84680832-84687625:-	-0.0751623	0.0357143
ENSG00000140632;SE:16:4823907-4831979:4832221-4832774:-	-0.234388	0
ENSG00000140694;AF:16:14629674-14630107:14630267:14629674-14632390:14632728:-	-0.105152	0.0337163
ENSG00000140694;AF:16:14629674-14630190:14630276:14629674-14632390:14632728:-	-0.229928	0.0337163
ENSG00000140987;SE:16:3384941-3393649:3393814-3397192:-	-0.230074	0.036963
ENSG00000140987;SE:16:3390517-3393649:3393814-3397192:-	-0.211536	0.036963
ENSG00000140990;RI:16:1961497:1961636-1961797:1961975:+	0.0748542	0.00599401
ENSG00000140992;AF:16:2537964:2538136-2557703:2538164:2538771-2557703:+	-0.138416	0.0472028
ENSG00000140992;AF:16:2537997:2538136-2557703:2538164:2538771-2557703:+	-0.262844	0.0472028
ENSG00000141002;AL:16:89892275-89893728:89893767:89892275-89895038:89895137:+	-0.224097	0.044955
ENSG00000141002;SE:16:89873859-89878461:89878627-89883351:+	0.0615863	0.044955
ENSG00000141002;SE:16:89892275-89893728:89893858-89895038:+	-0.123827	0.044955
ENSG00000141034;SE:17:18054234-18056703:18056759-18058868:+	0.0849614	0.036963
ENSG00000141198;SE:17:54905567-54912687:54912815-54913748:+	-0.497655	0.02997
ENSG00000141219;AL:17:73243003-73245168:73245339:73243003-73247241:73247455:+	-0.571428	0.010989
ENSG00000141219;MX:17:73233325-73235476:73236995-73242896:73233325-73242244:73242351-73242896:+	-0.207982	0.029304
ENSG00000141219;SE:17:73233325-73235476:73236995-73242244:+	-0.220054	0.021978
ENSG00000141428;A5:18:35972907-35974896:35972840-35974896:+	0.0796155	0.01998
ENSG00000141441;A3:18:32268768-32270217:32268765-32270217:-	0.105342	0.045954
ENSG00000141446;SE:18:21540009-21540577:21540700-21560859:-	0.0632724	0.046953
ENSG00000141543;SE:17:80140140-80141319:80141381-80141782:-	0.0380273	0.0294705
ENSG00000141551;AF:17:82265796-82273091:82273124:82265796-82273306:82273428:-	0.275249	0.0292208
ENSG00000141551;AF:17:82265796-82273091:82273124:82265796-82273306:82273697:-	0.150688	0.0292208
ENSG00000141551;AF:17:82265796-82273091:82273124:82265796-82273306:82273731:-	0.209774	0.0292208
ENSG00000141551;MX:17:82253244-82255429:82255577-82273306:82253244-82265686:82265796-82273306:-	0.370635	0.0292208
ENSG00000141568;A5:17:82559480-82563354:82559447-82563354:+	-0.095166	0.0441558
ENSG00000141568;AF:17:82519715:82520307-82563354:82559340:82559480-82563354:+	-0.10442	0.038961
ENSG00000141568;AF:17:82519715:82520307-82563354:82559364:82559447-82563354:+	-0.133344	0.038961
ENSG00000141568;AF:17:82520294:82520307-82563354:82559364:82559447-82563354:+	-0.200584	0.0441558
ENSG00000141568;SE:17:82587272-82595782:82596191-82601303:+	0.14023	0.038961
ENSG00000141580;A3:17:82619128-82621609:82619094-82621609:-	-0.129106	0.0134865
ENSG00000141644;A3:18:50271540-50272677:50269818-50272677:-	-0.241948	0.046953
ENSG00000141644;SE:18:50269818-50271469:50271540-50272677:-	-0.181108	0.046953
ENSG00000141646;AF:18:51030597:51030623-51048686:51047047:51047295-51048686:+	-0.146041	0.032967
ENSG00000141646;SE:18:51030623-51046920:51047295-51048686:+	0.182371	0.032967
ENSG00000141696;SE:17:41808004-41809706:41809834-41810863:-	-0.0522343	0.0454545
ENSG00000141873;A3:19:2737379-2739945:2737300-2739945:-	-0.0726291	0.0382118
ENSG00000141873;AF:19:2737379-2739430:2739475:2737379-2739945:2740017:-	0.0940778	0.0382118
ENSG00000141873;AF:19:2737379-2739430:2739475:2737379-2739945:2740028:-	0.173826	0.0194805
ENSG00000141873;AF:19:2737379-2739430:2739475:2737379-2739945:2740152:-	0.211059	0
ENSG00000141994;A3:19:5786919-5787061:5786845-5787061:-	0.116099	0.0402098
ENSG00000141994;SE:19:5786542-5786749:5786845-5787061:-	-0.114029	0.0402098
ENSG00000142230;AF:19:47130782:47130858-47143494:47130859:47131028-47143494:+	-0.190285	0.021978
ENSG00000142230;AF:19:47130782:47130858-47143494:47130889:47131112-47143494:+	-0.133498	0.0351648
ENSG00000142230;AF:19:47130782:47130858-47143494:47130895:47131028-47143494:+	-0.120139	0.0351648
ENSG00000142230;SE:19:47169923-47197233:47197377-47203671:+	-0.0487989	0.0351648
ENSG00000142230;SE:19:47169923-47203671:47203740-47209159:+	0.122486	0.0351648
ENSG00000142396;SE:19:58306216-58312021:58312061-58312166:+	0.14646	0.026973
ENSG00000142528;A3:19:50026122-50030892:50026122-50031014:+	-0.290287	0
ENSG00000142528;A5:19:50026173-50030892:50026122-50030892:+	0.265121	0.003996
ENSG00000142528;SE:19:50026122-50030892:50031091-50039161:+	-0.129962	0.010656
ENSG00000142541;A3:19:49489922-49490127:49489922-49490232:+	-0.0563938	0
ENSG00000142541;A5:19:49490090-49490232:49489912-49490232:+	-0.109099	0.0143856
ENSG00000142541;A5:19:49490600-49490779:49490576-49490779:+	0.039161	0.0143856
ENSG00000142541;RI:19:49489850:49489922-49490127:49490297:+	0.0534969	0.025308
ENSG00000142541;RI:19:49489850:49490090-49490232:49490297:+	0.115653	0.0143856
ENSG00000142541;RI:19:49489850:49491266-49491425:49491547:+	-0.857749	0
ENSG00000142546;AF:19:49560692-49579141:49579278:49560692-49580515:49580558:-	0.264135	0.033966
ENSG00000143093;AF:1:110031577:110031640-110037891:110034616:110034817-110037891:+	0.148403	0.0157343
ENSG00000143093;AF:1:110031577:110031640-110037891:110034632:110034817-110037891:+	0.327486	0.0157343
ENSG00000143157;AF:1:166839457:166839604-166840955:166840089:166840446-166840955:+	-0.113014	0.023976
ENSG00000143179;AF:1:165895585:165896332-165903182:165897979:165898004-165903182:+	-0.237266	0.032967
ENSG00000143198;SE:1:165631293-165632231:165632274-165649841:+	-0.0948106	0.031968
ENSG00000143294;AF:1:156750610:156750731-156782282:156767553:156767583-156782282:+	0.316812	0.017982
ENSG00000143319;A3:1:156727808-156728415:156727769-156728415:-	0.210702	0.001998
ENSG00000143373;SE:1:151282395-151285206:151286074-151286275:+	0.212403	0.011988
ENSG00000143374;AF:1:150491458:150491511-150492411:150491589:150491662-150492411:+	0.324159	0.024975
ENSG00000143374;SE:1:150491511-150491598:150491662-150492411:+	-0.0689074	0.0474525
ENSG00000143393;MX:1:151307801-151315573:151316509-151327271:151307801-151326172:151326373-151327271:-	-0.227879	0.0104895
ENSG00000143393;MX:1:151316509-151324745:151324917-151327271:151316509-151326172:151326373-151327271:-	-0.173175	0.032634
ENSG00000143393;SE:1:151307801-151315573:151316509-151327271:-	-0.250659	0.0104895
ENSG00000143401;AF:1:150231926-150234579:150234678:150231926-150235733:150236022:-	0.265986	0.0244755
ENSG00000143401;MX:1:150226795-150229072:150229237-150231777:150226795-150230571:150230693-150231777:-	-0.259424	0.0244755
ENSG00000143420;AF:1:150627592-150629000:150629139:150627592-150629414:150629576:-	0.126216	0.0474525
ENSG00000143420;AF:1:150627592-150629061:150629140:150627592-150629414:150629577:-	-0.158233	0.0474525
ENSG00000143429;AL:2:91635240:91635957-91654920:91636688:91637033-91654920:-	-0.425579	0.003996
ENSG00000143429;AL:2:91636688:91637033-91654920:91642999:91643353-91654920:-	0.39778	0.00499501
ENSG00000143443;AL:1:151048852-151049581:151049713:151048852-151050438:151051420:+	0.168266	0.0414585
ENSG00000143476;AL:1:212101084-212102842:212104594:212101084-212107355:212107400:+	0.36924	0
ENSG00000143476;AL:1:212101084-212102842:212105006:212101084-212107355:212107400:+	0.0761822	0.010989
ENSG00000143476;SE:1:212035942-212042993:212043118-212044660:+	-0.126353	0.00732601
ENSG00000143476;SE:1:212066885-212068224:212068327-212068599:+	-0.116471	0.00732601
ENSG00000143507;SE:1:221706466-221738934:221739787-221741981:-	-0.18768	0.0324675
ENSG00000143569;A5:1:154221040-154225084:154220975-154225084:+	-0.0909753	0.0458916
ENSG00000143569;A5:1:154234759-154235196:154234738-154235196:+	-0.0670337	0.0458916
ENSG00000143569;A5:1:154234792-154235196:154234738-154235196:+	-0.151788	0.0367133
ENSG00000143569;A5:1:154234792-154235196:154234759-154235196:+	0.0570614	0.0458916
ENSG00000143569;AF:1:154220179:154220244-154225084:154220885:154220975-154225084:+	0.0946626	0.0367133
ENSG00000143569;AF:1:154220179:154220244-154225084:154220947:154220975-154225084:+	-0.0631634	0.0458916
ENSG00000143569;AF:1:154220885:154220975-154225084:154221328:154221396-154225084:+	-0.623996	0
ENSG00000143569;AF:1:154220943:154221040-154225084:154221328:154221396-154225084:+	-0.249779	0.0367133
ENSG00000143622;SE:1:155910506-155910656:155910804-155911243:-	-0.108054	0.038961
ENSG00000143641;AF:1:230057990:230058078-230178218:230067209:230067406-230178218:+	0.0570041	0.0234765
ENSG00000143702;A5:1:243172846-243185779:243172846-243186259:-	-0.112599	0.0376766
ENSG00000143702;AF:1:243225321-243253102:243253320:243225321-243255040:243255050:-	0.183694	0.032967
ENSG00000143702;AF:1:243225321-243253102:243253320:243225321-243255047:243255348:-	0.185769	0.0376766
ENSG00000143702;AF:1:243225321-243254351:243254470:243225321-243255040:243255050:-	0.270629	0.010989
ENSG00000143702;AF:1:243225321-243254351:243254470:243225321-243255040:243255321:-	0.136047	0.0376766
ENSG00000143702;AF:1:243225321-243254351:243254470:243225321-243255047:243255348:-	0.267821	0.010989
ENSG00000143702;SE:1:243172846-243185779:243186072-243186259:-	-0.156942	0.018315
ENSG00000143753;AF:1:224175756:224175947-224189577:224183266:224183418-224189577:+	0.120883	0.0314685
ENSG00000143753;AF:1:224183266:224183418-224189577:224183675:224183831-224189577:+	-0.119581	0.0314685
ENSG00000143756;MX:1:224130581-224134074:224134212-224157352:224130581-224153142:224153337-224157352:+	-0.229202	0.00224775
ENSG00000143756;SE:1:224130581-224134074:224134212-224153142:+	-0.147067	0.00224775
ENSG00000143771;AL:1:224371423-224375795:224375998:224371423-224379069:224379452:+	-0.0563282	0.0499501
ENSG00000143771;MX:1:224356993-224360495:224360563-224365879:224356993-224364109:224364455-224365879:+	0.0665973	0.0499501
ENSG00000143819;AF:1:225810092:225810169-225828725:225810412:225810615-225828725:+	-0.327906	0.0187313
ENSG00000143819;AF:1:225810092:225810169-225828725:225825354:225825544-225828725:+	-0.3688	0.0187313
ENSG00000143819;AF:1:225810095:225810169-225828725:225810412:225810615-225828725:+	-0.0927827	0.0291375
ENSG00000143819;AF:1:225810095:225810169-225828725:225825354:225825544-225828725:+	-0.0708777	0.03996
ENSG00000143889;AF:2:38591648-38599898:38600026:38591648-38602438:38602857:-	0.140295	0.035964
ENSG00000143889;SE:2:38577532-38577920:38578002-38581913:-	0.217476	0.014985
ENSG00000143924;SE:2:42256630-42261121:42261294-42263178:+	-0.14404	0.0044955
ENSG00000144029;SE:2:95101723-95104640:95104730-95106423:-	-0.0674611	0.0434565
ENSG00000144043;A5:2:70993775-70994641:70993775-70994688:-	0.0797971	0.027972
ENSG00000144048;SE:2:73762859-73766418:73766594-73766828:-	-0.130594	0.015984
ENSG00000144224;AF:2:135741619:135742011-135748267:135742523:135742753-135748267:+	-0.125323	0.041958
ENSG00000144224;SE:2:135755691-135761818:135761911-135769769:+	-0.104606	0.0472028
ENSG00000144283;A3:2:158621421-158624878:158621421-158625125:+	-0.129348	0.0494505
ENSG00000144381;AF:2:197498850-197499782:197499817:197498850-197499999:197500221:-	0.240665	0.00865801
ENSG00000144381;AF:2:197498850-197499782:197499817:197498850-197500160:197500274:-	0.0408554	0.0454545
ENSG00000144381;AF:2:197498850-197499782:197499822:197498850-197499999:197500221:-	0.245467	0.00649351
ENSG00000144381;AF:2:197498850-197499782:197499879:197498850-197499999:197500221:-	0.239793	0
ENSG00000144381;AF:2:197498850-197499782:197499879:197498850-197500160:197500274:-	0.0415946	0.0454545
ENSG00000144381;AF:2:197498850-197499782:197500047:197498850-197500160:197500274:-	-0.0521321	0.0324675
ENSG00000144566;SE:3:19951061-19970548:19970717-19975601:+	0.123464	0.0174825
ENSG00000144655;AF:3:39146722-39153438:39153575:39146722-39154497:39154562:-	0.0894338	0.0264735
ENSG00000144711;AF:3:12941865-12967387:12967668:12941865-13042287:13042440:-	-0.353766	0.0262238
ENSG00000144711;AF:3:12941865-12986971:12987036:12941865-13042287:13042440:-	-0.285985	0.0262238
ENSG00000144747;A5:3:69044595-69047349:69044595-69047358:-	0.0802128	0.025974
ENSG00000144827;SE:3:111979203-111986264:111986375-111986914:+	-0.219424	0.0164835
ENSG00000144827;SE:3:111987051-111990700:111990751-111991377:+	-0.0685471	0.0202298
ENSG00000145293;A5:4:82430913-82447920:82430884-82447920:+	-0.0909561	0.0154845
ENSG00000145293;SE:4:82448021-82451043:82451245-82454722:+	-0.110436	0.0154845
ENSG00000145495;AF:5:10353703:10353917-10377798:10353968:10353996-10377798:+	0.162747	0.0311688
ENSG00000145495;AF:5:10353703:10353917-10377798:10354639:10354671-10377798:+	-0.112548	0.0311688
ENSG00000145495;AF:5:10353767:10353917-10377798:10353968:10353996-10377798:+	0.233679	0.0311688
ENSG00000145495;AF:5:10353767:10353917-10377798:10354639:10354671-10377798:+	-0.120964	0.0311688
ENSG00000145495;AF:5:10353968:10353996-10377798:10354639:10354671-10377798:+	-0.213687	0.017982
ENSG00000145779;SE:5:119268907-119316185:119316302-119392816:+	0.235111	0.0374625
ENSG00000145860;A5:5:159163079-159168873:159163079-159168992:-	-0.0737388	0.0384615
ENSG00000145860;AF:5:159203656-159207475:159207634:159203656-159207755:159207826:-	0.292654	0.013986
ENSG00000145860;AF:5:159203656-159207475:159207634:159203656-159209231:159209551:-	0.165838	0.0293706
ENSG00000145860;AF:5:159203656-159207475:159207634:159203656-159209853:159210053:-	0.25466	0.0332168
ENSG00000145860;AF:5:159203656-159207755:159207826:159203656-159207885:159208132:-	-0.148684	0.036519
ENSG00000145860;AF:5:159203656-159207755:159207826:159203656-159207888:159208073:-	-0.260774	0.0174825
ENSG00000145860;AF:5:159203656-159207755:159207826:159203656-159209231:159209551:-	-0.117164	0.032634
ENSG00000145860;AF:5:159203656-159207755:159207826:159203656-159209644:159209791:-	-0.338595	0.013986
ENSG00000145860;AF:5:159203656-159207888:159208073:159203656-159209231:159209551:-	0.15042	0.0332168
ENSG00000145860;AF:5:159203656-159209231:159209551:159203656-159209644:159209791:-	-0.205324	0.0174825
ENSG00000145901;AF:5:151065131-151080880:151081084:151065131-151087085:151087158:-	-0.302235	0.024975
ENSG00000145901;SE:5:151030747-151032287:151032383-151035002:-	0.364921	0.024975
ENSG00000145907;AF:5:151771084:151771243-151786603:151772504:151772668-151786603:+	-0.396917	0.029304
ENSG00000145907;AF:5:151771924:151772036-151786572:151772279:151772668-151786572:+	-0.153541	0.029304
ENSG00000145907;SE:5:151791062-151792045:151792201-151795479:+	-0.112765	0.029304
ENSG00000145916;SE:5:178135312-178138108:178138258-178142583:+	-0.246871	0.023976
ENSG00000145919;SE:5:173609434-173613131:173613255-173616200:-	-0.117089	0.034965
ENSG00000146278;AF:6:89080751:89080973-89083753:89081836:89082735-89083753:+	-0.0588247	0.0434565
ENSG00000146278;AF:6:89080778:89081434-89083753:89081836:89082735-89083753:+	-0.0632445	0.0434565
ENSG00000146476;SE:6:151452586-151454548:151454653-151458328:+	-0.120132	0.00599401
ENSG00000146556;A5:2:113596582-113596671:113596578-113596671:+	0.207268	0.00799201
ENSG00000146556;RI:2:113595693:113595829-113596068:113596203:+	-0.207268	0.00799201
ENSG00000146731;AF:7:56059865:56060416-56060807:56060611:56060678-56060807:+	0.134555	0.0454545
ENSG00000146731;SE:7:56052485-56054369:56054503-56055624:+	-0.0257261	0.0454545
ENSG00000146963;SE:7:139360322-139374401:139374471-139376062:+	0.0842894	0.0284715
ENSG00000147050;A5:X:45090864-45107410:45090832-45107410:+	-0.121327	0.0332667
ENSG00000147050;MX:X:45059466-45060022:45060156-45061324:45059466-45060609:45060764-45061324:+	-0.0918442	0.0427073
ENSG00000147050;SE:X:45059466-45060022:45060156-45060609:+	-0.239946	0.00899101
ENSG00000147050;SE:X:45059466-45060022:45060156-45061324:+	-0.110584	0.0332667
ENSG00000147050;SE:X:45060156-45060609:45060764-45061324:+	-0.136671	0.0332667
ENSG00000147050;SE:X:45061419-45062647:45062748-45063422:+	-0.0873104	0.0332667
ENSG00000147100;SE:X:74422067-74476963:74477125-74520990:+	0.160897	0.024975
ENSG00000147123;A5:X:47142440-47142584:47142440-47142614:-	-0.0280908	0.035964
ENSG00000147162;A3:X:71533336-71536178:71533336-71536208:+	-0.151334	0.0024975
ENSG00000147162;RI:X:71544567:71544635-71547907:71548023:+	0.0912932	0.0174825
ENSG00000147162;SE:X:71554592-71555190:71555385-71555954:+	-0.0911823	0.0174825
ENSG00000147274;AL:X:136872275:136872345-136875086:136873449:136874452-136875086:-	-0.112474	0.0122378
ENSG00000147274;AL:X:136872275:136872345-136875086:136873461:136874452-136875086:-	0.0936864	0.00699301
ENSG00000147274;AL:X:136872275:136872345-136875086:136873978:136874452-136875086:-	0.141194	0.0034965
ENSG00000147274;RI:X:136872268:136872345-136875086:136875168:-	-0.242013	0
ENSG00000147274;RI:X:136879017:136879158-136879319:136879453:-	-0.228884	0.0321678
ENSG00000147274;SE:X:136876655-136877915:136878086-136879017:-	-0.0371512	0.04662
ENSG00000147586;AF:8:80003180-80029761:80029839:80003180-80029905:80029964:-	0.241589	0.044955
ENSG00000147586;AF:8:80003180-80029905:80029964:80003180-80030036:80030271:-	-0.0928892	0.044955
ENSG00000147649;SE:8:97687605-97689038:97689103-97690952:+	-0.090598	0.01998
ENSG00000147649;SE:8:97691188-97706626:97706750-97713662:+	-0.0649443	0.01998
ENSG00000147804;SE:8:144412946-144413237:144413389-144413513:-	-0.125163	0.044955
ENSG00000147853;AF:9:4722625-4740937:4741318:4722625-4741972:4742043:-	-0.133081	0.015984
ENSG00000147853;AF:9:4722625-4741721:4741799:4722625-4741972:4742043:-	-0.236794	0.015984
ENSG00000147889;AF:9:21971208-21974678:21974858:21971208-21994139:21994411:-	-0.185385	0.0134865
ENSG00000147889;AF:9:21971208-21974678:21974858:21971208-21994139:21994624:-	-0.16942	0.026973
ENSG00000148158;AL:9:112864399-112866485:112866525:112864399-112868784:112874987:+	0.126843	0.0174825
ENSG00000148187;AL:9:122291840-122313227:122313330:122291840-122322540:122323092:+	0.212638	0.048951
ENSG00000148297;RI:9:133340905:133341694-133344125:133344333:-	-0.231276	0.025974
ENSG00000148303;A5:9:133348573-133348922:133348388-133348922:+	-0.0806589	0.048285
ENSG00000148303;A5:9:133348817-133348922:133348388-133348922:+	-0.122273	0.02997
ENSG00000148303;AF:9:133348218:133348246-133348922:133348252:133348388-133348922:+	-0.145636	0.02997
ENSG00000148335;A5:9:129632865-129634054:129632801-129634054:+	-0.169001	0
ENSG00000148335;AF:9:129626153:129626321-129632650:129626444:129626541-129632650:+	0.136081	0.0393357
ENSG00000148335;AF:9:129626175:129626295-129632650:129626444:129626541-129632650:+	0.304748	0.00524476
ENSG00000148335;SE:9:129626295-129632650:129632801-129634054:+	0.171305	0.0104895
ENSG00000148335;SE:9:129626295-129632650:129632865-129634054:+	-0.0709521	0.0398601
ENSG00000148339;AF:9:128068201:128068580-128101096:128098304:128098725-128101096:+	-0.381819	0
ENSG00000148339;SE:9:128098725-128099275:128099385-128101096:+	-0.164283	0.034632
ENSG00000148339;SE:9:128101396-128102080:128102115-128102370:+	0.088958	0.034632
ENSG00000148362;RI:9:136992640:136992700-136992925:136992974:+	0.176946	0.00699301
ENSG00000148362;RI:9:136992640:136992974-136993053:136993243:+	-0.249721	0.00699301
ENSG00000148606;SE:10:78007866-78009537:78009675-78009864:-	-0.0890188	0.038961
ENSG00000148773;SE:10:128113602-128114928:128116007-128116491:-	-0.101222	0.027972
ENSG00000148803;A3:10:133355505-133355738:133355436-133355738:-	0.125415	0.014985
ENSG00000148803;AF:10:133357255-133357657:133357737:133357255-133357923:133358025:-	-0.125983	0.0404595
ENSG00000149091;SE:11:46367747-46368002:46368079-46369494:+	-0.166534	0.0337163
ENSG00000149091;SE:11:46367747-46368005:46368079-46369494:+	-0.203341	0.0134865
ENSG00000149187;A3:11:47472102-47472191:47468891-47472191:-	-0.105685	0.0374625
ENSG00000149187;A3:11:47484523-47486750:47484520-47486750:-	0.0997433	0.0499501
ENSG00000149187;AL:11:47468284:47468891-47472191:47470329:47470555-47472191:-	0.27964	0.02997
ENSG00000149196;SE:11:86302478-86303357:86303530-86306245:+	0.100125	0.027972
ENSG00000149212;AF:11:95193522-95230783:95231046:95193522-95232157:95232541:-	-0.275808	0.012987
ENSG00000149212;AF:11:95193522-95230783:95231197:95193522-95232157:95232541:-	-0.169848	0.0112388
ENSG00000149212;SE:11:95185492-95189779:95189961-95191404:-	-0.150738	0.0112388
ENSG00000149257;SE:11:75562319-75563727:75563770-75566316:+	0.0692307	0.047952
ENSG00000149480;AF:11:62600689-62601023:62601275:62600689-62601423:62601840:-	0.147007	0.001998
ENSG00000149483;A3:11:61367998-61368597:61367998-61368772:+	0.177391	0.0224775
ENSG00000149483;A5:11:61364518-61366045:61364315-61366045:+	0.162434	0.0224775
ENSG00000149483;AL:11:61367998-61368252:61368283:61367998-61368597:61368769:+	0.220401	0.0224775
ENSG00000149483;AL:11:61367998-61368252:61368283:61367998-61368772:61369211:+	0.45953	0.0134865
ENSG00000149554;A5:11:125626034-125626749:125626012-125626749:+	-0.127083	0.0162338
ENSG00000149554;AF:11:125625665:125626012-125626749:125626229:125626642-125626749:+	-0.345683	0.021645
ENSG00000149554;AF:11:125625726:125626012-125626749:125626229:125626642-125626749:+	0.355406	0.0207792
ENSG00000149554;AF:11:125626005:125626034-125626749:125626229:125626642-125626749:+	-0.389186	0.012987
ENSG00000149554;AF:11:125626005:125626034-125626749:125626341:125626575-125626749:+	-0.308585	0.012987
ENSG00000149554;SE:11:125626833-125627607:125627830-125629232:+	-0.144467	0.012987
ENSG00000149658;SE:20:63196734-63202287:63203807-63213864:-	-0.0918643	0.012987
ENSG00000149792;SE:11:65122424-65124502:65124652-65125488:+	-0.0665425	0.024975
ENSG00000149929;SE:16:29993808-29993906:29994843-29995103:-	-0.128795	0.015984
ENSG00000150403;SE:13:113501880-113503496:113503588-113510238:+	-0.213777	0.00799201
ENSG00000150403;SE:13:113520733-113534045:113534240-113539357:+	-0.21471	0.00799201
ENSG00000150760;A3:10:127008804-127012232:127008804-127012295:+	0.0970618	0.040959
ENSG00000150768;A5:11:112025751-112026198:112025624-112026198:+	-0.0504221	0.0244755
ENSG00000150938;SE:2:36356623-36396614:36396787-36441258:+	-0.132243	0.00699301
ENSG00000151012;SE:4:138180790-138182297:138182393-138183202:-	-0.278884	0
ENSG00000151012;SE:4:138183305-138185121:138185244-138214585:-	-0.278884	0
ENSG00000151092;AF:3:25778688-25782738:25782872:25778688-25783260:25783381:-	0.328798	0.0284715
ENSG00000151092;AF:3:25778688-25782738:25782872:25778688-25783260:25783551:-	0.405079	0.0284715
ENSG00000151092;AF:3:25778688-25782738:25782872:25778688-25789861:25790039:-	0.54593	0.00949051
ENSG00000151233;SE:12:42119171-42129759:42129851-42144426:-	-0.14486	0.0154845
ENSG00000151240;SE:10:310092-311537:311566-327006:-	0.14211	0.035964
ENSG00000151240;SE:10:472549-484781:484948-486459:-	0.14211	0.035964
ENSG00000151304;AL:5:122022407-122026942:122028619:122022407-122075315:122075570:+	-0.0942606	0.021978
ENSG00000151332;AF:14:36316812-36319585:36319870:36316812-36320460:36320577:-	0.329774	0.035964
ENSG00000151332;AF:14:36316812-36319585:36319870:36316812-36320460:36320627:-	0.339604	0.035964
ENSG00000151332;AF:14:36316812-36319585:36319870:36316812-36320460:36320676:-	0.131429	0.0460789
ENSG00000151332;SE:14:36300823-36308092:36308189-36311573:-	-0.151155	0.035964
ENSG00000151366;SE:11:78070036-78072998:78073141-78079579:-	0.200167	0.003996
ENSG00000151553;AL:10:114861334-114861435:114864717:114861334-114899490:114899832:+	-0.181713	0.011988
ENSG00000151576;AF:3:114056782:114056864-114070626:114066245:114066283-114070626:+	0.293966	0.010989
ENSG00000151657;A3:10:7756142-7759890:7754069-7759890:-	-0.197702	0.0254745
ENSG00000151693;SE:2:9335179-9336036:9336044-9344532:+	0.11928	0.0464535
ENSG00000151693;SE:2:9388546-9391062:9391196-9393482:+	0.136802	0.0464535
ENSG00000152078;AF:1:95117338:95117617-95143891:95117923:95118091-95143891:+	-0.134446	0.0224775
ENSG00000152078;AF:1:95117923:95118091-95143891:95140672:95140742-95143891:+	0.129967	0.0352148
ENSG00000152117;SE:2:131519666-131519814:131519942-131520097:+	-0.143939	0.0414585
ENSG00000152332;RI:1:162499955:162500247-162500913:162501104:+	0.110746	0.0499501
ENSG00000152455;A5:10:14897517-14899539:14896977-14899539:+	-0.117229	0.044955
ENSG00000152795;SE:4:82424883-82425563:82425667-82426037:-	0.291677	0
ENSG00000152795;SE:4:82426129-82426463:82426633-82427190:-	-0.0401711	0.020979
ENSG00000152904;AF:1:235327350:235327498-235335242:235329029:235329183-235335242:+	0.367366	0.03996
ENSG00000152942;AF:5:69369825:69369933-69371035:69370092:69370284-69371035:+	-0.443704	0.023976
ENSG00000152942;SE:5:69371171-69372034:69372217-69373830:+	-0.196878	0.027972
ENSG00000152944;SE:12:27022621-27026420:27026534-27027347:+	-0.0716007	0.041958
ENSG00000153037;A3:5:112862583-112864434:112862583-112864457:+	0.077169	0.0262238
ENSG00000153037;AF:5:112861310:112861417-112864457:112862362:112862583-112864457:+	-0.266962	0.01332
ENSG00000153037;AL:5:112864528-112864621:112865219:112864528-112891603:112898371:+	-0.253506	0.0262238
ENSG00000153037;AL:5:112864732-112867372:112867935:112864732-112891603:112893079:+	-0.165439	0.00999001
ENSG00000153037;AL:5:112864732-112867404:112867752:112864732-112891603:112893079:+	-0.0973801	0.0262238
ENSG00000153037;AL:5:112864732-112867404:112867771:112864732-112891603:112893079:+	-0.367853	0.00999001
ENSG00000153037;AL:5:112864732-112867404:112869788:112864732-112891603:112893079:+	-0.187341	0.0262238
ENSG00000153037;MX:5:112864528-112864621:112864732-112891603:112864528-112881957:112882049-112891603:+	0.189986	0.03219
ENSG00000153037;SE:5:112861417-112862508:112862583-112864457:+	0.0788253	0.032967
ENSG00000153037;SE:5:112864528-112881957:112882049-112891603:+	-0.333901	0.024975
ENSG00000153187;A5:1:244859374-244860335:244859374-244860353:-	0.0736811	0.0154013
ENSG00000153187;A5:1:244859374-244860335:244859374-244860358:-	-0.0576988	0.016428
ENSG00000153187;A5:1:244859374-244860353:244859374-244860358:-	-0.164345	0.00462038
ENSG00000153187;AF:1:244860474-244862461:244862950:244860474-244863674:244864494:-	0.147121	0.00739261
ENSG00000153187;AF:1:244862534-244862619:244863106:244862534-244863674:244864007:-	-0.109253	0.016428
ENSG00000153187;AF:1:244862730-244863617:244863653:244862730-244863674:244864091:-	0.164345	0.00462038
ENSG00000153187;AF:1:244862730-244863617:244863653:244862730-244863674:244864488:-	0.0505702	0.0261822
ENSG00000153187;AL:1:244846625:244846706-244854973:244850300:244854503-244854973:-	0.192788	0.0261822
ENSG00000153187;AL:1:244846625:244846706-244854973:244853690:244854503-244854973:-	-0.237625	0.016428
ENSG00000153187;AL:1:244846625:244846706-244854973:244853939:244854503-244854973:-	0.263084	0
ENSG00000153187;SE:1:244860474-244862461:244862534-244863674:-	0.0734381	0.0184815
ENSG00000153187;SE:1:244862534-244862619:244862730-244863674:-	-0.126516	0
ENSG00000153207;AF:1:246918377-246931129:246931363:246918377-246931578:246931967:-	0.145413	0.044955
ENSG00000153774;AL:16:75394682:75395209-75411825:75406572:75406698-75411825:-	0.242473	0.030969
ENSG00000153774;AL:16:75395135:75395209-75411825:75406572:75406698-75411825:-	0.378175	0.017982
ENSG00000153774;SE:16:75412754-75414578:75414695-75433289:-	-0.0824565	0.0194805
ENSG00000153827;AF:2:229880128-229921271:229921358:229880128-229923148:229923239:-	-0.169043	0.041958
ENSG00000153827;AF:2:229880128-229921564:229921662:229880128-229923148:229923239:-	-0.13736	0.03663
ENSG00000153827;AF:2:229880128-229921880:229921952:229880128-229923148:229923239:-	-0.172465	0.03663
ENSG00000153827;AF:2:229880128-229921880:229921999:229880128-229923148:229923239:-	-0.102387	0.03663
ENSG00000153827;AF:2:229880128-229921880:229922009:229880128-229923148:229923239:-	-0.105402	0.041958
ENSG00000153879;AF:19:33373330:33373895-33379144:33374312:33374613-33379144:+	-0.128881	0.0014985
ENSG00000153976;AF:17:13496818-13555943:13556043:13496818-13600531:13601927:-	0.0784091	0.046953
ENSG00000154001;A5:14:63376108-63382056:63376108-63382071:-	0.084655	0.030969
ENSG00000154001;SE:14:63422094-63453689:63453885-63539529:-	-0.11454	0.030969
ENSG00000154122;AF:5:14769191-14788116:14788217:14769191-14871352:14871472:-	0.153507	0.0484515
ENSG00000154122;AF:5:14769191-14788116:14788217:14769191-14871352:14871785:-	0.191107	0.0484515
ENSG00000154124;A5:5:14681624-14687521:14681607-14687521:+	0.100314	0.034965
ENSG00000154124;SE:5:14664977-14673642:14673718-14678681:+	-0.0849367	0.0434565
ENSG00000154277;A3:4:41257020-41257115:41257020-41257609:+	0.131221	0.0134865
ENSG00000154277;A3:4:41261923-41263225:41261923-41263229:+	-0.0515827	0.0157343
ENSG00000154277;A5:4:41257020-41257115:41257009-41257115:+	0.0595079	0.0157343
ENSG00000154277;RI:4:41257115:41257126-41257609:41257737:+	0.0733722	0.0134865
ENSG00000154277;SE:4:41261800-41261876:41261923-41263225:+	-0.0312964	0.0353646
ENSG00000154370;SE:1:228397165-228402066:228402161-228406154:-	0.172862	0.03996
ENSG00000154429;AF:1:229327006-229340401:229340633:229327006-229342099:229342517:-	0.201317	0.00799201
ENSG00000154582;AF:8:73959818-73970579:73970637:73959818-73972077:73972247:-	0.294879	0.01998
ENSG00000154582;AF:8:73959818-73970579:73970637:73959818-73972245:73972287:-	0.324082	0.01998
ENSG00000154582;SE:8:73959818-73964487:73964625-73970579:-	-0.1718	0.02331
ENSG00000154642;SE:21:17793581-17795208:17795270-17796582:-	-0.179434	0.041958
ENSG00000154727;SE:21:25735578-25741573:25741675-25745210:+	-0.132617	0.016983
ENSG00000154734;AF:21:26842685-26842990:26843018:26842685-26843466:26843540:-	0.194801	0.02997
ENSG00000154734;AF:21:26842685-26842990:26843018:26842685-26843742:26843777:-	0.236186	0.01998
ENSG00000154734;AF:21:26842685-26842990:26843018:26842685-26844225:26845409:-	0.110082	0.030636
ENSG00000154839;SE:18:50375918-50380126:50380250-50382129:+	-0.154067	0.00749251
ENSG00000155096;A3:8:102836541-102838744:102836390-102838744:-	0.0659941	0.043956
ENSG00000155097;A5:8:103021225-103040798:103021182-103040798:+	0.0821351	0.024975
ENSG00000155115;AF:6:110958560:110958826-110959172:110958928:110959042-110959172:+	-0.111247	0.000499501
ENSG00000155287;AF:10:99613924-99620045:99620364:99613924-99620533:99620609:-	-0.153444	0.0427073
ENSG00000155287;SE:10:99612599-99613696:99613924-99620045:-	-0.125748	0.0427073
ENSG00000155366;SE:1:112703806-112705100:112705123-112707078:-	0.1632	0
[truncated: 1,274 more rows]

## Sheet: ABEmax-ABEsite16
Supplementary Data 9: DAS events of ABEmax-ABEsite16-transfected samples compared with EGFP samples
DAS events	ΔPSI	P-value
ENSG00000000003;A5:X:100635746-100636191:100635746-100636608:-	0.0923131	0.012987
ENSG00000000003;AF:X:100635746-100636191:100636689:100635746-100636793:100637104:-	0.167401	0.012987
ENSG00000000419;SE:20:50941209-50942031:50942126-50945737:-	-0.162293	0.043956
ENSG00000001167;SE:6:41079164-41080811:41080897-41084046:+	-0.0776144	0.0344655
ENSG00000001629;AF:7:92246234:92246519-92294889:92294462:92294516-92294889:+	-0.116973	0.012654
ENSG00000001629;SE:7:92319512-92325928:92326008-92327783:+	0.158072	0.012654
ENSG00000001629;SE:7:92345066-92347947:92348016-92350950:+	0.136507	0.012654
ENSG00000001631;A5:7:92234923-92235403:92234923-92235534:-	-0.181945	0.015984
ENSG00000001631;A5:7:92245171-92245427:92245171-92245790:-	0.21839	0.0175824
ENSG00000001631;MX:7:92242137-92244902:92245171-92245790:92242137-92245427:92245595-92245790:-	0.298394	0.015984
ENSG00000001631;SE:7:92226682-92234449:92234592-92234808:-	-0.167426	0.015984
ENSG00000001631;SE:7:92242137-92244002:92244149-92244902:-	-0.281472	0.015984
ENSG00000002330;AL:11:64270001:64270337-64284182:64276761:64277043-64284182:-	0.379245	0
ENSG00000002330;SE:11:64270337-64271613:64271803-64284182:-	-0.0749665	0.018981
ENSG00000002586;AF:X:2691295:2691427-2714422:2691500:2691695-2714422:+	-0.365727	0.0384615
ENSG00000003400;SE:2:201195948-201203730:201203766-201208075:+	0.174084	0.0434565
ENSG00000003400;SE:2:201203766-201205882:201205973-201208075:+	-0.230402	0.0434565
ENSG00000003756;AF:3:50106740:50106864-50107482:50107029:50107087-50107482:+	-0.217935	0.0494505
ENSG00000003756;SE:3:50109688-50110379:50110463-50110679:+	-0.149556	0.017982
ENSG00000004478;AF:12:2794953:2795244-2797138:2796681:2796964-2797138:+	-0.0505502	0.03996
ENSG00000004897;AF:17:47181637-47188746:47188936:47181637-47189146:47189176:-	0.307998	0
ENSG00000004897;AF:17:47181637-47188746:47188936:47181637-47189146:47189224:-	0.251478	0.0024975
ENSG00000004897;AF:17:47181637-47188746:47188936:47181637-47189146:47189252:-	0.530369	0
ENSG00000004897;AF:17:47181637-47188746:47188936:47181637-47189146:47189266:-	0.212235	0.0041625
ENSG00000004897;AL:17:47156913:47156983-47157230:47157055:47157124-47157230:-	-0.52723	0.0024975
ENSG00000004897;AL:17:47156913:47156983-47157230:47157060:47157124-47157230:-	-0.548001	0
ENSG00000004897;SE:17:47170042-47171917:47172064-47181562:-	-0.0638263	0.0303268
ENSG00000005007;AF:19:18832001:18832440-18845980:18833130:18833283-18845980:+	-0.170572	0.024975
ENSG00000005100;SE:17:5462546-5463529:5463689-5468571:-	-0.157225	0.00799201
ENSG00000005156;SE:17:34980622-34983232:34983552-34985988:+	-0.350415	0.027972
ENSG00000005189;A3:16:20813302-20814927:20813302-20814985:+	-0.172657	0.0427073
ENSG00000005189;SE:16:20821902-20824439:20824527-20825833:+	-0.226749	0.0427073
ENSG00000005812;A5:13:77018722-77021513:77018722-77021657:-	-0.125131	0.0034965
ENSG00000005812;AL:13:76992598:76992951-77015409:77005254:77007788-77015409:-	0.147526	0
ENSG00000005812;AL:13:76992598:76992951-77015409:77007565:77007788-77015409:-	0.142231	0.00611888
ENSG00000005812;AL:13:76999137:77002049-77015409:77005254:77007788-77015409:-	0.137488	0.00174825
ENSG00000005812;AL:13:76999137:77002049-77015409:77007565:77007788-77015409:-	0.125156	0.00909091
ENSG00000005893;AL:X:120430826:120431462-120441730:120436494:120439293-120441730:-	0.14107	0.001998
ENSG00000006327;SE:16:3020491-3021215:3021319-3021555:+	0.123192	0.023976
ENSG00000006625;SE:7:30498938-30500536:30500681-30504569:-	-0.106248	0.0134865
ENSG00000007168;AF:17:2593210:2593330-2638099:2593746:2594006-2638099:+	0.186848	0
ENSG00000007168;SE:17:2594006-2635383:2635510-2638099:+	0.103944	0.02997
ENSG00000007168;SE:17:2638320-2665372:2665456-2666016:+	-0.0583519	0.038295
ENSG00000007392;A5:16:227336-227987:227336-228333:-	-0.301264	0.0124875
ENSG00000007392;RI:16:227242:227336-228333:228402:-	-0.323979	0.0124875
ENSG00000007392;SE:16:227336-228333:228402-229279:-	0.164069	0.0124875
ENSG00000008130;AF:1:1765446-1778289:1778419:1765446-1778746:1778790:-	0.144622	0.034965
ENSG00000008130;SE:1:1753649-1754051:1754208-1754284:-	-0.191844	0.00749251
ENSG00000008130;SE:1:1754698-1755374:1755476-1756258:-	-0.107405	0.034965
ENSG00000008988;A3:8:56073768-56074060:56073272-56074060:-	0.233899	0.01998
ENSG00000008988;A5:8:56073272-56073695:56073272-56074060:-	0.277024	0.01998
ENSG00000009307;AF:1:114739890-114746543:114746859:114739890-114757925:114757974:-	0.181946	0.014985
ENSG00000009307;AF:1:114750207-114757925:114757987:114750207-114758576:114758676:-	-0.13666	0.015984
ENSG00000009307;AF:1:114750207-114757925:114758003:114750207-114758576:114758676:-	-0.158644	0.015984
ENSG00000009307;AL:1:114739870:114739922-114749821:114748317:114748418-114749821:-	-0.277109	0
ENSG00000009307;MX:1:114738072-114739692:114739890-114757925:114738072-114749821:114750207-114757925:-	-0.069583	0.01665
ENSG00000009307;SE:1:114738072-114739692:114739890-114749821:-	-0.0598724	0.015984
ENSG00000009307;SE:1:114738072-114739692:114739890-114757925:-	-0.0513279	0.0371058
ENSG00000009307;SE:1:114738072-114749821:114750207-114757925:-	-0.0745596	0.03996
ENSG00000009307;SE:1:114739890-114749821:114750207-114757925:-	-0.0318677	0.0499501
ENSG00000009413;RI:6:111482750:111482931-111483190:111483229:-	0.317018	0.00499501
ENSG00000009413;SE:6:111357125-111358822:111359014-111363853:-	-0.191747	0.014985
ENSG00000010072;AF:1:231338256:231338604-231339769:231339427:231339477-231339769:+	0.162452	0.0404595
ENSG00000010072;SE:1:231339868-231347797:231347925-231351304:+	-0.171826	0.00899101
ENSG00000010165;A5:1:171782120-171783740:171781795-171783740:+	-0.130319	0.03996
ENSG00000010165;SE:1:171781795-171781988:171782120-171783740:+	-0.155413	0.0462038
ENSG00000010219;SE:12:4605086-4607327:4607387-4610155:+	0.127661	0.018981
ENSG00000010810;AF:6:111780635-111793623:111793886:111780635-111872968:111873440:-	-0.118518	0.034965
ENSG00000010810;SE:6:111696456-111699515:111699670-111702885:-	-0.277082	0.00749251
ENSG00000010810;SE:6:111696456-111700104:111700268-111702885:-	-0.249652	0
ENSG00000011114;AF:14:93296157-93332304:93332346:93296157-93332820:93333021:-	0.13108	0.045954
ENSG00000011243;AF:19:15410594-15417635:15417678:15410594-15418911:15418988:-	-0.194785	0.0187313
ENSG00000011243;AF:19:15410594-15417635:15417678:15410594-15418911:15419022:-	-0.518595	0.0124875
ENSG00000011243;SE:19:15397855-15398630:15398703-15399302:-	0.107439	0.0187313
ENSG00000011243;SE:19:15397855-15398630:15398766-15399302:-	0.0959956	0.0187313
ENSG00000011304;A3:19:806556-808360:806556-808380:+	0.153153	0.00999001
ENSG00000011304;AF:19:797075:797505-799413:798428:798545-799413:+	-0.162185	0.01998
ENSG00000011304;AF:19:797490:797505-799413:798428:798545-799413:+	-0.108575	0.034965
ENSG00000011304;RI:19:804036:804208-804292:804438:+	0.0797449	0.014985
ENSG00000011304;SE:19:806556-807869:807902-808360:+	-0.0529668	0.037962
ENSG00000011426;A5:7:36406570-36407734:36406566-36407734:+	0.0769044	0.021645
ENSG00000011426;AF:7:36389806:36390044-36396266:36390171:36390211-36396266:+	-0.109665	0.0162338
ENSG00000011426;SE:7:36415884-36417080:36417190-36419244:+	-0.171778	0
ENSG00000011451;AF:19:15431182-15432434:15432557:15431182-15433165:15433290:-	-0.122733	0.037962
ENSG00000011454;A5:9:123065601-123070350:123065461-123070350:+	0.0865832	0.048951
ENSG00000011454;AF:9:122940833:122940897-122957011:122941009:122941093-122957011:+	0.0890934	0.048951
ENSG00000011454;SE:9:122957209-122984485:122984719-122986215:+	-0.138869	0.00699301
ENSG00000011454;SE:9:123070424-123071412:123071501-123073552:+	0.0871959	0.048951
ENSG00000012048;A5:17:43124115-43124737:43124115-43125271:-	0.129345	0.038961
ENSG00000013441;A3:2:200861862-200864564:200861466-200864564:-	-0.261181	0.0344655
ENSG00000013441;AF:2:200861862-200864101:200864561:200861862-200864564:200864656:-	-0.224309	0.0187313
ENSG00000013441;AF:2:200861862-200864101:200864561:200861862-200864564:200864662:-	0.139363	0.044955
ENSG00000013441;AF:2:200861862-200864101:200864561:200861862-200864564:200864699:-	0.128527	0.0344655
ENSG00000013441;SE:2:200859746-200860125:200860215-200861238:-	-0.279348	0.014985
ENSG00000013441;SE:2:200861466-200861702:200861862-200864564:-	-0.116315	0.0224775
ENSG00000013561;AF:5:141969151:141969167-141970704:141969269:141969617-141970704:+	0.307215	0.042624
ENSG00000013561;SE:5:141973742-141978303:141978830-141980123:+	-0.146372	0.00799201
ENSG00000013561;SE:5:141973742-141980123:141980351-141983380:+	0.331952	0.027972
ENSG00000013573;RI:12:31103577:31103731-31103807:31104791:+	-0.169459	0.038961
ENSG00000014641;AF:2:63588609:63589046-63594488:63589151:63589384-63594488:+	-0.0823855	0.0292208
ENSG00000014641;SE:2:63589046-63599170:63599292-63604696:+	-0.0785281	0.0292208
ENSG00000015568;A3:2:109819783-109821905:109819783-109822050:+	-0.305454	0.002997
ENSG00000015568;A3:2:109824662-109824810:109824662-109824830:+	0.408005	0.002997
ENSG00000015568;AF:2:109794308:109794537-109801783:109794685:109795076-109801783:+	-0.19889	0.0197802
ENSG00000015568;SE:2:109794537-109801783:109801850-109803432:+	-0.362688	0.00699301
ENSG00000015568;SE:2:109808404-109808750:109808895-109813460:+	-0.178836	0.00974026
ENSG00000016391;AF:3:53840999-53844582:53844617:53840999-53846083:53846390:-	0.235828	0.00899101
ENSG00000020426;A3:14:60879835-60968229:60879835-60968559:+	-0.0604679	0.018981
ENSG00000020426;SE:14:60879835-60968229:60968397-60968559:+	-0.160456	0.00599401
ENSG00000021776;A5:15:34904505-34906519:34904505-34906545:-	0.0762905	0.027972
ENSG00000021776;RI:15:34873828:34873999-34874677:34874864:-	0.0762905	0.027972
ENSG00000022267;AF:X:136148578:136148737-136169907:136169637:136169733-136169907:+	0.290058	0
ENSG00000022840;SE:12:120560886-120562945:120563070-120563347:+	-0.175088	0.020979
ENSG00000022976;A3:14:102339223-102341323:102339223-102342103:+	-0.156245	0.041958
ENSG00000022976;SE:14:102334646-102335689:102335838-102338816:+	-0.238371	0.01998
ENSG00000023734;SE:12:15882819-15883541:15883676-15889928:+	-0.0617097	0.0254745
ENSG00000023909;AF:1:93904588-93908665:93908790:93904588-93909038:93909410:-	0.098331	0.0284715
ENSG00000024526;A5:1:68481612-68482046:68481612-68482641:-	-0.128219	0.00899101
ENSG00000024526;SE:1:68481612-68482046:68482897-68483950:-	-0.126956	0.00899101
ENSG00000024526;SE:1:68482897-68483273:68483305-68483950:-	0.128219	0.00899101
ENSG00000024526;SE:1:68489608-68494430:68494695-68496952:-	-0.0857316	0.00899101
ENSG00000025039;SE:6:89380367-89387295:89387590-89411846:-	0.135114	0.021978
ENSG00000025156;SE:6:122423686-122427903:122427956-122431430:+	0.0589967	0.020979
ENSG00000025796;AF:6:107929514-107957222:107957340:107929514-107957886:107958189:-	0.105163	0.032967
ENSG00000025800;A3:1:32159531-32160615:32159531-32160619:+	-0.0488737	0.0324675
ENSG00000025800;A5:1:32156945-32157346:32156927-32157346:+	-0.0403596	0.0324675
ENSG00000025800;AF:1:32108038:32108134-32154588:32142923:32143024-32154588:+	-0.0898271	0.014985
ENSG00000025800;AF:1:32108058:32108134-32154588:32142923:32143024-32154588:+	0.0746879	0.0324675
ENSG00000025800;SE:1:32158361-32159400:32159531-32160615:+	-0.0546962	0.0324675
ENSG00000026025;AF:10:17228515:17228676-17229276:17228869:17229027-17229276:+	-0.281803	0.0164835
ENSG00000029363;A3:6:136268339-136269437:136268273-136269437:-	0.086509	0.00749251
ENSG00000029363;A3:6:136276508-136277865:136275989-136277865:-	-0.0521995	0.014985
ENSG00000029363;A3:6:136278776-136279763:136278770-136279763:-	-0.0529132	0.014985
ENSG00000029363;RI:6:136275843:136275989-136276468:136276508:-	-0.0747539	0.00749251
ENSG00000029363;SE:6:136261477-136267029:136267175-136268162:-	-0.0849794	0.00749251
ENSG00000029363;SE:6:136275989-136276468:136276508-136277865:-	0.249507	0
ENSG00000029993;AF:X:150980509:150980644-150985595:150983286:150983376-150985595:+	-0.111385	0.0024975
ENSG00000029993;AF:X:150980509:150980644-150985595:150983385:150983591-150985595:+	-0.11349	0.0024975
ENSG00000029993;AF:X:150980509:150980644-150985595:150983406:150983591-150985595:+	0.0750055	0.00749251
ENSG00000029993;AF:X:150983286:150983376-150985595:150983385:150983591-150985595:+	-0.0331246	0.03996
ENSG00000029993;AF:X:150983286:150983376-150985595:150983406:150983591-150985595:+	0.115908	0.0024975
ENSG00000031003;AF:5:138021197-138032782:138033086:138021197-138038566:138038606:-	0.200046	0.0411255
ENSG00000031003;SE:5:137954376-137956477:137956542-137959616:-	0.135408	0.0411255
ENSG00000031003;SE:5:138018514-138018955:138019146-138021031:-	-0.157966	0.0411255
ENSG00000032219;SE:14:58299860-58301580:58301690-58304944:+	-0.244713	0.00599401
ENSG00000032219;SE:14:58365622-58366024:58366068-58366883:+	-0.227879	0.025308
ENSG00000032219;SE:14:58365622-58366024:58366230-58366883:+	-0.313738	0.003996
ENSG00000032389;SE:2:3214248-3257299:3257455-3338017:-	-0.129582	0.0274725
ENSG00000033030;A5:12:122492789-122498827:122492789-122499973:-	-0.213556	0.01998
ENSG00000033030;SE:12:122482695-122483279:122483563-122489386:-	-0.221574	0.01998
ENSG00000033030;SE:12:122490567-122490935:122491053-122492715:-	0.138834	0.01998
ENSG00000033050;AF:7:151226500-151226738:151226958:151226500-151227163:151227230:-	0.0617167	0.0427073
ENSG00000033050;AF:7:151226500-151226857:151227035:151226500-151227163:151227230:-	0.0460853	0.0427073
ENSG00000033867;AF:3:27452498-27456651:27456754:27452498-27484079:27484420:-	-0.267597	0.026973
ENSG00000033867;SE:3:27404963-27409356:27409530-27411642:-	-0.238272	0.00899101
ENSG00000035403;SE:10:73998375-74043083:74043153-74070670:+	-0.0749085	0.0344655
ENSG00000035862;AF:17:78873919-78874029:78874150:78873919-78922210:78922401:-	-0.362729	0.003996
ENSG00000035862;AF:17:78873919-78874029:78874150:78873919-78924959:78925387:-	-0.236438	0.003996
ENSG00000035862;AF:17:78873919-78922210:78922401:78873919-78924959:78925387:-	0.112557	0.035964
ENSG00000036054;AF:3:100261000:100261071-100279649:100267192:100267248-100279649:+	0.198598	0.0454545
ENSG00000036054;SE:3:100281847-100283607:100283811-100290578:+	-0.14023	0.013986
ENSG00000036549;AF:1:77641655-77682585:77682658:77641655-77683262:77683419:-	-0.105009	0.0244755
ENSG00000036549;SE:1:77584655-77631850:77633405-77639449:-	-0.105009	0.0244755
ENSG00000036672;SE:11:119360234-119372707:119373521-119381473:-	-0.233277	0.027972
ENSG00000037241;A5:5:172959514-172959865:172959468-172959865:+	0.0497841	0.028971
ENSG00000037241;AF:5:172958893:172959007-172959865:172959460:172959514-172959865:+	-0.0697031	0.028971
ENSG00000037241;AF:5:172958893:172959007-172959865:172959520:172959627-172959865:+	-0.178602	0.014985
ENSG00000037241;AF:5:172959424:172959468-172959865:172959520:172959627-172959865:+	-0.0852163	0.014985
ENSG00000037241;AF:5:172959460:172959514-172959865:172959520:172959627-172959865:+	-0.0970533	0.014985
ENSG00000037757;AL:19:13766129-13768359:13768557:13766129-13768561:13768870:+	0.288909	0.031968
ENSG00000038382;AF:5:14143702:14143882-14270825:14183798:14183959-14270825:+	-0.199264	0.0124875
ENSG00000038382;AF:5:14143837:14143882-14270825:14183798:14183959-14270825:+	-0.132708	0.014985
ENSG00000039319;SE:5:80408153-80427492:80427545-80434109:+	-0.116717	0.041292
ENSG00000039319;SE:5:80445405-80448026:80448404-80449591:+	-0.12944	0.041292
ENSG00000039319;SE:5:80459494-80472761:80472923-80473754:+	-0.121859	0.041292
ENSG00000040199;AF:16:71714801-71723769:71723882:71714801-71724329:71724701:-	0.221616	0.00999001
ENSG00000042429;SE:11:93796540-93797535:93797719-93801835:+	-0.214668	0.026973
ENSG00000042445;SE:2:85343798-85343999:85344165-85344239:-	-0.101065	0.0344655
ENSG00000043093;A5:3:182964049-182965537:182964049-182965679:-	-0.137752	0.0044955
ENSG00000043093;AF:3:182965753-182980076:182980151:182965753-182985821:182985953:-	0.195648	0.0224775
ENSG00000043093;AF:3:182965753-182980487:182980520:182965753-182985821:182985953:-	0.318987	0.0044955
ENSG00000044115;AF:5:138753421:138753510-138781923:138754369:138754438-138781923:+	-0.135552	0.037962
ENSG00000044115;AF:5:138753423:138753510-138781923:138754369:138754438-138781923:+	-0.0891799	0.037962
ENSG00000046651;SE:X:13749533-13751249:13751368-13753368:+	-0.217856	0.035964
ENSG00000047188;AF:5:113513694:113514082-113515272:113514146:113514275-113515272:+	0.329285	0.010989
ENSG00000047230;AF:X:16702941-16712335:16712652:16702941-16712722:16712936:-	0.161027	0.014985
ENSG00000047315;A5:4:56977808-56978640:56977791-56978640:+	-0.169987	0.02997
ENSG00000047621;SE:12:4534302-4536017:4536211-4538409:-	-0.221266	0.0134865
ENSG00000047621;SE:12:4534302-4536017:4536219-4538409:-	-0.156803	0.017982
ENSG00000048162;AL:5:176384643:176385327-176386840:176385941:176386019-176386840:-	-0.333391	0.0274725
ENSG00000048342;SE:4:15478806-15479219:15479328-15480704:+	0.192507	0.045954
ENSG00000048392;AF:8:102232304-102238441:102238797:102232304-102238827:102239118:-	0.127683	0.032967
ENSG00000048405;AL:7:127346790:127348043-127373342:127370299:127371814-127373342:-	0.307378	0.034965
ENSG00000048405;AL:7:127346790:127348043-127373342:127371600:127371814-127373342:-	0.253966	0.0384615
ENSG00000048649;A5:11:77698693-77700721:77698693-77700730:-	-0.114978	0.027306
ENSG00000048649;SE:11:77702495-77725545:77725699-77740731:-	-0.107975	0.027306
ENSG00000048649;SE:11:77740936-77747036:77747128-77764598:-	-0.102147	0.027306
ENSG00000049239;AF:1:9234775:9235066-9244925:9239844:9240018-9244925:+	-0.171644	0.022977
ENSG00000049245;AF:1:7771269:7771385-7773442:7772707:7773198-7773442:+	-0.0533207	0.020979
ENSG00000050426;SE:12:51049185-51052092:51052207-51053778:+	-0.170079	0.031968
ENSG00000050748;SE:5:180269409-180279796:180280036-180280440:-	0.069433	0.03996
ENSG00000051341;SE:3:121449426-121460050:121460234-121467519:-	-0.197531	0.000999001
ENSG00000051596;AL:5:175917873:175918172-175961051:175959883:175960132-175961051:-	-0.234188	0.0224775
ENSG00000052723;SE:1:114779284-114780110:114780215-114780449:-	-0.110787	0.034965
ENSG00000052795;AF:4:158769138:158769319-158825916:158806094:158806423-158825916:+	-0.170412	0.017982
ENSG00000052802;SE:4:165327764-165333340:165333625-165337789:+	-0.135693	0.00599401
ENSG00000054116;A5:1:36140166-36149092:36140166-36149337:-	0.0940783	0.0274725
ENSG00000054523;A3:1:10375373-10376545:10375373-10378339:+	-0.292275	0.0260989
ENSG00000054523;AF:1:10210805:10210878-10232250:10211616:10211738-10232250:+	0.107158	0.0260989
ENSG00000054523;AF:1:10210805:10210878-10232250:10230764:10230997-10232250:+	-0.0766576	0.0395604
ENSG00000054523;AF:1:10211616:10211738-10232250:10230764:10230997-10232250:+	-0.240406	0.021978
ENSG00000054523;SE:1:10278128-10279097:10279138-10282322:+	-0.298205	0.0247253
ENSG00000054965;SE:11:73419999-73425022:73425048-73430690:-	-0.0824657	0.0494505
ENSG00000055044;SE:2:202278002-202278212:202278329-202282351:+	0.0531146	0.041958
ENSG00000055044;SE:2:202292903-202295674:202295837-202297379:+	-0.0886976	0.017982
ENSG00000055609;A3:7:152330742-152358587:152330739-152358587:-	0.185458	0
ENSG00000056586;RI:9:122865349:122865541-122865624:122865657:-	-0.0811646	0.0374625
ENSG00000057608;SE:10:5766295-5766494:5766638-5768213:-	-0.105682	0.014985
ENSG00000058262;A5:3:128052902-128055516:128052559-128055516:+	0.248892	0.00899101
ENSG00000058262;SE:3:128052559-128052835:128052902-128055516:+	0.0359408	0.0434565
ENSG00000058668;AL:1:203727571-203728151:203728310:203727571-203739546:203744081:+	0.116383	0.032967
ENSG00000058668;SE:1:203727571-203733223:203733400-203739546:+	0.101275	0.032967
ENSG00000058673;A3:1:203795794-203801575:203795794-203802957:+	-0.289276	0.044955
ENSG00000058673;SE:1:203795794-203796293:203796601-203801575:+	0.210855	0.044955
ENSG00000058804;SE:1:53832591-53835500:53835620-53838205:-	-0.0963448	0.000999001
ENSG00000059758;SE:12:96283645-96284408:96284453-96286043:-	0.156525	0.0324675
ENSG00000059769;SE:9:111631743-111642857:111643094-111647107:+	0.270455	0.00699301
ENSG00000060749;AF:11:32893246:32893334-32927157:32925972:32926149-32927157:+	-0.127963	0.02997
ENSG00000060749;RI:11:32931743:32932374-32933092:32935435:+	-0.123709	0.02997
ENSG00000061936;A5:12:131714240-131714822:131714193-131714822:+	-0.129651	0.0134865
ENSG00000061936;SE:12:131756644-131764456:131764686-131766118:+	-0.0775556	0.023976
ENSG00000062194;SE:5:57214193-57221376:57221396-57230846:+	0.0988468	0.00799201
ENSG00000062650;SE:10:86446449-86451967:86452131-86453220:-	-0.0478031	0.028971
ENSG00000062725;SE:17:60494617-60496413:60496441-60500399:-	0.100309	0.020979
ENSG00000062725;SE:17:60494617-60500399:60500487-60525794:-	-0.0476665	0.042957
ENSG00000063046;MX:12:53021860-53022493:53022627-53028015:53021860-53027782:53027919-53028015:+	0.0990325	0.0194805
ENSG00000063046;SE:12:53022627-53027782:53027919-53028015:+	-0.0564178	0.025974
ENSG00000063177;AF:19:48617423-48617791:48617797:48617423-48619141:48619181:-	0.243078	0.0243506
ENSG00000063177;AF:19:48617877-48618560:48619127:48617877-48619141:48619163:-	0.260379	0
ENSG00000063177;AF:19:48617877-48618560:48619127:48617877-48619141:48619176:-	0.123855	0.00999001
ENSG00000063177;AF:19:48617877-48618560:48619127:48617877-48619141:48619536:-	0.283161	0
ENSG00000063601;A3:X:150755865-150762565:150755865-150764512:+	-0.122592	0.02997
ENSG00000063601;SE:X:150732730-150736595:150736780-150737242:+	-0.10638	0.02997
ENSG00000063601;SE:X:150750843-150751030:150751240-150755689:+	0.10909	0.02997
ENSG00000063601;SE:X:150755865-150762565:150762737-150764512:+	-0.335142	0.01998
ENSG00000064102;SE:12:26914128-26914408:26914578-26916002:-	-0.107003	0.00599401
ENSG00000064115;AF:12:26995408-26996742:26996785:26995408-27003236:27003285:-	0.232669	0.020979
ENSG00000064115;SE:12:26975658-26976260:26976357-26980566:-	-0.59711	0.013986
ENSG00000064313;SE:8:119806401-119819346:119819506-119831677:-	-0.0746345	0.043956
ENSG00000064393;A3:7:139614493-139620401:139614412-139620401:-	-0.0765348	0.035964
ENSG00000064703;SE:1:111756740-111759400:111759568-111760474:+	-0.0684109	0.0124875
ENSG00000064726;SE:15:83018853-83020675:83020762-83030136:-	-0.0550622	0.018981
ENSG00000064726;SE:15:83020762-83028616:83028728-83030136:-	0.108206	0.002997
ENSG00000064726;SE:15:83041925-83050073:83050178-83056389:-	-0.0988667	0.002997
ENSG00000065000;A3:19:2112967-2113336:2112931-2113336:-	0.119499	0.01998
ENSG00000065000;AF:19:2138714-2151239:2151557:2138714-2164356:2164468:-	-0.133457	0.01998
ENSG00000065328;A3:10:13172480-13172625:13172480-13172628:+	0.0637445	0.033966
ENSG00000065526;A3:1:15876678-15909321:15876678-15909324:+	-0.0685434	0.0254745
ENSG00000065559;AF:17:12020824:12021001-12054889:12026887:12026970-12054889:+	-0.194607	0.00599401
ENSG00000065559;AF:17:12020870:12021001-12081356:12069657:12069849-12081356:+	-0.286486	0.041958
ENSG00000065559;SE:17:12021001-12032266:12032298-12054889:+	0.118264	0.035964
ENSG00000065559;SE:17:12095694-12107790:12107909-12110375:+	-0.0991654	0.035964
ENSG00000065600;SE:1:212387100-212387613:212387732-212410425:-	0.0846813	0.0487013
ENSG00000065600;SE:1:212410521-212413898:212414080-212414722:-	0.0707748	0.0487013
ENSG00000065802;MX:2:238427119-238433554:238433695-238444342:238427119-238435711:238436013-238444342:+	-0.150896	0.021978
ENSG00000065802;SE:2:238427119-238433554:238433695-238435711:+	-0.182773	0.021978
ENSG00000065911;SE:2:74205889-74205982:74206088-74207704:+	0.0913071	0.027972
ENSG00000065911;SE:2:74205889-74207704:74207826-74208569:+	-0.092125	0.027972
ENSG00000065923;A5:X:46606370-46606908:46606370-46606924:-	-0.160939	0.0254745
ENSG00000066279;SE:1:197096164-197100431:197105185-197117789:-	-0.233888	0
ENSG00000066379;A5:6:30061398-30061515:30061389-30061515:+	0.0799517	0.0367133
ENSG00000066379;SE:6:30061669-30061917:30062017-30062224:+	-0.114225	0.014985
ENSG00000066651;SE:6:125999613-126006842:126006954-126008392:+	-0.131116	0.0254745
ENSG00000066651;SE:6:126008472-126008657:126008745-126011253:+	-0.130946	0.0254745
ENSG00000066651;SE:6:126008745-126009335:126009434-126011253:+	0.264673	0.0254745
ENSG00000066697;AF:9:100427156:100427393-100441906:100427429:100427570-100441906:+	0.148369	0.0303447
ENSG00000066697;AF:9:100427156:100427393-100441906:100427437:100427570-100441906:+	-0.310093	0.00674326
ENSG00000066697;AF:9:100427429:100427570-100441906:100429514:100429662-100441906:+	-0.246177	0.017982
ENSG00000066697;AF:9:100427437:100427570-100441906:100429514:100429662-100441906:+	0.338691	0.00674326
ENSG00000067141;A3:15:73178427-73236287:73178427-73236347:+	-0.0554991	0.0444555
ENSG00000067141;A3:15:73266411-73270010:73266411-73270058:+	0.0554991	0.0444555
ENSG00000067141;SE:15:73274005-73274692:73274724-73278131:+	0.100854	0.023976
ENSG00000067141;SE:15:73289238-73293390:73293548-73298348:+	-0.0873525	0.023976
ENSG00000067369;A3:15:43413334-43415594:43413328-43415594:-	0.146184	0.032634
ENSG00000067369;AF:15:43492468-43493037:43493086:43492468-43510370:43510614:-	0.226102	0.032634
ENSG00000067369;AF:15:43492468-43493037:43493105:43492468-43510370:43510614:-	0.141458	0.04662
ENSG00000067369;AF:15:43492468-43493037:43493127:43492468-43510370:43510614:-	-0.107053	0.048951
ENSG00000067369;SE:15:43420735-43421025:43421174-43421855:-	-0.107156	0.0367133
ENSG00000067369;SE:15:43428168-43432194:43432677-43438324:-	-0.11937	0.032634
ENSG00000067369;SE:15:43446590-43447366:43447485-43455892:-	-0.0867324	0.0433566
ENSG00000067560;SE:3:49362626-49368428:49368548-49375434:-	-0.0485702	0.0164835
ENSG00000067606;AF:1:2144451:2144584-2146027:2145387:2145511-2146027:+	-0.441982	0.011988
ENSG00000068078;A5:4:1802025-1802914:1801986-1802914:+	0.0836643	0.0498252
ENSG00000068078;MX:4:1802025-1802914:1803064-1804330:1802025-1803692:1803836-1804330:+	0.0758476	0.0498252
ENSG00000068078;SE:4:1802025-1802914:1803064-1803692:+	0.316237	0
ENSG00000068078;SE:4:1803064-1803692:1803836-1804330:+	0.119493	0.0472028
ENSG00000068305;MX:15:99645764-99671323:99671454-99674393:99645764-99671520:99671657-99674393:+	-0.127281	0.037962
ENSG00000068305;SE:15:99566104-99598430:99598511-99632978:+	0.104021	0.037962
ENSG00000068305;SE:15:99633173-99645561:99645764-99671323:+	-0.12576	0.037962
ENSG00000068323;A3:X:49039410-49040455:49039345-49040455:-	0.0712348	0.02997
ENSG00000068650;AF:13:112690329:112690455-112785135:112703287:112703342-112785135:+	-0.29473	0.023976
ENSG00000070018;SE:12:12125432-12126691:12126921-12130783:-	-0.0945413	0.030969
ENSG00000070018;SE:12:12203400-12244262:12244655-12266681:-	-0.0875156	0.030969
ENSG00000070269;SE:14:56585912-56603815:56603992-56605570:+	-0.195337	0.020979
ENSG00000070269;SE:14:56616027-56617183:56617297-56618594:+	-0.216144	0.020979
ENSG00000070269;SE:14:56618763-56621531:56621702-56625382:+	-0.195581	0.029304
ENSG00000070367;SE:14:57239659-57244165:57244359-57246711:-	-0.0861374	0.044955
ENSG00000070614;AF:5:150485818:150486003-150520868:150497778:150497979-150520868:+	-0.220439	0.028305
ENSG00000070614;AF:5:150497778:150497979-150520868:150508112:150508226-150520868:+	0.149337	0.0224775
ENSG00000070614;SE:5:150545486-150548218:150548388-150549678:+	-0.149337	0.0224775
ENSG00000070669;A3:7:97854754-97855353:97854680-97855353:-	0.0722622	0.038961
ENSG00000070756;A3:8:100705673-100709133:100705672-100709133:-	0.170604	0.012987
ENSG00000070814;SE:5:150369602-150372006:150372236-150374174:+	-0.0942171	0.041958
ENSG00000071054;A5:2:101887261-101887778:101887237-101887778:+	0.0933637	0.0123626
ENSG00000071054;MX:2:101859864-101860825:101860986-101864930:101859864-101863821:101864051-101864930:+	-0.125978	0.0123626
ENSG00000071054;SE:2:101859864-101860825:101860986-101864930:+	-0.135339	0.00824176
ENSG00000071054;SE:2:101867309-101868029:101868037-101869622:+	0.129877	0.00824176
ENSG00000071242;AF:6:166538784-166626921:166627243:166538784-166627472:166627522:-	-0.292544	0.035964
ENSG00000071243;SE:7:120955624-120964742:120964838-120966626:+	-0.161085	0.0014985
ENSG00000071537;A3:14:81506241-81526733:81506178-81526733:-	-0.0617777	0.045954
ENSG00000071564;A3:19:1610500-1611704:1609599-1611704:-	-0.227836	0.0236014
ENSG00000071564;A3:19:1611369-1611704:1609599-1611704:-	-0.299982	0
ENSG00000071564;AF:19:1650287-1651050:1651356:1650287-1652300:1652329:-	0.234934	0.017982
ENSG00000071564;AL:19:1609472:1609599-1611704:1611168:1611369-1611704:-	0.242129	0.017982
ENSG00000071626;AF:19:1407613:1407802-1417500:1409824:1410079-1417500:+	-0.0616934	0.035964
ENSG00000071626;AF:19:1407680:1407802-1417500:1409824:1410079-1417500:+	-0.207649	0.015984
ENSG00000071626;AF:19:1407735:1407802-1417500:1409824:1410079-1417500:+	-0.0981311	0.035964
ENSG00000071626;SE:19:1422396-1425878:1425960-1428842:+	-0.0621682	0.035964
ENSG00000072041;AF:12:84892308-84911938:84912024:84892308-84912523:84912793:-	0.109961	0.0374625
ENSG00000072041;AF:12:84892308-84911938:84912024:84892308-84912523:84912876:-	0.141611	0.0374625
ENSG00000072041;SE:12:84886068-84891832:84892308-84912523:-	-0.0766164	0.041958
ENSG00000072042;A3:14:67693052-67695630:67692593-67695630:-	-0.232209	0.0412088
ENSG00000072042;SE:14:67691244-67692438:67692593-67692934:-	-0.0683508	0.040293
ENSG00000072042;SE:14:67692593-67692934:67693052-67695630:-	-0.069561	0.040293
ENSG00000072042;SE:14:67692593-67692973:67693052-67695630:-	-0.126586	0.0384615
ENSG00000072071;SE:19:14163406-14164621:14164705-14167016:-	0.113272	0.0284715
ENSG00000072071;SE:19:14163406-14167016:14167030-14170682:-	-0.140994	0.0284715
ENSG00000072133;AF:X:84164387-84186061:84186141:84164387-84187819:84187907:-	0.223808	0.0014985
ENSG00000072274;AL:3:196027183:196027260-196053418:196049284:196052184-196053418:-	0.0733532	0.016983
ENSG00000072274;AL:3:196027183:196027260-196053418:196049476:196052184-196053418:-	0.113572	0.0322178
ENSG00000072274;MX:3:196072152-196073930:196074125-196077064:196072152-196075159:196075360-196077064:-	-0.211388	0.016983
ENSG00000072274;SE:3:196072152-196073930:196074125-196075159:-	-0.0717799	0.016983
ENSG00000072364;AF:5:132937193-132937649:132937740:132937193-132963259:132963618:-	-0.177394	0.0104895
ENSG00000072364;SE:5:132897240-132898230:132898392-132899104:-	-0.143317	0.00899101
ENSG00000072506;AL:X:53431263:53431594-53431988:53431859:53431906-53431988:-	-0.237889	0.038961
ENSG00000072571;SE:5:163464802-163467701:163467748-163469641:+	-0.0975426	0.041958
ENSG00000073169;A3:22:50206520-50208488:50206520-50208536:+	-0.0708888	0.0374625
ENSG00000073417;AF:15:84980513:84980685-85064370:84981981:84982348-85064370:+	-0.0993188	0.0402098
ENSG00000073417;MX:15:85083644-85089338:85089416-85097948:85083644-85091044:85091181-85097948:+	0.676789	0.0034965
ENSG00000073417;SE:15:85083644-85089338:85089416-85091044:+	0.145744	0.0268065
ENSG00000073417;SE:15:85089416-85091044:85091181-85097948:+	-0.183325	0.013986
ENSG00000073584;AF:17:40645847-40647240:40647347:40645847-40647773:40647848:-	0.312914	0
ENSG00000073584;AF:17:40645847-40647453:40647641:40645847-40647773:40647848:-	0.176758	0.0311688
ENSG00000073584;MX:17:40637572-40642455:40642559-40645796:40637572-40645576:40645619-40645796:-	-0.350757	0
ENSG00000073584;SE:17:40642559-40645576:40645619-40645796:-	0.122159	0.0311688
ENSG00000073584;SE:17:40642559-40645796:40645847-40647773:-	-0.157319	0
ENSG00000073614;AF:12:385974-388233:388530:385974-388927:389264:-	-0.181953	0.0224775
ENSG00000073614;AF:12:385974-388233:388530:385974-388927:389454:-	0.150646	0.0124875
ENSG00000073614;SE:12:285662-286126:286207-292759:-	-0.0520586	0.034965
ENSG00000073614;SE:12:366104-384031:384153-385897:-	-0.0955568	0.0212288
ENSG00000073712;SE:14:52860465-52861014:52861034-52864401:-	0.111953	0.0224775
ENSG00000073921;AF:11:86031611-86068651:86068929:86031611-86069458:86069539:-	-0.311603	0.02997
ENSG00000073921;AF:11:86031611-86068651:86068929:86031611-86069720:86069882:-	-0.347567	0
ENSG00000073921;AF:11:86031611-86068651:86069059:86031611-86069458:86069539:-	-0.0996246	0.0393892
ENSG00000073921;AF:11:86031611-86068651:86069059:86031611-86069720:86069882:-	-0.0995357	0.0393892
ENSG00000073921;AF:11:86031611-86068651:86069097:86031611-86069458:86069539:-	-0.120515	0.0393892
ENSG00000073921;AF:11:86031611-86068651:86069097:86031611-86069720:86069882:-	-0.137261	0.0393892
ENSG00000073921;SE:11:85974812-85976623:85976682-85981129:-	-0.0763307	0.047952
ENSG00000073921;SE:11:85983973-85990250:85990399-85996826:-	-0.0596723	0.0393892
ENSG00000074054;A3:2:121407715-121409024:121407712-121409024:-	0.115488	0.011655
ENSG00000074054;MX:2:121430177-121444939:121444962-121447337:121430177-121445449:121445496-121447337:-	0.215857	0.00999001
ENSG00000074054;SE:2:121401672-121401868:121401870-121404371:-	-0.153305	0.011655
ENSG00000074054;SE:2:121407715-121409024:121409047-121410866:-	0.118428	0.013986
ENSG00000074054;SE:2:121425306-121427404:121427430-121430073:-	0.106863	0.01665
ENSG00000074054;SE:2:121430177-121444939:121444962-121447337:-	0.184248	0.0137363
ENSG00000074181;SE:19:15181801-15184295:15184450-15184906:-	-0.13913	0.011988
ENSG00000074266;SE:11:86268561-86270083:86270157-86276980:+	0.10451	0.00999001
ENSG00000074582;A3:2:218662260-218662510:218662260-218662515:+	-0.085134	0.035964
ENSG00000074582;A5:2:218660421-218660939:218660166-218660939:+	0.357649	0.035964
ENSG00000074582;A5:2:218660421-218660939:218660245-218660939:+	0.291524	0.0370879
ENSG00000074582;SE:2:218659743-218660037:218660166-218660939:+	-0.0944948	0.0431568
ENSG00000074582;SE:2:218662260-218662515:218662679-218662883:+	0.316127	0.035964
ENSG00000074603;AF:15:65512564-65515656:65517273:65512564-65517486:65517680:-	-0.302969	0.0404595
ENSG00000074603;SE:15:65452102-65456225:65456371-65463761:-	-0.299895	0.0404595
ENSG00000074696;AF:15:65530482:65530718-65551676:65551026:65551132-65551676:+	0.236447	0.047952
ENSG00000075089;SE:12:100207786-100210073:100210208-100210295:+	-0.185287	0.0274725
ENSG00000075131;AF:15:66352955-66356639:66356685:66352955-66386420:66386746:-	0.164874	0.0412088
ENSG00000075131;AF:15:66352955-66356639:66356685:66352955-66386607:66386724:-	0.169961	0.00666001
ENSG00000075131;AF:15:66352955-66356639:66356685:66352955-66386650:66386712:-	0.315635	0.00666001
ENSG00000075131;SE:15:66349437-66351525:66351600-66352129:-	-0.11275	0.00666001
ENSG00000075234;SE:22:46289899-46292203:46292328-46292791:+	0.111538	0.0104895
ENSG00000075292;AF:2:71276593:71276754-71348753:71331728:71331865-71348753:+	0.170353	0.0297203
ENSG00000075292;AF:2:71276593:71276754-71348753:71331764:71331875-71348753:+	0.102384	0.0311355
ENSG00000075292;SE:2:71331875-71348753:71350271-71355719:+	-0.124207	0.0297203
ENSG00000075568;SE:2:97815307-97818613:97818721-97833365:-	-0.165523	0.018981
ENSG00000075624;A3:7:5529663-5530524:5529400-5530524:-	-0.0755157	0.0461538
ENSG00000075624;AF:7:5529400-5529535:5529949:5529400-5530524:5530595:-	-0.109794	0.020979
ENSG00000075624;AF:7:5529663-5530524:5530583:5529663-5563714:5563784:-	-0.242773	0.0367133
ENSG00000075624;AF:7:5529663-5530524:5530709:5529663-5563714:5563784:-	-0.202434	0.020979
ENSG00000075624;SE:7:5529400-5529535:5529733-5530524:-	-0.219119	0
ENSG00000075785;SE:3:128798069-128806372:128806590-128807543:+	-0.0497688	0.0499501
ENSG00000075785;SE:3:128798069-128807543:128807671-128813327:+	0.27742	0.003996
ENSG00000075975;A5:3:12569003-12570071:12568997-12570071:+	-0.0643183	0.0404595
ENSG00000075975;SE:3:12557176-12568875:12568997-12570071:+	0.203304	0.0134865
ENSG00000076053;A3:11:114402915-114405706:114402915-114405709:+	-0.102104	0.044955
ENSG00000076053;AL:11:114405799-114407445:114408123:114405799-114413956:114414203:+	-0.257568	0.0134865
ENSG00000076053;AL:11:114405799-114407445:114408924:114405799-114413956:114414203:+	-0.196503	0.0134865
ENSG00000076053;SE:11:114400767-114402828:114402915-114405706:+	0.141082	0.0494505
ENSG00000076108;AF:12:56617532-56630125:56630211:56617532-56636182:56636379:-	0.137433	0.0324675
ENSG00000076321;AF:1:173714984:173715078-173716003:173715303:173715654-173716003:+	-0.143271	0.0134865
ENSG00000076321;AF:1:173714984:173715078-173716003:173715567:173715654-173716003:+	-0.276173	0.00599401
ENSG00000076321;SE:1:173715078-173715523:173715654-173716003:+	0.105903	0.0264735
ENSG00000076382;A3:17:28593066-28598510:28592474-28598510:-	-0.0831597	0.0194805
ENSG00000076382;A3:17:28593066-28598510:28592477-28598510:-	-0.0874731	0.0194805
ENSG00000076382;SE:17:28584480-28584652:28584745-28585102:-	-0.0827191	0.0211039
ENSG00000076382;SE:17:28585411-28585534:28585653-28585864:-	-0.14048	0.00649351
ENSG00000076554;AF:8:80064593-80080315:80080816:80064593-80171021:80171200:-	-0.205066	0.029304
ENSG00000076554;AF:8:80064593-80171021:80171200:80064593-80171425:80171558:-	0.345729	0.029304
ENSG00000076554;AF:8:80064593-80171021:80171200:80064593-80171425:80171659:-	0.226714	0.029304
ENSG00000077097;SE:3:25615586-25618418:25618509-25618654:-	-0.0684844	0.0344655
ENSG00000077152;A5:1:202335058-202335642:202335058-202335646:-	0.0913369	0.0124875
ENSG00000077380;AF:2:171687471:171687627-171690147:171687672:171687873-171690147:+	0.234388	0.03996
ENSG00000077380;AF:2:171687471:171687627-171690147:171687708:171687873-171690147:+	0.432475	0.03996
ENSG00000077380;AF:2:171687471:171687627-171690147:171688303:171688358-171690147:+	0.341987	0.04662
ENSG00000077721;A3:X:119581596-119582588:119581596-119582597:+	-0.0679185	0.033966
ENSG00000077721;SE:X:119575400-119581507:119581596-119582588:+	-0.0913608	0.033966
ENSG00000078140;A5:4:39698390-39737420:39698302-39737420:+	0.0585869	0.02997
ENSG00000078140;SE:4:39698390-39737420:39737513-39745752:+	-0.118877	0.0174825
ENSG00000078140;SE:4:39698390-39745752:39745810-39755657:+	0.159768	0.02997
ENSG00000078140;SE:4:39698390-39755657:39755739-39774834:+	0.0803459	0.02997
ENSG00000078140;SE:4:39774933-39777682:39777810-39778360:+	-0.0527279	0.02997
ENSG00000078269;AL:6:158093104-158093888:158094094:158093104-158095618:158099176:+	0.171215	0.044955
ENSG00000078618;SE:1:51836438-51837487:51837620-51840226:-	-0.33822	0.0044955
ENSG00000078808;A3:1:1219005-1223244:1218927-1223244:-	0.0726914	0.047952
ENSG00000079332;SE:10:70153969-70155088:70155124-70157764:-	0.0572875	0.0374625
ENSG00000079432;A3:19:42292466-42292566:42292466-42292569:+	-0.161829	0.020979
ENSG00000079432;A3:19:42292859-42292956:42292859-42292959:+	-0.161829	0.020979
ENSG00000079432;A3:19:42293836-42293935:42293836-42293938:+	-0.141769	0.0221445
ENSG00000079805;AF:19:10718079:10718403-10759738:10718561:10718646-10759738:+	-0.166869	0.0191475
ENSG00000079805;AF:19:10718093:10718403-10759738:10718561:10718646-10759738:+	-0.169525	0.0114885
ENSG00000079805;AF:19:10718208:10718403-10759738:10718561:10718646-10759738:+	-0.0797228	0.045954
ENSG00000079805;AL:19:10830378-10830978:10831424:10830378-10832304:10833484:+	0.0875328	0.045954
ENSG00000079805;AL:19:10830378-10830978:10831424:10830378-10832992:10833488:+	0.0907044	0.0443128
ENSG00000079805;AL:19:10830378-10830978:10831903:10830378-10832304:10833484:+	0.0860425	0.0443128
ENSG00000079805;AL:19:10830378-10830978:10831903:10830378-10832992:10833488:+	0.08515	0.0443128
ENSG00000079805;MX:19:10795439-10796061:10796199-10798486:10795439-10797380:10797518-10798486:+	-0.13104	0
ENSG00000079805;SE:19:10805967-10808569:10808580-10812264:+	0.0577757	0.0443128
ENSG00000079999;MX:19:10486818-10489192:10489368-10491577:10486818-10489648:10489853-10491577:-	0.498742	0.0324675
ENSG00000080345;A5:2:151410527-151411260:151410033-151411260:+	-0.336365	0
ENSG00000080345;SE:2:151410033-151410414:151410527-151411260:+	-0.324987	0
ENSG00000080345;SE:2:151468146-151468474:151468551-151468641:+	-0.127709	0.004662
ENSG00000080503;AF:9:2015186:2015404-2028987:2016370:2016424-2028987:+	-0.455673	0
ENSG00000080503;AF:9:2015186:2015404-2028987:2017990:2018039-2028987:+	-0.209887	0.017538
ENSG00000080503;AF:9:2015288:2015404-2028987:2016370:2016424-2028987:+	-0.531893	0
ENSG00000080503;AF:9:2015288:2015404-2028987:2017990:2018039-2028987:+	-0.220443	0.0434066
ENSG00000080503;AF:9:2015347:2015404-2028987:2016370:2016424-2028987:+	-0.388187	0
ENSG00000080503;AF:9:2016370:2016424-2028987:2017087:2017207-2028987:+	0.405391	0.0112744
ENSG00000080503;AF:9:2016370:2016424-2028987:2017412:2017497-2028987:+	0.527176	0
ENSG00000080503;AF:9:2016370:2016424-2028987:2017488:2017799-2028987:+	0.389508	0.017538
ENSG00000080503;AF:9:2016370:2016424-2028987:2017990:2018039-2028987:+	0.34625	0.00657676
ENSG00000080503;AF:9:2016370:2016424-2028987:2027720:2027775-2028987:+	0.447089	0.00657676
ENSG00000080546;AF:6:109002343-109008750:109008988:109002343-109009359:109009555:-	0.125533	0.0157343
ENSG00000080546;AF:6:109002343-109008750:109008988:109002343-109093795:109094819:-	0.0927302	0.042957
ENSG00000080546;AF:6:109002343-109009359:109009555:109002343-109093795:109094819:-	-0.0996579	0.0157343
ENSG00000080823;AF:14:102233789-102235365:102235569:102233789-102240452:102240597:-	-0.352735	0.0367133
ENSG00000080823;AL:14:102250838:102250987-102251756:102251505:102251610-102251756:-	0.379629	0.0367133
ENSG00000080824;A5:14:102085431-102085758:102085431-102085965:-	-0.0671987	0.0122378
ENSG00000080824;SE:14:102085431-102085965:102086124-102086217:-	-0.0644272	0.0122378
ENSG00000081026;AL:1:113681336-113682212:113682434:113681336-113682897:113685923:+	0.147026	0.041958
ENSG00000081154;A3:3:101574279-101579790:101574279-101579842:+	-0.0949513	0.0174825
ENSG00000081154;AF:3:101574095:101574279-101579790:101574841:101574933-101579790:+	-0.0711262	0.034965
ENSG00000081181;SE:14:67642363-67645643:67645802-67646644:+	-0.12143	0.0034965
ENSG00000081913;AF:18:62715450:62717259-62830035:62779399:62779568-62830035:+	-0.16489	0.035964
ENSG00000082068;SE:5:37605238-37687910:37688007-37697655:+	0.0995664	0.018981
ENSG00000082153;A5:2:200811946-200813208:200811727-200813208:+	0.186495	0.0352505
ENSG00000082153;A5:2:200820120-200821183:200820018-200821183:+	-0.0560488	0.037962
ENSG00000082153;AF:2:200811546:200811727-200813208:200812356:200812493-200813208:+	-0.174258	0.0352505
ENSG00000082153;AF:2:200811546:200811727-200813208:200812676:200812885-200813208:+	-0.149361	0.0436563
ENSG00000082153;AF:2:200811546:200811727-200813208:200812989:200813050-200813208:+	-0.100341	0.0332168
ENSG00000082153;AF:2:200811546:200811990-200813208:200812989:200813050-200813208:+	-0.119281	0.0332168
ENSG00000082153;AF:2:200811910:200811990-200813208:200812989:200813050-200813208:+	-0.0784048	0.0332168
ENSG00000082153;AF:2:200811923:200811990-200813208:200812185:200812309-200813208:+	0.0598777	0.0355894
ENSG00000082153;AF:2:200811923:200811990-200813208:200812989:200813050-200813208:+	-0.0561758	0.0352505
ENSG00000082153;AF:2:200812185:200812309-200813208:200812989:200813050-200813208:+	-0.104688	0.018981
ENSG00000082258;SE:2:134939062-134942612:134942674-134946101:+	-0.162623	0.0332168
ENSG00000082258;SE:2:134942674-134945889:134945975-134946101:+	-0.137965	0.0332168
ENSG00000082397;AF:18:5489194-5528951:5528999:5489194-5540340:5540556:-	0.346048	0.045954
ENSG00000082397;AF:18:5489194-5528951:5528999:5489194-5543913:5544281:-	0.183928	0.045954
ENSG00000082641;AF:17:48048329:48048356-48050607:48048363:48048462-48050607:+	-0.247069	0.034965
ENSG00000082641;AF:17:48048363:48048462-48050607:48048782:48048877-48050607:+	0.259109	0.03996
ENSG00000082641;AF:17:48048363:48048462-48050607:48049132:48049160-48050607:+	0.362707	0.01998
ENSG00000082641;AF:17:48054481:48054503-48056386:48055952:48056040-48056386:+	-0.364591	0.034965
ENSG00000082641;RI:17:48050607:48050819-48051117:48051628:+	-0.145793	0.01998
ENSG00000083457;SE:17:3720402-3723288:3723383-3723688:-	0.141862	0.001998
ENSG00000083535;SE:13:72782349-72783423:72783721-72792447:+	-0.237598	0.000999001
ENSG00000083535;SE:13:72827118-72827733:72827914-72835243:+	-0.149399	0.000999001
ENSG00000083544;A3:13:60439772-60444683:60439772-60444687:+	-0.162661	0.032967
ENSG00000083544;AF:13:60396457:60397010-60439688:60397334:60397405-60439688:+	0.310232	0.032967
ENSG00000083544;AF:13:60397334:60397405-60439688:60434049:60434085-60439688:+	-0.274049	0.032967
ENSG00000083812;A5:19:58467758-58469180:58467183-58469180:+	-0.0600815	0.044955
ENSG00000085511;AF:6:160991814:160992083-161034259:161022194:161022227-161034259:+	-0.126787	0.0314685
ENSG00000085511;SE:6:161097176-161098278:161098427-161101892:+	0.113274	0.0314685
ENSG00000085721;SE:16:15086258-15086365:15086454-15091315:-	-0.103344	0.0104895
ENSG00000086475;AF:10:13345028-13347277:13347358:13345028-13348000:13348297:-	0.0908435	0.034965
ENSG00000086619;AF:1:236269994-236281467:236281601:236269994-236281682:236281985:-	0.161952	0.0114885
ENSG00000086666;AF:15:80059613:80059809-80120328:80072578:80072647-80120328:+	-0.167409	0.0367133
ENSG00000086666;AF:15:80059690:80059809-80120328:80072578:80072647-80120328:+	0.133017	0.0454545
ENSG00000086666;AF:15:80059714:80059809-80120328:80072578:80072647-80120328:+	-0.153563	0.0498252
ENSG00000086666;AF:15:80060160:80060247-80098416:80072583:80072647-80098416:+	0.135001	0.0498252
ENSG00000086666;MX:15:80059809-80098416:80098578-80120328:80059809-80115027:80115070-80120328:+	-0.295083	0.0454545
ENSG00000086666;MX:15:80072647-80073266:80073330-80120328:80072647-80098416:80098578-80120328:+	0.397712	0.020979
ENSG00000086666;SE:15:80072647-80098416:80098578-80120328:+	-0.147137	0.0367133
ENSG00000086666;SE:15:80122800-80131180:80131293-80137480:+	-0.101293	0.0367133
ENSG00000086758;A3:X:53584345-53585012:53584295-53585012:-	-0.11561	0.011988
ENSG00000086827;A3:11:113736822-113737572:113736773-113737572:-	-0.0746959	0.0154845
ENSG00000087077;SE:7:100867606-100867861:100867988-100868108:+	-0.109557	0.017982
ENSG00000087087;AF:7:100875163:100875328-100875573:100875390:100875453-100875573:+	0.451927	0.014985
ENSG00000087111;A5:17:28570963-28571049:28570963-28571463:-	0.0469897	0.0410839
ENSG00000087111;RI:17:28570852:28570963-28571049:28571188:-	0.155327	0.0367133
ENSG00000087111;SE:17:28560191-28561422:28561629-28563431:-	-0.0581855	0.0367133
ENSG00000087111;SE:17:28570963-28571049:28571188-28571463:-	-0.0508778	0.0410839
ENSG00000087191;AF:17:63827472:63827514-63828138:63827684:63827923-63828138:+	0.190055	0.026973
ENSG00000087191;SE:17:63830501-63830809:63830935-63831036:+	-0.078173	0.0404595
ENSG00000087206;A5:5:176958154-176968555:176958154-176969053:-	-0.0782449	0.0383616
ENSG00000087206;AF:5:176982623-177006284:177006365:176982623-177022464:177022602:-	-0.214917	0.014652
ENSG00000087206;AF:5:176982623-177006284:177006408:176982623-177006650:177006751:-	0.243943	0.00513772
ENSG00000087206;AF:5:176982623-177006284:177006408:176982623-177022464:177022602:-	-0.239888	0.00749251
ENSG00000087206;AF:5:176982623-177006539:177006581:176982623-177006650:177006751:-	0.197096	0.003996
ENSG00000087206;AF:5:176982623-177006539:177006581:176982623-177022464:177022602:-	-0.341196	0
ENSG00000087206;AF:5:176982623-177006650:177006715:176982623-177022464:177022602:-	-0.343901	0.0023976
ENSG00000087206;AF:5:176982623-177006650:177006751:176982623-177022464:177022602:-	-0.519	0
ENSG00000087206;SE:5:176958154-176968555:176969291-176969601:-	-0.442806	0
ENSG00000087206;SE:5:176958154-176969053:176969291-176969601:-	-0.377482	0
ENSG00000087448;SE:12:27791901-27797247:27797349-27797715:+	0.218513	0.02997
ENSG00000087460;A5:20:58888908-58895612:58888904-58895612:+	-0.191534	0
ENSG00000087460;AF:20:58888779:58888818-58895612:58888849:58888904-58895612:+	-0.0972846	0.0499501
ENSG00000087460;AF:20:58888779:58888818-58895612:58889100:58889353-58895612:+	0.128094	0.0270563
ENSG00000087460;AF:20:58888849:58888904-58895612:58889100:58889353-58895612:+	0.20642	0
ENSG00000087460;AF:20:58888859:58888908-58895612:58889124:58889549-58895612:+	-0.385607	0.0270563
ENSG00000087460;AF:20:58888859:58888908-58895612:58890643:58890789-58895612:+	-0.505448	0
ENSG00000087460;AF:20:58888859:58888908-58895612:58891716:58891865-58895612:+	-0.298482	0.0324675
ENSG00000087460;AF:20:58888859:58888908-58895612:58892078:58892209-58895612:+	-0.267242	0.0442739
ENSG00000087460;AF:20:58889100:58889353-58895612:58890643:58890789-58895612:+	-0.121127	0.0324675
ENSG00000087460;AF:20:58889100:58889353-58895612:58891302:58891865-58895612:+	-0.147144	0
ENSG00000087460;AF:20:58889100:58889353-58895612:58891303:58891865-58895612:+	-0.118007	0.0324675
ENSG00000087460;AF:20:58889100:58889353-58895612:58891364:58891865-58895612:+	-0.126836	0.0324675
ENSG00000087460;AF:20:58890643:58890789-58895612:58892078:58892209-58895612:+	0.324325	0.0499501
ENSG00000087884;SE:11:77821241-77841019:77841060-77842479:+	0.102801	0.024975
ENSG00000088247;A3:19:6414120-6415141:6413738-6415141:-	-0.093559	0.021978
ENSG00000088247;AF:19:6422436-6424138:6424277:6422436-6424453:6424529:-	-0.305407	0.0347985
ENSG00000088247;AL:19:6413641:6413738-6415141:6413965:6414120-6415141:-	0.163603	0.0347985
ENSG00000089006;A5:20:17957037-17968375:17957037-17968700:-	0.110893	0.0398601
ENSG00000089006;AF:20:17957037-17961140:17961995:17957037-17968375:17968720:-	-0.186666	0.020979
ENSG00000089006;AF:20:17957037-17961140:17961995:17957037-17968700:17968756:-	-0.155157	0.0398601
ENSG00000089006;SE:20:17954117-17955365:17955475-17956933:-	-0.0700848	0.0398601
ENSG00000089006;SE:20:17957037-17968375:17968457-17968700:-	-0.146799	0.020979
ENSG00000089009;A5:12:112408656-112409041:112408656-112409203:-	-0.148923	0.0157343
ENSG00000089009;A5:12:112408656-112409041:112408656-112409411:-	0.0444354	0.039627
ENSG00000089009;A5:12:112408656-112409411:112408656-112409587:-	0.0198781	0.0472028
ENSG00000089009;AF:12:112408338-112408420:112408952:112408338-112410320:112410370:-	-0.270207	0
ENSG00000089009;AF:12:112408656-112409041:112409574:112408656-112409587:112409635:-	0.0988936	0.039627
ENSG00000089009;AF:12:112408656-112409203:112409311:112408656-112409411:112409593:-	0.369552	0.0104895
ENSG00000089009;AF:12:112408656-112409203:112409311:112408656-112409493:112409574:-	0.319236	0.0104895
ENSG00000089009;AF:12:112408656-112409203:112409311:112408656-112409587:112409605:-	0.341092	0.0104895
ENSG00000089009;AF:12:112408656-112409203:112409311:112408656-112409587:112409635:-	0.323984	0.0104895
ENSG00000089009;SE:12:112408338-112408420:112408656-112410320:-	-0.189444	0.039627
ENSG00000089157;A3:12:120198799-120198854:120198770-120198854:-	-0.400491	0.021978
ENSG00000089157;A5:12:120199485-120200719:120199485-120200730:-	0.0422572	0.032967
ENSG00000089157;AL:12:120198704:120198739-120198854:120198745:120198799-120198854:-	0.366486	0.010989
ENSG00000089195;SE:20:5944253-5944805:5944914-5946406:-	-0.112117	0.016983
ENSG00000089248;SE:12:112013609-112019756:112019894-112022150:+	-0.263879	0
ENSG00000089335;A3:19:34682897-34683152:34682897-34683155:+	0.398112	0
ENSG00000089335;A3:19:34683238-34683992:34683238-34684252:+	0.305913	0
ENSG00000089335;A5:19:34677856-34678737:34677833-34678737:+	0.149353	0.00324675
ENSG00000089335;A5:19:34678103-34678737:34677856-34678737:+	-0.238521	0
ENSG00000089351;AF:19:34999387:34999436-35009119:35000323:35000486-35009119:+	-0.178954	0.0324675
ENSG00000089351;AF:19:34999387:34999436-35009119:35001140:35001244-35009119:+	-0.212913	0.0324675
ENSG00000089351;AF:19:35000426:35000486-35009119:35001140:35001244-35009119:+	-0.137056	0.0324675
ENSG00000089351;AF:19:35000456:35000486-35009119:35001140:35001244-35009119:+	-0.170503	0.0324675
ENSG00000089351;SE:19:35011554-35013256:35013368-35013541:+	-0.140811	0.0324675
ENSG00000089737;SE:14:94062621-94079025:94079621-94081119:-	-0.101678	0.044955
ENSG00000089818;A3:12:8093055-8095601:8093055-8095613:+	-0.138503	0.015984
ENSG00000089818;SE:12:8090299-8091769:8091850-8092676:+	-0.167246	0.015984
ENSG00000089902;SE:14:102721084-102721320:102721377-102722187:+	-0.100754	0.0144855
ENSG00000090060;AF:14:96502373:96502600-96520055:96502851:96502954-96520055:+	-0.134189	0.013986
ENSG00000090372;A3:19:46727691-46727894:46727546-46727894:-	0.11395	0.0262238
ENSG00000090372;A3:19:46727691-46727894:46727567-46727894:-	0.271125	0.014985
ENSG00000090447;AF:16:4262701-4263667:4263737:4262701-4272658:4273075:-	0.143598	0.035964
ENSG00000090470;SE:15:65119463-65119718:65119954-65129032:-	-0.103249	0.028971
ENSG00000090612;A3:12:133182030-133187865:133182030-133187872:+	0.111064	0.0157343
ENSG00000090612;AL:12:133192003-133193428:133193537:133192003-133202144:133205023:+	0.285584	0.0157343
ENSG00000090612;SE:12:133182030-133187872:133188072-133191489:+	-0.147132	0.0251748
ENSG00000090612;SE:12:133188072-133191489:133191615-133191908:+	-0.223971	0.00899101
ENSG00000090612;SE:12:133192003-133193428:133193533-133202144:+	-0.254396	0.0112388
ENSG00000090621;A5:1:39563922-39564423:39563922-39564471:-	-0.0743765	0.03996
ENSG00000090621;A5:1:39570002-39571097:39570002-39571234:-	0.121339	0.011988
ENSG00000090621;SE:1:39563741-39563836:39563922-39564423:-	-0.0567797	0.0463536
ENSG00000090621;SE:1:39564542-39564686:39564773-39565106:-	-0.0632878	0.0463536
ENSG00000090621;SE:1:39564542-39564701:39564773-39565106:-	-0.348024	0
ENSG00000090686;A5:1:21729832-21736430:21729832-21736446:-	0.14665	0.0333
ENSG00000090686;AF:1:21757783-21781858:21782020:21757783-21782824:21782991:-	0.163376	0.0333
ENSG00000090686;AF:1:21757783-21781858:21782020:21757783-21782824:21783606:-	0.170512	0.0333
ENSG00000090861;A3:16:70262524-70264958:70262484-70264958:-	-0.0520108	0.0134865
ENSG00000090861;SE:16:70255836-70258033:70258217-70258980:-	-0.051999	0.0134865
ENSG00000090889;A5:X:70290335-70290438:70290150-70290438:+	0.0400619	0.0474525
ENSG00000091527;A3:3:133586722-133587162:133586722-133588353:+	-0.110063	0.020979
ENSG00000091527;A3:3:133586722-133587896:133586722-133588353:+	-0.0765925	0.041958
ENSG00000091527;AF:3:133573730:133574284-133575039:133574648:133574756-133575039:+	-0.0765925	0.041958
ENSG00000091527;AF:3:133574457:133574592-133575039:133574648:133574756-133575039:+	-0.110063	0.020979
ENSG00000091651;A3:16:46693182-46695562:46693182-46696017:+	-0.288103	0.0499501
ENSG00000092020;SE:14:35091207-35095048:35095184-35096558:-	-0.182948	0.014985
ENSG00000092020;SE:14:35110629-35116610:35116737-35121902:-	-0.137669	0.014985
ENSG00000092036;A3:14:22948033-22950314:22948013-22950314:-	0.11122	0.041958
ENSG00000092108;AF:14:30622319:30622399-30630477:30628209:30628279-30630477:+	-0.147226	0.0174825
ENSG00000092108;MX:14:30622399-30628209:30628279-30633947:30622399-30630477:30630565-30633947:+	0.0918983	0.041958
ENSG00000092108;SE:14:30622399-30628209:30628279-30630477:+	0.0812435	0.0314685
ENSG00000092108;SE:14:30630565-30633947:30634037-30643316:+	0.346178	0.0174825
ENSG00000092108;SE:14:30634037-30638125:30638247-30643316:+	-0.12587	0.025641
ENSG00000092140;AF:14:30559123:30559272-30581076:30559310:30560842-30581076:+	-0.182668	0.0367965
ENSG00000092140;AF:14:30593592:30593639-30601770:30598558:30598599-30601770:+	-0.209503	0.0237762
ENSG00000092140;AL:14:30602131-30605505:30605565:30602131-30607888:30607919:+	-0.34562	0.00424575
ENSG00000092140;SE:14:30593639-30597420:30597526-30601770:+	0.34562	0.00424575
ENSG00000092140;SE:14:30597526-30598483:30598599-30601770:+	-0.127069	0.016983
ENSG00000092140;SE:14:30602131-30605505:30605812-30607888:+	-0.157468	0.00849151
ENSG00000092148;A5:14:31205957-31207016:31205957-31207391:-	0.0691827	0.0454545
ENSG00000092148;SE:14:31128006-31128612:31129307-31133238:-	-0.237377	0.00174825
ENSG00000092148;SE:14:31128006-31128612:31129448-31133238:-	-0.200488	0
ENSG00000092199;A3:14:21211566-21211810:21211306-21211810:-	-0.218955	0
ENSG00000092199;A3:14:21262768-21263311:21262698-21263311:-	0.307669	0.00715951
ENSG00000092199;AF:14:21234229-21262601:21262677:21234229-21269298:21269400:-	0.145987	0.0306836
ENSG00000092199;AF:14:21234229-21262601:21262677:21234229-21269298:21269423:-	0.175057	0.00613672
ENSG00000092199;AF:14:21234229-21262601:21262677:21234229-21269298:21269425:-	0.23118	0
ENSG00000092199;AF:14:21234229-21262601:21262677:21234229-21269298:21269494:-	0.322764	0
ENSG00000092199;AF:14:21234229-21262601:21265516:21234229-21269298:21269425:-	0.0674366	0.0306836
ENSG00000092199;AF:14:21234229-21262601:21265516:21234229-21269298:21269494:-	0.106907	0.0156207
ENSG00000092199;AL:14:21210546:21211306-21211810:21211418:21211566-21211810:-	0.214563	0.0042957
ENSG00000092199;AL:14:21210546:21211306-21211810:21211490:21211566-21211810:-	0.125267	0.0306836
ENSG00000092199;MX:14:21234229-21236373:21236460-21263311:21234229-21254547:21254593-21263311:-	-0.275405	0.00715951
ENSG00000092199;MX:14:21234229-21236373:21236460-21263311:21234229-21262601:21262768-21263311:-	-0.455845	0.00613672
ENSG00000092199;RI:14:21210556:21211235-21211238:21211306:-	0.233228	0.0128871
ENSG00000092199;SE:14:21211306-21211406:21211563-21211810:-	-0.310441	0
ENSG00000092621;AF:1:119711715:119712160-119721170:119714411:119714488-119721170:+	-0.167257	0
ENSG00000092621;AF:1:119711715:119712160-119721170:119715795:119715917-119721170:+	-0.0826811	0.0261557
ENSG00000092621;AF:1:119711898:119712160-119721170:119714411:119714488-119721170:+	-0.0606876	0.0368862
ENSG00000092621;AF:1:119711898:119712160-119721170:119715795:119715917-119721170:+	-0.162301	0.0255744
ENSG00000092621;AF:1:119711906:119712160-119721170:119713099:119713460-119721170:+	0.58906	0
ENSG00000092621;AF:1:119711906:119712160-119721170:119714411:119714488-119721170:+	0.0727054	0.02664
ENSG00000092621;AF:1:119711906:119712160-119721170:119715795:119715917-119721170:+	0.333608	0
ENSG00000092621;AF:1:119711940:119712160-119721170:119713099:119713460-119721170:+	0.549292	0
ENSG00000092621;AF:1:119711940:119712160-119721170:119714411:119714488-119721170:+	0.24252	0
ENSG00000092621;AF:1:119711940:119712160-119721170:119715795:119715917-119721170:+	0.555515	0
ENSG00000092621;AL:1:119729633-119729940:119730071:119729633-119734634:119734682:+	-0.554037	0.00456686
ENSG00000092621;AL:1:119729633-119729940:119730071:119729633-119734634:119734716:+	-0.428576	0.00799201
ENSG00000092621;SE:1:119727102-119729509:119729633-119734634:+	0.0712677	0.01776
ENSG00000092820;AF:6:158789371-158789463:158789474:158789371-158818082:158818227:-	-0.274508	0
ENSG00000092841;RI:12:56159587:56159622-56159975:56160148:+	0.215218	0.035964
ENSG00000092847;A3:1:35893278-35893592:35893278-35893674:+	0.075274	0.0499501
ENSG00000092853;AL:1:35720218:35720980-35736914:35736281:35736606-35736914:-	0.114926	0.028971
ENSG00000092853;AL:1:35720218:35720980-35736914:35736405:35736606-35736914:-	0.0982776	0.028971
ENSG00000092931;AL:17:76776541-76778188:76778727:76776541-76781041:76781449:+	-0.254794	0.0424575
ENSG00000093000;A5:22:45171152-45171600:45171143-45171600:+	-0.0969923	0.0410423
ENSG00000093000;A5:22:45171177-45171600:45171143-45171600:+	-0.169252	0.00849151
ENSG00000093000;AF:22:45163986:45164296-45168168:45164646:45164758-45168168:+	0.139238	0.0186813
ENSG00000093000;AF:22:45164000:45164296-45168168:45164646:45164758-45168168:+	0.315655	0.0186813
ENSG00000093000;SE:22:45168246-45170988:45171143-45171600:+	0.121972	0.011322
ENSG00000093000;SE:22:45176080-45178238:45178900-45181286:+	-0.122778	0.00849151
ENSG00000093009;A3:22:19494382-19494474:19494382-19494507:+	-0.208115	0.020979
ENSG00000093009;AF:22:19479482:19479571-19480158:19479826:19480019-19480158:+	0.0727757	0.020979
ENSG00000093009;SE:22:19481045-19482690:19482827-19483862:+	-0.148393	0
ENSG00000093009;SE:22:19494382-19494507:19494602-19495981:+	0.0542201	0.020979
ENSG00000094975;A5:1:172589926-172590984:172588924-172590984:+	-0.129781	0.0232268
ENSG00000094975;SE:1:172551626-172553260:172553370-172555869:+	-0.113805	0.0232268
ENSG00000095139;SE:11:118572550-118581246:118581509-118583179:+	-0.0460904	0.032967
ENSG00000095787;AF:10:28532493:28533007-28533998:28533749:28533893-28533998:+	-0.284723	0.034965
ENSG00000095787;AF:10:28533419:28533620-28533998:28533749:28533893-28533998:+	-0.119578	0.041958
ENSG00000095787;AF:10:28533506:28533582-28533998:28533749:28533893-28533998:+	-0.395725	0.034965
ENSG00000095787;AF:10:28533540:28533620-28533998:28533749:28533893-28533998:+	-0.262328	0.0461538
ENSG00000095787;SE:10:28590832-28595733:28596041-28608186:+	-0.133883	0.034965
ENSG00000096654;AF:6:27472433-27472661:27472681:27472433-27472973:27473118:-	0.112239	0.00799201
ENSG00000096696;A5:6:7581569-7582642:7579772-7582642:+	-0.0834187	0.00999001
ENSG00000096746;A5:10:68332235-68337199:68332216-68337199:+	0.0386085	0.0367133
ENSG00000096746;A5:10:68338687-68339140:68338642-68339140:+	-0.0561585	0.0361305
ENSG00000096746;AF:10:68331721:68331854-68337199:68332075:68332216-68337199:+	0.0705109	0.0367133
ENSG00000096746;AF:10:68331721:68331854-68337199:68332117:68332235-68337199:+	0.182678	0.0227273
ENSG00000096746;AF:10:68331721:68331854-68337199:68332122:68332216-68337199:+	0.0764924	0.0367133
ENSG00000096746;SE:10:68337333-68337858:68337996-68338503:+	-0.150509	0.00699301
ENSG00000097007;A3:9:130714455-130854064:130714455-130854067:+	0.174063	0.00999001
ENSG00000097046;AF:1:91500893:91500948-91501654:91501138:91501303-91501654:+	-0.118163	0.0024975
ENSG00000097046;SE:1:91513307-91513948:91514043-91514819:+	-0.0608799	0.0462038
ENSG00000099256;SE:10:24849891-24851388:24851464-24855318:-	-0.076039	0.0264735
ENSG00000099331;A5:19:17211786-17211895:17211774-17211895:+	-0.121822	0.0499501
ENSG00000099331;SE:19:17209709-17210333:17210380-17210715:+	-0.116705	0.0499501
ENSG00000099381;AF:16:30957294:30957964-30958717:30958296:30958384-30958717:+	-0.143139	0.0104895
ENSG00000099622;AL:19:1272051-1272427:1272582:1272051-1274307:1274595:+	-0.431159	0.024975
ENSG00000099622;AL:19:1272051-1272427:1272582:1272051-1274307:1274810:+	-0.336947	0.024975
ENSG00000099622;AL:19:1272051-1272427:1272600:1272051-1274307:1274810:+	0.420813	0.024975
ENSG00000099624;RI:19:1244315:1244440-1244737:1244825:+	-0.0612592	0.023976
ENSG00000099804;A3:19:537147-541343:537147-541346:+	-0.124224	0.035964
ENSG00000099875;A3:19:2039856-2040134:2037829-2040134:-	0.058688	0.03996
ENSG00000099875;A5:19:2050947-2051096:2050947-2051218:-	-0.0662101	0.03996
ENSG00000099875;AL:19:2037465:2037829-2040134:2039412:2039856-2040134:-	-0.103422	0.03996
ENSG00000099875;SE:19:2043582-2046186:2046283-2046367:-	-0.0508885	0.03996
ENSG00000099940;AF:22:20858983:20859347-20870337:20859483:20859640-20870337:+	-0.071496	0.034965
ENSG00000099956;A5:22:23791894-23793559:23791867-23793559:+	-0.071631	0.0424575
ENSG00000099956;A5:22:23801081-23803295:23800970-23803295:+	0.0759116	0.0424575
ENSG00000099991;AF:22:24011315:24011367-24035444:24011416:24011728-24035444:+	-0.147656	0.021978
ENSG00000099991;SE:22:24038461-24041139:24041273-24042904:+	-0.098987	0.0357143
ENSG00000100014;A5:22:24322918-24324220:24321323-24324220:+	-0.125518	0
ENSG00000100014;SE:22:24369320-24411588:24411704-24412648:+	0.0566359	0.0314685
ENSG00000100068;A3:22:25351902-25354596:25351814-25354596:-	0.183591	0.033966
ENSG00000100068;SE:22:25360223-25361209:25361319-25375813:-	-0.161609	0.033966
ENSG00000100068;SE:22:25360223-25374168:25374299-25375813:-	-0.128839	0.041292
ENSG00000100075;AF:22:19178240-19178387:19178521:19178240-19178580:19178830:-	0.0662531	0.015984
ENSG00000100077;SE:22:25604453-25644592:25644665-25661576:+	-0.0689344	0.0404595
ENSG00000100077;SE:22:25695214-25702842:25702991-25703510:+	0.135319	0.010989
ENSG00000100105;SE:22:31327309-31328787:31328859-31335692:-	0.140148	0.047952
ENSG00000100116;SE:22:37808163-37809949:37810157-37812887:+	-0.210093	0.045954
ENSG00000100116;SE:22:37808163-37810027:37810157-37812887:+	-0.0813035	0.045954
ENSG00000100138;AF:22:41680364-41682356:41682622:41680364-41688794:41688909:-	0.13967	0.0254745
ENSG00000100138;AF:22:41680364-41682356:41682622:41680364-41690435:41690504:-	0.0674314	0.0254745
ENSG00000100138;SE:22:41680364-41688794:41688981-41690435:-	0.0753455	0.0254745
ENSG00000100162;A3:22:41945389-41945913:41945304-41945913:-	0.0765636	0.00999001
ENSG00000100206;A5:22:38568289-38570043:38568289-38570054:-	-0.0981168	0.0484515
ENSG00000100211;SE:22:38656750-38656956:38657143-38665546:+	0.187299	0.026973
ENSG00000100211;SE:22:38656750-38665546:38665685-38668017:+	-0.138546	0.017982
ENSG00000100219;AF:22:28799153-28799960:28800133:28799153-28800298:28800524:-	-0.0498992	0.0463536
ENSG00000100219;AF:22:28799153-28799960:28800133:28799153-28800298:28800558:-	-0.106494	0.035964
ENSG00000100219;AF:22:28799153-28799960:28800133:28799153-28800298:28800572:-	-0.07678	0.017316
ENSG00000100219;RI:22:28796047:28796121-28796148:28796192:-	-0.0632438	0.017316
ENSG00000100219;RI:22:28796047:28796123-28796150:28796192:-	-0.138668	0.015984
ENSG00000100226;SE:22:38706147-38708845:38708956-38715907:+	-0.130317	0.00499501
ENSG00000100227;SE:22:42599793-42601970:42602056-42602770:-	-0.202091	0.00599401
ENSG00000100263;A3:22:29260868-29263835:29260864-29263835:-	0.117916	0.024975
ENSG00000100281;SE:22:35257557-35262323:35262421-35263078:+	-0.0874547	0.02997
ENSG00000100281;SE:22:35263874-35263982:35264096-35264648:+	-0.114225	0.02997
ENSG00000100294;SE:22:43133486-43137081:43137298-43141162:-	-0.0903031	0.0034965
ENSG00000100316;A3:22:39317021-39317461:39316841-39317461:-	0.105993	0
ENSG00000100316;A5:22:39318592-39319372:39318592-39319390:-	-0.0860223	0.024975
ENSG00000100316;A5:22:39318592-39319372:39318592-39319595:-	0.0432705	0.0321107
ENSG00000100316;AF:22:39318592-39319028:39319111:39318592-39319390:39319623:-	-0.172593	0.024975
ENSG00000100316;AF:22:39318592-39319028:39319111:39318592-39319595:39319623:-	-0.219895	0
ENSG00000100316;AF:22:39318592-39319390:39319623:39318592-39319727:39320389:-	0.226739	0.024975
ENSG00000100316;AF:22:39318592-39319595:39319623:39318592-39319727:39320389:-	0.14807	0.00499501
ENSG00000100330;SE:22:30022697-30023457:30023483-30025630:+	0.126012	0.034965
ENSG00000100354;MX:22:40262173-40264688:40267036-40273425:40262173-40270122:40270280-40273425:+	-0.185531	0.0124875
ENSG00000100379;SE:22:37059438-37060823:37060922-37061539:+	-0.122319	0.047952
ENSG00000100380;AF:22:40850880-40854538:40854598:40850880-40856431:40856565:-	0.0715632	0.00799201
ENSG00000100380;AF:22:40850880-40854538:40854598:40850880-40856431:40857022:-	0.103948	0.00799201
ENSG00000100380;SE:22:40830956-40832569:40832671-40835560:-	-0.0405505	0.015984
ENSG00000100393;AF:22:41091786:41093098-41117187:41108025:41108098-41117187:+	-0.147248	0.01998
ENSG00000100393;SE:22:41135906-41137653:41137790-41140140:+	-0.123441	0.024975
ENSG00000100413;A5:22:41532157-41532604:41532157-41532659:-	0.120651	0.00674326
ENSG00000100413;AF:22:41544121-41544428:41544489:41544121-41544511:41544606:-	-0.140598	0.00899101
ENSG00000100413;SE:22:41532157-41532604:41532745-41540699:-	0.158173	0.00674326
ENSG00000100416;A3:22:46346544-46350291:46346544-46350346:+	-0.102685	0.0454545
ENSG00000100416;AF:22:46331447:46331732-46337779:46335689:46335846-46337779:+	0.2547	0.0454545
ENSG00000100416;AF:22:46331447:46331732-46337779:46335745:46335846-46337779:+	0.200193	0.0454545
ENSG00000100416;AF:22:46331447:46331732-46337779:46335958:46336106-46337779:+	0.303152	0.0454545
ENSG00000100416;AF:22:46335714:46335846-46337779:46335951:46336106-46337779:+	-0.118096	0.0454545
ENSG00000100416;AF:22:46335745:46335846-46337779:46335951:46336106-46337779:+	-0.401112	0.038961
ENSG00000100418;AL:22:41598028:41601190-41603259:41602001:41602783-41603259:-	-0.0694317	0.0104895
ENSG00000100422;SE:22:46707988-46711086:46711149-46712168:-	-0.114279	0.00849151
ENSG00000100425;A3:22:49787887-49794034:49787494-49794034:-	-0.0959843	0.0212288
ENSG00000100425;AF:22:49824331-49825730:49825900:49824331-49827497:49827512:-	0.103199	0.0212288
ENSG00000100461;A3:14:22908399-22909483:22908380-22909483:-	0.102056	0.037962
ENSG00000100461;AF:14:22911403-22917479:22917556:22911403-22918999:22919137:-	0.207225	0.023976
ENSG00000100461;AF:14:22911403-22917479:22917556:22911403-22918999:22919178:-	-0.243613	0.00799201
ENSG00000100461;AF:14:22911403-22917479:22917556:22911403-22918999:22919182:-	0.1397	0.010656
ENSG00000100461;MX:14:22906368-22908333:22908380-22918999:22906368-22911328:22911403-22918999:-	-0.192109	0.031968
ENSG00000100461;SE:14:22905453-22905606:22905659-22906195:-	-0.222015	0
ENSG00000100461;SE:14:22906368-22908333:22908380-22909483:-	-0.0549525	0.040848
ENSG00000100461;SE:14:22906368-22908333:22908380-22918999:-	-0.198126	0.031968
ENSG00000100461;SE:14:22906368-22909483:22909595-22911328:-	-0.0740688	0.031968
ENSG00000100478;SE:14:31025787-31032971:31033006-31066126:+	0.119461	0.044955
ENSG00000100485;SE:14:50182606-50188497:50188700-50199691:-	-0.173176	0.0324675
ENSG00000100503;AL:14:50725827:50726066-50729523:50727233:50727751-50729523:-	0.352336	0.034965
ENSG00000100503;SE:14:50754867-50756492:50758630-50759857:-	-0.103886	0.034965
ENSG00000100504;AL:14:50857891:50858169-50908271:50905218:50905556-50908271:-	0.0457447	0.025974
ENSG00000100504;AL:14:50857891:50858169-50908271:50905221:50905556-50908271:-	0.153534	0.00749251
ENSG00000100504;SE:14:50935185-50937736:50937837-50944161:-	0.0456171	0.025974
ENSG00000100528;MX:14:54427841-54430261:54430404-54436369:54427841-54432108:54432220-54436369:-	0.0740964	0.033966
ENSG00000100528;MX:14:54430404-54432108:54432220-54441247:54430404-54436369:54436437-54441247:-	-0.119326	0
ENSG00000100528;SE:14:54430404-54432108:54432220-54436369:-	-0.0509505	0.042624
ENSG00000100568;SE:14:67651481-67653437:67653498-67656416:-	-0.0594557	0.037962
ENSG00000100575;A3:14:58409099-58410843:58409081-58410843:-	0.1767	0.025974
ENSG00000100575;AF:14:58411971-58427054:58427187:58411971-58427392:58427505:-	0.161837	0.025974
ENSG00000100575;SE:14:58411971-58424008:58424095-58427054:-	-0.10815	0.025974
ENSG00000100577;AF:14:77320884:77321183-77324870:77324569:77324622-77324870:+	0.222916	0.014985
ENSG00000100577;AF:14:77321025:77321183-77324870:77324569:77324622-77324870:+	0.256738	0.00899101
ENSG00000100577;AF:14:77321038:77321183-77324870:77324569:77324622-77324870:+	0.427047	0.00899101
ENSG00000100644;AF:14:61695540:61695839-61720382:61698895:61698946-61720382:+	-0.166757	0.00699301
ENSG00000100644;SE:14:61695839-61720379:61720572-61721509:+	-0.087926	0.030303
ENSG00000100644;SE:14:61695839-61720382:61720572-61721509:+	-0.116321	0.0104895
ENSG00000100644;SE:14:61744813-61745691:61745817-61746934:+	-0.0783227	0.0314685
ENSG00000100664;A3:14:103334597-103335653:103334597-103335796:+	-0.0627544	0.0494505
ENSG00000100664;A3:14:103334597-103335792:103334597-103335796:+	-0.271592	0.026973
ENSG00000100664;AF:14:103334237:103334597-103335653:103334803:103334836-103335653:+	-0.125885	0.0337163
ENSG00000100697;A3:14:95116695-95117622:95116580-95117622:-	-0.122471	0.0314685
ENSG00000100697;SE:14:95091109-95091203:95091365-95093888:-	-0.0931511	0.032967
ENSG00000100697;SE:14:95140759-95141154:95141187-95141683:-	0.13213	0.032967
ENSG00000100796;SE:14:91465419-91466261:91466416-91470837:-	0.135114	0
ENSG00000100814;AF:14:20329373-20330526:20330888:20329373-20333254:20333303:-	-0.426839	0.027972
ENSG00000100814;AF:14:20329373-20330526:20330888:20329373-20333254:20333312:-	-0.266811	0.041958
ENSG00000100888;A5:14:21429335-21430801:21429335-21431811:-	-0.13873	0
ENSG00000100888;AF:14:21429335-21430801:21431708:21429335-21436901:21437244:-	-0.162296	0.022977
ENSG00000100888;AF:14:21431858-21437194:21437245:21431858-21456032:21456126:-	0.0927825	0.0473901
ENSG00000100888;AF:14:21431858-21437194:21437276:21431858-21456032:21456090:-	-0.197914	0.0315934
ENSG00000100888;RI:14:21430801:21431643-21431811:21431858:-	-0.0745046	0.0473901
ENSG00000100888;SE:14:21429335-21430801:21431643-21431811:-	0.0962095	0.0473901
ENSG00000100888;SE:14:21429335-21430801:21431858-21436901:-	-0.132892	0.0473901
ENSG00000100888;SE:14:21431858-21436901:21436965-21437194:-	0.150307	0.022977
ENSG00000100902;SE:14:35310895-35312863:35313059-35314361:+	-0.638186	0
ENSG00000100908;A3:14:24139789-24140889:24139614-24140889:-	0.158144	0.003996
ENSG00000100941;SE:14:39177484-39177593:39177687-39177841:+	-0.155325	0.000499501
ENSG00000100968;A5:14:24370594-24372441:24369670-24372441:+	0.107605	0.0499501
ENSG00000100968;A5:14:24376878-24377638:24376554-24377638:+	-0.301945	0.0174825
ENSG00000100968;AF:14:24368020:24368440-24369499:24369082:24369156-24369499:+	0.228726	0.0374625
ENSG00000100968;AF:14:24368020:24368440-24369499:24369167:24369376-24369499:+	0.272334	0.018315
ENSG00000100968;SE:14:24376101-24376294:24376554-24377638:+	0.215224	0.014985
ENSG00000100991;A3:20:35021356-35035123:35021332-35035123:-	0.0569089	0.0194805
ENSG00000101040;AF:20:47347926-47348017:47348072:47347926-47356657:47356706:-	0.24777	0.03996
ENSG00000101040;SE:20:47210897-47212642:47212725-47220258:-	0.186535	0.03996
ENSG00000101040;SE:20:47347926-47355450:47355520-47356657:-	0.125214	0.045288
ENSG00000101052;A5:20:43591054-43594693:43591029-43594693:+	0.0607069	0.0397103
ENSG00000101052;SE:20:43613976-43618243:43618353-43618940:+	0.0912663	0.0164835
ENSG00000101109;AF:20:44966474:44966603-44972078:44970542:44970605-44972078:+	-0.223944	0.003996
ENSG00000101109;AF:20:44966522:44966603-44972078:44970542:44970605-44972078:+	-0.176712	0.023976
ENSG00000101109;SE:20:45025130-45053086:45053180-45075018:+	0.100381	0.023976
ENSG00000101158;A5:20:58990232-58990910:58989988-58990910:+	0.0559827	0.048951
ENSG00000101158;A5:20:58993764-58994110:58993675-58994110:+	-0.0592204	0.048951
ENSG00000101158;RI:20:58993624:58993675-58994110:58994239:+	-0.301548	0.048951
ENSG00000101158;RI:20:58994642:58994824-58994926:58995133:+	-0.0517111	0.048951
ENSG00000101166;A3:20:59037299-59038466:59037280-59038466:-	0.0639974	0.0284715
ENSG00000101166;SE:20:59036760-59037191:59037280-59038466:-	-0.0385744	0.03996
ENSG00000101166;SE:20:59036760-59037191:59037299-59038466:-	0.0356933	0.03996
ENSG00000101181;AL:20:62199257-62200049:62200204:62199257-62200683:62202767:+	0.163424	0.014985
ENSG00000101181;SE:20:62183057-62188790:62188805-62193416:+	0.0836493	0.0362138
ENSG00000101190;AL:20:62841115:62842097-62854016:62845138:62846117-62854016:-	0.0913748	0.034965
ENSG00000101191;AF:20:62914406-62926439:62926503:62914406-62937796:62937952:-	-0.0782535	0.0499501
ENSG00000101246;A3:20:63707097-63707867:63707092-63707867:-	-0.252672	0.0194805
ENSG00000101246;AF:20:63707092-63707810:63707838:63707092-63707867:63707996:-	-0.139191	0.0194805
ENSG00000101246;SE:20:63700702-63701830:63701898-63702136:-	-0.204801	0.0236014
ENSG00000101246;SE:20:63700702-63701830:63701900-63702136:-	-0.122966	0.0194805
ENSG00000101247;SE:20:13798500-13801508:13801683-13808842:+	0.187718	0.0464535
ENSG00000101247;SE:20:13801683-13801818:13801873-13808842:+	0.0891785	0.0464535
ENSG00000101247;SE:20:13808902-13814418:13814515-13816463:+	0.163436	0.0464535
ENSG00000101346;SE:20:32208065-32210071:32210192-32215269:+	-0.0671769	0.012987
ENSG00000101413;SE:20:38040564-38048348:38048481-38057532:+	-0.170114	0.011988
ENSG00000101457;SE:20:45794017-45795345:45795443-45801074:+	-0.062148	0.036963
ENSG00000101473;A3:20:45843772-45844263:45843721-45844263:-	0.120413	0.0314685
ENSG00000101474;SE:20:24964022-24964375:24964398-24968892:-	0.057321	0.0154845
ENSG00000101624;A3:18:12699203-12699830:12699165-12699830:-	-0.198174	0.027972
ENSG00000101752;A3:18:21779685-21791335:21779685-21791374:+	0.0898147	0.00599401
ENSG00000101752;AF:18:21704957:21705123-21765772:21741320:21741812-21765772:+	0.0898147	0.00599401
ENSG00000101782;A5:18:23473626-23474948:23473483-23474948:+	-0.159423	0
ENSG00000101782;RI:18:23477006:23477086-23477179:23477268:+	0.0653094	0.044955
ENSG00000101782;SE:18:23466276-23467399:23467526-23473429:+	-0.085073	0.0224775
ENSG00000101843;RI:X:108087953:108087972-108088096:108088099:-	-0.10515	0.00799201
ENSG00000101871;A3:X:10449716-10454870:10449616-10454870:-	-0.0825567	0.0377622
ENSG00000101871;AF:X:10567603-10589587:10589909:10567603-10620290:10620419:-	-0.110713	0.0367133
ENSG00000101871;AF:X:10567603-10589587:10589909:10567603-10620290:10620585:-	-0.0764256	0.0377622
ENSG00000101871;AF:X:10567603-10589587:10589909:10567603-10677465:10677687:-	-0.160606	0.0367133
ENSG00000101871;AF:X:10567603-10620290:10620585:10567603-10677465:10677687:-	-0.0949166	0.0377622
ENSG00000101888;AF:X:109535781:109535977-109536937:109536664:109536815-109536937:+	-0.509232	0.002997
ENSG00000101901;AF:X:111681150:111681299-111682132:111681663:111681826-111682132:+	-0.32643	0.032967
ENSG00000101901;AF:X:111681179:111681424-111682132:111681663:111681826-111682132:+	-0.373135	0.0164835
ENSG00000101901;AF:X:111681189:111681299-111682132:111681663:111681826-111682132:+	-0.297576	0.032967
ENSG00000101901;AL:X:111685103-111687887:111688132:111685103-111713225:111713261:+	-0.292839	0.0247253
ENSG00000101901;AL:X:111685103-111687887:111688254:111685103-111713225:111713261:+	-0.553129	0.0164835
ENSG00000101901;AL:X:111685103-111687887:111690172:111685103-111713225:111713261:+	-0.373999	0.0247253
ENSG00000101911;A3:X:12809332-12810022:12809332-12810084:+	-0.0462449	0.047952
ENSG00000101911;A5:X:12799399-12809234:12799390-12809234:+	0.044407	0.047952
ENSG00000101966;AF:X:123859764:123859905-123888619:123860195:123860293-123888619:+	-0.153108	0.0207792
ENSG00000101966;AF:X:123859764:123859905-123888619:123860454:123860545-123888619:+	-0.28107	0.015984
ENSG00000101966;AF:X:123859878:123859905-123885631:123860027:123860293-123885631:+	-0.348833	0.015984
ENSG00000101966;AF:X:123860195:123860293-123888619:123860454:123860545-123888619:+	-0.148211	0.025308
ENSG00000101966;MX:X:123859905-123860167:123860293-123888619:123859905-123885631:123886539-123888619:+	0.20298	0.0207792
ENSG00000101966;SE:X:123859905-123860167:123860293-123888619:+	0.180913	0.026973
ENSG00000101966;SE:X:123860293-123885631:123886539-123888619:+	-0.16654	0.018648
ENSG00000101966;SE:X:123860545-123885631:123886539-123888619:+	-0.194687	0.026973
ENSG00000101966;SE:X:123888718-123891238:123891316-123892731:+	-0.0677625	0.047064
ENSG00000101972;AF:X:123960519:123960866-124021367:123961738:123961856-124021367:+	0.590871	0
ENSG00000101972;AF:X:123960519:123960866-124021367:123961739:123961856-124021367:+	0.197261	0
ENSG00000101972;AF:X:123960519:123960866-124021367:123962094:123962106-124021367:+	0.0875383	0.0438024
ENSG00000101972;AF:X:123960519:123960866-124022531:123961718:123961856-124022531:+	0.0738654	0.033744
ENSG00000101972;AF:X:123960519:123960866-124022531:123963170:123963401-124022531:+	-0.178293	0.0395438
ENSG00000101972;AF:X:123960560:123960866-124022531:123961718:123961856-124022531:+	0.445491	0
ENSG00000101972;AF:X:123960560:123960866-124022531:123961739:123961856-124022531:+	0.0504629	0.0474525
ENSG00000101972;AF:X:123960560:123960866-124022531:123962033:123962106-124022531:+	0.170009	0
ENSG00000101972;AF:X:123961718:123961856-124022531:123962033:123962106-124022531:+	-0.0815546	0.0216926
ENSG00000101972;AF:X:123961718:123961856-124022531:123963170:123963401-124022531:+	-0.0802979	0.037962
ENSG00000101972;AF:X:123961739:123961856-124022531:123963170:123963401-124022531:+	-0.310958	0.0216926
ENSG00000101972;AF:X:123962033:123962106-124022531:123963170:123963401-124022531:+	-0.152852	0.033744
ENSG00000101972;SE:X:123960866-124021367:124021431-124022531:+	-0.121371	0.0113886
ENSG00000101972;SE:X:123961856-124021367:124021431-124022531:+	-0.0627073	0.037962
ENSG00000101974;A3:X:139762106-139763316:139762097-139763316:-	-0.05494	0.047952
ENSG00000101974;AF:X:139826823-139832154:139832288:139826823-139932016:139933070:-	-0.0707698	0.047952
ENSG00000101974;AF:X:139826823-139832154:139832288:139826823-139945200:139945276:-	-0.194707	0.011988
ENSG00000101974;AF:X:139826823-139932016:139933070:139826823-139945200:139945276:-	-0.147452	0.0123626
ENSG00000101974;SE:X:139728962-139731651:139731755-139737916:-	-0.186746	0.011988
ENSG00000101974;SE:X:139731755-139732435:139732525-139737916:-	0.139276	0.011988
ENSG00000102034;AF:X:130081539-130110325:130110495:130081539-130110620:130110716:-	0.244011	0.001998
ENSG00000102038;SE:X:129492093-129493040:129493075-129496750:-	-0.0969982	0.0314685
ENSG00000102103;SE:X:48902042-48902233:48902517-48902732:+	-0.122615	0
ENSG00000102316;AF:X:54807747:54807802-54809303:54808338:54808433-54809303:+	0.133002	0.044955
ENSG00000102316;AF:X:54807755:54807802-54809303:54809110:54809223-54809303:+	0.358617	0.02997
ENSG00000102384;A5:X:101098248-101098444:101098234-101098444:+	-0.070113	0.036963
ENSG00000102384;MX:X:101098539-101098712:101098843-101101058:101098539-101099809:101100065-101101058:+	0.070113	0.036963
ENSG00000102390;SE:X:76175613-76176881:76176992-76177616:+	-0.0963058	0.018981
ENSG00000102393;SE:X:101400757-101401233:101401347-101401632:-	0.0809254	0.01998
ENSG00000102471;SE:13:79539775-79543558:79543682-79548328:+	-0.152751	0.00599401
ENSG00000102471;SE:13:79539775-79543618:79543682-79548328:+	-0.147236	0.00599401
ENSG00000102531;A5:13:49191120-49191209:49191109-49191209:+	-0.100058	0.0424575
ENSG00000102531;AF:13:48975912:48976177-49006152:48976673:48976917-49006152:+	-0.370184	0.0174825
ENSG00000102580;SE:13:95725252-95757644:95757796-95760040:+	-0.080888	0.0134865
ENSG00000102898;AF:16:67846935:67846985-67865102:67847211:67847566-67865102:+	-0.0894123	0.0499501
ENSG00000102900;AF:16:56730118:56730211-56748234:56747911:56747953-56748234:+	0.50996	0.014985
ENSG00000102908;A3:16:69677335-69684887:69677335-69684890:+	-0.250105	0.0104895
ENSG00000102908;SE:16:69655799-69659727:69659899-69669977:+	-0.246404	0.0104895
ENSG00000102935;AF:16:49789546-49822670:49822738:49789546-49855735:49856135:-	-0.226757	0.0184815
ENSG00000102978;SE:16:57463078-57463656:57464055-57465953:+	0.0303163	0.0494505
ENSG00000102984;AF:16:71883273-71883423:71883487:71883273-71883908:71884190:-	0.24225	0.03996
ENSG00000102984;AF:16:71883273-71883423:71883487:71883273-71894889:71895336:-	0.311785	0.03996
ENSG00000102984;SE:16:71864242-71864903:71865048-71867893:-	-0.256712	0.0499501
ENSG00000103061;A3:16:68302509-68304026:68302501-68304026:-	0.132541	0.0144855
ENSG00000103061;AL:16:68284503:68284695-68302381:68298035:68301405-68302381:-	0.154711	0.0144855
ENSG00000103194;SE:16:84733503-84740309:84740369-84758716:+	0.188208	0.00799201
ENSG00000103194;SE:16:84740369-84744633:84745673-84758716:+	-0.182265	0.00799201
ENSG00000103226;SE:16:16243261-16245068:16245174-16247395:+	-0.124538	0.0024975
ENSG00000103257;AF:16:87851849-87863590:87863639:87851849-87868885:87869488:-	-0.0537023	0.0154845
ENSG00000103342;A3:16:11896785-11897840:11896782-11897840:-	-0.0666642	0.0374625
ENSG00000103342;AF:16:11898035-11915369:11915920:11898035-11916042:11916082:-	-0.0973389	0.0374625
ENSG00000103343;AL:16:3404648-3404909:3405043:3404648-3408321:3409370:+	0.200881	0.0172328
ENSG00000103343;AL:16:3404648-3404909:3405079:3404648-3408321:3408973:+	0.2907	0.0172328
ENSG00000103353;A5:16:23557767-23557950:23557745-23557950:+	0.0715683	0.00799201
ENSG00000103363;SE:16:2772102-2775451:2775556-2776993:-	0.0410309	0.031968
ENSG00000103429;AL:16:14648592-14649804:14650589:14648592-14655066:14655171:+	-0.140033	0.0497835
ENSG00000103429;SE:16:14644609-14655066:14655210-14661892:+	-0.258507	0.0454545
ENSG00000103429;SE:16:14648592-14649804:14649973-14655066:+	-0.0902452	0.0454545
ENSG00000103479;AF:16:53434420:53434796-53439016:53435619:53435744-53439016:+	-0.167225	0.035964
ENSG00000103495;AF:16:29806648:29806893-29808230:29807775:29807828-29808230:+	-0.217282	0.01998
ENSG00000103495;AF:16:29807775:29807828-29808230:29807929:29808013-29808230:+	0.16909	0.0333
ENSG00000103495;AL:16:29808741-29809540:29809693:29808741-29810077:29811164:+	0.330596	0.01998
ENSG00000103540;SE:16:19524088-19525719:19525861-19527867:+	-0.177399	0.0424575
ENSG00000103549;A5:16:30762360-30762475:30762051-30762475:+	-0.210822	0.00499501
ENSG00000103549;AF:16:30761745:30762051-30762475:30762289:30762398-30762475:+	0.234221	0
ENSG00000103549;AF:16:30761745:30762051-30762475:30762336:30762360-30762475:+	0.211226	0.00832501
ENSG00000103550;AF:16:19715037-19717351:19718131:19715037-19718158:19718234:-	0.14619	0.0134865
ENSG00000103550;AF:16:19715037-19717351:19718131:19715037-19718158:19718235:-	0.10459	0.0254745
ENSG00000103769;SE:15:65877955-65879725:65879751-65887701:+	0.0755132	0.031968
ENSG00000104131;SE:15:44554667-44557489:44557650-44560249:+	-0.053028	0.0304695
ENSG00000104267;SE:8:85465469-85473693:85473811-85474324:+	-0.0648994	0.023976
ENSG00000104290;SE:8:28494343-28499933:28499978-28502670:+	-0.0785713	0.0464535
ENSG00000104312;SE:8:89758233-89762829:89762982-89765341:+	-0.123375	0.018981
ENSG00000104331;SE:8:56966352-56967110:56967218-56978050:-	0.159139	0.000499501
ENSG00000104365;MX:8:42271469-42272083:42272205-42290156:42271469-42288634:42288728-42290156:+	0.301892	0.03996
ENSG00000104365;SE:8:42271469-42272083:42272205-42288634:+	0.222691	0.03996
ENSG00000104381;A5:8:74351466-74360137:74351321-74360137:+	-0.228373	0.015984
ENSG00000104408;SE:8:108240075-108241799:108241913-108248613:-	-0.0533901	0.041958
ENSG00000104442;SE:8:65605538-65613244:65613433-65622263:-	-0.105639	0.021978
ENSG00000104517;A3:8:102265278-102266947:102265275-102266947:-	-0.0870568	0.038961
ENSG00000104517;A3:8:102342684-102345396:102342666-102345396:-	-0.119846	0.038961
ENSG00000104529;A3:8:143592797-143597348:143592660-143597348:-	-0.166658	0.0318432
ENSG00000104529;A3:8:143592893-143597348:143592797-143597348:-	0.338827	0
ENSG00000104529;A3:8:143592942-143597348:143592797-143597348:-	0.22095	0.0254745
ENSG00000104529;A3:8:143592942-143597348:143592893-143597348:-	-0.353832	0.016983
ENSG00000104529;A5:8:143586852-143592647:143586852-143592715:-	-0.321592	0
ENSG00000104529;AF:8:143586849-143588828:143589316:143586849-143597348:143597399:-	0.243768	0
ENSG00000104529;AF:8:143586849-143588828:143589316:143586849-143597348:143597744:-	0.174294	0.016983
ENSG00000104529;AF:8:143586852-143588991:143589222:143586852-143596879:143597388:-	0.204181	0.00727844
ENSG00000104529;AF:8:143586852-143588991:143589222:143586852-143597348:143597387:-	0.230262	0.00727844
ENSG00000104529;AF:8:143586852-143588991:143589222:143586852-143597348:143597413:-	0.0874784	0.016983
ENSG00000104529;AF:8:143586852-143588991:143589222:143586852-143597348:143597425:-	0.0976849	0.016983
ENSG00000104529;AF:8:143586852-143588991:143589222:143586852-143597348:143597679:-	0.272385	0
ENSG00000104529;AF:8:143586852-143588991:143590460:143586852-143597348:143597679:-	0.091829	0.045288
ENSG00000104529;AF:8:143586852-143596088:143596754:143586852-143597348:143597387:-	0.139178	0.016983
ENSG00000104529;AF:8:143586852-143596088:143596754:143586852-143597348:143597679:-	0.174453	0.00727844
ENSG00000104529;MX:8:143586852-143592647:143592797-143597348:143586852-143593893:143594071-143597348:-	-0.198615	0.0254745
ENSG00000104529;MX:8:143590081-143590608:143590738-143597348:143590081-143592647:143592893-143597348:-	-0.207597	0.0318432
ENSG00000104529;SE:8:143586852-143588991:143590081-143592647:-	0.181571	0.032967
ENSG00000104613;AF:8:19823895:19824044-19826426:19824664:19824972-19826426:+	0.503077	0.00549451
ENSG00000104613;SE:8:19824044-19824803:19824972-19826426:+	-0.20788	0.00824176
ENSG00000104643;AF:8:11284416:11285070-11295194:11285094:11285316-11295194:+	-0.179127	0.041958
ENSG00000104812;A3:19:48991538-48992995:48991483-48992995:-	0.0842858	0.01998
ENSG00000104824;A5:19:38847434-38849700:38847434-38849871:-	-0.211475	0
ENSG00000104824;AF:19:38847434-38849308:38849368:38847434-38849871:38849940:-	-0.232776	0
ENSG00000104824;AF:19:38847434-38849308:38849368:38847434-38851068:38851155:-	0.245833	0
ENSG00000104824;AF:19:38847434-38849308:38849368:38847434-38852296:38852325:-	-0.244747	0
ENSG00000104824;AF:19:38847434-38849308:38849368:38847434-38852296:38852347:-	-0.500906	0
ENSG00000104824;AF:19:38847434-38849700:38850333:38847434-38851068:38851155:-	0.233683	0
ENSG00000104824;AF:19:38847434-38849700:38850333:38847434-38852296:38852325:-	-0.18018	0.00142714
ENSG00000104824;AF:19:38847434-38849700:38850333:38847434-38852296:38852347:-	-0.446249	0
ENSG00000104824;AF:19:38847434-38849871:38849940:38847434-38851068:38851155:-	0.45033	0
ENSG00000104824;AF:19:38847434-38849871:38849940:38847434-38852296:38852325:-	-0.24093	0
ENSG00000104824;AF:19:38847434-38849871:38849940:38847434-38852296:38852338:-	0.067826	0.00686813
ENSG00000104824;AF:19:38847434-38849871:38849940:38847434-38852296:38852347:-	-0.348374	0
ENSG00000104824;AF:19:38847434-38851068:38851155:38847434-38852296:38852325:-	-0.316867	0.000832501
ENSG00000104824;AF:19:38847434-38851068:38851155:38847434-38852296:38852338:-	-0.108174	0.00142714
ENSG00000104824;AF:19:38847434-38851068:38851155:38847434-38852296:38852347:-	-0.651268	0
ENSG00000104824;SE:19:38840559-38841613:38841682-38843842:-	0.0899629	0.001998
ENSG00000104852;A5:19:49102185-49104634:49102173-49104634:+	-0.123395	0.00499501
ENSG00000104859;A5:19:45068058-45068420:45068054-45068420:+	0.172635	0.015984
ENSG00000104872;A3:19:49450939-49451485:49450848-49451485:-	0.12318	0.012987
ENSG00000104872;SE:19:49447908-49448001:49448062-49449475:-	-0.148677	0.012987
ENSG00000104885;A3:19:2189795-2191012:2189795-2191084:+	-0.0793595	0.0487013
ENSG00000104885;SE:19:2185929-2188197:2188289-2189732:+	0.0786462	0.0487013
ENSG00000104889;SE:19:12807079-12807206:12807329-12807419:+	-0.0554156	0.043956
ENSG00000104904;AF:19:2269509:2269744-2271782:2271362:2271530-2271782:+	0.04895	0.02997
ENSG00000104904;RI:19:2271385:2271442-2271444:2271530:+	0.0836539	0.00674326
ENSG00000104904;SE:19:2269744-2271385:2271530-2271782:+	-0.125415	0.0044955
ENSG00000104915;A5:19:13144671-13144764:13144671-13144768:-	0.0906857	0.0404595
ENSG00000104915;RI:19:13144062:13144486-13144577:13144671:-	0.110572	0.0404595
ENSG00000104964;AF:19:3061257-3062174:3062190:3061257-3062700:3063107:-	0.158871	0.01998
ENSG00000105011;SE:19:14121708-14126122:14126237-14136348:-	-0.067776	0.027972
ENSG00000105127;AF:19:15377014-15379026:15379161:15377014-15379713:15379798:-	-0.165576	0.035964
ENSG00000105127;SE:19:15373340-15373786:15374065-15374603:-	-0.137725	0.015984
ENSG00000105193;A5:19:39433418-39433494:39433418-39433518:-	-0.586595	0
ENSG00000105323;AF:19:41262496:41262582-41268223:41262662:41263016-41268223:+	0.165002	0.00532801
ENSG00000105323;AF:19:41262519:41262582-41268223:41264847:41265121-41268223:+	-0.447184	0
ENSG00000105323;AF:19:41262519:41262582-41268223:41265101:41265121-41268223:+	-0.40626	0.00532801
ENSG00000105323;AF:19:41262519:41262582-41268223:41265122:41265343-41268223:+	-0.436304	0.00342515
ENSG00000105323;AF:19:41262662:41263016-41268223:41264331:41264798-41268223:+	-0.16362	0
ENSG00000105323;AF:19:41262662:41263016-41268223:41264411:41264692-41268223:+	-0.226996	0
ENSG00000105323;AF:19:41262662:41263016-41268223:41264847:41265121-41268223:+	-0.252367	0
ENSG00000105323;AF:19:41262662:41263016-41268223:41265079:41265167-41268223:+	-0.112863	0.0435928
ENSG00000105323;AF:19:41262662:41263016-41268223:41265101:41265121-41268223:+	-0.211285	0.00342515
ENSG00000105323;AF:19:41262662:41263016-41268223:41265122:41265343-41268223:+	-0.255856	0.00342515
ENSG00000105323;SE:19:41304261-41305646:41305867-41306449:+	-0.0814957	0.0287712
ENSG00000105325;A3:19:3532095-3532417:3532095-3532577:+	-0.0559696	0.035964
ENSG00000105325;RI:19:3526120:3526183-3526259:3526386:+	0.0656353	0.035964
ENSG00000105372;AF:19:41860255:41860289-41860775:41860446:41860494-41860775:+	0.0515681	0.047952
ENSG00000105373;AF:19:47745522:47745783-47746967:47745891:47746029-47746967:+	-0.0728255	0.033966
ENSG00000105373;AF:19:47745551:47745783-47746967:47745891:47746029-47746967:+	-0.322967	0
ENSG00000105393;A3:19:17274185-17275777:17274185-17275789:+	0.36702	0.0224775
ENSG00000105393;SE:19:17271655-17273904:17274024-17276495:+	0.288293	0.0224775
ENSG00000105402;SE:19:47495596-47500633:47500749-47514843:-	0.216161	0.034965
ENSG00000105429;SE:19:42344833-42348272:42348472-42349499:+	0.0713612	0.0384615
ENSG00000105429;SE:19:42370831-42371350:42371482-42375507:+	-0.0576279	0.0384615
ENSG00000105483;AF:19:48241063-48249523:48249614:48241063-48249751:48249816:-	-0.487402	0.00999001
ENSG00000105483;AL:19:48234472:48234543-48240962:48238336:48238532-48240962:-	0.438657	0
ENSG00000105483;AL:19:48234472:48234543-48240962:48238475:48238532-48240962:-	0.656332	0.00499501
ENSG00000105483;SE:19:48215384-48218871:48219012-48221730:-	-0.183987	0.021645
ENSG00000105483;SE:19:48234543-48238383:48238532-48240962:-	-0.235974	0.00999001
ENSG00000105483;SE:19:48241063-48249523:48249633-48249751:-	-0.200649	0.00999001
ENSG00000105514;AF:19:11337460-11339469:11339668:11337460-11346127:11346270:-	-0.0916856	0.0244755
ENSG00000105576;AF:19:12720990-12722134:12722355:12720990-12723249:12723613:-	0.172926	0.00849151
ENSG00000105576;AF:19:12720990-12722477:12722525:12720990-12723249:12723613:-	0.2579	0.00849151
ENSG00000105576;AF:19:12720990-12722477:12722537:12720990-12723249:12723613:-	0.264802	0.0191059
ENSG00000105576;AF:19:12720990-12722477:12722572:12720990-12723249:12723613:-	0.197904	0.016983
ENSG00000105619;AF:19:54114700-54115040:54115074:54114700-54115247:54115675:-	-0.114903	0.0274725
ENSG00000105640;AF:19:17859932:17859974-17861293:17860125:17860314-17861293:+	0.0604828	0.014985
ENSG00000105640;RI:19:17861293:17861307-17861425:17861472:+	-0.105004	0
ENSG00000105677;SE:19:35546585-35546672:35547029-35547119:+	0.332102	0.010989
ENSG00000105705;A3:19:19303912-19305849:19303847-19305849:-	0.149053	0.027972
ENSG00000105705;A3:19:19304043-19305849:19303912-19305849:-	-0.266884	0.027972
ENSG00000105726;A3:19:19654144-19654543:19654074-19654543:-	-0.156047	0.024975
ENSG00000105808;A3:7:102596129-102599860:102596107-102599860:-	-0.315171	0.00899101
ENSG00000105810;AF:7:92833690-92833873:92833917:92833690-92836478:92836594:-	-0.0838904	0.0404595
ENSG00000105819;A3:7:103300307-103303842:103300307-103303986:+	-0.134632	0.0034965
ENSG00000105819;SE:7:103304490-103307596:103307708-103308952:+	-0.134632	0.0034965
ENSG00000105821;RI:7:103322511:103322632-103322703:103322794:-	0.0769927	0.0474525
ENSG00000105821;SE:7:103326684-103327332:103327378-103327656:-	0.0666128	0.0474525
ENSG00000105856;A5:7:107169185-107179879:107169027-107179879:+	0.135697	0.044955
ENSG00000105968;MX:7:44835658-44840899:44841012-44847969:44835658-44843277:44843354-44847969:-	0.202501	0.023976
ENSG00000106009;SE:7:2543962-2544909:2545056-2547324:-	-0.0926032	0.0474525
ENSG00000106089;SE:7:73709122-73716581:73716734-73719602:-	-0.137802	0.0484515
ENSG00000106211;AF:7:76302544:76303076-76303802:76303577:76303727-76303802:+	0.112231	0.000999001
ENSG00000106245;A3:7:99409004-99410034:99409004-99410037:+	-0.0614863	0.0474525
ENSG00000106261;AF:7:100015581:100015726-100023419:100016822:100016930-100023419:+	-0.147976	0.001998
ENSG00000106261;RI:7:100023419:100023461-100023552:100023932:+	-0.182448	0.001998
ENSG00000106261;SE:7:100015726-100019231:100019349-100023419:+	0.182448	0.001998
ENSG00000106399;AF:7:7639144-7639905:7640026:7639144-7640723:7640816:-	0.118078	0.014985
ENSG00000106610;RI:7:67308577:67308652-67308935:67309139:+	-0.165983	0.0262238
ENSG00000106610;SE:7:67306083-67308577:67308652-67308935:+	0.219063	0.017982
ENSG00000106682;AF:7:74174245:74174442-74187611:74183822:74183921-74187611:+	-0.0779268	0.0474525
ENSG00000106723;SE:9:88448989-88462496:88462749-88468372:+	-0.081585	0.03996
ENSG00000106771;A5:9:109064567-109073248:109064567-109073356:-	0.0975292	0.017982
ENSG00000106771;SE:9:109080943-109085997:109086020-109087173:-	-0.0769073	0.017982
ENSG00000106829;SE:9:79704902-79705889:79705942-79708118:+	0.232459	0.040959
ENSG00000106829;SE:9:79705942-79706747:79706899-79708118:+	-0.104739	0.040959
ENSG00000106992;A3:9:127868512-127871823:127868475-127871823:-	-0.0479465	0.0472028
ENSG00000106992;A3:9:127873180-127874611:127873061-127874611:-	0.0633798	0.0472028
ENSG00000106992;AF:9:127871939-127872690:127872713:127871939-127873026:127873054:-	0.0739399	0.0472028
ENSG00000106992;AF:9:127874649-127874877:127875007:127874649-127877623:127877671:-	-0.0850356	0.0472028
ENSG00000107130;AF:9:130172578:130172727-130200958:130200432:130200611-130200958:+	-0.128695	0.00899101
ENSG00000107371;AF:9:37784063-37784384:37784713:37784063-37784721:37784745:-	0.218926	0.01998
ENSG00000107371;AF:9:37784063-37784384:37784713:37784063-37784721:37785057:-	0.166726	0.021312
ENSG00000107371;AF:9:37784063-37784384:37784713:37784063-37784721:37785064:-	0.108787	0.03996
ENSG00000107371;AF:9:37784063-37784384:37784713:37784063-37800667:37800709:-	0.10628	0.03996
ENSG00000107371;AL:9:37780588:37780880-37783914:37781804:37782137-37783914:-	0.290523	0.01998
ENSG00000107669;AF:10:121924329-121927844:121927938:121924329-121928347:121928462:-	-0.0929146	0.0499501
ENSG00000107669;AF:10:121924329-121927844:121928036:121924329-121928347:121928462:-	-0.195833	0.041958
ENSG00000107669;AL:10:121740421:121743858-121790169:121782494:121782699-121790169:-	-0.225486	0.0499501
ENSG00000107669;AL:10:121740424:121743858-121790169:121782494:121782699-121790169:-	-0.215643	0.041958
ENSG00000107669;AL:10:121743195:121743858-121790169:121782494:121782699-121790169:-	-0.123292	0.0499501
ENSG00000107669;MX:10:121870038-121898841:121898969-121902391:121870038-121899866:121899994-121902391:-	-0.091359	0.0499501
ENSG00000107771;AF:10:84424947:84425048-84425731:84425182:84425226-84425731:+	0.215899	0.038961
ENSG00000107798;AF:10:89247649-89251737:89252058:89247649-89342611:89342704:-	-0.0449746	0.041958
ENSG00000107815;A3:10:100989453-100989644:100989453-100989706:+	-0.135782	0.02997
ENSG00000107815;A5:10:100990663-100990869:100990543-100990869:+	0.0861766	0.0374625
ENSG00000107815;RI:10:100989644:100989676-100989775:100989884:+	-0.0825483	0.037962
ENSG00000107897;AF:10:27240484-27240674:27240815:27240484-27242059:27242088:-	-0.267357	0.0287213
ENSG00000107897;AF:10:27240484-27240674:27240815:27240484-27242059:27242130:-	-0.284226	0.01998
ENSG00000107937;AF:10:988019:988527-992489:988706:988948-992489:+	-0.10104	0.003996
ENSG00000107937;RI:10:996106:996242-997208:997308:+	0.0544593	0.024642
ENSG00000107937;SE:10:992659-995929:996032-996106:+	-0.0544593	0.024642
ENSG00000107949;AL:10:125833946-125836104:125836553:125833946-125841255:125842805:+	0.107703	0.003996
ENSG00000107949;SE:10:125827638-125830562:125830651-125831420:+	-0.0360581	0.0284715
ENSG00000108021;AF:10:5684942:5685175-5709530:5699448:5699737-5709530:+	-0.126729	0.020979
ENSG00000108021;AF:10:5692816:5692918-5709530:5699448:5699737-5709530:+	-0.103076	0.020979
ENSG00000108021;SE:10:5712918-5714135:5714207-5717659:+	-0.110186	0.020979
ENSG00000108021;SE:10:5714207-5717659:5717750-5720544:+	-0.112212	0.020979
ENSG00000108021;SE:10:5731203-5735304:5735546-5739618:+	-0.0708671	0.0275724
ENSG00000108064;SE:10:58388819-58390765:58390860-58394358:+	-0.0848225	0.00599401
ENSG00000108256;SE:17:29267530-29285992:29287716-29293783:-	-0.101226	0.0024975
ENSG00000108312;AF:17:44218296-44219009:44219121:44218296-44219445:44219498:-	-0.098159	0.023976
ENSG00000108312;AF:17:44218296-44219009:44219121:44218296-44220740:44220854:-	-0.103908	0.0255744
ENSG00000108312;AF:17:44218296-44219009:44219121:44218296-44220740:44220963:-	-0.108961	0.0255744
ENSG00000108312;AF:17:44218296-44219445:44219750:44218296-44220740:44220854:-	-0.247796	0.0255744
ENSG00000108312;AF:17:44218296-44219445:44219750:44218296-44220740:44220963:-	-0.127263	0.0255744
ENSG00000108349;RI:17:40163481:40163602-40163886:40164166:+	-0.145345	0
ENSG00000108370;SE:17:65101042-65101207:65101296-65110716:+	0.161198	0.026973
ENSG00000108384;A5:17:58693650-58694931:58692632-58694931:+	0.327834	0.024975
ENSG00000108384;AF:17:58692663:58692788-58696693:58695148:58695189-58696693:+	0.260711	0.024975
ENSG00000108406;A5:17:59565783-59566627:59565723-59566627:+	0.0628139	0.0188811
ENSG00000108406;A5:17:59566794-59573116:59566709-59573116:+	0.26911	0.0112388
ENSG00000108406;MX:17:59565783-59566627:59566709-59573116:59565783-59570518:59570663-59573116:+	-0.191768	0.0188811
ENSG00000108406;SE:17:59565783-59566627:59566794-59570518:+	-0.0739347	0.0188811
ENSG00000108406;SE:17:59566794-59570518:59570663-59573116:+	-0.121297	0.0112388
ENSG00000108423;SE:17:59886230-59890831:59891041-59892697:-	-0.189538	0.014985
ENSG00000108433;AL:17:46938704-46940555:46941143:46938704-46966534:46967000:+	0.325624	0.028971
ENSG00000108506;A5:17:61926662-61927654:61926662-61927922:-	0.119196	0.033966
ENSG00000108506;AF:17:61926662-61927271:61927426:61926662-61927654:61927991:-	0.191088	0.014652
ENSG00000108506;AF:17:61926662-61927271:61927426:61926662-61927922:61927982:-	0.435269	0.011988
ENSG00000108506;AF:17:61926662-61927271:61927426:61926662-61927935:61928016:-	0.270993	0.014652
ENSG00000108561;AF:17:5438273-5438492:5438767:5438273-5448756:5448830:-	-0.090952	0.024975
ENSG00000108561;AF:17:5438273-5438709:5438778:5438273-5448756:5448830:-	-0.0507679	0.0164835
ENSG00000108561;AF:17:5438273-5438842:5439155:5438273-5448756:5448830:-	-0.0755407	0.00899101
ENSG00000108582;SE:17:30446020-30449553:30449748-30451711:+	-0.0908054	0.014985
ENSG00000108592;SE:17:63821843-63821984:63822168-63823817:-	-0.0877915	0.023976
ENSG00000108641;A3:17:19343550-19343790:19343495-19343790:-	-0.462073	0
ENSG00000108654;A5:17:64504842-64506076:64504842-64506514:-	-0.189877	0
ENSG00000108654;AF:17:64504842-64505041:64505281:64504842-64506514:64506626:-	-0.211691	0.02997
ENSG00000108654;AF:17:64504842-64505439:64505596:64504842-64506514:64506626:-	-0.256219	0.02997
ENSG00000108773;A5:17:42118403-42119054:42118403-42119245:-	0.0797393	0.02997
ENSG00000108774;A5:17:42130590-42154889:42130590-42154893:-	0.0804385	0.035964
ENSG00000108774;MX:17:42130590-42131607:42131822-42154893:42130590-42137762:42137878-42154893:-	0.190848	0.035964
ENSG00000108784;AF:17:42536530:42536655-42538339:42536938:42537545-42538339:+	0.227638	0.025974
ENSG00000108784;AL:17:42538755-42540950:42541093:42538755-42543028:42544161:+	-0.21126	0.038961
ENSG00000108784;SE:17:42536655-42537398:42537545-42538339:+	-0.112386	0.025974
ENSG00000108784;SE:17:42538755-42540950:42541206-42543028:+	-0.116042	0.025974
ENSG00000108788;SE:17:42567655-42568470:42568559-42568837:+	-0.134216	0.034965
ENSG00000108819;A3:17:50140359-50141269:50140228-50141269:-	0.0716208	0.014985
ENSG00000108828;AF:17:43018799-43019454:43019555:43018799-43020143:43020273:-	0.336399	0.024975
ENSG00000108946;AF:17:68512032:68512142-68515394:68512450:68512548-68515394:+	0.104303	0.0344655
ENSG00000108946;AF:17:68512426:68512548-68515394:68512882:68512978-68515394:+	-0.156966	0.0344655
ENSG00000108946;AF:17:68512450:68512548-68515394:68512882:68512978-68515394:+	-0.264175	0
ENSG00000108946;AF:17:68512450:68512548-68515394:68512921:68513271-68515394:+	-0.273926	0.0344655
ENSG00000108961;A3:17:8289414-8289503:8289414-8289813:+	0.123971	0.0157343
ENSG00000108961;RI:17:8289258:8289414-8289813:8290092:+	0.164946	0.0157343
ENSG00000109113;A3:17:28715276-28715456:28715214-28715456:-	-0.13749	0
ENSG00000109133;RI:4:41935129:41935262-41935467:41935529:+	0.106016	0.00999001
ENSG00000109133;RI:4:41935129:41935310-41935467:41935529:+	0.126598	0.00999001
ENSG00000109133;SE:4:41938696-41939196:41939383-41943747:+	-0.0738045	0.021645
ENSG00000109171;RI:4:48382568:48382639-48382728:48382927:+	-0.175237	0.0112388
ENSG00000109171;SE:4:48383784-48387366:48387466-48394576:+	0.198828	0.0112388
ENSG00000109180;A5:4:48831496-48832620:48831249-48832620:+	0.162975	0
ENSG00000109180;AF:4:48831065:48831249-48832620:48831306:48831531-48832620:+	-0.10724	0.0337163
ENSG00000109180;AF:4:48831065:48831249-48832620:48831342:48831398-48832620:+	-0.118406	0.0337163
ENSG00000109180;SE:4:48831249-48832620:48832682-48833401:+	-0.117695	0.0337163
ENSG00000109184;AF:4:51843063:51843267-51863437:51843579:51843742-51863437:+	-0.199017	0.041958
ENSG00000109381;AL:4:139028112:139028349-139060324:139057220:139059607-139060324:-	0.320508	0.0023976
ENSG00000109381;AL:4:139028112:139028349-139060324:139057717:139059607-139060324:-	0.420565	0.000999001
ENSG00000109381;AL:4:139028112:139028349-139060324:139057855:139059607-139060324:-	0.275088	0.00224775
ENSG00000109381;AL:4:139028112:139028349-139060324:139058719:139059607-139060324:-	0.401859	0
ENSG00000109381;SE:4:139062057-139067684:139067770-139071866:-	-0.212619	0.000999001
ENSG00000109674;SE:4:177310109-177322459:177322580-177335688:+	-0.109825	0.0104895
ENSG00000109685;SE:4:1935262-1938451:1938532-1939654:+	-0.129236	0
ENSG00000109762;A5:4:185264610-185266969:185264498-185266969:+	-0.0756527	0.049284
ENSG00000109762;AF:4:185204237:185204467-185247294:185210079:185210255-185247294:+	0.130466	0.035964
ENSG00000109762;SE:4:185346650-185351445:185351609-185353485:+	-0.203851	0.015984
ENSG00000109775;A3:4:185415867-185418441:185415815-185418441:-	-0.134329	0.02997
ENSG00000109814;AF:4:39521519-39527283:39527437:39521519-39527799:39527900:-	0.248096	0.0454545
ENSG00000109814;SE:4:39510550-39510661:39510861-39514083:-	-0.126554	0.0357143
ENSG00000109814;SE:4:39521519-39527053:39527119-39527283:-	0.163218	0.0357143
ENSG00000109920;AL:11:47724504:47724778-47731374:47729968:47730190-47731374:-	0.24211	0.041958
ENSG00000109920;MX:11:47753102-47754528:47754664-47767069:47753102-47765270:47765362-47767069:-	-0.189408	0.0427073
ENSG00000109920;SE:11:47720086-47722976:47723316-47724028:-	-0.113631	0.0427073
ENSG00000109920;SE:11:47753102-47754528:47754664-47765270:-	-0.0858284	0.0427073
ENSG00000109971;A3:11:123060028-123060116:123059762-123060116:-	-0.0393492	0.0253593
ENSG00000109971;A3:11:123060798-123061120:123060675-123061120:-	-0.0335313	0.02997
ENSG00000109971;AF:11:123061329-123061452:123061483:123061329-123062064:123062139:-	0.0741314	0.01332
ENSG00000109971;AF:11:123061329-123061452:123061483:123061329-123062064:123062207:-	0.231874	0.00599401
ENSG00000109971;AF:11:123061329-123061452:123061483:123061329-123062064:123062335:-	0.589534	0
ENSG00000109971;AF:11:123061329-123061452:123061483:123061329-123062347:123062669:-	0.114201	0.0262238
ENSG00000109971;AF:11:123061329-123061588:123061833:123061329-123062064:123062207:-	0.119928	0.024975
ENSG00000109971;AF:11:123061329-123061588:123061833:123061329-123062064:123062335:-	0.515825	0.00599401
ENSG00000109971;AF:11:123061329-123061869:123062022:123061329-123062064:123062207:-	0.15394	0.01332
ENSG00000109971;AF:11:123061329-123061869:123062022:123061329-123062064:123062335:-	0.532605	0
ENSG00000109971;AF:11:123061329-123061869:123062022:123061329-123062347:123062669:-	0.227013	0.0262238
ENSG00000109971;AF:11:123061329-123061913:123062032:123061329-123062064:123062207:-	0.140202	0.0190718
ENSG00000109971;AF:11:123061329-123061913:123062032:123061329-123062064:123062335:-	0.50441	0
ENSG00000109971;AF:11:123061329-123061913:123062032:123061329-123062347:123062669:-	0.249963	0.0262238
ENSG00000109971;AF:11:123061329-123062064:123062335:123061329-123062347:123062669:-	-0.256194	0.01332
ENSG00000109971;AF:11:123061329-123062064:123062335:123061329-123062750:123063230:-	-0.219301	0.01332
ENSG00000109971;AL:11:123059982:123060268-123061120:123060593:123060798-123061120:-	-0.138042	0.0190718
ENSG00000109971;AL:11:123059982:123060268-123061120:123060607:123060798-123061120:-	-0.104679	0.0282071
ENSG00000110048;SE:11:59581554-59593604:59593724-59594010:-	-0.0523658	0.0364635
ENSG00000110060;AF:11:125895789-125895907:125896330:125895789-125903170:125903221:-	-0.196664	0.002997
ENSG00000110060;SE:11:125895789-125895907:125896330-125903170:-	-0.352276	0
ENSG00000110066;AF:11:68185928-68189917:68190076:68185928-68213477:68213678:-	-0.36535	0.047952
ENSG00000110172;A5:11:90218184-90222529:90218184-90222891:-	0.0362812	0.0412088
ENSG00000110172;SE:11:90206272-90206748:90206810-90210536:-	0.0506846	0.0412088
ENSG00000110172;SE:11:90214175-90215174:90215230-90218135:-	0.0426224	0.0412088
ENSG00000110172;SE:11:90215230-90216464:90216553-90218135:-	0.0666417	0.0412088
ENSG00000110321;AF:11:10806885-10807255:10807295:10806885-10808705:10808923:-	-0.146965	0.00939061
ENSG00000110321;AF:11:10806885-10807255:10807334:10806885-10808705:10808923:-	-0.127567	0.0234765
ENSG00000110321;AF:11:10806885-10807255:10807462:10806885-10808705:10808923:-	-0.200622	0.00939061
ENSG00000110321;AL:11:10797712:10797881-10802294:10802060:10802209-10802294:-	0.416852	0.0117383
ENSG00000110321;MX:11:10806047-10806820:10806885-10808705:10806047-10807255:10807381-10808705:-	0.115799	0.00939061
ENSG00000110321;SE:11:10801087-10801661:10801774-10802049:-	-0.0702974	0.0167689
ENSG00000110321;SE:11:10806885-10807255:10807319-10808705:-	-0.181463	0.00939061
ENSG00000110321;SE:11:10806885-10807255:10807381-10808705:-	-0.130238	0
ENSG00000110344;A5:11:118372687-118373086:118372666-118373086:+	0.190213	0.000999001
ENSG00000110367;AF:11:118786518-118790855:118790948:118786518-118791098:118791136:-	0.219682	0
ENSG00000110367;AF:11:118786518-118790855:118790948:118786518-118791098:118791149:-	0.120775	0.002997
ENSG00000110395;SE:11:119278713-119284969:119285100-119285189:+	-0.0724585	0.0474525
ENSG00000110696;AF:11:16738644:16738841-16748097:16744236:16744684-16748097:+	0.469526	0.0024975
ENSG00000110696;MX:11:16738841-16744601:16744684-16752785:16738841-16748097:16748157-16752785:+	-0.0910618	0.00666001
ENSG00000110696;SE:11:16738841-16744601:16744684-16748097:+	-0.0892689	0.00666001
ENSG00000110696;SE:11:16744684-16748097:16748157-16752785:+	-0.0461524	0.0174825
ENSG00000110756;SE:11:18288013-18291442:18292019-18292899:-	-0.194672	0.02997
ENSG00000110801;A5:12:121899889-121903006:121899845-121903006:+	0.04372	0.0433566
ENSG00000110801;SE:12:121888994-121894739:121894841-121903006:+	0.254063	0.0034965
ENSG00000110801;SE:12:121894841-121899634:121899845-121903006:+	-0.099783	0.00699301
ENSG00000110801;SE:12:121894841-121899634:121899889-121903006:+	-0.182304	0.0034965
ENSG00000110801;SE:12:121903107-121910942:121911006-121915856:+	-0.0508113	0.034965
ENSG00000110851;A5:12:107746424-107751415:107746424-107751647:-	-0.0906433	0.0287213
ENSG00000110851;A5:12:107760771-107760957:107760771-107761131:-	-0.103085	0.0287213
ENSG00000110955;AL:12:56639188:56639307-56642458:56639991:56640192-56642458:-	-0.192114	0
ENSG00000110958;AF:12:56673065-56687250:56687997:56673065-56687998:56688287:-	0.0837394	0.041958
ENSG00000110958;MX:12:56664800-56666204:56666266-56671749:56664800-56670275:56670364-56671749:-	-0.148853	0
ENSG00000110958;SE:12:56664800-56666204:56666266-56670275:-	-0.0586341	0.013986
ENSG00000111110;AF:12:62832279-62933923:62934048:62832279-62934492:62935037:-	0.153502	0.025974
ENSG00000111206;SE:12:2868754-2872096:2872244-2873977:-	-0.145807	0.03996
ENSG00000111247;A5:12:4543911-4548092:4543904-4548092:+	0.179072	0.0274725
ENSG00000111247;SE:12:4543904-4546309:4546418-4548092:+	-0.201705	0.00374625
ENSG00000111247;SE:12:4543911-4546309:4546418-4548092:+	-0.352778	0.00374625
ENSG00000111266;SE:12:12487187-12500519:12500682-12519862:-	-0.187128	0.00899101
ENSG00000111300;SE:12:112048443-112049483:112049611-112053558:-	0.210027	0.0024975
ENSG00000111300;SE:12:112081134-112087683:112087801-112090726:-	-0.134871	0.0024975
ENSG00000111300;SE:12:112093136-112097241:112097441-112108716:-	-0.0800634	0.0308025
ENSG00000111328;AF:12:123267282-123268169:123268254:123267282-123269105:123269239:-	-0.089431	0.0151515
ENSG00000111328;AF:12:123267282-123269105:123269239:123267282-123271564:123272140:-	0.16336	0.00974026
ENSG00000111328;AF:12:123267282-123269105:123269239:123267282-123272157:123272334:-	0.247429	0.00974026
ENSG00000111358;AF:12:123633829:123633872-123645455:123639263:123639343-123645455:+	-0.203662	0.00599401
ENSG00000111358;AF:12:123633829:123633872-123645455:123639264:123639343-123645455:+	-0.139226	0.035964
ENSG00000111358;MX:12:123655824-123659430:123659475-123659795:123655824-123659516:123659584-123659795:+	0.150742	0.00899101
ENSG00000111361;SE:12:123622761-123624787:123624862-123626425:-	-0.0569665	0.026973
ENSG00000111371;AF:12:46243314-46267225:46267701:46243314-46268526:46269012:-	0.104576	0.00749251
ENSG00000111371;AF:12:46243314-46267225:46267701:46243314-46268865:46269119:-	0.197358	0.003996
ENSG00000111371;AL:12:46183063:46189071-46197720:46195725:46196276-46197720:-	-0.104576	0.00749251
ENSG00000111371;AL:12:46183063:46189071-46197720:46196127:46196276-46197720:-	-0.269077	0
ENSG00000111371;AL:12:46187801:46189071-46197720:46196127:46196276-46197720:-	-0.426435	0
ENSG00000111371;AL:12:46188565:46189071-46197720:46195725:46196276-46197720:-	-0.197358	0.003996
ENSG00000111371;AL:12:46188565:46189071-46197720:46196127:46196276-46197720:-	-0.512755	0
ENSG00000111371;SE:12:46243314-46254814:46254936-46268526:-	0.17489	0
ENSG00000111445;A3:12:118016892-118017690:118016892-118017995:+	-0.179277	0.011988
ENSG00000111445;SE:12:118016892-118017995:118018053-118019072:+	0.0651559	0.041958
ENSG00000111481;AF:12:54325139:54325181-54340547:54325584:54325682-54340547:+	-0.124898	0.041958
ENSG00000111481;AF:12:54325144:54325181-54340547:54325202:54325276-54340547:+	-0.367779	0.027972
ENSG00000111481;AF:12:54325144:54325181-54340547:54325584:54325682-54340547:+	-0.219673	0.041958
ENSG00000111481;SE:12:54340615-54342206:54342287-54345460:+	0.261624	0.027972
ENSG00000111481;SE:12:54342287-54343225:54343316-54345460:+	-0.0620066	0.041958
ENSG00000111530;A5:12:67306597-67307397:67305312-67307397:+	-0.0669972	0.024975
ENSG00000111530;AF:12:67269281:67269785-67281910:67269901:67270260-67281910:+	-0.143601	0.00999001
ENSG00000111530;AF:12:67269390:67269785-67281910:67269901:67270260-67281910:+	-0.137031	0.00999001
ENSG00000111530;AF:12:67269726:67269785-67281910:67269901:67270260-67281910:+	-0.130999	0.011655
ENSG00000111530;AL:12:67269785-67270431:67270795:67269785-67281910:67282176:+	0.0978929	0.01998
ENSG00000111605;SE:12:69257905-69258035:69258145-69258590:+	0.0876833	0.017982
ENSG00000111615;SE:12:75502000-75503904:75504074-75505198:-	-0.0451111	0.0434565
ENSG00000111639;A5:12:6492972-6493058:6492972-6493459:-	-0.0714083	0.03996
ENSG00000111639;A5:12:6492972-6493459:6492972-6493674:-	0.0658081	0.03996
ENSG00000111639;A5:12:6492972-6493674:6492972-6493717:-	-0.0551362	0.03996
ENSG00000111639;AF:12:6492972-6493058:6493598:6492972-6493717:6493841:-	-0.050116	0.0494505
ENSG00000111652;A5:12:6724378-6724614:6724330-6724614:+	0.401311	0.019314
ENSG00000111652;AF:12:6724014:6724152-6724614:6724298:6724330-6724614:+	0.377018	0.0144855
ENSG00000111652;AF:12:6724039:6724179-6724614:6724298:6724330-6724614:+	0.295589	0.0217283
ENSG00000111652;AF:12:6724071:6724152-6724614:6724298:6724330-6724614:+	0.218161	0.048285
ENSG00000111652;AF:12:6724079:6724250-6724614:6724298:6724330-6724614:+	0.346854	0.0260739
ENSG00000111652;AF:12:6724082:6724179-6724614:6724298:6724330-6724614:+	0.352664	0.0144855
ENSG00000111665;A3:12:6849858-6850467:6849783-6850467:-	0.110229	0.027972
ENSG00000111707;SE:12:118401820-118401983:118402004-118403412:+	-0.105201	0.0194805
ENSG00000111726;SE:12:22060926-22061281:22061452-22062281:+	-0.17824	0.0014985
ENSG00000111785;AL:12:106860412-106870823:106871505:106860412-106885904:106886786:+	0.20956	0.0454545
ENSG00000111786;A5:12:120464122-120465627:120464122-120465756:-	-0.0655478	0.00599401
ENSG00000111880;SE:6:88769874-88801564:88801632-88844357:-	-0.0760784	0.0144855
ENSG00000112029;AF:6:152975621-152982857:152983018:152975621-152983234:152983579:-	-0.153455	0.000499501
ENSG00000112078;SE:6:36470257-36474789:36475062-36479121:+	-0.0813721	0.048951
ENSG00000112081;AF:6:36594353:36594481-36596761:36594592:36594755-36596761:+	0.0633826	0.00699301
ENSG00000112081;AF:6:36594391:36594481-36596761:36594592:36594755-36596761:+	0.13733	0
ENSG00000112081;SE:6:36596968-36598429:36598526-36598849:+	0.0424416	0.011988
ENSG00000112081;SE:6:36598983-36599821:36600276-36601152:+	0.117036	0.0014985
ENSG00000112110;A5:6:159790787-159790940:159790639-159790940:+	0.0730593	0.00524476
ENSG00000112110;AF:6:159789812:159789888-159790940:159790466:159790639-159790940:+	0.0567571	0.013986
ENSG00000112110;AF:6:159789812:159789888-159790940:159790517:159790787-159790940:+	-0.135733	0.002997
ENSG00000112146;AF:6:53064998:53065208-53071057:53066037:53066150-53071057:+	-0.0726751	0.0437063
ENSG00000112146;AF:6:53065459:53065792-53071057:53066037:53066150-53071057:+	-0.182774	0.024975
ENSG00000112149;AF:6:14117256:14117299-14117950:14117641:14117848-14117950:+	0.145084	0.026973
ENSG00000112200;A3:6:57090274-57090811:57090274-57090833:+	-0.0921272	0.0356643
ENSG00000112200;AF:6:57090169:57090274-57099061:57090783:57090894-57099061:+	-0.219742	0.0356643
ENSG00000112200;AL:6:57099141-57099469:57099610:57099141-57100603:57100953:+	0.167782	0.016983
ENSG00000112200;AL:6:57099141-57099469:57099610:57099141-57100603:57109716:+	0.255415	0
ENSG00000112200;AL:6:57124859-57126532:57126599:57124859-57128729:57128786:+	-0.214856	0.0412445
ENSG00000112200;SE:6:57090274-57090833:57090894-57099061:+	0.321863	0.0127373
ENSG00000112200;SE:6:57099141-57099469:57099568-57124734:+	0.0935262	0.0412445
ENSG00000112249;AL:6:100848004:100848707-100864064:100856303:100859202-100864064:-	0.210558	0.025974
ENSG00000112282;SE:6:131610246-131615324:131615341-131615907:-	0.115769	0.017982
ENSG00000112306;A5:6:132815224-132816461:132815088-132816461:+	0.0294042	0.0134865
ENSG00000112339;A3:6:135038026-135039573:135036794-135039573:-	0.0883789	0.0445269
ENSG00000112339;AF:6:135002842-135027067:135027156:135002842-135050582:135050621:-	0.152802	0.012987
ENSG00000112339;AL:6:135002782:135002842-135039573:135036696:135036794-135039573:-	0.111055	0.0181818
ENSG00000112339;MX:6:135002842-135039573:135039767-135050582:135002842-135042001:135042126-135050582:-	-0.109108	0.012987
ENSG00000112339;MX:6:135039767-135042001:135042126-135054649:135039767-135050582:135050647-135054649:-	0.09975	0.0181818
ENSG00000112339;SE:6:135002842-135042001:135042126-135050582:-	0.171524	0.0181818
ENSG00000112339;SE:6:135039767-135042001:135042126-135050582:-	0.0637854	0.038961
ENSG00000112473;A5:6:33201656-33201745:33200938-33201745:+	-0.0909718	0.0024975
ENSG00000112473;SE:6:33200938-33201242:33201656-33201745:+	-0.095984	0.0024975
ENSG00000112514;AF:6:33417695-33417869:33417931:33417695-33417959:33418122:-	-0.0912331	0.0374625
ENSG00000112531;AF:6:163415194:163415335-163455279:163423134:163423213-163455279:+	0.373682	0.0464535
ENSG00000112531;AL:6:163563719-163564667:163564710:163563719-163565946:163570145:+	0.35098	0.030969
ENSG00000112561;AF:6:41691235-41735350:41735608:41691235-41736146:41736259:-	0.300857	0.013986
ENSG00000112578;SE:6:41927536-41930132:41930270-41930635:+	-0.135765	0.003996
ENSG00000112651;AL:6:43054232:43054486-43055897:43055545:43055618-43055897:-	-0.196114	0.013986
ENSG00000112651;RI:6:43055897:43056007-43056081:43056196:-	0.0706516	0.045954
ENSG00000112651;SE:6:43054486-43055545:43055618-43055897:-	0.158456	0.013986
ENSG00000112655;AF:6:43076268:43076567-43128977:43076814:43076986-43128977:+	-0.126355	0.0247253
ENSG00000112655;SE:6:43144606-43145200:43145432-43146618:+	-0.104158	0.0247253
ENSG00000112695;A5:6:75240385-75241123:75240385-75241176:-	0.0431413	0.0242757
ENSG00000112695;MX:6:75237988-75240301:75240385-75243717:75237988-75241176:75241265-75243717:-	-0.107671	0
ENSG00000112695;SE:6:75237988-75240277:75240385-75241176:-	-0.0930662	0.0123626
ENSG00000112695;SE:6:75237988-75240301:75240385-75241176:-	-0.193948	0.00224775
ENSG00000112695;SE:6:75240385-75241123:75241265-75243717:-	0.0685613	0.0123626
ENSG00000112697;AF:6:75267748-75284220:75284311:75267748-75284402:75284968:-	0.152822	0
ENSG00000112697;SE:6:75265338-75267641:75267748-75284402:-	-0.102646	0.020979
ENSG00000112701;AF:6:75601509:75602576-75621532:75620663:75620740-75621532:+	-0.10842	0.02997
ENSG00000112701;AF:6:75601927:75602576-75621532:75620663:75620740-75621532:+	0.219105	0.00674326
ENSG00000112701;AF:6:75602224:75602576-75621532:75620663:75620740-75621532:+	0.0823138	0.044955
ENSG00000112701;SE:6:75621625-75622751:75622858-75623900:+	0.0542056	0.044955
ENSG00000112701;SE:6:75697517-75702645:75703072-75709527:+	-0.173606	0.00674326
ENSG00000112763;AL:6:26466088-26467719:26469637:26466088-26476122:26476621:+	-0.359195	0.0244755
ENSG00000112773;A3:6:81750471-81751590:81750061-81751590:-	-0.145454	0.041958
ENSG00000112851;SE:5:66054951-66075024:66075230-66076316:+	-0.122345	0.0374625
ENSG00000112972;SE:5:43298975-43307766:43307824-43313356:-	-0.0530202	0.045954
ENSG00000112984;SE:5:138185197-138185512:138185710-138185961:+	-0.105441	0.0174825
ENSG00000113013;AF:5:138574126-138574771:138575009:138574126-138575238:138575340:-	-0.258205	0.0284715
ENSG00000113013;AF:5:138574126-138574771:138575009:138574126-138575238:138575411:-	0.136507	0.0322677
ENSG00000113013;AF:5:138574126-138574994:138575166:138574126-138575238:138575340:-	-0.277076	0.0284715
ENSG00000113013;AF:5:138574126-138574994:138575166:138574126-138575238:138575411:-	0.16058	0.0284715
ENSG00000113013;SE:5:138573850-138574068:138574169-138575238:-	0.197175	0.0284715
ENSG00000113068;SE:5:140281533-140300416:140300582-140303041:-	-0.140544	0
ENSG00000113161;SE:5:75354697-75355056:75355214-75355365:+	-0.124779	0.012987
ENSG00000113240;SE:5:178605382-178605825:178605865-178608376:-	0.192951	0.0332168
ENSG00000113240;SE:5:178616948-178617344:178617434-178618556:-	-0.194607	0.027972
ENSG00000113300;A5:5:180564593-180564675:180564578-180564675:+	-0.155103	0.0044955
ENSG00000113300;SE:5:180494763-180495421:180495588-180529275:+	0.130957	0.00899101
ENSG00000113300;SE:5:180529388-180549931:180550117-180564489:+	0.161015	0.00899101
ENSG00000113300;SE:5:180550117-180553386:180553471-180564489:+	-0.216088	0.0044955
ENSG00000113318;AF:5:80654648:80654964-80656411:80655152:80655579-80656411:+	-0.0803453	0.026973
ENSG00000113328;AF:5:163437569:163437804-163441078:163439191:163439520-163441078:+	0.144182	0.0151515
ENSG00000113328;AF:5:163437766:163437804-163441078:163439191:163439520-163441078:+	-0.10147	0.0104895
ENSG00000113328;SE:5:163442143-163442374:163442568-163443674:+	-0.0545395	0.0151515
ENSG00000113387;AF:5:32585887:32585971-32591563:32588537:32588584-32591563:+	-0.119789	0.01998
ENSG00000113441;AF:5:96935464:96936174-96979138:96958451:96958776-96979138:+	-0.13672	0.018981
ENSG00000113569;AF:5:37364384-37370666:37370785:37364384-37370821:37371081:-	-0.0537254	0.0412088
ENSG00000113569;SE:5:37309267-37310552:37310743-37314198:-	-0.0539069	0.0412088
ENSG00000113593;AF:5:65563239:65563506-65567513:65563867:65563945-65567513:+	-0.121895	0.024975
ENSG00000113593;SE:5:65563506-65567513:65567615-65569632:+	-0.267859	0
ENSG00000113593;SE:5:65567615-65568918:65568994-65569632:+	0.148518	0.0174825
ENSG00000113597;A3:5:65662150-65664234:65662150-65664237:+	-0.110481	0.0232268
ENSG00000113597;SE:5:65636043-65637696:65637780-65647055:+	-0.262982	0.0014985
ENSG00000113621;SE:5:134874530-134887695:134888182-134893492:+	-0.218342	0.0314685
ENSG00000113648;AF:5:135389126-135399062:135399211:135389126-135399786:135399884:-	-0.112707	0.0428571
ENSG00000113648;AF:5:135389126-135399062:135399222:135389126-135399749:135399887:-	0.120641	0.00649351
ENSG00000113648;AF:5:135389126-135399062:135399222:135389126-135399786:135399884:-	0.157897	0
ENSG00000113648;SE:5:135346057-135350823:135350913-135360497:-	-0.251683	0
ENSG00000113648;SE:5:135346057-135352946:135353045-135360497:-	-0.0962291	0.0243506
ENSG00000113712;A5:5:149496860-149505447:149496860-149505483:-	0.0508174	0.0464535
ENSG00000113712;SE:5:149509953-149511794:149511872-149513070:-	-0.0263882	0.0464535
ENSG00000113712;SE:5:149513209-149517794:149517877-149520290:-	0.0275127	0.0464535
ENSG00000113712;SE:5:149525171-149529604:149529719-149550075:-	0.0313663	0.0464535
ENSG00000113732;AL:5:172994822-173020238:173020557:172994822-173034399:173034884:+	0.0829556	0.017982
ENSG00000113732;SE:5:172983964-172994775:172994822-173020238:+	0.0360174	0.037962
ENSG00000113732;SE:5:172994822-173020238:173020367-173034399:+	-0.0535611	0.037962
ENSG00000113742;SE:5:173910604-173943026:173943049-173944967:+	-0.227582	0.0454545
ENSG00000113758;AF:5:177468899-177472776:177472870:177468899-177473436:177473622:-	0.393127	0.0393357
ENSG00000113758;AF:5:177468899-177472776:177472870:177468899-177473436:177473637:-	0.311081	0.0393357
ENSG00000113758;RI:5:177467481:177467627-177467743:177467817:-	0.0489841	0.0393357
ENSG00000113758;SE:5:177468899-177472119:177472397-177472776:-	-0.205851	0.0393357
ENSG00000113812;A3:3:53880109-53881666:53880072-53881666:-	0.0514315	0.046953
ENSG00000113812;AF:3:53880109-53881666:53881857:53880109-53881979:53882202:-	0.0844375	0.046953
ENSG00000113838;AF:3:186564372-186567267:186567352:186564372-186570107:186570543:-	-0.114467	0.031968
ENSG00000113851;AL:3:3167430:3167793-3172776:3172176:3172646-3172776:-	-0.20441	0.041958
ENSG00000114200;SE:3:165786311-165829517:165831041-165837314:-	-0.229939	0.021978
ENSG00000114391;AL:3:101681096:101681215-101682771:101682042:101682492-101682771:-	-0.0424168	0.027972
ENSG00000114391;SE:3:101681215-101682429:101682492-101682771:-	0.0219315	0.027972
ENSG00000114416;AF:3:180912491:180912736-180933334:180915434:180915528-180933334:+	0.0771024	0.0428802
ENSG00000114416;AF:3:180912671:180912736-180933334:180915434:180915528-180933334:+	0.11889	0.017982
ENSG00000114416;AF:3:180912672:180912736-180933334:180915434:180915528-180933334:+	0.0698139	0.023976
ENSG00000114416;AF:3:180912678:180912736-180933334:180915434:180915528-180933334:+	0.149149	0.0107892
ENSG00000114416;AL:3:180970358-180971075:180971816:180970358-180976122:180976545:+	0.307992	0
ENSG00000114416;AL:3:180970358-180971075:180971816:180970358-180976122:180976553:+	0.0808095	0.023976
ENSG00000114416;AL:3:180970358-180971075:180971816:180970358-180976122:180977155:+	0.142044	0.0107892
ENSG00000114416;MX:3:180912736-180914652:180914995-180947865:180912736-180935138:180935231-180947865:+	0.246106	0.0107892
ENSG00000114416;MX:3:180912736-180933334:180933386-180947865:180912736-180935138:180935231-180947865:+	0.198479	0.0205509
ENSG00000114416;RI:3:180962883:180962940-180963028:180963090:+	0.0619881	0.023976
ENSG00000114416;SE:3:180912736-180933334:180933386-180935138:+	0.0651105	0.023976
ENSG00000114416;SE:3:180912736-180935138:180935231-180947865:+	-0.292773	0.00899101
ENSG00000114416;SE:3:180970358-180975313:180975404-180976122:+	-0.0670049	0.023976
ENSG00000114491;A3:3:124735246-124737568:124735246-124737915:+	-0.229905	0
ENSG00000114491;A5:3:124738443-124740024:124738239-124740024:+	-0.121574	0.00749251
ENSG00000114491;AF:3:124730433:124730627-124737568:124737195:124737222-124737568:+	-0.108792	0.04662
ENSG00000114573;SE:3:113778835-113780732:113780783-113781050:+	0.0524214	0.038961
ENSG00000114739;RI:3:38478141:38478292-38478375:38478518:+	0.309132	0
ENSG00000114742;AF:3:39052019:39052073-39063050:39052301:39052601-39063050:+	-0.190323	0.043956
ENSG00000114857;SE:3:42619708-42620016:42620043-42621429:+	0.260114	0.00799201
ENSG00000114857;SE:3:42621516-42627200:42627227-42630546:+	0.266693	0.00799201
ENSG00000114861;A3:3:71052626-71053636:71052623-71053636:-	0.136684	0.03996
ENSG00000114861;MX:3:70970805-70972011:70972180-70976941:70970805-70972555:70972676-70976941:-	0.265188	0
ENSG00000114867;AF:3:184314542:184314674-184317321:184315164:184315545-184317321:+	-0.190871	0.026973
ENSG00000114867;AF:3:184314550:184314674-184320630:184319625:184319801-184320630:+	-0.289878	0.035964
ENSG00000114867;AF:3:184314552:184314674-184315763:184315166:184315545-184315763:+	-0.128084	0.0337163
ENSG00000114933;A3:2:206063045-206063151:206062954-206063151:-	-0.172319	0.024975
ENSG00000114942;A5:2:206160059-206160557:206160018-206160557:+	0.295106	0.02997
ENSG00000114978;A3:2:74172752-74178661:74172749-74178661:-	-0.0632602	0.0314685
ENSG00000114988;SE:2:96712025-96733519:96733601-96734409:-	-0.0880673	0.0208125
ENSG00000114988;SE:2:96734526-96737137:96737217-96737949:-	0.158276	0.0137363
ENSG00000114988;SE:2:96734526-96737949:96738067-96739854:-	-0.112567	0.0137363
ENSG00000115020;SE:2:208276830-208277537:208277708-208285726:+	-0.125821	0.0434565
ENSG00000115073;RI:2:97658427:97658643-97658879:97659003:-	0.114212	0.00599401
ENSG00000115129;SE:2:24077761-24079444:24079640-24080819:-	-0.190414	0.026973
ENSG00000115268;A3:19:1438892-1439961:1438892-1439968:+	-0.329851	0
ENSG00000115268;A3:19:1438892-1439961:1438892-1440026:+	0.474378	0
ENSG00000115268;A3:19:1438892-1439968:1438892-1440019:+	0.0420113	0.0142358
ENSG00000115268;A3:19:1438892-1439968:1438892-1440026:+	0.661945	0.0018981
ENSG00000115268;RI:19:1438807:1438892-1439961:1440253:+	-0.347904	0.0018981
ENSG00000115268;RI:19:1438807:1438892-1439968:1440253:+	-0.610854	0.0018981
ENSG00000115268;RI:19:1438807:1438892-1440026:1440253:+	0.151314	0.0338947
ENSG00000115286;AF:19:1383631:1383942-1387811:1384051:1384156-1387811:+	-0.188834	0.034965
ENSG00000115286;AF:19:1383631:1383942-1387811:1386628:1386639-1387811:+	-0.270773	0.020979
ENSG00000115295;AF:2:29097705:29097947-29121374:29113996:29114312-29121374:+	-0.359788	0.0224775
ENSG00000115295;AF:2:29097705:29097947-29121374:29115426:29115665-29121374:+	-0.327762	0.026973
ENSG00000115306;AF:2:54456285:54456518-54526372:54457261:54457307-54526372:+	-0.093382	0.011988
ENSG00000115307;A3:2:74527121-74527248:74527059-74527248:-	0.0686117	0.0274725
ENSG00000115310;AF:2:54987698-55049558:55049640:54987698-55049745:55050544:-	0.162496	0.00899101
ENSG00000115310;SE:2:54987698-55028164:55028220-55049745:-	0.108851	0.00899101
ENSG00000115364;AL:2:75654917-75655064:75655130:75654917-75670579:75670807:+	-0.12449	0.0499501
ENSG00000115364;AL:2:75654917-75655064:75657860:75654917-75670579:75670807:+	-0.0775047	0.0499501
ENSG00000115484;SE:2:61880394-61883459:61883548-61885020:-	-0.0229111	0.040959
ENSG00000115514;A5:2:99327653-99332984:99327653-99333022:-	0.125224	0.0104895
ENSG00000115524;SE:2:197418588-197418896:197418951-197420428:-	0.0752376	0.014985
ENSG00000115677;AF:2:241268541-241271917:241271971:241268541-241272761:241272886:-	0.207989	0.0164835
ENSG00000115677;AF:2:241268541-241271917:241271971:241268541-241315102:241315292:-	0.100771	0.032967
ENSG00000115677;AF:2:241268541-241272761:241272831:241268541-241302640:241302724:-	-0.369586	0.0494505
ENSG00000115677;SE:2:241255158-241255374:241255511-241256184:-	-0.145149	0.0164835
ENSG00000115687;A5:2:241112439-241115022:241112439-241115043:-	-0.117731	0.03996
ENSG00000115687;AF:2:241143074-241149414:241149435:241143074-241149608:241150264:-	-0.245039	0.03996
ENSG00000115687;AF:2:241143074-241149414:241149504:241143074-241149608:241150264:-	-0.16589	0.03996
ENSG00000115760;A5:2:32453954-32463194:32453942-32463194:+	0.0696751	0.0307193
ENSG00000115760;A5:2:32471151-32473112:32471124-32473112:+	0.0696751	0.0307193
ENSG00000115760;SE:2:32433804-32435496:32435585-32436053:+	-0.0992182	0.0307193
ENSG00000115760;SE:2:32518946-32521662:32521757-32524888:+	0.0696751	0.0307193
ENSG00000115825;AF:2:37317179-37317787:37317894:37317179-37324198:37324370:-	-0.185409	0.00899101
ENSG00000115825;SE:2:37259681-37260223:37260384-37267430:-	-0.113602	0.011988
ENSG00000115875;A3:2:38749346-38749529:38749173-38749529:-	0.234806	0.034965
ENSG00000115875;A5:2:38746747-38748047:38746747-38748056:-	-0.0589252	0.034965
ENSG00000115875;AF:2:38750194-38750824:38751138:38750194-38751229:38751415:-	-0.236171	0.034965
ENSG00000115904;SE:2:38987591-38989270:38989314-38995123:-	-0.162475	0.047952
ENSG00000115966;AF:2:175151158-175168050:175168168:175151158-175168286:175168382:-	0.291337	0.0384615
ENSG00000115966;SE:2:175080765-175092543:175092616-175093061:-	0.132872	0.034965
ENSG00000115966;SE:2:175114868-175117990:175118118-175118251:-	-0.0768163	0.041958
ENSG00000116005;AF:2:70257386:70257433-70259360:70257726:70257935-70259360:+	-0.402327	0.0302198
ENSG00000116005;AF:2:70257386:70257433-70259360:70258149:70258276-70259360:+	-0.23663	0.0302198
ENSG00000116005;AF:2:70257386:70257433-70259360:70258419:70258484-70259360:+	-0.330883	0.0274725
ENSG00000116005;AF:2:70257726:70257935-70259360:70258137:70258276-70259360:+	0.112396	0.0302198
ENSG00000116005;AF:2:70257726:70257935-70259360:70258149:70258276-70259360:+	0.167744	0.0302198
ENSG00000116005;AF:2:70258137:70258276-70259360:70258419:70258484-70259360:+	-0.101387	0.0302198
ENSG00000116005;AF:2:70258149:70258276-70259360:70258419:70258484-70259360:+	-0.130819	0.0423862
ENSG00000116062;A3:2:47796063-47798611:47796063-47798615:+	-0.050615	0.040959
ENSG00000116062;AF:2:47783082:47783493-47790927:47784181:47784238-47790927:+	0.0558744	0.03996
ENSG00000116062;AF:2:47783955:47784105-47790927:47784181:47784238-47790927:+	0.0513897	0.040959
ENSG00000116062;SE:2:47783493-47790927:47791123-47795894:+	-0.269408	0.00499501
ENSG00000116062;SE:2:47791123-47795894:47796063-47798611:+	-0.0776014	0.01998
ENSG00000116128;A5:1:147613199-147614427:147612977-147614427:+	-0.171965	0.030969
ENSG00000116133;AF:1:54883773-54886802:54886836:54883773-54886889:54887271:-	0.135282	0.026973
ENSG00000116161;AF:1:174999733:175000195-175004614:175000213:175000599-175004614:+	-0.115762	0
ENSG00000116161;AF:1:174999955:175000195-175004614:175000213:175000599-175004614:+	-0.0932982	0.011988
ENSG00000116209;AF:1:54045786-54047267:54048013:54045786-54053356:54053441:-	-0.120851	0.0297203
ENSG00000116209;SE:1:54045786-54047267:54047372-54053356:-	-0.063223	0.0297203
ENSG00000116251;AF:1:6197756-6199370:6199553:6197756-6199562:6199612:-	0.0810234	0.00799201
ENSG00000116251;AF:1:6197756-6199370:6199553:6197756-6200489:6200842:-	0.0866779	0.003996
ENSG00000116288;AF:1:7961692:7961735-7962763:7961894:7962081-7962763:+	-0.242133	0.024975
ENSG00000116288;AF:1:7961692:7961735-7962763:7961969:7962101-7962763:+	-0.191928	0.024975
ENSG00000116406;A3:1:184708344-184710394:184708210-184710394:-	-0.109579	0.038961
ENSG00000116455;SE:1:111441389-111441499:111441604-111442025:-	0.041521	0.044955
ENSG00000116459;A3:1:111449873-111456086:111449873-111456227:+	-0.0507867	0.0104895
ENSG00000116473;A5:1:111627563-111691334:111627559-111691334:+	-0.174111	0.030969
ENSG00000116473;AF:1:111542218:111542509-111691334:111627469:111627559-111691334:+	-0.13464	0.030969
ENSG00000116473;SE:1:111704486-111706663:111706777-111709149:+	0.113666	0.030969
ENSG00000116539;SE:1:155482449-155520225:155520356-155521100:-	0.110289	0.0194805
ENSG00000116584;SE:1:155965412-155965631:155965760-155966416:-	-0.122224	0.012987
ENSG00000116641;A5:1:62510673-62513444:62510673-62513471:-	-0.122149	0.017316
ENSG00000116641;SE:1:62543745-62544947:62545039-62552732:-	0.38133	0
ENSG00000116641;SE:1:62578966-62583184:62583254-62586507:-	-0.602958	0
ENSG00000116679;SE:1:185305643-185306485:185306625-185307014:-	0.314334	0
ENSG00000116747;AF:1:193059422:193059776-193069034:193060057:193060222-193069034:+	-0.130227	0.0357143
ENSG00000116747;AF:1:193059454:193059776-193075820:193069016:193069634-193075820:+	0.074001	0.0357143
ENSG00000116747;AF:1:193059619:193059776-193069034:193060057:193060222-193069034:+	-0.128707	0.0292208
ENSG00000116747;SE:1:193059776-193069034:193069181-193075820:+	-0.0711977	0.0363636
ENSG00000116747;SE:1:193059776-193075820:193076040-193076501:+	-0.207657	0
ENSG00000116761;SE:1:70421675-70424285:70424416-70429794:+	-0.12438	0.010989
ENSG00000116786;A3:1:15731257-15731889:15731257-15731950:+	-0.0596699	0.047952
ENSG00000116786;RI:1:15727014:15727068-15727192:15727832:+	-0.051417	0.047952
ENSG00000116786;SE:1:15716343-15716707:15716816-15717893:+	-0.0926572	0.027972
ENSG00000116791;SE:1:74706994-74707103:74707204-74710098:-	-0.20696	0.00899101
ENSG00000116793;A3:1:113758848-113759023:113758733-113759023:-	0.189367	0.017982
ENSG00000116815;A3:1:116519302-116521906:116519267-116521906:-	0.212277	0.026973
ENSG00000116918;A3:1:231537327-231542460:231537327-231542481:+	0.0924035	0.00749251
ENSG00000116918;AL:1:231542611-231554621:231554694:231542611-231561128:231561229:+	-0.277092	0
ENSG00000116984;SE:1:236806233-236808704:236808773-236810503:+	-0.0667109	0.0404595
ENSG00000117010;AL:1:40541710-40544397:40545037:40541710-40546562:40548169:+	0.263644	0.031968
ENSG00000117020;A3:1:243505334-243512324:243499786-243512324:-	-0.115055	0.038961
ENSG00000117118;AF:1:17044888-17045141:17045219:17044888-17053948:17054007:-	-0.182446	0.013986
ENSG00000117139;AF:1:202777094-202806977:202807348:202777094-202807963:202808049:-	0.233406	0
ENSG00000117139;AF:1:202777094-202807963:202808049:202777094-202808102:202808416:-	-0.236646	0.015984
ENSG00000117139;AF:1:202777094-202807963:202808049:202777094-202808102:202808470:-	-0.164758	0.03996
ENSG00000117139;AF:1:202777094-202807963:202808049:202777094-202808102:202808481:-	-0.152782	0.031968
ENSG00000117153;AF:1:202925207-202927089:202927262:202925207-202928481:202928636:-	-0.199131	0.000999001
ENSG00000117153;SE:1:202892659-202893239:202893425-202894184:-	-0.093324	0.013986
ENSG00000117360;SE:1:150325881-150327557:150327652-150328320:+	0.10659	0.00749251
ENSG00000117411;A5:1:43980614-43981109:43980046-43981109:+	0.113913	0.014985
ENSG00000117411;AF:1:43979202:43979511-43981109:43979877:43980614-43981109:+	-0.212474	0.014985
ENSG00000117448;SE:1:45568177-45568485:45568684-45568927:+	-0.104277	0.0124875
ENSG00000117523;A5:1:171514645-171515734:171514630-171515734:+	-0.137438	0.0044955
ENSG00000117543;SE:1:100990631-100992637:100992740-100995110:-	-0.111507	0.023976
ENSG00000117593;SE:1:173845291-173850327:173850479-173853349:+	-0.0775164	0.0454545
ENSG00000117614;SE:1:25228235-25228998:25229123-25232104:-	-0.136572	0.0024975
ENSG00000117697;SE:1:212738686-212739534:212739601-212782372:-	-0.0762623	0.02997
ENSG00000117748;AF:1:27914169-27914422:27914588:27914169-27914627:27914746:-	0.111585	0.023976
ENSG00000117758;SE:1:27810289-27811992:27812060-27812163:+	0.0811317	0.023976
ENSG00000117859;AF:1:51729303:51729378-51745536:51729815:51730001-51745536:+	0.34013	0.0144855
ENSG00000117859;AF:1:51729303:51729378-51745536:51729904:51730124-51745536:+	0.409632	0.0144855
ENSG00000117859;SE:1:51750195-51756320:51756358-51760690:+	0.0858462	0.028971
ENSG00000117868;AF:7:158799072-158827543:158827641:158799072-158829089:158829472:-	0.156817	0.0112388
ENSG00000117868;AF:7:158799072-158827543:158827641:158799072-158829089:158829628:-	0.14544	0.0112388
ENSG00000118046;RI:19:1220373:1220505-1220581:1220717:+	0.0781783	0.018981
ENSG00000118046;SE:19:1207203-1216268:1216398-1218417:+	0.0677746	0.018981
ENSG00000118058;A3:11:118468844-118471662:118468844-118474179:+	-0.315746	0.00599401
ENSG00000118058;A5:11:118491318-118491744:118491309-118491744:+	-0.155826	0.023976
ENSG00000118058;SE:11:118468844-118471662:118471985-118474179:+	-0.313232	0.00599401
ENSG00000118058;SE:11:118482092-118482422:118482495-118484183:+	-0.125421	0.023976
ENSG00000118181;A5:11:119017545-119017925:119017545-119017958:-	0.0260274	0.035964
ENSG00000118260;A5:2:207530134-207555628:207530018-207555628:+	-0.244708	0.00899101
ENSG00000118260;AF:2:207529737:207530018-207555628:207530072:207530134-207555628:+	0.134443	0.0443556
ENSG00000118260;AF:2:207529940:207530134-207560226:207559188:207559255-207560226:+	0.181931	0.00899101
ENSG00000118260;SE:2:207530134-207555628:207555749-207560226:+	-0.16072	0.017982
ENSG00000118260;SE:2:207570321-207575272:207575454-207577505:+	-0.117755	0.023976
ENSG00000118292;SE:1:150276632-150279643:150279741-150280835:+	0.138448	0.033966
ENSG00000118363;AF:11:74949247:74949399-74965034:74949524:74949649-74965034:+	-0.0919398	0.037296
ENSG00000118363;AF:11:74949261:74949399-74965034:74949524:74949649-74965034:+	-0.0608832	0.037296
ENSG00000118363;AF:11:74949264:74949399-74965034:74949524:74949649-74965034:+	-0.110894	0.037296
ENSG00000118363;AF:11:74949271:74949399-74965034:74949524:74949649-74965034:+	-0.0574353	0.0375874
ENSG00000118418;A5:6:79201726-79202276:79201726-79202317:-	0.0516757	0.028971
ENSG00000118564;A3:4:15644708-15655204:15644657-15655204:-	0.150815	0.0224775
ENSG00000118564;AF:4:15644708-15655204:15655341:15644708-15681280:15681619:-	0.139932	0.0487013
ENSG00000118655;SE:1:113905775-113906996:113907161-113908009:+	-0.100915	0.026973
ENSG00000118680;AF:18:3261909:3262237-3272884:3262613:3262756-3272884:+	-0.0892416	0.026973
ENSG00000118689;AF:6:108560866:108561829-108663455:108656346:108656538-108663455:+	-0.130325	0.001998
ENSG00000118707;AF:20:36573488:36573652-36578741:36574554:36574635-36578741:+	0.180187	0.041292
ENSG00000118707;AF:20:36573607:36573745-36578741:36574554:36574635-36578741:+	0.112876	0.041292
ENSG00000118707;AF:20:36574554:36574635-36578741:36574672:36574848-36578741:+	-0.239836	0.041292
ENSG00000118965;A5:2:19931409-19932283:19931409-19932383:-	-0.156601	0.014985
ENSG00000118965;A5:2:19933511-19935467:19933511-19935471:-	0.156601	0.014985
ENSG00000118965;SE:2:19913708-19914037:19914277-19930396:-	-0.0957457	0.0254745
ENSG00000118965;SE:2:19953978-19960554:19960614-19966724:-	-0.228401	0.014985
ENSG00000118965;SE:2:19960614-19962295:19962327-19966724:-	0.174869	0.014985
ENSG00000119004;SE:2:203239134-203245846:203245895-203251967:+	0.21488	0.023976
ENSG00000119004;SE:2:203245895-203246755:203246921-203251967:+	-0.170241	0.035964
ENSG00000119013;A3:2:201072059-201072279:201072059-201072339:+	0.0598385	0.033966
ENSG00000119041;A5:2:196797908-196799455:196797908-196799510:-	0.069529	0.0487013
ENSG00000119041;SE:2:196797908-196799240:196799254-196799455:-	-0.264091	0.0124875
ENSG00000119185;A5:2:9418732-9422479:9418732-9422966:-	0.363191	0
ENSG00000119185;A5:2:9418732-9422802:9418732-9422966:-	0.451615	0.00974026
ENSG00000119185;AF:2:9418732-9422966:9423087:9418732-9423373:9423500:-	-0.145508	0.0340909
ENSG00000119185;AF:2:9418732-9422966:9423087:9418732-9423373:9423547:-	-0.286643	0.0340909
ENSG00000119231;SE:3:196868073-196885151:196886694-196899666:+	-0.128678	0.011988
ENSG00000119231;SE:3:196903610-196923414:196923551-196927796:+	0.087074	0.017982
ENSG00000119280;AF:1:230855718-230855878:230856036:230855718-230868180:230868653:-	0.150973	0.0014985
ENSG00000119285;SE:1:236574333-236574661:236574903-236576219:-	-0.0436648	0.0264735
ENSG00000119318;AF:9:107283279:107283695-107300141:107284053:107284187-107300141:+	-0.0685362	0.023976
ENSG00000119328;SE:9:108934565-108935638:108935689-108936308:+	-0.0845604	0.0434565
ENSG00000119414;SE:9:125171180-125171909:125172001-125189644:-	0.0905411	0.00999001
ENSG00000119471;SE:9:112380180-112403995:112404158-112405624:+	-0.0906986	0.014985
ENSG00000119471;SE:9:112409021-112416841:112416944-112418860:+	-0.118953	0.00799201
ENSG00000119596;SE:14:74782325-74797580:74799697-74802556:+	-0.177282	0.00799201
ENSG00000119640;AL:14:75053243:75053659-75061684:75059848:75060261-75061684:-	0.275438	0.035964
ENSG00000119705;AL:14:77710896-77711741:77712038:77710896-77715772:77716351:+	0.180165	0.034632
ENSG00000119705;AL:14:77715879-77717480:77717594:77715879-77760653:77761104:+	-0.34626	0.034632
ENSG00000119705;AL:14:77715879-77717502:77717598:77715879-77760653:77761104:+	-0.18391	0.034632
ENSG00000119707;SE:14:73058705-73069853:73069920-73071627:+	-0.0885735	0.0404595
ENSG00000119718;A3:14:75004900-75005841:75004900-75005897:+	-0.206021	0.00374625
ENSG00000119718;A3:14:75004900-75005866:75004900-75005897:+	-0.274709	0.00374625
ENSG00000119718;AL:14:75006714-75007061:75007416:75006714-75007722:75007735:+	-0.177321	0.02997
ENSG00000119720;SE:14:90301372-90302720:90303125-90303935:-	-0.175076	0.026973
ENSG00000119760;A5:2:27657669-27660984:27657669-27662179:-	-0.242149	0.0472028
ENSG00000119760;SE:2:27657669-27660984:27661388-27662179:-	-0.202731	0.0472028
ENSG00000119778;SE:2:23880755-23883594:23883635-23884765:-	0.161488	0.038961
ENSG00000119787;AF:2:38343512-38376116:38376594:38343512-38377143:38377273:-	0.162886	0.045954
ENSG00000119787;SE:2:38296590-38296686:38296700-38298144:-	0.252461	0.035964
ENSG00000119812;SE:2:33587320-33588335:33588519-33592080:-	-0.141686	0.00599401
ENSG00000119820;A3:2:32301495-32305489:32301495-32307104:+	0.112751	0.0494505
ENSG00000119820;AL:2:32301495-32305489:32305866:32301495-32307104:32307362:+	0.0617135	0.0494505
ENSG00000119862;SE:2:64455677-64456288:64456465-64458285:+	-0.180843	0.02997
ENSG00000119927;AF:10:112182891-112183693:112183763:112182891-112214319:112214396:-	-0.133034	0.0374625
ENSG00000119953;A3:10:110297745-110298648:110297728-110298648:-	0.0886078	0.021978
ENSG00000119953;AF:10:110303587-110304393:110304697:110303587-110304748:110304906:-	-0.13528	0.021978
ENSG00000119969;SE:10:94562727-94562812:94562876-94571388:+	-0.0627885	0.0499501
ENSG00000120008;A5:10:120851591-120852524:120851506-120852524:+	0.122792	0.02997
ENSG00000120008;SE:10:120852635-120856082:120856130-120858643:+	0.0995571	0.031635
ENSG00000120008;SE:10:120890009-120890716:120890887-120900029:+	-0.183396	0.014985
ENSG00000120063;AF:17:65053728-65055593:65055774:65053728-65056311:65056839:-	0.0899099	0.011988
ENSG00000120071;AF:17:46172232-46192419:46192800:46172232-46223671:46223676:-	0.621949	0.00524476
ENSG00000120071;AF:17:46172232-46193750:46193901:46172232-46223671:46223685:-	-0.267588	0.027972
ENSG00000120071;SE:17:46094701-46170855:46172232-46223671:-	-0.390694	0.00524476
ENSG00000120137;SE:5:168561516-168563889:168564065-168566013:-	-0.128013	0.0014985
ENSG00000120137;SE:5:168568998-168578634:168578707-168579256:-	0.129626	0.000999001
ENSG00000120149;A5:5:174725067-174729159:174725038-174729159:+	0.0437983	0.045954
ENSG00000120253;SE:6:149731735-149736471:149736622-149742390:-	0.136139	0.013986
ENSG00000120253;SE:6:149736622-149738643:149738778-149742390:-	-0.0952445	0.013986
ENSG00000120306;AL:5:140243463-140244642:140244810:140243463-140265707:140265830:+	0.202582	0.0124875
ENSG00000120334;AF:1:173824019-173824138:173824174:173824019-173824562:173824720:-	-0.156287	0.0162338
ENSG00000120334;AL:1:173800412:173800519-173807267:173802963:173803505-173807267:-	0.165849	0.038961
ENSG00000120334;SE:1:173800519-173802963:173803505-173807267:-	-0.219044	0.00649351
ENSG00000120616;AF:10:32305931-32346763:32347218:32305931-32378491:32378798:-	-0.333491	0
ENSG00000120656;A5:1:28622165-28642655:28622165-28642992:-	0.129701	0.00799201
ENSG00000120686;A5:13:38350227-38354239:38350055-38354239:+	0.0626241	0.0334665
ENSG00000120694;AF:13:31158863-31161476:31161927:31158863-31161982:31162039:-	-0.0497021	0.0291375
ENSG00000120694;AF:13:31158863-31161476:31161927:31158863-31161982:31162388:-	0.0588046	0.0291375
ENSG00000120694;RI:13:31136625:31137117-31137368:31137524:-	0.0764724	0.0291375
ENSG00000120694;RI:13:31140184:31140309-31141122:31141259:-	0.0327035	0.0387113
ENSG00000120694;SE:13:31141259-31143792:31143923-31145563:-	-0.022983	0.048951
ENSG00000120697;AF:13:36995596-36999235:36999367:36995596-36999932:37000261:-	-0.0562245	0.025974
ENSG00000120697;SE:13:36993672-36994989:36995035-36995425:-	-0.0561756	0.025974
ENSG00000120699;AF:13:37000541:37000822-37002273:37001474:37001801-37002273:+	-0.132579	0.021978
ENSG00000120699;AF:13:37000787:37000822-37002273:37001474:37001801-37002273:+	-0.211335	0.0467033
ENSG00000120705;SE:5:138513706-138517561:138517700-138518692:-	-0.0629424	0.038961
ENSG00000120733;RI:5:138386022:138386190-138386289:138386621:+	-0.0753805	0.024975
ENSG00000120733;SE:5:138386621-138391013:138392261-138393171:+	-0.0551745	0.024975
ENSG00000120802;SE:12:98537572-98544442:98544537-98544951:+	-0.135221	0.032967
ENSG00000120805;A5:12:101405981-101407011:101405981-101407278:-	0.165969	0.0407925
ENSG00000120805;A5:12:101405981-101407011:101405981-101407378:-	0.305314	0.00524476
ENSG00000120805;A5:12:101405981-101407278:101405981-101407378:-	0.163697	0.0236014
ENSG00000120805;AF:12:101405981-101407278:101407463:101405981-101407642:101407762:-	-0.190571	0.0236014
ENSG00000120805;AF:12:101405981-101407378:101407461:101405981-101407642:101407746:-	-0.225077	0.0227273
ENSG00000120805;AF:12:101405981-101407378:101407461:101405981-101407642:101407753:-	-0.282838	0.0157343
ENSG00000120805;AF:12:101405981-101407378:101407461:101405981-101407642:101407756:-	-0.23203	0.0227273
ENSG00000120805;AF:12:101405981-101407378:101407461:101405981-101407642:101407762:-	-0.35438	0.00524476
ENSG00000120805;AF:12:101405981-101407378:101407461:101405981-101407642:101407820:-	-0.176459	0.0157343
ENSG00000120948;AF:1:11012424:11012480-11013716:11012654:11012743-11013716:+	-0.100173	0.016983
ENSG00000120948;AF:1:11012424:11012480-11013716:11012670:11012743-11013716:+	-0.146166	0.016983
ENSG00000121073;A3:17:49706334-49706965:49706309-49706965:-	-0.111205	0.011988
ENSG00000121073;AF:17:49707444-49707730:49707949:49707444-49708076:49708169:-	0.458032	0.011988
ENSG00000121211;AF:4:153344649:153344740-153350064:153345353:153345506-153350064:+	-0.0989225	0.035964
ENSG00000121274;SE:16:50217663-50222306:50222434-50223174:+	-0.0931879	0.025974
ENSG00000121350;SE:12:21449691-21452081:21452154-21455132:+	-0.183109	0.0374625
ENSG00000121361;AF:12:21773686-21774546:21774821:21773686-21775487:21775581:-	0.0687272	0.047952
ENSG00000121390;AL:13:19674756:19674984-19677724:19675388:19675653-19677724:-	0.224311	0.00749251
ENSG00000121486;AF:1:185151935-185156478:185156981:185151935-185156984:185157072:-	-0.0624495	0.0434565
ENSG00000121691;A3:11:34449363-34450919:34449363-34450988:+	0.0821572	0.023976
ENSG00000121691;SE:11:34456817-34457776:34457847-34461251:+	0.0821572	0.023976
ENSG00000121716;RI:7:100352564:100352914-100352997:100353123:+	-0.266376	0.023976
ENSG00000121749;SE:12:71880607-71884811:71885021-71893222:+	-0.227678	0
ENSG00000121774;SE:1:32030422-32031524:32031640-32033188:+	-0.0519483	0.021978
ENSG00000121892;SE:4:39908540-39910244:39910338-39913611:-	-0.0903485	0.003996
ENSG00000121931;SE:1:110950123-110951288:110952815-110963621:-	-0.238245	0
ENSG00000122026;A5:13:27251656-27253765:27251585-27253765:+	-0.0223954	0.0328243
ENSG00000122026;A5:13:27251699-27253765:27251656-27253765:+	0.0389767	0.021978
ENSG00000122026;A5:13:27251850-27253765:27251656-27253765:+	0.0266577	0.0328243
ENSG00000122026;A5:13:27251850-27253765:27251699-27253765:+	0.131773	0.00999001
ENSG00000122026;A5:13:27255354-27256184:27255349-27256184:+	-0.0607979	0.01665
ENSG00000122026;AF:13:27251309:27251585-27253765:27251597:27251699-27253765:+	-0.0423013	0.021978
ENSG00000122026;AF:13:27251362:27251585-27253765:27251597:27251699-27253765:+	0.118035	0.01665
ENSG00000122068;AF:3:197737179:197737268-197756426:197750390:197750822-197756426:+	-0.186002	0.0314685
ENSG00000122068;AF:3:197749750:197750074-197756426:197750390:197750822-197756426:+	-0.120862	0.0314685
ENSG00000122126;SE:X:129576552-129584344:129584367-129587002:+	0.1175	0.02997
ENSG00000122203;AF:5:176359918-176361174:176361562:176359918-176361602:176361739:-	0.108141	0.0474525
ENSG00000122203;AF:5:176359918-176361174:176361562:176359918-176361602:176361968:-	0.192698	0.037962
ENSG00000122203;SE:5:176355749-176359481:176359567-176359811:-	-0.0690863	0.0474525
ENSG00000122218;SE:1:160297745-160298845:160298931-160299102:-	-0.24884	0.016983
ENSG00000122376;AF:10:87094161:87094788-87096934:87095196:87095248-87096934:+	0.0598595	0.0364635
ENSG00000122376;SE:10:87170974-87175889:87176095-87180075:+	-0.134471	0.010989
ENSG00000122378;A3:10:80408643-80420466:80408643-80420483:+	0.0986794	0.034965
ENSG00000122378;AF:10:80407829:80407956-80420466:80413819:80413876-80420466:+	0.150217	0.034965
ENSG00000122378;AF:10:80408493:80408643-80420466:80413819:80413876-80420466:+	0.116004	0.034965
ENSG00000122386;A5:16:3112950-3113349:3112682-3113349:+	-0.140119	0.044955
ENSG00000122386;AF:16:3112573:3112682-3113417:3112795:3112950-3113417:+	0.10261	0.044955
ENSG00000122417;AL:1:86348832:86348878-86352859:86350095:86352208-86352859:-	0.480305	0.016983
ENSG00000122417;SE:1:86376418-86382242:86382358-86382931:-	-0.182454	0.0212288
ENSG00000122435;SE:1:100139711-100140182:100140251-100140408:+	-0.177806	0.0104895
ENSG00000122490;SE:18:79919400-79930228:79930311-79933969:-	0.231565	0.017982
ENSG00000122512;A3:7:5999275-6002453:5999226-6002453:-	-0.0706328	0.0443307
ENSG00000122512;SE:7:6002636-6003690:6003792-6003972:-	-0.109894	0.02331
ENSG00000122512;SE:7:6004058-6005892:6006026-6008997:-	-0.356945	0.014985
ENSG00000122512;SE:7:6004058-6005892:6006031-6008997:-	-0.11776	0.02331
ENSG00000122566;AL:7:26173057:26174782-26192495:26189936:26192338-26192495:-	0.339636	0.017982
ENSG00000122566;SE:7:26197732-26197831:26197866-26200572:-	0.0793671	0.011988
ENSG00000122643;AF:7:33026915-33035934:33035983:33026915-33062568:33062776:-	0.235205	0.0174825
ENSG00000122643;AF:7:33026915-33035934:33035983:33026915-33062568:33062796:-	0.226615	0.0174825
ENSG00000122643;AF:7:33026915-33035934:33035983:33026915-33062568:33062797:-	0.212424	0.0262238
ENSG00000122643;SE:7:33026915-33035934:33035988-33062568:-	0.127169	0.0198135
ENSG00000122970;A5:12:110124861-110127360:110124443-110127360:+	0.0993807	0.0333
ENSG00000122970;SE:12:110129130-110132547:110132636-110134948:+	-0.100957	0.0333
ENSG00000122970;SE:12:110136860-110143382:110143545-110146953:+	-0.200666	0.001998
ENSG00000123064;A5:12:113180005-113180929:113180005-113180981:-	-0.0546956	0.0344655
ENSG00000123064;AF:12:113181058-113183723:113183802:113181058-113185278:113185440:-	-0.106325	0.0344655
ENSG00000123136;A3:19:14409645-14409742:14409447-14409742:-	0.141914	0
ENSG00000123136;RI:19:14409303:14409447-14409536:14409645:-	0.0700201	0.0422078
ENSG00000123144;AF:19:12731068-12731344:12731853:12731068-12734313:12734666:-	0.224582	0.03996
ENSG00000123159;MX:19:14480778-14482689:14483006-14496037:14480778-14491656:14491743-14496037:-	0.20766	0.0284715
ENSG00000123159;SE:19:14480778-14482689:14483006-14496037:-	0.314294	0.00224775
ENSG00000123159;SE:19:14483006-14491656:14491743-14496037:-	-0.376262	0
ENSG00000123219;A3:5:65554946-65561497:65554898-65561497:-	0.25234	0.017982
ENSG00000123268;AF:12:50763710:50763741-50780140:50764078:50764307-50780140:+	0.0860122	0.038961
ENSG00000123268;AF:12:50763710:50763741-50780140:50764292:50764307-50780140:+	0.115913	0.035964
ENSG00000123353;AF:12:55817919:55818112-55818999:55818330:55818419-55818999:+	0.0521649	0.0491175
ENSG00000123353;SE:12:55818112-55818999:55819173-55819342:+	-0.127984	0.0237263
ENSG00000123353;SE:12:55818112-55819091:55819173-55819342:+	-0.135049	0.0237263
ENSG00000123485;MX:2:233845820-233847397:233847461-233852565:233845820-233849763:233849859-233852565:-	-0.470995	0.002997
ENSG00000123485;SE:2:233845820-233847397:233847461-233849763:-	-0.268799	0
ENSG00000123505;AF:6:110874770:110875215-110892161:110888286:110890356-110892161:+	0.229595	0.04662
ENSG00000123505;SE:6:110875215-110887505:110887591-110888857:+	-0.142979	0.0104895
ENSG00000123505;SE:6:110875215-110892161:110892203-110892299:+	0.225134	0.04662
ENSG00000123684;AF:1:211829323-211829450:211830238:211829323-211830573:211830772:-	0.093613	0.0134865
ENSG00000123737;MX:4:121807622-121809834:121809916-121811583:121807622-121809967:121810073-121811583:+	0.314225	0.020979
ENSG00000123908;AF:8:140585311-140605797:140605888:140585311-140635485:140635619:-	0.16424	0.00799201
ENSG00000123933;SE:4:2252522-2255155:2255351-2257982:-	0.125674	0.00899101
ENSG00000123983;AF:2:222860934:222861258-222887830:222861563:222861742-222887830:+	-0.201757	0.014985
ENSG00000123983;AF:2:222860942:222861258-222887830:222861563:222861742-222887830:+	-0.079202	0.01998
ENSG00000124172;A3:20:59028841-59030303:59026469-59030303:-	-0.0417948	0.028971
ENSG00000124193;SE:20:43458509-43459153:43459420-43459771:+	0.0309726	0.043956
ENSG00000124279;SE:5:7865983-7866646:7868196-7868979:-	-0.199642	0.024975
ENSG00000124356;AF:2:73828916:73828996-73830845:73829020:73829510-73830845:+	-0.308264	0.0274725
ENSG00000124422;A5:17:21028674-21043321:21028674-21043626:-	0.160263	0.013986
ENSG00000124422;AF:17:21028674-21042220:21042273:21028674-21042665:21043039:-	0.0479651	0.0454545
ENSG00000124422;AF:17:21028674-21042220:21042273:21028674-21043626:21043760:-	0.10586	0.0174825
ENSG00000124422;AF:17:21028674-21042665:21043039:21028674-21043321:21043760:-	-0.0637354	0.032634
ENSG00000124459;A5:19:43934694-43934924:43934694-43935230:-	0.0785508	0.0344655
ENSG00000124508;A5:6:26383313-26383792:26383244-26383792:+	-0.229454	0.0472028
ENSG00000124508;AF:6:26383102:26383181-26383792:26383208:26383313-26383792:+	0.260832	0.0472028
ENSG00000124508;SE:6:26383915-26385015:26385362-26388013:+	-0.151448	0.048951
ENSG00000124562;AF:6:34757525:34757551-34762595:34757554:34757954-34762595:+	-0.205024	0
ENSG00000124614;AF:6:34425221-34425516:34425580:34425221-34426032:34426052:-	-0.614661	0
ENSG00000124614;AF:6:34425221-34425796:34426026:34425221-34426032:34426052:-	-0.336227	0
ENSG00000124614;AF:6:34425221-34425796:34426026:34425221-34426032:34426125:-	0.0829572	0.0333
ENSG00000124762;A5:6:36678939-36684097:36678798-36684097:+	0.064269	0.0208125
ENSG00000124762;AF:6:36676460:36676524-36684097:36678658:36678798-36684097:+	-0.0575085	0.0208125
ENSG00000124762;AF:6:36676460:36676524-36684097:36678710:36678939-36684097:+	-0.33091	0
ENSG00000124782;AF:6:7107597:7107768-7176655:7107808:7108060-7176655:+	0.220432	0.047619
ENSG00000124782;AF:6:7107597:7107768-7176655:7108031:7108060-7176655:+	0.250225	0.047619
ENSG00000124782;SE:6:7231907-7240438:7240602-7246424:+	-0.151916	0.047619
ENSG00000124784;A3:6:7393303-7395021:7393303-7395053:+	0.0846948	0.022977
ENSG00000124789;SE:6:17649300-17651834:17651926-17661653:-	0.067635	0.013986
ENSG00000124942;AF:11:62536567-62546660:62546835:62536567-62556188:62556235:-	-0.215266	0.011988
ENSG00000125107;AF:16:58599511-58624653:58624786:58599511-58629728:58629838:-	-0.215996	0.0314685
ENSG00000125319;SE:17:44155411-44157833:44157941-44161871:+	-0.110976	0.0434565
ENSG00000125354;A3:X:119625396-119629318:119625379-119629318:-	0.194756	0.0134865
ENSG00000125354;AL:X:119615724:119616742-119625335:119619309:119620051-119625335:-	-0.247984	0.0134865
ENSG00000125354;AL:X:119616712:119616742-119629318:119616945:119620051-119629318:-	0.118502	0.0191808
ENSG00000125354;AL:X:119616712:119616742-119629318:119617639:119618786-119629318:-	0.144639	0.0134865
ENSG00000125354;SE:X:119616742-119625335:119625379-119629318:-	-0.108262	0.030969
ENSG00000125354;SE:X:119620051-119625335:119625396-119629318:-	0.233121	0.0134865
ENSG00000125482;SE:9:132400258-132401455:132402828-132406790:-	-0.162438	0.0034965
ENSG00000125505;A5:19:54188511-54189302:54188511-54189338:-	-0.103318	0.0155844
ENSG00000125505;AF:19:54188511-54189191:54189295:54188511-54189302:54189344:-	0.371177	0
ENSG00000125505;AF:19:54188511-54189191:54189295:54188511-54189338:54189360:-	0.170635	0.030969
ENSG00000125505;AF:19:54188511-54189191:54189295:54188511-54189338:54189443:-	0.212137	0.00599401
ENSG00000125505;AF:19:54188511-54189191:54189295:54188511-54189338:54189672:-	0.316325	0.00599401
ENSG00000125505;AF:19:54188511-54189191:54189295:54188511-54189338:54189815:-	0.217032	0.00599401
ENSG00000125686;SE:17:39439193-39440386:39440518-39440623:-	-0.102266	0.018981
ENSG00000125741;AF:19:45553911-45584623:45584819:45553911-45602095:45602212:-	-0.127438	0.046953
ENSG00000125743;A3:19:45688566-45691887:45688466-45691887:-	0.0500452	0.0384615
ENSG00000125779;A5:20:3908278-3910577:3908135-3910577:+	-0.0965295	0.0104895
ENSG00000125779;AF:20:3888839:3888904-3907926:3889389:3889728-3907926:+	-0.198118	0.0340909
ENSG00000125779;AF:20:3888934:3889016-3907926:3889389:3889728-3907926:+	-0.184579	0.0104895
ENSG00000125779;AF:20:3888934:3889016-3907926:3891240:3891411-3907926:+	-0.0895054	0.0340909
ENSG00000125779;AF:20:3889095:3889728-3907926:3889816:3889932-3907926:+	0.124126	0.0407925
ENSG00000125779;AF:20:3889389:3889728-3907926:3889816:3889932-3907926:+	0.260681	0.0104895
ENSG00000125779;AF:20:3889389:3889728-3907926:3891240:3891411-3907926:+	0.121364	0.0340909
ENSG00000125779;AF:20:3889415:3889728-3907926:3891240:3891411-3907926:+	-0.106856	0.0314685
ENSG00000125779;AF:20:3889816:3889932-3907926:3891240:3891411-3907926:+	-0.158176	0.0104895
ENSG00000125812;SE:20:23368929-23369584:23369741-23370091:+	-0.0716622	0.0499501
ENSG00000125835;A3:20:2461939-2462636:2461793-2462636:-	-0.0621284	0.010989
ENSG00000125835;SE:20:2465819-2467192:2467315-2467607:-	0.0258501	0.0264735
ENSG00000125870;A5:20:16730164-16731668:16730064-16731668:+	0.0426931	0.030969
ENSG00000125871;SE:20:17970370-17975684:17975903-17988166:+	-0.190593	0
ENSG00000125877;SE:20:3209617-3213169:3213226-3213985:+	0.318666	0.00824176
ENSG00000125877;SE:20:3213226-3213319:3213383-3213985:+	-0.200523	0
ENSG00000125885;A5:20:5951077-5952011:5951023-5952011:+	-0.084382	0.043956
ENSG00000125954;A3:14:64924126-64926007:64924126-64926010:+	-0.161593	0.013986
ENSG00000125954;SE:14:64924126-64926010:64926080-65004249:+	-0.244657	0.01665
ENSG00000125954;SE:14:64926080-64932138:64932292-65004249:+	-0.161593	0.013986
ENSG00000125967;AF:20:33660395-33662212:33662237:33660395-33669375:33669428:-	-0.405921	0.034965
ENSG00000126012;AF:X:53220916-53221688:53221818:53220916-53224740:53225176:-	0.12729	0.021978
ENSG00000126012;AF:X:53220916-53221688:53221818:53220916-53224740:53225422:-	0.0946377	0.021978
ENSG00000126012;SE:X:53217966-53220839:53220916-53224740:-	0.279228	0.021978
ENSG00000126016;A3:X:112823188-112825072:112823144-112825072:-	-0.0252262	0.0474525
ENSG00000126088;A3:1:45013354-45013575:45013354-45013594:+	0.0779742	0.014985
ENSG00000126088;A5:1:45013354-45013594:45013215-45013594:+	0.291154	0.0374625
ENSG00000126261;AF:19:34428363:34428570-34430576:34428876:34429223-34430576:+	0.0678982	0.038961
ENSG00000126456;AF:19:49663258-49664674:49664838:49663258-49665631:49665731:-	0.431401	0.023976
ENSG00000126456;AF:19:49663514-49664443:49664523:49663514-49665631:49665875:-	0.512875	0
ENSG00000126461;AF:19:49642125:49642242-49645021:49642660:49642706-49645021:+	-0.0579019	0.0499501
ENSG00000126698;SE:1:28229023-28230131:28230252-28232921:-	0.0830296	0.002997
ENSG00000126746;A3:12:6678460-6678946:6678343-6678946:-	0.160946	0.03996
ENSG00000126746;AF:12:6688226-6689098:6689292:6688226-6689368:6689454:-	0.440306	0.0124875
ENSG00000126746;AF:12:6688226-6689098:6689292:6688226-6689368:6689510:-	0.377547	0
ENSG00000126746;AF:12:6688226-6689098:6689297:6688226-6689368:6689455:-	-0.271886	0.03996
ENSG00000126746;SE:12:6670838-6672350:6672532-6673216:-	0.241899	0.0124875
ENSG00000126749;SE:12:6975148-6975229:6975378-6975696:+	0.0915842	0.0499501
ENSG00000126767;SE:X:47641475-47649921:47650026-47650423:-	0.0472704	0.0444555
ENSG00000126903;MX:X:154489082-154489942:154490027-154490594:154489082-154490307:154490358-154490594:-	-0.186509	0.00549451
ENSG00000126903;RI:X:154487306:154488496-154488584:154489082:-	-0.318844	0.001998
ENSG00000127022;AF:5:179698417:179698603-179705679:179698944:179699005-179705679:+	-0.0514504	0.0453297
ENSG00000127022;AF:5:179698417:179698603-179705679:179698988:179699102-179705679:+	-0.0532266	0.0453297
ENSG00000127022;AF:5:179698984:179699102-179707132:179706307:179706331-179707132:+	-0.262904	0.0247253
ENSG00000127022;AL:5:179726759-179728591:179728907:179726759-179729360:179729649:+	-0.0751502	0.0247253
ENSG00000127314;MX:12:68650468-68651995:68652051-68656306:68650468-68654112:68654252-68656306:+	0.335321	0.02997
ENSG00000127445;A5:19:9849311-9849533:9849201-9849533:+	0.343457	0.024975
ENSG00000127663;AF:19:4969114:4969230-5032866:5016325:5016339-5032866:+	0.407678	0.002997
ENSG00000127663;SE:19:4969230-5016257:5016339-5032866:+	-0.260705	0.0014985
ENSG00000127663;SE:19:5110818-5119118:5119219-5119653:+	-0.0914063	0.031968
ENSG00000127774;A5:17:3669012-3669098:3668899-3669098:+	0.0831237	0.00649351
ENSG00000127838;AL:2:218271549-218272570:218272947:218271549-218317955:218318256:+	-0.068838	0.025974
ENSG00000127946;AF:7:75599247-75611666:75611702:75599247-75738801:75738947:-	0.137933	0.014985
ENSG00000127993;A5:7:92529183-92529476:92528924-92529476:+	0.106546	0.018981
ENSG00000127995;SE:7:94517656-94518203:94518323-94527162:+	-0.223077	0.037962
ENSG00000128050;A5:4:56435975-56436262:56435928-56436262:+	0.0355689	0.018981
ENSG00000128050;SE:4:56441860-56446357:56446377-56446695:+	0.0564582	0.00999001
ENSG00000128059;A3:4:56406701-56407650:56406618-56407650:-	-0.142464	0.001998
ENSG00000128159;A5:22:50220015-50220192:50220015-50221275:-	-0.185365	0.0314685
ENSG00000128159;A5:22:50220015-50220251:50220015-50221275:-	-0.29001	0.015984
ENSG00000128159;RI:22:50217918:50218117-50218189:50218402:-	0.17274	0.015984
ENSG00000128159;RI:22:50219288:50219456-50219644:50219791:-	0.172065	0.015984
ENSG00000128487;AF:17:20009363:20009424-20096631:20087022:20087051-20096631:+	0.316856	0.023976
ENSG00000128513;RI:7:124822386:124822551-124823797:124824074:-	-0.278696	0.0174825
ENSG00000128513;SE:7:124863640-124870911:124871041-124892266:-	-0.170636	0.0174825
ENSG00000128590;A3:7:108571943-108572899:108571943-108574647:+	-0.160207	0.0174825
ENSG00000128591;SE:7:128849578-128849976:128850074-128850384:+	-0.045808	0.0474525
ENSG00000128602;SE:7:129208851-129209289:129209397-129210363:+	-0.0714143	0.028971
ENSG00000128713;AF:2:176104216:176104626-176108907:176107286:176108136-176108907:+	-0.0901276	0.0134865
ENSG00000128731;SE:15:28293022-28298517:28298629-28299402:-	0.117317	0.013986
ENSG00000128915;A3:15:60468322-60476063:60468162-60476063:-	-0.22704	0.015984
ENSG00000128915;AF:15:60478069-60478568:60478929:60478069-60479003:60479145:-	0.336488	0.015984
ENSG00000129071;SE:3:129434136-129436443:129437308-129437720:-	-0.336151	0.00124875
ENSG00000129071;SE:3:129434136-129436461:129437308-129437720:-	-0.346851	0
ENSG00000129103;SE:7:56068638-56072997:56073111-56076834:+	-0.317175	0.044955
ENSG00000129197;SE:17:5426299-5428071:5428211-5432542:+	-0.208675	0.032967
ENSG00000129250;SE:17:4998156-4999013:4999046-4999850:+	0.0571748	0.0124875
ENSG00000129315;SE:12:48695829-48695999:48696162-48698138:-	-0.0570071	0.0274725
ENSG00000129351;AF:19:10654261:10654487-10670516:10655024:10655123-10670516:+	-0.165628	0.0154845
ENSG00000129351;AF:19:10654261:10654487-10670516:10655496:10655585-10670516:+	-0.13663	0.0154845
ENSG00000129484;A3:14:20354247-20354809:20354247-20354835:+	-0.0693463	0.0412088
ENSG00000129484;SE:14:20357149-20357396:20357520-20357638:+	-0.07162	0.0412088
ENSG00000129534;SE:14:45231298-45232509:45232627-45232733:-	0.14022	0.015984
ENSG00000129810;A5:3:20171232-20174249:20171232-20175005:-	-0.123712	0.0137363
ENSG00000129810;SE:3:20171232-20174249:20175055-20176601:-	-0.174878	0.0137363
ENSG00000130024;AF:6:169721111-169723845:169724005:169721111-169725421:169725566:-	0.114503	0.034965
ENSG00000130066;SE:X:23783709-23783800:23783883-23785328:+	0.0866046	0.018981
ENSG00000130066;SE:X:23783883-23784294:23784403-23785328:+	0.170691	0.00499501
ENSG00000130175;AL:19:11438124-11441069:11441105:11438124-11441240:11441311:+	0.421168	0
ENSG00000130202;A3:19:44874478-44878223:44874478-44878553:+	-0.123758	0.0014985
ENSG00000130254;SE:19:5610688-5611120:5611630-5612540:-	-0.119842	0.032967
ENSG00000130255;AL:19:5690600-5690821:5690931:5690600-5691319:5691653:+	-0.172386	0.000999001
ENSG00000130332;A3:19:2324196-2328387:2324192-2328387:-	-0.081668	0.0044955
ENSG00000130332;AF:19:2324196-2324742:2324906:2324196-2328387:2328586:-	-0.222433	0.0104895
ENSG00000130348;SE:6:106629705-106640101:106640206-106640349:+	0.0722674	0.0324675
ENSG00000130396;A3:6:167864746-167870383:167864746-167870386:+	0.0698375	0.03996
ENSG00000130396;A3:6:167870498-167872214:167870498-167872217:+	0.0699646	0.03996
ENSG00000130396;A5:6:167943194-167943402:167943191-167943402:+	0.103848	0.03996
ENSG00000130402;MX:19:38709476-38710257:38710342-38714469:38709476-38711276:38711361-38714469:+	-0.0869195	0.035964
ENSG00000130479;AF:19:17719352:17719620-17720936:17720752:17720820-17720936:+	-0.149841	0.020979
ENSG00000130640;A3:10:133283221-133283882:133283184-133283882:-	-0.115768	0.011988
ENSG00000130640;AF:10:133302980-133308823:133309134:133302980-133311620:133312337:-	-0.232564	0.011988
ENSG00000130640;AF:10:133302980-133308823:133309156:133302980-133311620:133312337:-	-0.236377	0.011988
ENSG00000130706;SE:20:62303781-62304461:62304577-62306197:+	0.0514275	0.022977
ENSG00000130717;A3:9:131530687-131531094:131530645-131531094:-	-0.293738	0.027972
ENSG00000130723;SE:9:131455166-131459164:131459356-131464763:+	-0.0863412	0.032967
ENSG00000130724;AF:19:58554236-58554865:58554973:58554236-58554988:58555124:-	0.0987715	0.026973
ENSG00000130816;A3:19:10154773-10154905:10154730-10154905:-	-0.0855614	0.0244755
ENSG00000130816;A3:19:10180569-10180778:10180529-10180778:-	-0.0827575	0.0288462
ENSG00000130816;AF:19:10182077-10194533:10194626:10182077-10194820:10195135:-	0.123673	0.020979
ENSG00000130816;SE:19:10177367-10180187:10180234-10180350:-	0.106091	0.020979
ENSG00000130818;SE:19:9529636-9530985:9531067-9532845:-	-0.172323	0.01998
ENSG00000130881;AF:19:33177603:33177729-33196730:33194584:33194858-33196730:+	0.0800894	0.010989
ENSG00000131023;AF:6:149702266-149716207:149716425:149702266-149717849:149718024:-	-0.261661	0.0474525
ENSG00000131043;A5:20:36236782-36239821:36236503-36239821:+	0.074438	0.018981
ENSG00000131051;AF:20:35740887-35741462:35741598:35740887-35741941:35741951:-	0.54567	0.00899101
ENSG00000131051;AF:20:35740887-35741488:35741609:35740887-35741941:35741951:-	0.362473	0
ENSG00000131051;AF:20:35740887-35741488:35741609:35740887-35741941:35742256:-	-0.205938	0
ENSG00000131051;AF:20:35740887-35741488:35741626:35740887-35741941:35741951:-	0.577224	0
ENSG00000131238;A3:1:40092504-40097115:40092500-40097115:-	-0.124273	0.0224775
ENSG00000131263;SE:X:74596000-74612582:74612643-74614422:-	0.0490083	0.0244755
ENSG00000131323;SE:14:102876525-102886189:102886269-102891325:+	-0.37245	0.011988
ENSG00000131351;SE:19:17060092-17062698:17062779-17069031:-	-0.139079	0.0164835
ENSG00000131373;MX:3:15586602-15589540:15589612-15596384:15586602-15591600:15591680-15596384:-	-0.215679	0.00799201
ENSG00000131373;SE:3:15573242-15574977:15575082-15579910:-	-0.0981424	0.011988
ENSG00000131373;SE:3:15586602-15589540:15589612-15591600:-	-0.38324	0.003996
ENSG00000131373;SE:3:15589612-15591600:15591680-15596384:-	0.0690447	0.036963
ENSG00000131375;A3:3:15247457-15250931:15247457-15250975:+	-0.132434	0.001665
ENSG00000131375;SE:3:15206597-15212104:15212212-15217425:+	-0.177027	0.001665
ENSG00000131375;SE:3:15230535-15232111:15232158-15232519:+	0.176783	0.001665
ENSG00000131375;SE:3:15240853-15241453:15241588-15242178:+	-0.144007	0.00374625
ENSG00000131381;SE:3:15096710-15098119:15098274-15099035:-	-0.0840365	0.045954
ENSG00000131473;A3:17:41913900-41918880:41913896-41918880:-	0.0287946	0.03996
ENSG00000131473;AF:17:41913900-41918880:41918962:41913900-41930358:41930542:-	-0.0730691	0.024975
ENSG00000131473;SE:17:41893174-41896620:41896649-41897749:-	0.0478831	0.024975
ENSG00000131495;AL:5:140638740:140639256-140647256:140645285:140645678-140647256:-	0.0859381	0.00599401
ENSG00000131495;AL:5:140638740:140639256-140647256:140645369:140645725-140647256:-	0.141772	0.00599401
ENSG00000131503;A3:5:140436257-140438461:140436257-140438503:+	-0.090386	0.0192308
ENSG00000131503;A3:5:140535538-140537338:140535538-140537389:+	0.271967	0.014652
ENSG00000131503;SE:5:140487060-140496520:140497278-140504821:+	-0.296972	0
ENSG00000131503;SE:5:140529796-140535362:140535538-140537389:+	-0.44611	0.00274725
ENSG00000131732;A5:5:81305141-81308561:81301670-81308561:+	-0.23353	0.0395604
ENSG00000131732;A5:5:81305141-81308561:81301698-81308561:+	-0.165076	0.0395604
ENSG00000131732;MX:5:81302055-81304741:81305141-81308561:81301670-81308561:81308711-81308946:+	-0.238581	0.038961
ENSG00000131732;SE:5:81301670-81304741:81305141-81308561:+	-0.188869	0.0202298
ENSG00000131732;SE:5:81301698-81304741:81305141-81308561:+	-0.304761	0.00899101
ENSG00000131747;AF:17:40416895-40417584:40417705:40416895-40417771:40417950:-	0.0583532	0.00899101
ENSG00000131779;AF:1:145917816-145918432:145918529:145917816-145918633:145918837:-	0.175935	0.00899101
ENSG00000131876;AF:15:101293172-101294848:101294961:101293172-101295097:101295204:-	-0.55921	0
ENSG00000131876;RI:15:101285726:101285801-101286908:101287010:-	-0.255997	0.00732601
ENSG00000131876;SE:15:101285801-101286214:101286293-101286908:-	-0.221652	0.00274725
ENSG00000132207;SE:16:30194791-30194886:30195227-30196974:+	-0.298404	0.00699301
ENSG00000132300;A3:2:86133436-86134292:86133436-86134296:+	-0.0591361	0.02664
ENSG00000132300;SE:2:86119044-86119544:86119614-86121479:+	0.141425	0.00799201
ENSG00000132300;SE:2:86125515-86125795:86125880-86127161:+	-0.193593	0
ENSG00000132326;SE:2:238262344-238262952:238263058-238265512:-	-0.185425	0.0499501
ENSG00000132341;A3:12:130872126-130872584:130872126-130872836:+	0.0933845	0.0124875
ENSG00000132341;A5:12:130872629-130872836:130872126-130872836:+	0.104129	0.0124875
ENSG00000132356;SE:5:40767690-40769416:40769503-40771719:-	-0.1096	0.017982
ENSG00000132359;SE:17:2957794-2962670:2962714-2963430:+	0.189638	0.0344655
ENSG00000132405;AF:4:6909444:6909505-6923373:6909845:6909951-6923373:+	0.145399	0.023976
ENSG00000132406;A5:4:4246343-4247601:4246343-4248106:-	0.226755	0.000999001
ENSG00000132463;AF:4:70836314-70838869:70839001:70836314-70839177:70839343:-	0.140613	0.038961
ENSG00000132485;AL:1:71063291:71065137-71066776:71065719:71065752-71066776:-	-0.18895	0.00499501
ENSG00000132541;SE:8:98106326-98108646:98108713-98117032:-	-0.341787	0.00899101
ENSG00000132541;SE:8:98106326-98108646:98108751-98117032:-	-0.137062	0.00899101
ENSG00000132581;A5:17:28655483-28661726:28655483-28662046:-	0.151536	0.02997
ENSG00000132664;SE:20:18467568-18468944:18469061-18472842:+	-0.114433	0.0217283
ENSG00000132664;SE:20:18480509-18481619:18481810-18483481:+	-0.117603	0.0217283
ENSG00000132680;A3:1:155916737-155917499:155916709-155917499:-	-0.053964	0.048951
ENSG00000132680;A3:1:155921628-155921861:155921527-155921861:-	-0.0326714	0.048951
ENSG00000132780;SE:1:45591270-45604936:45605016-45606482:+	-0.218449	0.034965
ENSG00000132780;SE:1:45606591-45607321:45608337-45613169:+	-0.0740321	0.034965
ENSG00000132780;SE:1:45616703-45617463:45617591-45618061:+	-0.0809691	0.034965
ENSG00000132950;SE:13:19837821-19838700:19838985-19851355:-	-0.222893	0.00499501
ENSG00000133030;SE:17:17180088-17180607:17180669-17184823:+	0.156697	0.0034965
ENSG00000133104;AF:13:36335832-36345525:36345634:36335832-36346225:36346283:-	0.258551	0.0404595
ENSG00000133104;AF:13:36335832-36345525:36345634:36335832-36346582:36346777:-	0.170067	0.026973
ENSG00000133112;AF:13:45338776-45339497:45339533:45338776-45339994:45340258:-	0.297972	0.00749251
ENSG00000133119;AL:13:33835217-33836104:33837496:33835217-33966087:33966558:+	-0.113293	0.000999001
ENSG00000133131;A5:X:106941632-106941938:106941632-106941976:-	-0.054893	0.031968
ENSG00000133193;AF:17:73227264-73227722:73227748:73227264-73236572:73236753:-	-0.266865	0.0044955
ENSG00000133193;AF:17:73227264-73232086:73232367:73227264-73236572:73236753:-	-0.168788	0.00899101
ENSG00000133247;SE:19:55342046-55342215:55342380-55342742:+	0.124241	0.0174825
ENSG00000133275;AF:19:1941149:1941418-1969508:1942459:1942613-1969508:+	-0.102247	0.034965
ENSG00000133302;A3:5:94663908-94665861:94663908-94665907:+	-0.1999	0.014985
ENSG00000133302;SE:5:94630743-94643273:94643435-94649454:+	-0.0857549	0.047952
ENSG00000133315;A3:11:63999036-63999331:63999000-63999331:-	-0.131647	0.025974
ENSG00000133316;A3:11:62839867-62841569:62839706-62841569:-	0.264231	0
ENSG00000133641;AF:12:88033846:88033911-88040148:88035446:88035738-88040148:+	-0.265241	0.0104895
ENSG00000133641;SE:12:88035738-88040148:88040265-88042825:+	-0.124134	0.0174825
ENSG00000133657;SE:3:194455962-194457094:194457174-194459471:-	-0.173091	0.0104895
ENSG00000133812;SE:11:9989595-9992415:9992543-9992990:-	-0.102586	0.0472028
ENSG00000133812;SE:11:9993998-9998266:9998379-10000914:-	-0.195858	0.011988
ENSG00000133835;AF:5:119452565:119452633-119456315:119452672:119452821-119456315:+	-0.238624	0.0472028
ENSG00000133835;AF:5:119452565:119452633-119456315:119452716:119452821-119456315:+	-0.286015	0.0472028
ENSG00000133835;AF:5:119452565:119452633-119456315:119452736:119452821-119456315:+	-0.296458	0.0472028
ENSG00000133835;AF:5:119452565:119452633-119456315:119452775:119452821-119456315:+	-0.282422	0.041958
ENSG00000134001;AF:14:67359997:67360456-67364767:67360556:67360734-67364767:+	-0.148112	0.003996
ENSG00000134001;AF:14:67360353:67360456-67364767:67360556:67360734-67364767:+	-0.0724725	0.00649351
ENSG00000134057;SE:5:69171452-69174251:69174409-69174877:+	-0.0678526	0.027972
ENSG00000134108;A5:3:5170583-5172150:5170556-5172150:+	-0.07082	0.028971
ENSG00000134265;SE:18:10526158-10530770:10530837-10532711:+	-0.109653	0.028971
ENSG00000134283;AF:12:42326163:42326229-42332660:42331787:42331848-42332660:+	0.435329	0.0148601
ENSG00000134283;AF:12:42326171:42326229-42332660:42331787:42331848-42332660:+	0.092009	0.039627
ENSG00000134283;SE:12:42326229-42332660:42332702-42335883:+	0.1157	0.0148601
ENSG00000134283;SE:12:42335974-42351885:42352049-42355161:+	-0.0828964	0.0148601
[truncated: 2,400 more rows]

## Sheet: ABEmax-NT
Supplementary Data 9: DAS events of ABEmax-NT-transfected samples compared with EGFP samples
DAS events	ΔPSI	P-value
ENSG00000000003;A5:X:100635746-100636191:100635746-100636608:-	0.0849744	0.016983
ENSG00000000003;AF:X:100635746-100636191:100636689:100635746-100636793:100637104:-	0.17022	0.016983
ENSG00000001631;A5:7:92234923-92235403:92234923-92235534:-	-0.141067	0.02997
ENSG00000001631;MX:7:92242137-92244902:92245171-92245790:92242137-92245427:92245595-92245790:-	0.352291	0.011988
ENSG00000001631;SE:7:92226682-92234449:92234592-92234808:-	-0.177937	0.021312
ENSG00000001631;SE:7:92242137-92244002:92244149-92244902:-	-0.323965	0.011988
ENSG00000002330;AL:11:64270001:64270337-64284182:64276761:64277043-64284182:-	0.426123	0.003996
ENSG00000002330;SE:11:64270337-64271613:64271803-64284182:-	-0.0960109	0.00999001
ENSG00000003056;AL:12:8940364:8941940-8943801:8943296:8943535-8943801:-	0.181798	0.0324675
ENSG00000003056;MX:12:8941940-8942416:8942542-8945418:8941940-8943801:8943910-8945418:-	-0.174714	0.0324675
ENSG00000003509;A5:2:37237867-37241578:37237835-37241578:+	-0.147914	0.032634
ENSG00000003509;A5:2:37241791-37242635:37241637-37242635:+	-0.206124	0.032634
ENSG00000003509;MX:2:37231760-37232106:37232266-37237757:37231760-37236096:37236176-37237757:+	0.292806	0.032634
ENSG00000003756;A3:3:50100051-50100532:50100051-50103083:+	-0.193952	0.0472028
ENSG00000003756;AF:3:50106740:50106864-50107482:50107029:50107087-50107482:+	-0.199037	0.0472028
ENSG00000003756;RI:3:50117074:50117171-50117250:50117379:+	0.0935617	0.0472028
ENSG00000003756;SE:3:50109688-50110379:50110463-50110679:+	-0.122393	0.0472028
ENSG00000004534;SE:3:49962685-49967198:49968748-49972059:+	-0.220743	0.030636
ENSG00000004534;SE:3:49962685-49967470:49968748-49972059:+	-0.168578	0.030636
ENSG00000004534;SE:3:49975392-49999440:49999513-50048245:+	-0.140562	0.030636
ENSG00000004897;AF:17:47181637-47188746:47188936:47181637-47189146:47189176:-	0.216531	0.0174825
ENSG00000004897;AF:17:47181637-47188746:47188936:47181637-47189146:47189224:-	0.157209	0
ENSG00000004897;AF:17:47181637-47188746:47188936:47181637-47189146:47189252:-	0.43247	0
ENSG00000004897;AF:17:47181637-47188746:47188936:47181637-47189146:47189266:-	0.126754	0.0291375
ENSG00000004897;AL:17:47156913:47156983-47157230:47157055:47157124-47157230:-	-0.524349	0.0041625
ENSG00000004897;AL:17:47156913:47156983-47157230:47157060:47157124-47157230:-	-0.437464	0.00624376
ENSG00000004897;SE:17:47170042-47171917:47172064-47181562:-	-0.0700555	0.0481661
ENSG00000005100;SE:17:5462546-5463529:5463689-5468571:-	-0.127453	0.027972
ENSG00000005189;A3:16:20813302-20814927:20813302-20814985:+	-0.231122	0.026973
ENSG00000005189;SE:16:20821902-20824439:20824527-20825833:+	-0.276766	0.017982
ENSG00000005812;A5:13:77018722-77021513:77018722-77021657:-	-0.060549	0.0216783
ENSG00000005812;AL:13:76992598:76992951-77015409:77005254:77007788-77015409:-	0.15841	0.0034965
ENSG00000005812;AL:13:76992598:76992951-77015409:77007565:77007788-77015409:-	0.230273	0.002331
ENSG00000005812;AL:13:76999137:77002049-77015409:77005254:77007788-77015409:-	0.130321	0.00174825
ENSG00000005812;AL:13:76999137:77002049-77015409:77007565:77007788-77015409:-	0.186761	0.00174825
ENSG00000005893;AL:X:120427827:120428626-120441730:120436494:120439293-120441730:-	0.0560351	0.048618
ENSG00000005893;AL:X:120430826:120431462-120441730:120436494:120439293-120441730:-	0.149862	0.00599401
ENSG00000005893;SE:X:120431462-120439076:120439293-120441730:-	-0.0438894	0.048618
ENSG00000006015;RI:19:18588995:18589077-18589479:18589683:+	0.208147	0.0254745
ENSG00000006015;SE:19:18589077-18589413:18589683-18590854:+	-0.140144	0.017982
ENSG00000006015;SE:19:18589077-18589479:18589683-18590854:+	-0.132701	0.0202298
ENSG00000006118;A5:11:60924733-60927204:60924543-60927204:+	-0.0886248	0.034965
ENSG00000006118;RI:11:60935864:60936016-60936747:60937159:+	-0.0988467	0.034965
ENSG00000006327;A5:16:3021319-3021555:3020491-3021555:+	-0.115623	0.0499501
ENSG00000006327;AF:16:3018445:3018536-3021215:3020312:3020491-3021215:+	0.0965536	0.0499501
ENSG00000006327;SE:16:3020491-3021215:3021319-3021555:+	-0.112979	0.041958
ENSG00000006625;SE:7:30498938-30500536:30500681-30504569:-	-0.156787	0.0044955
ENSG00000006744;AF:17:13017121-13017567:13017664:13017121-13017703:13017999:-	0.186672	0.042624
ENSG00000006744;AF:17:13017121-13017567:13017664:13017121-13017703:13018187:-	0.130242	0.042624
ENSG00000006744;AF:17:13017121-13017567:13017664:13017121-13017991:13018065:-	0.167724	0.042624
ENSG00000007168;AF:17:2593210:2593330-2638099:2593746:2594006-2638099:+	0.182261	0.00499501
ENSG00000007168;SE:17:2594006-2635383:2635510-2638099:+	0.100697	0.0424575
ENSG00000007202;A3:17:28640683-28641889:28640627-28641889:-	-0.088708	0.034965
ENSG00000007392;A5:16:227336-227987:227336-228333:-	-0.31951	0.0124875
ENSG00000007392;RI:16:188969:189339-189968:190135:-	0.11455	0.0280969
ENSG00000007392;RI:16:227242:227336-228333:228402:-	-0.333273	0.0124875
ENSG00000007392;SE:16:227336-228333:228402-229279:-	0.168424	0.0124875
ENSG00000008130;AF:1:1765446-1778289:1778419:1765446-1778746:1778790:-	0.133513	0.044955
ENSG00000008130;AF:1:1765446-1778289:1778470:1765446-1779905:1779962:-	-0.166554	0.0487013
ENSG00000008130;SE:1:1753649-1754051:1754208-1754284:-	-0.217948	0
ENSG00000008130;SE:1:1754698-1755374:1755476-1756258:-	-0.165615	0.00374625
ENSG00000009307;AF:1:114750207-114757925:114758027:114750207-114758576:114758676:-	0.100162	0.0474525
ENSG00000009307;AL:1:114739870:114739922-114749821:114748317:114748418-114749821:-	-0.236523	0
ENSG00000009307;MX:1:114738072-114739692:114739890-114757925:114738072-114749821:114750207-114757925:-	-0.0743207	0.034965
ENSG00000009307;SE:1:114738072-114739692:114739890-114749821:-	-0.0564709	0.03996
ENSG00000009413;SE:6:111357125-111358822:111359014-111363853:-	-0.157398	0.0499501
ENSG00000010072;SE:1:231339868-231347797:231347925-231351304:+	-0.167127	0.00599401
ENSG00000010256;A5:3:48609302-48609497:48609302-48609552:-	0.0500639	0.0367133
ENSG00000010256;RI:3:48600680:48600840-48600975:48601118:-	0.0535374	0.0284715
ENSG00000010810;SE:6:111696456-111699515:111699670-111702885:-	-0.2499	0.014985
ENSG00000010810;SE:6:111696456-111700104:111700268-111702885:-	-0.196148	0.014985
ENSG00000011243;A3:19:15398766-15399302:15398703-15399302:-	-0.257974	0.0202298
ENSG00000011243;AF:19:15410594-15417635:15417678:15410594-15418911:15418968:-	-0.424923	0.0134865
ENSG00000011243;AF:19:15410594-15417635:15417678:15410594-15418911:15418988:-	-0.176017	0.0202298
ENSG00000011243;AF:19:15410594-15417635:15417678:15410594-15418911:15419020:-	-0.51609	0.0134865
ENSG00000011243;AF:19:15410594-15417635:15417678:15410594-15418911:15419022:-	-0.408567	0.0134865
ENSG00000011243;SE:19:15397855-15398630:15398703-15399302:-	0.109745	0.0202298
ENSG00000011260;AF:17:51275868:51275991-51280005:51277163:51277304-51280005:+	0.290922	0.035964
ENSG00000011304;A3:19:806556-808360:806556-808380:+	0.0922177	0.0176252
ENSG00000011304;AF:19:797075:797505-799413:798428:798545-799413:+	-0.265133	0.00474525
ENSG00000011304;AF:19:797425:797505-799413:798428:798545-799413:+	-0.0510642	0.0296578
ENSG00000011304;AF:19:797427:797505-803561:799406:799443-803561:+	0.178092	0.00632701
ENSG00000011304;AF:19:797452:797505-799413:798428:798545-799413:+	-0.187478	0.00759241
ENSG00000011304;AF:19:797462:797505-799413:798428:798545-799413:+	-0.136314	0.00759241
ENSG00000011304;AF:19:797490:797505-799413:798428:798545-799413:+	-0.357931	0
ENSG00000011304;RI:19:804036:804208-804292:804438:+	0.0856423	0.00790876
ENSG00000011304;SE:19:806556-807869:807902-808360:+	-0.0470091	0.0369075
ENSG00000011376;AF:3:45388506:45388680-45391583:45388836:45389106-45391583:+	-0.256194	0.044955
ENSG00000011426;SE:7:36415884-36417080:36417190-36419244:+	-0.165434	0.00649351
ENSG00000013441;A3:2:200861862-200864564:200861466-200864564:-	-0.272265	0.0499501
ENSG00000013441;AF:2:200861862-200864101:200864561:200861862-200864564:200864656:-	-0.286801	0.00749251
ENSG00000013441;SE:2:200859746-200860125:200860215-200861238:-	-0.253917	0
ENSG00000013523;SE:14:76803912-76804375:76804415-76806416:-	0.129141	0.047952
ENSG00000013573;RI:12:31103577:31103731-31103807:31104791:+	-0.214043	0.038961
ENSG00000015568;A3:2:109794537-109801783:109794537-109801786:+	-0.17741	0.0424575
ENSG00000015568;A3:2:109819783-109821905:109819783-109822050:+	-0.398604	0
ENSG00000015568;A3:2:109824662-109824810:109824662-109824830:+	0.564943	0
ENSG00000015568;AF:2:109794308:109794537-109801783:109794685:109795076-109801783:+	-0.406845	0.002997
ENSG00000015568;SE:2:109794537-109801783:109801850-109803432:+	-0.532425	0.000999001
ENSG00000015568;SE:2:109808404-109808750:109808895-109813460:+	-0.26819	0.002997
ENSG00000016391;AF:3:53840999-53844582:53844617:53840999-53846083:53846390:-	0.168087	0.040959
ENSG00000016864;A5:3:52700496-52705447:52700496-52705699:-	-0.165511	0.044955
ENSG00000016864;AF:3:52700496-52703504:52703619:52700496-52705699:52705781:-	-0.202245	0.044955
ENSG00000017260;AF:3:130894178:130894337-130930416:130894448:130894775-130930416:+	-0.241616	0.0262238
ENSG00000017260;AF:3:130894178:130894337-130930416:130894641:130894775-130930416:+	-0.111916	0.0498252
ENSG00000017260;AL:3:130999659-131001220:131003150:130999659-131016152:131016684:+	-0.224394	0.0262238
ENSG00000017260;SE:3:130999659-131001220:131001314-131016152:+	-0.228997	0.0314685
ENSG00000018408;AF:3:149527969-149540216:149540266:149527969-149541015:149541060:-	-0.30762	0.023976
ENSG00000021776;A5:15:34904505-34906519:34904505-34906545:-	0.0878563	0.0254745
ENSG00000021776;RI:15:34873828:34873999-34874677:34874864:-	0.0878563	0.0254745
ENSG00000022267;AF:X:136147465:136147628-136169907:136169637:136169733-136169907:+	-0.161547	0.035964
ENSG00000022840;SE:12:120560886-120562945:120563070-120563347:+	-0.138771	0.041958
ENSG00000022976;SE:14:102334646-102335689:102335838-102338816:+	-0.213186	0.027972
ENSG00000023734;SE:12:15882819-15883541:15883676-15889928:+	-0.0522268	0.044955
ENSG00000024526;A5:1:68481612-68482046:68481612-68482641:-	-0.135765	0.00749251
ENSG00000024526;SE:1:68481612-68482046:68482897-68483950:-	-0.136717	0.00749251
ENSG00000024526;SE:1:68482897-68483273:68483305-68483950:-	0.135765	0.00749251
ENSG00000024526;SE:1:68489608-68494430:68494695-68496952:-	-0.109555	0.00749251
ENSG00000025039;AF:6:89387590-89411334:89411505:89387590-89411846:89412270:-	0.0935366	0.028971
ENSG00000025800;AF:1:32108038:32108134-32154588:32142923:32143024-32154588:+	-0.0781669	0.044955
ENSG00000026025;AF:10:17228515:17228676-17229276:17228869:17229027-17229276:+	-0.259782	0.032967
ENSG00000029363;A3:6:136268339-136269437:136268273-136269437:-	0.0809161	0.00999001
ENSG00000029363;A3:6:136276508-136277865:136275989-136277865:-	-0.0491415	0.01665
ENSG00000029363;A3:6:136278776-136279763:136278770-136279763:-	-0.0646493	0.00999001
ENSG00000029363;RI:6:136275843:136275989-136276468:136276508:-	-0.0498888	0.01665
ENSG00000029363;SE:6:136261477-136267029:136267175-136268162:-	-0.0953924	0
ENSG00000029363;SE:6:136275989-136276468:136276508-136277865:-	0.176167	0.00749251
ENSG00000029993;AF:X:150980509:150980644-150985595:150983286:150983376-150985595:+	-0.0974777	0.00499501
ENSG00000029993;AF:X:150980509:150980644-150985595:150983385:150983591-150985595:+	-0.0796098	0.00999001
ENSG00000029993;AF:X:150980509:150980644-150985595:150983406:150983591-150985595:+	0.0786809	0.00999001
ENSG00000029993;AF:X:150983286:150983376-150985595:150983406:150983591-150985595:+	0.119198	0.00499501
ENSG00000031003;AF:5:138021197-138032782:138033031:138021197-138038566:138038606:-	0.147378	0.047952
ENSG00000031003;AF:5:138021197-138032782:138033086:138021197-138038566:138038606:-	0.19773	0.047952
ENSG00000031003;SE:5:137954376-137956477:137956542-137959616:-	0.114822	0.047952
ENSG00000031003;SE:5:138018514-138018955:138019146-138021031:-	-0.138672	0.047952
ENSG00000032219;SE:14:58299860-58301580:58301690-58304944:+	-0.212258	0.011988
ENSG00000032219;SE:14:58365622-58366024:58366068-58366883:+	-0.22944	0.02664
ENSG00000032219;SE:14:58365622-58366024:58366230-58366883:+	-0.295315	0.011988
ENSG00000032389;SE:2:3214248-3257299:3257455-3338017:-	-0.112494	0.03996
ENSG00000033030;A5:12:122492789-122498827:122492789-122499973:-	-0.221415	0.018315
ENSG00000033030;SE:12:122482695-122483279:122483563-122489386:-	-0.234275	0.018315
ENSG00000033030;SE:12:122490567-122490935:122491053-122492715:-	0.125742	0.018315
ENSG00000033050;A5:7:151226500-151226738:151226500-151226857:-	0.0989844	0.0284715
ENSG00000033050;AF:7:151226500-151226738:151226958:151226500-151227163:151227230:-	0.071051	0.0254745
ENSG00000033867;SE:3:27404963-27409356:27409530-27411642:-	-0.262124	0
ENSG00000035862;AF:17:78873919-78874029:78874150:78873919-78922210:78922401:-	-0.22786	0.028971
ENSG00000035862;AF:17:78873919-78922210:78922401:78873919-78924959:78925387:-	0.145845	0.028971
ENSG00000036054;AF:3:100261000:100261071-100279649:100267192:100267248-100279649:+	0.228604	0.037296
ENSG00000036054;AF:3:100261001:100261071-100279649:100267192:100267248-100279649:+	0.226456	0.037296
ENSG00000036054;SE:3:100281847-100283607:100283811-100290578:+	-0.106509	0.037296
ENSG00000036549;AF:1:77641655-77682585:77682658:77641655-77683262:77683403:-	0.132287	0.027972
ENSG00000036672;SE:11:119360234-119372707:119373521-119381473:-	-0.250902	0.025974
ENSG00000037241;AF:5:172958893:172959007-172959865:172959520:172959627-172959865:+	-0.172101	0.0124875
ENSG00000037241;AF:5:172959424:172959468-172959865:172959520:172959627-172959865:+	-0.0641688	0.02664
ENSG00000037241;AF:5:172959460:172959514-172959865:172959520:172959627-172959865:+	-0.129872	0.0124875
ENSG00000038382;A5:5:14488260-14492567:14487730-14492567:+	-0.117798	0.0274725
ENSG00000038382;AF:5:14143702:14143882-14270825:14183798:14183959-14270825:+	-0.208861	0.014985
ENSG00000038382;AF:5:14143837:14143882-14270825:14183798:14183959-14270825:+	-0.111095	0.0274725
ENSG00000039319;MX:5:80408153-80411646:80411773-80434109:80408153-80427492:80427545-80434109:+	0.19849	0.0333
ENSG00000039319;SE:5:80408153-80427492:80427545-80434109:+	-0.133784	0.0333
ENSG00000039319;SE:5:80445405-80448026:80448404-80449591:+	-0.137841	0.0333
ENSG00000042445;SE:2:85343798-85343999:85344165-85344239:-	-0.139253	0.014985
ENSG00000043093;A5:3:182964049-182965537:182964049-182965679:-	-0.119993	0.0224775
ENSG00000043093;AF:3:182965753-182980076:182980151:182965753-182980487:182980520:-	-0.172587	0.0499501
ENSG00000043093;AF:3:182965753-182980487:182980520:182965753-182985821:182985953:-	0.298432	0.00499501
ENSG00000044115;AF:5:138753421:138753510-138781923:138754369:138754438-138781923:+	-0.164195	0.0427073
ENSG00000044115;AF:5:138753423:138753510-138781923:138754369:138754438-138781923:+	-0.0890303	0.0427073
ENSG00000046651;SE:X:13749533-13751249:13751368-13753368:+	-0.222497	0.017982
ENSG00000047188;AF:5:113513694:113514082-113515272:113514146:113514275-113515272:+	0.322605	0.002997
ENSG00000048342;SE:4:15470057-15473222:15473255-15475915:+	-0.165163	0.033966
ENSG00000048342;SE:4:15478806-15479219:15479328-15480704:+	0.231493	0.033966
ENSG00000049239;AF:1:9234775:9235066-9244925:9239844:9240018-9244925:+	-0.148566	0.0434565
ENSG00000049245;AF:1:7771269:7771385-7773442:7772707:7773198-7773442:+	-0.0609596	0.020979
ENSG00000049541;SE:7:74243246-74246662:74246763-74249739:-	-0.183595	0.012987
ENSG00000049541;SE:7:74243246-74249012:74249118-74249739:-	-0.169806	0.0487013
ENSG00000051009;A5:11:6218150-6218558:6218150-6218600:-	0.106537	0.034965
ENSG00000051341;SE:3:121449426-121460050:121460234-121467519:-	-0.176976	0.0034965
ENSG00000051523;AF:16:88648114-88650253:88650314:88648114-88650956:88651152:-	0.0949964	0.041958
ENSG00000051596;AL:5:175917873:175918172-175961051:175959883:175960132-175961051:-	-0.54189	0
ENSG00000051620;AF:6:138403531:138403698-138405145:138404219:138404597-138405145:+	0.395962	0.001998
ENSG00000051620;AF:6:138403531:138403698-138405145:138404247:138404597-138405145:+	0.102188	0.00599401
ENSG00000051620;SE:6:138406033-138412083:138412256-138412880:+	0.139353	0.001998
ENSG00000052795;AF:4:158769138:158769319-158825916:158806094:158806423-158825916:+	-0.150922	0.030969
ENSG00000054148;A3:9:136850137-136850503:136850137-136850506:+	0.15833	0.020979
ENSG00000054267;A5:1:235326968-235327769:235326968-235327936:-	-0.0992239	0.041958
ENSG00000054267;AF:1:235326968-235327160:235327487:235326968-235327769:235327863:-	-0.158041	0.041958
ENSG00000054267;AF:1:235326968-235327160:235327487:235326968-235327936:235328196:-	-0.164157	0.041958
ENSG00000054523;A3:1:10375373-10376545:10375373-10378339:+	-0.281484	0.02664
ENSG00000054523;AF:1:10210805:10210878-10232250:10211616:10211738-10232250:+	0.106	0.0341325
ENSG00000054523;AF:1:10210805:10210878-10232250:10230764:10230997-10232250:+	-0.0937322	0.0312188
ENSG00000054523;AF:1:10211616:10211738-10232250:10230764:10230997-10232250:+	-0.249484	0.02664
ENSG00000054523;SE:1:10272306-10273014:10273031-10275428:+	-0.0687088	0.0341325
ENSG00000054523;SE:1:10278128-10279097:10279138-10282322:+	-0.279904	0.02664
ENSG00000055044;SE:2:202292903-202295674:202295837-202297379:+	-0.0815547	0.020979
ENSG00000055609;A3:7:152330742-152358587:152330739-152358587:-	0.129926	0.0174825
ENSG00000055950;AF:10:100986975-100987090:100987286:100986975-100987313:100987515:-	0.144423	0.03996
ENSG00000056586;RI:9:122865349:122865541-122865624:122865657:-	-0.0939152	0.026973
ENSG00000057608;SE:10:5766295-5766494:5766638-5768213:-	-0.119496	0.014985
ENSG00000058262;A5:3:128052902-128055516:128052559-128055516:+	0.2047	0.014985
ENSG00000058262;AF:3:128051641:128051910-128052835:128052369:128052559-128052835:+	0.0283691	0.045954
ENSG00000058262;SE:3:128052559-128052835:128052902-128055516:+	0.0355565	0.0427073
ENSG00000058804;SE:1:53832591-53835500:53835620-53838205:-	-0.0565933	0.024975
ENSG00000059769;SE:9:111631743-111642857:111643094-111647107:+	0.317927	0.0044955
ENSG00000060237;SE:12:882073-882943:883059-883395:+	-0.157332	0.0494505
ENSG00000061936;A5:12:131714240-131714822:131714193-131714822:+	-0.148268	0.0104895
ENSG00000062194;SE:5:57214193-57221376:57221396-57230846:+	0.0935957	0.025974
ENSG00000062650;SE:10:86446449-86451967:86452131-86453220:-	-0.0471629	0.037962
ENSG00000062725;SE:17:60494617-60496413:60496441-60500399:-	0.125602	0.00599401
ENSG00000062725;SE:17:60494617-60500399:60500487-60525794:-	-0.0713727	0.0234765
ENSG00000063046;MX:12:53021860-53022493:53022627-53028015:53021860-53027782:53027919-53028015:+	0.134085	0.0324675
ENSG00000063046;SE:12:53022627-53027782:53027919-53028015:+	-0.0520355	0.0487013
ENSG00000063177;AF:19:48617877-48618560:48619127:48617877-48619141:48619163:-	0.239597	0
ENSG00000063177;AF:19:48617877-48618560:48619127:48617877-48619141:48619176:-	0.0863052	0.023976
ENSG00000063177;AF:19:48617877-48618560:48619127:48617877-48619141:48619183:-	0.159384	0.023976
ENSG00000063177;AF:19:48617877-48618560:48619127:48617877-48619141:48619536:-	0.283502	0.003996
ENSG00000063244;A5:19:55669181-55669444:55669169-55669444:+	-0.0496782	0.024975
ENSG00000063601;SE:X:150755865-150762565:150762737-150764512:+	-0.377748	0.026973
ENSG00000063854;AF:16:1823037-1826712:1826807:1823037-1826941:1827157:-	-0.568884	0.017982
ENSG00000064102;SE:12:26914128-26914408:26914578-26916002:-	-0.116397	0.017982
ENSG00000064115;AF:12:26995408-26996742:26996785:26995408-27003236:27003285:-	0.229119	0.0324675
ENSG00000064115;SE:12:26975658-26976260:26976357-26980566:-	-0.418935	0.0324675
ENSG00000064726;SE:15:83020762-83028616:83028728-83030136:-	0.146186	0.002997
ENSG00000064726;SE:15:83041925-83050073:83050178-83056389:-	-0.142053	0.002997
ENSG00000065268;SE:19:992121-994020:994088-994213:+	-0.133095	0.00899101
ENSG00000065485;SE:3:123124343-123130480:123130616-123145522:+	-0.182729	0.0284715
ENSG00000065526;A3:1:15876678-15909321:15876678-15909324:+	-0.0911165	0.0144855
ENSG00000065559;SE:17:12095694-12107790:12107909-12110375:+	-0.104702	0.043956
ENSG00000065911;MX:2:74198742-74205705:74205889-74208569:74198742-74207704:74207826-74208569:+	0.0419168	0.0487512
ENSG00000065911;SE:2:74198742-74205705:74205889-74207704:+	-0.0405632	0.0487512
ENSG00000065911;SE:2:74198742-74205705:74205889-74208569:+	0.104428	0.035964
ENSG00000065911;SE:2:74205889-74207704:74207826-74208569:+	-0.117618	0.015984
ENSG00000065911;SE:2:74211291-74211741:74211866-74214079:+	-0.0351018	0.0487512
ENSG00000066279;SE:1:197096164-197100431:197105185-197117789:-	-0.176821	0.000499501
ENSG00000066379;SE:6:30061669-30061917:30062017-30062224:+	-0.125784	0.00999001
ENSG00000066651;SE:6:125999613-126006842:126006954-126008392:+	-0.156802	0.0157343
ENSG00000066651;SE:6:126008472-126008657:126008745-126011253:+	-0.150944	0.0157343
ENSG00000066651;SE:6:126008745-126009335:126009434-126011253:+	0.200043	0.0374625
ENSG00000066697;AF:9:100427156:100427393-100441906:100427437:100427570-100441906:+	-0.2173	0.02997
ENSG00000066697;AF:9:100427277:100427393-100441906:100427429:100427570-100441906:+	0.231914	0.0424575
ENSG00000066697;AF:9:100427429:100427570-100441906:100429514:100429662-100441906:+	-0.150482	0.0424575
ENSG00000066697;AF:9:100427437:100427570-100441906:100429514:100429662-100441906:+	0.249486	0.02997
ENSG00000067141;SE:15:73274005-73274692:73274724-73278131:+	0.0781054	0.044955
ENSG00000067141;SE:15:73289238-73293390:73293548-73298348:+	-0.0752259	0.044955
ENSG00000067369;A3:15:43413334-43415594:43413328-43415594:-	0.14388	0.034965
ENSG00000067369;AF:15:43492468-43493037:43493127:43492468-43510370:43510614:-	-0.158766	0.034965
ENSG00000067606;AF:1:2144451:2144584-2146027:2145387:2145511-2146027:+	-0.48868	0.011988
ENSG00000067992;A5:X:24534656-24539134:24534068-24539134:+	-0.0949525	0.022977
ENSG00000068001;AF:3:50320535-50321366:50321713:50320535-50322653:50322906:-	-0.164655	0.034965
ENSG00000068078;SE:4:1802025-1802914:1803064-1803692:+	0.343278	0.0034965
ENSG00000068885;SE:3:160357578-160366043:160366152-160375812:-	-0.204142	0.03996
ENSG00000069998;AF:22:17149745-17159126:17159277:17149745-17165209:17165287:-	-0.112142	0.0174825
ENSG00000070047;A3:11:610347-610501:610347-610667:+	-0.119812	0.043956
ENSG00000070269;AF:14:56579620:56579673-56585001:56579793:56580074-56585001:+	0.284173	0.024975
ENSG00000070269;SE:14:56585912-56603815:56603992-56605570:+	-0.178649	0.0337163
ENSG00000070269;SE:14:56616027-56617183:56617297-56618594:+	-0.238191	0.023976
ENSG00000070269;SE:14:56618763-56621531:56621702-56625382:+	-0.224896	0.024975
ENSG00000070367;AF:14:57247712-57268247:57268440:57247712-57268622:57268823:-	0.26022	0.044955
ENSG00000070423;A5:19:650296-651611:650296-651692:-	-0.142587	0.034965
ENSG00000070614;AF:5:150485818:150486003-150520868:150497778:150497979-150520868:+	-0.238298	0.03663
ENSG00000070614;AF:5:150497778:150497979-150520868:150508112:150508226-150520868:+	0.126203	0.03663
ENSG00000070614;SE:5:150545486-150548218:150548388-150549678:+	-0.126203	0.03663
ENSG00000070814;SE:5:150369602-150372006:150372236-150374174:+	-0.103514	0.048951
ENSG00000071054;A5:2:101887261-101887778:101887237-101887778:+	0.106796	0.018315
ENSG00000071054;MX:2:101859864-101860825:101860986-101864930:101859864-101863821:101864051-101864930:+	-0.117133	0.0233516
ENSG00000071054;SE:2:101859864-101860825:101860986-101863821:+	-0.1461	0.0483516
ENSG00000071054;SE:2:101859864-101860825:101860986-101864930:+	-0.109232	0.0137363
ENSG00000071054;SE:2:101867309-101868029:101868037-101869622:+	0.119657	0.0137363
ENSG00000071243;SE:7:120955624-120964742:120964838-120966626:+	-0.157369	0.0034965
ENSG00000071564;A3:19:1612433-1615686:1612430-1615686:-	-0.16573	0.0134865
ENSG00000071564;AF:19:1650287-1651050:1651356:1650287-1652300:1652329:-	0.277206	0.035964
ENSG00000071564;AL:19:1609472:1609599-1611704:1611168:1611369-1611704:-	0.282332	0.0202298
ENSG00000071626;AF:19:1407677:1407802-1417500:1415740:1415940-1417500:+	0.162288	0.047952
ENSG00000071626;AF:19:1407680:1407802-1417500:1409824:1410079-1417500:+	-0.210649	0.00799201
ENSG00000071626;SE:19:1418370-1418666:1418731-1421148:+	-0.0688286	0.0499501
ENSG00000071626;SE:19:1422396-1425878:1425960-1428842:+	-0.0917999	0.01998
ENSG00000071994;AL:6:170575295:170577717-170578857:170578507:170578656-170578857:-	-0.116401	0.0411255
ENSG00000071994;AL:6:170577436:170577717-170578857:170578507:170578656-170578857:-	-0.115293	0.0411255
ENSG00000071994;AL:6:170577559:170577717-170578857:170578507:170578656-170578857:-	-0.119646	0.018981
ENSG00000072042;A3:14:67693052-67695630:67692593-67695630:-	-0.229633	0.0494505
ENSG00000072042;SE:14:67691244-67692438:67692593-67692934:-	-0.0809922	0.0494505
ENSG00000072042;SE:14:67692593-67692973:67693052-67695630:-	-0.10402	0.0494505
ENSG00000072071;SE:19:14163406-14167016:14167030-14170682:-	-0.126862	0.020979
ENSG00000072133;AF:X:84164387-84186061:84186141:84164387-84187819:84187907:-	0.219298	0.00549451
ENSG00000072210;RI:17:19648751:19648830-19648953:19649124:+	-0.211482	0.041958
ENSG00000072210;SE:17:19665047-19671721:19671956-19675558:+	-0.118953	0.041958
ENSG00000072210;SE:17:19671956-19673151:19673275-19675558:+	-0.135378	0.041958
ENSG00000072364;AF:5:132937193-132937649:132937740:132937193-132963259:132963618:-	-0.133881	0.0494505
ENSG00000072364;SE:5:132897240-132898230:132898392-132899104:-	-0.128151	0.023976
ENSG00000072571;SE:5:163464802-163467701:163467748-163469641:+	-0.0863887	0.048951
ENSG00000072571;SE:5:163464802-163467704:163467748-163469641:+	-0.151061	0.0384615
ENSG00000072736;AF:16:68085658:68085784-68121987:68086638:68086698-68121987:+	0.214177	0.044955
ENSG00000073008;A3:19:44644175-44647223:44644175-44647300:+	-0.196128	0.00749251
ENSG00000073008;A5:19:44658900-44661292:44658765-44661292:+	0.0802445	0.034965
ENSG00000073008;SE:19:44657910-44658742:44658765-44661292:+	-0.176959	0.0162338
ENSG00000073111;A3:3:127604783-127604877:127604783-127604896:+	0.0535588	0.0499501
ENSG00000073417;AF:15:84980513:84980685-85064370:84982226:84982348-85064370:+	-0.113729	0.0463287
ENSG00000073417;MX:15:85083644-85089338:85089416-85097948:85083644-85091044:85091181-85097948:+	0.643507	0
ENSG00000073417;SE:15:85083644-85089338:85089416-85091044:+	0.138417	0.025641
ENSG00000073417;SE:15:85089416-85091044:85091181-85097948:+	-0.143138	0.025641
ENSG00000073614;AF:12:385974-388233:388530:385974-388927:389264:-	-0.133709	0.0380869
ENSG00000073614;AF:12:385974-388233:388530:385974-388927:389454:-	0.11454	0.034965
ENSG00000073614;SE:12:285662-286126:286207-292759:-	-0.0739105	0.0380869
ENSG00000073614;SE:12:366104-384031:384153-385897:-	-0.0624831	0.0380869
ENSG00000073712;SE:14:52860465-52861014:52861034-52864401:-	0.128787	0.0224775
ENSG00000073921;AF:11:86031611-86068651:86068929:86031611-86069458:86069539:-	-0.253888	0.017982
ENSG00000073921;AF:11:86031611-86068651:86068929:86031611-86069720:86069882:-	-0.38987	0.011988
ENSG00000073921;AF:11:86031611-86068651:86069059:86031611-86069720:86069882:-	-0.123908	0.023976
ENSG00000073921;AF:11:86031611-86068651:86069097:86031611-86069720:86069882:-	-0.172354	0.023976
ENSG00000073921;AF:11:86031611-86069458:86069539:86031611-86069720:86069882:-	-0.151807	0.037962
ENSG00000073921;SE:11:85983973-85990250:85990399-85996826:-	-0.0944599	0.01998
ENSG00000074054;A3:2:121407715-121409024:121407712-121409024:-	0.0959457	0.0324675
ENSG00000074054;MX:2:121430177-121444939:121444962-121447337:121430177-121445449:121445496-121447337:-	0.19444	0.021645
ENSG00000074054;SE:2:121401672-121401868:121401870-121404371:-	-0.137356	0.021645
ENSG00000074054;SE:2:121407715-121409024:121409047-121410866:-	0.0936005	0.0324675
ENSG00000074054;SE:2:121425306-121427404:121427430-121430073:-	0.0911031	0.0324675
ENSG00000074054;SE:2:121430177-121444939:121444962-121447337:-	0.175017	0.021645
ENSG00000074181;SE:19:15181801-15184295:15184450-15184906:-	-0.116019	0.047952
ENSG00000074603;AF:15:65512564-65515656:65515804:65512564-65517486:65517628:-	0.331622	0.017982
ENSG00000074603;AF:15:65512564-65515656:65515804:65512564-65517486:65517699:-	0.272116	0.017982
ENSG00000074603;AF:15:65512564-65515656:65517273:65512564-65517486:65517680:-	-0.291812	0.017982
ENSG00000074603;SE:15:65452102-65456225:65456371-65463761:-	-0.330194	0.017982
ENSG00000074696;AF:15:65530482:65530718-65551676:65551026:65551132-65551676:+	0.32813	0.02997
ENSG00000074696;AF:15:65531260:65531441-65551676:65551026:65551132-65551676:+	0.262136	0.02997
ENSG00000075089;SE:12:100207786-100210073:100210208-100210295:+	-0.156293	0.0384615
ENSG00000075131;AF:15:66352955-66356639:66356685:66352955-66386420:66386746:-	0.189679	0.0337163
ENSG00000075131;AF:15:66352955-66356639:66356685:66352955-66386607:66386724:-	0.194319	0.00499501
ENSG00000075131;AF:15:66352955-66356639:66356685:66352955-66386650:66386712:-	0.323615	0.00499501
ENSG00000075131;SE:15:66349437-66351525:66351600-66352129:-	-0.129813	0.00499501
ENSG00000075234;SE:22:46289899-46292203:46292328-46292791:+	0.116623	0.014985
ENSG00000075413;AF:14:103385411:103385697-103405076:103385860:103386080-103405076:+	-0.14839	0.0494505
ENSG00000075413;AF:14:103385411:103385697-103405076:103385985:103386080-103405076:+	-0.142124	0.0494505
ENSG00000075413;SE:14:103385697-103386041:103386080-103405076:+	0.224919	0.0494505
ENSG00000075415;A5:12:98595661-98597856:98595557-98597856:+	0.319934	0
ENSG00000075415;A5:12:98595848-98597856:98595661-98597856:+	-0.22869	0.0302198
ENSG00000075568;SE:2:97815307-97818613:97818721-97833365:-	-0.140925	0.031968
ENSG00000075624;AF:7:5529400-5529535:5529949:5529400-5530524:5530595:-	-0.118811	0.020979
ENSG00000075624;SE:7:5529400-5529535:5529733-5530524:-	-0.24325	0
ENSG00000076043;AF:11:114439386:114439675-114440656:114440121:114440146-114440656:+	-0.154591	0
ENSG00000076053;A3:11:114402915-114405706:114402915-114405709:+	-0.12029	0.0254745
ENSG00000076053;AL:11:114405799-114407445:114407819:114405799-114413956:114414203:+	-0.187381	0.026973
ENSG00000076053;AL:11:114405799-114407445:114408123:114405799-114413956:114414203:+	-0.255988	0.0254745
ENSG00000076053;AL:11:114405799-114407445:114408924:114405799-114413956:114414203:+	-0.178672	0.0254745
ENSG00000076321;AF:1:173714984:173715078-173716003:173715303:173715654-173716003:+	-0.117056	0.0337163
ENSG00000076321;AF:1:173714984:173715078-173716003:173715567:173715654-173716003:+	-0.188439	0.014985
ENSG00000076382;A3:17:28593066-28598510:28592474-28598510:-	-0.0718253	0.0405844
ENSG00000076382;A3:17:28593066-28598510:28592477-28598510:-	-0.0691085	0.0405844
ENSG00000076382;SE:17:28584480-28584652:28584745-28585102:-	-0.0737669	0.0405844
ENSG00000076382;SE:17:28585411-28585534:28585653-28585864:-	-0.120949	0.038961
ENSG00000077097;A3:3:25645470-25664229:25645455-25664229:-	0.0429918	0.0494505
ENSG00000077097;SE:3:25615586-25618418:25618509-25618654:-	-0.0785678	0.0194805
ENSG00000077147;AF:10:96576829-96586155:96586594:96576829-96586734:96587052:-	0.110713	0.017982
ENSG00000077147;AF:10:96576829-96586155:96586594:96576829-96587376:96587452:-	0.0713691	0.0494505
ENSG00000077147;AF:10:96576829-96586734:96587052:96576829-96587376:96587452:-	-0.0938559	0.017982
ENSG00000077152;A5:1:202335058-202335642:202335058-202335646:-	0.107109	0.014985
ENSG00000077232;A3:2:182717072-182717941:182717072-182718157:+	-0.109211	0.027972
ENSG00000078140;SE:4:39698390-39755657:39755739-39774834:+	0.130179	0.0474525
ENSG00000078399;AF:7:27163841-27164878:27165530:27163841-27169294:27169444:-	-0.142298	0.047952
ENSG00000078618;SE:1:51836212-51836369:51836438-51840226:-	0.0855919	0.0157343
ENSG00000078618;SE:1:51836438-51837487:51837620-51840226:-	-0.386411	0.0134865
ENSG00000079459;A3:8:11802931-11809667:11802931-11809792:+	-0.289329	0.032634
ENSG00000079459;AF:8:11802746:11802931-11809667:11808417:11808891-11809667:+	-0.354228	0.020979
ENSG00000079459;AF:8:11802746:11802931-11809667:11808791:11808891-11809667:+	-0.389954	0.020979
ENSG00000079805;AF:19:10718079:10718403-10759738:10718561:10718646-10759738:+	-0.150829	0.015318
ENSG00000079805;AF:19:10718093:10718403-10759738:10718561:10718646-10759738:+	-0.183855	0.015318
ENSG00000079805;MX:19:10795439-10796061:10796199-10798486:10795439-10797380:10797518-10798486:+	-0.134311	0.0114885
ENSG00000079819;A5:6:130867581-130869563:130867581-130869812:-	-0.08492	0.0487013
ENSG00000079819;A5:6:130956499-131063142:130956499-131063155:-	0.115065	0.0482375
ENSG00000079819;AF:6:130956499-130970283:130970483:130956499-131063142:131063225:-	-0.219973	0.0482375
ENSG00000079819;AF:6:130956499-130970283:130970483:130956499-131063142:131063251:-	-0.237629	0.0482375
ENSG00000079819;AF:6:130956499-131013562:131013595:130956499-131062380:131062576:-	-0.271617	0.0482375
ENSG00000079819;AF:6:130956499-131013562:131013595:130956499-131063142:131063225:-	-0.176733	0.0482375
ENSG00000079819;AF:6:130956499-131013562:131013595:130956499-131063142:131063251:-	-0.250957	0.0482375
ENSG00000079819;SE:6:130867581-130869563:130870126-130885096:-	-0.247667	0.0482375
ENSG00000080345;A5:2:151410033-151410414:151409939-151410414:+	0.0699145	0.026973
ENSG00000080345;A5:2:151410527-151411260:151410033-151411260:+	-0.226487	0.011322
ENSG00000080345;SE:2:151410033-151410414:151410527-151411260:+	-0.166534	0.011322
ENSG00000080345;SE:2:151468146-151468474:151468551-151468641:+	-0.117089	0.011322
ENSG00000080824;SE:14:102085431-102085965:102086124-102086217:-	-0.0698345	0.0384615
ENSG00000081019;SE:1:113777808-113796186:113796303-113797363:-	0.0658775	0.0499501
ENSG00000081154;A3:3:101574279-101579790:101574279-101579842:+	-0.0834776	0.035964
ENSG00000081181;SE:14:67642363-67645643:67645802-67646644:+	-0.121428	0.00499501
ENSG00000081913;AF:18:62715450:62717259-62830035:62779399:62779568-62830035:+	-0.154351	0.044955
ENSG00000082068;SE:5:37605238-37687910:37688007-37697655:+	0.116012	0.010989
ENSG00000082805;AF:12:990509:990629-1027748:991298:991322-1027748:+	-0.422971	0.038961
ENSG00000082805;AF:12:991298:991322-1027748:998322:998482-1027748:+	0.29728	0.038961
ENSG00000082805;SE:12:1110347-1112215:1112298-1115866:+	-0.144984	0.038961
ENSG00000083457;SE:17:3720402-3723288:3723383-3723688:-	0.102925	0.00799201
ENSG00000083535;SE:13:72782349-72783423:72783721-72792447:+	-0.212791	0.001998
ENSG00000083535;SE:13:72827118-72827733:72827914-72835243:+	-0.143434	0.000999001
ENSG00000083896;A3:4:68318753-68318826:68318729-68318826:-	0.0641683	0.0254745
ENSG00000083896;SE:4:68332197-68332794:68332847-68333308:-	0.0615929	0.0254745
ENSG00000084093;AF:4:56907909:56908213-56910630:56908913:56909039-56910630:+	-0.186856	0.0314685
ENSG00000085491;AF:1:108185954-108192496:108192818:108185954-108199956:108200279:-	0.139548	0.031968
ENSG00000085491;AF:1:108185954-108192496:108192818:108185954-108199956:108200319:-	0.116408	0.031968
ENSG00000085491;SE:1:108161293-108181941:108182028-108185828:-	0.0886713	0.031968
ENSG00000085721;SE:16:15086258-15086365:15086454-15091315:-	-0.0781421	0.0494505
ENSG00000085733;SE:11:70420510-70421470:70421580-70422940:+	-0.0942359	0.0124875
ENSG00000085871;SE:4:139678642-139695197:139695267-139703455:+	-0.090463	0.043956
ENSG00000086232;AL:7:6046723:6047091-6048807:6047204:6047246-6048807:-	0.1726	0.0104895
ENSG00000086475;AF:10:13345028-13347277:13347358:13345028-13348000:13348297:-	0.0917799	0.0244755
ENSG00000086758;A3:X:53584345-53585012:53584295-53585012:-	-0.107958	0.023976
ENSG00000086827;A3:11:113736822-113737572:113736773-113737572:-	-0.0581549	0.027972
ENSG00000086848;AF:11:111870370-111870775:111870865:111870370-111871352:111871533:-	0.218592	0.0262238
ENSG00000086848;AF:11:111870370-111870775:111870865:111870370-111871352:111871581:-	0.354997	0.014985
ENSG00000087087;AF:7:100875185:100875328-100875573:100875390:100875453-100875573:+	0.399355	0.0224775
ENSG00000087087;SE:7:100888143-100888257:100888383-100888474:+	-0.0798136	0.0374625
ENSG00000087088;RI:19:48960810:48960914-48961532:48961798:+	0.118692	0.0254745
ENSG00000087111;SE:17:28570963-28571049:28571188-28571463:-	-0.0788064	0.0454545
ENSG00000087152;A3:17:44196100-44196396:44196079-44196396:-	-0.087707	0.032967
ENSG00000087152;AF:17:44198130-44198421:44198511:44198130-44199496:44199852:-	0.163513	0.032967
ENSG00000087191;AF:17:63827183:63827514-63828138:63827684:63827923-63828138:+	-0.105143	0.00899101
ENSG00000087191;AF:17:63827472:63827514-63828138:63827684:63827923-63828138:+	0.16724	0.00899101
ENSG00000087191;SE:17:63830501-63830809:63830935-63831036:+	-0.0786042	0.041958
ENSG00000087206;AF:5:176982623-177006284:177006365:176982623-177022464:177022602:-	-0.228718	0.01332
ENSG00000087206;AF:5:176982623-177006284:177006408:176982623-177006650:177006751:-	0.269882	0.00342515
ENSG00000087206;AF:5:176982623-177006284:177006408:176982623-177022464:177022602:-	-0.219348	0.01332
ENSG00000087206;AF:5:176982623-177006539:177006581:176982623-177006650:177006751:-	0.202886	0.00342515
ENSG00000087206;AF:5:176982623-177006539:177006581:176982623-177022464:177022602:-	-0.331343	0.0023976
ENSG00000087206;AF:5:176982623-177006650:177006715:176982623-177022464:177022602:-	-0.290417	0.0023976
ENSG00000087206;AF:5:176982623-177006650:177006751:176982623-177022464:177022602:-	-0.515502	0
ENSG00000087206;AF:5:176982623-177006650:177006751:176982623-177022464:177022633:-	-0.176603	0.0215784
ENSG00000087206;SE:5:176958154-176968555:176969291-176969601:-	-0.447976	0
ENSG00000087206;SE:5:176958154-176969053:176969291-176969601:-	-0.386173	0
ENSG00000087263;AL:16:56458594-56462534:56462628:56458594-56466152:56466268:+	0.236894	0.044955
ENSG00000087460;A5:20:58888908-58895612:58888904-58895612:+	0.252434	0
ENSG00000087460;AF:20:58888779:58888818-58895612:58888849:58888904-58895612:+	0.162753	0.0180375
ENSG00000087460;AF:20:58888849:58888904-58895612:58889100:58889353-58895612:+	-0.159657	0.0180375
ENSG00000087460;AF:20:58888849:58888904-58895612:58889124:58889549-58895612:+	-0.198935	0.0180375
ENSG00000087460;AF:20:58888849:58888904-58895612:58889171:58889353-58895612:+	-0.201331	0.0180375
ENSG00000087460;AF:20:58888849:58888904-58895612:58890643:58890789-58895612:+	-0.26093	0.0180375
ENSG00000087460;AF:20:58888849:58888904-58895612:58891302:58891865-58895612:+	-0.150396	0.0374625
ENSG00000087460;AF:20:58888849:58888904-58895612:58891303:58891865-58895612:+	-0.119436	0.0180375
ENSG00000087460;AF:20:58888849:58888904-58895612:58891364:58891865-58895612:+	-0.123551	0.0374625
ENSG00000087460;AF:20:58888849:58888904-58895612:58891716:58891865-58895612:+	-0.189928	0.0180375
ENSG00000087460;AF:20:58888849:58888904-58895612:58892078:58892209-58895612:+	-0.30392	0
ENSG00000087460;AF:20:58888859:58888908-58895612:58890643:58890789-58895612:+	-0.212343	0.0374625
ENSG00000087460;AF:20:58889171:58889353-58895612:58891364:58891865-58895612:+	0.100203	0.0374625
ENSG00000088247;A3:19:6414120-6415141:6413738-6415141:-	-0.0734194	0.025641
ENSG00000088247;A5:19:6415457-6415534:6415457-6415609:-	0.062824	0.025641
ENSG00000088247;AF:19:6422436-6424138:6424277:6422436-6424453:6424529:-	-0.240535	0.0412088
ENSG00000088247;AL:19:6413641:6413738-6415141:6413965:6414120-6415141:-	0.329766	0.010989
ENSG00000088899;RI:20:3165497:3165628-3165767:3166360:-	-0.156412	0.036963
ENSG00000089006;SE:20:17954117-17955365:17955475-17956933:-	-0.087031	0.0314685
ENSG00000089006;SE:20:17955475-17956933:17957037-17968375:-	-0.0925632	0.041958
ENSG00000089006;SE:20:17957037-17968375:17968457-17968700:-	-0.255944	0
ENSG00000089157;A3:12:120198799-120198854:120198770-120198854:-	-0.409648	0.00732601
ENSG00000089157;A5:12:120199485-120200719:120199485-120200730:-	0.0571884	0
ENSG00000089157;AL:12:120198704:120198739-120198854:120198745:120198799-120198854:-	0.37281	0.00549451
ENSG00000089248;SE:12:112013609-112019756:112019894-112022150:+	-0.254269	0.0024975
ENSG00000089335;A3:19:34682897-34683152:34682897-34683155:+	0.269884	0.00699301
ENSG00000089335;A3:19:34683238-34683992:34683238-34684252:+	0.215776	0.00699301
ENSG00000089335;A5:19:34677833-34678737:34677754-34678737:+	-0.340257	0.0174825
ENSG00000089335;A5:19:34677856-34678737:34677833-34678737:+	0.135231	0.0265734
ENSG00000089335;A5:19:34678103-34678737:34677856-34678737:+	-0.157208	0.00932401
ENSG00000089335;AF:19:34677662:34677833-34678737:34677836:34678103-34678737:+	-0.180557	0.030303
ENSG00000089737;SE:14:94062621-94079025:94079621-94081119:-	-0.0866768	0.041958
ENSG00000089737;SE:14:94062621-94079025:94079747-94081119:-	-0.0640084	0.041958
ENSG00000089818;SE:12:8090299-8091769:8091850-8092676:+	-0.224898	0.00799201
ENSG00000089902;SE:14:102721084-102721320:102721377-102722187:+	-0.0941217	0.024975
ENSG00000089916;SE:14:76178042-76178208:76178322-76180764:+	0.280707	0.047952
ENSG00000090060;AF:14:96502373:96502600-96520055:96502851:96502954-96520055:+	-0.122992	0.027972
ENSG00000090447;AF:16:4262701-4263667:4263737:4262701-4272658:4273075:-	0.120792	0.0499501
ENSG00000090470;SE:15:65119463-65119718:65119954-65129032:-	-0.098521	0.0344655
ENSG00000090487;AF:15:64983593-64989406:64989474:64983593-64989665:64989936:-	0.170963	0.011988
ENSG00000090565;SE:16:489000-491134:491268-496824:+	-0.0690237	0.048951
ENSG00000090612;SE:12:133192003-133193428:133193533-133202144:+	-0.230701	0.00899101
ENSG00000090621;A5:1:39570002-39571097:39570002-39571234:-	0.133356	0.01998
ENSG00000090621;SE:1:39563741-39563836:39563922-39564471:-	-0.1183	0.023976
ENSG00000090621;SE:1:39564542-39564701:39564773-39565106:-	-0.240759	0.01998
ENSG00000090686;A5:1:21729832-21736430:21729832-21736446:-	0.167351	0.03996
ENSG00000090861;A3:16:70262524-70264958:70262484-70264958:-	-0.0539612	0.015984
ENSG00000090861;SE:16:70255836-70258033:70258217-70258980:-	-0.0540954	0.015984
ENSG00000090989;AF:4:55883768:55883928-55890223:55888810:55888932-55890223:+	-0.3207	0.02997
ENSG00000091140;SE:7:107893278-107901738:107901817-107903478:+	0.189292	0.010989
ENSG00000091140;SE:7:107901817-107902325:107902393-107903478:+	-0.0808368	0.0302198
ENSG00000091527;A3:3:133586722-133587896:133586722-133588353:+	-0.119331	0.041958
ENSG00000091527;AF:3:133573730:133574284-133575039:133574648:133574756-133575039:+	-0.119331	0.041958
ENSG00000091651;A3:16:46693182-46695562:46693182-46696017:+	-0.369126	0.00999001
ENSG00000092020;SE:14:35088010-35091070:35091207-35095048:-	-0.107252	0.035964
ENSG00000092020;SE:14:35091207-35095048:35095184-35096558:-	-0.17198	0.023976
ENSG00000092020;SE:14:35110629-35116610:35116737-35121902:-	-0.124454	0.023976
ENSG00000092140;AF:14:30593592:30593639-30601770:30598558:30598599-30601770:+	-0.262299	0.0106144
ENSG00000092140;AL:14:30602131-30605505:30605565:30602131-30607888:30607919:+	-0.336756	0.0106144
ENSG00000092140;SE:14:30593639-30597420:30597526-30601770:+	0.336756	0.0106144
ENSG00000092140;SE:14:30597526-30598483:30598599-30601770:+	-0.117834	0.0288711
ENSG00000092140;SE:14:30602131-30605505:30605812-30607888:+	-0.148169	0.0106144
ENSG00000092148;A5:14:31205957-31207016:31205957-31207391:-	0.0839041	0.034965
ENSG00000092148;SE:14:31128006-31128612:31129307-31133238:-	-0.124364	0.027972
ENSG00000092148;SE:14:31128006-31128612:31129448-31133238:-	-0.107622	0.027972
ENSG00000092199;A3:14:21211566-21211810:21211306-21211810:-	-0.248187	0.00313972
[truncated: 3,259 more rows]

## Sheet: miniABEmax-HEKsite2
Supplementary Data 9: DAS events of miniABEmax-HEKsite2-transfected samples compared with EGFP samples
[truncated: 2,682 more rows]

[truncated: 8 more sheets: miniABEmax-ABEsite16, miniABEmax-NT, K20AR21A-HEKsite2, K20AR21A-ABEsite16, K20AR21A-NT, V82G-HEKsite2, V82G-ABEsite16, V82G-NT]
