# Supplementary material for: Cytosine and adenine deaminase base-editors induce broad and nonspecific changes in gene expression and splicing
Source: Commun Biol. 2021 Jul 16;4:882. doi: 10.1038/s42003-021-02406-5 (PMC8285404; doi:10.1038/s42003-021-02406-5)
Supplement: Supplementary file 13 — Supplementary Data 10 [file 42003_2021_2406_MOESM13_ESM.xlsx]

## Sheet: ABEmax-HEKsite2
Supplementary Data 10: DAS events of ABEmax-HEKsite2-transfected samples compared with nCas9-NT samples
DAS events	ΔPSI	P-value
ENSG00000002330;AL:11:64270001:64270337-64284182:64276761:64277043-64284182:-	0.391986	0.00799201
ENSG00000002330;SE:11:64270337-64271613:64271803-64284182:-	-0.0810971	0.017982
ENSG00000004478;AF:12:2794953:2795244-2797138:2796681:2796964-2797138:+	-0.0506698	0.0474525
ENSG00000006118;RI:11:60935864:60936016-60936747:60937159:+	0.140458	0.032967
ENSG00000006327;SE:16:3020491-3021215:3021319-3021555:+	0.137498	0.011988
ENSG00000007168;AF:17:2593210:2593330-2638099:2593746:2594006-2638099:+	0.273262	0.00499501
ENSG00000007255;A5:19:45165194-45178093:45165194-45178135:-	-0.190631	0.0499501
ENSG00000007923;SE:1:6638364-6639902:6640057-6644558:-	-0.118886	0.032967
ENSG00000010219;SE:12:4605086-4607327:4607387-4610155:+	0.104215	0.041958
ENSG00000011332;AF:19:38222708-38224114:38224250:38222708-38229559:38229677:-	0.220395	0.0499501
ENSG00000022840;SE:12:120560886-120562945:120563070-120563347:+	-0.191471	0.01998
ENSG00000025800;AF:1:32108038:32108134-32154588:32142923:32143024-32154588:+	-0.109052	0.0274725
ENSG00000051341;SE:3:121449426-121460050:121460234-121467519:-	-0.0848234	0.0454545
ENSG00000051596;AL:5:175917873:175918172-175961051:175959883:175960132-175961051:-	0.154054	0.048951
ENSG00000051620;AF:6:138403531:138403698-138405145:138404219:138404597-138405145:+	-0.15783	0.021978
ENSG00000051620;AF:6:138403531:138403698-138405145:138404247:138404597-138405145:+	-0.0730566	0.021978
ENSG00000051620;SE:6:138406033-138412083:138412256-138412880:+	0.0642374	0.021978
ENSG00000058729;SE:5:97165147-97166267:97166371-97167467:-	0.101032	0.020979
ENSG00000066279;SE:1:197096164-197100431:197105185-197117789:-	-0.0785459	0.026973
ENSG00000070831;AF:1:22052689:22052742-22078429:22053297:22053433-22078429:+	-0.217601	0.00499501
ENSG00000070831;AF:1:22052707:22052742-22078429:22053297:22053433-22078429:+	-0.140109	0.014985
ENSG00000071243;SE:7:120955624-120964742:120964838-120966626:+	-0.0800919	0.03996
ENSG00000072071;SE:19:14163406-14164621:14164705-14167016:-	0.122023	0.035964
ENSG00000072071;SE:19:14163406-14167016:14167030-14170682:-	-0.0962097	0.035964
ENSG00000073169;A3:22:50206520-50208488:50206520-50208536:+	-0.093637	0.0384615
ENSG00000073614;AF:12:385974-388233:388530:385974-388927:389454:-	0.137182	0.01998
ENSG00000075785;SE:3:128798069-128807543:128807671-128813327:+	0.23049	0.0284715
ENSG00000079432;A3:19:42292466-42292566:42292466-42292569:+	-0.152002	0.048951
ENSG00000079432;A3:19:42292859-42292956:42292859-42292959:+	-0.152002	0.048951
ENSG00000079432;A3:19:42293836-42293935:42293836-42293938:+	-0.125087	0.048951
ENSG00000080345;A5:2:151410527-151411260:151410033-151411260:+	-0.180739	0.02997
ENSG00000080345;AF:2:151409956:151410033-151411260:151410090:151410527-151411260:+	0.189651	0.0430819
ENSG00000080345;SE:2:151410033-151410414:151410527-151411260:+	-0.165905	0.02997
ENSG00000080345;SE:2:151468146-151468474:151468551-151468641:+	-0.0781014	0.0407925
ENSG00000080546;AF:6:109002343-109008750:109008988:109002343-109093795:109094819:-	0.183024	0.0464535
ENSG00000080546;AF:6:109002343-109009359:109009555:109002343-109093795:109094819:-	0.101023	0.0464535
ENSG00000080824;A5:14:102085431-102085758:102085431-102085965:-	-0.0610618	0.0314685
ENSG00000083535;SE:13:72782349-72783423:72783721-72792447:+	-0.0656619	0.0344655
ENSG00000083535;SE:13:72827118-72827733:72827914-72835243:+	-0.0555569	0.0344655
ENSG00000083807;SE:19:58498691-58498785:58498915-58499123:-	0.120893	0.031968
ENSG00000085721;SE:16:15086258-15086365:15086454-15091315:-	-0.067736	0.038961
ENSG00000087088;MX:19:48954962-48955548:48955599-48956198:48954962-48955687:48955833-48956198:+	-0.145534	0.0467033
ENSG00000087088;SE:19:48954962-48955548:48955599-48955687:+	-0.0717543	0.0467033
ENSG00000087088;SE:19:48954962-48955548:48955833-48956198:+	0.135575	0.0467033
ENSG00000087088;SE:19:48954962-48955687:48955833-48956198:+	0.186333	0.0254745
ENSG00000087206;SE:5:176958154-176968555:176969291-176969601:-	-0.227225	0.035964
ENSG00000087460;A5:20:58889046-58895612:58888904-58895612:+	0.340504	0.0327672
ENSG00000087460;AF:20:58839748:58840886-58895612:58888849:58888904-58895612:+	0.336315	0.027306
ENSG00000087460;AF:20:58841622:58841875-58895612:58888849:58888904-58895612:+	0.333397	0.04551
ENSG00000087460;AF:20:58888849:58888904-58895612:58889124:58889549-58895612:+	-0.340724	0
ENSG00000087460;AF:20:58888849:58888904-58895612:58889147:58889213-58895612:+	-0.346358	0.040959
ENSG00000087460;AF:20:58888849:58888904-58895612:58889151:58889406-58895612:+	-0.341818	0.027306
ENSG00000087460;AF:20:58888849:58888904-58895612:58889160:58889332-58895612:+	-0.340707	0
ENSG00000087460;AF:20:58888849:58888904-58895612:58889160:58889353-58895612:+	-0.331449	0
ENSG00000087460;AF:20:58888849:58888904-58895612:58890643:58890789-58895612:+	-0.315966	0
ENSG00000087460;AF:20:58888849:58888904-58895612:58891302:58891865-58895612:+	-0.106513	0.04551
ENSG00000087460;AF:20:58888849:58888904-58895612:58891303:58891865-58895612:+	-0.114465	0.0327672
ENSG00000087460;AF:20:58888849:58888904-58895612:58891364:58891865-58895612:+	-0.112919	0.0327672
ENSG00000087460;AF:20:58888849:58888904-58895612:58891716:58891865-58895612:+	-0.330059	0.0163836
ENSG00000087460;AF:20:58888849:58888904-58895612:58891760:58891865-58895612:+	-0.364437	0
ENSG00000087460;AF:20:58888849:58888904-58895612:58891981:58892209-58895612:+	-0.353553	0
ENSG00000087460;AF:20:58888849:58888904-58895612:58892037:58892209-58895612:+	-0.319261	0.0163836
ENSG00000087460;AF:20:58888849:58888904-58895612:58892078:58892209-58895612:+	-0.281889	0.0163836
ENSG00000087460;AF:20:58888849:58888904-58895612:58892333:58892506-58895612:+	-0.342403	0.0163836
ENSG00000088247;A3:19:6414120-6415141:6413738-6415141:-	-0.0977752	0.02997
ENSG00000088899;RI:20:3165497:3165628-3165767:3166360:-	0.203651	0.023976
ENSG00000089248;SE:12:112013609-112019756:112019894-112022150:+	-0.121477	0.024975
ENSG00000089902;SE:14:102721084-102721320:102721377-102722187:+	-0.0829616	0.042957
ENSG00000091140;SE:7:107893278-107901738:107901817-107903478:+	0.180447	0.010989
ENSG00000091140;SE:7:107901817-107902325:107902393-107903478:+	-0.0915685	0.010989
ENSG00000092140;AF:14:30593592:30593639-30601770:30598558:30598599-30601770:+	-0.292858	0.038961
ENSG00000092140;AL:14:30602131-30605505:30605565:30602131-30607888:30607919:+	-0.223179	0.038961
ENSG00000092140;SE:14:30593639-30597420:30597526-30601770:+	0.223179	0.038961
ENSG00000092199;A3:14:21211566-21211810:21211306-21211810:-	-0.14657	0.0337163
ENSG00000092199;AF:14:21234229-21262601:21262677:21234229-21269298:21269423:-	-0.122842	0.0481661
ENSG00000092199;AL:14:21210546:21211306-21211810:21211418:21211566-21211810:-	0.162202	0.0337163
ENSG00000092199;AL:14:21210933:21211306-21211810:21211490:21211566-21211810:-	-0.341568	0.0481661
ENSG00000092199;MX:14:21234229-21236373:21236460-21263311:21234229-21262601:21262768-21263311:-	-0.273876	0.0337163
ENSG00000092199;RI:14:21263311:21263336-21263667:21263829:-	0.131901	0.0481661
ENSG00000092199;SE:14:21211306-21211406:21211563-21211810:-	-0.169574	0.0337163
ENSG00000092841;RI:12:56159587:56159622-56159975:56160148:+	0.205925	0.035964
ENSG00000093000;A5:22:45171177-45171600:45171143-45171600:+	-0.154992	0.033966
ENSG00000093000;AF:22:45163986:45164296-45168168:45164646:45164758-45168168:+	0.140866	0.039627
ENSG00000093000;SE:22:45168246-45170988:45171143-45171600:+	0.108857	0.033966
ENSG00000097007;A3:9:130714455-130854064:130714455-130854067:+	0.170625	0.026973
ENSG00000099624;RI:19:1244315:1244440-1244737:1244825:+	-0.0619243	0.0494505
ENSG00000100028;A3:22:24568176-24571916:24568176-24572018:+	0.0611645	0.0254745
ENSG00000100219;RI:22:28796047:28796123-28796150:28796192:-	-0.141177	0.011988
ENSG00000100380;AF:22:40850880-40854538:40854598:40850880-40856431:40856565:-	0.115315	0.003996
ENSG00000100380;AF:22:40850880-40854538:40854598:40850880-40856431:40857022:-	0.135575	0
ENSG00000100393;AF:22:41091786:41093098-41117187:41108025:41108098-41117187:+	-0.138031	0.0434565
ENSG00000100422;SE:22:46707988-46711086:46711149-46712168:-	-0.0956948	0.0174825
ENSG00000100425;A3:22:49787887-49794034:49787494-49794034:-	-0.189328	0.00374625
ENSG00000100425;AF:22:49824331-49825730:49825900:49824331-49827497:49827512:-	0.217242	0.00374625
ENSG00000100461;AF:14:22911403-22917479:22917556:22911403-22918999:22919137:-	0.254641	0
ENSG00000100461;AF:14:22911403-22917479:22917556:22911403-22918999:22919182:-	0.154596	0.02997
ENSG00000100461;SE:14:22905453-22905606:22905659-22906195:-	-0.121136	0.02997
ENSG00000100664;A3:14:103334597-103335792:103334597-103335796:+	-0.202874	0.0421454
ENSG00000100664;A5:14:103334597-103335653:103334260-103335653:+	0.100746	0.0288997
ENSG00000100664;AF:14:103334192:103334260-103335653:103334387:103334597-103335653:+	-0.153253	0.0101149
ENSG00000100664;AF:14:103334192:103334260-103335653:103334803:103334836-103335653:+	-0.263757	0
ENSG00000100664;AF:14:103334192:103334260-103335653:103334861:103335185-103335653:+	-0.127463	0.0044955
ENSG00000100664;AF:14:103334237:103334597-103335653:103334803:103334836-103335653:+	-0.159559	0.0134865
ENSG00000100664;AF:14:103334387:103334597-103335653:103334803:103334836-103335653:+	-0.0835849	0.0464535
ENSG00000100664;AF:14:103334803:103334836-103335653:103334861:103335185-103335653:+	0.108185	0.0134865
ENSG00000100664;SE:14:103334260-103334389:103334597-103335653:+	0.141823	0
ENSG00000100811;SE:14:100274758-100276490:100276648-100277418:+	-0.0852803	0.025974
ENSG00000100941;SE:14:39177484-39177593:39177687-39177841:+	-0.0620457	0.025974
ENSG00000101166;A3:20:59037299-59038466:59037280-59038466:-	0.0792435	0.02997
ENSG00000101166;SE:20:59036760-59037191:59037299-59038466:-	0.0584452	0.044955
ENSG00000101181;AL:20:62199257-62200049:62200204:62199257-62200683:62202767:+	0.173095	0.013986
ENSG00000102030;A3:X:153930303-153930763:153930223-153930763:-	-0.0942907	0.003996
ENSG00000102030;A3:X:153930307-153930763:153930223-153930763:-	0.093393	0.003996
ENSG00000102030;A3:X:153930307-153930763:153930303-153930763:-	0.304114	0.003996
ENSG00000102034;AF:X:130081539-130110325:130110495:130081539-130110620:130110716:-	0.238974	0.001998
ENSG00000102316;AF:X:54807747:54807802-54809303:54808338:54808433-54809303:+	-0.174788	0.0498252
ENSG00000102316;AF:X:54807747:54807802-54809303:54808371:54808433-54809303:+	-0.0870817	0.0498252
ENSG00000102316;RI:X:54809722:54809817-54809872:54810213:+	0.0755017	0.0498252
ENSG00000102316;RI:X:54815248:54815690-54815881:54816007:+	-0.0765341	0.0498252
ENSG00000103064;RI:16:68274691:68274876-68275127:68275249:+	-0.173185	0.043956
ENSG00000103194;SE:16:84740369-84744633:84745673-84758716:+	-0.146104	0.023976
ENSG00000103257;AF:16:87851849-87863590:87863639:87851849-87868885:87869488:-	-0.141913	0
ENSG00000103353;A5:16:23557767-23557950:23557745-23557950:+	0.0557473	0.0304695
ENSG00000103363;SE:16:2772102-2775451:2775625-2776993:-	-0.0516355	0.045954
ENSG00000103429;SE:16:14644609-14648388:14648592-14655066:+	0.231593	0.041958
ENSG00000103495;AF:16:29807775:29807828-29808230:29807929:29808013-29808230:+	-0.152696	0.044955
ENSG00000103495;SE:16:29808741-29809540:29809764-29810077:+	0.0478541	0.044955
ENSG00000103769;AF:15:65869464:65869625-65877332:65870013:65870085-65877332:+	0.0902316	0.034632
ENSG00000103769;SE:15:65877955-65879671:65879751-65887701:+	-0.0629628	0.025974
ENSG00000103769;SE:15:65877955-65879725:65879751-65887701:+	-0.113374	0.023976
ENSG00000104331;SE:8:56966352-56967110:56967218-56978050:-	0.0841909	0.0184815
ENSG00000104824;AF:19:38847434-38849308:38849368:38847434-38849700:38850333:-	0.161666	0.003996
ENSG00000104824;AF:19:38847434-38849308:38849368:38847434-38849871:38849940:-	0.101959	0.02775
ENSG00000104824;AF:19:38847434-38849308:38849368:38847434-38851068:38851155:-	0.129388	0.0128443
ENSG00000104824;AF:19:38847434-38849308:38849368:38847434-38852296:38852325:-	-0.313619	0
ENSG00000104824;AF:19:38847434-38849308:38849368:38847434-38852296:38852338:-	0.0588642	0.02775
ENSG00000104824;AF:19:38847434-38849700:38850333:38847434-38852296:38852325:-	-0.34984	0.003996
ENSG00000104824;AF:19:38847434-38849700:38850333:38847434-38852296:38852347:-	-0.128005	0.00666001
ENSG00000104824;AF:19:38847434-38849871:38849940:38847434-38852296:38852325:-	-0.433704	0
ENSG00000104824;AF:19:38847434-38851068:38851155:38847434-38852296:38852325:-	-0.358768	0
ENSG00000104824;AF:19:38847434-38851068:38851155:38847434-38852296:38852347:-	-0.0863253	0.03996
ENSG00000105258;A5:19:36114412-36114659:36114412-36114798:-	-0.0900079	0.041958
ENSG00000105323;AF:19:41262519:41262582-41268223:41262662:41263016-41268223:+	-0.510467	0
ENSG00000105323;AF:19:41262519:41262582-41268223:41264331:41264798-41268223:+	-0.289046	0.0044955
ENSG00000105323;AF:19:41262519:41262582-41268223:41264411:41264692-41268223:+	-0.349575	0.0044955
ENSG00000105323;AF:19:41262519:41262582-41268223:41264847:41265121-41268223:+	-0.479067	0.0044955
ENSG00000105323;AF:19:41262519:41262582-41268223:41265101:41265121-41268223:+	-0.612105	0
ENSG00000105323;AF:19:41262519:41262582-41268223:41265122:41265343-41268223:+	-0.501417	0
ENSG00000105372;AF:19:41860255:41860289-41860775:41860446:41860494-41860775:+	0.0501376	0.01998
ENSG00000105722;A3:19:42249738-42249827:42249658-42249827:-	0.137243	0.0034965
ENSG00000106089;A3:7:73700840-73702845:73700794-73702845:-	0.323584	0.024975
ENSG00000106211;AF:7:76302544:76303076-76303802:76303577:76303727-76303802:+	0.26066	0
ENSG00000106244;A5:7:99403505-99404858:99403505-99404862:-	0.0642857	0.037962
ENSG00000106261;AF:7:100015581:100015726-100023419:100016822:100016930-100023419:+	-0.0804413	0.020646
ENSG00000106261;RI:7:100023419:100023461-100023552:100023932:+	-0.109804	0.020646
ENSG00000106261;SE:7:100015726-100019231:100019349-100023419:+	0.109804	0.020646
ENSG00000106399;AF:7:7639144-7639905:7640026:7639144-7640723:7640816:-	0.105275	0.035964
ENSG00000106682;AF:7:74174245:74174442-74187611:74183822:74183921-74187611:+	-0.135826	0.0124875
ENSG00000107371;AF:9:37784063-37784721:37784745:37784063-37800667:37800709:-	0.182118	0.016983
ENSG00000108349;RI:17:40163481:40163602-40163886:40164166:+	-0.071127	0.027972
ENSG00000108946;AL:17:68530001-68530277:68532759:68530001-68551084:68551319:+	0.453499	0
ENSG00000108953;SE:17:1345499-1354211:1354347-1364859:-	0.107196	0.017982
ENSG00000108961;A3:17:8289414-8289503:8289414-8289813:+	0.117685	0.0344655
ENSG00000109099;A5:17:15260761-15262425:15260761-15262429:-	0.348663	0.0284715
ENSG00000109519;AF:4:7064223-7067440:7067547:7064223-7067971:7068197:-	0.0818076	0.043956
ENSG00000109971;A3:11:123060028-123060116:123059762-123060116:-	-0.0303244	0.0456386
ENSG00000109971;AF:11:123061329-123061452:123061483:123061329-123061588:123061833:-	0.130631	0.0427807
ENSG00000109971;AF:11:123061329-123061452:123061483:123061329-123062064:123062139:-	0.0427358	0.043512
ENSG00000109971;AF:11:123061329-123061452:123061483:123061329-123062064:123062207:-	0.377143	0
ENSG00000109971;AF:11:123061329-123061452:123061483:123061329-123062064:123062335:-	-0.11326	0.0384615
ENSG00000109971;AF:11:123061329-123061452:123061483:123061329-123062347:123062669:-	0.283831	0.00762873
ENSG00000109971;AF:11:123061329-123061588:123061833:123061329-123061869:123062022:-	-0.159864	0.048951
ENSG00000109971;AF:11:123061329-123061588:123061833:123061329-123061913:123062032:-	-0.216481	0.027972
ENSG00000109971;AF:11:123061329-123061588:123061833:123061329-123062064:123062207:-	0.198242	0.003996
ENSG00000109971;AF:11:123061329-123061588:123061833:123061329-123062064:123062335:-	-0.235104	0
ENSG00000109971;AF:11:123061329-123061588:123061833:123061329-123062347:123062669:-	0.254095	0.015984
ENSG00000109971;AF:11:123061329-123061869:123062022:123061329-123062064:123062207:-	0.207782	0
ENSG00000109971;AF:11:123061329-123061869:123062022:123061329-123062347:123062669:-	0.438821	0.003996
ENSG00000109971;AF:11:123061329-123061913:123062032:123061329-123062064:123062207:-	0.212929	0.003996
ENSG00000109971;AF:11:123061329-123061913:123062032:123061329-123062347:123062669:-	0.518364	0.00559441
ENSG00000109971;AF:11:123061329-123062064:123062335:123061329-123062347:123062669:-	0.357369	0.003996
ENSG00000109971;AF:11:123061329-123062064:123062335:123061329-123062750:123063230:-	0.206547	0.0150619
ENSG00000109971;AL:11:123059982:123060268-123061120:123060593:123060798-123061120:-	-0.195557	0.00559441
ENSG00000109971;AL:11:123059982:123060268-123061120:123060607:123060798-123061120:-	-0.131599	0.0150619
ENSG00000109971;SE:11:123060268-123060593:123060675-123061120:-	0.227971	0.00559441
ENSG00000110060;AF:11:125895789-125895907:125896330:125895789-125903170:125903221:-	-0.10409	0.0434565
ENSG00000110060;SE:11:125895789-125895907:125896330-125903170:-	-0.112741	0.0434565
ENSG00000110492;A3:11:46382133-46382587:46382133-46382664:+	-0.515285	0.00324675
ENSG00000110492;AF:11:46380756:46381183-46382057:46381669:46381758-46382057:+	0.421756	0.00324675
ENSG00000110492;SE:11:46382133-46382294:46382461-46382587:+	0.0996042	0.0194805
ENSG00000110958;AF:12:56673065-56687250:56687997:56673065-56687998:56688284:-	-0.133351	0.0454545
ENSG00000110958;SE:12:56664800-56665632:56666266-56670275:-	-0.133351	0.0454545
ENSG00000111328;AF:12:123267282-123268169:123268254:123267282-123269105:123269239:-	-0.143773	0.00649351
ENSG00000111328;AF:12:123267282-123269105:123269239:123267282-123270887:123271141:-	0.240146	0.0194805
ENSG00000111328;AF:12:123267282-123269105:123269239:123267282-123271564:123272140:-	0.311019	0.00649351
ENSG00000111328;AF:12:123267282-123269105:123269239:123267282-123272157:123272334:-	0.30938	0.00649351
ENSG00000111371;AL:12:46183063:46189071-46197720:46196127:46196276-46197720:-	-0.158282	0.034965
ENSG00000111371;AL:12:46187801:46189071-46197720:46196127:46196276-46197720:-	-0.182572	0.044289
ENSG00000111371;AL:12:46188565:46189071-46197720:46196127:46196276-46197720:-	-0.192722	0.034965
ENSG00000111726;SE:12:22060926-22061281:22061452-22062281:+	-0.123557	0.035964
ENSG00000112110;A5:6:159790787-159790940:159790639-159790940:+	0.0792038	0.0044955
ENSG00000112110;AF:6:159789812:159789888-159790940:159790466:159790639-159790940:+	0.0771624	0.0044955
ENSG00000112110;AF:6:159789812:159789888-159790940:159790517:159790787-159790940:+	-0.149073	0.002997
ENSG00000112237;AF:6:99562948-99568496:99568662:99562948-99568718:99568825:-	-0.233647	0.014985
ENSG00000112237;AL:6:99543448:99543609-99545112:99543780:99544273-99545112:-	0.192548	0.014985
ENSG00000112282;AL:6:131573966:131574295-131587709:131586749:131586937-131587709:-	-0.236793	0.0284715
ENSG00000112306;A5:6:132815224-132816461:132815088-132816461:+	-0.030764	0.00949051
ENSG00000112473;A5:6:33201656-33201745:33200938-33201745:+	-0.0606168	0.022977
ENSG00000112473;SE:6:33200938-33201242:33201656-33201745:+	-0.0625069	0.022977
ENSG00000112561;AF:6:41691235-41734085:41734194:41691235-41736146:41736259:-	0.209971	0.04662
ENSG00000112561;AF:6:41691235-41734313:41734401:41691235-41736146:41736259:-	0.320856	0.027972
ENSG00000112561;AF:6:41691235-41735350:41735608:41691235-41736146:41736259:-	0.296117	0.027972
ENSG00000112578;SE:6:41927536-41930132:41930270-41930635:+	-0.0627683	0.03996
ENSG00000112695;AL:6:75237823:75237988-75241176:75240301:75240385-75241176:-	0.0959272	0.0440559
ENSG00000112695;MX:6:75237988-75240301:75240385-75243717:75237988-75241176:75241265-75243717:-	-0.0591779	0.035964
ENSG00000112695;SE:6:75237988-75240277:75240385-75241176:-	-0.0690933	0.038961
ENSG00000112695;SE:6:75237988-75240301:75240385-75241176:-	-0.114873	0.026973
ENSG00000112695;SE:6:75240385-75241123:75241265-75243717:-	-0.0451221	0.0415834
ENSG00000113300;A5:5:180564593-180564675:180564578-180564675:+	-0.0744994	0.0491175
ENSG00000113300;SE:5:180494763-180495421:180495588-180529275:+	0.103133	0.0491175
ENSG00000113300;SE:5:180550117-180553386:180553471-180564489:+	-0.123413	0.0491175
ENSG00000113597;SE:5:65636043-65637696:65637780-65647055:+	-0.0978265	0.0412088
ENSG00000113597;SE:5:65652545-65655636:65655653-65658368:+	-0.101614	0.0412088
ENSG00000113812;A3:3:53880109-53881666:53880072-53881666:-	0.0811159	0.034965
ENSG00000113812;AF:3:53880109-53881666:53881857:53880109-53881979:53882202:-	0.126657	0.033966
ENSG00000113845;A5:3:119498933-119517205:119498927-119517205:+	0.35092	0.0384615
ENSG00000114405;AF:3:62319022:62319055-62320460:62319721:62319832-62320460:+	-0.129671	0.0312188
ENSG00000114405;SE:3:62319055-62319721:62319832-62320460:+	0.122365	0.0312188
ENSG00000114491;A3:3:124735246-124737568:124735246-124737915:+	-0.153056	0.02997
ENSG00000114650;AF:3:47443091-47475423:47475597:47443091-47475799:47476113:-	0.334481	0.027972
ENSG00000114739;RI:3:38478141:38478292-38478375:38478518:+	0.129953	0.00799201
ENSG00000115268;A3:19:1438892-1439961:1438892-1439968:+	-0.373454	0
ENSG00000115268;A3:19:1438892-1439961:1438892-1440026:+	0.323465	0.003996
ENSG00000115268;A3:19:1438892-1439968:1438892-1440019:+	0.0455915	0.011988
ENSG00000115268;A3:19:1438892-1439968:1438892-1440026:+	0.564534	0
ENSG00000115268;RI:19:1438807:1438892-1439961:1440253:+	-0.28363	0.00799201
ENSG00000115268;RI:19:1438807:1438892-1439968:1440253:+	-0.64721	0
ENSG00000115484;SE:2:61880394-61883459:61883548-61885020:-	0.0234671	0.0384615
ENSG00000115524;RI:2:197418796:197418951-197420428:197420542:-	0.218136	0.0337163
ENSG00000115524;SE:2:197418588-197418896:197418951-197420428:-	0.049582	0.0337163
ENSG00000115756;AF:2:10330163:10330210-10396835:10368678:10368737-10396835:+	0.352203	0.015984
ENSG00000116918;AL:1:231542611-231554621:231554694:231542611-231561128:231561229:+	-0.178453	0.00749251
ENSG00000116983;SE:1:39684611-39691065:39691170-39691306:-	-0.254649	0.022977
ENSG00000117262;AF:1:145607990:145608175-145616234:145608613:145608675-145616234:+	-0.16485	0.035964
ENSG00000118680;AF:18:3261479:3261502-3272884:3262956:3263138-3272884:+	-0.25736	0.0499501
ENSG00000118680;AF:18:3261909:3262237-3272884:3262956:3263138-3272884:+	-0.0643604	0.0499501
ENSG00000118680;AF:18:3262613:3262756-3272884:3262956:3263138-3272884:+	-0.224146	0.014985
ENSG00000118707;AF:20:36573488:36573652-36578741:36574554:36574635-36578741:+	0.347483	0.00799201
ENSG00000118707;AF:20:36573607:36573745-36578741:36574554:36574635-36578741:+	0.184392	0.00999001
ENSG00000118707;AF:20:36574554:36574635-36578741:36574672:36574848-36578741:+	-0.228753	0.049284
ENSG00000119280;AF:1:230855718-230855878:230856036:230855718-230868180:230868653:-	0.0891585	0.017982
ENSG00000119318;AF:9:107283279:107283695-107300141:107284053:107284187-107300141:+	0.0492331	0.0367133
ENSG00000119318;AF:9:107284053:107284187-107300141:107284695:107284913-107300141:+	-0.0702713	0.0367133
ENSG00000119408;AF:9:124258251:124258361-124301936:124292941:124293013-124301936:+	0.327745	0.035964
ENSG00000119408;AF:9:124261473:124261583-124301936:124292941:124293013-124301936:+	0.274052	0.035964
ENSG00000119408;AF:9:124291971:124292088-124301936:124292941:124293013-124301936:+	0.262335	0.041958
ENSG00000120137;SE:5:168561516-168563889:168564065-168566013:-	-0.048685	0.0444555
ENSG00000120137;SE:5:168568998-168578634:168578707-168579256:-	0.0744842	0.038961
ENSG00000120333;A5:1:175018576-175023272:175018576-175023364:-	0.0594222	0.0224775
ENSG00000120656;A5:1:28622165-28642655:28622165-28642992:-	0.0919759	0.03996
ENSG00000120889;RI:8:23028331:23028441-23028529:23028602:-	-0.080585	0.02997
ENSG00000121931;SE:1:110950123-110951288:110952815-110963621:-	-0.12829	0.014985
ENSG00000122482;AF:1:90982370-91021273:91021473:90982370-91021990:91022255:-	-0.18143	0.024975
ENSG00000122705;SE:9:36191273-36197551:36197588-36204068:+	-0.170517	0.033966
ENSG00000123358;AF:12:52041805:52041929-52054327:52051402:52051568-52054327:+	0.417053	0.041958
ENSG00000123505;SE:6:110875215-110887505:110887591-110888857:+	-0.0937466	0.034965
ENSG00000123562;AF:X:103685260-103686631:103686705:103685260-103687989:103688027:-	-0.201016	0.021978
ENSG00000123684;AF:1:211829323-211829450:211830238:211829323-211830573:211830772:-	0.103826	0.013986
ENSG00000124193;SE:20:43458509-43459153:43459420-43459771:+	0.0530283	0.00949051
ENSG00000124226;SE:20:49936552-49941561:49941711-49945382:+	-0.0732927	0.01332
ENSG00000124226;SE:20:49936552-49941583:49941711-49945382:+	-0.181207	0.00749251
ENSG00000124226;SE:20:49946250-49949248:49949355-49952076:+	-0.12857	0.0024975
ENSG00000124422;A5:17:21028674-21043321:21028674-21043626:-	0.102041	0.0384615
ENSG00000124422;AF:17:21028674-21042220:21042273:21028674-21043626:21043760:-	0.147539	0.013986
ENSG00000124422;AF:17:21028674-21042665:21043039:21028674-21043626:21043760:-	0.0620811	0.039627
ENSG00000124562;AF:6:34757525:34757551-34762595:34757554:34757954-34762595:+	-0.176028	0.021978
ENSG00000124614;AF:6:34425221-34425516:34425580:34425221-34426032:34426052:-	-0.552896	0
ENSG00000124614;AF:6:34425221-34425796:34426026:34425221-34426032:34426050:-	-0.0977231	0.02997
ENSG00000124614;AF:6:34425221-34425796:34426026:34425221-34426032:34426052:-	-0.382153	0
ENSG00000124614;AF:6:34425221-34425796:34426026:34425221-34426032:34426125:-	-0.0682931	0.02997
ENSG00000125482;SE:9:132400258-132401455:132402828-132406790:-	-0.1252	0.010989
ENSG00000125505;A5:19:54188511-54189302:54188511-54189338:-	-0.13199	0.034965
ENSG00000125505;AF:19:54188511-54189191:54189295:54188511-54189302:54189344:-	0.23881	0.034965
ENSG00000125779;A5:20:3908278-3910577:3908135-3910577:+	-0.0962733	0.0288462
ENSG00000125779;AF:20:3888839:3888904-3907926:3889389:3889728-3907926:+	-0.294837	0.0288462
ENSG00000125779;AF:20:3888934:3889016-3907926:3889389:3889728-3907926:+	-0.139475	0.0293706
ENSG00000125779;AF:20:3888934:3889016-3907926:3889415:3889728-3907926:+	0.110507	0.0472028
ENSG00000125779;AF:20:3889389:3889728-3907926:3889816:3889932-3907926:+	0.202152	0.0288462
ENSG00000125779;AF:20:3889389:3889728-3907926:3891240:3891411-3907926:+	0.185482	0.0104895
ENSG00000125835;A3:20:2461939-2462636:2461793-2462636:-	-0.0430567	0.012987
ENSG00000125954;SE:14:64924126-64926010:64926080-65004249:+	-0.267709	0.043956
ENSG00000126247;AF:19:36141190:36141220-36142300:36141303:36141564-36142300:+	0.300175	0.043956
ENSG00000126698;SE:1:28229023-28230131:28230252-28232921:-	0.0437067	0.022977
ENSG00000126903;RI:X:154487306:154488496-154488584:154489082:-	-0.163257	0.031968
ENSG00000127445;A5:19:9849311-9849533:9849201-9849533:+	0.365168	0.014985
ENSG00000127663;AF:19:4969114:4969230-5032866:5016325:5016339-5032866:+	0.344367	0.0194805
ENSG00000127774;A5:17:3669012-3669098:3668899-3669098:+	0.0544298	0.040959
ENSG00000128050;A5:4:56435975-56436262:56435928-56436262:+	0.0421216	0.044955
ENSG00000128591;SE:7:128849578-128849976:128850074-128850384:+	0.0905583	0.0164835
ENSG00000128656;A5:2:174952202-175004894:174952202-175005206:-	-0.196489	0.047952
ENSG00000129235;A5:17:6641227-6641753:6641152-6641753:+	0.0787442	0.041958
ENSG00000129250;SE:17:4998156-4999013:4999046-4999850:+	0.0507012	0.0324675
ENSG00000129559;AF:14:24218431-24231652:24232002:24218431-24232250:24232303:-	0.207472	0.0124875
ENSG00000129991;A3:19:55156370-55156603:55156332-55156603:-	0.170414	0.0404595
ENSG00000130005;A5:19:1399938-1401296:1399938-1401365:-	0.11785	0.014985
ENSG00000130175;AL:19:11438124-11441069:11441105:11438124-11441240:11441311:+	0.184541	0.023976
ENSG00000130204;A3:19:44891314-44891407:44891314-44891410:+	0.050736	0.0374625
ENSG00000130255;AL:19:5690600-5690821:5690931:5690600-5691319:5691653:+	-0.0805743	0.00549451
ENSG00000130511;AF:19:18419336:18419707-18427351:18426040:18426083-18427351:+	0.368549	0.0332168
ENSG00000130511;AF:19:18419355:18419707-18427351:18426040:18426083-18427351:+	0.307839	0.031635
ENSG00000130511;AF:19:18419606:18419707-18427351:18426040:18426083-18427351:+	0.466158	0.018981
ENSG00000130511;AF:19:18420103:18420124-18427351:18426040:18426083-18427351:+	0.245109	0.031635
ENSG00000130703;AF:20:62236918:62237003-62256057:62238485:62238597-62256057:+	0.286748	0.0357975
ENSG00000130703;AF:20:62236918:62237003-62256057:62255153:62255240-62256057:+	0.362813	0.0214785
ENSG00000130703;AF:20:62238564:62238597-62256057:62255153:62255240-62256057:+	0.34252	0.0322178
ENSG00000130827;SE:X:154458428-154460157:154460777-154461099:+	-0.168252	0.03996
ENSG00000131051;AF:20:35740887-35741462:35741598:35740887-35741941:35741951:-	0.542563	0.010656
ENSG00000131051;AF:20:35740887-35741488:35741609:35740887-35741941:35741951:-	0.39097	0.010656
ENSG00000131051;AF:20:35740887-35741488:35741626:35740887-35741941:35741951:-	0.539093	0.010656
ENSG00000131242;AF:17:31391624:31392011-31431813:31431559:31431692-31431813:+	-0.237863	0.0344655
ENSG00000131263;SE:X:74596000-74612582:74612643-74614422:-	0.0446389	0.0384615
ENSG00000131779;AF:1:145917816-145918432:145918529:145917816-145918633:145918837:-	0.10027	0.0444555
ENSG00000132002;AF:19:14517046-14517479:14517569:14517046-14517591:14517833:-	0.301851	0.0014985
ENSG00000132002;AF:19:14517046-14517479:14517569:14517046-14518139:14518420:-	0.0311013	0.0382118
ENSG00000132294;AF:8:131904088:131904322-131940499:131939901:131939944-131940499:+	0.231919	0.047952
ENSG00000132294;AF:8:131938225:131938315-131940499:131939901:131939944-131940499:+	0.191633	0.047952
ENSG00000132485;AL:1:71063291:71065137-71066776:71065719:71065752-71066776:-	-0.1728	0.0024975
ENSG00000132507;AF:17:7307582:7307752-7309615:7308371:7308575-7309615:+	0.185995	0.013986
ENSG00000132680;A3:1:155916737-155917499:155916709-155917499:-	-0.0586493	0.048951
ENSG00000132680;A3:1:155921628-155921861:155921527-155921861:-	-0.0427674	0.048951
ENSG00000133112;RI:13:45340712:45340820-45341042:45341158:-	0.300225	0.048951
ENSG00000133193;AF:17:73227264-73227722:73227748:73227264-73236572:73236753:-	-0.302354	0.035964
ENSG00000134001;AF:14:67359997:67360456-67364767:67360556:67360734-67364767:+	-0.111441	0.012987
ENSG00000134001;AF:14:67360353:67360456-67364767:67360556:67360734-67364767:+	-0.0516874	0.0244755
ENSG00000134108;A5:3:5170583-5172150:5170556-5172150:+	-0.109558	0.00799201
ENSG00000134684;RI:1:32781048:32781127-32781129:32781145:-	-0.0635572	0.00999001
ENSG00000135018;A3:9:83666433-83669185:83666394-83669185:-	-0.113629	0.024975
ENSG00000135018;SE:9:83665145-83666350:83666394-83669185:-	0.0918987	0.0424575
ENSG00000135069;SE:9:78317804-78328051:78328188-78328981:+	-0.0495143	0.0284715
ENSG00000135269;SE:7:116210734-116234534:116234619-116249020:+	-0.0915612	0.03996
ENSG00000135446;A3:12:57751736-57752175:57751696-57752175:-	-0.0770128	0.027972
ENSG00000135446;A5:12:57751090-57751207:57751090-57751500:-	0.0981621	0.027972
ENSG00000135446;AF:12:57751342-57751500:57751877:57751342-57752175:57752322:-	-0.0836567	0.037296
ENSG00000135446;AF:12:57751736-57751913:57752115:57751736-57752175:57752326:-	0.100646	0.027972
ENSG00000135446;AF:12:57751736-57751913:57752115:57751736-57755932:57756013:-	0.221781	0.027972
ENSG00000135446;AF:12:57751736-57752175:57752295:57751736-57755932:57756013:-	0.225797	0.027972
ENSG00000135446;AF:12:57751736-57752175:57752333:57751736-57755932:57756013:-	0.153725	0.0332168
ENSG00000135446;AF:12:57751736-57752175:57752364:57751736-57755932:57756013:-	0.315891	0.027972
ENSG00000135446;MX:12:57751090-57751207:57751342-57752175:57751090-57751500:57751736-57752175:-	0.0670742	0.0391608
ENSG00000135446;SE:12:57751342-57751500:57751696-57752175:-	0.146339	0.013986
ENSG00000135679;A5:12:68835984-68836672:68835843-68836672:+	-0.0717961	0.0472028
ENSG00000135679;AF:12:68808176:68808491-68809208:68809017:68809086-68809208:+	-0.139334	0.0472028
ENSG00000135679;AF:12:68808273:68808491-68809208:68809017:68809086-68809208:+	-0.159023	0.0472028
ENSG00000135679;SE:12:68813628-68835829:68835984-68839274:+	0.41948	0.0472028
ENSG00000135862;A5:1:183128820-183130344:183128750-183130344:+	0.0780294	0.031968
ENSG00000135862;AF:1:183023460:183024134-183103328:183096544:183096620-183103328:+	-0.0499683	0.041958
ENSG00000135940;AF:2:97646097:97646189-97646517:97646289:97646391-97646517:+	-0.160354	0.00999001
ENSG00000135940;SE:2:97646189-97646517:97646666-97647067:+	-0.0298218	0.032967
ENSG00000136240;SE:7:6463175-6466071:6466323-6469596:-	-0.0556484	0.037962
ENSG00000136261;AF:7:16646134:16646304-16665437:16661223:16661252-16665437:+	-0.354898	0
ENSG00000136485;RI:17:63589000:63589237-63594203:63594266:+	-0.0995909	0.0194805
ENSG00000136710;A5:2:130341944-130342015:130341944-130342134:-	0.130332	0.023976
ENSG00000136819;AF:9:129833709-129835139:129835281:129833709-129835788:129835863:-	-0.19559	0.038961
ENSG00000136937;SE:9:97641662-97643204:97643360-97645117:+	-0.0670117	0.047952
ENSG00000137275;AF:6:3063991:3064059-3077779:3076824:3076987-3077779:+	0.128352	0.033966
ENSG00000137310;A3:6:31158722-31158897:31158722-31159143:+	0.0564608	0.0454545
ENSG00000138018;AF:2:26308547:26308657-26364302:26346114:26346289-26364302:+	0.204296	0.00599401
ENSG00000138018;AF:2:26308547:26308657-26364302:26346149:26346289-26364302:+	0.257785	0.00674326
ENSG00000138182;A5:10:89701717-89705294:89701680-89705294:+	0.0885843	0.044955
ENSG00000138381;A5:2:189667596-189667764:189666153-189667764:+	-0.153282	0.013986
ENSG00000138381;MX:2:189665451-189666041:189666153-189667764:189665451-189667196:189667596-189667764:+	0.346	0.013986
ENSG00000138750;MX:4:76134362-76136186:76136412-76144390:76134362-76144149:76144292-76144390:-	0.177317	0.045954
ENSG00000139131;A3:12:32750874-32753918:32750839-32753918:-	-0.0852274	0.0144855
ENSG00000139514;AF:13:29553860-29586725:29586792:29553860-29595416:29595688:-	0.0891571	0.0144855
ENSG00000140382;AF:15:77420651:77421004-77458404:77421011:77421094-77458404:+	-0.113874	0.0224775
ENSG00000140382;AF:15:77420902:77421004-77458404:77421011:77421094-77458404:+	-0.204217	0.0224775
ENSG00000140382;AF:15:77421011:77421094-77458404:77458217:77458284-77458404:+	0.320591	0.00749251
ENSG00000141034;SE:17:18054234-18056703:18056759-18058868:+	0.0947631	0.042957
ENSG00000141198;SE:17:54905567-54912687:54912815-54913748:+	-0.492937	0.035964
ENSG00000141425;AL:18:35989824:35993300-36026900:36025599:36025678-36026900:-	-0.0903355	0.02997
ENSG00000142396;SE:19:58306216-58312021:58312061-58312166:+	0.137609	0.023976
ENSG00000142528;A3:19:50026122-50030892:50026122-50031014:+	-0.163897	0.0494505
ENSG00000142528;A5:19:50026173-50030892:50026122-50030892:+	0.163609	0.0494505
ENSG00000142528;SE:19:50026122-50030892:50031091-50039161:+	-0.0813222	0.0494505
ENSG00000142541;A5:19:49490600-49490779:49490576-49490779:+	0.0484464	0.011988
ENSG00000142541;RI:19:49489850:49491266-49491425:49491547:+	-0.859086	0.00799201
ENSG00000143153;AF:1:169106323:169106926-169111370:169107907:169108163-169111370:+	-0.119525	0.047952
ENSG00000143641;AF:1:230057990:230058078-230178218:230067209:230067406-230178218:+	0.0449025	0.048951
ENSG00000143756;MX:1:224130581-224134074:224134212-224157352:224130581-224153142:224153337-224157352:+	-0.11755	0.0232268
ENSG00000143756;SE:1:224130581-224134074:224134212-224153142:+	-0.112175	0.0164835
ENSG00000143761;AF:1:228082741:228082850-228097078:228083085:228083512-228097078:+	-0.328722	0.047952
ENSG00000143761;AF:1:228082741:228082850-228097078:228088116:228088277-228097078:+	-0.273277	0.047952
ENSG00000143761;AF:1:228082741:228082850-228097078:228090488:228091071-228097078:+	-0.326068	0.047952
ENSG00000143761;AF:1:228082789:228082850-228097078:228083085:228083512-228097078:+	-0.10727	0.047952
ENSG00000144043;A5:2:70993775-70994641:70993775-70994688:-	0.0636753	0.047952
ENSG00000144381;AF:2:197498850-197499782:197499817:197498850-197499999:197500221:-	0.283274	0.021645
ENSG00000144381;AF:2:197498850-197499782:197499817:197498850-197500160:197500274:-	0.0493602	0.0487013
ENSG00000144381;AF:2:197498850-197499782:197499822:197498850-197499999:197500221:-	0.218609	0.021645
ENSG00000144381;AF:2:197498850-197499782:197499879:197498850-197499999:197500221:-	0.216086	0.021645
ENSG00000144747;A5:3:69044595-69047349:69044595-69047358:-	0.0628971	0.0499501
ENSG00000146457;AF:6:159726998:159727333-159736258:159727588:159727703-159736258:+	0.148795	0.0274725
ENSG00000146963;AF:7:139359908:139360322-139376062:139371412:139371463-139376062:+	0.178404	0.002997
ENSG00000147050;A5:X:45090864-45107410:45090832-45107410:+	-0.102251	0.0483267
ENSG00000147050;SE:X:45059466-45060022:45060156-45060609:+	-0.238929	0.026973
ENSG00000147050;SE:X:45060156-45060609:45060764-45061324:+	-0.132344	0.0483267
ENSG00000147050;SE:X:45061419-45062647:45062748-45063422:+	-0.0929455	0.0483267
ENSG00000147155;A3:X:48521907-48522145:48521907-48522193:+	-0.153819	0.017982
ENSG00000147155;SE:X:48521907-48522145:48522252-48523699:+	-0.108909	0.0194805
ENSG00000147257;SE:X:133700028-133704205:133704273-133753482:-	0.100583	0.048951
ENSG00000148158;AL:9:112864399-112866485:112866525:112864399-112868784:112874987:+	0.178518	0.0114885
ENSG00000149196;A5:11:86303530-86306245:86303460-86306245:+	0.255487	0.023976
ENSG00000149196;SE:11:86302478-86303357:86303530-86306245:+	0.102376	0.023976
ENSG00000150316;RI:11:94970977:94971065-94971375:94971487:-	0.091493	0.047952
ENSG00000150938;SE:2:36356623-36396614:36396787-36441258:+	-0.0937808	0.036963
ENSG00000151012;SE:4:138180790-138182297:138182393-138183202:-	-0.157321	0.017982
ENSG00000151012;SE:4:138183305-138185121:138185244-138214585:-	-0.157321	0.017982
ENSG00000151500;AF:11:134252916-134253227:134253248:134252916-134253299:134253370:-	0.144952	0.01998
ENSG00000152102;A5:2:131082657-131093214:131082657-131093332:-	0.0641184	0.020979
ENSG00000152253;AL:2:168834132:168834222-168873585:168870894:168871555-168873585:-	0.107337	0.033966
ENSG00000152700;A5:5:134612756-134613014:134612756-134613076:-	0.316997	0.0134865
ENSG00000152795;SE:4:82424883-82425563:82425667-82426037:-	0.0852985	0.00899101
ENSG00000152904;AF:1:235327350:235327498-235335242:235329029:235329183-235335242:+	0.390806	0.03996
ENSG00000153037;AF:5:112861310:112861417-112864457:112862362:112862583-112864457:+	-0.272538	0.00999001
ENSG00000153037;AL:5:112864528-112864621:112865219:112864528-112891603:112898371:+	-0.227193	0.033966
ENSG00000153037;AL:5:112864732-112867372:112867935:112864732-112891603:112893079:+	-0.1832	0.00999001
ENSG00000153037;AL:5:112864732-112867404:112867752:112864732-112891603:112893079:+	-0.0968745	0.02997
ENSG00000153037;AL:5:112864732-112867404:112867771:112864732-112891603:112893079:+	-0.409259	0.00999001
ENSG00000153037;AL:5:112864732-112867404:112869788:112864732-112891603:112893079:+	-0.210949	0.041625
ENSG00000153037;SE:5:112861417-112862508:112862583-112864457:+	0.0839809	0.0428143
ENSG00000153187;A5:1:244859374-244860353:244859374-244860358:-	-0.0819053	0.0277223
ENSG00000153187;AF:1:244860474-244862461:244862950:244860474-244863674:244864494:-	0.133549	0.0184815
ENSG00000153187;AF:1:244862730-244863617:244863653:244862730-244863674:244864091:-	0.0819053	0.0277223
ENSG00000153187;AF:1:244862730-244863617:244863653:244862730-244863674:244864488:-	-0.0645867	0.0406593
ENSG00000153187;AL:1:244846625:244846706-244854973:244853690:244854503-244854973:-	-0.189781	0.0462038
ENSG00000153187;AL:1:244846625:244846706-244854973:244853939:244854503-244854973:-	0.2223	0.0277223
ENSG00000155097;A5:8:103021225-103040798:103021182-103040798:+	0.0753754	0.044955
ENSG00000155115;AF:6:110958560:110958826-110959172:110958928:110959042-110959172:+	-0.0398043	0.0354645
ENSG00000155957;SE:12:66138166-66138724:66138734-66145841:-	-0.335772	0.0494505
ENSG00000155957;SE:12:66138166-66138724:66138769-66145841:-	-0.135559	0.0494505
ENSG00000156521;A5:10:70143972-70145421:70143972-70146533:-	0.147522	0.0284715
ENSG00000156976;A3:3:186783639-186784429:186783639-186784432:+	-0.0784726	0.023976
ENSG00000156976;AL:3:186784696-186784962:186785770:186784696-186785883:186786044:+	-0.121182	0.041958
ENSG00000156976;RI:3:186784564:186784696-186785883:186786051:+	-0.197824	0.011988
ENSG00000156976;SE:3:186784696-186784962:186785101-186785883:+	-0.103091	0.011988
ENSG00000157349;AF:16:70289663:70289705-70312609:70294777:70294917-70312609:+	0.263591	0.016983
ENSG00000157349;AF:16:70294777:70294917-70312609:70299053:70299354-70312609:+	-0.468778	0.016983
ENSG00000157349;AF:16:70294777:70294917-70312609:70299194:70299354-70312609:+	-0.194101	0.0367965
ENSG00000158483;SE:11:71789845-71791739:71791819-71796017:+	0.25765	0.044955
ENSG00000159128;A3:21:33403616-33410836:33403616-33410841:+	0.163865	0.031968
ENSG00000159335;AF:12:6765516:6765638-6769603:6766377:6766750-6769603:+	0.563051	0
ENSG00000159335;AF:12:6766377:6766750-6769603:6769053:6769177-6769603:+	-0.397866	0.00674326
ENSG00000159556;SE:15:76337967-76338252:76338514-76340276:+	0.0778669	0.03996
ENSG00000159873;AF:22:28772674:28773034-28773725:28773241:28773386-28773725:+	-0.104575	0.014985
ENSG00000160049;A5:1:10461702-10462988:10461702-10463058:-	0.0489207	0.0444555
ENSG00000160049;SE:1:10463209-10463431:10463620-10467190:-	-0.0354484	0.0444555
ENSG00000160131;AF:X:151396515:151396647-151403631:151397204:151397361-151403631:+	0.0971414	0.013986
ENSG00000160201;SE:21:43095743-43100453:43100519-43101366:-	0.100733	0.0494505
ENSG00000160201;SE:21:43100519-43101366:43101432-43104315:-	0.123176	0.0494505
ENSG00000160256;A5:21:44943837-44960100:44943792-44960100:+	0.0521048	0.03996
ENSG00000160360;AF:9:136327476:136327763-136334447:136331983:136332170-136334447:+	0.10068	0.020979
ENSG00000160789;A5:1:156114911-156114964:156114791-156114964:+	0.319722	0.0404595
ENSG00000160789;RI:1:156114713:156114791-156114964:156115274:+	0.337415	0.0404595
ENSG00000160948;RI:8:144423601:144423922-144424041:144424132:-	-0.210319	0.0274725
ENSG00000160948;RI:8:144423617:144423922-144424041:144424132:-	0.13829	0.0412088
ENSG00000160953;SE:19:1358464-1358588:1358700-1360136:+	0.191518	0.041958
ENSG00000162385;SE:1:53228954-53233542:53233652-53235577:-	-0.0573783	0.023976
ENSG00000162522;AF:1:32741885:32742189-32767787:32754021:32754180-32767787:+	0.270156	0.03996
ENSG00000162616;AF:1:77979175:77979293-78013051:78004854:78005321-78013051:+	-0.155301	0.00749251
ENSG00000162616;SE:1:78005321-78013051:78013619-78016014:+	-0.231093	0.00749251
ENSG00000162623;SE:1:74733418-74734118:74734182-74736542:+	0.0994329	0.0254745
ENSG00000162733;AF:1:162631373:162631447-162655211:162632470:162632631-162655211:+	-0.273015	0.03996
ENSG00000162775;SE:1:110342268-110345539:110345649-110346308:+	-0.06133	0.0424575
ENSG00000162972;SE:2:199959880-199961781:199961928-199963733:+	-0.0519025	0.0314685
ENSG00000163584;A3:3:170868201-170868298:170868134-170868298:-	0.0682945	0.028971
ENSG00000163584;A3:3:170868390-170870159:170868387-170870159:-	0.084861	0.015984
ENSG00000164056;AF:4:123398386:123398513-123401537:123399510:123399794-123401537:+	-0.262181	0.0214785
ENSG00000164169;SE:4:147673874-147680323:147680471-147683799:-	-0.102873	0.0499501
ENSG00000164603;AF:7:112915447-112939220:112939298:112915447-112939591:112939916:-	0.159256	0.022977
ENSG00000164919;AF:8:99892052-99893013:99893135:99892052-99893443:99893622:-	0.179448	0.0287213
ENSG00000164919;AF:8:99892052-99893443:99893622:99892052-99893639:99893707:-	-0.135084	0.022977
ENSG00000164919;AL:8:99873200:99873293-99878140:99874996:99875092-99878140:-	-0.0941801	0.0268065
ENSG00000164919;AL:8:99878148:99878265-99887490:99885992:99886382-99887490:-	-0.258291	0
ENSG00000165671;AF:5:177133600:177133634-177135087:177134173:177134245-177135087:+	0.189118	0.0344655
ENSG00000165671;AF:5:177133600:177133634-177135087:177134229:177134245-177135087:+	0.109864	0.0344655
ENSG00000166441;A3:11:8684081-8684686:8684081-8684718:+	0.0417319	0.0174825
ENSG00000166441;A3:11:8684081-8684686:8684081-8684823:+	0.0656998	0.00999001
ENSG00000166710;AF:15:44711509:44711613-44715423:44711927:44712020-44715423:+	-0.376071	0.0244755
ENSG00000167005;AF:16:56447989-56451087:56451375:56447989-56452150:56452199:-	-0.0873981	0.034965
ENSG00000167526;A3:16:89560712-89560940:89560712-89561227:+	0.228099	0.002997
ENSG00000167526;A5:16:89561063-89561227:89560712-89561227:+	0.343729	0.002997
ENSG00000167526;RI:16:89560940:89561063-89561227:89561368:+	-0.0487859	0.026973
ENSG00000167526;SE:16:89560712-89560940:89561063-89561227:+	0.0859025	0.00799201
ENSG00000167815;A5:19:12797166-12799859:12797166-12800177:-	0.126442	0.035964
ENSG00000167815;AL:19:12796820:12797166-12800177:12799556:12799989-12800177:-	-0.155913	0.025974
ENSG00000168036;AF:3:41198645:41198781-41224021:41199500:41199670-41224021:+	-0.389686	0.031302
ENSG00000168036;SE:3:41224753-41224954:41224991-41225103:+	-0.282345	0
ENSG00000168036;SE:3:41234297-41235727:41235843-41236349:+	-0.462571	0
ENSG00000168264;A5:1:234607852-234608447:234607852-234608495:-	-0.0869856	0.026973
ENSG00000168264;AF:1:234607852-234608034:234608094:234607852-234608447:234609525:-	0.0580023	0.026973
ENSG00000168275;AF:1:234373468:234373678-234374230:234373683:234373840-234374230:+	0.085644	0.040959
ENSG00000168438;AL:6:110228976-110229954:110232215:110228976-110253885:110254275:+	-0.110601	0.043956
ENSG00000168439;AF:11:64186225:64186270-64193078:64186303:64186521-64193078:+	0.23504	0.01998
ENSG00000169100;SE:X:1389727-1390192:1390290-1391899:-	-0.0488	0.032967
ENSG00000170540;AF:16:18798834-18801199:18801424:18798834-18801431:18801547:-	0.349578	0.034965
ENSG00000170606;RI:5:133101759:133101809-133101811:133101878:+	-0.0465403	0.011988
ENSG00000171105;SE:19:7143090-7150497:7150532-7152726:-	0.101834	0.046953
ENSG00000171169;AF:9:128063900-128066591:128067321:128063900-128068123:128068206:-	-0.146168	0.043956
ENSG00000171425;AF:19:55643547:55643774-55644553:55643810:55643840-55644553:+	0.146143	0.011988
ENSG00000171490;AF:16:11850418-11851008:11851045:11850418-11851102:11851232:-	-0.364567	0.023976
ENSG00000171490;AF:16:11850418-11851008:11851045:11850418-11851408:11851508:-	-0.217204	0.0351648
ENSG00000171490;AF:16:11850418-11851008:11851045:11850418-11851408:11851519:-	-0.171181	0.023976
ENSG00000171490;AF:16:11850418-11851008:11851045:11850418-11851408:11851585:-	-0.110177	0.023976
ENSG00000171490;AF:16:11850418-11851102:11851232:11850418-11851408:11851516:-	0.247475	0.023976
ENSG00000171861;SE:17:782692-783083:783327-787965:+	-0.0483109	0.043956
ENSG00000171863;A3:2:3575888-3576559:3575888-3576610:+	0.234512	0.003996
ENSG00000172262;A3:5:43121568-43122039:43121568-43122044:+	-0.287229	0.02997
ENSG00000172262;AF:5:43121533:43121568-43122044:43121684:43121828-43122044:+	0.386985	0.02997
ENSG00000172270;AF:19:571277:571579-579500:575047:575140-579500:+	0.326802	0.035964
ENSG00000172270;SE:19:575140-577774:578121-579500:+	0.356721	0.035964
ENSG00000172292;SE:2:168765748-168766322:168766345-168769510:+	-0.0880359	0.038961
ENSG00000172354;A5:7:100673923-100676177:100673610-100676177:+	0.387037	0
ENSG00000172354;AF:7:100673567:100673610-100676177:100675286:100675441-100676177:+	-0.33822	0.014652
ENSG00000172354;AF:7:100673567:100673610-100676177:100675727:100675850-100676177:+	-0.236731	0.0318681
ENSG00000172354;AF:7:100673878:100673923-100677498:100677370:100677415-100677498:+	-0.288889	0.0206044
ENSG00000172354;SE:7:100673923-100677352:100677415-100677498:+	0.332574	0.010989
ENSG00000172466;AF:18:35340733-35343744:35343932:35340733-35344360:35344456:-	0.157345	0.026973
ENSG00000172466;AF:18:35340733-35343744:35343932:35340733-35344370:35344456:-	0.070545	0.026973
ENSG00000173163;AF:2:61888724:61888842-62000701:61905647:61905858-62000701:+	0.1033	0.032967
ENSG00000173207;AF:1:154974653:154974912-154977987:154975032:154975104-154977987:+	-0.109724	0.0203796
ENSG00000173207;AF:1:154974653:154974912-154977987:154975531:154975624-154977987:+	-0.212088	0
ENSG00000173207;AF:1:154974683:154974804-154977987:154975032:154975104-154977987:+	-0.183156	0.00999001
ENSG00000173207;AF:1:154974683:154974804-154977987:154975531:154975624-154977987:+	-0.286812	0.002997
ENSG00000173207;AF:1:154974699:154974804-154977987:154975531:154975624-154977987:+	-0.0652278	0.0203796
ENSG00000173674;SE:X:20135841-20138539:20138622-20141625:-	-0.0608713	0.0134865
ENSG00000173812;A3:17:41689069-41689778:41689069-41690088:+	0.0535599	0.018315
ENSG00000173812;A5:17:41689265-41689778:41689069-41689778:+	0.0560479	0.018315
ENSG00000173812;SE:17:41689069-41689778:41689941-41690088:+	0.0587865	0.018315
ENSG00000173852;AF:7:35018596-35037097:35037525:35018596-35037818:35038041:-	0.140283	0.0412088
ENSG00000173852;AF:7:35018596-35037818:35038041:35018596-35038172:35038271:-	-0.136929	0.0412088
ENSG00000173933;A5:11:66638893-66639700:66638752-66639700:+	0.0924724	0.02997
ENSG00000174775;AF:11:534375-534518:534587:534375-535257:535339:-	0.125061	0.0430819
ENSG00000174775;AF:11:534375-535257:535339:534375-535416:535534:-	-0.0749096	0.0499501
ENSG00000174775;AF:11:534375-535257:535339:534375-535416:535538:-	-0.174137	0
ENSG00000174775;AF:11:534375-535257:535339:534375-535416:535550:-	-0.12262	0.0430819
ENSG00000174775;RI:11:532242:532522-532631:532755:-	-0.1637	0
ENSG00000174775;SE:11:532755-533277:533358-533453:-	0.0566801	0.0499501
ENSG00000175063;MX:20:45813464-45814384:45814470-45815854:45813464-45815541:45815745-45815854:+	0.181565	0.026973
ENSG00000175063;SE:20:45813464-45815541:45815745-45815854:+	-0.193419	0.047952
ENSG00000175063;SE:20:45814470-45815541:45815745-45815854:+	-0.0846051	0.0404595
ENSG00000175745;A3:5:93585107-93585183:93585107-93585261:+	-0.265051	0.0104895
ENSG00000175756;A5:1:1374790-1374997:1374790-1375075:-	0.0908395	0.01998
ENSG00000175756;A5:1:1374790-1375075:1374790-1375154:-	-0.0771558	0.01998
ENSG00000176788;AF:5:17216823:17216897-17275208:17217560:17217810-17275208:+	-0.147013	0.013986
ENSG00000178974;A5:14:55272305-55350381:55272281-55350381:+	0.351964	0.01998
ENSG00000178980;AF:19:47778691:47778814-47780864:47778933:47780749-47780864:+	-0.364749	0.035964
ENSG00000178999;AF:17:8207840-8210177:8210247:8207840-8210530:8210581:-	0.141105	0.047952
ENSG00000180008;AL:14:55027471-55031889:55031994:55027471-55042952:55049488:+	0.175552	0.041958
ENSG00000181026;A5:15:88621807-88626146:88621797-88626146:+	0.212417	0.02997
ENSG00000182004;A5:1:203862222-203863663:203861955-203863663:+	0.145275	0.0274725
ENSG00000182004;RI:1:203861603:203861743-203862182:203862222:+	0.0578184	0.044955
ENSG00000182378;AF:X:276353:276394-284167:283465:283488-284167:+	-0.242486	0.0284715
ENSG00000182446;AF:17:81629805-81629864:81629875:81629805-81636916:81637060:-	0.190102	0.0481185
ENSG00000182446;AF:17:81629805-81629864:81629875:81629805-81636916:81637146:-	0.109717	0.0481185
ENSG00000182446;SE:17:81608822-81610210:81610258-81613318:-	-0.101362	0.0481185
ENSG00000182628;AF:17:59131367-59151769:59151801:59131367-59154956:59155177:-	0.175769	0.0355894
ENSG00000182628;AF:17:59131367-59151769:59151801:59131367-59155131:59155174:-	0.16422	0.0436563
ENSG00000182628;AF:17:59131367-59151769:59151801:59131367-59155131:59155248:-	0.168522	0.00949051
ENSG00000182628;AF:17:59131367-59151769:59151801:59131367-59155131:59155269:-	0.1545	0.0221445
ENSG00000182628;AL:17:59111956:59112345-59131281:59119387:59119495-59131281:-	-0.168522	0.00949051
ENSG00000182827;SE:1:226154833-226159184:226159358-226161531:-	-0.0743185	0.0124875
ENSG00000182899;A3:3:197950221-197950713:197950221-197950732:+	0.517731	0
ENSG00000182899;MX:3:197951311-197952540:197952625-197954003:197951311-197953488:197953660-197954003:+	0.328981	0.020979
ENSG00000182903;AF:4:472701-473981:474098:472701-499056:499156:-	-0.254531	0.0122378
ENSG00000182903;AL:4:435770:435879-472575:441695:444432-472575:-	-0.254531	0.0122378
ENSG00000182903;AL:4:435770:435879-472575:444083:444432-472575:-	-0.134815	0.048951
ENSG00000182944;AF:22:29268018:29268349-29272216:29269223:29269662-29272216:+	-0.310806	0
ENSG00000182944;AF:22:29268282:29268349-29272216:29269223:29269662-29272216:+	-0.188545	0.0134865
ENSG00000182944;AF:22:29268291:29268349-29272216:29269223:29269662-29272216:+	-0.350151	0
ENSG00000182944;AF:22:29268326:29268349-29272216:29269223:29269662-29272216:+	-0.133354	0.0303447
ENSG00000183032;AL:14:36711317:36711482-36725570:36725153:36725468-36725570:-	-0.211823	0.0314685
ENSG00000183891;AF:2:19898035-19901030:19901641:19898035-19901706:19901986:-	0.186535	0.0499501
ENSG00000184007;AF:1:31919658-31937987:31938379:31919658-31942529:31942576:-	0.165687	0.047619
ENSG00000184007;AF:1:31931142-31937755:31937775:31931142-31937778:31937800:-	0.546293	0.032967
ENSG00000184007;AL:1:31913003:31913023-31915895:31913832:31913843-31915895:-	0.202625	0.021978
ENSG00000185825;AF:X:153723288-153723508:153724101:153723288-153724334:153724396:-	-0.157925	0.021978
ENSG00000185829;AL:17:46528685:46528859-46570759:46552533:46552690-46570759:-	0.239417	0.0487013
ENSG00000185829;AL:17:46528685:46528859-46570759:46554044:46557630-46570759:-	0.170546	0.0424575
ENSG00000185885;AF:11:313853:314356-314922:314418:314456-314922:+	-0.109956	0.0354645
ENSG00000186416;SE:X:119592513-119603462:119603559-119605731:-	-0.0578861	0.035964
ENSG00000186468;AF:5:82277852-82277931:82278143:82277852-82278320:82278355:-	-0.315822	0.024975
ENSG00000186566;SE:17:44464544-44474829:44474903-44503326:-	-0.288325	0.035964
ENSG00000187840;AF:8:38030341:38030718-38057081:38047339:38047391-38057081:+	0.0619009	0.00699301
ENSG00000189091;A5:16:70524055-70526587:70523928-70526587:+	0.0714049	0.048951
ENSG00000189091;SE:16:70548442-70550650:70550678-70554446:+	0.068867	0.048951
ENSG00000189403;AF:13:30463694-30464161:30464310:30463694-30616671:30617597:-	-0.0934554	0.027972
ENSG00000189403;AF:13:30463694-30465796:30465965:30463694-30616671:30617597:-	-0.266269	0.027972
ENSG00000196182;AF:1:36361340-36362559:36362656:36361340-36365971:36366072:-	-0.301844	0.0494505
ENSG00000196305;A5:9:92289426-92293441:92289426-92293611:-	-0.047768	0.013986
ENSG00000196305;RI:9:92210345:92210871-92210873:92210889:-	0.123291	0.001998
ENSG00000196305;SE:9:92287910-92288126:92288282-92289301:-	-0.0664399	0.00799201
ENSG00000196419;AF:22:41621285:41621345-41621990:41621461:41621591-41621990:+	0.0866027	0
ENSG00000196466;AF:19:12393423-12400324:12400980:12393423-12401068:12401271:-	0.203696	0.0384615
ENSG00000196497;A3:14:24188423-24188552:24188391-24188552:-	0.1089	0.0474525
ENSG00000197043;AF:5:151140243-151141533:151141640:151140243-151157680:151157765:-	-0.4496	0.014985
ENSG00000197746;SE:10:71822007-71823888:71823896-71825837:-	0.0371816	0.03996
ENSG00000197756;AL:2:216500031-216501341:216501462:216500031-216529270:216529454:+	0.0616587	0.027972
ENSG00000197961;SE:19:9567109-9567648:9567705-9568095:-	-0.0470063	0.03996
ENSG00000197961;SE:19:9569082-9584186:9584348-9584461:-	-0.0470063	0.03996
ENSG00000198189;AF:4:87372815-87373215:87373278:87372815-87374361:87374414:-	0.405396	0.0164835
ENSG00000198242;AF:17:28719393:28720030-28720707:28720079:28720213-28720707:+	-0.100036	0.02997
ENSG00000198492;A5:1:28737829-28738259:28737797-28738259:+	0.54698	0.001998
ENSG00000198492;AF:1:28736940:28737147-28738259:28737750:28737797-28738259:+	0.303863	0.001998
ENSG00000198492;AF:1:28736950:28737682-28738259:28737750:28737797-28738259:+	0.516096	0.003996
ENSG00000198563;AF:6:31540664-31541833:31541937:31540664-31541950:31542448:-	-0.3264	0
ENSG00000198755;RI:6:35468420:35468439-35468799:35468873:+	0.100374	0.03996
ENSG00000198816;AF:19:7515292:7515406-7519205:7516118:7516249-7519205:+	-0.0631879	0.0474525
ENSG00000203288;AL:1:151791245-151791435:151791545:151791245-151793815:151794402:+	0.178647	0.034965
ENSG00000203760;A5:6:126340444-126346205:126340399-126346205:+	-0.059898	0.032967
ENSG00000203814;AL:1:149782689:149783260-149811947:149803602:149803961-149811947:-	-0.0636241	0.00999001
ENSG00000204371;SE:6:31888747-31888969:31889070-31889228:-	0.112872	0.0499501
ENSG00000204381;A5:11:111557647-111560095:111557643-111560095:+	0.107263	0.032967
ENSG00000204381;SE:11:111540928-111541562:111541585-111543923:+	-0.111117	0.032967
ENSG00000204569;SE:6:30609955-30614549:30614602-30616478:-	0.117397	0.010989
ENSG00000204628;AF:5:181242345-181242554:181243370:181242345-181243692:181243903:-	-0.120916	0.0424575
ENSG00000204628;AF:5:181242345-181243680:181243904:181242345-181247124:181247576:-	0.190721	0.0424575
ENSG00000204628;AF:5:181242345-181243692:181243903:181242345-181247124:181247576:-	0.126692	0.0424575
ENSG00000204628;RI:5:181241492:181241639-181242286:181242345:-	-0.187026	0.0424575
ENSG00000205060;SE:7:134302110-134304805:134304854-134306672:-	-0.0606702	0.03996
ENSG00000205323;SE:12:55800629-55800854:55800900-55803629:-	-0.0622631	0.014985
ENSG00000205609;A5:16:28403648-28403783:28403648-28403787:-	-0.0598539	0.025974
ENSG00000206573;A5:3:9391826-9394175:9391826-9395506:-	0.301127	0.016317
ENSG00000206573;AF:3:9391826-9394175:9396658:9391826-9397424:9397496:-	0.5097	0.016317
ENSG00000206573;AF:3:9391826-9396560:9396624:9391826-9397424:9397496:-	0.406577	0.016317
ENSG00000206573;AF:3:9391826-9397002:9397032:9391826-9397424:9397496:-	0.388932	0.0183566
ENSG00000206573;AF:3:9391826-9397424:9397496:9391826-9398522:9398579:-	-0.462131	0.0391608
ENSG00000213923;A3:22:38297155-38298786:38296686-38298786:-	-0.121819	0.013986
ENSG00000213923;AF:22:38314169-38317160:38317411:38314169-38317986:38318084:-	0.0839137	0.013986
ENSG00000213923;AL:22:38296205:38296686-38298786:38298029:38298203-38298786:-	0.0875293	0.013986
ENSG00000213923;AL:22:38296626:38296686-38298786:38298029:38298203-38298786:-	0.126743	0.013986
ENSG00000214026;AF:11:1947278:1947379-1950899:1947554:1947578-1950899:+	-0.113035	0.0164835
ENSG00000214026;RI:11:1956256:1956448-1956542:1956609:+	0.0848065	0.0164835
ENSG00000218358;RI:6:150000853:150001128-150001351:150001668:-	-0.18239	0.0384615
ENSG00000228106;SE:1:222823945-222827428:222827601-222835119:+	0.223511	0.032967
ENSG00000228701;AF:10:91783160-91797813:91798196:91783160-91798237:91798291:-	0.237702	0.016983
ENSG00000232442;A3:20:63627392-63628190:63627392-63628269:+	0.199089	0.0294705
ENSG00000232995;A5:1:163319291-163321266:163319291-163321622:-	0.164513	0.03996
ENSG00000233593;SE:1:90789487-90831930:90832196-90851483:-	-0.1888	0.0324675
ENSG00000241468;SE:7:99459263-99460086:99460193-99466111:-	-0.128364	0.024975
ENSG00000242485;AF:1:1405886-1406226:1406307:1405886-1406909:1406998:-	-0.204414	0.037962
ENSG00000242485;AL:1:1405109:1405886-1406909:1406249:1406346-1406909:-	0.26352	0.037962
ENSG00000243678;AF:17:51165815:51165904-51166827:51166278:51166497-51166827:+	-0.0652267	0.044955
ENSG00000243927;AF:21:34073224:34073268-34102835:34073549:34073745-34102835:+	-0.363288	0.00499501
ENSG00000247596;SE:3:52229201-52229661:52229782-52229920:-	-0.0730691	0.01998
ENSG00000248333;SE:1:1642508-1645126:1645262-1649499:-	-0.134718	0.041958
ENSG00000249915;RI:5:271621:271690-271776:271821:+	0.240107	0
ENSG00000250337;A3:5:27489386-27494119:27489386-27494235:+	-0.243489	0.0374625
ENSG00000250337;AL:5:27475695-27484926:27486146:27475695-27494235:27494318:+	-0.237863	0.0124875
ENSG00000255135;A5:11:76441639-76444205:76441639-76444278:-	0.149391	0.01998
ENSG00000255529;A5:15:57707210-57708714:57707145-57708714:+	-0.283772	0.0134865
ENSG00000255529;AF:15:57706728:57706955-57708714:57707088:57707210-57708714:+	0.447652	0.0044955
ENSG00000257285;AL:14:22933692-22954331:22954692:22933692-22955130:22955562:+	-0.126627	0.028971
ENSG00000265590;SE:21:32582415-32602272:32602367-32603161:-	-0.127605	0.0174825
ENSG00000266402;A5:17:64146000-64146230:64145995-64146230:+	-0.0360697	0.038961
ENSG00000267321;SE:17:35568501-35573580:35573723-35573877:+	0.204213	0.0034965
ENSG00000269893;A5:4:118279137-118279389:118278792-118279389:+	0.106159	0.00799201
ENSG00000269893;SE:4:118278792-118278944:118279137-118279389:+	0.062696	0.0499501
ENSG00000270647;SE:17:35820075-35820164:35820239-35820332:+	-0.197761	0.0374625
ENSG00000270647;SE:17:35820075-35820164:35820248-35820332:+	-0.129642	0.0374625
ENSG00000270800;SE:6:34295685-34341862:34341972-34418369:-	-0.182943	0.015984
ENSG00000270882;A5:1:149833864-149834135:149833114-149834135:+	-0.1936	0.00799201
ENSG00000270882;AL:1:149833114-149834135:149834631:149833114-149839595:149839767:+	-0.0888846	0.041958
ENSG00000272410;A3:3:10249614-10260137:10249614-10260186:+	0.130222	0.021978
ENSG00000272410;SE:3:10278462-10278664:10278760-10278885:+	0.130222	0.021978
ENSG00000272410;SE:3:10279034-10279221:10279927-10285748:+	-0.130222	0.021978
ENSG00000274253;AF:15:22757857:22757994-22758819:22758493:22758525-22758819:+	0.26551	0.0204795
ENSG00000274253;AF:15:22757959:22757994-22758819:22758493:22758525-22758819:+	0.328988	0.00999001
ENSG00000276023;AF:17:37489831:37489958-37510677:37491464:37491627-37510677:+	-0.118793	0.003996
ENSG00000276293;AL:17:38771174:38771272-38777687:38776604:38776625-38777687:-	-0.185917	0.0194805
ENSG00000278932;A5:21:9325223-9327240:9325100-9327240:+	-0.146058	0.041958
ENSG00000280987;SE:5:139278408-139278565:139278740-139279051:+	0.124947	0.0134865
ENSG00000280987;SE:5:139279129-139307239:139308327-139314675:+	-0.140585	0.0134865
ENSG00000281398;A5:5:139278496-139279051:139278408-139279051:+	0.121344	0.014985
ENSG00000284024;SE:10:14840157-14842134:14842846-14843371:+	-0.0759449	0.020979

## Sheet: ABEmax-ABEsite16
Supplementary Data 10: DAS events of ABEmax-ABEsite16-transfected samples compared with nCas9-NT samples
DAS events	ΔPSI	P-value
ENSG00000000419;MX:20:50940933-50941129:50941209-50945737:50940933-50942031:50942126-50945737:-	0.0847096	0.023976
ENSG00000000419;SE:20:50941209-50942031:50942126-50945737:-	-0.187211	0.023976
ENSG00000001084;AF:6:53522527-53544496:53544633:53522527-53548056:53548206:-	0.21581	0.0344655
ENSG00000001084;AF:6:53522527-53544496:53544645:53522527-53548056:53548206:-	0.314856	0.0292208
ENSG00000001084;AF:6:53522527-53544496:53545101:53522527-53548056:53548206:-	0.289203	0.0292208
ENSG00000002330;AF:11:64271803-64272719:64272856:64271803-64284182:64284639:-	-0.131619	0.032634
ENSG00000002330;AL:11:64270001:64270337-64284182:64276761:64277043-64284182:-	0.388122	0
ENSG00000002330;SE:11:64270337-64271613:64271803-64284182:-	-0.0750863	0.030969
ENSG00000002834;AF:17:38870143:38870258-38878086:38873890:38874113-38878086:+	-0.23806	0.037962
ENSG00000004478;AF:12:2794953:2795244-2797138:2796681:2796964-2797138:+	-0.053071	0.044955
ENSG00000005075;A5:7:102476270-102478808:102476270-102478811:-	-0.0429466	0.032967
ENSG00000005156;SE:17:34980622-34983232:34983552-34985988:+	-0.331908	0.027972
ENSG00000005486;SE:7:75879260-75881365:75881486-75881829:+	-0.0949372	0.0164835
ENSG00000005812;A5:13:77018722-77021513:77018722-77021657:-	-0.0943337	0.041958
ENSG00000005812;AL:13:76992598:76992951-77015409:77005254:77007788-77015409:-	0.0710248	0.0472028
ENSG00000006015;RI:19:18588995:18589077-18589413:18589683:+	-0.145287	0.0333
ENSG00000006015;SE:19:18589077-18589413:18589683-18590854:+	0.21832	0.00499501
ENSG00000006015;SE:19:18589077-18589479:18589683-18590854:+	0.163424	0.0224775
ENSG00000006118;RI:11:60935864:60936016-60936747:60937159:+	0.187048	0.011988
ENSG00000006327;A5:16:3021319-3021555:3020491-3021555:+	0.115969	0.044955
ENSG00000006327;AF:16:3018445:3018536-3021215:3020312:3020491-3021215:+	-0.0834894	0.044955
ENSG00000006327;SE:16:3020491-3021215:3021319-3021555:+	0.268442	0
ENSG00000006607;AL:2:241431774-241432211:241432241:241431774-241434158:241434187:+	-0.274765	0.038961
ENSG00000007168;AF:17:2593210:2593330-2638099:2593746:2594006-2638099:+	0.219638	0
ENSG00000007541;AL:16:582309-582484:582647:582309-582883:584136:+	-0.329104	0.043956
ENSG00000008130;AF:1:1765446-1778289:1778470:1765446-1778746:1778790:-	0.224229	0.020979
ENSG00000009307;AF:1:114739890-114746543:114746859:114739890-114757925:114757974:-	0.15457	0.0374625
ENSG00000009307;AF:1:114750207-114757925:114758003:114750207-114758576:114758676:-	-0.16649	0.0374625
ENSG00000009307;AL:1:114739870:114739922-114749821:114748317:114748418-114749821:-	0.226576	0.0374625
ENSG00000009307;SE:1:114739890-114749821:114750207-114757925:-	-0.0484224	0.0374625
ENSG00000009413;RI:6:111482750:111482931-111483190:111483229:-	0.453047	0.00999001
ENSG00000010219;SE:12:4605086-4607327:4607387-4610155:+	0.100157	0.035964
ENSG00000010256;RI:3:48600680:48600840-48600975:48601118:-	-0.0471249	0.041958
ENSG00000010318;A5:3:52411339-52412811:52411247-52412811:+	-0.186078	0.038961
ENSG00000011304;AF:19:797462:797505-799413:798428:798545-799413:+	0.123455	0.0427073
ENSG00000011304;AF:19:797490:797505-799413:798428:798545-799413:+	0.285583	0.00949051
ENSG00000012983;A5:14:50532158-50532400:50532158-50532448:-	-0.100919	0.032967
ENSG00000013441;AF:2:200861862-200864101:200864561:200861862-200864564:200864662:-	0.232079	0.0355894
ENSG00000013441;AF:2:200861862-200864101:200864561:200861862-200864564:200864699:-	0.273303	0.00749251
ENSG00000013441;SE:2:200859746-200860125:200860215-200861238:-	-0.101248	0.0355894
ENSG00000013441;SE:2:200861466-200861702:200861862-200864564:-	-0.0979358	0.0355894
ENSG00000016082;A3:5:51389932-51391274:51389932-51391343:+	-0.120831	0.0414585
ENSG00000016391;AF:3:53840999-53844582:53844617:53840999-53846083:53846390:-	0.257559	0.011988
ENSG00000018510;AL:2:177523805-177538074:177538418:177523805-177558752:177559299:+	0.0966332	0.0284715
ENSG00000020426;A3:14:60879835-60968229:60879835-60968559:+	-0.0644731	0.044955
ENSG00000020426;SE:14:60879835-60968229:60968397-60968559:+	-0.141389	0.0174825
ENSG00000022267;AF:X:136147465:136147628-136169907:136169637:136169733-136169907:+	0.2705	0
ENSG00000022267;AF:X:136147536:136147628-136169907:136169637:136169733-136169907:+	0.285413	0
ENSG00000022267;AF:X:136148578:136148737-136169907:136169637:136169733-136169907:+	0.326846	0.0121545
ENSG00000025039;SE:6:89380367-89387295:89387590-89411846:-	0.153283	0.035964
ENSG00000025796;AF:6:107929514-107957222:107957340:107929514-107957886:107958189:-	0.130798	0.0254745
ENSG00000025800;AF:1:32108038:32108134-32154588:32142923:32143024-32154588:+	-0.084965	0.0424575
ENSG00000027075;AF:14:61321717:61322464-61391225:61322664:61322761-61391225:+	0.385041	0.024975
ENSG00000027697;A5:6:137207077-137218672:137207077-137219094:-	0.277783	0.015984
ENSG00000027697;AF:6:137207077-137219094:137219122:137207077-137219243:137219449:-	-0.130429	0.015984
ENSG00000029363;SE:6:136275989-136276468:136276508-136277865:-	0.114689	0.02997
ENSG00000029993;AF:X:150980509:150980644-150985595:150983385:150983591-150985595:+	-0.0618696	0.0424575
ENSG00000034713;AL:16:75566907-75568037:75568405:75566907-75577279:75577881:+	0.244171	0.037962
ENSG00000035403;SE:10:73998375-74043083:74043153-74070670:+	-0.0849226	0.02997
ENSG00000035862;AF:17:78873919-78874029:78874150:78873919-78922210:78922401:-	-0.241938	0.021978
ENSG00000035862;AF:17:78873919-78874029:78874150:78873919-78924959:78925387:-	-0.278244	0.003996
ENSG00000048649;A5:11:77698693-77700721:77698693-77700730:-	-0.13575	0.043956
ENSG00000051341;SE:3:121449426-121460050:121460234-121467519:-	-0.109309	0.0144855
ENSG00000051596;AL:5:175917873:175918172-175961051:175959883:175960132-175961051:-	0.3069	0
ENSG00000051620;AF:6:138403531:138403698-138405145:138404219:138404597-138405145:+	-0.421742	0
ENSG00000051620;AF:6:138403531:138403698-138405145:138404247:138404597-138405145:+	-0.135865	0.000999001
ENSG00000051620;SE:6:138406033-138412083:138412256-138412880:+	-0.101674	0.001998
ENSG00000052802;SE:4:165327764-165333340:165333625-165337789:+	-0.0971861	0.026973
ENSG00000054148;SE:9:136850137-136850506:136850560-136850755:+	0.0804934	0.026973
ENSG00000055147;A3:5:154034967-154038857:154034946-154038857:-	-0.274747	0.027972
ENSG00000057757;AF:1:23779357:23779941-23785675:23785192:23785311-23785675:+	0.089939	0.024975
ENSG00000058804;SE:1:53832591-53835500:53835620-53838205:-	-0.0431527	0.0404595
ENSG00000060138;A5:12:10702134-10702259:10702134-10702412:-	0.248231	0.035964
ENSG00000063244;A5:19:55669181-55669444:55669169-55669444:+	0.0526321	0.026973
ENSG00000064313;SE:8:119806401-119819346:119819506-119831677:-	-0.124394	0.013986
ENSG00000064489;SE:19:19146022-19146273:19146384-19146555:-	0.159479	0.0457043
ENSG00000064489;SE:19:19150764-19180686:19180761-19182573:-	0.131493	0.0457043
ENSG00000064703;SE:1:111756740-111759400:111759568-111760474:+	-0.0848881	0.015984
ENSG00000065000;AF:19:2138714-2151239:2151566:2138714-2164356:2164468:-	0.164126	0.03996
ENSG00000065054;AF:16:2029527:2029782-2036324:2033271:2033432-2036324:+	0.172296	0.023976
ENSG00000065883;SE:7:40078851-40085699:40085746-40088126:+	-0.149385	0.024975
ENSG00000065911;SE:2:74198742-74205705:74205889-74208569:+	-0.185447	0.011988
ENSG00000065911;SE:2:74198742-74207704:74207826-74208569:+	-0.0693558	0.041958
ENSG00000066279;SE:1:197096164-197100431:197105185-197117789:-	-0.12968	0.00499501
ENSG00000066777;RI:8:67343164:67343336-67343510:67343677:-	-0.216013	0.017982
ENSG00000067560;SE:3:49362626-49368428:49368548-49375434:-	-0.0370861	0.02997
ENSG00000068001;AF:3:50320535-50321366:50321713:50320535-50322653:50322906:-	0.241801	0.013986
ENSG00000069345;A3:16:46971659-46971896:46971572-46971896:-	0.0403236	0.031968
ENSG00000069998;AF:22:17149745-17159126:17159277:17149745-17165209:17165287:-	0.145695	0.0024975
ENSG00000070423;A5:19:650296-651611:650296-651692:-	0.116955	0.034965
ENSG00000071575;A5:2:12718577-12723260:12717010-12723260:+	0.21143	0.044955
ENSG00000071994;AF:6:170583747-170584055:170584226:170583747-170584299:170584692:-	-0.44846	0.00474525
ENSG00000071994;AL:6:170577436:170577717-170578857:170578507:170578656-170578857:-	0.0941004	0.0474525
ENSG00000071994;AL:6:170580093:170580105-170583057:170581748:170582265-170583057:-	-0.44846	0.00474525
ENSG00000072041;AF:12:84892308-84911938:84912024:84892308-84912523:84912793:-	0.137702	0.0254745
ENSG00000072041;AF:12:84892308-84911938:84912024:84892308-84912523:84912876:-	0.14368	0.0254745
ENSG00000072071;SE:19:14163406-14164621:14164705-14167016:-	0.101362	0.0434565
ENSG00000072071;SE:19:14163406-14167016:14167030-14170682:-	-0.100448	0.0434565
ENSG00000072364;AF:5:132937193-132937649:132937740:132937193-132963259:132963618:-	-0.222458	0.041958
ENSG00000072501;AF:X:53415169-53421895:53422017:53415169-53422492:53422728:-	0.0801212	0.0494505
ENSG00000073008;A3:19:44644175-44647223:44644175-44647300:+	0.0971013	0.0499501
ENSG00000073169;A3:22:50206520-50208488:50206520-50208536:+	-0.119712	0.0144855
ENSG00000073536;SE:17:35139314-35139820:35140066-35141979:-	-0.193479	0.034965
ENSG00000073584;AF:17:40645847-40647240:40647347:40645847-40647773:40647848:-	0.310731	0
ENSG00000073584;AF:17:40645847-40647453:40647641:40645847-40647773:40647848:-	0.200599	0.0493257
ENSG00000073584;SE:17:40642559-40645576:40645619-40645796:-	0.11047	0.0493257
ENSG00000073584;SE:17:40642559-40645796:40645847-40647773:-	-0.158753	0.0493257
ENSG00000073614;AF:12:385974-388233:388530:385974-388927:389264:-	-0.151481	0.0374625
ENSG00000073614;AF:12:385974-388233:388530:385974-388927:389454:-	0.0876373	0.0374625
ENSG00000073614;SE:12:366104-384031:384153-385897:-	-0.0793787	0.0374625
ENSG00000074266;SE:11:86268561-86270083:86270157-86276980:+	0.0631939	0.0424575
ENSG00000075415;A5:12:98595661-98597856:98595557-98597856:+	-0.335603	0.00499501
ENSG00000075415;A5:12:98595848-98597856:98595557-98597856:+	-0.347116	0.00499501
ENSG00000075785;A5:3:128806590-128807543:128806449-128807543:+	-0.0534459	0.0364635
ENSG00000075785;SE:3:128798069-128806372:128806590-128807543:+	-0.0506221	0.0364635
ENSG00000075785;SE:3:128798069-128807543:128807671-128813327:+	0.271238	0.00599401
ENSG00000077097;A3:3:25645470-25664229:25645455-25664229:-	-0.0916679	0.02997
ENSG00000077721;A3:X:119581596-119582588:119581596-119582597:+	-0.138364	0.0134865
ENSG00000078399;AF:7:27164967-27165141:27165526:27164967-27170431:27170498:-	0.199468	0.02997
ENSG00000079332;SE:10:70153969-70155088:70155124-70157764:-	0.0750229	0.020979
ENSG00000079432;A3:19:42292466-42292566:42292466-42292569:+	-0.177772	0.02331
ENSG00000079432;A3:19:42292859-42292956:42292859-42292959:+	-0.177772	0.02331
ENSG00000079432;A3:19:42293836-42293935:42293836-42293938:+	-0.134227	0.02331
ENSG00000079999;MX:19:10486818-10489192:10489368-10491577:10486818-10489648:10489853-10491577:-	0.330825	0.034965
ENSG00000080345;A5:2:151410527-151411260:151410033-151411260:+	-0.195925	0.0212288
ENSG00000080345;SE:2:151410033-151410414:151410527-151411260:+	-0.206492	0.01998
ENSG00000080345;SE:2:151468146-151468474:151468551-151468641:+	-0.0726622	0.0391275
ENSG00000080503;AF:9:2015186:2015404-2028987:2016370:2016424-2028987:+	-0.346224	0.0344655
ENSG00000080503;AF:9:2015288:2015404-2028987:2016370:2016424-2028987:+	-0.460013	0.0344655
ENSG00000080503;AF:9:2015347:2015404-2028987:2016370:2016424-2028987:+	-0.435707	0.0172328
ENSG00000080503;AF:9:2016370:2016424-2028987:2017087:2017207-2028987:+	0.413545	0.0172328
ENSG00000080824;A5:14:102085431-102085758:102085431-102085965:-	-0.0920748	0.0034965
ENSG00000081181;SE:14:67642363-67645643:67645802-67646644:+	-0.0600309	0.0384615
ENSG00000082153;AF:2:200811546:200811990-200813208:200812989:200813050-200813208:+	-0.117472	0.031635
ENSG00000082153;AF:2:200811923:200811990-200813208:200812185:200812309-200813208:+	0.0821271	0.031635
ENSG00000082153;AF:2:200812185:200812309-200813208:200812989:200813050-200813208:+	-0.110254	0.018981
ENSG00000083457;SE:17:3720402-3723288:3723383-3723688:-	0.0503744	0.0494505
ENSG00000083535;SE:13:72782349-72783423:72783721-72792447:+	-0.0973321	0.0124875
ENSG00000083535;SE:13:72827118-72827733:72827914-72835243:+	-0.0808915	0.0124875
ENSG00000083807;SE:19:58498691-58498785:58498915-58499123:-	0.101037	0.031968
ENSG00000084070;AF:1:40373697:40374223-40406736:40374648:40374708-40406736:+	0.196927	0.0024975
ENSG00000084090;A5:2:96195549-96208145:96195549-96208539:-	-0.0357224	0.030969
ENSG00000084090;AF:2:96195549-96208145:96208181:96195549-96208539:96208825:-	-0.120585	0.030969
ENSG00000084733;AF:2:26034107:26034735-26098662:26098530:26098577-26098662:+	0.114986	0.00899101
ENSG00000084733;SE:2:26098722-26109768:26109906-26127144:+	-0.0825042	0.00899101
ENSG00000085117;SE:11:44618365-44618640:44618723-44619049:+	-0.23091	0.0264735
ENSG00000085491;AF:1:108185954-108192496:108192818:108185954-108199956:108200279:-	-0.150772	0.024975
ENSG00000085491;AF:1:108185954-108192496:108192818:108185954-108199956:108200319:-	-0.202361	0.024975
ENSG00000085721;SE:16:15086258-15086365:15086454-15091315:-	-0.0796991	0.0344655
ENSG00000086232;AL:7:6046723:6047091-6048807:6047204:6047246-6048807:-	-0.154076	0.032967
ENSG00000086666;AF:15:80060160:80060247-80098416:80075161:80075242-80098416:+	0.393857	0.03996
ENSG00000086827;A3:11:113736822-113737572:113736773-113737572:-	-0.0509313	0.0494505
ENSG00000087087;AF:7:100875185:100875328-100875573:100875390:100875453-100875573:+	-0.341017	0.023976
ENSG00000087088;A5:19:48955833-48956198:48955599-48956198:+	0.136394	0.0424575
ENSG00000087088;MX:19:48954962-48955548:48955599-48956198:48954962-48955687:48955833-48956198:+	-0.185956	0.016983
ENSG00000087088;SE:19:48954962-48955548:48955599-48955687:+	-0.0643411	0.0481185
ENSG00000087088;SE:19:48954962-48955687:48955833-48956198:+	0.0971213	0.0488262
ENSG00000087206;AF:5:176982623-177006284:177006408:176982623-177022464:177022602:-	-0.123656	0.045954
ENSG00000087206;AF:5:176982623-177006539:177006581:176982623-177022464:177022602:-	-0.101056	0.045954
ENSG00000087206;AF:5:176982623-177006650:177006715:176982623-177022464:177022602:-	-0.125043	0.045954
ENSG00000087206;AF:5:176982623-177006650:177006751:176982623-177022464:177022602:-	-0.171968	0.031968
ENSG00000087206;SE:5:176958154-176968555:176969291-176969601:-	-0.231749	0.031968
ENSG00000087206;SE:5:176958154-176969053:176969291-176969601:-	-0.171314	0.031968
ENSG00000087448;SE:12:27791901-27797247:27797349-27797715:+	0.185507	0.034965
ENSG00000087460;A5:20:58888908-58895612:58888904-58895612:+	-0.376721	0
ENSG00000087460;AF:20:58888779:58888818-58895612:58888849:58888904-58895612:+	-0.120593	0.0285548
ENSG00000087460;AF:20:58888779:58888818-58895612:58888859:58888908-58895612:+	0.242988	0
ENSG00000087460;AF:20:58888779:58888818-58895612:58889100:58889353-58895612:+	0.162588	0.010708
ENSG00000087460;AF:20:58888849:58888904-58895612:58889100:58889353-58895612:+	0.262288	0
ENSG00000087460;AF:20:58888849:58888904-58895612:58889171:58889353-58895612:+	0.135722	0.0171329
ENSG00000087460;AF:20:58888849:58888904-58895612:58891302:58891865-58895612:+	0.0975822	0.0285548
ENSG00000087460;AF:20:58888849:58888904-58895612:58891364:58891865-58895612:+	0.112371	0.0171329
ENSG00000087460;AF:20:58888859:58888908-58895612:58889100:58889353-58895612:+	-0.136877	0.010708
ENSG00000087460;AF:20:58888859:58888908-58895612:58889124:58889549-58895612:+	-0.439303	0.010708
ENSG00000087460;AF:20:58888859:58888908-58895612:58889160:58889353-58895612:+	-0.285059	0.0285548
ENSG00000087460;AF:20:58888859:58888908-58895612:58889171:58889353-58895612:+	-0.199906	0.010708
ENSG00000087460;AF:20:58888859:58888908-58895612:58890643:58890789-58895612:+	-0.48857	0
ENSG00000087460;AF:20:58888859:58888908-58895612:58891302:58891865-58895612:+	-0.184856	0.010708
ENSG00000087460;AF:20:58888859:58888908-58895612:58891303:58891865-58895612:+	-0.183449	0.010708
ENSG00000087460;AF:20:58888859:58888908-58895612:58891364:58891865-58895612:+	-0.199352	0
ENSG00000087460;AF:20:58888859:58888908-58895612:58891716:58891865-58895612:+	-0.34729	0.0171329
ENSG00000087460;AF:20:58888859:58888908-58895612:58891981:58892209-58895612:+	-0.35524	0.0171329
ENSG00000087460;AF:20:58888859:58888908-58895612:58892037:58892209-58895612:+	-0.277193	0.0244755
ENSG00000087460;AF:20:58888859:58888908-58895612:58892078:58892209-58895612:+	-0.331922	0
ENSG00000087460;AF:20:58888859:58888908-58895612:58892333:58892506-58895612:+	-0.313461	0.010708
ENSG00000087460;AF:20:58889100:58889353-58895612:58891302:58891865-58895612:+	-0.167906	0
ENSG00000087460;AF:20:58889100:58889353-58895612:58891303:58891865-58895612:+	-0.182345	0
ENSG00000087460;AF:20:58889100:58889353-58895612:58891364:58891865-58895612:+	-0.163737	0
ENSG00000088247;A3:19:6414120-6415141:6413738-6415141:-	-0.090431	0.02997
ENSG00000088899;RI:20:3165497:3165628-3165767:3166360:-	0.153837	0.0344655
ENSG00000089009;AF:12:112408338-112408420:112408952:112408338-112410320:112410370:-	-0.254616	0
ENSG00000089022;SE:12:111867669-111868753:111868861-111870271:+	-0.104947	0.0254745
ENSG00000089248;SE:12:112013609-112019756:112019894-112022150:+	-0.145339	0.00499501
ENSG00000089335;A3:19:34682897-34683152:34682897-34683155:+	0.135926	0.025974
ENSG00000089902;SE:14:102721084-102721320:102721377-102722187:+	-0.0793321	0.0344655
ENSG00000090487;AF:15:64983593-64989406:64989474:64983593-64989665:64989936:-	-0.155887	0.023976
ENSG00000092140;AL:14:30602131-30605505:30605565:30602131-30607888:30607919:+	-0.236511	0.0422078
ENSG00000092140;SE:14:30593639-30597420:30597526-30601770:+	0.236511	0.0422078
ENSG00000092148;SE:14:31128006-31128612:31129307-31133238:-	-0.216903	0.0034965
ENSG00000092148;SE:14:31128006-31128612:31129448-31133238:-	-0.164779	0.00524476
ENSG00000092199;A3:14:21211566-21211810:21211306-21211810:-	-0.0832934	0.036526
ENSG00000092199;A3:14:21262768-21263311:21262698-21263311:-	0.262926	0.0353218
ENSG00000092199;AF:14:21231072-21231365:21231422:21231072-21233953:21234245:-	0.266251	0.0353218
ENSG00000092199;AF:14:21234229-21262601:21262677:21234229-21269298:21269423:-	0.102487	0.0388248
ENSG00000092199;AF:14:21234229-21262601:21262677:21234229-21269298:21269425:-	0.151286	0.0112388
ENSG00000092199;AF:14:21234229-21262601:21262677:21234229-21269298:21269494:-	0.20649	0
ENSG00000092199;AL:14:21210546:21211306-21211810:21211418:21211566-21211810:-	0.107396	0.0388248
ENSG00000092199;AL:14:21210933:21211306-21211810:21211490:21211566-21211810:-	-0.21909	0.0484131
ENSG00000092199;MX:14:21234229-21234769:21234831-21263311:21234229-21254547:21254593-21263311:-	-0.296041	0.0484131
ENSG00000092199;MX:14:21234229-21236373:21236460-21263311:21234229-21254547:21254593-21263311:-	-0.215165	0.0353218
ENSG00000092199;MX:14:21234229-21236373:21236460-21263311:21234229-21262601:21262768-21263311:-	-0.42621	0.014985
ENSG00000092199;MX:14:21263336-21263667:21263829-21269298:21263336-21268623:21268668-21269298:-	0.103535	0.0388248
ENSG00000092199;SE:14:21211306-21211406:21211563-21211810:-	-0.101929	0.0353218
ENSG00000092621;AF:1:119711715:119712160-119721170:119714411:119714488-119721170:+	-0.212498	0
ENSG00000092621;AF:1:119711715:119712160-119721170:119715795:119715917-119721170:+	-0.129824	0
ENSG00000092841;RI:12:56159587:56159622-56159975:56160148:+	0.243594	0.023976
ENSG00000093000;A5:22:45171177-45171600:45171143-45171600:+	-0.275636	0.00374625
ENSG00000093000;A5:22:45171177-45171600:45171152-45171600:+	-0.291933	0.0112388
ENSG00000093000;AF:22:45163841:45164296-45168168:45164646:45164758-45168168:+	0.0591995	0.03663
ENSG00000093000;AF:22:45163986:45164296-45168168:45164646:45164758-45168168:+	0.254965	0.00499501
ENSG00000093000;AF:22:45163997:45164296-45168168:45164646:45164758-45168168:+	0.307291	0.0112388
ENSG00000093000;AF:22:45164000:45164296-45168168:45164646:45164758-45168168:+	0.363284	0.0112388
ENSG00000093000;SE:22:45168246-45170988:45171143-45171600:+	0.129916	0.00374625
ENSG00000093000;SE:22:45168246-45170988:45171177-45171600:+	-0.0655149	0.0280969
ENSG00000093000;SE:22:45176080-45178238:45178900-45181286:+	-0.0683462	0.0192664
ENSG00000093009;A3:22:19494382-19494474:19494382-19494507:+	-0.260261	0.027972
ENSG00000093009;AF:22:19479482:19479571-19480158:19479901:19480019-19480158:+	-0.261266	0.027972
ENSG00000095574;A3:10:122998671-123007026:122998658-123007026:-	-0.143847	0.0499501
ENSG00000095574;AF:10:123007176-123008575:123008687:123007176-123008694:123008807:-	-0.253682	0.0499501
ENSG00000095787;SE:10:28590832-28595733:28596041-28608186:+	-0.126729	0.020979
ENSG00000096746;SE:10:68337333-68337858:68337996-68338503:+	-0.0810708	0.0384615
ENSG00000097007;A3:9:130714455-130854064:130714455-130854067:+	0.212795	0.00799201
ENSG00000099326;AF:19:58571429-58572550:58572775:58571429-58573055:58573575:-	-0.200941	0.043956
ENSG00000099624;RI:19:1244315:1244440-1244737:1244825:+	-0.123018	0.002997
ENSG00000099940;AF:22:20859081:20859347-20870337:20859483:20859640-20870337:+	0.0765035	0.048951
ENSG00000100138;MX:22:41680364-41682356:41682587-41688794:41680364-41688079:41688327-41688794:-	-0.389987	0.011988
ENSG00000100138;SE:22:41680364-41688152:41688327-41688794:-	0.0579017	0.042624
ENSG00000100138;SE:22:41680364-41688794:41688981-41690435:-	0.132538	0.00799201
ENSG00000100162;A3:22:41945389-41945913:41945304-41945913:-	0.0530438	0.0499501
ENSG00000100219;AF:22:28799153-28799960:28800133:28799153-28800298:28800524:-	-0.177146	0.00499501
ENSG00000100219;AF:22:28799153-28799960:28800133:28799153-28800298:28800558:-	-0.118312	0.015984
ENSG00000100219;AF:22:28799153-28799960:28800133:28799153-28800298:28800572:-	-0.111903	0.003996
ENSG00000100219;RI:22:28796047:28796121-28796148:28796192:-	-0.0843035	0
ENSG00000100219;RI:22:28796047:28796123-28796150:28796192:-	-0.098073	0.003996
ENSG00000100225;AF:22:32474676:32475124-32478981:32475257:32475398-32478981:+	0.103997	0.0384615
ENSG00000100225;AF:22:32474798:32475124-32479133:32475237:32475398-32479133:+	0.139148	0.0384615
ENSG00000100294;SE:22:43133486-43137081:43137298-43141162:-	-0.0689809	0.0124875
ENSG00000100300;SE:22:43151604-43159210:43159420-43161052:+	0.0980754	0.013986
ENSG00000100350;A3:22:36506695-36507009:36506423-36507009:-	0.081139	0.026973
ENSG00000100350;A5:22:36506423-36506912:36506423-36507009:-	0.0819622	0.026973
ENSG00000100380;AF:22:40850880-40854538:40854598:40850880-40856431:40856565:-	0.0522867	0.028971
ENSG00000100380;AF:22:40850880-40854538:40854598:40850880-40856431:40857022:-	0.0791166	0.00999001
ENSG00000100422;SE:22:46707988-46711086:46711149-46712168:-	-0.113198	0.00849151
ENSG00000100425;A3:22:49787887-49794034:49787494-49794034:-	-0.219067	0.0024975
ENSG00000100425;AF:22:49824331-49825730:49825900:49824331-49827497:49827512:-	0.254222	0.0024975
ENSG00000100461;AF:14:22911403-22917479:22917556:22911403-22918999:22919178:-	-0.131912	0.02997
ENSG00000100461;AF:14:22911403-22917479:22917556:22911403-22918999:22919182:-	0.102057	0.02997
ENSG00000100461;SE:14:22905453-22905606:22905659-22906195:-	-0.185195	0
ENSG00000100528;MX:14:54430404-54432108:54432220-54441247:54430404-54436369:54436437-54441247:-	-0.105978	0.03996
ENSG00000100577;AF:14:77320884:77321183-77324870:77324569:77324622-77324870:+	0.136027	0.044955
ENSG00000100577;AF:14:77321025:77321183-77324870:77324569:77324622-77324870:+	0.205517	0.044955
ENSG00000100577;AF:14:77321038:77321183-77324870:77324569:77324622-77324870:+	0.317922	0.026973
ENSG00000100632;AL:14:69380576:69380640-69394825:69386655:69387083-69394825:-	-0.106451	0.0194805
ENSG00000100632;SE:14:69387083-69394825:69394912-69398231:-	-0.0436463	0.0194805
ENSG00000100644;SE:14:61695839-61720382:61720572-61721509:+	-0.108007	0.048951
ENSG00000100664;A3:14:103334597-103335653:103334597-103335796:+	-0.100542	0.017982
ENSG00000100664;A3:14:103334597-103335792:103334597-103335796:+	-0.327259	0.017982
ENSG00000100664;A5:14:103334597-103335653:103334260-103335653:+	0.179846	0
ENSG00000100664;AF:14:103334192:103334260-103335653:103334387:103334597-103335653:+	-0.0924383	0.017982
ENSG00000100664;AF:14:103334192:103334260-103335653:103334803:103334836-103335653:+	-0.106706	0.0192664
ENSG00000100664;AF:14:103334192:103334260-103335653:103334861:103335185-103335653:+	-0.111362	0.017982
ENSG00000100664;AF:14:103334237:103334597-103335653:103334803:103334836-103335653:+	0.0824389	0.0464535
ENSG00000100664;AF:14:103334237:103334597-103335653:103334861:103335185-103335653:+	0.0601503	0.0464535
ENSG00000100664;SE:14:103334260-103334389:103334597-103335653:+	0.165242	0.00674326
ENSG00000100804;A5:14:23033674-23034684:23033674-23035112:-	-0.107623	0.0174825
ENSG00000100804;SE:14:23026375-23027745:23027829-23033368:-	0.0463163	0.034965
ENSG00000100804;SE:14:23026375-23033368:23033674-23034684:-	-0.0743568	0.0174825
ENSG00000100811;SE:14:100274758-100276490:100276648-100277418:+	-0.0544942	0.045954
ENSG00000100902;SE:14:35310895-35312863:35313059-35314361:+	-0.308685	0.031968
ENSG00000100941;SE:14:39177484-39177593:39177687-39177841:+	-0.117212	0.000999001
ENSG00000101098;A3:20:44771416-44810175:44771413-44810175:-	0.062205	0.0364635
ENSG00000101152;SE:20:63931022-63931109:63931182-63931465:+	0.0628112	0.0294705
ENSG00000101166;A3:20:59037299-59038466:59037280-59038466:-	0.0521187	0.0337163
ENSG00000101166;SE:20:59036760-59037191:59037280-59038466:-	-0.0782449	0.0164835
ENSG00000101181;AL:20:62199257-62200049:62200204:62199257-62200683:62202767:+	0.193827	0.011988
ENSG00000101266;SE:20:495802-497721:497780-499833:-	0.318	0
ENSG00000101346;SE:20:32208065-32210071:32210192-32215269:+	-0.076156	0.0164835
ENSG00000101361;A5:20:2656214-2656401:2656034-2656401:+	-0.0755829	0.027972
ENSG00000101361;SE:20:2657218-2657373:2657488-2657929:+	0.0624025	0.027972
ENSG00000101474;SE:20:24964022-24964375:24964398-24968892:-	-0.0437138	0.0434565
ENSG00000101558;AF:18:9914052:9914335-9931810:9915770:9915820-9931810:+	0.297098	0.0374625
ENSG00000101901;AF:X:111681170:111681424-111682132:111681663:111681826-111682132:+	0.292996	0.0347985
ENSG00000101901;AL:X:111685103-111687887:111688040:111685103-111713225:111713261:+	-0.385523	0.0284715
ENSG00000101901;AL:X:111685103-111687887:111688132:111685103-111713225:111713261:+	-0.387438	0.025308
ENSG00000101901;AL:X:111685103-111687887:111688134:111685103-111713225:111713261:+	-0.359331	0.0347985
ENSG00000101901;AL:X:111685103-111687887:111688254:111685103-111713225:111713261:+	-0.517821	0
ENSG00000101901;AL:X:111685103-111687887:111690172:111685103-111713225:111713261:+	-0.40771	0.025308
ENSG00000101911;A3:X:12809332-12810022:12809332-12810084:+	-0.0717289	0.044955
ENSG00000101972;AF:X:123960560:123960866-124022531:123961718:123961856-124022531:+	0.149487	0.018981
ENSG00000102030;A3:X:153930303-153930763:153930223-153930763:-	-0.224394	0
ENSG00000102030;A3:X:153930307-153930763:153930223-153930763:-	0.179606	0
ENSG00000102030;A3:X:153930307-153930763:153930303-153930763:-	0.675042	0
ENSG00000102034;AF:X:130081539-130110325:130110495:130081539-130110620:130110716:-	0.230742	0.00999001
ENSG00000102225;AF:X:47218233:47218664-47223552:47218718:47219105-47223552:+	-0.216885	0
ENSG00000102225;AF:X:47218718:47219105-47223552:47222132:47222342-47223552:+	0.145661	0.036963
ENSG00000102225;AF:X:47218718:47219105-47223552:47223009:47223311-47223552:+	0.109128	0.0431235
ENSG00000102471;SE:13:79539775-79543558:79543682-79548328:+	-0.154107	0.00524476
ENSG00000102471;SE:13:79539775-79543618:79543682-79548328:+	-0.156433	0.0034965
ENSG00000102554;AF:13:73054976:73055158-73061861:73058792:73059588-73061861:+	-0.182791	0.0194805
ENSG00000102554;AF:13:73054976:73055158-73061861:73060579:73060663-73061861:+	-0.130405	0.0374625
ENSG00000102580;SE:13:95725252-95757644:95757796-95760040:+	-0.0668657	0.036963
ENSG00000102978;SE:16:57463078-57463656:57464055-57465953:+	0.0357039	0.043956
ENSG00000103035;A3:16:74304394-74305289:74304394-74305446:+	-0.0486619	0.036963
ENSG00000103037;RI:16:58515791:58515880-58515953:58516097:+	0.229362	0.03996
ENSG00000103064;RI:16:68274691:68274876-68275127:68275249:+	-0.163519	0.043956
ENSG00000103152;AF:16:77019:77125-79425:78063:78333-79425:+	-0.232618	0.001998
ENSG00000103187;SE:16:84590262-84617501:84617583-84617838:-	0.0795165	0.00999001
ENSG00000103194;SE:16:84740369-84744633:84745673-84758716:+	-0.125445	0.00799201
ENSG00000103257;AF:16:87851849-87863590:87863639:87851849-87868885:87869488:-	-0.243161	0
ENSG00000103275;A5:16:1315730-1320174:1315726-1320174:+	0.0752764	0.0437063
ENSG00000103275;SE:16:1309773-1312347:1312558-1314020:+	-0.0864129	0.0437063
ENSG00000103342;A3:16:11896785-11897840:11896782-11897840:-	-0.076266	0.024975
ENSG00000103342;AF:16:11898035-11915369:11915878:11898035-11916042:11916082:-	0.150287	0.00999001
ENSG00000103353;A5:16:23557767-23557950:23557745-23557950:+	0.0899381	0.0034965
ENSG00000103363;RI:16:2771414:2771604-2771994:2772102:-	-0.0649847	0.02997
ENSG00000103485;SE:16:29679210-29694664:29695199-29696996:+	0.0900408	0.041958
ENSG00000103495;SE:16:29808741-29809540:29809764-29810077:+	0.0786657	0.02997
ENSG00000103549;A5:16:30762360-30762475:30762051-30762475:+	-0.212348	0
ENSG00000103549;AF:16:30761745:30762051-30762475:30762336:30762360-30762475:+	0.161347	0.044955
ENSG00000103769;AF:15:65869464:65869625-65877332:65870013:65870085-65877332:+	0.0826796	0.029304
ENSG00000103769;SE:15:65877955-65879671:65879751-65887701:+	-0.0613153	0.029304
ENSG00000103769;SE:15:65877955-65879725:65879751-65887701:+	-0.0750421	0.029304
ENSG00000104131;SE:15:44554667-44557489:44557650-44560249:+	-0.0471499	0.0364635
ENSG00000104267;SE:8:85465469-85473693:85473811-85474324:+	-0.0721272	0.015984
ENSG00000104331;SE:8:56966352-56967110:56967218-56978050:-	0.0858038	0.013986
ENSG00000104388;SE:8:60517253-60558852:60558923-60572046:+	-0.0773605	0.032967
ENSG00000104388;SE:8:60584815-60591858:60591969-60618580:+	-0.0814383	0.032967
ENSG00000104529;A3:8:143592893-143597348:143592797-143597348:-	0.314511	0.0254745
ENSG00000104529;A5:8:143586852-143592647:143586852-143592715:-	-0.200415	0.0424575
ENSG00000104529;AF:8:143586852-143588991:143589222:143586852-143596088:143596754:-	0.194091	0.0424575
ENSG00000104529;AF:8:143586852-143588991:143589222:143586852-143597348:143597387:-	0.163174	0.0424575
ENSG00000104529;AF:8:143586852-143588991:143589222:143586852-143597348:143597679:-	0.152747	0.0424575
ENSG00000104529;AF:8:143590081-143596855:143597111:143590081-143597348:143597442:-	-0.219489	0
ENSG00000104763;AF:8:18075587-18083941:18083950:18075587-18083981:18084108:-	-0.432738	0.041625
ENSG00000104763;AF:8:18075587-18083981:18084108:18075587-18084676:18084998:-	0.372288	0.041625
ENSG00000104763;SE:8:18063230-18064457:18064468-18067220:-	-0.45623	0.041625
ENSG00000104824;A5:19:38847434-38849700:38847434-38849871:-	-0.102792	0.0118064
ENSG00000104824;AF:19:38847434-38849308:38849368:38847434-38849871:38849940:-	-0.0760967	0.031968
ENSG00000104824;AF:19:38847434-38849308:38849368:38847434-38851068:38851155:-	0.20856	0
ENSG00000104824;AF:19:38847434-38849308:38849368:38847434-38852296:38852325:-	-0.244747	0.001665
ENSG00000104824;AF:19:38847434-38849308:38849368:38847434-38852296:38852347:-	-0.105623	0.0118064
ENSG00000104824;AF:19:38847434-38849700:38850333:38847434-38851068:38851155:-	0.160791	0.00285429
ENSG00000104824;AF:19:38847434-38849700:38850333:38847434-38852296:38852325:-	-0.180179	0.00499501
ENSG00000104824;AF:19:38847434-38849700:38850333:38847434-38852296:38852347:-	-0.136655	0.00888001
ENSG00000104824;AF:19:38847434-38849871:38849940:38847434-38851068:38851155:-	0.277692	0
ENSG00000104824;AF:19:38847434-38849871:38849940:38847434-38852296:38852325:-	-0.24093	0.001665
ENSG00000104824;AF:19:38847434-38849871:38849940:38847434-38852296:38852338:-	0.0422618	0.031968
ENSG00000104824;AF:19:38847434-38851068:38851155:38847434-38852296:38852325:-	-0.316867	0
ENSG00000104824;AF:19:38847434-38851068:38851155:38847434-38852296:38852338:-	-0.0560954	0.0158175
ENSG00000104824;AF:19:38847434-38851068:38851155:38847434-38852296:38852347:-	-0.290086	0
ENSG00000104824;SE:19:38840559-38841613:38841682-38843842:-	0.0413035	0.01998
ENSG00000104825;A3:19:38900211-38905015:38900211-38905071:+	0.102973	0.047952
ENSG00000104852;A3:19:49107712-49107795:49107712-49107822:+	0.0820387	0.00999001
ENSG00000104852;A5:19:49102185-49104634:49102173-49104634:+	-0.227969	0
ENSG00000104852;A5:19:49103587-49104634:49102173-49104634:+	-0.129652	0.038961
ENSG00000104852;SE:19:49101471-49102114:49102173-49104634:+	0.0670541	0.024975
ENSG00000104852;SE:19:49101471-49102114:49102185-49104634:+	-0.0490223	0.0337163
ENSG00000104853;AF:19:44954591:44954701-44961963:44955246:44955467-44961963:+	-0.137368	0.044955
ENSG00000104889;SE:19:12807079-12807206:12807329-12807419:+	-0.0954856	0.013986
ENSG00000104904;RI:19:2271385:2271442-2271444:2271530:+	0.0642521	0.017982
ENSG00000104915;RI:19:13144062:13144139-13144577:13144671:-	0.288946	0.035964
ENSG00000104960;AF:19:49850828:49850955-49854406:49851159:49851499-49854406:+	-0.403328	0.0382118
ENSG00000104960;AF:19:49850828:49850955-49854406:49851953:49852067-49854406:+	-0.593474	0.0254745
ENSG00000104964;AF:19:3061257-3062174:3062190:3061257-3062700:3063107:-	0.137222	0.031968
ENSG00000104976;AF:19:7920316:7920549-7921423:7921015:7921119-7921423:+	0.319905	0.002997
ENSG00000105127;SE:19:15373340-15373786:15374065-15374603:-	-0.137838	0.00599401
ENSG00000105254;A5:19:36121718-36125451:36121669-36125451:+	0.0713422	0.0487013
ENSG00000105254;AF:19:36115519:36115674-36116041:36115838:36115928-36116041:+	-0.0828033	0.0487013
ENSG00000105258;A5:19:36114412-36114659:36114412-36114798:-	-0.110552	0.017982
ENSG00000105258;SE:19:36114412-36114659:36114713-36114798:-	-0.0543908	0.0374625
ENSG00000105281;AF:19:46784559-46787239:46787342:46784559-46787400:46788594:-	-0.0897682	0.011988
ENSG00000105323;AF:19:41262496:41262582-41268223:41264331:41264798-41268223:+	-0.101828	0.026973
ENSG00000105323;AF:19:41262496:41262582-41268223:41264411:41264692-41268223:+	-0.119359	0.026973
ENSG00000105323;AF:19:41262519:41262582-41268223:41262662:41263016-41268223:+	-0.567609	0
ENSG00000105323;AF:19:41262519:41262582-41268223:41264331:41264798-41268223:+	-0.326522	0
ENSG00000105323;AF:19:41262519:41262582-41268223:41264411:41264692-41268223:+	-0.385396	0
ENSG00000105323;AF:19:41262519:41262582-41268223:41264847:41265121-41268223:+	-0.594768	0
ENSG00000105323;AF:19:41262519:41262582-41268223:41265101:41265121-41268223:+	-0.667888	0.0044955
ENSG00000105323;AF:19:41262519:41262582-41268223:41265122:41265343-41268223:+	-0.613153	0
ENSG00000105341;AF:19:41438414-41439474:41439539:41438414-41439882:41439905:-	-0.242612	0.0454545
ENSG00000105341;SE:19:41432408-41433272:41433434-41433537:-	0.107362	0.0454545
ENSG00000105372;AF:19:41860255:41860289-41860775:41860446:41860494-41860775:+	0.093068	0.003996
ENSG00000105373;AF:19:47745551:47745783-47746967:47745891:47746029-47746967:+	-0.1599	0.023976
ENSG00000105429;SE:19:42344833-42348272:42348472-42349499:+	0.135468	0.013986
ENSG00000105514;AF:19:11337460-11339469:11339668:11337460-11346127:11346270:-	-0.0900959	0.02997
ENSG00000105655;RI:19:18437860:18437988-18438093:18438162:-	0.157139	0.0454545
ENSG00000105698;SE:19:35269699-35269803:35270003-35270447:+	0.115769	0.0494505
ENSG00000105722;A3:19:42249738-42249827:42249658-42249827:-	0.104813	0.0314685
ENSG00000105722;AF:19:42250565-42253842:42253899:42250565-42254537:42254635:-	-0.140563	0.048951
ENSG00000105810;AF:7:92833690-92833873:92833917:92833690-92836478:92836594:-	-0.103509	0.02997
ENSG00000105819;A3:7:103300307-103303842:103300307-103303986:+	-0.0625177	0.0454545
ENSG00000105819;SE:7:103304490-103307596:103307708-103308952:+	-0.0625177	0.0454545
ENSG00000106211;AF:7:76302544:76303076-76303802:76303577:76303727-76303802:+	0.318795	0
ENSG00000106261;AF:7:100015581:100015726-100023419:100016822:100016930-100023419:+	-0.0936979	0.017982
ENSG00000106261;RI:7:100023419:100023461-100023552:100023932:+	-0.11682	0.00899101
ENSG00000106261;SE:7:100015726-100019231:100019349-100023419:+	0.11682	0.00899101
ENSG00000106615;SE:7:151491014-151498089:151498180-151519460:-	0.113733	0.027972
ENSG00000106682;AF:7:74174245:74174442-74187611:74183822:74183921-74187611:+	-0.105463	0.0224775
ENSG00000107140;SE:9:35606983-35607327:35607409-35607582:+	0.0858378	0.0434565
ENSG00000107731;SE:10:71288732-71288958:71288990-71290915:+	0.0957487	0.0284715
ENSG00000107937;AF:10:988019:988527-992489:988706:988948-992489:+	-0.0750549	0.03663
ENSG00000107937;RI:10:996106:996242-997208:997308:+	0.0525147	0.03663
ENSG00000107937;SE:10:992659-995929:996032-996106:+	-0.0525147	0.03663
ENSG00000107949;AL:10:125833946-125836104:125836553:125833946-125841255:125842805:+	0.0511761	0.041958
ENSG00000108256;SE:17:29267530-29285992:29287716-29293783:-	-0.0319289	0.046953
ENSG00000108349;RI:17:40163481:40163602-40163886:40164166:+	-0.0851921	0.021978
ENSG00000108561;AF:17:5438273-5438709:5438778:5438273-5438842:5439155:-	-0.153506	0
ENSG00000108561;AF:17:5438273-5438709:5438778:5438273-5448756:5448830:-	-0.0781676	0.001998
ENSG00000108561;AF:17:5438273-5438842:5439155:5438273-5448756:5448830:-	-0.0967167	0.001998
ENSG00000108588;RI:17:63756240:63756266-63756269:63756350:-	-0.0589495	0.026973
ENSG00000108588;SE:17:63766194-63772777:63772863-63773412:-	-0.0510334	0.026973
ENSG00000108654;A5:17:64504842-64506076:64504842-64506514:-	-0.210086	0.0170829
ENSG00000108654;AF:17:64504842-64505041:64505281:64504842-64506076:64506287:-	0.194613	0.0427073
ENSG00000108654;AF:17:64504842-64505041:64505281:64504842-64506076:64506521:-	0.142047	0.018981
ENSG00000108654;AF:17:64504842-64505041:64505281:64504842-64506514:64506626:-	-0.220379	0.0398601
ENSG00000108654;AF:17:64504842-64505041:64505281:64504842-64506755:64506903:-	0.305661	0.0244042
ENSG00000108654;AF:17:64504842-64505219:64505390:64504842-64506514:64506626:-	-0.278929	0.025308
ENSG00000108654;AF:17:64504842-64505439:64505596:64504842-64506076:64506521:-	0.115241	0.0350419
ENSG00000108654;AF:17:64504842-64505439:64505596:64504842-64506514:64506626:-	-0.24913	0.0256244
ENSG00000108654;AF:17:64504842-64505439:64505596:64504842-64506755:64506903:-	0.288273	0.0386399
ENSG00000108654;AF:17:64504842-64505746:64505956:64504842-64506076:64506292:-	-0.0803325	0.0249126
ENSG00000108654;AF:17:64504842-64505746:64505956:64504842-64506076:64506521:-	0.109439	0.0170829
ENSG00000108654;AF:17:64504842-64505746:64505956:64504842-64506514:64506626:-	-0.0590547	0.0468943
ENSG00000108654;AF:17:64504842-64506076:64506287:64504842-64506514:64506626:-	-0.392306	0.0170829
ENSG00000108654;AF:17:64504842-64506076:64506289:64504842-64506514:64506626:-	-0.0923462	0.0258832
ENSG00000108654;AF:17:64504842-64506514:64506626:64504842-64506755:64506903:-	0.601995	0.0170829
ENSG00000108654;SE:17:64504842-64506076:64506262-64506514:-	-0.384277	0.0170829
ENSG00000108654;SE:17:64504842-64506076:64506262-64506755:-	0.295434	0.0332168
ENSG00000108671;A3:17:32480631-32480753:32480631-32481311:+	-0.16096	0.021978
ENSG00000108828;AF:17:43018799-43019454:43019555:43018799-43020143:43020273:-	0.321	0.047952
ENSG00000108946;AF:17:68512032:68512142-68515394:68512426:68512548-68515394:+	-0.0974704	0.040959
ENSG00000108946;AL:17:68530001-68530277:68532759:68530001-68551084:68551319:+	0.549065	0.0204795
ENSG00000108953;SE:17:1345499-1354211:1354347-1364859:-	0.107955	0.0044955
ENSG00000108961;A3:17:8289414-8289503:8289414-8289813:+	0.0868893	0.0404595
ENSG00000108961;SE:17:8289414-8289503:8289588-8289813:+	0.0764486	0.0404595
ENSG00000109084;AL:17:28319365-28325503:28325835:28319365-28326534:28327511:+	0.0801473	0.048951
ENSG00000109332;A3:4:102809184-102809672:102809159-102809672:-	-0.166431	0.047952
ENSG00000109332;A5:4:102826636-102827427:102826636-102827735:-	-0.200598	0.023976
ENSG00000109332;A5:4:102826636-102827592:102826636-102827944:-	0.080551	0.03996
ENSG00000109332;AF:4:102826636-102827427:102827522:102826636-102827944:102828159:-	0.114939	0.03996
ENSG00000109332;AF:4:102826636-102827427:102827522:102826636-102868715:102868875:-	0.15017	0.03996
ENSG00000109332;AF:4:102826636-102827427:102827551:102826636-102827592:102827948:-	0.100838	0.047952
ENSG00000109332;AF:4:102826636-102827427:102827551:102826636-102827944:102828159:-	0.140458	0.031968
ENSG00000109332;AF:4:102826636-102827427:102827551:102826636-102868715:102868875:-	0.214465	0.023976
ENSG00000109332;AF:4:102826636-102827735:102827849:102826636-102827944:102828159:-	0.0934184	0.0411018
ENSG00000109332;AF:4:102826636-102827735:102827849:102826636-102868715:102868875:-	0.152143	0.041958
ENSG00000109381;AL:4:139028112:139028349-139060324:139057717:139059607-139060324:-	0.179639	0.011988
ENSG00000109381;AL:4:139028112:139028349-139060324:139058719:139059607-139060324:-	0.171321	0.011988
ENSG00000109381;SE:4:139062057-139067684:139067770-139071866:-	-0.118349	0.011988
ENSG00000109519;AF:4:7064223-7067440:7067547:7064223-7067971:7068197:-	0.0973709	0.011988
ENSG00000109805;A3:4:17823123-17823647:17823123-17823672:+	-0.0587305	0.0352148
ENSG00000109805;SE:4:17814998-17815274:17815358-17817261:+	-0.0587305	0.0352148
ENSG00000109917;A5:11:116787643-116787820:116787643-116787848:-	-0.121877	0.0454545
ENSG00000109971;A3:11:123060028-123060116:123059762-123060116:-	-0.0305988	0.037296
ENSG00000109971;A3:11:123060798-123061120:123060675-123061120:-	-0.043413	0.0161943
ENSG00000109971;AF:11:123061329-123061452:123061483:123061329-123061588:123061833:-	0.178442	0.00699301
ENSG00000109971;AF:11:123061329-123061452:123061483:123061329-123062064:123062136:-	0.0329182	0.0425661
ENSG00000109971;AF:11:123061329-123061452:123061483:123061329-123062064:123062139:-	0.072625	0.00508582
ENSG00000109971;AF:11:123061329-123061452:123061483:123061329-123062064:123062207:-	0.428102	0
ENSG00000109971;AF:11:123061329-123061452:123061483:123061329-123062064:123062335:-	0.337105	0
ENSG00000109971;AF:11:123061329-123061452:123061483:123061329-123062347:123062669:-	0.295809	0.003996
ENSG00000109971;AF:11:123061329-123061452:123061483:123061329-123062750:123063230:-	0.107375	0.0406866
ENSG00000109971;AF:11:123061329-123061588:123061833:123061329-123061869:123062022:-	-0.207169	0.012432
ENSG00000109971;AF:11:123061329-123061588:123061833:123061329-123061913:123062032:-	-0.222459	0.00987248
ENSG00000109971;AF:11:123061329-123061588:123061833:123061329-123062064:123062207:-	0.190384	0.00508582
ENSG00000109971;AF:11:123061329-123061588:123061833:123061329-123062064:123062335:-	0.188555	0.0223776
ENSG00000109971;AF:11:123061329-123061588:123061833:123061329-123062347:123062669:-	0.237716	0.00699301
ENSG00000109971;AF:11:123061329-123061869:123062022:123061329-123062064:123062207:-	0.236299	0
ENSG00000109971;AF:11:123061329-123061869:123062022:123061329-123062064:123062335:-	0.34394	0.00508582
ENSG00000109971;AF:11:123061329-123061869:123062022:123061329-123062347:123062669:-	0.462999	0.003996
ENSG00000109971;AF:11:123061329-123061913:123062032:123061329-123062064:123062207:-	0.209835	0.00645508
ENSG00000109971;AF:11:123061329-123061913:123062032:123061329-123062064:123062335:-	0.416038	0.00645508
ENSG00000109971;AF:11:123061329-123061913:123062032:123061329-123062347:123062669:-	0.506379	0.003996
ENSG00000109971;AL:11:123059982:123060268-123061120:123060593:123060798-123061120:-	-0.211823	0.00508582
ENSG00000109971;AL:11:123059982:123060268-123061120:123060607:123060798-123061120:-	-0.14796	0.00699301
ENSG00000109971;SE:11:123060268-123060593:123060675-123061120:-	0.326421	0
ENSG00000110060;AF:11:125895789-125895907:125896330:125895789-125903170:125903221:-	-0.138303	0.0127373
ENSG00000110060;SE:11:125895789-125895907:125896330-125903170:-	-0.179332	0.0127373
ENSG00000110172;SE:11:90215230-90216464:90216553-90218135:-	0.0753887	0.047952
ENSG00000110344;A5:11:118372687-118373086:118372666-118373086:+	0.0805594	0.016983
ENSG00000110367;AF:11:118786518-118790855:118790948:118786518-118791098:118791136:-	0.0728666	0.017982
ENSG00000110492;A3:11:46382133-46382587:46382133-46382664:+	-0.339859	0.00949051
ENSG00000110492;AF:11:46380756:46381183-46382057:46381669:46381758-46382057:+	0.307089	0.00949051
ENSG00000110492;SE:11:46382133-46382294:46382461-46382587:+	0.0937611	0.0221445
ENSG00000110696;MX:11:16738841-16744601:16744684-16752785:16738841-16748097:16748157-16752785:+	-0.0592593	0.0362138
ENSG00000110696;SE:11:16738841-16744601:16744684-16748097:+	-0.060184	0.0362138
ENSG00000110851;A5:12:107746424-107751415:107746424-107751647:-	-0.0856422	0.032967
ENSG00000110851;A5:12:107760771-107760957:107760771-107761131:-	-0.0937353	0.032967
ENSG00000110958;AF:12:56673065-56687250:56687997:56673065-56687998:56688284:-	-0.157953	0.012987
ENSG00000110958;AF:12:56673065-56687250:56687997:56673065-56687998:56688375:-	-0.20165	0.0207792
ENSG00000110958;MX:12:56664800-56666204:56666266-56671749:56664800-56670275:56670364-56671749:-	-0.0991155	0.0194805
ENSG00000110958;SE:12:56664800-56665632:56666266-56670275:-	-0.157953	0.012987
ENSG00000110958;SE:12:56664800-56666204:56666266-56670275:-	-0.0458884	0.0207792
ENSG00000111266;SE:12:12487187-12500519:12500682-12519862:-	-0.128134	0.023976
ENSG00000111328;AF:12:123267282-123268169:123268254:123267282-123269105:123269239:-	-0.108891	0.012987
ENSG00000111328;AF:12:123267282-123268169:123268254:123267282-123271564:123272140:-	-0.0573091	0.0415584
ENSG00000111328;AF:12:123267282-123269105:123269239:123267282-123270887:123271141:-	0.217924	0.038961
ENSG00000111328;AF:12:123267282-123269105:123269239:123267282-123271564:123272140:-	0.190239	0.012987
ENSG00000111328;AF:12:123267282-123269105:123269239:123267282-123272157:123272334:-	0.278558	0.0151515
ENSG00000111371;AL:12:46183063:46189071-46197720:46196127:46196276-46197720:-	-0.149332	0.0104895
ENSG00000111371;AL:12:46187801:46189071-46197720:46196127:46196276-46197720:-	-0.159877	0.032634
ENSG00000111371;AL:12:46188565:46189071-46197720:46196127:46196276-46197720:-	-0.214183	0.0104895
ENSG00000111445;A3:12:118016892-118017690:118016892-118017995:+	-0.133492	0.0494505
ENSG00000111530;AF:12:67269281:67269785-67281910:67269901:67270260-67281910:+	-0.118695	0.0374625
ENSG00000111530;AF:12:67269726:67269785-67281910:67269901:67270260-67281910:+	-0.11449	0.0374625
ENSG00000111640;A5:12:6536817-6536920:6536790-6536920:+	0.0360541	0.0384615
ENSG00000111726;SE:12:22060926-22061281:22061452-22062281:+	-0.0885922	0.0494505
ENSG00000111907;AF:6:125153733:125153970-125220078:125203639:125203777-125220078:+	0.175629	0.0134865
ENSG00000112031;A5:6:152994676-152995244:152994676-152995263:-	-0.318311	0.0314685
ENSG00000112031;AL:6:152987362:152990095-152992857:152991185:152991321-152992857:-	-0.165643	0.0314685
ENSG00000112110;A5:6:159790787-159790940:159790639-159790940:+	0.0804446	0.00649351
ENSG00000112110;AF:6:159789812:159789888-159790940:159790466:159790639-159790940:+	0.0922121	0.002997
ENSG00000112110;AF:6:159789812:159789888-159790940:159790517:159790787-159790940:+	-0.145272	0.00599401
ENSG00000112306;A5:6:132815224-132816461:132815088-132816461:+	-0.028795	0.012987
ENSG00000112473;A5:6:33201656-33201745:33200938-33201745:+	-0.0855012	0.012987
ENSG00000112473;SE:6:33200938-33201242:33201656-33201745:+	-0.0733081	0.017982
ENSG00000112561;AF:6:41691235-41734085:41734194:41691235-41736146:41736259:-	0.253804	0.0232268
ENSG00000112561;AF:6:41691235-41735350:41735608:41691235-41736146:41736259:-	0.415161	0.0044955
ENSG00000112578;A3:6:41931556-41931704:41931556-41931728:+	0.0458119	0.0234765
ENSG00000112578;SE:6:41927536-41930132:41930270-41930635:+	-0.0780007	0.012987
ENSG00000112695;AL:6:75237823:75237988-75241176:75240301:75240385-75241176:-	0.103859	0.0292208
ENSG00000112695;MX:6:75237988-75240301:75240385-75243717:75237988-75241176:75241265-75243717:-	-0.0927822	0
ENSG00000112695;SE:6:75237988-75240277:75240385-75241176:-	-0.0849017	0.00749251
ENSG00000112695;SE:6:75237988-75240301:75240385-75241176:-	-0.180763	0.0044955
ENSG00000112697;AF:6:75267748-75284220:75284311:75267748-75284402:75284968:-	0.0997017	0.017982
ENSG00000112697;SE:6:75265338-75267641:75267748-75284402:-	-0.122314	0.017982
ENSG00000112699;AF:6:2124731-2175932:2175991:2124731-2245321:2245692:-	-0.117293	0.031968
ENSG00000112701;AF:6:75601927:75602576-75621532:75620663:75620740-75621532:+	0.199784	0.0044955
ENSG00000112996;AF:5:44808925:44809563-44811009:44809843:44809992-44811009:+	0.0476579	0.040959
ENSG00000113013;AF:5:138574126-138574771:138575009:138574126-138575238:138575416:-	0.220778	0.037962
ENSG00000113300;A5:5:180564593-180564675:180564578-180564675:+	-0.0742836	0.03996
ENSG00000113300;SE:5:180529388-180549931:180550117-180564489:+	0.107442	0.03996
ENSG00000113300;SE:5:180550117-180553386:180553471-180564489:+	-0.144023	0.03996
ENSG00000113328;SE:5:163437804-163439257:163439520-163441078:+	-0.0732799	0.0244755
ENSG00000113368;A5:5:126777867-126804776:126777244-126804776:+	0.0790728	0.044955
ENSG00000113387;AF:5:32585887:32585971-32591563:32588537:32588584-32591563:+	-0.137855	0.024975
ENSG00000113569;AF:5:37364384-37370666:37370785:37364384-37370821:37371081:-	-0.0722221	0.0237263
ENSG00000113569;SE:5:37309267-37310552:37310743-37314198:-	-0.0690966	0.0237263
ENSG00000113575;AF:5:134206131-134224257:134224393:134206131-134225760:134226073:-	-0.0811721	0.01998
ENSG00000113575;AF:5:134206131-134225441:134225554:134206131-134225760:134226073:-	-0.115567	0.011988
ENSG00000113575;AL:5:134201859:134202021-134205922:134203525:134203564-134205922:-	-0.0811721	0.01998
ENSG00000113595;A5:5:65591502-65591843:65591502-65591872:-	-0.221408	0.017982
ENSG00000113597;SE:5:65636043-65637696:65637780-65647055:+	-0.121556	0.0404595
ENSG00000113648;AF:5:135389126-135399062:135399204:135389126-135399749:135399887:-	0.0752184	0.0487013
ENSG00000113648;AF:5:135389126-135399062:135399204:135389126-135399786:135399884:-	0.128092	0.0487013
ENSG00000113648;AF:5:135389126-135399062:135399222:135389126-135399749:135399887:-	0.0881036	0.0487013
ENSG00000113648;AF:5:135389126-135399062:135399222:135389126-135399786:135399884:-	0.100165	0.0487013
ENSG00000113648;SE:5:135346057-135350823:135350913-135360497:-	-0.114152	0.0487013
ENSG00000113648;SE:5:135346057-135352946:135353045-135360497:-	-0.0694842	0.0487013
ENSG00000113732;MX:5:172983964-172994775:172994822-173034399:172983964-173020238:173020367-173034399:+	0.0459792	0.027306
ENSG00000113732;SE:5:172983964-172994775:172994822-173020238:+	0.0443217	0.027306
ENSG00000113732;SE:5:172994822-173020238:173020367-173034399:+	-0.133931	0.00999001
ENSG00000113758;RI:5:177467481:177467627-177467743:177467817:-	0.0749305	0.026973
ENSG00000114030;A5:3:122496570-122514757:122496570-122514840:-	-0.0681986	0.0428571
ENSG00000114030;A5:3:122496570-122514840:122496570-122514875:-	0.0674254	0.0428571
ENSG00000114030;AF:3:122496570-122514465:122514542:122496570-122514757:122514934:-	-0.11301	0.0428571
ENSG00000114030;AF:3:122496570-122514465:122514542:122496570-122514840:122514906:-	-0.0792857	0.0428571
ENSG00000114030;AF:3:122496570-122514465:122514542:122496570-122514875:122514937:-	-0.3681	0.0384615
ENSG00000114354;A5:3:100709721-100713643:100709431-100713643:+	0.194038	0.00849151
ENSG00000114491;A3:3:124735246-124737568:124735246-124737915:+	-0.179946	0.014985
ENSG00000114491;A5:3:124738443-124740024:124738239-124740024:+	-0.0688199	0.03996
ENSG00000114491;AF:3:124730433:124730627-124737568:124737195:124737222-124737568:+	-0.123681	0.03996
ENSG00000114491;SE:3:124730627-124731506:124731604-124735093:+	-0.0804803	0.03996
ENSG00000114650;AF:3:47443091-47475423:47475597:47443091-47475799:47476113:-	0.279225	0.035964
ENSG00000114739;RI:3:38478141:38478292-38478375:38478518:+	0.165932	0.0024975
ENSG00000114857;SE:3:42619708-42620016:42620043-42621429:+	0.168985	0.023976
ENSG00000114857;SE:3:42621516-42627200:42627227-42630546:+	0.158089	0.023976
ENSG00000114942;A3:2:206159684-206159913:206159684-206159959:+	-0.0393049	0.035964
ENSG00000114978;A3:2:74172752-74178661:74172749-74178661:-	-0.10246	0.00749251
ENSG00000115053;AF:2:231463316-231464143:231464207:231463316-231482684:231483641:-	0.18489	0.032967
ENSG00000115268;A3:19:1438892-1439961:1438892-1439968:+	-0.32416	0.0033966
ENSG00000115268;A3:19:1438892-1439961:1438892-1440026:+	0.364107	0.0033966
ENSG00000115268;A3:19:1438892-1439968:1438892-1440019:+	0.0418601	0.0141525
ENSG00000115268;A3:19:1438892-1439968:1438892-1440026:+	0.551832	0
ENSG00000115268;RI:19:1438807:1438892-1439961:1440253:+	-0.382296	0.0028305
ENSG00000115268;RI:19:1438807:1438892-1439968:1440253:+	-0.64709	0
ENSG00000115275;A5:2:74463386-74464896:74463386-74465314:-	0.435959	0.044955
ENSG00000115310;AF:2:54987698-55010087:55010449:54987698-55049558:55049640:-	-0.13068	0.026973
ENSG00000115310;AF:2:54987698-55010087:55010449:54987698-55049745:55050544:-	-0.0923138	0.044955
ENSG00000115317;A3:2:74529912-74530445:74529912-74530461:+	0.185908	0.011988
ENSG00000115484;SE:2:61880394-61883459:61883548-61885020:-	-0.0294171	0.022977
ENSG00000115524;SE:2:197418588-197418896:197418951-197420428:-	0.0646743	0.0254745
ENSG00000115685;AF:2:241149613:241149708-241157807:241153482:241153604-241157807:+	0.401239	0.0344655
ENSG00000115685;AL:2:241166441-241167045:241167172:241166441-241169781:241169856:+	-0.363561	0.0402098
ENSG00000115694;AF:2:241508135-241508318:241508362:241508135-241508443:241508571:-	-0.459267	0.040959
ENSG00000115694;SE:2:241501708-241508006:241508135-241508443:-	0.199612	0.040959
ENSG00000115756;AF:2:10302907:10303177-10396835:10368678:10368737-10396835:+	0.336513	0.017982
ENSG00000115756;AF:2:10330163:10330210-10396835:10368678:10368737-10396835:+	0.268107	0.017982
ENSG00000115875;A3:2:38749346-38749529:38749173-38749529:-	-0.270025	0.00974026
ENSG00000115875;AF:2:38750194-38750824:38751138:38750194-38751229:38751415:-	0.269516	0.00974026
ENSG00000115946;SE:2:68158529-68161215:68161362-68161683:+	0.0613733	0.022977
ENSG00000116062;A3:2:47796063-47798611:47796063-47798615:+	0.0697581	0.0224775
ENSG00000116062;AF:2:47783082:47783493-47790927:47783955:47784105-47790927:+	0.109802	0.0174825
ENSG00000116062;AF:2:47783955:47784105-47790927:47784181:47784238-47790927:+	-0.0936822	0.018315
ENSG00000116062;SE:2:47783493-47790927:47791123-47795894:+	-0.22496	0.0174825
ENSG00000116062;SE:2:47791123-47795894:47796063-47798611:+	-0.0590223	0.035964
ENSG00000116213;RI:1:3630767:3631117-3631466:3631657:-	-0.204678	0.032967
ENSG00000116237;SE:1:6232119-6233474:6233643-6234886:-	-0.0494623	0.0374625
ENSG00000116237;SE:1:6233643-6234405:6234511-6234886:-	0.0390786	0.0374625
ENSG00000116251;AF:1:6197756-6199370:6199553:6197756-6199562:6199612:-	0.0988048	0.001998
ENSG00000116251;AF:1:6197756-6199370:6199553:6197756-6200489:6200842:-	0.0979548	0
ENSG00000116288;AF:1:7954291:7954323-7962763:7961692:7961735-7962763:+	0.0672177	0.0359016
ENSG00000116288;AF:1:7961663:7961735-7962763:7961894:7962081-7962763:+	-0.113906	0.0374625
ENSG00000116288;AF:1:7961663:7961735-7962763:7961969:7962101-7962763:+	-0.145162	0.0359016
ENSG00000116288;AF:1:7961692:7961735-7962763:7961894:7962081-7962763:+	-0.239685	0.0333
ENSG00000116288;AF:1:7961692:7961735-7962763:7961969:7962101-7962763:+	-0.262571	0.0333
ENSG00000116288;AF:1:7961701:7961735-7962763:7961894:7962081-7962763:+	-0.0789346	0.0359016
ENSG00000116288;AF:1:7961701:7961735-7962763:7961969:7962101-7962763:+	-0.102755	0.0333
ENSG00000116288;AF:1:7961748:7961793-7962763:7961894:7962081-7962763:+	-0.226603	0.0359016
ENSG00000116288;AF:1:7961748:7961793-7962763:7961969:7962101-7962763:+	-0.265908	0.0359016
ENSG00000116459;A3:1:111449873-111456086:111449873-111456227:+	-0.0396588	0.0434565
ENSG00000116489;SE:1:112619883-112646755:112646794-112647210:+	0.0406448	0.01998
ENSG00000116679;SE:1:185305643-185306485:185306625-185307014:-	0.0602747	0.0444555
ENSG00000116815;A3:1:116519302-116521906:116519267-116521906:-	0.206878	0.042957
ENSG00000116871;A3:1:36178201-36178419:36178201-36178446:+	0.0737276	0.0467033
ENSG00000116871;AF:1:36155579:36155733-36170971:36155965:36156463-36170971:+	-0.184903	0.0467033
ENSG00000116871;AF:1:36155579:36155733-36170971:36156202:36156463-36170971:+	-0.165401	0.0467033
ENSG00000116871;RI:1:36176199:36176321-36176418:36176581:+	0.0931302	0.0467033
ENSG00000116918;A3:1:231537327-231542460:231537327-231542481:+	0.0906884	0.002997
ENSG00000116918;AL:1:231542611-231554621:231554694:231542611-231561128:231561229:+	-0.265294	0
ENSG00000116983;SE:1:39684611-39691065:39691170-39691306:-	-0.281591	0.016983
ENSG00000117118;AF:1:17044888-17045141:17045219:17044888-17053948:17054007:-	-0.155329	0.0384615
ENSG00000117411;AF:1:43979202:43979511-43981109:43979936:43980046-43981109:+	0.140709	0.00649351
ENSG00000117519;AF:1:94903524-94925633:94925808:94903524-94926838:94927223:-	-0.339593	0.017982
ENSG00000117650;AL:1:211658657:211658712-211667106:211662772:211663652-211667106:-	0.0931842	0.041958
ENSG00000117748;AF:1:27914169-27914422:27914588:27914169-27914627:27914746:-	0.11655	0.026973
ENSG00000117758;SE:1:27810289-27811992:27812060-27812163:+	0.0742115	0.018981
ENSG00000118058;A3:11:118468844-118471662:118468844-118474179:+	-0.161003	0.027972
ENSG00000118181;A5:11:119017545-119017925:119017545-119017958:-	0.0406123	0.018981
ENSG00000118707;AF:20:36573488:36573652-36578741:36574554:36574635-36578741:+	0.29325	0.015984
ENSG00000118707;AF:20:36573607:36573745-36578741:36574554:36574635-36578741:+	0.184857	0.003996
ENSG00000118707;AF:20:36574554:36574635-36578741:36574672:36574848-36578741:+	-0.316766	0.021312
ENSG00000118855;A5:3:158802315-158804319:158802284-158804319:+	0.223083	0.0194805
ENSG00000118985;SE:5:95919545-95932632:95932713-95943002:-	0.101093	0.0499501
ENSG00000119048;A3:5:134380808-134388325:134380808-134388352:+	-0.0986308	0.031968
ENSG00000119185;A5:2:9418732-9422802:9418732-9422966:-	0.506737	0
ENSG00000119280;AF:1:230855718-230855878:230856036:230855718-230868180:230868653:-	0.0714595	0.0284715
ENSG00000119318;AF:9:107283279:107283695-107300141:107284053:107284187-107300141:+	0.170269	0
ENSG00000119318;AF:9:107284053:107284187-107300141:107284695:107284913-107300141:+	-0.109217	0.00674326
ENSG00000119328;SE:9:108934565-108935638:108935689-108936308:+	-0.0790158	0.0484515
ENSG00000119335;AF:9:128683655:128684007-128691170:128689226:128689655-128691170:+	-0.0885667	0.011988
ENSG00000119335;AF:9:128683655:128684007-128691170:128689989:128690026-128691170:+	-0.0571411	0.035964
ENSG00000119401;A3:9:116687381-116697662:116687381-116697665:+	-0.153108	0.033966
ENSG00000119414;SE:9:125171180-125171909:125172001-125189644:-	0.066038	0.032967
ENSG00000119523;AF:9:99218836-99220979:99221140:99218836-99221547:99221956:-	-0.19479	0.001998
ENSG00000119812;SE:2:33587320-33588335:33588519-33592080:-	-0.0880024	0.026973
ENSG00000119862;SE:2:64455677-64456288:64456465-64458285:+	-0.242187	0.00599401
ENSG00000120063;AF:17:65053728-65055593:65055774:65053728-65056311:65056839:-	0.0600172	0.040959
ENSG00000120137;SE:5:168561516-168563889:168564065-168566013:-	-0.0637995	0.014985
ENSG00000120137;SE:5:168568998-168578634:168578707-168579256:-	0.0770535	0.014985
ENSG00000120333;A5:1:175018576-175023272:175018576-175023364:-	0.0533405	0.031968
ENSG00000120437;AF:6:159760328:159762142-159762919:159762495:159762777-159762919:+	-0.0432343	0.025974
ENSG00000120656;A5:1:28622165-28642655:28622165-28642992:-	0.115523	0.013986
ENSG00000120686;A5:13:38350227-38354239:38350055-38354239:+	0.0651941	0.0234765
ENSG00000120694;AF:13:31158863-31161476:31161927:31158863-31161982:31162388:-	0.128316	0
ENSG00000120694;SE:13:31141259-31143792:31143923-31145563:-	-0.0688992	0.0137363
ENSG00000120699;AF:13:37000541:37000822-37002273:37001474:37001801-37002273:+	-0.107759	0.032967
ENSG00000120742;AL:3:150544292:150544498-150546052:150545397:150545778-150546052:-	0.324254	0.00799201
ENSG00000120742;SE:3:150544498-150545703:150545778-150546052:-	-0.0824283	0.00949051
ENSG00000120805;A5:12:101405981-101407011:101405981-101407378:-	0.299725	0.0213536
ENSG00000120805;A5:12:101405981-101407278:101405981-101407378:-	0.248046	0.0213536
ENSG00000120805;AF:12:101405981-101407378:101407461:101405981-101407642:101407746:-	-0.272302	0.0221445
ENSG00000120805;AF:12:101405981-101407378:101407461:101405981-101407642:101407753:-	-0.216447	0.0221445
ENSG00000120805;AF:12:101405981-101407378:101407461:101405981-101407642:101407756:-	-0.223786	0.0352505
ENSG00000120805;AF:12:101405981-101407378:101407461:101405981-101407642:101407762:-	-0.333351	0.0213536
ENSG00000120805;AF:12:101405981-101407378:101407461:101405981-101407642:101407820:-	-0.195811	0.0213536
ENSG00000120889;RI:8:23028331:23028441-23028529:23028602:-	-0.0800252	0.037962
ENSG00000120992;AF:8:54100939-54101350:54101535:54100939-54101755:54101828:-	0.230502	0.0101149
ENSG00000120992;AF:8:54100939-54101350:54101535:54100939-54101755:54101858:-	0.237802	0.0350649
ENSG00000120992;AF:8:54100939-54101350:54101554:54100939-54101755:54101828:-	-0.236282	0.0101149
ENSG00000120992;AF:8:54100939-54101350:54101554:54100939-54101755:54101858:-	-0.225649	0.0101149
ENSG00000120992;AF:8:54100939-54101350:54101554:54100939-54101755:54102017:-	-0.127912	0.0101149
ENSG00000121274;SE:16:50217663-50222306:50222434-50223174:+	-0.0918908	0.040959
ENSG00000121486;AF:1:185151935-185156478:185156981:185151935-185156984:185157072:-	-0.0636113	0.047952
ENSG00000121579;AF:3:113724095-113745742:113745794:113724095-113745942:113746059:-	-0.139015	0.035964
ENSG00000121579;AF:3:113724095-113745742:113745794:113724095-113745942:113746249:-	-0.15728	0.035964
ENSG00000121864;AF:3:179322991:179323291-179327561:179325153:179325322-179327561:+	0.312125	0.02997
ENSG00000121892;SE:4:39908540-39910244:39910338-39913611:-	-0.0509944	0.043956
ENSG00000121931;SE:1:110950123-110951288:110952815-110963621:-	-0.137374	0.0044955
ENSG00000122026;A5:13:27251656-27253765:27251585-27253765:+	-0.0460751	0.024975
ENSG00000122026;A5:13:27255354-27256184:27255349-27256184:+	-0.0637938	0.024975
ENSG00000122026;AF:13:27251362:27251585-27253765:27251597:27251699-27253765:+	0.099694	0.0262238
ENSG00000122026;AF:13:27251561:27251585-27253765:27251597:27251699-27253765:+	0.0555861	0.024975
ENSG00000122203;AF:5:176359918-176361174:176361562:176359918-176361602:176361968:-	0.172306	0.0427073
ENSG00000122203;SE:5:176355749-176359481:176359567-176359811:-	-0.0916356	0.0427073
ENSG00000122257;AF:16:24537712:24537933-24540612:24539556:24539759-24540612:+	-0.242881	0.035964
ENSG00000122386;AF:16:3112573:3112682-3113417:3112795:3112950-3113417:+	0.170293	0.014985
ENSG00000122435;SE:1:100139711-100140182:100140251-100140408:+	-0.12736	0.0224775
ENSG00000122482;AF:1:90982370-91021273:91021473:90982370-91021990:91022081:-	-0.137539	0.0174825
ENSG00000122482;AF:1:90982370-91021273:91021473:90982370-91021990:91022255:-	-0.203172	0.00499501
ENSG00000122482;AF:1:91021201-91021689:91021725:91021201-91021990:91022055:-	0.198063	0.03996
ENSG00000122705;SE:9:36191273-36197551:36197588-36204068:+	-0.279126	0.00599401
ENSG00000122705;SE:9:36197588-36198979:36199096-36204068:+	0.0486806	0.020979
ENSG00000122873;SE:10:58269304-58276118:58276212-58277117:+	0.121708	0.041958
ENSG00000123143;AF:19:14433357:14433542-14441143:14440260:14440329-14441143:+	0.159007	0.00599401
ENSG00000123159;SE:19:14480778-14482689:14483006-14496037:-	0.15189	0.0134865
ENSG00000123358;AF:12:52041805:52041929-52054327:52051402:52051568-52054327:+	0.532092	0.01998
ENSG00000123485;MX:2:233845820-233847397:233847461-233852565:233845820-233849763:233849859-233852565:-	-0.245927	0.017982
ENSG00000123485;SE:2:233845820-233847397:233847461-233849763:-	-0.164889	0.014985
ENSG00000123505;SE:6:110875215-110887505:110887591-110888857:+	-0.118135	0.0034965
ENSG00000123562;A3:X:103678651-103685171:103678600-103685171:-	0.0531896	0.0412088
ENSG00000123562;AF:X:103685260-103686631:103686684:103685260-103687989:103688041:-	0.0907992	0.0412088
ENSG00000123562;AF:X:103685260-103686631:103686684:103685260-103687989:103688064:-	0.0979538	0
ENSG00000123562;AF:X:103685260-103686631:103686705:103685260-103687989:103688027:-	-0.133334	0.0412088
ENSG00000123562;AF:X:103685260-103686631:103686705:103685260-103687989:103688158:-	-0.121027	0.043956
ENSG00000123562;AF:X:103685260-103686631:103686818:103685260-103687989:103688027:-	-0.07835	0.0412088
ENSG00000123562;AF:X:103685260-103686631:103686818:103685260-103687989:103688041:-	-0.0972763	0.0412088
ENSG00000123562;AF:X:103685260-103686631:103686818:103685260-103687989:103688064:-	-0.058997	0.0412088
ENSG00000123562;AF:X:103685260-103686631:103686818:103685260-103687989:103688158:-	-0.0840974	0.0412088
ENSG00000123684;AF:1:211829323-211829450:211830238:211829323-211830573:211830772:-	0.0875798	0.016983
ENSG00000123983;AF:2:222860934:222861258-222887830:222861563:222861742-222887830:+	-0.20879	0.0124875
ENSG00000123983;AF:2:222860942:222861258-222887830:222861563:222861742-222887830:+	-0.0760086	0.0474525
ENSG00000123989;AF:2:219542189-219542913:219543097:219542189-219543225:219543573:-	-0.130914	0.00499501
ENSG00000123989;AF:2:219542189-219542913:219543097:219542189-219543225:219543787:-	-0.182984	0.00499501
ENSG00000124006;AF:2:219568324-219570221:219571289:219568324-219571394:219571464:-	0.109053	0.0244755
ENSG00000124160;SE:20:46070536-46079387:46079453-46089817:-	-0.0719071	0.027972
ENSG00000124172;A3:20:59028841-59030303:59026469-59030303:-	-0.0891873	0.00749251
ENSG00000124193;SE:20:43458509-43459153:43459420-43459771:+	0.0488063	0.0124875
ENSG00000124226;SE:20:49936552-49941561:49941711-49945382:+	-0.0647748	0.0224775
ENSG00000124226;SE:20:49936552-49941583:49941711-49945382:+	-0.170734	0.014985
ENSG00000124226;SE:20:49946250-49949248:49949355-49952076:+	-0.153527	0
ENSG00000124422;A5:17:21028674-21043321:21028674-21043626:-	0.272715	0
ENSG00000124422;AF:17:21028674-21042220:21042273:21028674-21043626:21043760:-	0.260831	0
ENSG00000124422;AF:17:21028674-21042665:21043039:21028674-21043626:21043760:-	0.178614	0
ENSG00000124614;AF:6:34425221-34425516:34425580:34425221-34426032:34426052:-	-0.533245	0
ENSG00000124614;AF:6:34425221-34425796:34426026:34425221-34426032:34426050:-	-0.0827448	0.034965
ENSG00000124614;AF:6:34425221-34425796:34426026:34425221-34426032:34426052:-	-0.342277	0
ENSG00000124614;AF:6:34425221-34425796:34426026:34425221-34426032:34426125:-	-0.0895265	0.00666001
ENSG00000124762;AF:6:36676460:36676524-36684097:36678710:36678939-36684097:+	-0.167127	0.03996
ENSG00000124782;AF:6:7107597:7107768-7176655:7107808:7108060-7176655:+	0.241631	0.0412088
ENSG00000124782;AF:6:7107597:7107768-7176655:7107821:7108064-7176655:+	0.194735	0.0412088
ENSG00000124784;A3:6:7393303-7395021:7393303-7395053:+	0.108062	0.012987
ENSG00000124789;SE:6:17637770-17639939:17640064-17646067:-	-0.0722756	0.0164835
ENSG00000124789;SE:6:17649300-17651834:17651926-17661653:-	0.0596771	0.0164835
ENSG00000125249;SE:13:97434784-97441768:97441850-97464205:+	0.0673731	0.034965
ENSG00000125482;SE:9:132400258-132401455:132402828-132406790:-	-0.0994146	0.023976
ENSG00000125505;A5:19:54188511-54189302:54188511-54189338:-	-0.151523	0.016317
ENSG00000125505;AF:19:54188511-54189191:54189295:54188511-54189302:54189344:-	0.338116	0
ENSG00000125505;AF:19:54188511-54189191:54189295:54188511-54189338:54189443:-	0.165267	0.016317
ENSG00000125505;AF:19:54188511-54189191:54189295:54188511-54189338:54189672:-	0.204987	0.0367133
ENSG00000125656;SE:19:6362542-6364452:6364639-6366258:+	0.0887407	0.00999001
ENSG00000125743;A3:19:45688566-45691887:45688466-45691887:-	0.0559275	0.027972
ENSG00000125779;A5:20:3908278-3910577:3908135-3910577:+	-0.107723	0.0104895
ENSG00000125779;AF:20:3888839:3888904-3907926:3889389:3889728-3907926:+	-0.348386	0.0104895
ENSG00000125779;AF:20:3888934:3889016-3907926:3889389:3889728-3907926:+	-0.191563	0.0104895
ENSG00000125779;AF:20:3888934:3889016-3907926:3889816:3889932-3907926:+	0.129314	0.0244755
ENSG00000125779;AF:20:3889389:3889728-3907926:3889816:3889932-3907926:+	0.312149	0
ENSG00000125779;AF:20:3889389:3889728-3907926:3891240:3891411-3907926:+	0.225776	0.0104895
ENSG00000125779;AF:20:3889415:3889728-3907926:3889816:3889932-3907926:+	0.099296	0.0340909
ENSG00000125779;AF:20:3889816:3889932-3907926:3891240:3891411-3907926:+	-0.100419	0.0340909
ENSG00000125818;AF:20:1113306:1113409-1125498:1118610:1118902-1125498:+	-0.0896346	0.0314685
ENSG00000125818;AL:20:1164476-1165029:1165059:1164476-1166227:1167328:+	0.0852971	0.048951
ENSG00000125818;SE:20:1125650-1127426:1127508-1135121:+	-0.0666788	0.041958
ENSG00000125835;A3:20:2461939-2462636:2461793-2462636:-	-0.05364	0.00999001
ENSG00000125868;SE:20:17570211-17591932:17592063-17600738:+	-0.0490962	0.0214785
ENSG00000125868;SE:20:17604631-17605110:17605211-17607037:+	0.0447212	0.0214785
ENSG00000125875;RI:20:441588:441689-441857:442043:-	0.101552	0.023976
ENSG00000125912;A3:19:3206190-3206262:3206190-3206265:+	0.0647179	0.032967
ENSG00000125912;RI:19:3207629:3207747-3209478:3209575:+	-0.0954067	0.032967
ENSG00000126247;AF:19:36141190:36141220-36142300:36141303:36141564-36142300:+	0.336098	0.0164835
ENSG00000126247;AF:19:36141190:36141220-36142300:36141593:36141683-36142300:+	0.298698	0.010989
ENSG00000126261;SE:19:34428570-34430576:34430659-34431861:+	-0.0816224	0.041958
ENSG00000126391;MX:11:65387121-65389361:65389528-65394041:65387121-65393573:65393674-65394041:+	0.226768	0.0287213
ENSG00000126391;SE:11:65387121-65389361:65389528-65393573:+	0.129304	0.0287213
ENSG00000126461;AF:19:49642125:49642242-49645021:49642660:49642706-49645021:+	0.0733893	0.03996
ENSG00000126698;SE:1:28229023-28230131:28230252-28232921:-	0.0358053	0.0364635
ENSG00000126767;SE:X:47641475-47649921:47650026-47650423:-	0.0633513	0.02997
ENSG00000126903;RI:X:154487306:154488496-154488584:154489082:-	-0.13935	0.030969
ENSG00000126934;AF:19:4097343-4099201:4100679:4097343-4101019:4101047:-	0.313143	0.017982
ENSG00000126934;SE:19:4095449-4097279:4097343-4101019:-	-0.374817	0.017982
ENSG00000126934;SE:19:4097343-4099201:4099414-4101019:-	0.0384633	0.046953
ENSG00000127022;AF:5:179698417:179698603-179705679:179698988:179699102-179705679:+	-0.128002	0.00824176
ENSG00000127022;AL:5:179726759-179728591:179728682:179726759-179729360:179729649:+	0.0783001	0.032967
ENSG00000127022;AL:5:179726759-179728591:179728907:179726759-179729360:179729649:+	-0.0900193	0
ENSG00000127184;A5:5:86619496-86620668:86619442-86620668:+	-0.0646128	0.032967
ENSG00000127445;A5:19:9849311-9849533:9849201-9849533:+	0.359897	0.0124875
ENSG00000127616;SE:19:10961174-10965307:10965309-10984124:+	-0.202057	0.047952
ENSG00000127663;AF:19:4969114:4969230-5032866:5016325:5016339-5032866:+	0.21085	0.0322178
ENSG00000127663;SE:19:4969230-5016257:5016339-5032866:+	-0.130982	0.0322178
ENSG00000127837;AF:2:218269534-218269659:218269710:218269534-218269966:218270145:-	-0.151899	0.0314685
ENSG00000127955;AF:7:80135079:80135278-80188951:80184104:80184190-80188951:+	0.319373	0.0324675
ENSG00000127955;AF:7:80184104:80184190-80188951:80186320:80186403-80188951:+	-0.230204	0.0324675
ENSG00000127957;A3:7:75514784-75515718:75514779-75515718:-	-0.109315	0.0404595
ENSG00000127957;A5:7:75525963-75527565:75525963-75527771:-	0.173469	0.038961
ENSG00000128050;A5:4:56435975-56436262:56435928-56436262:+	0.0500946	0.0134865
ENSG00000128050;SE:4:56441860-56446357:56446377-56446695:+	0.0575679	0.012987
ENSG00000128245;AF:22:31944461:31944820-31956139:31944966:31945235-31956139:+	0.121952	0.011988
ENSG00000128245;AF:22:31944966:31945235-31956139:31947422:31947485-31956139:+	-0.152231	0.0134865
ENSG00000128591;SE:7:128849578-128849976:128850074-128850384:+	0.122129	0.003996
ENSG00000128602;SE:7:129208851-129209289:129209397-129210363:+	-0.0615971	0.040959
ENSG00000128641;A5:2:191245626-191276887:191245611-191276887:+	0.262967	0.0044955
ENSG00000128951;A5:15:48331795-48332268:48331479-48332268:+	0.12261	0.0202298
ENSG00000128951;AF:15:48331095:48331191-48332268:48331405:48331479-48332268:+	0.138277	0.0044955
ENSG00000129071;SE:3:129434136-129436443:129437308-129437720:-	-0.158568	0.044955
ENSG00000129071;SE:3:129434136-129436461:129437308-129437720:-	-0.170848	0.044955
ENSG00000129250;SE:17:4998156-4999013:4999046-4999850:+	0.0510361	0.0204795
ENSG00000130005;A5:19:1399938-1401296:1399938-1401365:-	0.0815534	0.038961
ENSG00000130175;AL:19:11438124-11441069:11441105:11438124-11441240:11441311:+	0.332254	0
ENSG00000130204;A3:19:44891314-44891407:44891314-44891410:+	0.131669	0.0014985
ENSG00000130255;AL:19:5690600-5690821:5690931:5690600-5691319:5691653:+	-0.355238	0
ENSG00000130299;A3:19:17337664-17337874:17337664-17338008:+	-0.105807	0.033966
ENSG00000130299;A3:19:17338741-17338954:17338741-17339123:+	-0.450783	0
ENSG00000130299;AF:19:17334920:17335122-17338008:17337592:17337664-17338008:+	-0.575785	0.016983
ENSG00000130299;SE:19:17338741-17338954:17339026-17339123:+	-0.121712	0.016983
ENSG00000130312;AF:19:17292609:17292854-17305831:17302867:17302934-17305831:+	-0.163313	0.042957
ENSG00000130511;AF:19:18419336:18419707-18427351:18426040:18426083-18427351:+	0.215734	0.0474525
ENSG00000130511;AF:19:18419355:18419707-18427351:18426040:18426083-18427351:+	0.220825	0.0474525
ENSG00000130511;AF:19:18420103:18420124-18427351:18426040:18426083-18427351:+	0.170516	0.0474525
ENSG00000130675;AF:7:157006639-157008998:157009435:157006639-157009660:157010651:-	-0.137376	0.0499501
ENSG00000130703;AF:20:62236918:62237003-62256057:62255153:62255240-62256057:+	0.245274	0.041958
ENSG00000130723;SE:9:131455166-131459164:131459356-131464763:+	-0.0970574	0.0124875
ENSG00000130827;SE:X:154458428-154460157:154460777-154461099:+	-0.169029	0.0234765
ENSG00000130829;AF:X:153642534:153642611-153647919:153647196:153647425-153647919:+	-0.11139	0.00699301
ENSG00000131051;AF:20:35740887-35741462:35741598:35740887-35741941:35741951:-	0.64138	0.010656
ENSG00000131051;AF:20:35740887-35741488:35741609:35740887-35741941:35741951:-	0.523838	0
ENSG00000131051;AF:20:35740887-35741488:35741626:35740887-35741941:35741951:-	0.69007	0
ENSG00000131116;SE:19:43608107-43608505:43608603-43614229:-	0.0888161	0.0134865
ENSG00000131149;AF:16:85555967:85556363-85648552:85613352:85613398-85648552:+	0.26886	0.048285
ENSG00000131149;AF:16:85611409:85611531-85648552:85613352:85613398-85648552:+	0.161518	0.048285
ENSG00000131149;SE:16:85613398-85633914:85634132-85648552:+	0.20409	0.048285
ENSG00000131153;AF:16:85687574-85687713:85688025:85687574-85688809:85688999:-	0.0701678	0.038961
ENSG00000131263;SE:X:74596000-74612582:74612643-74614422:-	0.0614199	0.0144855
ENSG00000131375;SE:3:15206597-15212104:15212212-15217425:+	-0.163294	0.0224775
ENSG00000131508;AF:5:139561724:139561815-139600372:139562029:139562407-139600372:+	0.231601	0.047952
ENSG00000131747;AF:17:40416895-40417584:40417705:40416895-40417771:40417950:-	0.0538641	0.015984
ENSG00000131779;AF:1:145917816-145918432:145918529:145917816-145918633:145918837:-	0.114398	0.027972
ENSG00000131876;SE:15:101285801-101286214:101286293-101286908:-	-0.0947636	0.035964
ENSG00000131931;A3:8:42838336-42839186:42838231-42839186:-	-0.17085	0.023976
ENSG00000132002;AF:19:14517046-14517479:14517569:14517046-14517591:14517833:-	0.246568	0
ENSG00000132153;AF:3:47819227:47819264-47827347:47825028:47825247-47827347:+	-0.0627941	0.0262238
ENSG00000132153;AF:3:47819227:47819264-47827347:47825912:47826132-47827347:+	-0.455632	0
ENSG00000132294;AF:8:131904088:131904322-131940499:131939901:131939944-131940499:+	0.321352	0.00799201
ENSG00000132294;AF:8:131938225:131938315-131940499:131939901:131939944-131940499:+	0.275567	0.021978
ENSG00000132341;A3:12:130872126-130872584:130872126-130872836:+	0.0971548	0.03996
ENSG00000132341;A5:12:130872629-130872836:130872126-130872836:+	0.0836432	0.03996
ENSG00000132466;AF:4:73177533-73222974:73223114:73177533-73258276:73258798:-	-0.169094	0.0164835
ENSG00000132466;SE:4:73135265-73139531:73140283-73141741:-	-0.14117	0.021978
ENSG00000132485;AL:1:71063291:71065137-71066776:71065719:71065752-71066776:-	-0.184589	0.00499501
ENSG00000132507;AF:17:7306999:7307115-7309615:7307373:7307752-7309615:+	-0.052305	0.032634
ENSG00000132507;AF:17:7306999:7307115-7309615:7307974:7308113-7309615:+	0.0550922	0.041958
ENSG00000132507;AF:17:7307373:7307752-7309615:7307974:7308113-7309615:+	0.0802285	0.013986
ENSG00000132507;AF:17:7307582:7307752-7309615:7308371:7308575-7309615:+	0.109914	0.027972
ENSG00000132680;A3:1:155916737-155917499:155916709-155917499:-	-0.0710495	0.036963
ENSG00000133119;AL:13:33835217-33836104:33837496:33835217-33966087:33966558:+	-0.0788438	0.01998
ENSG00000133193;AF:17:73227264-73227722:73227748:73227264-73236572:73236753:-	-0.212597	0.035964
ENSG00000133193;AF:17:73227264-73232086:73232367:73227264-73236572:73236753:-	-0.145147	0.035964
ENSG00000133247;AF:19:55341841:55342046-55342742:55342618:55342647-55342742:+	0.205194	0.045954
ENSG00000133247;SE:19:55342046-55342215:55342380-55342742:+	0.094195	0.045954
ENSG00000133316;A3:11:62839867-62841569:62839706-62841569:-	0.167912	0.026973
ENSG00000133639;AF:12:92144447-92145060:92145233:92144447-92145388:92145897:-	0.0612915	0.0334665
ENSG00000133812;SE:11:9993998-9998266:9998379-10000914:-	-0.179205	0.032967
ENSG00000133818;AF:11:14295855-14354413:14354500:14295855-14358763:14359184:-	-0.177207	0
ENSG00000133818;AF:11:14295855-14358763:14359184:14295855-14364391:14364506:-	0.142474	0.0254745
ENSG00000134001;AF:14:67359997:67360456-67364767:67360556:67360734-67364767:+	-0.096094	0.01998
ENSG00000134108;A5:3:5170583-5172150:5170556-5172150:+	-0.114266	0.00899101
ENSG00000134294;AF:12:46371379-46372321:46372446:46371379-46372509:46372771:-	0.113764	0.014985
ENSG00000134294;AF:12:46371379-46372321:46372446:46371379-46372509:46372773:-	0.223893	0.0162338
ENSG00000134294;AF:12:46371379-46372321:46372446:46371379-46372509:46372867:-	0.111159	0.014985
ENSG00000134294;SE:12:46367340-46370512:46370627-46370776:-	-0.0690589	0.0162338
ENSG00000134375;SE:1:201957574-201962804:201962924-201963616:+	0.0908875	0.0034965
ENSG00000134453;A3:10:6105097-6106141:6105097-6106144:+	-0.0983051	0.014985
ENSG00000134684;RI:1:32781048:32781127-32781129:32781145:-	-0.0436993	0.027972
ENSG00000134758;A3:18:32124845-32126693:32124845-32126727:+	-0.0645816	0.034965
ENSG00000134758;AF:18:32091891:32092235-32111754:32092610:32092886-32111754:+	-0.12743	0.034965
ENSG00000134758;AF:18:32091891:32092235-32111754:32092663:32092886-32111754:+	0.147317	0.034965
ENSG00000134758;SE:18:32113860-32123518:32123574-32124734:+	-0.0506954	0.034965
ENSG00000134762;SE:18:30994372-30994454:30994496-30996791:-	0.0739194	0.02997
ENSG00000134884;RI:13:106557048:106557131-106559432:106559657:-	-0.163453	0.034965
ENSG00000135018;A3:9:83666433-83669185:83666394-83669185:-	-0.162474	0.00499501
ENSG00000135018;SE:9:83665145-83666350:83666394-83669185:-	0.136983	0.00499501
ENSG00000135018;SE:9:83665145-83666350:83666433-83669185:-	-0.0547887	0.0407925
ENSG00000135069;SE:9:78317804-78328051:78328188-78328981:+	-0.092548	0.00649351
ENSG00000135269;SE:7:116210734-116234534:116234619-116249020:+	-0.140382	0.021978
ENSG00000135297;SE:6:73466606-73473365:73473654-73479732:+	-0.217629	0.0499501
ENSG00000135390;AF:12:53672645-53676053:53676192:53672645-53676242:53676398:-	0.1438	0.00999001
ENSG00000135446;A3:12:57751736-57752175:57751696-57752175:-	-0.100477	0.00724276
ENSG00000135446;A5:12:57751090-57751207:57751090-57751500:-	0.0831561	0.0347652
ENSG00000135446;AF:12:57751342-57751500:57751877:57751342-57752175:57752322:-	-0.178562	0.00724276
ENSG00000135446;AF:12:57751736-57751913:57752115:57751736-57755932:57756013:-	0.190027	0.0269017
ENSG00000135446;AF:12:57751736-57752175:57752295:57751736-57755932:57756013:-	0.193869	0.0273615
ENSG00000135446;AF:12:57751736-57752175:57752333:57751736-57755932:57756013:-	0.177934	0.0273615
ENSG00000135446;AF:12:57751736-57752175:57752364:57751736-57755932:57756013:-	0.307098	0.00724276
ENSG00000135446;MX:12:57751090-57751207:57751342-57752175:57751090-57751500:57751736-57752175:-	0.0913286	0.019314
ENSG00000135446;SE:12:57751342-57751500:57751696-57752175:-	0.122678	0.00724276
ENSG00000135446;SE:12:57751342-57751500:57751736-57752175:-	-0.0640746	0.019314
ENSG00000135535;A3:6:109369017-109370411:109368325-109370411:-	-0.113931	0.035964
ENSG00000135535;AF:6:109379662-109381710:109381901:109379662-109382204:109382410:-	-0.141002	0.014985
ENSG00000135535;AL:6:109367821:109368325-109370411:109368684:109369017-109370411:-	0.141002	0.014985
ENSG00000135535;SE:6:109368325-109368922:109369017-109370411:-	-0.177379	0.014985
ENSG00000135624;A3:2:73234384-73242973:73234384-73243004:+	0.185711	0.0384615
ENSG00000135677;AF:12:64747918-64752698:64752871:64747918-64759085:64759431:-	-0.27856	0.0124875
ENSG00000135679;A5:12:68835984-68836672:68835843-68836672:+	-0.0812571	0.0268482
ENSG00000135679;AF:12:68808176:68808491-68809208:68809017:68809086-68809208:+	-0.1708	0.0107393
ENSG00000135679;AF:12:68808273:68808491-68809208:68809017:68809086-68809208:+	-0.168588	0.0107393
ENSG00000135679;AF:12:68808383:68808491-68809208:68809017:68809086-68809208:+	-0.130445	0.0343656
ENSG00000135679;SE:12:68813628-68835829:68835984-68839274:+	0.394499	0.014319
ENSG00000135862;A5:1:183128820-183130344:183128750-183130344:+	0.0652436	0.023976
ENSG00000135862;AF:1:183023460:183024134-183103328:183096544:183096620-183103328:+	-0.0573733	0.023976
ENSG00000135940;AF:2:97646097:97646189-97646517:97646289:97646391-97646517:+	-0.248067	0.00499501
ENSG00000135940;SE:2:97646189-97646517:97646666-97647067:+	-0.0332498	0.0174825
ENSG00000136068;SE:3:58130908-58131927:58132019-58132808:+	0.0952137	0.0367133
ENSG00000136068;SE:3:58138529-58141858:58141929-58142650:+	0.097831	0.0367133
ENSG00000136108;AF:13:52455467:52455626-52456523:52456008:52456179-52456523:+	-0.139143	0.0494505
ENSG00000136156;AF:13:48233203:48233477-48253808:48233599:48233645-48253808:+	0.191504	0.00899101
ENSG00000136156;SE:13:48253936-48254900:48254970-48256177:+	0.0986845	0.017982
ENSG00000136240;SE:7:6463175-6466071:6466323-6469596:-	-0.0913834	0.011988
ENSG00000136261;AF:7:16646131:16646288-16665437:16661223:16661252-16665437:+	-0.110765	0.0337163
ENSG00000136261;AF:7:16646134:16646304-16665437:16661223:16661252-16665437:+	-0.321156	0
ENSG00000136448;SE:17:45061460-45081644:45081752-45086508:+	-0.11882	0.011988
ENSG00000136485;RI:17:63589000:63589237-63594203:63594266:+	-0.134542	0.00599401
ENSG00000136527;SE:3:185925626-185926601:185926734-185937825:-	-0.0593643	0.0324675
ENSG00000136527;SE:3:185926734-185931577:185931852-185937825:-	0.0654239	0.0324675
ENSG00000136718;A5:2:130342962-130343086:130342935-130343086:+	-0.10603	0.047952
ENSG00000136718;A5:2:130346274-130346356:130346249-130346356:+	-0.0686579	0.047952
ENSG00000136819;AF:9:129833709-129835139:129835281:129833709-129835788:129835863:-	0.186361	0.035964
ENSG00000136830;AF:9:127531778-127568820:127569088:127531778-127578922:127578989:-	0.119949	0.011988
ENSG00000136888;A5:9:114588118-114592552:114587920-114592552:+	0.0409765	0.0234765
ENSG00000136937;SE:9:97641662-97643204:97643360-97645117:+	-0.0966061	0.00799201
ENSG00000136937;SE:9:97645224-97645611:97645732-97647492:+	-0.0636337	0.023976
ENSG00000137513;AF:11:78571444-78574348:78574518:78571444-78574829:78574874:-	0.342284	0.0122378
ENSG00000137513;AL:11:78465883:78466013-78559539:78528842:78528936-78559539:-	0.342284	0.0122378
ENSG00000137575;SE:8:58572314-58575900:58576061-58578033:+	-0.0994426	0.044955
ENSG00000137575;SE:8:58572314-58575903:58576061-58578033:+	-0.110638	0.044955
ENSG00000138018;AF:2:26308547:26308657-26364302:26346114:26346289-26364302:+	0.165152	0.00599401
ENSG00000138018;AF:2:26308547:26308657-26364302:26346149:26346289-26364302:+	0.184091	0.0254745
ENSG00000138182;A5:10:89701717-89705294:89701680-89705294:+	0.0911994	0.033966
ENSG00000138381;A5:2:189667596-189667764:189666153-189667764:+	-0.167012	0.003996
ENSG00000138381;MX:2:189665451-189666041:189666153-189667764:189665451-189667196:189667596-189667764:+	0.266704	0.023976
ENSG00000138750;MX:4:76134362-76136186:76136412-76144390:76134362-76144149:76144292-76144390:-	0.140265	0.045954
ENSG00000138750;SE:4:76136412-76144149:76144292-76144390:-	-0.123081	0.045954
ENSG00000139131;A3:12:32750874-32753918:32750839-32753918:-	-0.109772	0.00499501
ENSG00000139163;SE:12:22673660-22682281:22682339-22684483:+	0.128483	0.00649351
ENSG00000139180;AF:12:4649107:4649175-4654292:4653501:4653678-4654292:+	-0.231785	0.0361305
ENSG00000139180;AF:12:4649117:4649175-4654292:4653501:4653678-4654292:+	-0.0925342	0.0361305
ENSG00000139180;AF:12:4649119:4649175-4654292:4653501:4653678-4654292:+	-0.187602	0.048951
ENSG00000139180;SE:12:4662635-4667537:4667654-4668457:+	-0.06013	0.0361305
ENSG00000139263;AF:12:58914336-58919427:58919546:58914336-58920000:58920434:-	-0.240032	0.033966
ENSG00000139263;AF:12:58914336-58919427:58919546:58914336-58920000:58920522:-	-0.123071	0.034632
ENSG00000139263;SE:12:58879105-58880369:58880478-58880581:-	0.118921	0.034632
ENSG00000139514;AF:13:29553860-29586725:29586792:29553860-29595416:29595688:-	0.0666424	0.021978
ENSG00000139835;A5:13:113363910-113364020:113363910-113364072:-	0.134664	0.044955
ENSG00000140022;AF:14:81427212-81427301:81427404:81427212-81436321:81436465:-	-0.231246	0.0384615
ENSG00000140263;A3:15:45043421-45060982:45043421-45061067:+	0.116782	0.0164835
ENSG00000140263;AF:15:45023195:45023349-45040408:45036236:45036344-45040408:+	0.161813	0.011988
ENSG00000140299;AF:15:59682514-59688732:59688926:59682514-59689135:59689280:-	0.368078	0.035964
ENSG00000140382;AF:15:77420412:77420737-77458404:77421011:77421094-77458404:+	-0.331621	0.0131119
ENSG00000140382;AF:15:77420651:77421004-77458404:77421011:77421094-77458404:+	-0.164775	0.00749251
ENSG00000140382;AF:15:77420902:77421004-77458404:77421011:77421094-77458404:+	-0.250709	0.00749251
ENSG00000140382;AF:15:77421011:77421094-77458404:77458217:77458284-77458404:+	0.35521	0.00749251
ENSG00000140525;AF:15:89243973:89244033-89247629:89244034:89244067-89247629:+	0.227775	0.021978
ENSG00000140525;AF:15:89244004:89244033-89247629:89244034:89244067-89247629:+	0.297108	0.021978
ENSG00000140525;AF:15:89244034:89244067-89247629:89244250:89244280-89247629:+	-0.305174	0.021978
ENSG00000140525;SE:15:89293997-89294915:89295094-89299800:+	-0.108482	0.021978
ENSG00000140525;SE:15:89305698-89306007:89306194-89307476:+	-0.117215	0.021978
ENSG00000140575;SE:15:90482281-90482702:90482749-90483361:+	0.0780008	0.0464535
ENSG00000141219;AF:17:73232465:73232489-73233220:73232637:73232717-73233220:+	-0.244253	0.0474525
ENSG00000141219;AL:17:73243003-73245168:73245339:73243003-73247241:73247527:+	-0.337154	0.0474525
ENSG00000141425;AL:18:35989824:35993300-36026900:36025599:36025678-36026900:-	-0.114518	0.023976
ENSG00000141425;AL:18:35993040:35993300-36026900:36025599:36025678-36026900:-	-0.0684278	0.0314685
ENSG00000141428;SE:18:35975095-35977410:35977600-35978835:+	-0.0475697	0.045954
ENSG00000141441;A3:18:32268768-32270217:32268765-32270217:-	0.104582	0.0434565
ENSG00000141522;A3:17:81869406-81869542:81869236-81869542:-	0.194163	0.0498252
ENSG00000141522;AF:17:81869957-81870636:81870664:81869957-81871298:81871325:-	0.178405	0.0498252
ENSG00000141522;AF:17:81869957-81870636:81870974:81869957-81871298:81871324:-	-0.209808	0.0498252
ENSG00000141522;AF:17:81869957-81870636:81870974:81869957-81871298:81871325:-	0.15585	0.0498252
ENSG00000141552;AF:17:81891647:81891705-81893552:81891721:81891841-81893552:+	0.435116	0.0204795
ENSG00000141552;AF:17:81891647:81891705-81893552:81891723:81891841-81893552:+	0.288617	0.0255994
ENSG00000141552;AF:17:81891647:81891705-81893552:81891732:81891833-81893552:+	0.22984	0.0204795
ENSG00000141552;AF:17:81891647:81891705-81893552:81891746:81891863-81893552:+	0.23261	0.0204795
ENSG00000141552;AF:17:81891647:81891705-81893552:81891938:81892106-81893552:+	0.231864	0.0327672
ENSG00000141552;AF:17:81891721:81891841-81893552:81891938:81892106-81893552:+	-0.222073	0.0477855
ENSG00000141682;SE:18:59900235-59900428:59900578-59902647:+	0.0828948	0.038961
ENSG00000141741;A5:17:39729761-39730194:39729761-39730354:-	-0.0653764	0.026973
ENSG00000141858;AF:19:14089362-14089785:14090708:14089362-14090938:14091036:-	-0.035862	0.0404595
ENSG00000141873;A3:19:2737379-2739945:2737300-2739945:-	0.161303	0.011988
ENSG00000141873;AF:19:2737379-2739430:2739475:2737379-2739945:2740017:-	-0.094973	0.041958
ENSG00000141873;AF:19:2737379-2739430:2739475:2737379-2739945:2740152:-	-0.139182	0.011988
ENSG00000142396;SE:19:58306216-58312021:58312061-58312166:+	0.192952	0.002997
ENSG00000142444;AF:19:10929621:10930324-10933361:10932068:10932260-10933361:+	-0.120446	0.0114885
ENSG00000142528;A3:19:50026122-50030892:50026122-50031014:+	-0.219354	0.00674326
ENSG00000142528;A5:19:50026173-50030892:50026122-50030892:+	0.213951	0
ENSG00000142528;SE:19:50026122-50030892:50031091-50039161:+	-0.0957211	0.0284715
ENSG00000142541;A3:19:49489922-49490127:49489922-49490232:+	0.0421438	0.023976
ENSG00000142541;A5:19:49490090-49490232:49489912-49490232:+	0.0716209	0.047952
ENSG00000142541;A5:19:49490600-49490779:49490576-49490779:+	0.0470195	0.00799201
ENSG00000142541;RI:19:49489850:49491266-49491425:49491547:+	-0.887191	0
ENSG00000142676;A5:1:23692060-23692609:23691829-23692609:+	0.0491571	0.023976
ENSG00000142731;A3:4:127881926-127883262:127881926-127883266:+	-0.157712	0.034965
ENSG00000142731;AF:4:127880893:127881164-127881831:127881232:127881370-127881831:+	0.25911	0.034965
ENSG00000143321;A5:1:156745373-156752038:156745373-156752229:-	-0.0986325	0.038295
ENSG00000143321;AF:1:156745373-156747435:156747471:156745373-156752038:156752233:-	0.0845183	0.0287213
ENSG00000143321;AF:1:156745373-156751343:156751496:156745373-156752229:156752272:-	-0.291781	0.038295
ENSG00000143321;AF:1:156745373-156751343:156751544:156745373-156752229:156752272:-	-0.193853	0.045954
ENSG00000143321;AF:1:156745373-156751343:156751598:156745373-156752038:156752233:-	0.0524037	0.038295
ENSG00000143321;AF:1:156745373-156751343:156751598:156745373-156752229:156752272:-	-0.0577354	0.0443128
ENSG00000143321;AF:1:156745373-156751343:156751744:156745373-156752038:156752233:-	0.120954	0.022977
ENSG00000143321;RI:1:156742110:156743012-156743171:156743455:-	-0.0524037	0.038295
ENSG00000143384;AF:1:150577491-150578244:150578777:150577491-150578843:150579530:-	-0.102316	0.0194805
ENSG00000143384;SE:1:150577491-150578244:150578491-150578843:-	-0.0566642	0.0194805
ENSG00000143393;MX:1:151307801-151315573:151316509-151327271:151307801-151326172:151326373-151327271:-	-0.196158	0.013986
ENSG00000143393;SE:1:151307801-151315573:151316509-151327271:-	-0.123248	0.0314685
ENSG00000143537;A3:1:155051465-155052641:155051465-155052671:+	-0.128974	0.038961
ENSG00000143702;SE:1:243172846-243185779:243186072-243186259:-	-0.134994	0.041958
ENSG00000143753;AF:1:224175756:224175947-224189577:224183171:224183418-224189577:+	0.0542045	0.0383616
ENSG00000143753;AF:1:224175756:224175947-224189577:224183266:224183418-224189577:+	0.136028	0.0383616
ENSG00000143753;AF:1:224175756:224175947-224189577:224183675:224183831-224189577:+	0.144194	0.0383616
ENSG00000143753;AF:1:224183171:224183418-224189577:224183675:224183831-224189577:+	-0.0481729	0.0383616
ENSG00000143753;AF:1:224183266:224183418-224189577:224183675:224183831-224189577:+	-0.0939818	0.0383616
ENSG00000143756;MX:1:224130581-224134074:224134212-224157352:224130581-224153142:224153337-224157352:+	-0.100023	0.0284715
ENSG00000143756;SE:1:224130581-224134074:224134212-224153142:+	-0.114463	0.014985
ENSG00000143761;A5:1:228083512-228097078:228083374-228097078:+	0.279237	0.0262595
ENSG00000143761;AF:1:228082741:228082850-228097078:228083085:228083512-228097078:+	-0.305145	0.0262595
ENSG00000143761;AF:1:228082741:228082850-228097078:228088116:228088277-228097078:+	-0.24473	0.0262595
ENSG00000143761;AF:1:228082741:228082850-228097078:228090488:228091071-228097078:+	-0.270237	0.0262595
ENSG00000143761;AF:1:228082789:228082850-228097078:228083085:228083512-228097078:+	-0.107299	0.0262595
ENSG00000143761;AF:1:228083137:228083374-228097078:228088116:228088277-228097078:+	-0.255219	0.0262595
ENSG00000143761;AF:1:228083137:228083374-228097078:228090488:228091071-228097078:+	-0.344237	0.0262595
ENSG00000143933;SE:2:47170764-47172414:47172459-47176441:-	0.0572723	0.020979
ENSG00000144381;A5:2:197498850-197499142:197498850-197499259:-	-0.17855	0.0241187
ENSG00000144381;AF:2:197498850-197499782:197499817:197498850-197499999:197500221:-	0.306452	0.012987
ENSG00000144381;AF:2:197498850-197499782:197499817:197498850-197500160:197500274:-	0.0638184	0.012987
ENSG00000144381;AF:2:197498850-197499782:197499822:197498850-197499999:197500221:-	0.209536	0.0238095
ENSG00000144381;AF:2:197498850-197499782:197499879:197498850-197499999:197500221:-	0.255673	0.012987
ENSG00000144381;AF:2:197498850-197499782:197499879:197498850-197500160:197500274:-	0.0744999	0.012987
ENSG00000144381;AF:2:197498850-197499782:197500047:197498850-197500160:197500274:-	0.0605408	0.0181818
ENSG00000144597;SE:3:15430007-15432087:15432223-15434348:+	-0.0551239	0.036963
ENSG00000145216;A5:4:53377923-53379073:53377835-53379073:+	-0.224966	0.035964
ENSG00000145216;AF:4:53377643:53377835-53379073:53377843:53377923-53379073:+	0.210691	0.043956
ENSG00000145216;SE:4:53377923-53379073:53379117-53379225:+	-0.0830079	0.043956
ENSG00000145216;SE:4:53391139-53391430:53391498-53399730:+	-0.0575887	0.0463536
ENSG00000145216;SE:4:53428183-53440582:53440608-53442653:+	0.0626038	0.043956
ENSG00000145604;A3:5:36177292-36181818:36177292-36183840:+	-0.102427	0.0384615
ENSG00000145736;A5:5:71065222-71067296:71065222-71067494:-	0.218176	0.0357143
ENSG00000145736;SE:5:71062796-71065125:71065222-71067296:-	0.339645	0.0357143
ENSG00000145740;AL:5:69103128-69103962:69104434:69103128-69104631:69104695:+	-0.269006	0.041958
ENSG00000145860;AF:5:159203656-159207755:159207826:159203656-159209231:159209551:-	-0.184415	0.0487013
ENSG00000145860;AF:5:159203656-159207755:159207826:159203656-159209644:159209791:-	-0.264126	0.0487013
ENSG00000145868;SE:5:148425701-148427213:148427947-148433424:+	-0.166469	0.0499501
ENSG00000145882;A5:5:149358172-149362637:149358156-149362637:+	-0.177964	0.035964
ENSG00000145901;AF:5:151065131-151080880:151081074:151065131-151087085:151087158:-	0.344622	0
ENSG00000146457;AF:6:159726996:159727333-159736258:159727588:159727703-159736258:+	0.140998	0.0274725
ENSG00000146457;AF:6:159726998:159727333-159736258:159727588:159727703-159736258:+	0.224421	0.010989
ENSG00000146963;AF:7:139359908:139360322-139376062:139371412:139371463-139376062:+	0.238022	0
ENSG00000147050;MX:X:45059466-45060022:45060156-45061324:45059466-45060609:45060764-45061324:+	-0.134552	0.0382118
ENSG00000147050;SE:X:45059466-45060022:45060156-45060609:+	-0.241453	0.026973
ENSG00000147123;A5:X:47142440-47142584:47142440-47142614:-	0.0314051	0.038961
ENSG00000147155;A3:X:48521907-48522145:48521907-48522193:+	-0.124496	0.00599401
ENSG00000147155;SE:X:48521907-48522145:48522252-48523699:+	-0.0871506	0.035964
ENSG00000147162;A3:X:71533336-71536178:71533336-71536208:+	-0.0932426	0.0224775
ENSG00000147257;SE:X:133700028-133704205:133704273-133753482:-	0.137721	0.012987
ENSG00000147257;SE:X:133754176-133953050:133953211-133985275:-	0.0716589	0.043956
ENSG00000147274;AL:X:136872275:136872345-136875086:136873461:136874452-136875086:-	0.0789959	0.013986
ENSG00000147471;AL:8:37766355-37766482:37766716:37766355-37772755:37772891:+	-0.298293	0.0424575
ENSG00000147533;A5:8:41490617-41490833:41490566-41490833:+	-0.0674275	0.0499501
ENSG00000147649;SE:8:97687605-97689038:97689103-97690952:+	-0.0587185	0.0424575
ENSG00000147649;SE:8:97691188-97706626:97706750-97713662:+	-0.0612296	0.0424575
ENSG00000147804;SE:8:144412946-144413237:144413389-144413513:-	0.173967	0.018981
ENSG00000147813;RI:8:143576078:143576162-143576432:143576572:-	-0.159901	0.0474525
ENSG00000147853;SE:9:4719307-4722506:4722625-4740937:-	-0.151928	0.00999001
ENSG00000147883;A5:9:22006247-22008675:22006247-22008798:-	0.134743	0.0374625
ENSG00000147889;A5:9:21968242-21970902:21968242-21970976:-	-0.092614	0.00799201
ENSG00000147889;AF:9:21971208-21974678:21974858:21971208-21994139:21994411:-	0.252578	0
ENSG00000147889;AF:9:21971208-21974678:21974858:21971208-21994139:21994624:-	0.357906	0.00799201
ENSG00000148158;AL:9:112864399-112866485:112866525:112864399-112868784:112874987:+	0.153825	0.0134865
ENSG00000148362;RI:9:136992640:136992700-136992925:136992974:+	-0.133587	0.0174825
ENSG00000148803;AF:10:133357255-133357657:133357737:133357255-133357923:133358035:-	0.138462	0.038961
ENSG00000148824;A5:10:133394332-133395713:133394184-133395713:+	0.152795	0.0494505
ENSG00000148832;AF:10:133379234:133379497-133379999:133379528:133379670-133379999:+	0.247873	0.035964
ENSG00000149100;A3:11:32583929-32586934:32583929-32587046:+	-0.0907683	0.0384615
ENSG00000149100;A3:11:32583929-32587012:32583929-32587046:+	-0.0509025	0.047619
ENSG00000149100;AF:11:32583825:32583929-32587012:32583976:32584286-32587012:+	-0.225077	0.047619
ENSG00000149150;AF:11:57514124-57514781:57514885:57514124-57515444:57515786:-	-0.151846	0.035964
ENSG00000149196;A5:11:86303530-86306245:86303460-86306245:+	0.232377	0.041958
ENSG00000149196;SE:11:86302478-86303357:86303530-86306245:+	0.0962256	0.041958
ENSG00000149257;SE:11:75562319-75563727:75563770-75566316:+	0.0924668	0.026973
ENSG00000149273;AF:11:75399486:75399577-75400694:75400404:75400585-75400694:+	-0.124357	0.041292
ENSG00000149273;AF:11:75399518:75399577-75400694:75400404:75400585-75400694:+	-0.0597818	0.041292
ENSG00000149273;AF:11:75399542:75399577-75400694:75400404:75400585-75400694:+	-0.104351	0.020646
ENSG00000149273;AF:11:75399557:75399577-75400694:75399699:75399866-75400694:+	-0.111164	0.041292
ENSG00000149273;AF:11:75399557:75399577-75400694:75400404:75400585-75400694:+	-0.188474	0.0154845
ENSG00000149273;MX:11:75401733-75402352:75402379-75404672:75401733-75404020:75404207-75404672:+	0.141495	0
ENSG00000149273;SE:11:75402446-75404054:75404207-75404672:+	-0.0917207	0.0486656
ENSG00000149313;AF:11:106076242:106076288-106079467:106077658:106077893-106079467:+	-0.103715	0.038961
ENSG00000149313;SE:11:106079692-106090557:106090678-106091316:+	-0.0620236	0.038961
ENSG00000149480;AF:11:62600689-62601023:62601275:62600689-62601423:62601840:-	-0.0705622	0.023976
ENSG00000149823;AF:11:65096159:65096478-65096998:65096479:65096652-65096998:+	0.124915	0.0282575
ENSG00000149823;AF:11:65096159:65096478-65096998:65096753:65096811-65096998:+	-0.197493	0.0044955
ENSG00000149823;AF:11:65096214:65096478-65096998:65096479:65096652-65096998:+	0.15912	0.0161838
ENSG00000149823;AF:11:65096214:65096478-65096998:65096753:65096811-65096998:+	-0.133084	0.0161838
ENSG00000149823;AF:11:65096227:65096478-65096998:65096479:65096652-65096998:+	0.156197	0.0282575
ENSG00000149823;AF:11:65096227:65096478-65096998:65096753:65096811-65096998:+	-0.302661	0.011988
ENSG00000149823;AF:11:65096479:65096652-65096998:65096753:65096811-65096998:+	-0.470592	0
ENSG00000150316;RI:11:94970977:94971065-94971375:94971487:-	0.203542	0.00599401
ENSG00000150753;AF:5:10249929:10250045-10254145:10250216:10250445-10254145:+	-0.0697656	0.014985
ENSG00000150753;SE:5:10254205-10254674:10254838-10255955:+	-0.068224	0.014985
ENSG00000150938;SE:2:36356623-36396614:36396787-36441258:+	-0.0767269	0.0454545
ENSG00000151012;SE:4:138180790-138182297:138182393-138183202:-	-0.195887	0.003996
ENSG00000151012;SE:4:138183305-138185121:138185244-138214585:-	-0.195887	0.003996
ENSG00000151465;SE:10:12235123-12237144:12237266-12238457:+	-0.0636601	0.026973
ENSG00000151465;SE:10:12246277-12249581:12249718-12250311:+	-0.0761998	0.026973
ENSG00000151835;A3:13:23341690-23353785:23329484-23353785:-	-0.124197	0.0404595
ENSG00000151835;SE:13:23329484-23341445:23341690-23353785:-	-0.212854	0.0404595
ENSG00000151893;SE:10:118691403-118693702:118693749-118695141:-	0.0669438	0.0304695
ENSG00000152082;AF:2:130182313:130182452-130190469:130182555:130182775-130190469:+	-0.109457	0.0174825
ENSG00000152082;SE:2:130182452-130182627:130182775-130190469:+	0.177705	0.00699301
ENSG00000152102;A5:2:131082657-131093214:131082657-131093332:-	0.0917716	0.003996
ENSG00000152104;SE:1:214398001-214401685:214401772-214402883:-	-0.13674	0.033966
ENSG00000152270;A5:11:14786685-14789106:14786532-14789106:+	-0.117323	0.0424575
ENSG00000152332;AF:1:162497251:162497296-162499955:162497843:162498268-162499955:+	-0.122684	0.021978
ENSG00000152332;AF:1:162497251:162497296-162499955:162498085:162498268-162499955:+	-0.342692	0.021978
ENSG00000152332;RI:1:162499955:162500247-162500913:162501104:+	0.0824249	0.035964
ENSG00000152359;A5:5:75707875-75712376:75707875-75712380:-	-0.293835	0.033966
ENSG00000152359;MX:5:75702810-75705704:75705787-75712854:75702810-75707737:75707875-75712854:-	-0.197001	0.0347652
ENSG00000152359;SE:5:75674578-75677774:75677950-75685207:-	-0.127337	0.0347652
ENSG00000152359;SE:5:75702810-75705704:75705787-75707737:-	-0.183195	0.032967
ENSG00000152359;SE:5:75705787-75707737:75707875-75712854:-	-0.17825	0.032967
ENSG00000152359;SE:5:75705787-75712854:75712951-75717306:-	-0.185119	0.041958
ENSG00000152683;SE:2:32165903-32171287:32171373-32174063:+	-0.154522	0.0454545
ENSG00000152700;A5:5:134612756-134613014:134612756-134613076:-	0.282169	0.0224775
ENSG00000152795;SE:4:82424883-82425563:82425667-82426037:-	0.15258	0
ENSG00000152944;SE:12:27022621-27026420:27026534-27027347:+	-0.0745612	0.034965
ENSG00000153037;A3:5:112864732-112867372:112864732-112867404:+	-0.0508622	0.040071
ENSG00000153037;AF:5:112861310:112861417-112864457:112862362:112862583-112864457:+	-0.488204	0
ENSG00000153037;AL:5:112864528-112864621:112865219:112864528-112891603:112898371:+	-0.255856	0.0216926
ENSG00000153037;AL:5:112864732-112867372:112867935:112864732-112891603:112893079:+	-0.247732	0
ENSG00000153037;AL:5:112864732-112867404:112867724:112864732-112891603:112893079:+	-0.139311	0.0332168
ENSG00000153037;AL:5:112864732-112867404:112867752:112864732-112891603:112893079:+	-0.113545	0.0158175
ENSG00000153037;AL:5:112864732-112867404:112867771:112864732-112891603:112893079:+	-0.590163	0
ENSG00000153037;AL:5:112864732-112867404:112869788:112864732-112891603:112893079:+	-0.261094	0.00949051
ENSG00000153037;SE:5:112861417-112862508:112862583-112864457:+	0.139435	0.00949051
ENSG00000153044;SE:5:69194695-69195717:69195750-69197053:+	0.343158	0.0124875
ENSG00000153044;SE:5:69194695-69195717:69195791-69197053:+	0.0912861	0.0137363
ENSG00000153046;AF:6:4776435:4776807-4891713:4836098:4836308-4891713:+	0.218248	0.041958
ENSG00000153046;AF:6:4776435:4776807-4891713:4889992:4890126-4891713:+	0.132493	0.041958
ENSG00000153187;AF:1:244862730-244863617:244863653:244862730-244863674:244864488:-	-0.135082	0
ENSG00000153879;AF:19:33373330:33373895-33379144:33374312:33374613-33379144:+	0.104388	0.00599401
ENSG00000154277;A3:4:41257020-41257115:41257020-41257609:+	0.221516	0.002997
ENSG00000154277;A3:4:41261923-41263225:41261923-41263229:+	-0.0674524	0.00699301
ENSG00000154277;A5:4:41257020-41257115:41257009-41257115:+	0.084872	0.00974026
ENSG00000154277;RI:4:41257115:41257126-41257609:41257737:+	0.110052	0.00699301
ENSG00000155097;A5:8:103021225-103040798:103021182-103040798:+	0.0648991	0.045954
ENSG00000155115;AF:6:110958560:110958826-110959172:110958928:110959042-110959172:+	0.0390443	0.048951
ENSG00000155592;A3:16:25252046-25252946:25252035-25252946:-	0.114756	0.047952
ENSG00000156030;AF:14:73740255-73759763:73760298:73740255-73787102:73787258:-	0.2203	0.03996
ENSG00000156521;A5:10:70143972-70145421:70143972-70146533:-	0.1953	0.00899101
ENSG00000156531;A3:X:134393952-134413488:134393952-134413491:+	0.0377228	0.0474525
ENSG00000156976;A3:3:186783639-186784429:186783639-186784432:+	-0.0575467	0.023976
ENSG00000156976;AL:3:186784696-186784962:186785770:186784696-186785883:186786044:+	-0.144061	0.023976
ENSG00000156976;RI:3:186784564:186784696-186785883:186786051:+	-0.206619	0.00799201
ENSG00000156976;SE:3:186784696-186784962:186785101-186785883:+	-0.123302	0.011988
ENSG00000156983;A3:3:9743253-9743578:9743253-9743581:+	-0.132713	0.027972
ENSG00000157514;AF:X:107715950-107716315:107716545:107715950-107716690:107717135:-	-0.0744851	0.044955
ENSG00000157514;AF:X:107715950-107716690:107717135:107715950-107721859:107722272:-	0.0696401	0.0474525
ENSG00000157916;AF:1:2391828:2391958-2395784:2393174:2393231-2395784:+	0.0973509	0.011988
ENSG00000158042;A5:11:6682402-6682747:6682402-6683123:-	-0.0716799	0.0294705
ENSG00000158042;SE:11:6682402-6682747:6682815-6683123:-	-0.0714043	0.0294705
ENSG00000158079;SE:9:94031127-94057118:94057179-94064734:+	-0.207345	0.00949051
ENSG00000158796;AF:1:161130847-161132391:161132466:161130847-161132551:161132668:-	-0.167533	0.0314685
ENSG00000159079;SE:21:32604283-32607649:32607716-32609838:-	-0.0982703	0.02997
ENSG00000159086;A5:21:32751218-32755213:32751218-32755230:-	0.0779301	0.033966
ENSG00000159131;A5:21:33539356-33542591:33539356-33542660:-	0.359684	0.0427073
ENSG00000159131;AF:21:33539356-33542065:33542079:33539356-33542591:33542892:-	-0.297566	0.0427073
ENSG00000159335;AF:12:6766377:6766750-6769603:6769053:6769177-6769603:+	-0.373257	0.003996
ENSG00000159459;SE:15:43082716-43085984:43086240-43105942:-	-0.146278	0.035964
ENSG00000159461;AF:16:56414344-56424831:56424871:56414344-56424911:56424995:-	0.143214	0.0274725
ENSG00000159461;AF:16:56414344-56424831:56424871:56414344-56425073:56425538:-	0.117705	0.021978
ENSG00000159479;A3:1:43387647-43388310:43387629-43388310:-	-0.0530499	0.0412088
ENSG00000159479;A3:1:43388489-43389759:43388428-43389759:-	0.0530499	0.0412088
ENSG00000159873;AF:22:28772674:28773034-28773725:28773241:28773386-28773725:+	-0.0979187	0.023976
ENSG00000160014;AF:19:46601309:46601437-46605827:46602072:46602210-46605827:+	0.409086	0.025974
ENSG00000160049;A5:1:10461702-10462988:10461702-10463058:-	0.0661562	0.022977
ENSG00000160049;SE:1:10463209-10463431:10463620-10467190:-	-0.0462792	0.0244755
ENSG00000160131;AF:X:151396515:151396647-151403631:151397204:151397361-151403631:+	0.0768764	0.022977
ENSG00000160360;AF:9:136327476:136327763-136334447:136331983:136332170-136334447:+	0.262683	0.000499501
ENSG00000160392;RI:19:40321063:40321118-40322044:40322376:-	-0.203431	0.024975
ENSG00000160392;SE:19:40336407-40341839:40341890-40348437:-	-0.219545	0.0274725
ENSG00000160447;SE:9:128715235-128715369:128715460-128716747:+	0.0825603	0.037962
ENSG00000160752;A5:1:155309076-155309789:155308965-155309789:+	-0.125145	0.0497835
ENSG00000160752;AF:1:155308755:155308965-155310064:155308970:155309076-155310064:+	0.189769	0.0344655
ENSG00000160752;AF:1:155308889:155308965-155310064:155308968:155309076-155310064:+	-0.0928241	0.0497835
ENSG00000160789;A5:1:156114911-156114964:156114791-156114964:+	0.486129	0.0044955
ENSG00000160789;RI:1:156114713:156114791-156114964:156115274:+	0.515849	0
ENSG00000160813;A5:7:100435533-100435631:100435533-100435848:-	0.11709	0.0247253
ENSG00000160813;SE:7:100435533-100435631:100435767-100435848:-	0.122259	0.0247253
ENSG00000160953;SE:19:1358464-1358588:1358700-1360136:+	0.157503	0.017982
ENSG00000161016;A3:8:144791914-144791992:144791872-144791992:-	0.0489769	0.00799201
ENSG00000161016;AF:8:144791495-144791773:144791959:144791495-144792366:144792390:-	-0.0784576	0
ENSG00000161179;SE:22:21628787-21629010:21629187-21629308:-	0.0965118	0.043956
ENSG00000161654;SE:17:44036300-44036862:44037102-44037412:-	0.0420987	0.0444555
ENSG00000161671;A5:19:50476723-50477929:50476658-50477929:+	-0.131337	0.00749251
ENSG00000161671;SE:19:50480977-50481861:50481947-50482149:+	0.0662331	0.0312188
ENSG00000161956;RI:17:7571373:7571870-7571909:7571969:+	0.102359	0.0174825
ENSG00000162076;A5:16:2883366-2895220:2883272-2895220:+	0.148227	0.001998
ENSG00000162129;SE:11:72380384-72402966:72403052-72430312:-	-0.114551	0.00699301
ENSG00000162244;A5:3:51995469-51995663:51995469-51995740:-	0.122309	0.028971
ENSG00000162244;A5:3:51995469-51995663:51995469-51995769:-	0.196249	0.0376623
ENSG00000162244;AF:3:51995469-51995740:51995844:51995469-51995857:51995881:-	-0.105652	0.0217283
ENSG00000162244;AF:3:51995469-51995740:51995844:51995469-51995857:51995895:-	-0.155771	0.0217283
ENSG00000162244;AF:3:51995469-51995769:51995830:51995469-51995857:51995895:-	-0.24038	0.028971
ENSG00000162385;SE:1:53228954-53233542:53233652-53235577:-	-0.0525221	0.022977
ENSG00000162607;AF:1:62436304:62436562-62439799:62436655:62437400-62439799:+	-0.106067	0.00999001
ENSG00000162616;SE:1:78005321-78013051:78013619-78016014:+	-0.268923	0.00749251
ENSG00000162623;SE:1:74733418-74734118:74734182-74736542:+	0.0983744	0.0314685
ENSG00000162775;SE:1:110342268-110345539:110345649-110346308:+	-0.0884617	0.00849151
ENSG00000162909;AF:1:223701593:223701831-223717762:223712332:223712877-223717762:+	-0.14228	0.00899101
ENSG00000163002;SE:2:183133623-183151508:183151649-183157444:+	-0.107674	0.0424575
ENSG00000163009;AL:2:10142375-10145528:10146132:10142375-10210311:10210597:+	-0.289319	0.018981
ENSG00000163009;AL:2:10142375-10145528:10146132:10142375-10210311:10211725:+	-0.177161	0.031968
ENSG00000163156;A5:1:151166252-151166471:151166203-151166471:+	-0.0665254	0.0424575
ENSG00000163156;AF:1:151156664:151156722-151166471:151166079:151166252-151166471:+	0.0559622	0.0424575
ENSG00000163159;A3:1:151177064-151178001:151177031-151178001:-	0.0786909	0.044955
ENSG00000163320;SE:3:88055999-88057191:88057292-88058019:-	0.0664466	0.024975
ENSG00000163468;A3:1:156325089-156333547:156325086-156333547:-	-0.0554566	0.0472028
ENSG00000163468;SE:1:156334918-156335827:156335888-156338154:-	-0.0515077	0.0472028
ENSG00000163584;A3:3:170868201-170868298:170868134-170868298:-	0.0661414	0.013986
ENSG00000163584;A3:3:170868390-170870159:170868387-170870159:-	0.0782071	0.013986
ENSG00000163584;AF:3:170868390-170869965:170870033:170868390-170870159:170870195:-	-0.06233	0.030636
ENSG00000163636;A5:3:64022523-64023275:64022523-64023392:-	0.157351	0.00549451
ENSG00000163870;AF:3:127580163-127590410:127590769:127580163-127590883:127591095:-	0.309348	0.023976
ENSG00000163931;A3:3:53235174-53240251:53235064-53240251:-	-0.0425457	0.0393357
ENSG00000163931;A5:3:53230621-53231350:53230621-53231357:-	0.0409421	0.0393357
ENSG00000163931;SE:3:53226878-53228056:53228149-53228276:-	-0.0410906	0.0393357
ENSG00000163931;SE:3:53235174-53237797:53237820-53240251:-	-0.0413172	0.0393357
ENSG00000163950;A3:4:1700091-1703596:1700070-1703596:-	0.085766	0.012987
ENSG00000163950;SE:4:1703700-1711874:1711990-1712130:-	0.172596	0.001998
ENSG00000164077;SE:3:49910884-49911526:49912011-49913220:-	-0.16883	0
ENSG00000164109;SE:4:120060977-120065672:120065818-120066662:-	-0.0606703	0.033966
ENSG00000164111;RI:4:121696581:121696624-121696863:121696975:-	-0.298259	0.02997
ENSG00000164111;SE:4:121683477-121684677:121684771-121686288:-	-0.0381322	0.0499501
ENSG00000164111;SE:4:121683477-121686288:121686372-121696581:-	0.222392	0.0487013
ENSG00000164168;A3:4:147631505-147632903:147631505-147632955:+	-0.0993571	0.0204795
ENSG00000164284;AF:5:149345502:149345616-149348272:149345619:149345825-149348272:+	0.139962	0.038961
ENSG00000164284;SE:5:149348425-149349654:149349735-149350918:+	-0.0789354	0.038961
ENSG00000164347;SE:5:74722561-74725640:74725755-74725941:-	-0.088158	0.0297203
ENSG00000164347;SE:5:74726126-74730260:74730398-74733022:-	-0.088158	0.0297203
ENSG00000164347;SE:5:74738417-74738502:74738642-74739989:-	-0.0689552	0.0297203
ENSG00000164347;SE:5:74763766-74765035:74765152-74766938:-	-0.0751503	0.0297203
ENSG00000164587;AF:5:150447735-150449269:150449436:150447735-150449492:150449696:-	-0.197956	0.03996
ENSG00000164631;RI:7:6688433:6692487-6692602:6692703:-	0.173382	0.03996
ENSG00000164684;AF:8:80821615-80873544:80873665:80821615-80874571:80874781:-	0.0907159	0.0499501
ENSG00000164741;AF:8:13115657-13116146:13116244:13115657-13132944:13133474:-	0.185323	0.0474525
ENSG00000164741;SE:8:13100770-13102790:13102853-13110742:-	-0.137274	0.0474525
ENSG00000164897;AF:7:151082593-151082764:151083091:151082593-151083434:151083546:-	-0.14965	0.00749251
ENSG00000164897;AF:7:151082593-151083175:151083232:151082593-151083338:151083400:-	-0.139027	0.0124875
ENSG00000164897;AF:7:151082593-151083175:151083232:151082593-151083434:151083546:-	-0.222194	0.00749251
ENSG00000164919;AL:8:99878148:99878265-99887490:99885992:99886382-99887490:-	-0.421823	0
ENSG00000164924;AF:8:100925039-100948077:100948162:100925039-100951929:100952019:-	-0.11421	0.0228343
ENSG00000164924;AF:8:100948900-100950406:100950557:100948900-100951186:100951276:-	0.199177	0.021312
ENSG00000164924;AF:8:100948900-100950406:100950557:100948900-100953269:100953341:-	0.137522	0.015984
ENSG00000164924;AF:8:100948900-100950909:100950996:100948900-100951186:100951276:-	0.380946	0.015984
ENSG00000164924;AF:8:100948900-100950909:100950996:100948900-100951456:100951594:-	0.145367	0.0228343
ENSG00000164924;AF:8:100948900-100950909:100950996:100948900-100952850:100952993:-	0.156726	0.0228343
ENSG00000164924;AF:8:100948900-100950909:100950996:100948900-100953269:100953341:-	0.141463	0.0228343
ENSG00000164924;AF:8:100948900-100951186:100951276:100948900-100951456:100951595:-	-0.284679	0.0383616
ENSG00000164924;AF:8:100948900-100951186:100951276:100948900-100951929:100952619:-	-0.276937	0.031968
ENSG00000164924;SE:8:100925039-100948596:100948900-100951929:-	-0.0682366	0.0383616
ENSG00000164975;SE:9:15444706-15447095:15447244-15451320:+	-0.0656615	0.022977
ENSG00000164985;A3:9:15510329-15510817:15510326-15510817:-	0.0909094	0.011988
ENSG00000165006;AF:9:34179013:34179240-34220908:34220439:34220467-34220908:+	0.184854	0.013986
ENSG00000165006;AF:9:34179045:34179240-34220908:34220439:34220467-34220908:+	0.223353	0.013986
ENSG00000165113;AF:9:83817127-83817232:83817296:83817127-83817517:83817632:-	0.186173	0.04662
ENSG00000165113;AF:9:83817127-83817232:83817296:83817127-83817517:83817742:-	0.277214	0.044955
ENSG00000165113;SE:9:83753359-83768818:83768970-83780382:-	-0.153195	0.044955
ENSG00000165156;AF:8:123267386-123273750:123273997:123267386-123274122:123274484:-	-0.416672	0.020979
ENSG00000165156;AF:8:123267386-123274122:123274484:123267386-123275340:123275541:-	0.112821	0.04662
ENSG00000165156;AL:8:123249660:123250320-123267273:123255535:123256171-123267273:-	-0.490651	0.013986
ENSG00000165175;A3:X:38801487-38802535:38801487-38804310:+	-0.0512572	0.0499501
ENSG00000165175;AF:X:38801432:38801487-38804683:38803733:38804413-38804683:+	-0.176666	0.025974
ENSG00000165175;SE:X:38801487-38802535:38804413-38804683:+	0.159693	0.025974
ENSG00000165175;SE:X:38801487-38804310:38804413-38804683:+	0.0913637	0.025974
ENSG00000165264;SE:9:32553944-32558910:32558954-32570960:-	-0.086187	0.00824176
ENSG00000165264;SE:9:32558954-32570960:32571052-32572881:-	-0.0916108	0.00824176
ENSG00000165480;A5:13:21172681-21176348:21172681-21176375:-	0.120652	0.0404595
ENSG00000165637;AF:10:75210154:75210212-75211134:75210645:75210716-75211134:+	-0.152988	0.0191475
ENSG00000165637;AF:10:75210154:75210212-75211134:75210751:75210938-75211134:+	-0.072449	0.0191475
ENSG00000165637;AF:10:75210154:75210212-75211134:75210848:75210938-75211134:+	-0.110361	0.0344655
ENSG00000165637;AF:10:75210154:75210212-75211134:75210856:75210938-75211134:+	-0.14317	0.0191475
ENSG00000165704;AL:X:134498684-134500030:134500668:134498684-134520482:134520513:+	-0.0578205	0.038961
ENSG00000165792;A3:14:20990598-20992092:20990598-20992124:+	0.0870399	0.0314685
ENSG00000166012;A3:11:93733505-93734625:93733397-93734625:-	-0.100359	0.0162338
ENSG00000166012;A3:11:93733505-93734625:93733419-93734625:-	-0.239868	0.00649351
ENSG00000166012;SE:11:93737239-93738109:93738499-93739237:-	-0.077336	0.047619
ENSG00000166025;SE:11:94768560-94795011:94795160-94799390:+	0.0721912	0.0394605
ENSG00000166165;SE:14:103520311-103520469:103520592-103521263:-	0.0903693	0
ENSG00000166197;SE:10:102152530-102158049:102158214-102159193:+	0.212774	0.0314685
ENSG00000166266;SE:11:108033911-108046270:108046369-108049890:+	-0.112372	0.016983
ENSG00000166266;SE:11:108046369-108049890:108050066-108052660:+	-0.0688162	0.0324675
ENSG00000166441;A3:11:8683265-8683961:8683265-8684006:+	-0.0398986	0.01998
ENSG00000166441;A3:11:8684081-8684686:8684081-8684718:+	0.0450567	0.01998
ENSG00000166441;A3:11:8684081-8684686:8684081-8684823:+	0.0377174	0.031635
ENSG00000166483;AF:11:9573681:9574509-9575888:9574687:9575375-9575888:+	0.0863427	0.028971
ENSG00000166562;SE:18:59155807-59157608:59157665-59158632:+	-0.0517977	0.034965
ENSG00000166710;AF:15:44711509:44711613-44715423:44711927:44712020-44715423:+	-0.533242	0.00699301
ENSG00000166797;SE:15:64075537-64081102:64081151-64088687:-	-0.0576459	0.0499501
ENSG00000166886;SE:12:57093195-57093407:57093598-57094612:+	0.17533	0.0104895
ENSG00000167004;SE:15:43746706-43753824:43753902-43756649:+	-0.0896457	0.023976
ENSG00000167005;AF:16:56447989-56451087:56451351:56447989-56452150:56452199:-	0.111252	0.0124875
ENSG00000167005;AF:16:56447989-56451087:56451375:56447989-56452150:56452199:-	-0.0728659	0.0124875
ENSG00000167397;A3:16:31093482-31094557:31093421-31094557:-	-0.0981668	0.032967
ENSG00000167397;SE:16:31091342-31093312:31093482-31094557:-	-0.133714	0.032967
ENSG00000167460;AF:19:16076100:16076172-16086423:16081723:16082046-16086423:+	-0.373502	0.0404595
ENSG00000167461;A3:19:16128091-16129554:16128091-16129574:+	-0.0455905	0.0354645
ENSG00000167513;A5:16:88806674-88807051:88806638-88807051:+	-0.0499335	0.018981
ENSG00000167515;A3:16:88859972-88860893:88859972-88860911:+	-0.186356	0.0274725
ENSG00000167515;A3:16:88859972-88860893:88859972-88860914:+	-0.0709845	0.0384615
ENSG00000167515;AF:16:88856220:88856246-88858619:88857141:88857183-88858619:+	0.214415	0.0357143
ENSG00000167526;A3:16:89560712-89560940:89560712-89560954:+	0.0227252	0.035964
ENSG00000167526;A3:16:89560712-89560940:89560712-89561227:+	0.36591	0
ENSG00000167526;A3:16:89561063-89561227:89561063-89561596:+	0.0386779	0.034965
ENSG00000167526;A5:16:89561063-89561227:89560712-89561227:+	0.506445	0
ENSG00000167526;RI:16:89560940:89561063-89561227:89561368:+	-0.0753795	0.002997
ENSG00000167526;SE:16:89560712-89560940:89561063-89561227:+	0.124216	0.001998
ENSG00000167526;SE:16:89560712-89560954:89561063-89561227:+	0.0282471	0.034965
ENSG00000167721;SE:17:2325420-2329343:2329475-2330515:-	-0.107567	0.011988
ENSG00000167747;AF:19:50802257-50804467:50804558:50802257-50804572:50804594:-	0.159537	0.041958
ENSG00000167977;AF:16:2682540:2682800-2695935:2685614:2686301-2695935:+	0.181668	0.044955
ENSG00000167977;SE:16:2696043-2697906:2697997-2699821:+	-0.0868333	0.044955
ENSG00000167996;A3:11:61965112-61965369:61965105-61965369:-	-0.0769074	0.00599401
ENSG00000167996;RI:11:61967312:61967453-61967548:61967631:-	0.151773	0
ENSG00000168005;AL:11:63819002-63822589:63823261:63819002-63826928:63827718:+	-0.0616135	0.046953
ENSG00000168028;A3:3:39406764-39407603:39406764-39407621:+	0.0355058	0.0224775
ENSG00000168028;A5:3:39408739-39410754:39408724-39410754:+	0.0468223	0.014985
ENSG00000168036;A3:3:41239354-41239660:41239354-41239813:+	-0.104581	0
ENSG00000168036;A3:3:41239354-41239813:41239354-41239819:+	0.0472837	0.0463287
ENSG00000168036;A5:3:41199742-41224021:41199622-41224021:+	-0.215911	0.0433203
ENSG00000168036;AF:3:41198645:41198781-41224021:41199486:41199622-41224021:+	-0.356164	0.0183278
ENSG00000168036;AF:3:41198645:41198781-41224021:41199486:41199670-41224021:+	-0.182	0.0183278
ENSG00000168036;AF:3:41198645:41198781-41224021:41199500:41199670-41224021:+	-0.510637	0
ENSG00000168036;AF:3:41198645:41198781-41224021:41199505:41199670-41224021:+	-0.298945	0
ENSG00000168036;AF:3:41198645:41198781-41224021:41199525:41199670-41224021:+	-0.474816	0.0158841
ENSG00000168036;AF:3:41198645:41198781-41224021:41199538:41199670-41224021:+	-0.261609	0.0378193
ENSG00000168036;AF:3:41198645:41198781-41224021:41200112:41200381-41224021:+	-0.821453	0
ENSG00000168036;AF:3:41198679:41198781-41224021:41199538:41199670-41224021:+	0.299883	0.0297827
ENSG00000168036;AF:3:41199389:41199670-41224021:41200112:41200381-41224021:+	-0.331208	0.0183278
ENSG00000168036;AF:3:41199486:41199622-41224021:41200111:41200381-41224021:+	0.255829	0.035298
ENSG00000168036;AF:3:41199486:41199622-41224021:41200112:41200381-41224021:+	-0.297851	0.0378193
ENSG00000168036;AF:3:41199486:41199670-41224021:41200112:41200381-41224021:+	-0.134162	0.0448899
ENSG00000168036;AF:3:41199500:41199670-41224021:41200111:41200381-41224021:+	0.43937	0
ENSG00000168036;AF:3:41199505:41199670-41224021:41200111:41200381-41224021:+	0.229135	0.0297827
ENSG00000168036;AF:3:41199525:41199670-41224021:41200111:41200381-41224021:+	0.38491	0.0226916
ENSG00000168036;AF:3:41199525:41199670-41224021:41200112:41200381-41224021:+	-0.350358	0.035298
ENSG00000168036;AF:3:41199538:41199670-41224021:41200112:41200381-41224021:+	-0.411165	0.00882451
ENSG00000168036;AF:3:41199621:41199742-41224021:41200112:41200381-41224021:+	-0.605014	0
ENSG00000168036;RI:3:41239134:41239354-41239819:41239904:+	-0.185378	0.0378193
ENSG00000168036;SE:3:41224753-41224954:41224991-41225103:+	-0.318595	0
ENSG00000168036;SE:3:41234297-41235727:41235843-41236349:+	-0.461012	0
ENSG00000168061;AF:11:65040941:65041106-65043025:65041245:65041866-65043025:+	0.102652	0.041958
ENSG00000168061;SE:11:65041866-65043025:65043164-65044225:+	-0.122235	0.025974
ENSG00000168101;A5:16:4694308-4694958:4694238-4694958:+	0.153128	0.0164835
ENSG00000168116;A5:6:57046921-57047313:57046776-57047313:+	0.0940707	0.043956
ENSG00000168159;A5:1:228489056-228493053:228489052-228493053:+	-0.0849462	0.00374625
ENSG00000168159;AF:1:228487061:228487878-228488960:228488222:228488485-228488960:+	0.11988	0.00374625
ENSG00000168159;AF:1:228487489:228487878-228488960:228488222:228488485-228488960:+	0.0614091	0.00499501
ENSG00000168175;SE:14:55051803-55061680:55061701-55062618:+	-0.0628859	0.0292208
ENSG00000168175;SE:14:55063325-55063852:55063938-55064616:+	0.081251	0.0254745
ENSG00000168264;A5:1:234607852-234608447:234607852-234608495:-	-0.0978798	0.011988
ENSG00000168264;AF:1:234607852-234608034:234608094:234607852-234608447:234609525:-	0.0681258	0.011988
ENSG00000168275;AF:1:234373456:234373678-234374230:234373683:234373840-234374230:+	0.045925	0.022977
ENSG00000168275;AF:1:234373468:234373678-234374230:234373683:234373840-234374230:+	0.179163	0.000999001
ENSG00000168439;AF:11:64186225:64186270-64193078:64186303:64186521-64193078:+	0.200058	0.014985
ENSG00000168439;AF:11:64186234:64186270-64193078:64186303:64186521-64193078:+	0.143945	0.034965
ENSG00000168566;SE:6:7595101-7599673:7599680-7601336:+	0.0953662	0.02997
ENSG00000168883;AF:2:85602856:85603081-85619220:85616187:85616463-85619220:+	-0.393098	0.0184815
ENSG00000168917;A5:3:136819628-136854443:136819214-136854443:+	0.135647	0.030969
ENSG00000168994;AF:6:3738148-3738796:3738894:3738148-3751276:3752026:-	-0.189451	0.047952
ENSG00000169045;A3:5:179617110-179617514:179616958-179617514:-	-0.291028	0
ENSG00000169045;AL:5:179618205:179618323-179620892:179619101:179619407-179620892:-	0.139423	0.032967
ENSG00000169045;AL:5:179618205:179618323-179620892:179619301:179619407-179620892:-	0.229714	0
ENSG00000169045;AL:5:179618205:179618323-179620892:179619469:179620037-179620892:-	0.132821	0.0370879
ENSG00000169045;AL:5:179618208:179618323-179620892:179619301:179619407-179620892:-	0.375917	0.0123626
ENSG00000169045;SE:5:179616958-179617051:179617110-179617514:-	-0.0597058	0.0370879
ENSG00000169045;SE:5:179616958-179617060:179617110-179617514:-	-0.234615	0.0384615
ENSG00000169045;SE:5:179618323-179619269:179619360-179620892:-	-0.19418	0
ENSG00000169045;SE:5:179618323-179619269:179619407-179620892:-	-0.0756476	0.0197802
ENSG00000169223;A3:5:177332269-177334284:177332246-177334284:-	0.0406633	0.0352148
ENSG00000169223;A3:5:177337524-177337706:177337465-177337706:-	0.0408629	0.0352148
ENSG00000169230;A3:5:177304850-177305871:177304850-177305915:+	-0.0537143	0.032967
ENSG00000169504;SE:1:24745625-24793177:24793213-24797742:+	0.0384348	0.0499501
ENSG00000169567;SE:5:131159611-131160656:131160844-131162572:-	0.0735891	0.038961
ENSG00000169635;AF:22:21417404:21417560-21442759:21420636:21420757-21442759:+	-0.105129	0.0174825
ENSG00000169756;AF:2:108534456:108534594-108659605:108588311:108588425-108659605:+	0.238204	0.037962
ENSG00000169756;AF:2:108534456:108534594-108659605:108607161:108607255-108659605:+	0.398653	0.037962
ENSG00000169851;SE:4:30724596-30869022:30869087-30920153:+	-0.149372	0.02997
ENSG00000169957;AF:16:30526051-30526326:30526589:30526051-30526742:30526821:-	0.0374268	0.041958
ENSG00000169967;AF:2:127343194-127387452:127387932:127343194-127388248:127388465:-	0.156397	0.00949051
ENSG00000170089;AF:5:177832752:177832792-177876532:177875522:177875860-177876532:+	-0.0923874	0.044955
ENSG00000170100;A3:16:89217910-89220997:89217910-89221004:+	-0.242817	0.038961
ENSG00000170248;AF:3:33798623:33798937-33812072:33811063:33811191-33812072:+	0.176759	0.03996
ENSG00000170248;MX:3:33812126-33813559:33813628-33825187:33812126-33822035:33822082-33825187:+	-0.13126	0.041958
ENSG00000170248;SE:3:33813628-33821955:33822082-33825187:+	-0.0739126	0.041958
ENSG00000170248;SE:3:33828969-33835254:33835318-33836044:+	0.0983472	0.041958
ENSG00000170248;SE:3:33838327-33841897:33842074-33844112:+	-0.122524	0.03996
ENSG00000170266;AF:3:33072713-33096719:33096835:33072713-33097011:33097230:-	0.137075	0.017982
ENSG00000170471;A5:20:38473069-38488403:38472927-38488403:+	0.344908	0.00599401
ENSG00000170606;RI:5:133101759:133101809-133101811:133101878:+	-0.0485642	0.00949051
ENSG00000170734;SE:6:43576440-43582316:43582456-43583007:+	-0.0785429	0.037962
ENSG00000170836;AL:17:60656841-60656932:60656964:60656841-60662995:60666280:+	0.222277	0.003996
ENSG00000170846;A5:4:6674706-6674993:6674637-6674993:+	0.0822175	0.0344655
ENSG00000170889;RI:19:54206553:54206724-54207398:54207647:+	-0.399154	0.025974
ENSG00000171105;SE:19:7143090-7150497:7150532-7152726:-	0.115482	0.022977
ENSG00000171206;AF:10:102642310:102645187-102654653:102649212:102649278-102654653:+	0.343242	0.0291375
ENSG00000171206;AF:10:102644495:102645187-102654653:102649212:102649278-102654653:+	0.299051	0.02997
ENSG00000171206;AF:10:102645006:102645187-102654653:102649212:102649278-102654653:+	0.187913	0.02997
ENSG00000171206;AF:10:102645253:102645403-102654653:102649212:102649278-102654653:+	0.362898	0.0291375
ENSG00000171206;AF:10:102645697:102645821-102654653:102649212:102649278-102654653:+	0.392716	0.0291375
ENSG00000171302;MX:17:78997963-78998148:78998286-79009664:78997963-79000100:79000270-79009664:-	0.420131	0.021978
ENSG00000171425;AF:19:55643547:55643774-55644553:55643810:55643840-55644553:+	0.193725	0.002997
ENSG00000171490;AF:16:11850418-11851008:11851045:11850418-11851102:11851232:-	-0.335082	0.00799201
ENSG00000171490;AF:16:11850418-11851008:11851045:11850418-11851408:11851508:-	-0.211381	0.023976
ENSG00000171490;AF:16:11850418-11851008:11851045:11850418-11851408:11851519:-	-0.158118	0.015984
ENSG00000171490;AF:16:11850418-11851008:11851045:11850418-11851408:11851544:-	-0.055616	0.0499501
ENSG00000171490;AF:16:11850418-11851008:11851045:11850418-11851408:11851585:-	-0.0970435	0.027972
ENSG00000171490;AF:16:11850418-11851102:11851232:11850418-11851408:11851516:-	0.270515	0.023976
ENSG00000171490;AF:16:11850418-11851102:11851232:11850418-11851408:11851519:-	0.0690628	0.0499501
ENSG00000171490;AF:16:11850418-11851102:11851232:11850418-11851408:11851585:-	0.098007	0.023976
ENSG00000171497;A3:4:158715684-158717012:158715668-158717012:-	-0.0428683	0.0499501
ENSG00000171681;AF:12:14365688:14365827-14423909:14385064:14385400-14423909:+	0.540504	0.0184815
ENSG00000171763;SE:15:45410530-45414571:45414780-45415587:+	0.114373	0.041958
ENSG00000171853;AL:2:3457693-3457795:3458181:3457693-3460263:3460303:+	0.38993	0.044955
ENSG00000171861;SE:17:782692-783083:783327-787965:+	-0.062972	0.024975
ENSG00000171863;A3:2:3575888-3576559:3575888-3576610:+	0.298731	0
ENSG00000172071;AF:2:88613853-88624746:88624929:88613853-88626967:88627576:-	-0.120305	0.042957
ENSG00000172115;A3:7:25124844-25125200:25124815-25125200:-	-0.0628606	0.00999001
ENSG00000172115;SE:7:25124127-25124690:25124815-25125200:-	0.106147	0.00999001
ENSG00000172167;A3:8:120461255-120463687:120461255-120463692:+	0.100574	0.025974
ENSG00000172239;AF:5:43555999-43556582:43557053:43555999-43557701:43557734:-	0.288726	0.00799201
ENSG00000172354;A5:7:100673923-100676177:100673610-100676177:+	0.496526	0
ENSG00000172466;AF:18:35340733-35343744:35343932:35340733-35344360:35344456:-	0.182458	0.002997
ENSG00000172466;AF:18:35340733-35343744:35343932:35340733-35344370:35344456:-	0.110108	0.002997
ENSG00000172775;AF:16:57173869-57178502:57178557:57173869-57186031:57186116:-	-0.203549	0.0494505
ENSG00000172845;AF:2:173956232-173963761:173964219:173956232-173964405:173964553:-	0.119033	0.0454545
ENSG00000172845;SE:2:173956232-173963761:173963883-173964405:-	0.149752	0.0454545
ENSG00000173163;AF:2:61888724:61888842-62000701:61905647:61905858-62000701:+	0.0839795	0.025974
ENSG00000173207;AF:1:154974653:154974912-154977987:154975032:154975104-154977987:+	-0.111776	0.0194805
ENSG00000173207;AF:1:154974653:154974912-154977987:154975531:154975624-154977987:+	-0.183494	0.00599401
ENSG00000173207;AF:1:154974683:154974804-154977987:154975032:154975104-154977987:+	-0.16599	0.0194805
ENSG00000173207;AF:1:154974683:154974804-154977987:154975531:154975624-154977987:+	-0.229357	0.00599401
ENSG00000173207;AF:1:154974699:154974804-154977987:154975531:154975624-154977987:+	-0.0498148	0.035964
ENSG00000173418;SE:20:20017449-20022456:20022480-20025669:+	-0.156061	0.015984
ENSG00000173436;MX:1:19597109-19597834:19597853-19622100:19597109-19617258:19617336-19622100:+	0.138801	0.012987
ENSG00000173436;SE:1:19597109-19597834:19597853-19622100:+	0.185394	0.012987
ENSG00000173451;AF:12:71663009:71664580-71674203:71665627:71665734-71674203:+	-0.146982	0.047952
ENSG00000173457;AF:11:64245287-64246054:64246193:64245287-64246416:64246941:-	-0.0367894	0.0254745
ENSG00000173621;AF:11:66856647:66856864-66857735:66857118:66857296-66857735:+	-0.107572	0.0494505
ENSG00000173674;SE:X:20135841-20138539:20138622-20141625:-	-0.0643722	0.00849151
ENSG00000173726;SE:1:235113910-235119339:235119406-235119818:-	0.0377221	0.017982
ENSG00000173801;RI:17:41754604:41755432-41755730:41755895:-	-0.161329	0.01998
ENSG00000173812;A3:17:41689069-41689778:41689069-41690088:+	0.0785399	0.00749251
ENSG00000173812;AF:17:41688901:41689069-41690088:41689903:41689941-41690088:+	-0.0469392	0.0333
ENSG00000173812;RI:17:41689778:41689941-41690088:41690189:+	0.0336588	0.034965
ENSG00000173812;SE:17:41689069-41689778:41689941-41690088:+	0.0826551	0.00749251
ENSG00000173848;A3:10:5452525-5452825:5452525-5452858:+	0.0797755	0.00849151
ENSG00000173852;AF:7:35018596-35037097:35037525:35018596-35037818:35038041:-	0.222978	0.00999001
ENSG00000173852;AF:7:35018596-35037818:35038041:35018596-35038172:35038271:-	-0.193785	0.00749251
ENSG00000173933;A5:11:66638893-66639700:66638752-66639700:+	0.0961787	0.0164835
ENSG00000174574;MX:1:38991600-38998171:38998311-39003347:38991600-39000972:39001106-39003347:+	0.0952722	0.0224775
ENSG00000174574;MX:1:38998311-39000972:39001106-39004045:38998311-39003347:39003418-39004045:+	0.205919	0.0224775
ENSG00000174574;SE:1:38998311-39000972:39001106-39003347:+	-0.0485382	0.0287213
ENSG00000174574;SE:1:39001106-39003347:39003418-39004045:+	-0.0573757	0.0241425
ENSG00000174669;A3:11:66369199-66369369:66369131-66369369:-	0.199382	0.015984
ENSG00000174695;AF:5:83057154-83061877:83061975:83057154-83077321:83077424:-	-0.138414	0.00999001
ENSG00000174748;AF:3:23916979:23917095-23917850:23917139:23917173-23917850:+	0.402264	0.0464535
ENSG00000174748;AF:3:23916979:23917095-23917850:23917299:23917444-23917850:+	0.322991	0.0464535
ENSG00000174775;AF:11:534375-534518:534587:534375-535257:535339:-	0.0946801	0.0374625
ENSG00000174775;AF:11:534375-535257:535339:534375-535416:535538:-	-0.117827	0.01998
ENSG00000174775;AF:11:534375-535257:535339:534375-535416:535550:-	-0.171257	0.014985
ENSG00000174775;RI:11:532242:532522-532631:532755:-	-0.106386	0.01998
ENSG00000174780;SE:4:56478649-56483139:56483270-56484736:+	-0.0517095	0.030969
ENSG00000174996;A3:11:66257871-66258547:66257871-66258584:+	0.1425	0.041958
ENSG00000175029;MX:10:125039155-125110990:125111093-125160827:125039155-125160319:125160520-125160827:-	-0.268388	0.032967
ENSG00000175061;A3:17:16439414-16439581:16439414-16440185:+	0.0612811	0.0371628
ENSG00000175061;AL:17:16440253-16441074:16441209:16440253-16441368:16442023:+	0.140945	0
ENSG00000175061;AL:17:16441130-16441368:16442028:16441130-16470302:16470371:+	-0.0931282	0.0371628
ENSG00000175061;RI:17:16439327:16439414-16440185:16440253:+	0.0704117	0.020646
ENSG00000175061;RI:17:16439581:16439703-16440185:16440253:+	0.14046	0
ENSG00000175093;SE:3:141066798-141132189:141132310-141147142:+	-0.207709	0.00749251
ENSG00000175166;SE:3:184301658-184301847:184302071-184302370:+	-0.0978237	0.017982
ENSG00000175581;AF:11:73787930:73787992-73825708:73808308:73808350-73825708:+	0.373558	0.025974
ENSG00000175643;A5:16:11345766-11350642:11345543-11350642:+	0.078304	0.0474525
ENSG00000175756;A5:1:1374790-1374997:1374790-1375075:-	0.225011	0
ENSG00000175756;A5:1:1374790-1375075:1374790-1375154:-	-0.194221	0
ENSG00000176108;AF:17:80991598:80991673-80994581:80991841:80991981-80994581:+	-0.0860138	0.041958
ENSG00000176108;AL:17:80998420-80999098:80999145:80998420-81009390:81009517:+	-0.225518	0.041958
ENSG00000176171;AL:10:131966455:131968569-131970638:131969650:131970011-131970638:-	-0.0605061	0.0384615
ENSG00000176715;A5:16:89093996-89100662:89093992-89100662:+	-0.157767	0.034965
ENSG00000176788;AF:5:17216823:17216897-17275208:17217560:17217810-17275208:+	-0.201958	0.0014985
ENSG00000176894;SE:12:132690376-132701250:132701369-132704619:+	-0.249037	0.025974
ENSG00000176953;AF:16:28950807:28950834-28952132:28951007:28951398-28952132:+	-0.274743	0.011988
ENSG00000177156;A3:11:756002-758950:756002-759009:+	-0.0646633	0.023976
ENSG00000177425;AF:12:79690391-79690556:79690581:79690391-79690872:79691097:-	0.223976	0.00499501
ENSG00000177565;AF:3:177098541-177099405:177099447:177098541-177197121:177197227:-	-0.424696	0.026973
ENSG00000177565;AF:3:177098541-177196340:177196478:177098541-177197121:177197227:-	-0.35783	0.026973
ENSG00000177600;A5:11:810357-811597:810321-811597:+	0.0400208	0.041958
ENSG00000177663;SE:22:17085229-17097062:17097086-17097797:+	-0.136606	0.038961
ENSG00000177889;SE:12:93410079-93410734:93410874-93411053:-	-0.0550371	0.035964
ENSG00000177917;A5:2:152719024-152720533:152717995-152720533:+	0.113323	0.021978
ENSG00000177917;AF:2:152717893:152717995-152720533:152718919:152719024-152720533:+	-0.196437	0.021978
ENSG00000177917;SE:2:152720586-152732531:152732580-152734994:+	0.0805634	0.021978
ENSG00000178057;AF:3:49020459:49020570-49022346:49022121:49022221-49022346:+	-0.0919276	0.003996
ENSG00000178081;SE:15:30110426-30116892:30116938-30127685:+	-0.345759	0.017982
ENSG00000178585;AF:1:9877989-9878140:9878176:9877989-9910095:9910336:-	-0.139912	0.045954
ENSG00000178691;SE:17:31940486-31947617:31947685-31966147:+	-0.0871577	0.0164835
ENSG00000178741;AF:15:74929232-74937688:74937776:74929232-74937915:74938066:-	-0.115422	0
ENSG00000178951;AF:19:4055247-4065430:4065732:4055247-4066682:4066945:-	0.181762	0.0344655
ENSG00000178952;SE:16:28845055-28845314:28845480-28845912:-	-0.0452879	0.012987
ENSG00000178996;A5:5:54519726-54543179:54519573-54543179:+	0.125792	0.014985
ENSG00000179134;A3:19:39383291-39383499:39383291-39383708:+	-0.124242	0.0297203
ENSG00000179134;AL:19:39357089-39359905:39360148:39357089-39369655:39370115:+	-0.264246	0.0297203
ENSG00000179195;A3:12:123974020-123988043:123974020-123988046:+	-0.0581493	0.0367965
ENSG00000179195;A5:12:123973352-123973886:123973303-123973886:+	-0.0617273	0.0367965
ENSG00000179195;AF:12:123971845:123971881-123973886:123973212:123973303-123973886:+	0.161923	0.0243506
ENSG00000179195;AF:12:123971845:123971881-123973886:123973215:123973352-123973886:+	0.21573	0.0243506
ENSG00000179195;AF:12:123971845:123971881-123973886:123973273:123973303-123973886:+	0.280264	0.0243506
ENSG00000179195;AF:12:123971845:123971881-123973886:123973295:123973352-123973886:+	0.124656	0.0243506
ENSG00000179348;A3:3:128481944-128483860:128481902-128483860:-	-0.0913167	0.0262238
ENSG00000179348;AF:3:128487076-128487711:128487916:128487076-128492899:128493185:-	0.148033	0.0174825
ENSG00000179361;A3:15:74591814-74593135:74591814-74593138:+	-0.0638533	0.03996
ENSG00000179456;AF:1:244048939:244048993-244053788:244051283:244051444-244053788:+	0.0539554	0.047952
ENSG00000179965;AL:16:30408194-30413587:30414609:30408194-30417555:30418594:+	-0.209693	0.02997
ENSG00000181026;A5:15:88621807-88626146:88621797-88626146:+	0.167808	0.047952
ENSG00000181192;SE:10:12084751-12087535:12087729-12088986:+	-0.122812	0.020979
ENSG00000181625;SE:16:29455449-29455544:29455885-29457632:+	0.157416	0.00899101
ENSG00000181744;AF:3:143971798:143972989-143985543:143973608:143973705-143985543:+	0.220879	0.017982
ENSG00000181744;AF:3:143973090:143973255-143985543:143973608:143973705-143985543:+	0.254395	0.017982
ENSG00000182004;A5:1:203862222-203863663:203861743-203863663:+	0.0519242	0.02997
ENSG00000182004;A5:1:203862222-203863663:203861955-203863663:+	0.0763929	0.035964
ENSG00000182004;AF:1:203861609:203861743-203863663:203861850:203861955-203863663:+	-0.0500244	0.02997
ENSG00000182004;RI:1:203861603:203861743-203862182:203862222:+	0.0459717	0.035964
ENSG00000182004;SE:1:203861743-203862182:203862222-203863663:+	0.0767995	0.0174825
ENSG00000182180;A3:10:73250991-73251763:73249318-73251763:-	-0.0834973	0.0227273
ENSG00000182180;AL:10:73248938:73249318-73251763:73250744:73250991-73251763:-	0.0772578	0.0227273
ENSG00000182378;AF:X:276353:276394-284167:283465:283488-284167:+	-0.221575	0
ENSG00000182378;AF:X:281192:281684-284167:283465:283488-284167:+	-0.173281	0.0314685
ENSG00000182378;AF:X:281462:281684-284167:283465:283488-284167:+	-0.159604	0.0314685
ENSG00000182512;AF:14:95533503:95533803-95543947:95534593:95535384-95543947:+	-0.0769606	0.016983
ENSG00000182704;AF:11:76782313:76782433-76795609:76783239:76783404-76795609:+	-0.249817	0.03996
ENSG00000182827;SE:1:226154833-226159184:226159358-226161531:-	-0.0933277	0.0044955
ENSG00000182899;A3:3:197950221-197950713:197950221-197950732:+	0.648839	0
ENSG00000182899;A5:3:197950299-197950936:197950221-197950936:+	-0.0375272	0.0311688
ENSG00000182899;A5:3:197951328-197954003:197951311-197954003:+	0.0327236	0.0311688
ENSG00000182899;AF:3:197949980:197950221-197950936:197950557:197950759-197950936:+	-0.100406	0.0487013
ENSG00000182899;AF:3:197950190:197950221-197950936:197950557:197950759-197950936:+	-0.0539512	0.0487013
ENSG00000182899;AF:3:197950193:197950221-197950936:197950557:197950759-197950936:+	0.121881	0.0311688
ENSG00000182899;MX:3:197950221-197950713:197950883-197951159:197950221-197950936:197950978-197951159:+	0.0293643	0.0487013
ENSG00000182899;MX:3:197951311-197952540:197952625-197954003:197951311-197953488:197953660-197954003:+	0.412394	0
ENSG00000182944;AF:22:29268018:29268349-29272216:29269223:29269662-29272216:+	-0.311971	0.017982
ENSG00000182944;AF:22:29268282:29268349-29272216:29269223:29269662-29272216:+	-0.150335	0.017982
ENSG00000182944;AF:22:29268291:29268349-29272216:29269223:29269662-29272216:+	-0.269757	0
ENSG00000182985;AF:11:115240420-115256832:115256891:115240420-115504271:115504389:-	-0.470478	0.011988
ENSG00000183010;MX:17:81933376-81934326:81934489-81934926:81933376-81934653:81934745-81934926:-	-0.112317	0.0362138
ENSG00000183010;SE:17:81933376-81934653:81934745-81934926:-	0.0963902	0.0362138
ENSG00000183054;A3:2:110546697-110546845:110546677-110546845:-	0.12875	0.016983
ENSG00000183054;A3:2:110549602-110551724:110549457-110551724:-	-0.12875	0.016983
ENSG00000183054;SE:2:110558047-110562612:110562757-110563103:-	-0.12875	0.016983
ENSG00000183054;SE:2:110568075-110569657:110569724-110576953:-	-0.102956	0.0427073
ENSG00000183207;A3:19:49003334-49004207:49003334-49004277:+	-0.102372	0
ENSG00000183207;A5:19:49009882-49009973:49009871-49009973:+	-0.0516959	0.0374625
ENSG00000183207;SE:19:49014603-49015021:49015150-49015572:+	-0.0446282	0.04662
ENSG00000183576;AF:14:99465813-99478739:99478769:99465813-99480728:99480788:-	0.118446	0.01332
ENSG00000183576;AF:14:99465813-99478739:99478769:99465813-99480728:99480879:-	0.0977225	0.01332
ENSG00000183576;SE:14:99459185-99461192:99461340-99463486:-	-0.0831775	0.01332
ENSG00000183741;A3:22:38867201-38871480:38867147-38871480:-	-0.0427458	0.0344655
ENSG00000183864;A5:22:41437407-41446375:41437407-41446379:-	0.0599965	0.025974
ENSG00000184007;AF:1:31919658-31937778:31937818:31919658-31937987:31938379:-	-0.0978734	0.022977
ENSG00000184007;AF:1:31919658-31937987:31938379:31919658-31942529:31942576:-	0.151502	0.022977
ENSG00000184007;AL:1:31913003:31913023-31915895:31913832:31913843-31915895:-	0.321886	0.0114885
ENSG00000184076;A5:22:29767607-29769678:29767548-29769678:+	0.034035	0.021978
ENSG00000184110;A3:16:28714098-28714321:28714098-28714351:+	-0.0700472	0.0124875
ENSG00000184110;AF:16:28688558:28688828-28711657:28711363:28711518-28711657:+	0.273333	0.0124875
ENSG00000184110;AF:16:28688558:28688828-28711657:28711463:28711567-28711657:+	-0.135838	0.021645
ENSG00000184203;MX:3:195519185-195523692:195523786-195529794:195519185-195524819:195524896-195529794:-	0.213666	0.001998
ENSG00000184203;SE:3:195523786-195524819:195524896-195529794:-	-0.224746	0.001998
ENSG00000184304;SE:14:29638904-29656476:29656499-29663699:-	0.146245	0.033966
ENSG00000184402;A5:20:62158942-62159877:62158748-62159877:+	0.123396	0.0444555
ENSG00000184402;SE:20:62143889-62154281:62154465-62158672:+	0.123396	0.0444555
ENSG00000184575;A5:12:64425182-64425338:64425138-64425338:+	-0.0633604	0.033966
ENSG00000184986;AF:14:105526603:105526653-105528722:105528624:105528661-105528722:+	0.70993	0
ENSG00000184986;AF:14:105527105:105527438-105528722:105528624:105528661-105528722:+	0.440213	0.0024975
ENSG00000185088;SE:15:63156521-63156787:63156973-63157400:-	-0.143174	0.0314685
ENSG00000185201;AL:11:308438-309013:309392:308438-314922:315272:+	0.230556	0.0412088
ENSG00000185201;AL:11:308438-309013:309395:308438-314922:315272:+	0.145068	0.0412088
ENSG00000185252;A5:22:20394662-20395333:20394334-20395333:+	0.385144	0.01998
ENSG00000185475;SE:11:62789426-62789601:62789679-62789886:+	-0.0830276	0.0424575
ENSG00000185686;AF:22:22557580-22558971:22559143:22557580-22559175:22559288:-	-0.161051	0.0314685
ENSG00000185686;AF:22:22557580-22558971:22559143:22557580-22559175:22559340:-	-0.111732	0.0314685
ENSG00000185722;A3:17:4182352-4183398:4182349-4183398:-	0.149374	0.017982
ENSG00000185803;A5:8:144359065-144359184:144358610-144359184:+	0.157803	0.0254745
ENSG00000185829;AL:17:46528685:46528859-46570759:46552533:46552690-46570759:-	0.244259	0.0362138
ENSG00000185829;AL:17:46528685:46528859-46570759:46554044:46557630-46570759:-	0.149927	0.034965
ENSG00000185885;AF:11:313853:314356-314922:314418:314456-314922:+	-0.0755641	0.0424575
ENSG00000185900;SE:8:43097615-43102505:43102600-43103528:+	-0.058965	0.036963
ENSG00000186010;A5:19:19527372-19527701:19527352-19527701:+	0.0654347	0.025974
ENSG00000186312;AF:X:15674932:15674968-15688661:15675546:15675572-15688661:+	-0.155869	0.0324675
ENSG00000186312;AL:X:15693058-15697240:15697751:15693058-15702782:15703724:+	-0.155869	0.0324675
ENSG00000186416;SE:X:119592513-119603462:119603559-119605731:-	-0.15021	0.0024975
ENSG00000186432;SE:3:160508269-160509800:160509871-160514077:-	-0.0402811	0.0454545
ENSG00000186468;AF:5:82277852-82277931:82278143:82277852-82278320:82278355:-	-0.21986	0.044955
ENSG00000187605;AF:2:73986404:73986706-74003110:74002713:74002801-74003110:+	-0.133886	0.037962
ENSG00000187840;AF:8:38030341:38030718-38057081:38047339:38047391-38057081:+	0.11459	0.000499501
ENSG00000187953;SE:7:6730301-6730634:6730727-6731897:+	-0.116086	0.024975
ENSG00000188130;SE:22:50256646-50256788:50256964-50257082:-	0.152798	0.015984
ENSG00000188130;SE:22:50256646-50256935:50256964-50257082:-	0.105414	0.037962
ENSG00000188846;A3:3:40461661-40461939:40461661-40461941:+	-0.0398926	0.024975
ENSG00000188846;A5:3:40457474-40457890:40457363-40457890:+	-0.0477288	0.024975
ENSG00000189043;AF:7:10938896-10939508:10939834:10938896-10940016:10940256:-	0.055577	0.043956
ENSG00000189091;A5:16:70524055-70526587:70523928-70526587:+	0.0732705	0.0332168
ENSG00000189091;SE:16:70523928-70526587:70526726-70528873:+	-0.0411939	0.039627
ENSG00000189091;SE:16:70548442-70550650:70550678-70554446:+	0.0741406	0.027972
ENSG00000189159;A5:17:75146684-75147520:75146684-75147556:-	0.0665429	0.035964
ENSG00000189159;AF:17:75148671-75153770:75153826:75148671-75154342:75154512:-	-0.07241	0.035964
ENSG00000189308;A5:4:82984876-83010484:82984876-83010747:-	0.345639	0.0274725
ENSG00000189308;AF:4:82984876-83010484:83010731:82984876-83010747:83010823:-	0.452499	0.0187313
ENSG00000189308;AF:4:82984876-83010484:83010731:82984876-83012792:83012926:-	0.160257	0.02997
ENSG00000189308;AF:4:82984876-83010747:83010823:82984876-83012792:83012887:-	-0.421074	0.0187313
ENSG00000189308;AF:4:82984876-83010747:83010823:82984876-83012792:83012926:-	-0.183865	0.02997
ENSG00000189339;AL:1:1659529:1660111-1668327:1661478:1666019-1668327:-	0.326748	0.010989
ENSG00000189339;SE:1:1676846-1690976:1691393-1692449:-	-0.192261	0.010989
ENSG00000189376;A5:8:123226632-123231300:123226632-123231722:-	-0.0916081	0.041958
ENSG00000189376;AL:8:123220195:123220297-123226500:123226360:123226418-123226500:-	0.194158	0.041958
ENSG00000189403;AF:13:30463694-30464161:30464310:30463694-30465073:30465242:-	-0.0418229	0.048951
ENSG00000189403;AF:13:30463694-30464161:30464310:30463694-30465796:30465938:-	-0.0512962	0.032634
ENSG00000189403;AF:13:30463694-30464161:30464310:30463694-30616671:30617597:-	-0.0847408	0.032634
ENSG00000189403;AF:13:30463694-30465796:30465965:30463694-30616671:30617597:-	-0.234898	0.032634
ENSG00000196110;SE:19:9302504-9305072:9305124-9309350:-	-0.162173	0.0384615
ENSG00000196262;SE:7:44796793-44798748:44798814-44799247:+	-0.0308239	0.048951
ENSG00000196262;SE:7:44799874-44800424:44800543-44801287:+	0.0581209	0.0174825
ENSG00000196305;A5:9:92289426-92293441:92289426-92293611:-	-0.0350951	0.034632
ENSG00000196305;RI:9:92210345:92210871-92210873:92210889:-	0.141985	0.003996
ENSG00000196305;SE:9:92287910-92288126:92288282-92289301:-	-0.0548126	0.017982
ENSG00000196419;A3:22:41628230-41636113:41628230-41636236:+	-0.0505383	0.00974026
ENSG00000196419;AF:22:41621119:41621345-41621990:41621461:41621591-41621990:+	-0.0458168	0.00974026
ENSG00000196419;AF:22:41621285:41621345-41621990:41621461:41621591-41621990:+	0.105755	0
ENSG00000196419;AF:22:41621295:41621345-41621990:41621461:41621591-41621990:+	0.0475734	0.00974026
ENSG00000196419;SE:22:41622086-41628118:41628230-41636113:+	-0.0219834	0.0395604
ENSG00000196497;A3:14:24188423-24188552:24188391-24188552:-	0.19739	0
ENSG00000196526;SE:4:7778876-7781376:7781627-7786194:-	0.113519	0.045954
ENSG00000196576;A5:22:50290597-50294719:50290597-50294726:-	-0.103371	0.034965
ENSG00000196576;AF:22:50294778-50301347:50301462:50294778-50307553:50307603:-	-0.221461	0.034965
ENSG00000196636;AL:7:97117897-97142673:97142835:97117897-97181012:97181763:+	0.129691	0.0314685
ENSG00000196756;SE:20:38421098-38422092:38422241-38426419:-	0.110668	0.0494505
ENSG00000196793;SE:10:43558171-43567899:43568021-43574540:-	0.165932	0.034965
ENSG00000196793;SE:10:43568021-43573637:43573677-43574540:-	-0.174796	0.034965
ENSG00000196924;SE:X:154355072-154357251:154357274-154357434:-	0.064798	0.0324675
ENSG00000197063;AF:17:81923214-81923353:81923532:81923214-81927528:81927714:-	0.162271	0.00499501
ENSG00000197312;MX:1:15633565-15633798:15633879-15643522:15633565-15638307:15638434-15643522:+	0.11932	0.03996
ENSG00000197498;A3:6:110985138-110988988:110985138-110989028:+	0.0898768	0.00999001
ENSG00000197498;AF:6:110982050:110982129-110985006:110982316:110982503-110985006:+	-0.122592	0.0241425
ENSG00000197498;SE:6:110985138-110988988:110989065-110991747:+	0.205901	0.00999001
ENSG00000197714;AF:19:57280051:57280124-57284551:57281887:57281967-57284551:+	-0.0764871	0.0382118
ENSG00000197714;AF:19:57280485:57280836-57284551:57281887:57281967-57284551:+	-0.0752414	0.0382118
ENSG00000197746;SE:10:71822007-71823888:71823896-71825837:-	0.0370074	0.045954
ENSG00000197774;RI:16:1775041:1775132-1775315:1775408:+	-0.20468	0.023976
ENSG00000197961;SE:19:9567109-9567648:9567705-9568095:-	-0.0500392	0.026973
ENSG00000197961;SE:19:9569082-9584186:9584348-9584461:-	-0.0500392	0.026973
ENSG00000197976;SE:X:1599432-1600138:1600207-1600659:+	0.0653699	0.026973
ENSG00000197982;A5:1:37808439-37808531:37808306-37808531:+	-0.180165	0.0014985
ENSG00000198146;SE:15:34983490-34987557:34987673-34988116:-	-0.0591455	0.0444555
ENSG00000198189;AF:4:87372815-87373215:87373278:87372815-87374361:87374414:-	0.289974	0.026973
ENSG00000198189;SE:4:87372815-87374699:87374830-87382255:-	-0.069032	0.026973
ENSG00000198242;AF:17:28719393:28720030-28720707:28720079:28720213-28720707:+	-0.195813	0
ENSG00000198242;AF:17:28719393:28720030-28720707:28720244:28720430-28720707:+	-0.0920276	0.00799201
ENSG00000198242;AF:17:28719991:28720030-28720707:28720079:28720213-28720707:+	-0.0405811	0.0492365
ENSG00000198242;AF:17:28719991:28720030-28720707:28720244:28720430-28720707:+	0.0688497	0.014985
ENSG00000198242;AF:17:28719991:28720030-28720707:28720299:28720328-28720707:+	0.0613021	0.00799201
ENSG00000198242;AF:17:28720079:28720213-28720707:28720244:28720430-28720707:+	0.112663	0.00749251
ENSG00000198242;AF:17:28720079:28720213-28720707:28720299:28720328-28720707:+	0.0599454	0.00799201
ENSG00000198380;SE:2:69350183-69354259:69354312-69354489:-	0.0967428	0.016983
ENSG00000198380;SE:2:69370108-69371310:69371472-69374006:-	0.12893	0.016983
ENSG00000198492;A5:1:28737682-28738259:28737147-28738259:+	0.467653	0.003996
ENSG00000198492;A5:1:28737829-28738259:28737797-28738259:+	0.137379	0.034632
ENSG00000198492;AF:1:28736940:28737147-28738259:28737750:28737797-28738259:+	-0.275206	0.00532801
ENSG00000198492;AF:1:28736940:28737147-28738259:28737750:28737829-28738259:+	-0.442368	0.003996
ENSG00000198492;AF:1:28736950:28737682-28738259:28737750:28737797-28738259:+	0.186195	0.0183816
ENSG00000198492;SE:1:28737147-28737658:28737682-28738259:+	0.0988395	0.010989
ENSG00000198563;AF:6:31540664-31541396:31541484:31540664-31541950:31542003:-	-0.0825999	0.047619
ENSG00000198563;AF:6:31540664-31541396:31541484:31540664-31541950:31542448:-	-0.0990073	0.047619
ENSG00000198563;AF:6:31540664-31541833:31541937:31540664-31541950:31542448:-	-0.197431	0.025974
ENSG00000198668;AF:14:90397032:90397233-90400065:90398262:90398488-90400065:+	0.223895	0.0324675
ENSG00000198700;SE:1:201829372-201834954:201835064-201847279:+	0.0617874	0.041958
ENSG00000198730;SE:11:10760321-10761947:10762054-10763431:+	-0.0902922	0.0124875
ENSG00000198732;A3:14:70023447-70030242:70023447-70030245:+	0.099742	0.032967
ENSG00000198816;AF:19:7515292:7515406-7519205:7516118:7516249-7519205:+	-0.190816	0.001998
ENSG00000198843;A5:3:150603686-150622385:150603499-150622385:+	0.0868436	0.02997
ENSG00000198843;AF:3:150602875:150603004-150622385:150603336:150603686-150622385:+	-0.0957266	0.02997
ENSG00000203288;AL:1:151791245-151791435:151791545:151791245-151793815:151794402:+	0.220611	0.015984
ENSG00000203814;AL:1:149782689:149783260-149811947:149803602:149803961-149811947:-	-0.151953	0
ENSG00000203950;A3:X:135051476-135051917:135051368-135051917:-	0.0822429	0.027972
ENSG00000203950;A3:X:135051519-135051917:135051368-135051917:-	-0.164918	0.0044955
ENSG00000203950;A3:X:135051519-135051917:135051476-135051917:-	-0.375111	0
ENSG00000204178;A3:1:25458892-25484116:25458892-25484127:+	-0.0722164	0.042957
ENSG00000204381;A5:11:111557647-111560095:111557643-111560095:+	0.12256	0.020979
ENSG00000204381;SE:11:111540928-111541562:111541585-111543923:+	-0.141714	0.020979
ENSG00000204387;SE:6:31835451-31836295:31836517-31837236:+	0.11702	0.047952
ENSG00000204392;MX:6:31798049-31798477:31798507-31806755:31798049-31806075:31806142-31806755:-	-0.135295	0.0337163
ENSG00000204392;SE:6:31798507-31806075:31806142-31806755:-	0.13429	0.017982
ENSG00000204394;A5:6:31782177-31782285:31782177-31782402:-	0.0797804	0.0474525
ENSG00000204469;A3:6:31620858-31622690:31620858-31622727:+	-0.0824414	0.01998
ENSG00000204568;A3:6:30619601-30619681:30619601-30619709:+	0.0627958	0.011988
ENSG00000204569;AF:6:30616998-30617224:30617244:30616998-30618558:30618612:-	-0.0741309	0.010989
ENSG00000204569;SE:6:30609955-30614549:30614602-30616478:-	0.0779809	0.00799201
ENSG00000204628;AF:5:181242345-181242554:181243370:181242345-181243692:181243903:-	-0.0952296	0.033966
ENSG00000204628;AF:5:181242345-181243680:181243904:181242345-181247124:181247576:-	0.192377	0.0212288
ENSG00000204628;AF:5:181242345-181243692:181243903:181242345-181247124:181247576:-	0.117833	0.0212288
ENSG00000204628;AF:5:181242345-181243692:181243914:181242345-181247124:181247576:-	0.161351	0.0353813
ENSG00000204628;RI:5:181241492:181241639-181242286:181242345:-	-0.160908	0.0212288
ENSG00000204628;SE:5:181237042-181238099:181238239-181239067:-	0.0926685	0
ENSG00000204856;A5:12:110486458-110486534:110486454-110486534:+	-0.0953334	0.023976
ENSG00000204859;A3:1:6587291-6587478:6587291-6587515:+	-0.131895	0.0174825
ENSG00000204859;SE:1:6580136-6580541:6581299-6582058:+	-0.172309	0.01998
ENSG00000205060;SE:7:134302110-134304805:134304854-134306672:-	-0.0630447	0.033966
ENSG00000205302;A3:5:122795383-122799692:122795383-122799695:+	-0.0773521	0.047952
ENSG00000205323;SE:12:55800629-55800854:55800900-55803629:-	-0.0770888	0.00799201
ENSG00000205476;AF:14:99536088-99576463:99576592:99536088-99580021:99580126:-	0.301735	0.0244755
ENSG00000205609;A5:16:28403648-28403783:28403648-28403787:-	-0.0640252	0.017982
ENSG00000205746;SE:16:18344283-18344821:18344915-18345378:-	0.117817	0.0364635
ENSG00000206573;A5:3:9391826-9394175:9391826-9395506:-	0.300713	0.0244755
ENSG00000206573;AF:3:9391826-9394175:9396658:9391826-9397424:9397496:-	0.49179	0
ENSG00000206573;AF:3:9391826-9396560:9396624:9391826-9397424:9397496:-	0.379569	0.016317
ENSG00000206573;AF:3:9391826-9397002:9397032:9391826-9397424:9397496:-	0.377343	0.0244755
ENSG00000206573;AF:3:9391826-9397424:9397496:9391826-9398522:9398579:-	-0.446267	0
ENSG00000212719;AF:17:21535538-21550996:21551680:21535538-21574240:21574458:-	-0.182478	0.041958
ENSG00000212719;SE:17:21535538-21546706:21546799-21550996:-	0.194108	0.014985
ENSG00000213015;AF:19:55640896:55641183-55642497:55642097:55642148-55642497:+	0.127528	0.032967
ENSG00000213923;A3:22:38297155-38298786:38296686-38298786:-	-0.119157	0.023976
ENSG00000213923;AF:22:38314169-38316665:38316973:38314169-38317160:38317439:-	0.0772073	0.0456686
ENSG00000213923;AF:22:38314169-38317160:38317411:38314169-38317986:38318084:-	0.0696173	0.023976
ENSG00000213923;AF:22:38314169-38317160:38317439:38314169-38317986:38318084:-	-0.0437719	0.0456686
ENSG00000213923;AL:22:38296205:38296686-38298786:38298029:38298203-38298786:-	0.0875803	0.023976
ENSG00000213923;AL:22:38296626:38296686-38298786:38298029:38298203-38298786:-	0.098144	0.0383616
ENSG00000213923;SE:22:38294534-38295387:38295447-38298786:-	0.0626225	0.0383616
ENSG00000214022;A5:7:150369013-150369671:150368941-150369671:+	-0.121089	0.03996
ENSG00000214022;AF:7:150368229:150368318-150369671:150368897:150369013-150369671:+	0.213402	0.03996
ENSG00000214022;AF:7:150368272:150368318-150369671:150368790:150368941-150369671:+	-0.406259	0.03996
ENSG00000214022;AF:7:150368272:150368318-150369671:150368810:150368941-150369671:+	-0.153034	0.03996
ENSG00000214022;AL:7:150368941-150369671:150370602:150368941-150371228:150374044:+	-0.116329	0.03996
ENSG00000214026;AF:11:1947278:1947379-1950899:1947554:1947578-1950899:+	-0.106537	0
ENSG00000214026;RI:11:1956256:1956448-1956542:1956609:+	0.250287	0
ENSG00000214194;A5:7:113118161-113118440:113118161-113118528:-	0.0638325	0.014985
ENSG00000214253;AF:7:101240906-101244960:101245075:101240906-101251895:101252316:-	-0.178799	0.00999001
ENSG00000214517;A3:11:74239256-74246034:74239256-74246076:+	0.0738961	0.028971
ENSG00000215154;SE:16:2603727-2610462:2611052-2613960:+	-0.117949	0.0394605
ENSG00000215301;SE:X:41337465-41339039:41339083-41341484:+	-0.302712	0
ENSG00000218358;RI:6:150000853:150001128-150001351:150001668:-	-0.218664	0.0174825
ENSG00000219665;AL:19:12001822-12003392:12003811:12001822-12026194:12027194:+	-0.219581	0.032967
ENSG00000222011;A5:7:102749658-102751692:102749043-102751692:+	0.218505	0.038961
ENSG00000222011;AL:7:102777348-102779717:102779810:102777348-102787335:102787370:+	0.218505	0.038961
ENSG00000225484;AL:10:79766290:79766324-79804485:79797834:79798027-79804485:-	0.34874	0.014985
ENSG00000225484;MX:10:79804527-79806039:79806122-79814613:79804527-79808759:79808832-79814613:-	-0.359851	0.014985
ENSG00000225518;A3:1:226083968-226086796:226083968-226086882:+	0.179231	0.0334665
ENSG00000225648;SE:7:72829783-72830692:72830813-72831602:+	-0.0968236	0.0474525
ENSG00000225648;SE:7:72831798-72833764:72833928-72836577:+	-0.0805242	0.0474525
ENSG00000225733;A5:3:14946154-14947087:14946154-14947110:-	-0.0926017	0.0464535
ENSG00000225733;AF:3:14946154-14947110:14947505:14946154-14948013:14948424:-	0.142013	0.0464535
ENSG00000227354;A5:13:79407095-79417835:79406477-79417835:+	0.152727	0.0414585
ENSG00000228192;A3:1:42844684-42846257:42844610-42846257:-	-0.170022	0.042957
ENSG00000228300;AF:19:1275438:1275830-1277183:1276021:1276103-1277183:+	0.0741711	0.02997
ENSG00000228701;AF:10:91783160-91797813:91798196:91783160-91798237:91798291:-	0.190215	0.030969
ENSG00000229180;A5:7:66554837-66573385:66554837-66573389:-	-0.234482	0.0134865
ENSG00000232956;MX:7:44984046-44984357:44984426-44986525:44984046-44986021:44986097-44986525:-	-0.127817	0.026973
ENSG00000232956;SE:7:44984426-44985882:44986097-44986525:-	0.102684	0.032967
ENSG00000232956;SE:7:44984426-44986021:44986097-44986525:-	0.0748938	0.0314685
ENSG00000235162;A3:12:105366696-105367472:105366696-105367477:+	-0.0928692	0.020979
ENSG00000241360;AF:22:37658727:37659356-37665555:37664911:37665103-37665555:+	0.106603	0.002997
ENSG00000241468;A5:7:99460193-99466111:99460193-99466129:-	0.04704	0.024975
ENSG00000241468;SE:7:99459263-99460086:99460193-99466111:-	-0.112968	0.014985
ENSG00000242372;SE:20:35280118-35280654:35280829-35284176:-	-0.0409242	0.0499501
ENSG00000242372;SE:20:35280118-35284176:35284261-35284381:-	0.0659	0.0499501
ENSG00000243678;AF:17:51165815:51165904-51166827:51166278:51166497-51166827:+	-0.161343	0
ENSG00000243678;AF:17:51165815:51165904-51166827:51166418:51166563-51166827:+	-0.0546404	0.018315
ENSG00000243678;AF:17:51165815:51165904-51166827:51166420:51166497-51166827:+	-0.0799376	0
ENSG00000243927;AF:21:34073224:34073268-34102835:34073549:34073745-34102835:+	-0.423605	0.001998
ENSG00000244038;SE:1:20655779-20656101:20656187-20660881:-	-0.0250244	0.0484515
ENSG00000244274;A5:20:45406255-45408460:45406210-45408460:+	-0.292662	0.0292208
ENSG00000244274;AF:20:45406184:45406255-45408460:45406588:45406732-45408460:+	-0.204644	0.0292208
ENSG00000245532;A5:11:65423678-65423963:65423657-65423963:+	-0.250854	0.021978
ENSG00000246067;A5:11:83072181-83072623:83072146-83072623:+	0.103724	0.043956
ENSG00000246067;A5:11:83072804-83073303:83072702-83073303:+	-0.0952113	0.043956
ENSG00000247271;A5:11:10858942-10865261:10858366-10865261:+	0.178394	0.042957
ENSG00000247596;SE:3:52229201-52229661:52229782-52229920:-	-0.0758558	0.0214785
ENSG00000248098;SE:19:41410816-41410923:41411009-41414049:+	-0.117597	0.044955
ENSG00000248333;SE:1:1642508-1645126:1645262-1649499:-	-0.108409	0.041958
ENSG00000249915;RI:5:271621:271690-271776:271821:+	0.239629	0
ENSG00000250337;AL:5:27475695-27484926:27486146:27475695-27494235:27494318:+	-0.252553	0.00499501
ENSG00000253729;AF:8:47957431-47959115:47959309:47957431-47959973:47960178:-	-0.108462	0.038961
ENSG00000253729;SE:8:47779093-47782162:47782254-47782378:-	-0.118032	0.00799201
ENSG00000255073;A3:11:58617568-58622741:58617568-58622766:+	-0.15509	0.0254745
ENSG00000255135;A5:11:76441639-76444205:76441639-76444278:-	0.157085	0.0154845
ENSG00000255529;A3:15:57706955-57708714:57706955-57709185:+	-0.147191	0.0314685
ENSG00000255529;AF:15:57706728:57706955-57708714:57707088:57707210-57708714:+	0.446408	0.00899101
ENSG00000256966;A5:9:37541774-37588753:37541774-37588811:-	-0.163788	0.035964
ENSG00000257093;A3:7:141666425-141674067:141666386-141674067:-	-0.071848	0.0394605
ENSG00000257093;AF:7:141686658-141701556:141701615:141686658-141701886:141702153:-	0.071848	0.0394605
ENSG00000257103;MX:19:34196763-34208929:34209051-34215596:34196763-34215124:34215300-34215596:+	-0.0587688	0.0493257
ENSG00000257103;SE:19:34194641-34195219:34195320-34196634:+	0.074311	0.02331
ENSG00000257103;SE:19:34196763-34208929:34209051-34215124:+	-0.0940101	0.02331
ENSG00000257103;SE:19:34209051-34215124:34215300-34215596:+	-0.0624508	0.02331
ENSG00000257218;SE:12:120446829-120454933:120455030-120457076:+	0.0501524	0.02997
ENSG00000260643;SE:16:81054094-81057905:81058064-81084463:-	0.286026	0.0124875
ENSG00000261840;A5:16:30697931-30698136:30697931-30698881:-	0.105322	0.0304695
ENSG00000265590;SE:21:32582415-32602272:32602367-32603161:-	-0.109373	0.023976
ENSG00000267321;SE:17:35568501-35573580:35573723-35573877:+	0.206873	0.0014985
ENSG00000267740;A3:19:5896650-5896905:5896575-5896905:-	-0.224312	0.030969
ENSG00000269893;A5:4:118279137-118279389:118278792-118279389:+	0.168895	0
ENSG00000269893;SE:4:118278792-118278944:118279137-118279389:+	0.0738537	0.016983
ENSG00000269897;SE:10:22318306-22318959:22319018-22326431:+	0.174024	0.00799201
ENSG00000270647;SE:17:35820075-35820164:35820239-35820332:+	-0.220419	0.024975
ENSG00000270647;SE:17:35820075-35820164:35820248-35820332:+	-0.109764	0.024975
ENSG00000270800;SE:6:34295685-34341862:34341972-34418369:-	-0.282651	0
ENSG00000270882;A5:1:149833864-149834135:149833114-149834135:+	-0.146872	0.00799201
ENSG00000273061;AL:9:4676600:4676749-4679387:4678819:4679165-4679387:-	-0.16839	0.043956
ENSG00000273899;AF:22:37681673:37681892-37687910:37686346:37686475-37687910:+	-0.283812	0.0254745
ENSG00000274253;AF:15:22757959:22757994-22758819:22758493:22758525-22758819:+	0.388962	0.001998
ENSG00000274602;AF:22:18552573-18574575:18574700:18552573-18577773:18577968:-	-0.230675	0.035964
ENSG00000274602;RI:22:18536650:18536808-18537295:18537412:-	-0.159334	0.035964
ENSG00000275895;SE:21:6487412-6492131:6492197-6493044:-	0.160626	0.0494505
ENSG00000275895;SE:21:6492197-6493044:6493110-6495993:-	0.0587422	0.0494505
ENSG00000276023;AF:17:37489831:37489958-37510677:37491464:37491627-37510677:+	-0.0721933	0.016983
ENSG00000276293;AL:17:38771174:38771272-38777687:38776604:38776625-38777687:-	-0.229321	0.00749251
ENSG00000277258;A5:17:38738595-38738749:38738595-38738753:-	0.161283	0.041958
ENSG00000277586;RI:8:24954181:24954220-24954222:24954305:-	-0.0918938	0.0114885
ENSG00000278053;SE:17:37632298-37633288:37633418-37642110:-	-0.137597	0.048951
ENSG00000280071;AF:21:5125992-5127084:5127143:5125992-5127898:5127927:-	-0.117642	0.0472028
ENSG00000280071;AF:21:5125992-5127084:5127143:5125992-5128214:5128413:-	-0.107479	0.0472028
ENSG00000280987;SE:5:139278408-139278565:139278740-139279051:+	0.183347	0.0044955
ENSG00000280987;SE:5:139279129-139307239:139308327-139314675:+	-0.17895	0.00674326
ENSG00000281398;A5:5:139278496-139279051:139278408-139279051:+	0.131301	0.00499501
ENSG00000281398;AL:5:139279129-139279935:139280059:139279129-139282739:139284899:+	0.16824	0.0374625
ENSG00000284024;SE:10:14840157-14842134:14842846-14843371:+	-0.107976	0.00999001

## Sheet: ABEmax-NT
Supplementary Data 10: DAS events of ABEmax-NT-transfected samples compared with nCas9-NT samples
DAS events	ΔPSI	P-value
ENSG00000002330;AL:11:64270001:64270337-64284182:64276761:64277043-64284182:-	0.434999	0.00599401
ENSG00000002330;SE:11:64270337-64271613:64271803-64284182:-	-0.0961308	0.012987
ENSG00000007168;AF:17:2593210:2593330-2638099:2593746:2594006-2638099:+	0.215051	0
ENSG00000008988;A5:8:56073272-56073695:56073272-56074060:-	-0.3737	0.00649351
ENSG00000020426;AL:14:60734951-60753553:60753954:60734951-60808325:60808428:+	-0.31721	0.02997
ENSG00000051341;SE:3:121449426-121460050:121460234-121467519:-	-0.0887546	0.033966
ENSG00000057294;SE:12:32841205-32843182:32843313-32850766:-	0.144537	0.026973
ENSG00000058729;SE:5:97165147-97166267:97166371-97167467:-	0.0762139	0.043956
ENSG00000064726;SE:15:83020762-83028616:83028728-83030136:-	0.0715762	0.0224775
ENSG00000064726;SE:15:83041925-83050073:83050178-83056389:-	-0.0681184	0.0224775
ENSG00000066279;SE:1:197096164-197100431:197105185-197117789:-	-0.0726127	0.028971
ENSG00000075785;SE:3:128798069-128807543:128807671-128813327:+	0.140322	0.0464535
ENSG00000080824;A5:14:102085431-102085758:102085431-102085965:-	-0.0578332	0.034965
ENSG00000081181;SE:14:67642363-67645643:67645802-67646644:+	-0.0600287	0.040959
ENSG00000083535;SE:13:72782349-72783423:72783721-72792447:+	-0.0725245	0.01998
ENSG00000083535;SE:13:72827118-72827733:72827914-72835243:+	-0.074927	0.01998
ENSG00000085117;SE:11:44618365-44618640:44618723-44619049:+	-0.216322	0.037962
ENSG00000086200;AF:5:62403972:62404103-62437274:62413382:62413443-62437274:+	-0.257402	0.0499501
ENSG00000086200;AF:5:62412767:62412929-62437274:62413382:62413443-62437274:+	-0.100852	0.0499501
ENSG00000086200;AF:5:62413382:62413443-62437274:62418884:62419127-62437274:+	0.232642	0.0499501
ENSG00000087206;AF:5:176982623-177006650:177006751:176982623-177022464:177022602:-	-0.16847	0.027972
ENSG00000087206;SE:5:176958154-176968555:176969291-176969601:-	-0.236919	0.023976
ENSG00000087206;SE:5:176958154-176969053:176969291-176969601:-	-0.180006	0.027972
ENSG00000089248;SE:12:112013609-112019756:112019894-112022150:+	-0.135729	0.00499501
ENSG00000091140;SE:7:107893278-107901738:107901817-107903478:+	0.138453	0.0384615
ENSG00000091140;SE:7:107901817-107902325:107902393-107903478:+	-0.0703548	0.043956
ENSG00000092140;AL:14:30602131-30605505:30605565:30602131-30607888:30607919:+	-0.227648	0.038961
ENSG00000092140;SE:14:30593639-30597420:30597526-30601770:+	0.227648	0.038961
ENSG00000092199;A3:14:21211566-21211810:21211306-21211810:-	-0.112525	0.0268065
ENSG00000092199;A3:14:21262768-21263311:21262698-21263311:-	0.250626	0.0268065
ENSG00000092199;AF:14:21234229-21262601:21262677:21234229-21269298:21269425:-	0.103723	0.0268065
ENSG00000092199;AF:14:21234229-21262601:21262677:21234229-21269298:21269494:-	0.194881	0.0114885
ENSG00000092199;AL:14:21210546:21211306-21211810:21211418:21211566-21211810:-	0.190086	0.0114885
ENSG00000092199;AL:14:21210933:21211306-21211810:21211490:21211566-21211810:-	-0.323653	0.028083
ENSG00000092199;MX:14:21234229-21236373:21236460-21263311:21234229-21254547:21254593-21263311:-	-0.187967	0.028083
ENSG00000092199;MX:14:21234229-21236373:21236460-21263311:21234229-21262601:21262768-21263311:-	-0.372119	0.022977
ENSG00000092199;MX:14:21263336-21263667:21263829-21269298:21263336-21268623:21268668-21269298:-	0.126847	0.028083
ENSG00000092199;SE:14:21211306-21211406:21211563-21211810:-	-0.117481	0.045954
ENSG00000092621;AF:1:119711715:119712160-119721170:119714411:119714488-119721170:+	-0.166131	0.031968
ENSG00000100142;AL:22:37967170-37967625:37967798:37967170-38025579:38025768:+	0.127577	0.0332168
ENSG00000100142;AL:22:37967170-37967625:37969312:37967170-38025579:38025768:+	0.17439	0.0332168
ENSG00000100219;AF:22:28799153-28799960:28800133:28799153-28800298:28800558:-	-0.115486	0.038628
ENSG00000100219;AF:22:28799153-28799960:28800133:28799153-28800298:28800572:-	-0.099187	0.01998
ENSG00000100219;RI:22:28796047:28796123-28796150:28796192:-	-0.146767	0.003996
ENSG00000100294;SE:22:43133486-43137081:43137298-43141162:-	-0.0438565	0.045954
ENSG00000100380;AF:22:40850880-40854538:40854598:40850880-40856431:40856565:-	0.067685	0.011988
ENSG00000100380;AF:22:40850880-40854538:40854598:40850880-40856431:40857022:-	0.0885895	0.011988
ENSG00000100422;SE:22:46707988-46711086:46711149-46712168:-	-0.0907712	0.0144855
ENSG00000100425;A3:22:49787887-49794034:49787494-49794034:-	-0.127202	0.0187313
ENSG00000100425;AF:22:49824331-49825730:49825900:49824331-49827497:49827512:-	0.154288	0.0187313
ENSG00000100632;SE:14:69387083-69394825:69394912-69398231:-	-0.0409368	0.0404595
ENSG00000100664;AF:14:103334192:103334260-103335653:103334803:103334836-103335653:+	-0.127359	0.0134865
ENSG00000100811;SE:14:100274758-100276490:100276648-100277418:+	-0.0823642	0.020979
ENSG00000101901;AF:X:111681170:111681424-111682132:111681663:111681826-111682132:+	0.310327	0.0487013
ENSG00000101901;AL:X:111685103-111687887:111688040:111685103-111713225:111713261:+	-0.385355	0.0487013
ENSG00000101901;AL:X:111685103-111687887:111688132:111685103-111713225:111713261:+	-0.190799	0.0487013
ENSG00000101901;AL:X:111685103-111687887:111688134:111685103-111713225:111713261:+	-0.419904	0.025974
ENSG00000101901;AL:X:111685103-111687887:111688254:111685103-111713225:111713261:+	-0.411039	0.025974
ENSG00000101901;AL:X:111685103-111687887:111690172:111685103-111713225:111713261:+	-0.369403	0.025974
ENSG00000102030;AL:X:153930779:153930847-153932071:153931954:153931981-153932071:-	-0.152772	0.027972
ENSG00000102034;AF:X:130081539-130110325:130110495:130081539-130110620:130110716:-	0.13781	0.03996
ENSG00000103064;AF:16:68264560:68264576-68266593:68264582:68264741-68266593:+	-0.508708	0.017982
ENSG00000103257;AF:16:87851849-87863590:87863639:87851849-87868885:87869488:-	-0.0663676	0.012987
ENSG00000103363;SE:16:2772102-2775451:2775625-2776993:-	-0.0508695	0.043956
ENSG00000103855;AF:15:73684281:73684460-73699586:73685006:73685083-73699586:+	-0.356918	0.045954
ENSG00000104331;SE:8:56966352-56967110:56967218-56978050:-	0.0840628	0.0174825
ENSG00000104824;AF:19:38847434-38849308:38849368:38847434-38849700:38850333:-	0.168804	0.00428143
ENSG00000104824;AF:19:38847434-38849308:38849368:38847434-38849871:38849940:-	0.161016	0.00428143
ENSG00000104824;AF:19:38847434-38849308:38849368:38847434-38851068:38851155:-	0.185256	0
ENSG00000104824;AF:19:38847434-38849308:38849368:38847434-38852296:38852325:-	-0.201461	0
ENSG00000104824;AF:19:38847434-38849308:38849368:38847434-38852296:38852338:-	0.059881	0.0181637
ENSG00000104824;AF:19:38847434-38849700:38850333:38847434-38852296:38852325:-	-0.235298	0.00428143
ENSG00000104824;AF:19:38847434-38849700:38850333:38847434-38852296:38852347:-	-0.120502	0.00624376
ENSG00000104824;AF:19:38847434-38849871:38849940:38847434-38852296:38852325:-	-0.360703	0
ENSG00000104824;AF:19:38847434-38849871:38849940:38847434-38852296:38852347:-	-0.120357	0.013986
ENSG00000104824;AF:19:38847434-38851068:38851155:38847434-38852296:38852325:-	-0.273512	0
ENSG00000104824;AF:19:38847434-38851068:38851155:38847434-38852296:38852347:-	-0.132187	0.00666001
ENSG00000104964;AF:19:3061257-3062174:3062190:3061257-3062700:3063107:-	0.12081	0.031968
ENSG00000104976;AF:19:7920316:7920549-7921423:7921015:7921119-7921423:+	0.216172	0.038961
ENSG00000105373;AF:19:47745551:47745783-47746967:47745891:47746029-47746967:+	-0.185166	0.023976
ENSG00000105971;AF:7:116499740:116499931-116505971:116500044:116500447-116505971:+	0.252889	0.038961
ENSG00000105971;SE:7:116499931-116500260:116500447-116505971:+	-0.180213	0.038961
ENSG00000106211;AF:7:76302544:76303076-76303802:76303577:76303727-76303802:+	0.199388	0
ENSG00000106261;RI:7:100023419:100023461-100023552:100023932:+	-0.0790017	0.03996
ENSG00000106261;SE:7:100015726-100019231:100019349-100023419:+	0.0790017	0.03996
ENSG00000106682;AF:7:74174245:74174442-74187611:74183822:74183921-74187611:+	-0.156065	0.00499501
ENSG00000108654;A5:17:64504842-64506076:64504842-64506514:-	-0.176565	0.0206936
ENSG00000108654;AF:17:64504842-64505041:64505281:64504842-64506514:64506626:-	-0.328281	0.019314
ENSG00000108654;AF:17:64504842-64505219:64505390:64504842-64506514:64506626:-	-0.458711	0.019314
ENSG00000108654;AF:17:64504842-64505439:64505596:64504842-64506514:64506626:-	-0.380834	0.019314
ENSG00000108654;AF:17:64504842-64505746:64505956:64504842-64506514:64506626:-	-0.0758159	0.0376623
ENSG00000108654;AF:17:64504842-64506076:64506287:64504842-64506514:64506626:-	-0.437296	0.019314
ENSG00000108654;AF:17:64504842-64506076:64506289:64504842-64506514:64506626:-	-0.132817	0.028971
ENSG00000108654;AF:17:64504842-64506076:64506292:64504842-64506514:64506626:-	-0.100898	0.028971
ENSG00000108654;AF:17:64504842-64506514:64506626:64504842-64506755:64506903:-	0.558051	0.019314
ENSG00000108654;SE:17:64504842-64506076:64506262-64506514:-	-0.421012	0.019314
ENSG00000108953;SE:17:1345499-1354211:1354347-1364859:-	0.0968605	0.0044955
ENSG00000108961;A3:17:8289414-8289503:8289414-8289813:+	0.121193	0.0284715
ENSG00000109099;A5:17:15260761-15262425:15260761-15262429:-	0.359872	0.0194805
ENSG00000109270;SE:4:99892034-99893955:99894000-99894335:-	-0.0873869	0.025974
ENSG00000109381;AL:4:139028112:139028349-139060324:139057717:139059607-139060324:-	0.111624	0.030969
ENSG00000109381;AL:4:139028112:139028349-139060324:139058719:139059607-139060324:-	0.117798	0.030969
ENSG00000109381;SE:4:139062057-139067684:139067770-139071866:-	-0.0929883	0.030969
ENSG00000109519;AF:4:7064223-7067440:7067547:7064223-7067971:7068197:-	0.0715601	0.038961
ENSG00000109971;A3:11:123060028-123060116:123059762-123060116:-	-0.0314226	0.040404
ENSG00000109971;AF:11:123061329-123061452:123061483:123061329-123061588:123061833:-	0.128153	0.0361991
ENSG00000109971;AF:11:123061329-123061452:123061483:123061329-123062064:123062139:-	0.0431681	0.0361991
ENSG00000109971;AF:11:123061329-123061452:123061483:123061329-123062064:123062207:-	0.36523	0
ENSG00000109971;AF:11:123061329-123061452:123061483:123061329-123062347:123062669:-	0.283461	0
ENSG00000109971;AF:11:123061329-123061588:123061833:123061329-123061869:123062022:-	-0.188282	0.0361991
ENSG00000109971;AF:11:123061329-123061588:123061833:123061329-123062064:123062207:-	0.191609	0.004662
ENSG00000109971;AF:11:123061329-123061588:123061833:123061329-123062064:123062335:-	-0.153077	0.0301237
ENSG00000109971;AF:11:123061329-123061588:123061833:123061329-123062347:123062669:-	0.254063	0.0195804
ENSG00000109971;AF:11:123061329-123061869:123062022:123061329-123062064:123062207:-	0.221458	0.004662
ENSG00000109971;AF:11:123061329-123061869:123062022:123061329-123062347:123062669:-	0.463212	0.00699301
ENSG00000109971;AF:11:123061329-123061913:123062032:123061329-123062064:123062207:-	0.160559	0.018648
ENSG00000109971;AF:11:123061329-123061913:123062032:123061329-123062347:123062669:-	0.46711	0.00699301
ENSG00000109971;AF:11:123061329-123062064:123062335:123061329-123062347:123062669:-	0.327679	0
ENSG00000109971;AF:11:123061329-123062064:123062335:123061329-123062750:123063230:-	0.172115	0.0361991
ENSG00000109971;AL:11:123059982:123060268-123061120:123060593:123060798-123061120:-	-0.137869	0.02331
ENSG00000109971;AL:11:123059982:123060268-123061120:123060607:123060798-123061120:-	-0.121667	0.02331
ENSG00000109971;SE:11:123060268-123060593:123060675-123061120:-	0.235469	0.004662
ENSG00000110060;AF:11:125895789-125895907:125896330:125895789-125903170:125903221:-	-0.0990737	0.0382118
ENSG00000110060;SE:11:125895789-125895907:125896330-125903170:-	-0.14974	0.0344655
ENSG00000110958;AF:12:56673065-56687250:56687997:56673065-56687998:56688284:-	-0.121343	0.0292208
ENSG00000110958;SE:12:56664800-56665632:56666266-56670275:-	-0.121343	0.0292208
ENSG00000111328;AF:12:123267282-123268169:123268254:123267282-123269105:123269239:-	-0.131874	0.00649351
ENSG00000111328;AF:12:123267282-123269105:123269239:123267282-123270887:123271141:-	0.2532	0.0178571
ENSG00000111328;AF:12:123267282-123269105:123269239:123267282-123271564:123272140:-	0.245148	0
ENSG00000111328;AF:12:123267282-123269105:123269239:123267282-123272157:123272334:-	0.254079	0.012987
ENSG00000111371;AL:12:46183063:46189071-46197720:46196127:46196276-46197720:-	-0.135234	0.0244755
ENSG00000111371;AL:12:46187801:46189071-46197720:46196127:46196276-46197720:-	-0.170442	0.039627
ENSG00000111371;AL:12:46188565:46189071-46197720:46196127:46196276-46197720:-	-0.21175	0.0244755
ENSG00000111707;SE:12:118401820-118401983:118402004-118403412:+	-0.0889628	0.0344655
ENSG00000112110;A5:6:159790787-159790940:159790639-159790940:+	0.0418049	0.034965
ENSG00000112110;AF:6:159789812:159789888-159790940:159790466:159790639-159790940:+	0.0750206	0.0344655
ENSG00000112110;AF:6:159789812:159789888-159790940:159790517:159790787-159790940:+	-0.0730252	0.034965
ENSG00000112237;AF:6:99562948-99568496:99568662:99562948-99568718:99568825:-	-0.218247	0.014985
ENSG00000112237;AL:6:99543448:99543609-99545112:99543780:99544273-99545112:-	0.176855	0.014985
ENSG00000112306;A5:6:132815224-132816461:132815088-132816461:+	-0.031102	0.0164835
ENSG00000112561;AF:6:41691235-41734085:41734194:41691235-41736146:41736259:-	0.213964	0.0434565
ENSG00000112561;AF:6:41691235-41735350:41735608:41691235-41736146:41736259:-	0.288726	0.0284715
ENSG00000112578;SE:6:41927536-41930132:41930270-41930635:+	-0.0691826	0.047952
ENSG00000112695;A5:6:75240385-75241123:75240385-75241176:-	0.0426308	0.0206793
ENSG00000112695;AL:6:75237823:75237988-75241176:75240301:75240385-75241176:-	0.0967262	0.0412088
ENSG00000112695;MX:6:75237988-75240301:75240385-75243717:75237988-75241176:75241265-75243717:-	-0.0749287	0.0206793
ENSG00000112695;SE:6:75237988-75240277:75240385-75241176:-	-0.0656862	0.0206793
ENSG00000112695;SE:6:75237988-75240301:75240385-75241176:-	-0.137308	0.0134865
ENSG00000112695;SE:6:75240385-75241123:75241265-75243717:-	0.0567095	0.0206793
ENSG00000113597;SE:5:65636043-65637696:65637780-65647055:+	-0.106877	0.0382118
ENSG00000113597;SE:5:65652545-65655636:65655653-65658368:+	-0.089023	0.0382118
ENSG00000113845;A5:3:119498933-119517205:119498927-119517205:+	0.337728	0.031968
ENSG00000114405;AF:3:62319022:62319055-62320460:62319721:62319832-62320460:+	-0.141122	0.0162338
ENSG00000114405;SE:3:62319055-62319721:62319832-62320460:+	0.134791	0.0162338
ENSG00000114739;RI:3:38478141:38478292-38478375:38478518:+	0.118731	0.00599401
ENSG00000115268;A3:19:1438892-1439961:1438892-1439968:+	-0.37682	0
ENSG00000115268;A3:19:1438892-1439961:1438892-1440026:+	0.224378	0.0288711
ENSG00000115268;A3:19:1438892-1439968:1438892-1440019:+	0.0390171	0.0311355
ENSG00000115268;A3:19:1438892-1439968:1438892-1440026:+	0.534479	0
ENSG00000115268;RI:19:1438807:1438892-1439961:1440253:+	-0.306554	0.0106144
ENSG00000115268;RI:19:1438807:1438892-1439968:1440253:+	-0.651931	0
ENSG00000115317;A3:2:74529912-74530445:74529912-74530461:+	0.157754	0.012987
ENSG00000115756;AF:2:10302907:10303177-10396835:10368678:10368737-10396835:+	0.409927	0.0202298
ENSG00000115756;AF:2:10330163:10330210-10396835:10368678:10368737-10396835:+	0.325642	0.0202298
ENSG00000116030;SE:2:202207321-202210735:202210783-202214357:-	-0.478628	0
ENSG00000116918;AL:1:231542611-231554621:231554694:231542611-231561128:231561229:+	-0.128694	0.0194805
ENSG00000117362;AF:1:150267789-150267957:150268566:150267789-150268698:150269023:-	-0.240418	0.0332168
ENSG00000117362;SE:1:150267789-150267957:150267991-150268698:-	-0.232477	0.0332168
ENSG00000118181;A5:11:119017545-119017925:119017545-119017958:-	0.0304231	0.044955
ENSG00000118680;AF:18:3261479:3261502-3272884:3262956:3263138-3272884:+	-0.320691	0.0404595
ENSG00000119280;AF:1:230855718-230855878:230856036:230855718-230868180:230868653:-	0.0626144	0.0374625
ENSG00000120137;SE:5:168561516-168563889:168564065-168566013:-	-0.0582388	0.030969
ENSG00000120137;SE:5:168568998-168578634:168578707-168579256:-	0.076864	0.030969
ENSG00000120306;AL:5:140243463-140244642:140244810:140243463-140265707:140265830:+	-0.150844	0.0324675
ENSG00000120437;AF:6:159760328:159762142-159762919:159762495:159762777-159762919:+	-0.0469661	0.030969
ENSG00000121931;SE:1:110950123-110951288:110952815-110963621:-	-0.131112	0.014985
ENSG00000123144;SE:19:12731068-12731344:12731557-12734313:-	0.353147	0.03996
ENSG00000123908;AF:8:140585311-140605797:140605888:140585311-140635485:140635546:-	-0.120843	0.017982
ENSG00000124172;A3:20:59028841-59030303:59026469-59030303:-	-0.0507288	0.0314685
ENSG00000124193;SE:20:43458509-43459153:43459420-43459771:+	0.0466003	0.010989
ENSG00000124226;SE:20:49936552-49941561:49941711-49945382:+	-0.0769121	0.01665
ENSG00000124226;SE:20:49936552-49941583:49941711-49945382:+	-0.146185	0.01665
ENSG00000124226;SE:20:49946250-49949248:49949355-49952076:+	-0.0936836	0.014985
ENSG00000124614;AF:6:34425221-34425516:34425580:34425221-34426032:34426052:-	-0.58789	0
ENSG00000124614;AF:6:34425221-34425796:34426026:34425221-34426032:34426052:-	-0.327491	0
ENSG00000125482;SE:9:132400258-132401455:132402828-132406790:-	-0.082722	0.0404595
ENSG00000125954;SE:14:64924126-64926010:64926080-65004249:+	-0.327758	0.023976
ENSG00000126247;AF:19:36141190:36141220-36142300:36141303:36141564-36142300:+	0.307946	0.010989
ENSG00000126247;AF:19:36141190:36141220-36142300:36141593:36141683-36142300:+	0.300351	0.010989
ENSG00000126698;SE:1:28229023-28230131:28230252-28232921:-	0.0386945	0.0454545
ENSG00000126903;RI:X:154487306:154488496-154488584:154489082:-	-0.168486	0.017982
ENSG00000127445;A5:19:9849311-9849533:9849201-9849533:+	0.33772	0.0274725
ENSG00000127663;AF:19:4969114:4969230-5032866:5016325:5016339-5032866:+	0.280487	0.020979
ENSG00000127663;SE:19:4969230-5016257:5016339-5032866:+	-0.122287	0.0427073
ENSG00000128590;A3:7:108571943-108572899:108571943-108574647:+	-0.137941	0.026973
ENSG00000129521;A5:14:33931215-33950396:33931215-33950678:-	-0.160324	0.020979
ENSG00000130202;A3:19:44874478-44878223:44874478-44878553:+	-0.0543852	0.0294705
ENSG00000130204;A3:19:44891314-44891407:44891314-44891410:+	0.1314	0.0014985
ENSG00000130511;AF:19:18419336:18419707-18427351:18420103:18420124-18427351:+	-0.167916	0.0360889
ENSG00000130511;AF:19:18419355:18419707-18427351:18426040:18426083-18427351:+	0.275885	0.016983
ENSG00000130511;AF:19:18419606:18419707-18427351:18426040:18426083-18427351:+	0.392104	0.0212288
ENSG00000130511;AF:19:18420103:18420124-18427351:18426040:18426083-18427351:+	0.210539	0.0360889
ENSG00000130695;A3:1:26276760-26277133:26276760-26277136:+	0.0979548	0.0434565
ENSG00000130695;SE:1:26239838-26244166:26244318-26255171:+	-0.0727104	0.0434565
ENSG00000130827;SE:X:154458428-154460157:154460777-154461099:+	-0.181394	0.026973
ENSG00000131051;AF:20:35740887-35741462:35741598:35740887-35741941:35741951:-	0.266746	0
ENSG00000132002;AF:19:14517046-14517479:14517569:14517046-14517591:14517833:-	0.273583	0
ENSG00000132153;AF:3:47819227:47819264-47827347:47825912:47826132-47827347:+	-0.277306	0.024975
ENSG00000132485;AL:1:71063291:71065137-71066776:71065719:71065752-71066776:-	-0.11446	0.0274725
ENSG00000133112;AF:13:45340184-45340352:45340402:45340184-45341042:45341155:-	0.252051	0.041958
ENSG00000133315;A3:11:63999036-63999331:63999000-63999331:-	-0.180262	0.015984
ENSG00000133983;MX:14:70329236-70342658:70342729-70359519:70329236-70359220:70359300-70359519:-	-0.11536	0.0404595
ENSG00000133983;SE:14:70329236-70359220:70359300-70359519:-	0.0787925	0.0404595
ENSG00000134001;AF:14:67359997:67360456-67364767:67360556:67360734-67364767:+	-0.0676025	0.046953
ENSG00000134108;A5:3:5170583-5172150:5170556-5172150:+	-0.103065	0.010989
ENSG00000134684;RI:1:32781048:32781127-32781129:32781145:-	-0.0436167	0.031968
ENSG00000134884;RI:13:106557048:106557131-106559432:106559657:-	-0.148567	0.0424575
ENSG00000135018;A3:9:83666433-83669185:83666394-83669185:-	-0.139546	0.0124875
ENSG00000135018;SE:9:83665145-83666350:83666394-83669185:-	0.13024	0.0124875
ENSG00000135069;SE:9:78317804-78328051:78328188-78328981:+	-0.0421979	0.0334665
ENSG00000135097;SE:12:120347514-120351344:120351400-120353299:-	-0.0708078	0.037962
ENSG00000135269;SE:7:116210734-116234534:116234619-116249020:+	-0.0958455	0.041958
ENSG00000135446;A3:12:57751696-57752175:57751659-57752175:-	0.100622	0.034188
ENSG00000135446;A3:12:57751736-57752175:57751696-57752175:-	-0.0799465	0.02331
ENSG00000135446;AF:12:57751342-57751500:57751877:57751342-57752175:57752322:-	-0.10531	0.02331
ENSG00000135446;AF:12:57751736-57751913:57752115:57751736-57755932:57756013:-	0.214712	0.02331
ENSG00000135446;AF:12:57751736-57752175:57752295:57751736-57755932:57756013:-	0.205532	0.0332168
ENSG00000135446;AF:12:57751736-57752175:57752333:57751736-57755932:57756013:-	0.18214	0.02331
ENSG00000135446;AF:12:57751736-57752175:57752364:57751736-57755932:57756013:-	0.269885	0.02331
ENSG00000135446;MX:12:57751090-57751207:57751342-57752175:57751090-57751500:57751736-57752175:-	0.0877227	0.0332168
ENSG00000135446;SE:12:57751342-57751500:57751696-57752175:-	0.122237	0.02331
ENSG00000135679;AF:12:68808176:68808491-68809208:68809017:68809086-68809208:+	-0.131238	0.042957
ENSG00000135679;AF:12:68808383:68808491-68809208:68809017:68809086-68809208:+	-0.138253	0.042957
ENSG00000135720;A3:16:66751346-66751485:66751303-66751485:-	-0.11541	0.043956
ENSG00000135720;A3:16:66751386-66751485:66751303-66751485:-	-0.298873	0.043956
ENSG00000135862;A5:1:183128820-183130344:183128750-183130344:+	0.0907559	0.014985
ENSG00000135862;AF:1:183023460:183024134-183103328:183096544:183096620-183103328:+	-0.0474471	0.0394605
ENSG00000136240;SE:7:6463175-6466071:6466323-6469596:-	-0.0673643	0.024975
ENSG00000136261;AF:7:16646134:16646304-16665437:16661223:16661252-16665437:+	-0.324805	0.0134865
ENSG00000136485;RI:17:63589000:63589237-63594203:63594266:+	-0.0981377	0.023976
ENSG00000136937;SE:9:97641662-97643204:97643360-97645117:+	-0.0751228	0.027972
ENSG00000137513;AF:11:78571444-78574348:78574518:78571444-78574829:78574874:-	0.22943	0.034965
ENSG00000137513;AL:11:78465883:78466013-78559539:78528842:78528936-78559539:-	0.22943	0.034965
ENSG00000138018;AF:2:26308547:26308657-26364302:26346114:26346289-26364302:+	0.177949	0.00749251
ENSG00000138018;AF:2:26308547:26308657-26364302:26346149:26346289-26364302:+	0.202645	0.0217283
ENSG00000138434;AF:2:181891888:181892277-181892615:181892353:181892378-181892615:+	-0.277571	0.012987
ENSG00000138593;SE:15:49017628-49019418:49019552-49027365:-	-0.159856	0.042957
ENSG00000139131;A3:12:32750874-32753918:32750839-32753918:-	-0.0532675	0.0424575
ENSG00000139163;SE:12:22673660-22682281:22682339-22684483:+	0.0731656	0.03996
ENSG00000140382;AF:15:77420412:77420737-77458404:77421011:77421094-77458404:+	-0.264034	0.0203368
ENSG00000140382;AF:15:77420412:77420737-77458404:77458217:77458284-77458404:+	0.200958	0.0203368
ENSG00000140382;AF:15:77420651:77421004-77458404:77421011:77421094-77458404:+	-0.115244	0.0203368
ENSG00000140382;AF:15:77420651:77421004-77458404:77458217:77458284-77458404:+	0.0992488	0.0203368
ENSG00000140382;AF:15:77420902:77421004-77458404:77421011:77421094-77458404:+	-0.190458	0.0203368
ENSG00000140382;AF:15:77420902:77421004-77458404:77458217:77458284-77458404:+	0.183389	0.0203368
ENSG00000140382;AF:15:77421011:77421094-77458404:77458217:77458284-77458404:+	0.380634	0.014985
ENSG00000140525;AF:15:89243973:89244033-89247629:89244034:89244067-89247629:+	0.249975	0.02331
ENSG00000140525;AF:15:89244004:89244033-89247629:89244034:89244067-89247629:+	0.322401	0.02331
ENSG00000140525;AF:15:89244034:89244067-89247629:89244250:89244280-89247629:+	-0.384478	0.02331
ENSG00000140988;SE:16:1963256-1963653:1964365-1964449:-	-0.152153	0.031968
ENSG00000141034;SE:17:18054234-18056703:18056759-18058868:+	0.0927348	0.0364635
ENSG00000141219;AF:17:73232465:73232489-73233220:73232637:73232717-73233220:+	-0.267059	0.0284715
ENSG00000141219;AL:17:73243003-73245168:73245339:73243003-73247241:73247527:+	-0.395808	0.0284715
ENSG00000141219;MX:17:73233325-73235476:73236995-73242896:73233325-73242244:73242351-73242896:+	0.174497	0.037962
ENSG00000141568;A5:17:82559480-82563354:82559447-82563354:+	-0.205753	0.00649351
ENSG00000141568;AF:17:82519713:82520307-82563354:82559364:82559447-82563354:+	-0.211842	0.00811688
ENSG00000141568;AF:17:82519715:82520307-82563354:82559364:82559447-82563354:+	-0.23182	0.00649351
ENSG00000141568;AF:17:82519977:82520307-82563354:82559340:82559480-82563354:+	0.107198	0.0238095
ENSG00000141568;AF:17:82519977:82520307-82563354:82559364:82559447-82563354:+	-0.240314	0.012987
ENSG00000141568;AF:17:82520294:82520307-82563354:82559364:82559447-82563354:+	-0.389141	0.00649351
ENSG00000142192;AF:21:26112146-26169218:26169429:26112146-26170564:26170654:-	0.301369	0.00999001
ENSG00000142396;SE:19:58306216-58312021:58312061-58312166:+	0.128385	0.017982
ENSG00000142528;A3:19:50026122-50030892:50026122-50031014:+	-0.132737	0.047952
ENSG00000142528;A5:19:50026173-50030892:50026122-50030892:+	0.162641	0.047952
ENSG00000142528;SE:19:50026122-50030892:50031091-50039161:+	-0.0838887	0.047952
ENSG00000142541;A5:19:49490600-49490779:49490576-49490779:+	0.0565983	0.003996
ENSG00000142541;RI:19:49489850:49491266-49491425:49491547:+	-0.862481	0.003996
ENSG00000143321;A5:1:156745373-156752038:156745373-156752229:-	-0.0656656	0.045954
ENSG00000143321;AF:1:156745373-156747435:156747471:156745373-156752229:156752272:-	-0.0714869	0.045954
ENSG00000143321;AF:1:156745373-156751343:156751496:156745373-156752229:156752272:-	-0.333403	0.0402098
ENSG00000143321;AF:1:156745373-156751343:156751544:156745373-156752229:156752272:-	-0.380363	0.022977
ENSG00000143321;AF:1:156745373-156751343:156751598:156745373-156752229:156752272:-	-0.0690772	0.045954
ENSG00000143321;AF:1:156745373-156751343:156751744:156745373-156752229:156752272:-	-0.0646338	0.045954
ENSG00000143641;AF:1:230057990:230058078-230178218:230067209:230067406-230178218:+	0.0476634	0.0394605
ENSG00000143742;AL:1:225783368-225786862:225786969:225783368-225789034:225789093:+	0.18757	0.014985
ENSG00000143756;MX:1:224130581-224134074:224134212-224157352:224130581-224153142:224153337-224157352:+	-0.120036	0.0247253
ENSG00000143756;SE:1:224130581-224134074:224134212-224153142:+	-0.105643	0.0194805
ENSG00000144381;AF:2:197498850-197499782:197499817:197498850-197499999:197500221:-	0.276989	0.034632
ENSG00000144381;AF:2:197498850-197499782:197499822:197498850-197499999:197500221:-	0.211757	0.034632
ENSG00000144381;AF:2:197498850-197499782:197499879:197498850-197499999:197500221:-	0.216409	0.034632
ENSG00000144485;A3:2:238239568-238239661:238239562-238239661:-	-0.178103	0.020979
ENSG00000145569;SE:5:14601244-14601351:14601442-14602183:+	-0.187915	0.020979
ENSG00000145882;A5:5:149358172-149362637:149358156-149362637:+	-0.180653	0.0224775
ENSG00000146963;AF:7:139359908:139360322-139376062:139371412:139371463-139376062:+	0.0947944	0.017982
ENSG00000147155;A3:X:48521907-48522145:48521907-48522193:+	-0.146674	0.002997
ENSG00000147155;SE:X:48521907-48522145:48522252-48523699:+	-0.0917985	0.035964
ENSG00000147257;SE:X:133700028-133704205:133704273-133753482:-	0.10226	0.036963
ENSG00000147274;AL:X:136872275:136872345-136875086:136873461:136874452-136875086:-	0.0814759	0.048951
ENSG00000147804;SE:8:144412946-144413237:144413389-144413513:-	0.130278	0.044955
ENSG00000148158;AL:9:112864399-112866485:112866525:112864399-112868784:112874987:+	0.125985	0.0234765
ENSG00000148429;AF:10:11527567-11532178:11532275:11527567-11573606:11573737:-	0.13999	0.0314685
ENSG00000150779;SE:11:112085462-112085967:112086310-112086640:-	0.054826	0.047952
ENSG00000151012;SE:4:138180790-138182297:138182393-138183202:-	-0.163945	0.00899101
ENSG00000151012;SE:4:138183305-138185121:138185244-138214585:-	-0.163945	0.00899101
ENSG00000151500;AF:11:134252916-134253227:134253248:134252916-134253299:134253370:-	0.128216	0.0424575
ENSG00000152253;AL:2:168834132:168834222-168873585:168870894:168871555-168873585:-	0.108491	0.030969
ENSG00000152669;A5:5:55232546-55232767:55232546-55233143:-	-0.198923	0.0344655
ENSG00000152795;SE:4:82424883-82425563:82425667-82426037:-	0.0621578	0.02997
ENSG00000153037;A3:5:112862583-112864434:112862583-112864457:+	0.0701543	0.044955
ENSG00000153037;AF:5:112861310:112861417-112864457:112862362:112862583-112864457:+	-0.273348	0.01665
ENSG00000153037;AL:5:112864528-112864621:112865219:112864528-112891603:112898371:+	-0.25089	0.025974
ENSG00000153037;AL:5:112864732-112867372:112867935:112864732-112891603:112893079:+	-0.169113	0.01665
ENSG00000153037;AL:5:112864732-112867404:112867752:112864732-112891603:112893079:+	-0.0873244	0.02997
ENSG00000153037;AL:5:112864732-112867404:112867771:112864732-112891603:112893079:+	-0.394675	0.00999001
ENSG00000153037;AL:5:112864732-112867404:112869788:112864732-112891603:112893079:+	-0.211333	0.025974
ENSG00000153037;SE:5:112861417-112862508:112862583-112864457:+	0.0858498	0.02997
ENSG00000153187;A5:1:244859374-244860353:244859374-244860358:-	-0.0782125	0.0231019
ENSG00000153187;AF:1:244860474-244862461:244862950:244860474-244863674:244864494:-	0.120687	0.0231019
ENSG00000153187;AF:1:244862730-244863617:244863653:244862730-244863674:244864091:-	0.0782125	0.0231019
ENSG00000153187;AL:1:244846625:244846706-244854973:244853939:244854503-244854973:-	0.225368	0.0231019
ENSG00000156976;A3:3:186783639-186784429:186783639-186784432:+	-0.0660458	0.045954
ENSG00000156976;AL:3:186784696-186784962:186785770:186784696-186785883:186786044:+	-0.162948	0.034632
ENSG00000156976;RI:3:186784564:186784696-186785883:186786051:+	-0.205774	0
ENSG00000156976;SE:3:186784696-186784962:186785101-186785883:+	-0.0968108	0.023976
ENSG00000158079;SE:9:94031127-94057118:94057179-94064734:+	-0.143934	0.033966
ENSG00000159131;A5:21:33539356-33542591:33539356-33542660:-	0.346119	0.037962
ENSG00000159335;AF:12:6766377:6766750-6769603:6769053:6769177-6769603:+	-0.257625	0.0134865
ENSG00000159399;AF:2:74833981:74834643-74854293:74835170:74835338-74854293:+	-0.128371	0.0394605
ENSG00000159461;AF:16:56414344-56424831:56424871:56414344-56424911:56424995:-	0.2358	0.014652
ENSG00000159461;AF:16:56414344-56424831:56424871:56414344-56425073:56425538:-	0.135078	0.014652
ENSG00000159461;SE:16:56386022-56389185:56389375-56401733:-	-0.0952296	0.014652
ENSG00000159479;A3:1:43387647-43388310:43387629-43388310:-	-0.0606374	0.026973
ENSG00000159479;A3:1:43388489-43389759:43388428-43389759:-	0.0606374	0.026973
ENSG00000160014;AF:19:46601074:46601176-46605827:46601236:46601437-46605827:+	0.0734778	0.025974
ENSG00000160131;AF:X:151396515:151396647-151403631:151397204:151397361-151403631:+	0.0642005	0.042957
ENSG00000160360;AF:9:136327476:136327763-136334447:136331983:136332170-136334447:+	0.186991	0.00549451
ENSG00000160752;AF:1:155308755:155308965-155310064:155308968:155309076-155310064:+	-0.151147	0.0488262
ENSG00000160752;AF:1:155308755:155308965-155310064:155308970:155309076-155310064:+	0.225359	0.0268065
ENSG00000160752;AF:1:155308803:155308965-155310064:155308970:155309076-155310064:+	0.295333	0.0268065
ENSG00000160752;AF:1:155308854:155308965-155310064:155308970:155309076-155310064:+	0.297218	0.0268065
ENSG00000160877;AF:19:13118103:13118131-13135200:13118337:13118454-13135200:+	0.0597126	0.045954
ENSG00000160953;SE:19:1358464-1358588:1358700-1360136:+	0.155154	0.017982
ENSG00000162385;SE:1:53228954-53233542:53233652-53235577:-	-0.0660085	0.0144855
ENSG00000162616;AF:1:77979175:77979293-78013051:78004854:78005321-78013051:+	-0.118934	0.0162338
ENSG00000162616;SE:1:78005321-78013051:78013619-78016014:+	-0.223535	0.0024975
ENSG00000162772;AF:1:212565334:212565483-212615018:212608670:212608930-212615018:+	0.0803444	0.0314685
ENSG00000162772;AL:1:212618234-212619046:212619266:212618234-212619358:212620772:+	-0.288418	0.0314685
ENSG00000162775;SE:1:110342268-110345539:110345649-110346308:+	-0.0608668	0.0354645
ENSG00000163584;A3:3:170868201-170868298:170868134-170868298:-	0.0780849	0.01998
ENSG00000163584;A3:3:170868390-170870159:170868387-170870159:-	0.0968336	0.017982
ENSG00000164163;SE:4:145110444-145110968:145111064-145112239:+	-0.0647957	0.038961
ENSG00000164168;A3:4:147631505-147632903:147631505-147632955:+	-0.0738107	0.0454545
ENSG00000164543;AF:7:43582758:43582961-43595901:43583065:43583449-43595901:+	0.141636	0.046953
ENSG00000164919;AL:8:99878148:99878265-99887490:99885992:99886382-99887490:-	-0.327112	0.045954
ENSG00000165175;AF:X:38801432:38801487-38804683:38803733:38804413-38804683:+	-0.137018	0.047286
ENSG00000165175;SE:X:38801487-38802535:38804413-38804683:+	0.12124	0.047286
ENSG00000165175;SE:X:38801487-38804310:38804413-38804683:+	0.074445	0.047286
ENSG00000166199;SE:11:43889828-43892041:43892129-43901516:+	-0.117366	0.044955
ENSG00000166441;A3:11:8684081-8684686:8684081-8684823:+	0.0444605	0.03996
ENSG00000167797;A5:11:67507689-67507860:67507689-67508001:-	0.0764312	0.0234765
ENSG00000168036;SE:3:41224753-41224954:41224991-41225103:+	-0.250605	0
ENSG00000168036;SE:3:41234297-41235727:41235843-41236349:+	-0.471632	0
ENSG00000168101;A5:16:4694308-4694958:4694238-4694958:+	0.121996	0.0374625
ENSG00000169045;A3:5:179617110-179617514:179616958-179617514:-	-0.22324	0.0432692
ENSG00000169045;AL:5:179618205:179618323-179620892:179619101:179619407-179620892:-	0.186837	0.0370879
ENSG00000169045;AL:5:179618205:179618323-179620892:179619301:179619407-179620892:-	0.226289	0
ENSG00000169045;AL:5:179618205:179618323-179620892:179619469:179620037-179620892:-	0.139237	0.0432692
ENSG00000169045;AL:5:179618208:179618323-179620892:179619301:179619407-179620892:-	0.333331	0.0164835
ENSG00000169045;SE:5:179616958-179617060:179617110-179617514:-	-0.226059	0.0432692
ENSG00000169045;SE:5:179618323-179619269:179619360-179620892:-	-0.200138	0.0164835
ENSG00000169045;SE:5:179618323-179619269:179619407-179620892:-	-0.0691325	0.0432692
ENSG00000169851;SE:4:30724596-30869022:30869087-30920153:+	-0.121154	0.044955
ENSG00000170312;AF:10:60778331:60778459-60780141:60778493:60778668-60780141:+	-0.321943	0.034965
ENSG00000170606;RI:5:133101759:133101809-133101811:133101878:+	-0.0586811	0.00649351
ENSG00000170889;RI:19:54206553:54206724-54207398:54207647:+	-0.397673	0.0194805
ENSG00000171490;AF:16:11850418-11851008:11851045:11850418-11851408:11851519:-	-0.136506	0.00799201
ENSG00000171861;SE:17:782692-783083:783327-787965:+	-0.0496414	0.0464535
ENSG00000173163;AF:2:61888724:61888842-62000701:61905647:61905858-62000701:+	0.0980507	0.020979
ENSG00000173207;AF:1:154974653:154974912-154977987:154975531:154975624-154977987:+	-0.145704	0.02997
ENSG00000173207;AF:1:154974683:154974804-154977987:154975531:154975624-154977987:+	-0.202038	0.011988
ENSG00000173674;SE:X:20135841-20138539:20138622-20141625:-	-0.0372793	0.0414585
ENSG00000173726;SE:1:235113910-235119339:235119406-235119818:-	0.0371176	0.0164835
ENSG00000173933;A5:11:66638893-66639700:66638752-66639700:+	0.105271	0.00499501
ENSG00000174748;A3:3:23917173-23917837:23917173-23917947:+	-0.0502002	0.0464535
ENSG00000174775;AF:11:534375-535257:535339:534375-535416:535538:-	-0.142078	0.0262238
ENSG00000174775;RI:11:532242:532522-532631:532755:-	-0.127831	0.0262238
ENSG00000175106;SE:17:15547148-15553685:15553829-15555282:-	-0.150004	0.044955
ENSG00000178691;SE:17:31940486-31947617:31947685-31966147:+	-0.065584	0.0374625
ENSG00000182004;SE:1:203861743-203862182:203862222-203863663:+	0.0576331	0.0424575
ENSG00000182378;AF:X:276353:276394-284167:281192:281684-284167:+	-0.285959	0.00759241
ENSG00000182378;AF:X:276353:276394-284167:281462:281684-284167:+	-0.289582	0.00237263
ENSG00000182378;AF:X:276353:276394-284167:283163:283201-284167:+	-0.383476	0.00237263
ENSG00000182378;AF:X:276353:276394-284167:283465:283488-284167:+	-0.479237	0
ENSG00000182378;AF:X:281192:281684-284167:283163:283201-284167:+	-0.176245	0.037962
ENSG00000182378;AF:X:281192:281684-284167:283465:283488-284167:+	-0.235435	0.00790876
ENSG00000182378;AF:X:281462:281684-284167:283163:283201-284167:+	-0.151576	0.037962
ENSG00000182378;AF:X:281462:281684-284167:283465:283488-284167:+	-0.226716	0.00237263
ENSG00000182378;SE:X:276394-281482:281684-284167:+	0.146168	0.0495615
ENSG00000182446;AF:17:81629805-81629864:81629875:81629805-81636916:81637060:-	0.200857	0.045288
ENSG00000182446;AF:17:81629805-81629864:81629875:81629805-81636916:81637146:-	0.11049	0.0382118
ENSG00000182446;SE:17:81608822-81610210:81610258-81613318:-	-0.101924	0.0382118
ENSG00000182827;SE:1:226154833-226159184:226159358-226161531:-	-0.0727494	0.0124875
ENSG00000182899;A3:3:197950221-197950713:197950221-197950732:+	0.648476	0
ENSG00000182899;MX:3:197951311-197952540:197952625-197954003:197951311-197953488:197953660-197954003:+	0.384384	0.00599401
ENSG00000182944;AF:22:29268018:29268349-29272216:29269223:29269662-29272216:+	-0.279282	0.026973
ENSG00000182944;AF:22:29268282:29268349-29272216:29269223:29269662-29272216:+	-0.135902	0.0314685
ENSG00000182944;AF:22:29268291:29268349-29272216:29269223:29269662-29272216:+	-0.226286	0.026973
ENSG00000183010;MX:17:81933376-81934326:81934489-81934926:81933376-81934653:81934745-81934926:-	-0.106003	0.0434565
ENSG00000184007;AL:1:31913003:31913023-31915895:31913832:31913843-31915895:-	0.164563	0.025974
ENSG00000184076;A5:22:29767607-29769678:29767548-29769678:+	0.0342065	0.0204795
ENSG00000184110;AF:16:28688558:28688828-28711657:28711363:28711518-28711657:+	0.204351	0.03996
ENSG00000184203;SE:3:195519185-195523692:195523786-195524819:-	-0.0654886	0.044955
ENSG00000184203;SE:3:195523786-195524819:195524896-195529794:-	-0.0885205	0.044955
ENSG00000184986;AF:14:105526603:105526653-105528722:105528624:105528661-105528722:+	0.627053	0
ENSG00000185201;AL:11:308438-309013:309392:308438-314922:315272:+	0.253086	0.0232268
ENSG00000185201;AL:11:308438-309013:309395:308438-314922:315272:+	0.207323	0.0232268
ENSG00000185829;AL:17:46528685:46528859-46570759:46552533:46552690-46570759:-	0.239218	0.0437063
ENSG00000185829;AL:17:46528685:46528859-46570759:46554044:46557630-46570759:-	0.154923	0.0437063
ENSG00000186468;AF:5:82277852-82277931:82278143:82277852-82278320:82278355:-	-0.32443	0.020979
ENSG00000196305;A5:9:92289426-92293441:92289426-92293611:-	-0.0359428	0.038628
ENSG00000196305;RI:9:92210345:92210871-92210873:92210889:-	0.148423	0.003996
ENSG00000196305;SE:9:92287910-92288126:92288282-92289301:-	-0.0826095	0.003996
ENSG00000196419;AF:22:41621285:41621345-41621990:41621461:41621591-41621990:+	0.0674222	0.017982
ENSG00000196756;AF:20:38426503-38427680:38429330:38426503-38431041:38431066:-	-0.116335	0.0494505
ENSG00000197498;SE:6:110985138-110988988:110989065-110991747:+	0.132522	0.0274725
ENSG00000197713;SE:2:210002783-210009639:210009736-210015973:+	-0.135321	0.0494505
ENSG00000197713;SE:2:210002783-210009657:210009736-210015973:+	-0.0939265	0.0494505
ENSG00000197860;AF:5:65720829-65721917:65722130:65720829-65722757:65723035:-	-0.100685	0.0264735
ENSG00000197961;SE:19:9567109-9567648:9567705-9568095:-	-0.049398	0.031968
ENSG00000197961;SE:19:9569082-9584186:9584348-9584461:-	-0.049398	0.031968
ENSG00000198242;AF:17:28719393:28720030-28720707:28720079:28720213-28720707:+	-0.0914248	0.03996
ENSG00000198242;AF:17:28720079:28720213-28720707:28720244:28720430-28720707:+	0.093834	0.03996
ENSG00000198563;AF:6:31540664-31541396:31541484:31540664-31541833:31541937:-	0.152178	0.025974
ENSG00000198563;AF:6:31540664-31541833:31541937:31540664-31541950:31541981:-	-0.124657	0.025974
ENSG00000198563;AF:6:31540664-31541833:31541937:31540664-31541950:31542003:-	-0.115889	0.025974
ENSG00000198563;AF:6:31540664-31541833:31541937:31540664-31541950:31542448:-	-0.317367	0.025974
ENSG00000198732;A3:14:70023447-70030242:70023447-70030245:+	0.0964598	0.042957
ENSG00000198898;AF:7:116862603:116862650-116888127:116886064:116886102-116888127:+	-0.234862	0.044955
ENSG00000198898;AL:7:116904383-116906263:116906736:116904383-116910213:116910294:+	0.318431	0.044955
ENSG00000203814;AL:1:149782689:149783260-149811947:149803602:149803961-149811947:-	-0.0426049	0.045954
ENSG00000203995;SE:1:52854630-52856998:52857749-52860731:+	-0.0987631	0.047952
ENSG00000204569;SE:6:30609955-30614549:30614602-30616478:-	0.0672978	0.038961
ENSG00000205323;SE:12:55800629-55800854:55800900-55803629:-	-0.0619811	0.017982
ENSG00000212719;AF:17:21535538-21550996:21551680:21535538-21574240:21574458:-	-0.249165	0.020979
ENSG00000213923;A3:22:38297155-38298786:38296686-38298786:-	-0.0930653	0.047952
ENSG00000213923;AF:22:38314169-38316665:38316973:38314169-38317160:38317411:-	-0.0698025	0.047952
ENSG00000213923;AF:22:38314169-38317160:38317411:38314169-38317986:38318084:-	0.064368	0.047952
ENSG00000213923;AL:22:38296205:38296686-38298786:38298029:38298203-38298786:-	0.0728966	0.047952
ENSG00000213923;AL:22:38296626:38296686-38298786:38298029:38298203-38298786:-	0.0860723	0.047952
ENSG00000214026;AF:11:1947278:1947379-1950899:1947554:1947578-1950899:+	-0.117104	0.00549451
ENSG00000218358;RI:6:150000853:150001128-150001351:150001668:-	-0.191879	0.025974
ENSG00000221823;AF:2:68217131-68250991:68251148:68217131-68256056:68256237:-	0.213062	0.0254745
ENSG00000225518;A3:1:226083968-226086796:226083968-226086882:+	0.147055	0.0499501
ENSG00000225733;AF:3:14946154-14947087:14947507:14946154-14947739:14947893:-	-0.0713605	0.046953
ENSG00000225733;AF:3:14946154-14947110:14947505:14946154-14948013:14948424:-	0.170282	0.032967
ENSG00000225733;AF:3:14946154-14947739:14947893:14946154-14948013:14948424:-	0.169405	0.020979
ENSG00000228409;SE:7:65751278-65752164:65752310-65755780:+	-0.11794	0.030969
ENSG00000228409;SE:7:65756574-65757603:65757717-65757983:+	-0.0922893	0.030969
ENSG00000228409;SE:7:65760556-65761646:65761748-65762947:+	-0.0922893	0.030969
ENSG00000228716;AF:5:80649494-80654008:80654101:80649494-80654404:80654558:-	0.137027	0.03996
ENSG00000228716;MX:5:80629165-80633877:80633992-80649389:80629165-80637883:80638009-80649389:-	0.150875	0.03996
ENSG00000234608;A3:12:111840042-111840333:111840003-111840333:-	0.0739663	0.041625
ENSG00000234608;A5:12:111840477-111841327:111840477-111841684:-	0.0900974	0.041625
ENSG00000234608;RI:12:111841327:111841470-111841684:111841710:-	0.127482	0.041625
ENSG00000237310;A5:7:66494025-66495255:66494021-66495255:+	0.159272	0.0384615
ENSG00000243927;AF:21:34073224:34073268-34102835:34073549:34073745-34102835:+	-0.30294	0.00699301
ENSG00000247596;SE:3:52229201-52229661:52229782-52229920:-	-0.0827192	0.020979
ENSG00000248333;SE:1:1642508-1645126:1645262-1649499:-	-0.130952	0.025974
ENSG00000249915;RI:5:271621:271690-271776:271821:+	0.143083	0.0324675
ENSG00000250151;SE:3:9800296-9801661:9801756-9803843:+	0.113913	0.0427073
ENSG00000250151;SE:3:9804013-9810621:9810709-9812943:+	0.109132	0.0427073
ENSG00000250337;A3:5:27489386-27494119:27489386-27494235:+	-0.237951	0.0287213
ENSG00000250337;AL:5:27475695-27484926:27486146:27475695-27494235:27494318:+	-0.167059	0.0287213
ENSG00000254093;SE:8:10765916-10820193:10820269-10826152:-	-0.147087	0.017982
ENSG00000257285;AL:14:22933692-22954331:22954692:22933692-22955130:22955562:+	-0.246632	0.0044955
ENSG00000258465;MX:1:160244034-160263265:160263462-160279801:160244034-160278131:160278191-160279801:-	0.250483	0.0214785
ENSG00000261373;A5:16:89716904-89717344:89716637-89717344:+	0.0763957	0.044955
ENSG00000262633;SE:17:46932199-46935029:46935169-46938599:+	-0.128713	0.045954
ENSG00000266028;AF:1:206203345:206203650-206205429:206203908:206204000-206205429:+	-0.489521	0.013986
ENSG00000266402;A5:17:64146000-64146230:64145995-64146230:+	-0.0394724	0.033966
ENSG00000267321;SE:17:35568501-35573580:35573723-35573877:+	0.0898177	0.0434565
ENSG00000269893;A5:4:118279137-118279389:118278792-118279389:+	0.0892802	0.021978
ENSG00000269893;SE:4:118278792-118278944:118279137-118279389:+	0.0718638	0.030969
ENSG00000269897;SE:10:22318306-22318959:22319018-22326431:+	0.128325	0.020979
ENSG00000270800;SE:6:34295685-34341862:34341972-34418369:-	-0.220734	0.00799201
ENSG00000274253;AF:15:22757959:22757994-22758819:22758493:22758525-22758819:+	0.4747	0.000999001
ENSG00000276023;AF:17:37489831:37489958-37510677:37491464:37491627-37510677:+	-0.0542683	0.0284715
ENSG00000284024;SE:10:14840157-14842134:14842846-14843371:+	-0.0862928	0.013986

## Sheet: miniABEmax-HEKsite2
Supplementary Data 10: DAS events of miniABEmax-HEKsite2-transfected samples compared with nCas9-NT samples
DAS events	ΔPSI	P-value
ENSG00000003989;AF:8:17497091:17497237-17543318:17538870:17538922-17543318:+	0.302477	0.045954
ENSG00000006327;SE:16:3020491-3021215:3021319-3021555:+	0.110945	0.044955
ENSG00000007168;AF:17:2593210:2593330-2638099:2593746:2594006-2638099:+	0.125343	0.044955
ENSG00000008988;A5:8:56073272-56073695:56073272-56074060:-	-0.362777	0.0194805
ENSG00000009307;AF:1:114739890-114746543:114746859:114739890-114757925:114757974:-	0.228957	0.0499501
ENSG00000020426;AL:14:60734951-60753553:60753954:60734951-60808325:60808428:+	-0.293252	0.0499501
ENSG00000041880;A3:3:51942708-51943349:51942708-51943354:+	-0.211396	0.0474525
ENSG00000051341;SE:3:121449426-121460050:121460234-121467519:-	-0.100717	0.0294705
ENSG00000051620;AF:6:138403531:138403698-138405145:138404219:138404597-138405145:+	-0.316881	0.013986
ENSG00000051620;AF:6:138403531:138403698-138405145:138404247:138404597-138405145:+	-0.103974	0.013986
ENSG00000052802;SE:4:165327764-165333340:165333625-165337789:+	-0.0919222	0.026973
ENSG00000058729;SE:5:97165147-97166267:97166371-97167467:-	0.0855115	0.041958
ENSG00000063177;AF:19:48617877-48618560:48619127:48617877-48619141:48619177:-	-0.239696	0.031968
ENSG00000063180;AF:19:48638144-48638240:48638385:48638144-48638888:48639138:-	-0.301177	0.031968
ENSG00000064703;SE:1:111756740-111759400:111759568-111760474:+	-0.0607314	0.0454545
ENSG00000064763;AF:12:29149253:29149407-29270412:29223665:29223894-29270412:+	0.32223	0.0404595
ENSG00000066279;SE:1:197096164-197100431:197105185-197117789:-	-0.0749146	0.024975
ENSG00000069998;AF:22:17149745-17159126:17159277:17149745-17165209:17165287:-	0.0963968	0.0274725
ENSG00000073614;AF:12:385974-388233:388530:385974-388927:389454:-	0.115879	0.0474525
ENSG00000075785;SE:3:128798069-128807543:128807671-128813327:+	0.206895	0.0224775
ENSG00000079432;A3:19:42292466-42292566:42292466-42292569:+	-0.132161	0.04662
ENSG00000079432;A3:19:42292859-42292956:42292859-42292959:+	-0.132161	0.04662
ENSG00000079432;A3:19:42293836-42293935:42293836-42293938:+	-0.123766	0.04662
ENSG00000080345;A5:2:151410527-151411260:151410033-151411260:+	-0.120083	0.0474525
ENSG00000080345;SE:2:151410033-151410414:151410527-151411260:+	-0.129964	0.0474525
ENSG00000080345;SE:2:151468146-151468474:151468551-151468641:+	-0.0844638	0.0474525
ENSG00000080824;A5:14:102085431-102085758:102085431-102085965:-	-0.0461192	0.0384615
ENSG00000080824;SE:14:102085431-102085965:102086124-102086217:-	-0.075843	0.0384615
ENSG00000084070;AF:1:40373697:40374223-40406736:40374648:40374708-40406736:+	0.14194	0.0374625
ENSG00000084090;A5:2:96195549-96208145:96195549-96208539:-	-0.0352088	0.038961
ENSG00000084090;AF:2:96195549-96208145:96208181:96195549-96208539:96208825:-	-0.217926	0.017982
ENSG00000086666;AF:15:80059568:80059809-80098416:80075161:80075242-80098416:+	0.378239	0.0480519
ENSG00000086666;AF:15:80060160:80060247-80098416:80072583:80072647-80098416:+	0.302197	0.036963
ENSG00000086666;AF:15:80060160:80060247-80098416:80075161:80075242-80098416:+	0.526624	0
ENSG00000086666;AF:15:80060424:80060740-80098416:80075161:80075242-80098416:+	0.448623	0.00924076
ENSG00000086666;AF:15:80072583:80072647-80098416:80075161:80075242-80098416:+	0.320644	0.0480519
ENSG00000087088;A3:19:48954962-48955548:48954962-48955687:+	-0.108443	0.0407592
ENSG00000087088;A5:19:48955833-48956198:48955599-48956198:+	0.110741	0.0407592
ENSG00000087088;MX:19:48954962-48955548:48955599-48956198:48954962-48955687:48955833-48956198:+	-0.204875	0.016983
ENSG00000087088;SE:19:48954962-48955548:48955599-48955687:+	-0.0928576	0.028305
ENSG00000087088;SE:19:48954962-48955687:48955833-48956198:+	0.160477	0.016983
ENSG00000090661;AF:19:8206736:8206799-8210706:8209353:8209494-8210706:+	-0.38224	0.044955
ENSG00000091140;SE:7:107893278-107901738:107901817-107903478:+	0.151677	0.032967
ENSG00000091140;SE:7:107901817-107902325:107902393-107903478:+	-0.068414	0.0467033
ENSG00000092199;A3:14:21211566-21211810:21211306-21211810:-	-0.113221	0.045954
ENSG00000092199;AL:14:21210546:21211306-21211810:21211418:21211566-21211810:-	0.151863	0.045954
ENSG00000092199;SE:14:21211306-21211406:21211563-21211810:-	-0.140216	0.045954
ENSG00000092621;AF:1:119711715:119712160-119721170:119714411:119714488-119721170:+	-0.152211	0
ENSG00000099624;RI:19:1244315:1244440-1244737:1244825:+	-0.0740421	0.02997
ENSG00000100380;AF:22:40850880-40854538:40854598:40850880-40856431:40856565:-	0.119934	0.003996
ENSG00000100380;AF:22:40850880-40854538:40854598:40850880-40856431:40857022:-	0.126332	0.001998
ENSG00000100425;A3:22:49787887-49794034:49787494-49794034:-	-0.143795	0.0187313
ENSG00000100425;AF:22:49824331-49825730:49825900:49824331-49827497:49827512:-	0.166217	0.0187313
ENSG00000100632;AL:14:69380576:69380640-69394825:69386655:69387083-69394825:-	-0.129956	0.038961
ENSG00000100664;A3:14:103334597-103335792:103334597-103335796:+	-0.268258	0.0202298
ENSG00000100664;A5:14:103334597-103335653:103334260-103335653:+	0.112098	0.0242757
ENSG00000100664;AF:14:103334192:103334260-103335653:103334387:103334597-103335653:+	-0.11587	0.026973
ENSG00000100664;AF:14:103334192:103334260-103335653:103334803:103334836-103335653:+	-0.210484	0
ENSG00000100664;AF:14:103334192:103334260-103335653:103334861:103335185-103335653:+	-0.113435	0.017982
ENSG00000100664;AF:14:103334803:103334836-103335653:103334861:103335185-103335653:+	0.0800422	0.026973
ENSG00000100664;SE:14:103334260-103334389:103334597-103335653:+	0.135577	0.017982
ENSG00000101474;SE:20:24964022-24964375:24964398-24968892:-	-0.0393585	0.048951
ENSG00000102030;A3:X:153930303-153930763:153930223-153930763:-	-0.0919241	0.00599401
ENSG00000102030;A3:X:153930307-153930763:153930223-153930763:-	0.0648254	0.01998
ENSG00000102030;A3:X:153930307-153930763:153930303-153930763:-	0.263379	0
ENSG00000102034;AF:X:130081539-130110325:130110495:130081539-130110620:130110716:-	0.234482	0.00799201
ENSG00000102471;AF:13:79481152:79481524-79520810:79518992:79519169-79520810:+	-0.22117	0.043956
ENSG00000102471;SE:13:79539775-79543558:79543682-79548328:+	-0.0801119	0.043956
ENSG00000102471;SE:13:79539775-79543618:79543682-79548328:+	-0.101043	0.043956
ENSG00000103227;A5:16:911079-934190:911079-934244:-	-0.173885	0.0474525
ENSG00000103227;AF:16:954666-964047:964122:954666-970788:970982:-	-0.284617	0.0464535
ENSG00000103227;AF:16:954666-964047:964122:954666-981145:981297:-	-0.208367	0.0474525
ENSG00000103257;AF:16:87851849-87863590:87863639:87851849-87868885:87869488:-	-0.112569	0.0034965
ENSG00000103769;AF:15:65869464:65869625-65877332:65870013:65870085-65877332:+	0.0845136	0.025974
ENSG00000103769;SE:15:65877955-65879671:65879751-65887701:+	-0.0514735	0.041292
ENSG00000103769;SE:15:65877955-65879725:65879751-65887701:+	-0.123274	0.023976
ENSG00000104331;SE:8:56966352-56967110:56967218-56978050:-	0.0669462	0.033966
ENSG00000104824;AF:19:38847434-38849308:38849368:38847434-38849700:38850333:-	0.0709027	0.0499501
ENSG00000104824;AF:19:38847434-38849308:38849368:38847434-38851068:38851155:-	0.179065	0.01332
ENSG00000104824;AF:19:38847434-38849308:38849368:38847434-38852296:38852325:-	-0.140662	0.02997
ENSG00000104824;AF:19:38847434-38849700:38850333:38847434-38851068:38851155:-	0.101237	0.027972
ENSG00000104824;AF:19:38847434-38849700:38850333:38847434-38852296:38852325:-	-0.115353	0.027972
ENSG00000104824;AF:19:38847434-38849700:38850333:38847434-38852296:38852347:-	-0.0960265	0.0312188
ENSG00000104824;AF:19:38847434-38849871:38849940:38847434-38851068:38851155:-	0.11993	0.02997
ENSG00000104824;AF:19:38847434-38849871:38849940:38847434-38852296:38852325:-	-0.139737	0.04107
ENSG00000104824;AF:19:38847434-38849871:38849940:38847434-38852296:38852347:-	-0.0693444	0.0499501
ENSG00000104824;AF:19:38847434-38851068:38851155:38847434-38852296:38852325:-	-0.183106	0.01332
ENSG00000104824;AF:19:38847434-38851068:38851155:38847434-38852296:38852338:-	-0.0405958	0.045954
ENSG00000104824;AF:19:38847434-38851068:38851155:38847434-38852296:38852347:-	-0.195827	0.00999001
ENSG00000105372;AF:19:41860255:41860289-41860775:41860446:41860494-41860775:+	0.0484724	0.031968
ENSG00000105429;SE:19:42344833-42348272:42348472-42349499:+	0.101012	0.0499501
ENSG00000105640;RI:19:17861293:17861307-17861425:17861472:+	-0.0375307	0.0424575
ENSG00000105971;AF:7:116499740:116499931-116505971:116500044:116500447-116505971:+	0.259368	0.038961
ENSG00000105971;SE:7:116499931-116500260:116500447-116505971:+	-0.158603	0.0397103
ENSG00000106211;AF:7:76302544:76303076-76303802:76303577:76303727-76303802:+	0.228193	0
ENSG00000106261;RI:7:100023419:100023461-100023552:100023932:+	-0.0860921	0.041958
ENSG00000106261;SE:7:100015726-100019231:100019349-100023419:+	0.0860921	0.041958
ENSG00000106348;SE:7:128403754-128405767:128405865-128409289:-	-0.31161	0.018981
ENSG00000106348;SE:7:128405865-128409289:128409366-128409756:-	-0.227253	0.018981
ENSG00000106682;AF:7:74174245:74174442-74187611:74183822:74183921-74187611:+	-0.0941486	0.0499501
ENSG00000107140;A5:9:35607409-35607582:35606983-35607582:+	0.29208	0.025974
ENSG00000107175;RI:9:35732996:35733143-35733215:35733282:+	0.0775581	0.017982
ENSG00000108561;AF:17:5438273-5438709:5438778:5438273-5438842:5439155:-	-0.0505412	0.020979
ENSG00000108561;AF:17:5438273-5438709:5438778:5438273-5448756:5448830:-	-0.0318856	0.042957
ENSG00000108561;AF:17:5438273-5438842:5439155:5438273-5448756:5448830:-	-0.0639549	0.020979
ENSG00000108946;AL:17:68530001-68530277:68532759:68530001-68551084:68551319:+	0.513404	0.041958
ENSG00000109519;AF:4:7064223-7067440:7067547:7064223-7067971:7068197:-	0.0938153	0.01998
ENSG00000109971;AF:11:123061329-123061452:123061483:123061329-123062064:123062207:-	0.337221	0
ENSG00000109971;AF:11:123061329-123061452:123061483:123061329-123062347:123062669:-	0.253344	0.00965701
ENSG00000109971;AF:11:123061329-123061588:123061833:123061329-123062064:123062207:-	0.21161	0
ENSG00000109971;AF:11:123061329-123061588:123061833:123061329-123062347:123062669:-	0.24254	0.0237036
ENSG00000109971;AF:11:123061329-123061869:123062022:123061329-123062064:123062207:-	0.209697	0
ENSG00000109971;AF:11:123061329-123061869:123062022:123061329-123062347:123062669:-	0.417429	0.00965701
ENSG00000109971;AF:11:123061329-123061913:123062032:123061329-123062064:123062207:-	0.200338	0.00965701
ENSG00000109971;AF:11:123061329-123061913:123062032:123061329-123062347:123062669:-	0.481133	0.00579421
ENSG00000109971;AF:11:123061329-123062064:123062335:123061329-123062347:123062669:-	0.265328	0.0144855
ENSG00000109971;AL:11:123059982:123060268-123061120:123060593:123060798-123061120:-	-0.169356	0.00965701
ENSG00000109971;AL:11:123059982:123060268-123061120:123060607:123060798-123061120:-	-0.131132	0.0337995
ENSG00000109971;SE:11:123060268-123060593:123060675-123061120:-	0.208183	0
ENSG00000110080;AF:11:126355660:126355842-126406096:126403416:126403486-126406096:+	0.473647	0.031968
ENSG00000110344;A5:11:118372687-118373086:118372666-118373086:+	0.0763586	0.0304695
ENSG00000110367;AF:11:118786518-118790855:118790948:118786518-118791098:118791136:-	0.0628884	0.047952
ENSG00000111328;AF:12:123267282-123268169:123268254:123267282-123269105:123269239:-	-0.0917073	0.021645
ENSG00000111328;AF:12:123267282-123269105:123269239:123267282-123271564:123272140:-	0.203851	0.0194805
ENSG00000111328;AF:12:123267282-123269105:123269239:123267282-123272157:123272334:-	0.267508	0.0194805
ENSG00000112110;A5:6:159790787-159790940:159790639-159790940:+	0.0748414	0.00649351
ENSG00000112110;AF:6:159789812:159789888-159790940:159790466:159790639-159790940:+	0.0785949	0.00649351
ENSG00000112110;AF:6:159789812:159789888-159790940:159790517:159790787-159790940:+	-0.137279	0.00649351
ENSG00000112306;A5:6:132815224-132816461:132815088-132816461:+	-0.0296615	0.012987
ENSG00000112419;AF:6:143608185:143608322-143712016:143677965:143678209-143712016:+	-0.406965	0.0454545
ENSG00000112419;AF:6:143608185:143608322-143712016:143678024:143678209-143712016:+	-0.472099	0.00699301
ENSG00000112531;AL:6:163563719-163564667:163564710:163563719-163565946:163570145:+	0.398327	0.015984
ENSG00000113328;AF:5:163437766:163437804-163441078:163439191:163439520-163441078:+	-0.249714	0
ENSG00000114030;AF:3:122496570-122514465:122514542:122496570-122514875:122514937:-	-0.285697	0.0494505
ENSG00000114739;RI:3:38478141:38478292-38478375:38478518:+	0.0883335	0.021978
ENSG00000114850;AF:3:156553781-156553993:156554125:156553781-156554737:156554845:-	-0.197428	0.0194805
ENSG00000114850;AF:3:156553781-156554737:156554845:156553781-156554957:156555117:-	0.230008	0.025974
ENSG00000114850;AF:3:156553781-156554737:156554845:156553781-156554957:156555125:-	0.162463	0.00649351
ENSG00000114850;AF:3:156553781-156554737:156554845:156553781-156554957:156555149:-	0.0994061	0.0292208
ENSG00000115317;A3:2:74529912-74530445:74529912-74530461:+	0.200214	0
ENSG00000116288;AF:1:7961663:7961735-7962763:7961969:7962101-7962763:+	-0.186573	0.024975
ENSG00000116288;AF:1:7961692:7961735-7962763:7961969:7962101-7962763:+	-0.210428	0.024975
ENSG00000116288;AF:1:7961701:7961735-7962763:7961969:7962101-7962763:+	-0.134577	0.0291375
ENSG00000116288;AF:1:7961748:7961793-7962763:7961969:7962101-7962763:+	-0.314476	0.0343407
ENSG00000116918;A3:1:231537327-231542460:231537327-231542481:+	0.0527402	0.0352148
ENSG00000116918;AL:1:231542611-231554621:231554694:231542611-231561128:231561229:+	-0.198139	0.00899101
ENSG00000116983;SE:1:39684611-39691065:39691170-39691306:-	-0.226425	0.046953
ENSG00000117362;SE:1:150267789-150267957:150267991-150268698:-	-0.264163	0.048951
ENSG00000117859;AF:1:51729303:51729378-51745536:51729815:51730001-51745536:+	0.321532	0.014985
ENSG00000117859;AF:1:51729303:51729378-51745536:51729904:51730124-51745536:+	0.3133	0.044955
ENSG00000119318;AF:9:107283279:107283695-107300141:107284053:107284187-107300141:+	0.0720737	0.0344655
ENSG00000119812;SE:2:33587320-33588335:33588519-33592080:-	-0.0842147	0.030969
ENSG00000120137;SE:5:168568998-168578634:168578707-168579256:-	0.066644	0.046953
ENSG00000120694;AF:13:31158863-31161476:31161927:31158863-31161982:31162039:-	-0.0492798	0.0487013
ENSG00000120694;AF:13:31158863-31161476:31161927:31158863-31161982:31162388:-	0.0577476	0.0487013
ENSG00000120694;RI:13:31140184:31140309-31141122:31141259:-	0.0349811	0.0487013
ENSG00000120694;SE:13:31141259-31143792:31143923-31145563:-	-0.0383173	0.0487013
ENSG00000120805;A5:12:101405981-101407011:101405981-101407278:-	0.3075	0.0347985
ENSG00000120805;AF:12:101405981-101407278:101407463:101405981-101407642:101407746:-	-0.369932	0.0347985
ENSG00000120805;AF:12:101405981-101407278:101407463:101405981-101407642:101407753:-	-0.264268	0.0347985
ENSG00000120805;AF:12:101405981-101407278:101407463:101405981-101407642:101407756:-	-0.298128	0.0347985
ENSG00000120805;AF:12:101405981-101407278:101407463:101405981-101407642:101407762:-	-0.27316	0.0347985
ENSG00000120805;AF:12:101405981-101407278:101407463:101405981-101407642:101407820:-	-0.133192	0.0347985
ENSG00000120805;AF:12:101405981-101407378:101407461:101405981-101407642:101407753:-	-0.15019	0.044741
ENSG00000121931;SE:1:110950123-110951288:110952815-110963621:-	-0.100542	0.0254745
ENSG00000123064;AF:12:113181058-113183723:113183802:113181058-113185278:113185440:-	-0.126925	0.038961
ENSG00000124226;SE:20:49946250-49949248:49949355-49952076:+	-0.138981	0
ENSG00000124422;A5:17:21028674-21043321:21028674-21043626:-	0.107818	0.027972
ENSG00000124422;AF:17:21028674-21042220:21042273:21028674-21043626:21043760:-	0.114334	0.027972
ENSG00000124614;AF:6:34425221-34425516:34425580:34425221-34425796:34426026:-	0.0768313	0.043956
ENSG00000124614;AF:6:34425221-34425516:34425580:34425221-34426032:34426052:-	-0.51499	0
ENSG00000124614;AF:6:34425221-34425516:34425580:34425221-34426032:34426125:-	0.0895899	0.043956
ENSG00000124614;AF:6:34425221-34425796:34426026:34425221-34426032:34426050:-	-0.0790371	0.043956
ENSG00000124614;AF:6:34425221-34425796:34426026:34425221-34426032:34426052:-	-0.363875	0
ENSG00000125482;SE:9:132400258-132401455:132402828-132406790:-	-0.10818	0.023976
ENSG00000125835;A3:20:2461939-2462636:2461793-2462636:-	-0.042641	0.01998
ENSG00000126247;AF:19:36141190:36141220-36142300:36141303:36141564-36142300:+	0.310567	0.0274725
ENSG00000126247;AF:19:36141190:36141220-36142300:36141593:36141683-36142300:+	0.26979	0.0274725
ENSG00000126934;SE:19:4095449-4097279:4097343-4101019:-	-0.309443	0.017982
ENSG00000127445;A5:19:9849311-9849533:9849201-9849533:+	0.419383	0.0174825
ENSG00000127774;A5:17:3669012-3669098:3668899-3669098:+	0.0421188	0.0474525
ENSG00000128591;SE:7:128849578-128849976:128850074-128850384:+	0.151678	0.0024975
ENSG00000130005;A5:19:1399938-1401296:1399938-1401365:-	0.144946	0.011988
ENSG00000130175;AL:19:11438124-11441069:11441105:11438124-11441240:11441311:+	0.320282	0.015984
ENSG00000130255;AL:19:5690600-5690821:5690931:5690600-5691319:5691653:+	-0.304867	0.000499501
ENSG00000131051;AF:20:35740887-35741462:35741598:35740887-35741941:35741951:-	0.589608	0.010656
ENSG00000131051;AF:20:35740887-35741488:35741609:35740887-35741941:35741951:-	0.340177	0.010656
ENSG00000131051;AF:20:35740887-35741488:35741626:35740887-35741941:35741951:-	0.603996	0
ENSG00000132002;AF:19:14517046-14517479:14517569:14517046-14517591:14517833:-	0.309962	0
ENSG00000132002;AF:19:14517046-14517479:14517569:14517046-14518139:14518420:-	0.0309141	0.0404595
ENSG00000132153;AF:3:47819227:47819264-47827347:47825912:47826132-47827347:+	-0.273897	0.0424575
ENSG00000132153;SE:3:47810711-47815963:47816128-47818022:+	-0.0778755	0.0462038
ENSG00000132286;A5:11:6481852-6482045:6481555-6482045:+	0.217972	0.031968
ENSG00000132341;A5:12:130872629-130872836:130872126-130872836:+	0.110134	0.024975
ENSG00000132424;SE:6:99414690-99416349:99416428-99425215:-	-0.155771	0.02997
ENSG00000132485;AL:1:71063291:71065137-71066776:71065719:71065752-71066776:-	-0.138957	0.0174825
ENSG00000133835;AF:5:119452565:119452633-119456315:119452775:119452821-119456315:+	0.399272	0.034965
ENSG00000134001;AF:14:67359997:67360456-67364767:67360556:67360734-67364767:+	-0.0855933	0.0194805
ENSG00000134001;AF:14:67360353:67360456-67364767:67360556:67360734-67364767:+	-0.0549105	0.0194805
ENSG00000135018;A3:9:83666433-83669185:83666394-83669185:-	-0.105683	0.0312188
ENSG00000135018;SE:9:83665145-83666350:83666394-83669185:-	0.103835	0.0312188
ENSG00000135297;SE:6:73466606-73473365:73473654-73479732:+	-0.192729	0.00999001
ENSG00000135446;A3:12:57751736-57752175:57751696-57752175:-	-0.0692602	0.035964
ENSG00000135446;A3:12:57751752-57752175:57751659-57752175:-	-0.348842	0.035964
ENSG00000135446;AF:12:57751736-57752175:57752364:57751736-57755932:57756013:-	0.2432	0.035964
ENSG00000135446;SE:12:57751342-57751500:57751659-57752175:-	0.131263	0.035964
ENSG00000135446;SE:12:57751342-57751500:57751696-57752175:-	0.161179	0.035964
ENSG00000135940;AF:2:97646097:97646189-97646517:97646289:97646391-97646517:+	-0.132767	0.031968
ENSG00000135940;SE:2:97646189-97646517:97646666-97647067:+	-0.0264911	0.040959
ENSG00000136986;AF:8:123025050-123025572:123025650:123025050-123025723:123025772:-	0.123617	0.0344655
ENSG00000137310;A3:6:31158722-31158897:31158722-31159143:+	0.050983	0.0454545
ENSG00000137513;AF:11:78571444-78574348:78574518:78571444-78574829:78574874:-	0.347581	0.0122378
ENSG00000137513;AL:11:78465883:78466013-78559539:78528842:78528936-78559539:-	0.347581	0.0122378
ENSG00000138018;AF:2:26308547:26308657-26364302:26346114:26346289-26364302:+	0.150565	0.0104895
ENSG00000138018;AF:2:26308547:26308657-26364302:26346149:26346289-26364302:+	0.218093	0.0232268
ENSG00000138326;AF:10:78033760:78033904-78035352:78033917:78033986-78035352:+	-0.0697399	0.026973
ENSG00000138326;SE:10:78037304-78040204:78040225-78040615:+	0.0686367	0.017982
ENSG00000139131;A3:12:32750874-32753918:32750839-32753918:-	-0.0673462	0.0344655
ENSG00000140382;AF:15:77421011:77421094-77458404:77458217:77458284-77458404:+	0.292726	0.044955
ENSG00000140525;AF:15:89243973:89244033-89247629:89244034:89244067-89247629:+	0.30831	0.01332
ENSG00000140525;AF:15:89244004:89244033-89247629:89244034:89244067-89247629:+	0.397099	0.01332
ENSG00000140525;AF:15:89244034:89244067-89247629:89244250:89244280-89247629:+	-0.482977	0.01332
ENSG00000140612;MX:15:84670782-84679226:84679287-84680713:84670782-84679932:84679969-84680713:-	0.123435	0.0274725
ENSG00000140650;AL:16:8813106-8829193:8829258:8813106-8847724:8848030:+	0.24894	0.038961
ENSG00000140650;AL:16:8813106-8829193:8829258:8813106-8847724:8848124:+	0.286892	0.038961
ENSG00000140650;AL:16:8813106-8829193:8829258:8813106-8847724:8849331:+	0.0948042	0.038961
ENSG00000140650;MX:16:8801910-8806316:8806407-8811638:8801910-8811079:8811178-8811638:+	0.234582	0.038961
ENSG00000140650;SE:16:8801910-8804767:8804843-8806316:+	-0.10681	0.038961
ENSG00000140988;AF:16:1963256-1964276:1964365:1963256-1964449:1964812:-	-0.169545	0.047952
ENSG00000140988;SE:16:1963256-1963653:1964365-1964449:-	-0.149232	0.047952
ENSG00000141522;A3:17:81869406-81869542:81869236-81869542:-	0.260499	0.00949051
ENSG00000141522;AF:17:81869957-81870636:81870974:81869957-81871298:81871329:-	-0.257376	0.0284715
ENSG00000141568;A5:17:82559480-82563354:82559447-82563354:+	-0.232996	0.00649351
ENSG00000141568;AF:17:82519713:82520307-82563354:82559340:82559480-82563354:+	0.079882	0.0426716
ENSG00000141568;AF:17:82519713:82520307-82563354:82559364:82559447-82563354:+	-0.233876	0.00649351
ENSG00000141568;AF:17:82519715:82520307-82563354:82559340:82559480-82563354:+	0.0981756	0.0270563
ENSG00000141568;AF:17:82519715:82520307-82563354:82559364:82559447-82563354:+	-0.215427	0.00649351
ENSG00000141568;AF:17:82519977:82520307-82563354:82559364:82559447-82563354:+	-0.317556	0.00649351
ENSG00000141568;AF:17:82520294:82520307-82563354:82559364:82559447-82563354:+	-0.383475	0.00649351
ENSG00000141873;AF:19:2737379-2739430:2739475:2737379-2739945:2740017:-	-0.135726	0.032967
ENSG00000141873;AF:19:2737379-2739430:2739475:2737379-2739945:2740152:-	-0.10672	0.032967
ENSG00000142192;AF:21:26112146-26169218:26169429:26112146-26170564:26170654:-	0.304334	0.01998
ENSG00000142528;A3:19:50026122-50030892:50026122-50031014:+	-0.157164	0.0382118
ENSG00000142528;A5:19:50026173-50030892:50026122-50030892:+	0.188106	0.0382118
ENSG00000142541;A5:19:49490600-49490779:49490576-49490779:+	0.0390953	0.027972
ENSG00000142541;RI:19:49489850:49491266-49491425:49491547:+	-0.825829	0
ENSG00000143368;AF:1:149927294-149927432:149927591:149927294-149927726:149928344:-	0.0484717	0.037962
ENSG00000144381;AF:2:197498850-197499782:197499817:197498850-197499999:197500221:-	0.275604	0.030303
ENSG00000144381;AF:2:197498850-197499782:197499817:197498850-197500160:197500274:-	0.0591829	0.030303
ENSG00000144381;AF:2:197498850-197499782:197499822:197498850-197499999:197500221:-	0.198675	0.0311688
ENSG00000144381;AF:2:197498850-197499782:197499879:197498850-197499999:197500221:-	0.214304	0.030303
ENSG00000144381;AF:2:197498850-197499782:197499879:197498850-197500160:197500274:-	0.0534281	0.0311688
ENSG00000145569;SE:5:14601244-14601351:14601442-14602183:+	-0.135394	0.038961
ENSG00000146457;AF:6:159726996:159727333-159736258:159727588:159727703-159736258:+	0.142708	0.0247253
ENSG00000146457;AF:6:159726998:159727333-159736258:159727588:159727703-159736258:+	0.147948	0.0247253
ENSG00000146731;AF:7:56059865:56060416-56060807:56060611:56060678-56060807:+	0.228658	0.01998
ENSG00000146963;AF:7:139359908:139360322-139376062:139371412:139371463-139376062:+	0.147264	0.0044955
ENSG00000147155;A3:X:48521907-48522145:48521907-48522193:+	-0.106343	0.038961
ENSG00000147804;SE:8:144412946-144413237:144413389-144413513:-	0.155756	0.01998
ENSG00000148158;AL:9:112864399-112866485:112866525:112864399-112868784:112874987:+	0.143557	0.020979
ENSG00000148429;AF:10:11527567-11532178:11532275:11527567-11573606:11573737:-	0.1362	0.040959
ENSG00000151500;AF:11:134252916-134253227:134253248:134252916-134253299:134253370:-	0.140771	0.01998
ENSG00000152102;A5:2:131082657-131093214:131082657-131093332:-	0.0475525	0.033966
ENSG00000152669;A5:5:55232546-55232767:55232546-55233143:-	-0.190763	0.0484515
ENSG00000152700;A5:5:134612756-134613014:134612756-134613076:-	0.293232	0.00899101
ENSG00000152795;SE:4:82424883-82425563:82425667-82426037:-	0.105284	0.002997
ENSG00000153037;AF:5:112861310:112861417-112864457:112862362:112862583-112864457:+	-0.434945	0
ENSG00000153037;AL:5:112864732-112867372:112867935:112864732-112891603:112893079:+	-0.112719	0.0427073
ENSG00000153037;AL:5:112864732-112867404:112867771:112864732-112891603:112893079:+	-0.497842	0.00474525
ENSG00000153037;SE:5:112861417-112862508:112862583-112864457:+	0.125961	0.0284715
ENSG00000153044;SE:5:69194695-69195717:69195750-69197053:+	0.289581	0.0274725
ENSG00000153044;SE:5:69194695-69195717:69195791-69197053:+	0.0630502	0.044955
ENSG00000153187;AF:1:244860474-244862461:244862950:244860474-244863674:244864494:-	0.090433	0.049284
ENSG00000153187;AL:1:244846625:244846706-244854973:244853467:244854503-244854973:-	0.233587	0.049284
ENSG00000153187;AL:1:244846625:244846706-244854973:244853939:244854503-244854973:-	0.208931	0.049284
ENSG00000154277;A3:4:41261923-41263225:41261923-41263229:+	-0.0535769	0.038961
ENSG00000155592;A3:16:25252046-25252946:25252035-25252946:-	0.119055	0.03996
ENSG00000156521;A5:10:70143972-70145421:70143972-70146533:-	0.144673	0.0264735
ENSG00000156976;A3:3:186783639-186784429:186783639-186784432:+	-0.0921629	0.013986
ENSG00000156976;AL:3:186784696-186784962:186785770:186784696-186785883:186786044:+	-0.215619	0.013986
ENSG00000156976;RI:3:186784564:186784696-186785883:186786051:+	-0.177161	0.013986
ENSG00000156976;SE:3:186784696-186784962:186785101-186785883:+	-0.0944944	0.013986
ENSG00000157349;AF:16:70294777:70294917-70312609:70299053:70299354-70312609:+	-0.397885	0.0254745
ENSG00000158079;SE:9:94031127-94057118:94057179-94064734:+	-0.129753	0.0424575
ENSG00000159086;A5:21:32751218-32755213:32751218-32755230:-	0.0952217	0.036963
ENSG00000159199;A5:17:48892910-48893409:48892840-48893409:+	0.0467581	0.0494505
ENSG00000159461;AF:16:56414344-56424831:56424871:56414344-56424911:56424995:-	0.299088	0.00549451
ENSG00000159461;AF:16:56414344-56424831:56424871:56414344-56425073:56425538:-	0.122544	0.0192308
ENSG00000159792;AL:16:67893371-67903032:67903145:67893371-67908680:67910088:+	-0.191747	0.0454545
ENSG00000159873;AF:22:28772674:28773034-28773725:28773241:28773386-28773725:+	-0.0885032	0.038961
ENSG00000160392;RI:19:40321063:40321118-40322044:40322376:-	-0.210919	0.0224775
ENSG00000160392;SE:19:40336407-40341839:40341890-40348437:-	-0.246112	0.0224775
ENSG00000161671;A5:19:50476723-50477929:50476658-50477929:+	-0.073541	0.044955
ENSG00000162385;SE:1:53228954-53233542:53233652-53235577:-	-0.0784215	0.0104895
ENSG00000162493;AF:1:13583831:13584100-13607173:13584267:13584341-13607173:+	-0.525518	0.0104895
ENSG00000162616;AF:1:77979175:77979293-78013051:78004854:78005321-78013051:+	-0.111394	0.0424575
ENSG00000162616;SE:1:78005321-78013051:78013619-78016014:+	-0.21974	0.00749251
ENSG00000163009;AL:2:10142375-10145528:10146132:10142375-10210311:10210597:+	-0.210474	0.043956
ENSG00000163584;A3:3:170868201-170868298:170868134-170868298:-	0.0556197	0.042957
ENSG00000163584;A3:3:170868390-170870159:170868387-170870159:-	0.0706931	0.042957
ENSG00000164631;RI:7:6688433:6692487-6692602:6692703:-	0.155888	0.046953
ENSG00000164970;A5:9:34405964-34458204:34405964-34458237:-	0.148848	0.0494505
ENSG00000165006;AF:9:34179013:34179240-34220908:34220439:34220467-34220908:+	0.1113	0.0297203
ENSG00000165006;AF:9:34179045:34179240-34220908:34220439:34220467-34220908:+	0.174504	0.0297203
ENSG00000165006;MX:9:34179240-34220908:34220948-34241185:34179240-34234216:34234340-34241185:+	0.221282	0.034965
ENSG00000165175;AF:X:38801432:38801487-38804683:38803733:38804413-38804683:+	-0.194189	0.02997
ENSG00000165175;SE:X:38801487-38802535:38804413-38804683:+	0.193153	0.02997
ENSG00000165175;SE:X:38801487-38804310:38804413-38804683:+	0.094933	0.02997
ENSG00000166197;SE:10:102152530-102158049:102158214-102159193:+	0.228047	0.048951
ENSG00000166266;SE:11:108046369-108049890:108050066-108052660:+	-0.111606	0.032967
ENSG00000166337;A5:11:6611818-6611958:6611818-6612374:-	-0.049353	0.0494505
ENSG00000166337;AF:11:6611818-6611958:6612177:6611818-6612374:6612539:-	0.0675378	0.0494505
ENSG00000166441;A3:11:8683265-8683961:8683265-8684006:+	-0.0263657	0.04662
ENSG00000166441;A3:11:8684081-8684686:8684081-8684718:+	0.0478649	0.0274725
ENSG00000166441;A3:11:8684081-8684686:8684081-8684823:+	0.0466028	0.0274725
ENSG00000166788;SE:11:18081503-18083535:18083728-18086866:-	-0.129236	0.0454545
ENSG00000166886;SE:12:57093195-57093407:57093598-57094612:+	0.151992	0.02997
ENSG00000167526;A3:16:89560712-89560940:89560712-89561227:+	-0.0683745	0.033966
ENSG00000167526;A5:16:89561063-89561227:89560712-89561227:+	0.0673173	0.0395604
ENSG00000167526;RI:16:89560940:89561063-89561227:89561368:+	-0.0545369	0.033966
ENSG00000167526;SE:16:89560712-89560940:89561063-89561227:+	-0.054968	0.033966
ENSG00000167526;SE:16:89560712-89560954:89561063-89561227:+	-0.0273266	0.0395604
ENSG00000168036;AF:3:41198645:41198781-41224021:41199500:41199670-41224021:+	-0.373869	0.0482018
ENSG00000168036;SE:3:41234297-41235727:41235843-41236349:+	-0.459714	0
ENSG00000168061;AF:11:65040941:65041106-65043025:65041245:65041866-65043025:+	0.124303	0.031968
ENSG00000168061;SE:11:65041866-65043025:65043164-65044225:+	-0.104439	0.031968
ENSG00000168101;A5:16:4694308-4694958:4694238-4694958:+	0.137599	0.035964
ENSG00000168264;A5:1:234607852-234608447:234607852-234608495:-	-0.0648129	0.0457043
ENSG00000168264;AF:1:234607852-234608034:234608094:234607852-234608447:234609525:-	0.0442249	0.0457043
ENSG00000168275;AF:1:234373468:234373678-234374230:234373683:234373840-234374230:+	0.125396	0.00999001
ENSG00000169188;SE:X:55001629-55002251:55002431-55002962:+	-0.0612882	0.0499501
ENSG00000170606;RI:5:133101759:133101809-133101811:133101878:+	-0.0251603	0.042957
ENSG00000170846;A5:4:6674706-6674993:6674637-6674993:+	0.0998467	0.035964
ENSG00000170889;RI:19:54206553:54206724-54207398:54207647:+	-0.393933	0.012987
ENSG00000171169;AF:9:128063900-128066591:128067321:128063900-128068123:128068206:-	-0.133201	0.0499501
ENSG00000171425;AF:19:55643547:55643774-55644553:55643810:55643840-55644553:+	0.11614	0.017982
ENSG00000171490;AF:16:11850418-11851008:11851045:11850418-11851102:11851232:-	-0.319805	0.01998
ENSG00000171490;AF:16:11850418-11851008:11851045:11850418-11851408:11851516:-	-0.208083	0.045954
ENSG00000171490;AF:16:11850418-11851008:11851045:11850418-11851408:11851519:-	-0.150726	0.01998
ENSG00000171490;AF:16:11850418-11851008:11851045:11850418-11851408:11851585:-	-0.103294	0.045954
ENSG00000171863;A3:2:3575888-3576559:3575888-3576610:+	0.230176	0.003996
ENSG00000172171;A3:17:30900562-30904066:30900521-30904066:-	0.130744	0.0484515
ENSG00000172354;SE:7:100673923-100677352:100677415-100677498:+	0.274508	0.023976
ENSG00000173163;AF:2:61888724:61888842-62000701:61905647:61905858-62000701:+	0.0850671	0.041958
ENSG00000173207;AF:1:154974653:154974912-154977987:154975531:154975624-154977987:+	-0.173655	0.00899101
ENSG00000173207;AF:1:154974683:154974804-154977987:154975032:154975104-154977987:+	-0.143902	0.0464535
ENSG00000173207;AF:1:154974683:154974804-154977987:154975531:154975624-154977987:+	-0.254413	0.00899101
ENSG00000173207;AF:1:154974699:154974804-154977987:154975531:154975624-154977987:+	-0.0496103	0.0464535
ENSG00000173674;SE:X:20135841-20138539:20138622-20141625:-	-0.0460458	0.02997
ENSG00000173726;SE:1:235113910-235119339:235119406-235119818:-	0.0390923	0.0234765
ENSG00000173812;A3:17:41689069-41689778:41689069-41690088:+	0.0520013	0.0487013
ENSG00000173812;SE:17:41689069-41689778:41689941-41690088:+	0.0441136	0.0487013
ENSG00000174748;AF:3:23916979:23917095-23917850:23917139:23917173-23917850:+	0.492474	0
ENSG00000174748;AF:3:23916979:23917095-23917850:23917299:23917444-23917850:+	0.470717	0.030969
ENSG00000174775;AF:11:534375-534518:534587:534375-535257:535339:-	0.179222	0.00749251
ENSG00000174775;AF:11:534375-534518:534587:534375-535416:535534:-	0.149184	0.0164835
ENSG00000174775;AF:11:534375-535257:535339:534375-535416:535538:-	-0.15206	0.0124875
ENSG00000174775;AF:11:534375-535257:535339:534375-535416:535550:-	-0.172373	0.00749251
ENSG00000174775;RI:11:532242:532522-532631:532755:-	-0.148154	0.014985
ENSG00000175756;A5:1:1374790-1374997:1374790-1375075:-	0.0782426	0.02997
ENSG00000175756;A5:1:1374790-1375075:1374790-1375154:-	-0.0702174	0.0337163
ENSG00000176204;AL:2:77519762:77519864-77592815:77552566:77552656-77592815:-	0.357259	0.0254745
ENSG00000177410;A5:20:49278738-49279104:49278716-49279104:+	0.0647652	0.0382118
ENSG00000177410;AL:20:49280964-49289045:49289260:49280964-49295403:49295594:+	0.0901757	0.035964
ENSG00000177508;SE:16:54284312-54284497:54285613-54285784:-	0.219008	0.043956
ENSG00000178980;AF:19:47778677:47778814-47780725:47779239:47779856-47780725:+	-0.476481	0.015984
ENSG00000178980;AF:19:47778691:47778814-47780864:47778933:47780749-47780864:+	-0.362775	0.015984
ENSG00000179134;A3:19:39383291-39383499:39383291-39383708:+	-0.104609	0.0402098
ENSG00000179134;AL:19:39357089-39359905:39360148:39357089-39369655:39370115:+	-0.343133	0.0314685
ENSG00000182899;A3:3:197950221-197950713:197950221-197950732:+	0.564666	0
ENSG00000182899;A5:3:197950299-197950936:197950221-197950936:+	-0.0280156	0.0464535
ENSG00000182899;AF:3:197950193:197950221-197950936:197950557:197950759-197950936:+	0.195098	0.003996
ENSG00000182899;MX:3:197951311-197952540:197952625-197954003:197951311-197953488:197953660-197954003:+	0.466249	0.003996
ENSG00000182944;AF:22:29268018:29268349-29272216:29269223:29269662-29272216:+	-0.264162	0.00899101
ENSG00000182944;AF:22:29268282:29268349-29272216:29269223:29269662-29272216:+	-0.16323	0.00899101
ENSG00000182944;AF:22:29268291:29268349-29272216:29269223:29269662-29272216:+	-0.217681	0.00899101
ENSG00000182944;AF:22:29268326:29268349-29272216:29269223:29269662-29272216:+	-0.132861	0.0337163
ENSG00000183305;SE:X:152714682-152715957:152716076-152716896:+	0.226734	0.01998
ENSG00000183808;AF:8:93737355-93740629:93740718:93737355-93740863:93740989:-	-0.297322	0.0474525
ENSG00000184271;SE:12:51198686-51199747:51199868-51204173:-	0.267265	0.0499501
ENSG00000186416;SE:X:119592513-119603462:119603559-119605731:-	-0.0855838	0.014985
ENSG00000186468;AF:5:82277852-82277931:82278143:82277852-82278320:82278355:-	-0.279534	0.023976
ENSG00000187840;AF:8:38030341:38030718-38057081:38047339:38047391-38057081:+	0.0453236	0.018981
ENSG00000189376;AL:8:123220195:123220297-123226500:123226360:123226418-123226500:-	0.313057	0.026973
ENSG00000196305;A5:9:92289426-92293441:92289426-92293611:-	-0.0451164	0.025308
ENSG00000196305;RI:9:92210345:92210871-92210873:92210889:-	0.139361	0.003996
ENSG00000196305;SE:9:92287910-92288126:92288282-92289301:-	-0.0659898	0.013986
ENSG00000196419;AF:22:41621285:41621345-41621990:41621461:41621591-41621990:+	0.0592239	0.02997
ENSG00000197043;AF:5:151140243-151141533:151141640:151140243-151157680:151157765:-	-0.390035	0.017982
ENSG00000197265;AF:8:30653602-30656869:30657005:30653602-30657575:30657618:-	0.444063	0.014985
ENSG00000197694;AF:9:128552558:128552696-128566738:128552969:128553031-128566738:+	-0.31667	0.03996
ENSG00000197694;AF:9:128552558:128552696-128566738:128553322:128553382-128566738:+	-0.40763	0
ENSG00000197694;AF:9:128552590:128552696-128566738:128553322:128553382-128566738:+	-0.276201	0.03996
ENSG00000197696;A3:15:84655409-84657176:84655404-84657176:-	-0.0797211	0.0424575
ENSG00000197756;AL:2:216500031-216501341:216501462:216500031-216529270:216529454:+	0.0632277	0.041958
ENSG00000197961;SE:19:9567109-9567648:9567705-9568095:-	-0.0416329	0.037962
ENSG00000197961;SE:19:9569082-9584186:9584348-9584461:-	-0.0416329	0.037962
ENSG00000198081;AF:18:5294001-5295652:5295702:5294001-5297012:5297053:-	0.538178	0.00524476
ENSG00000198081;AF:18:5294001-5295813:5296040:5294001-5297012:5297053:-	0.429725	0.00524476
ENSG00000198189;AF:4:87372815-87373215:87373278:87372815-87374361:87374414:-	0.427669	0.011988
ENSG00000198492;A5:1:28737682-28738259:28737147-28738259:+	0.265974	0.016983
ENSG00000198492;A5:1:28737829-28738259:28737797-28738259:+	0.245802	0.016983
ENSG00000198492;AF:1:28736940:28737147-28738259:28737750:28737829-28738259:+	-0.264709	0.016983
ENSG00000198492;AF:1:28736950:28737682-28738259:28737750:28737797-28738259:+	0.237815	0.016983
ENSG00000198492;SE:1:28737147-28737658:28737682-28738259:+	0.0637059	0.0231768
ENSG00000198563;AF:6:31540664-31541396:31541484:31540664-31541833:31541937:-	0.115109	0.0312188
ENSG00000198563;AF:6:31540664-31541833:31541937:31540664-31541950:31542448:-	-0.365148	0
ENSG00000198720;AF:17:29589783:29589862-29607742:29593468:29593735-29607742:+	-0.212004	0.0374625
ENSG00000198720;AF:17:29589783:29589862-29607742:29599383:29599448-29607742:+	-0.369189	0.0374625
ENSG00000198816;AF:19:7515292:7515406-7519205:7516118:7516249-7519205:+	-0.0691691	0.037962
ENSG00000198898;AL:7:116904383-116906263:116906736:116904383-116910213:116910294:+	0.323514	0.03996
ENSG00000203814;AL:1:149782689:149783260-149811947:149803602:149803961-149811947:-	-0.0644709	0.011988
ENSG00000203950;A3:X:135051476-135051917:135051368-135051917:-	0.0766373	0.046953
ENSG00000203950;A3:X:135051519-135051917:135051368-135051917:-	-0.0705986	0.046953
ENSG00000203950;A3:X:135051519-135051917:135051476-135051917:-	-0.184736	0.046953
ENSG00000204392;SE:6:31798507-31806075:31806142-31806755:-	0.110555	0.026973
ENSG00000204569;SE:6:30609955-30614549:30614602-30616478:-	0.0998818	0.012987
ENSG00000204628;AF:5:181242345-181242554:181243370:181242345-181243680:181243904:-	-0.174111	0.0495338
ENSG00000204628;AF:5:181242345-181242554:181243370:181242345-181243692:181243903:-	-0.129666	0.0495338
ENSG00000204628;AF:5:181242345-181243680:181243904:181242345-181247124:181247576:-	0.222313	0.0495338
ENSG00000204628;AF:5:181242345-181243692:181243903:181242345-181247124:181247576:-	0.116689	0.0495338
ENSG00000204628;RI:5:181241492:181241639-181242286:181242345:-	-0.238555	0.0424575
ENSG00000204628;SE:5:181237042-181238099:181238239-181239067:-	0.0573028	0.0495338
ENSG00000204802;AF:9:62375528-62376072:62376126:62375528-62376253:62376836:-	-0.238591	0.030969
ENSG00000205323;SE:12:55800629-55800854:55800900-55803629:-	-0.0695838	0.00949051
ENSG00000205571;AL:5:70070751-70076521:70076706:70070751-70077019:70077592:+	0.170131	0.0162338
ENSG00000205571;SE:5:70066084-70066934:70067134-70067294:+	-0.156108	0.0162338
ENSG00000213923;A3:22:38297155-38298786:38296686-38298786:-	-0.106195	0.047952
ENSG00000214026;AF:11:1947278:1947379-1950899:1947554:1947578-1950899:+	-0.128846	0.00824176
ENSG00000214026;RI:11:1956256:1956448-1956542:1956609:+	0.091809	0.00824176
ENSG00000214253;AF:7:101240906-101244960:101245075:101240906-101251895:101252316:-	-0.162487	0.0499501
ENSG00000218358;RI:6:150000853:150001128-150001351:150001668:-	-0.207117	0.028971
ENSG00000228474;RI:2:27071326:27071463-27071601:27071649:-	-0.176429	0.015984
ENSG00000229117;A5:12:56117211-56117482:56116799-56117482:+	0.133545	0.0474525
ENSG00000232671;A5:1:151280258-151281543:151280258-151281809:-	0.0961629	0.048951
ENSG00000233429;A3:7:27096388-27099074:27096388-27099098:+	-0.0990899	0.0499501
ENSG00000233429;SE:7:27096388-27099098:27099366-27099779:+	0.23427	0.0499501
ENSG00000243678;AF:17:51165815:51165904-51166827:51166278:51166497-51166827:+	-0.0828967	0.01998
ENSG00000243927;AF:21:34073224:34073268-34102835:34073549:34073745-34102835:+	-0.337398	0.012987
ENSG00000244038;SE:1:20655779-20656101:20656187-20660881:-	-0.0302798	0.044955
ENSG00000247596;SE:3:52229201-52229661:52229782-52229920:-	-0.0711173	0.0334665
ENSG00000249915;RI:5:271621:271690-271776:271821:+	0.169243	0.012987
ENSG00000250337;A3:5:27489386-27494119:27489386-27494235:+	-0.253667	0.0499501
ENSG00000250337;AL:5:27475695-27484926:27486146:27475695-27494235:27494318:+	-0.138315	0.0499501
ENSG00000256463;AF:18:78980275:78980356-78992074:78985010:78985070-78992074:+	0.244432	0.0204795
ENSG00000257103;MX:19:34196763-34208929:34209051-34215596:34196763-34215124:34215300-34215596:+	-0.103893	0.01998
ENSG00000257103;SE:19:34196763-34208929:34209051-34215124:+	-0.131783	0.01998
ENSG00000257285;AL:14:22933692-22954331:22954692:22933692-22955130:22955562:+	0.0673555	0.0499501
ENSG00000260643;SE:16:81054094-81057905:81058064-81084463:-	0.2193	0.037962
ENSG00000267321;SE:17:35568501-35573580:35573723-35573877:+	0.099029	0.0344655
ENSG00000268606;SE:X:152751574-152752394:152752513-152753788:-	-0.212844	0.017982
ENSG00000269893;A5:4:118279137-118279389:118278792-118279389:+	0.0772564	0.017982
ENSG00000269893;SE:4:118278792-118278944:118279137-118279389:+	0.0796791	0.017982
ENSG00000269897;SE:10:22318306-22318959:22319018-22326431:+	0.116026	0.023976
ENSG00000270800;SE:6:34295685-34341862:34341972-34418369:-	-0.271665	0.003996
ENSG00000272410;A3:3:10249614-10260137:10249614-10260186:+	0.10477	0.035964
ENSG00000272410;SE:3:10278462-10278664:10278760-10278885:+	0.10477	0.035964
ENSG00000272410;SE:3:10279034-10279221:10279927-10285748:+	-0.10477	0.035964
ENSG00000273899;AF:22:37681673:37681892-37687910:37686346:37686475-37687910:+	-0.268322	0.0374625
ENSG00000274253;AF:15:22757857:22757994-22758819:22758493:22758525-22758819:+	0.304056	0.0174825
ENSG00000274253;AF:15:22757959:22757994-22758819:22758493:22758525-22758819:+	0.448539	0.00599401
ENSG00000276023;AF:17:37489831:37489958-37510677:37491464:37491627-37510677:+	-0.0546166	0.033966
ENSG00000277147;A5:1:149647064-149647381:149646945-149647381:+	-0.273245	0.0244755

## Sheet: miniABEmax-ABEsite16
Supplementary Data 10: DAS events of miniABEmax-ABEsite16-transfected samples compared with nCas9-NT samples
DAS events	ΔPSI	P-value
ENSG00000003096;AF:X:118028497-118116508:118116865:118028497-118117277:118117340:-	0.395672	0.032967
ENSG00000005486;SE:7:75879260-75881365:75881486-75881829:+	-0.115192	0.00599401
ENSG00000006015;SE:19:18589077-18589413:18589683-18590854:+	0.171561	0.017982
ENSG00000006118;RI:11:60935864:60936016-60936747:60937159:+	0.142053	0.026973
ENSG00000006327;SE:16:3020491-3021215:3021319-3021555:+	0.219147	0
ENSG00000008988;A5:8:56073272-56073695:56073272-56074060:-	-0.353699	0.00649351
ENSG00000016391;AF:3:53840999-53844582:53844617:53840999-53846083:53846390:-	0.20281	0.043956
ENSG00000022267;AF:X:136147465:136147628-136169907:136169637:136169733-136169907:+	0.185032	0
ENSG00000022267;AF:X:136147536:136147628-136169907:136169637:136169733-136169907:+	0.174633	0.0172328
ENSG00000036549;AF:1:77641655-77682585:77682658:77641655-77683262:77683419:-	-0.128255	0.0244755
ENSG00000036549;SE:1:77584655-77631850:77633405-77639449:-	-0.128255	0.0244755
ENSG00000047315;A5:4:56977808-56978640:56977791-56978640:+	-0.20623	0.044955
ENSG00000051341;SE:3:121449426-121460050:121460234-121467519:-	-0.0901306	0.0354645
ENSG00000051523;AF:16:88648114-88650253:88650314:88648114-88650956:88651152:-	-0.0930662	0.034965
ENSG00000051596;AL:5:175917873:175918172-175961051:175959883:175960132-175961051:-	0.292146	0.00699301
ENSG00000051620;AF:6:138403531:138403698-138405145:138404219:138404597-138405145:+	-0.445643	0.000999001
ENSG00000051620;AF:6:138403531:138403698-138405145:138404247:138404597-138405145:+	-0.135472	0.000999001
ENSG00000051620;SE:6:138406033-138412083:138412256-138412880:+	-0.0668874	0.012654
ENSG00000052802;SE:4:165327764-165333340:165333625-165337789:+	-0.104603	0.0254745
ENSG00000057757;AF:1:23779357:23779941-23785675:23785192:23785311-23785675:+	0.0857185	0.0314685
ENSG00000062194;SE:5:57214193-57221376:57221396-57230846:+	0.083361	0.02997
ENSG00000062725;SE:17:60494617-60496413:60496441-60500399:-	0.0961797	0.040959
ENSG00000065911;SE:2:74198742-74205705:74205889-74208569:+	-0.14082	0.043956
ENSG00000066279;SE:1:197096164-197100431:197105185-197117789:-	-0.120437	0.00899101
ENSG00000070423;A5:19:650296-651611:650296-651692:-	0.109682	0.0499501
ENSG00000070756;A3:8:100705673-100709133:100705672-100709133:-	0.15197	0
ENSG00000070756;A5:8:100721619-100721713:100721619-100721729:-	-0.23591	0.03996
ENSG00000070756;A5:8:100721619-100721729:100721619-100721734:-	0.336261	0.03996
ENSG00000072041;AF:12:84892308-84911938:84912024:84892308-84912523:84912793:-	0.139791	0.047952
ENSG00000072041;AF:12:84892308-84911938:84912024:84892308-84912523:84912876:-	0.119541	0.047952
ENSG00000072501;AF:X:53415169-53421895:53422017:53415169-53422492:53422728:-	0.100857	0.0254745
ENSG00000073169;A3:22:50206520-50208488:50206520-50208536:+	-0.107183	0.024975
ENSG00000074201;MX:11:77625070-77625717:77625818-77637590:77625070-77629763:77629899-77637590:-	0.0965498	0.024975
ENSG00000074201;SE:11:77625818-77629763:77629899-77637590:-	-0.0800569	0.024975
ENSG00000074266;SE:11:86268561-86270083:86270157-86276980:+	0.067173	0.045954
ENSG00000074935;A5:6:112084246-112085334:112084246-112085675:-	0.309136	0.023976
ENSG00000075415;A5:12:98595661-98597856:98595557-98597856:+	-0.262368	0.00499501
ENSG00000075415;A5:12:98595848-98597856:98595557-98597856:+	-0.20791	0.02997
ENSG00000077097;A3:3:25645470-25664229:25645455-25664229:-	-0.093917	0.0134865
ENSG00000079332;SE:10:70153969-70155088:70155124-70157764:-	0.0807991	0.0134865
ENSG00000079432;A3:19:42292466-42292566:42292466-42292569:+	-0.148302	0.041958
ENSG00000079432;A3:19:42292859-42292956:42292859-42292959:+	-0.148302	0.041958
ENSG00000080345;A5:2:151410527-151411260:151410033-151411260:+	-0.143448	0.0474525
ENSG00000080345;SE:2:151410033-151410414:151410527-151411260:+	-0.163394	0.0474525
ENSG00000080824;A5:14:102085431-102085758:102085431-102085965:-	-0.063876	0.020979
ENSG00000080824;SE:14:102085431-102085965:102086124-102086217:-	-0.0764795	0.041958
ENSG00000082153;AF:2:200812185:200812309-200813208:200812989:200813050-200813208:+	-0.0891041	0.037962
ENSG00000083457;SE:17:3720402-3723288:3723383-3723688:-	0.050376	0.0494505
ENSG00000083535;SE:13:72782349-72783423:72783721-72792447:+	-0.104549	0.00849151
ENSG00000083535;SE:13:72827118-72827733:72827914-72835243:+	-0.0936665	0.00849151
ENSG00000083807;SE:19:58498691-58498785:58498915-58499123:-	0.111526	0.027972
ENSG00000084070;AF:1:40373697:40374223-40406736:40374648:40374708-40406736:+	0.137904	0.0274725
ENSG00000084090;AF:2:96195549-96208145:96208181:96195549-96208539:96208825:-	-0.14715	0.03996
ENSG00000084234;AF:11:130069906:130070082-130109429:130070568:130070747-130109429:+	0.0917368	0.03996
ENSG00000085491;AF:1:108185954-108192496:108192818:108185954-108199956:108200279:-	-0.159555	0.037296
ENSG00000085491;AF:1:108185954-108192496:108192818:108185954-108199956:108200319:-	-0.150819	0.037296
ENSG00000085491;SE:1:108161293-108181941:108182028-108185828:-	-0.098062	0.037296
ENSG00000087077;SE:7:100867606-100867861:100867988-100868108:+	-0.0849347	0.047952
ENSG00000087088;A3:19:48954962-48955548:48954962-48955687:+	-0.178046	0.00849151
ENSG00000087088;MX:19:48954962-48955548:48955599-48956198:48954962-48955687:48955833-48956198:+	-0.180322	0.0198135
ENSG00000087088;SE:19:48954962-48955548:48955599-48955687:+	-0.0947407	0.0198135
ENSG00000087088;SE:19:48954962-48955687:48955833-48956198:+	0.125058	0.0254745
ENSG00000087206;AF:5:176982623-177006284:177006408:176982623-177022464:177022602:-	-0.131645	0.047952
ENSG00000087206;AF:5:176982623-177006539:177006581:176982623-177022464:177022602:-	-0.114429	0.047952
ENSG00000087206;AF:5:176982623-177006650:177006715:176982623-177022464:177022602:-	-0.139432	0.035964
ENSG00000087206;AF:5:176982623-177006650:177006751:176982623-177022464:177022602:-	-0.161947	0.023976
ENSG00000087206;SE:5:176958154-176968555:176969291-176969601:-	-0.228228	0.023976
ENSG00000087206;SE:5:176958154-176969053:176969291-176969601:-	-0.181916	0.023976
ENSG00000089009;AF:12:112408338-112408420:112408952:112408338-112410320:112410370:-	-0.411772	0.0104895
ENSG00000089009;AF:12:112408656-112409203:112409311:112408656-112409411:112409593:-	-0.198046	0.041958
ENSG00000089009;AF:12:112408656-112409203:112409311:112408656-112409587:112409635:-	-0.193668	0.041958
ENSG00000089009;SE:12:112408338-112408420:112408656-112410320:-	-0.248094	0.0157343
ENSG00000089248;SE:12:112013609-112019756:112019894-112022150:+	-0.0922625	0.0124875
ENSG00000089902;SE:14:102721084-102721320:102721377-102722187:+	-0.0940521	0.0284715
ENSG00000090612;A3:12:133182030-133187865:133182030-133187872:+	0.150099	0.047952
ENSG00000091651;AL:16:46693182-46694939:46695051:46693182-46695562:46696219:+	-0.290623	0.0499501
ENSG00000092621;AF:1:119711715:119712160-119721170:119714411:119714488-119721170:+	-0.19787	0.031968
ENSG00000093000;A5:22:45171177-45171600:45171143-45171600:+	-0.176383	0.0424575
ENSG00000093000;AF:22:45163986:45164296-45168168:45164646:45164758-45168168:+	0.165831	0.0424575
ENSG00000093009;A3:22:19494382-19494474:19494382-19494507:+	-0.288035	0.034632
ENSG00000093009;AF:22:19479482:19479571-19480158:19479901:19480019-19480158:+	-0.23037	0.034632
ENSG00000093009;SE:22:19481045-19482690:19482827-19483862:+	-0.0667971	0.034632
ENSG00000094975;A5:1:172589926-172590984:172588924-172590984:+	-0.104525	0.0442058
ENSG00000094975;SE:1:172551626-172553260:172553370-172555869:+	-0.0957485	0.0442058
ENSG00000096654;AF:6:27472433-27472661:27472681:27472433-27472973:27473118:-	0.0797269	0.0304695
ENSG00000097007;A3:9:130714455-130854064:130714455-130854067:+	0.223032	0.011988
ENSG00000099624;RI:19:1244315:1244440-1244737:1244825:+	-0.0925749	0.00749251
ENSG00000100075;AF:22:19178240-19178387:19178521:19178240-19178580:19178830:-	0.0605899	0.023976
ENSG00000100084;AF:22:19410778-19430091:19430263:19410778-19447378:19447450:-	-0.274203	0.035964
ENSG00000100138;AF:22:41680364-41688794:41688909:41680364-41690435:41690504:-	-0.0833091	0.047952
ENSG00000100138;MX:22:41680364-41682356:41682587-41688794:41680364-41688079:41688327-41688794:-	-0.281462	0.047952
ENSG00000100294;SE:22:43133486-43137081:43137298-43141162:-	-0.0527787	0.037962
ENSG00000100300;SE:22:43151604-43159210:43159420-43161052:+	0.0834138	0.017982
ENSG00000100380;AF:22:40850880-40854538:40854598:40850880-40856431:40856565:-	0.0416769	0.048951
ENSG00000100380;AF:22:40850880-40854538:40854598:40850880-40856431:40857022:-	0.0522665	0.048951
ENSG00000100425;A3:22:49787887-49794034:49787494-49794034:-	-0.182011	0.00499501
ENSG00000100425;AF:22:49824331-49825730:49825900:49824331-49827497:49827512:-	0.213439	0.00499501
ENSG00000100461;AF:14:22911403-22917479:22917556:22911403-22918999:22919137:-	0.176691	0.03996
ENSG00000100461;AF:14:22911403-22917479:22917556:22911403-22918999:22919178:-	-0.117911	0.03996
ENSG00000100461;SE:14:22905453-22905606:22905659-22906195:-	-0.116491	0.03996
ENSG00000100568;A5:14:67653498-67656412:67653498-67656416:-	0.0756752	0.047952
ENSG00000100664;A3:14:103334597-103335653:103334597-103335796:+	-0.0843382	0.0188811
ENSG00000100664;A3:14:103334597-103335792:103334597-103335796:+	-0.36853	0.00899101
ENSG00000100664;A5:14:103334597-103335653:103334260-103335653:+	0.189622	0.00674326
ENSG00000100664;AF:14:103334192:103334260-103335653:103334387:103334597-103335653:+	-0.091035	0.0385329
ENSG00000100664;AF:14:103334192:103334260-103335653:103334861:103335185-103335653:+	-0.107309	0.0168581
ENSG00000100664;AF:14:103334237:103334597-103335653:103334803:103334836-103335653:+	0.146753	0.0247253
ENSG00000100664;AF:14:103334237:103334597-103335653:103334861:103335185-103335653:+	0.0701434	0.0404595
ENSG00000100664;SE:14:103334260-103334389:103334597-103335653:+	0.143485	0
ENSG00000100804;A5:14:23033674-23034684:23033674-23035112:-	-0.106053	0.00999001
ENSG00000100804;SE:14:23026375-23033368:23033674-23034684:-	-0.079289	0.01998
ENSG00000100902;AF:14:35278633:35278718-35307994:35292393:35292552-35307994:+	-0.255964	0.03996
ENSG00000100902;SE:14:35310895-35312863:35313059-35314361:+	-0.22905	0.023976
ENSG00000100941;SE:14:39177484-39177593:39177687-39177841:+	-0.0645723	0.0174825
ENSG00000101084;MX:20:36607818-36607890:36608000-36612010:36607818-36609601:36609758-36612010:+	0.161804	0.044955
ENSG00000101084;SE:20:36608000-36609601:36609730-36612010:+	-0.136642	0.044955
ENSG00000101166;SE:20:59036760-59037191:59037280-59038466:-	-0.0656564	0.0464535
ENSG00000101181;AL:20:62199257-62200049:62200204:62199257-62200683:62202767:+	0.136548	0.047952
ENSG00000101474;SE:20:24964022-24964375:24964398-24968892:-	-0.0489592	0.031968
ENSG00000102030;A3:X:153930303-153930763:153930223-153930763:-	-0.190148	0
ENSG00000102030;A3:X:153930307-153930763:153930223-153930763:-	0.152886	0
ENSG00000102030;A3:X:153930307-153930763:153930303-153930763:-	0.584002	0
ENSG00000102034;AF:X:130081539-130110325:130110495:130081539-130110620:130110716:-	0.221961	0.001998
ENSG00000102225;AF:X:47218233:47218664-47223552:47218688:47219105-47223552:+	-0.119587	0.036963
ENSG00000102225;AF:X:47218233:47218664-47223552:47218718:47219105-47223552:+	-0.128758	0.036963
ENSG00000102805;AF:13:76992059:76992271-76995063:76992573:76992581-76995063:+	0.309888	0.0467033
ENSG00000102805;AF:13:76992084:76992271-76995063:76992573:76992581-76995063:+	0.181883	0.0467033
ENSG00000103064;AF:16:68264560:68264576-68266593:68264582:68264741-68266593:+	-0.32752	0.041958
ENSG00000103064;RI:16:68274691:68274876-68275127:68275249:+	-0.142362	0.041958
ENSG00000103152;AF:16:77019:77125-79425:78063:78333-79425:+	-0.232924	0.003996
ENSG00000103187;A5:16:84590262-84617501:84590262-84617838:-	0.270955	0.0104895
ENSG00000103187;SE:16:84590262-84617501:84617583-84617838:-	0.0742848	0.0104895
ENSG00000103194;SE:16:84740369-84744633:84745673-84758716:+	-0.13078	0.03996
ENSG00000103227;AF:16:954666-964047:964122:954666-970788:970866:-	-0.318687	0.027972
ENSG00000103227;AF:16:954666-964047:964122:954666-970788:970982:-	-0.321289	0.027972
ENSG00000103257;AF:16:87851849-87863590:87863639:87851849-87868885:87869488:-	-0.220248	0.000499501
ENSG00000103353;A5:16:23557767-23557950:23557745-23557950:+	0.0437107	0.048951
ENSG00000103363;RI:16:2771414:2771604-2771994:2772102:-	-0.0472929	0.039294
ENSG00000103363;SE:16:2772102-2775451:2775556-2776993:-	-0.0322434	0.039294
ENSG00000103363;SE:16:2772102-2775451:2775625-2776993:-	-0.0340317	0.039294
ENSG00000103549;A5:16:30762360-30762475:30762051-30762475:+	-0.186874	0.00999001
ENSG00000103549;AF:16:30761745:30762051-30762475:30762336:30762360-30762475:+	0.173957	0.044955
ENSG00000104408;SE:8:108240075-108241799:108241913-108248613:-	-0.0699403	0.0324675
ENSG00000104529;AF:8:143586852-143588991:143589222:143586852-143597348:143597679:-	0.217196	0
ENSG00000104824;AF:19:38847434-38849308:38849368:38847434-38849700:38850333:-	0.0670695	0.034965
ENSG00000104824;AF:19:38847434-38849308:38849368:38847434-38851068:38851155:-	0.343419	0
ENSG00000104824;AF:19:38847434-38849308:38849368:38847434-38852296:38852325:-	-0.0886695	0.0424575
ENSG00000104824;AF:19:38847434-38849308:38849368:38847434-38852296:38852347:-	-0.0603863	0.0499501
ENSG00000104824;AF:19:38847434-38849700:38850333:38847434-38851068:38851155:-	0.253058	0.00499501
ENSG00000104824;AF:19:38847434-38849700:38850333:38847434-38852296:38852347:-	-0.130741	0.011655
ENSG00000104824;AF:19:38847434-38849871:38849940:38847434-38851068:38851155:-	0.308915	0
ENSG00000104824;AF:19:38847434-38849871:38849940:38847434-38852296:38852325:-	-0.106076	0.0408682
ENSG00000104824;AF:19:38847434-38849871:38849940:38847434-38852296:38852347:-	-0.0836045	0.0174825
ENSG00000104824;AF:19:38847434-38851068:38851155:38847434-38852296:38852325:-	-0.176923	0.0171257
ENSG00000104824;AF:19:38847434-38851068:38851155:38847434-38852296:38852338:-	-0.0839794	0.011655
ENSG00000104824;AF:19:38847434-38851068:38851155:38847434-38852296:38852347:-	-0.370434	0.00333
ENSG00000104824;SE:19:38840559-38841613:38841682-38843842:-	0.0430375	0.02775
ENSG00000104852;A3:19:49107712-49107795:49107712-49107822:+	0.089217	0.0174825
ENSG00000104852;A5:19:49102185-49104634:49102173-49104634:+	-0.123511	0.014985
ENSG00000104853;AF:19:44954591:44954701-44961963:44955246:44955467-44961963:+	-0.129042	0.01998
ENSG00000104976;AF:19:7920316:7920549-7921423:7921015:7921119-7921423:+	0.194116	0.026973
ENSG00000105258;A5:19:36114412-36114659:36114412-36114798:-	-0.0784752	0.038961
ENSG00000105281;AF:19:46784559-46787239:46787342:46784559-46787400:46788594:-	-0.0716204	0.044955
ENSG00000105323;AF:19:41262496:41262582-41268223:41264331:41264798-41268223:+	-0.0864897	0.04884
ENSG00000105323;AF:19:41262496:41262582-41268223:41264411:41264692-41268223:+	-0.0924423	0.0377747
ENSG00000105323;AF:19:41262519:41262582-41268223:41262662:41263016-41268223:+	-0.431093	0
ENSG00000105323;AF:19:41262519:41262582-41268223:41264331:41264798-41268223:+	-0.285568	0.00392465
ENSG00000105323;AF:19:41262519:41262582-41268223:41264411:41264692-41268223:+	-0.334701	0
ENSG00000105323;AF:19:41262519:41262582-41268223:41264847:41265121-41268223:+	-0.500269	0.00392465
ENSG00000105323;AF:19:41262519:41262582-41268223:41265079:41265167-41268223:+	-0.497956	0
ENSG00000105323;AF:19:41262519:41262582-41268223:41265101:41265121-41268223:+	-0.558442	0
ENSG00000105323;AF:19:41262519:41262582-41268223:41265122:41265343-41268223:+	-0.485337	0
ENSG00000105372;AF:19:41860255:41860289-41860775:41860446:41860494-41860775:+	0.103799	0
ENSG00000105373;AF:19:47745551:47745783-47746967:47745891:47746029-47746967:+	-0.233543	0.003996
ENSG00000105401;RI:19:10395228:10395343-10395435:10395696:-	0.165917	0.0499501
ENSG00000105429;SE:19:42344833-42348272:42348472-42349499:+	0.110287	0.043956
ENSG00000105516;A5:19:48633655-48634349:48633655-48634508:-	-0.0617861	0.038961
ENSG00000105640;RI:19:17861293:17861307-17861425:17861472:+	-0.0372265	0.0324675
ENSG00000105722;A3:19:42249738-42249827:42249658-42249827:-	0.0824941	0.0454545
ENSG00000105722;AF:19:42250565-42253842:42253899:42250565-42254537:42254635:-	-0.15859	0.0454545
ENSG00000106211;AF:7:76302544:76303076-76303802:76303577:76303727-76303802:+	0.21991	0.000499501
ENSG00000106261;RI:7:100023419:100023461-100023552:100023932:+	-0.0820773	0.043956
ENSG00000106261;SE:7:100015726-100019231:100019349-100023419:+	0.0820773	0.043956
ENSG00000106348;SE:7:128405865-128409289:128409366-128409756:-	-0.180936	0.0499501
ENSG00000106682;AF:7:74174245:74174442-74187611:74183822:74183921-74187611:+	-0.136359	0.0124875
ENSG00000107949;AL:10:125833946-125836104:125836553:125833946-125841255:125842805:+	0.050897	0.045954
ENSG00000108349;RI:17:40163481:40163602-40163886:40164166:+	-0.0635307	0.042957
ENSG00000108561;AF:17:5438273-5438709:5438778:5438273-5438842:5439155:-	-0.0962455	0
ENSG00000108561;AF:17:5438273-5438709:5438778:5438273-5448756:5448830:-	-0.0423491	0.017982
ENSG00000108561;AF:17:5438273-5438842:5439155:5438273-5448756:5448830:-	-0.0607547	0.020979
ENSG00000108588;RI:17:63756240:63756266-63756269:63756350:-	-0.0629817	0.011988
ENSG00000108588;SE:17:63766194-63772777:63772863-63773412:-	-0.0898935	0.00899101
ENSG00000108654;AF:17:64504842-64505439:64505596:64504842-64506076:64506521:-	0.230044	0.0294705
ENSG00000108654;AF:17:64504842-64505746:64505956:64504842-64506076:64506521:-	0.149729	0.0294705
ENSG00000108953;SE:17:1345499-1354211:1354347-1364859:-	0.102229	0.0224775
ENSG00000109519;AF:4:7064223-7067440:7067547:7064223-7067971:7068197:-	0.0896105	0.022977
ENSG00000109971;AF:11:123061329-123061452:123061483:123061329-123062064:123062207:-	0.295871	0
ENSG00000109971;AF:11:123061329-123061452:123061483:123061329-123062064:123062335:-	0.200857	0.0115884
ENSG00000109971;AF:11:123061329-123061452:123061483:123061329-123062347:123062669:-	0.256881	0.0115884
ENSG00000109971;AF:11:123061329-123061588:123061833:123061329-123062064:123062207:-	0.195101	0
ENSG00000109971;AF:11:123061329-123061588:123061833:123061329-123062347:123062669:-	0.259477	0.0115884
ENSG00000109971;AF:11:123061329-123061869:123062022:123061329-123062064:123062207:-	0.174956	0.0115884
ENSG00000109971;AF:11:123061329-123061869:123062022:123061329-123062064:123062335:-	0.192406	0.0328338
ENSG00000109971;AF:11:123061329-123061869:123062022:123061329-123062347:123062669:-	0.419604	0.0115884
ENSG00000109971;AF:11:123061329-123061913:123062032:123061329-123062064:123062207:-	0.169598	0.0115884
ENSG00000109971;AF:11:123061329-123061913:123062032:123061329-123062064:123062335:-	0.283469	0.0245139
ENSG00000109971;AF:11:123061329-123061913:123062032:123061329-123062347:123062669:-	0.477827	0.0115884
ENSG00000109971;AF:11:123061329-123062064:123062335:123061329-123062347:123062669:-	0.173328	0.0328338
ENSG00000109971;AL:11:123059982:123060268-123061120:123060593:123060798-123061120:-	-0.151375	0.0158024
ENSG00000109971;AL:11:123059982:123060268-123061120:123060607:123060798-123061120:-	-0.128395	0.0168998
ENSG00000109971;SE:11:123060268-123060593:123060675-123061120:-	0.188976	0.00965701
ENSG00000110060;AF:11:125895789-125895907:125896330:125895789-125903170:125903221:-	-0.18446	0.0104895
ENSG00000110060;SE:11:125895789-125895907:125896330-125903170:-	-0.114469	0.0397103
ENSG00000110344;A5:11:118372687-118373086:118372666-118373086:+	0.120085	0.00799201
ENSG00000110367;AF:11:118786518-118790855:118790948:118786518-118791098:118791136:-	0.0716394	0.026973
ENSG00000110651;AF:11:2379156:2379206-2390412:2382460:2382550-2390412:+	0.35588	0.016983
ENSG00000110651;AF:11:2379156:2379206-2390412:2384650:2384682-2390412:+	0.130199	0.0467033
ENSG00000110651;AF:11:2382460:2382550-2390412:2384650:2384682-2390412:+	-0.127057	0.0467033
ENSG00000110651;AF:11:2382460:2382550-2390412:2390095:2390183-2390412:+	-0.130054	0.0467033
ENSG00000111052;SE:12:80845939-80848099:80848175-80848251:-	0.105904	0.0424575
ENSG00000112110;A5:6:159790787-159790940:159790639-159790940:+	0.0661186	0.00899101
ENSG00000112110;AF:6:159789812:159789888-159790940:159790466:159790639-159790940:+	0.0735473	0.00899101
ENSG00000112110;AF:6:159789812:159789888-159790940:159790517:159790787-159790940:+	-0.129453	0.00899101
ENSG00000112149;AF:6:14117256:14117299-14117950:14117641:14117848-14117950:+	-0.149745	0.0424575
ENSG00000112306;A5:6:132815224-132816461:132815088-132816461:+	-0.0290072	0.0104895
ENSG00000112473;A5:6:33201656-33201745:33200938-33201745:+	-0.0611747	0.0274725
ENSG00000112473;SE:6:33200938-33201242:33201656-33201745:+	-0.0550667	0.0274725
ENSG00000112578;A3:6:41931556-41931704:41931556-41931728:+	0.0459285	0.0314685
ENSG00000112578;SE:6:41927536-41930132:41930270-41930635:+	-0.0662315	0.0314685
ENSG00000112699;AF:6:2124731-2175932:2175991:2124731-2245321:2245692:-	-0.109029	0.044955
ENSG00000113141;AF:5:140647842:140647924-140648471:140648094:140648162-140648471:+	-0.252236	0.041958
ENSG00000113300;SE:5:180529388-180549931:180550117-180564489:+	0.136931	0.02997
ENSG00000113300;SE:5:180550117-180553386:180553471-180564489:+	-0.153504	0.02997
ENSG00000113387;AF:5:32585887:32585971-32591563:32588537:32588584-32591563:+	-0.198194	0.00499501
ENSG00000113569;AF:5:37364384-37370666:37370785:37364384-37370821:37371081:-	-0.0794311	0.03996
ENSG00000113569;SE:5:37309267-37310552:37310743-37314198:-	-0.0609538	0.03996
ENSG00000113583;A5:5:133960020-133968446:133960020-133968526:-	-0.0596348	0.046953
ENSG00000113593;SE:5:65563506-65567513:65567615-65569632:+	-0.175523	0.0404595
ENSG00000113732;SE:5:172994822-173020238:173020367-173034399:+	-0.0811693	0.045954
ENSG00000114030;A5:3:122496570-122514757:122496570-122514840:-	-0.0635474	0.032967
ENSG00000114030;AF:3:122496570-122514465:122514542:122496570-122514757:122514928:-	-0.227738	0.00732601
ENSG00000114030;AF:3:122496570-122514465:122514542:122496570-122514757:122514934:-	-0.238779	0.00732601
ENSG00000114030;AF:3:122496570-122514465:122514542:122496570-122514840:122514906:-	-0.165081	0.00769231
ENSG00000114030;AF:3:122496570-122514465:122514542:122496570-122514875:122514937:-	-0.533086	0.00732601
ENSG00000114030;AF:3:122496570-122514465:122514542:122496570-122514875:122514945:-	-0.189258	0.00769231
ENSG00000114405;AF:3:62319022:62319055-62320460:62319721:62319832-62320460:+	-0.1325	0.0324675
ENSG00000114405;SE:3:62319055-62319721:62319832-62320460:+	0.115326	0.0424575
ENSG00000114491;A3:3:124735246-124737568:124735246-124737915:+	-0.152287	0.024975
ENSG00000114650;AF:3:47443091-47475423:47475597:47443091-47475799:47476113:-	0.337497	0.015984
ENSG00000114739;RI:3:38478141:38478292-38478375:38478518:+	0.0974366	0.0134865
ENSG00000114857;SE:3:42619708-42620016:42620043-42621429:+	0.165969	0.027972
ENSG00000114857;SE:3:42621516-42627200:42627227-42630546:+	0.131196	0.045954
ENSG00000114942;A3:2:206159684-206159913:206159684-206159959:+	-0.0499781	0.01998
ENSG00000114988;SE:2:96734526-96737137:96737217-96737949:-	0.0944098	0.0487013
ENSG00000114988;SE:2:96734526-96737949:96738067-96739854:-	-0.0895688	0.0487013
ENSG00000115275;A5:2:74463386-74464896:74463386-74465314:-	0.424871	0.03996
ENSG00000115317;A3:2:74529912-74530445:74529912-74530461:+	0.194092	0.00649351
ENSG00000115484;SE:2:61880394-61883459:61883548-61885020:-	-0.060692	0.0034965
ENSG00000115694;AF:2:241508135-241508318:241508362:241508135-241508443:241508571:-	-0.511325	0.0204795
ENSG00000115756;AF:2:10302907:10303177-10396835:10368678:10368737-10396835:+	0.575561	0.00674326
ENSG00000115756;AF:2:10330163:10330210-10396835:10368678:10368737-10396835:+	0.399038	0.00674326
ENSG00000116044;A3:2:177232583-177233250:177232562-177233250:-	0.13298	0.033966
ENSG00000116044;AF:2:177234271-177263403:177263572:177234271-177264532:177265131:-	-0.222643	0.033966
ENSG00000116237;SE:1:6232119-6233474:6233643-6234886:-	-0.0541983	0.048951
ENSG00000116251;AF:1:6197756-6199370:6199553:6197756-6199562:6199612:-	0.0602571	0.015984
ENSG00000116251;AF:1:6197756-6199370:6199553:6197756-6200489:6200842:-	0.0974717	0.00599401
ENSG00000116251;AF:1:6197756-6199562:6199612:6197756-6200489:6200842:-	0.0621919	0.003996
ENSG00000116288;AF:1:7954291:7954323-7962763:7961692:7961735-7962763:+	0.0732691	0.0499501
ENSG00000116288;AF:1:7954291:7954323-7962763:7961701:7961735-7962763:+	0.0677916	0.0499501
ENSG00000116288;AF:1:7961692:7961735-7962763:7961894:7962081-7962763:+	-0.185393	0.0499501
ENSG00000116288;AF:1:7961692:7961735-7962763:7961969:7962101-7962763:+	-0.170761	0.0499501
ENSG00000116918;A3:1:231537327-231542460:231537327-231542481:+	0.0693892	0.0142358
ENSG00000116918;AL:1:231542611-231554621:231554694:231542611-231561128:231561229:+	-0.258211	0.0014985
ENSG00000116983;SE:1:39684611-39691065:39691170-39691306:-	-0.226675	0.040959
ENSG00000117519;AF:1:94903524-94925633:94925808:94903524-94926838:94927223:-	-0.397007	0.0224775
ENSG00000117859;AF:1:51729303:51729378-51745536:51729815:51730001-51745536:+	0.216094	0.0434565
ENSG00000117859;AF:1:51729303:51729378-51745536:51729904:51730124-51745536:+	0.343143	0.0434565
ENSG00000117859;SE:1:51750195-51756320:51756358-51760690:+	0.0919329	0.0434565
ENSG00000118058;A3:11:118468844-118471662:118468844-118474179:+	-0.145502	0.023976
ENSG00000118181;A5:11:119017545-119017925:119017545-119017958:-	0.034666	0.017982
ENSG00000118680;AF:18:3262613:3262756-3272884:3262956:3263138-3272884:+	-0.180769	0.014985
ENSG00000119048;A3:5:134380808-134388325:134380808-134388352:+	-0.0912086	0.043956
ENSG00000119318;AF:9:107283279:107283695-107300141:107284053:107284187-107300141:+	0.171847	0.0014985
ENSG00000119318;AF:9:107284053:107284187-107300141:107284695:107284913-107300141:+	-0.0631494	0.044955
ENSG00000119408;AF:9:124258251:124258361-124301936:124292941:124293013-124301936:+	0.26042	0.0454545
ENSG00000119523;AF:9:99218836-99220979:99221140:99218836-99221547:99221956:-	-0.102442	0.048951
ENSG00000119812;SE:2:33587320-33588335:33588519-33592080:-	-0.073815	0.03996
ENSG00000119862;SE:2:64455677-64456288:64456465-64458285:+	-0.157979	0.037962
ENSG00000120137;SE:5:168561516-168563889:168564065-168566013:-	-0.0533805	0.034965
ENSG00000120137;SE:5:168568998-168578634:168578707-168579256:-	0.0553075	0.034965
ENSG00000120437;AF:6:159760328:159762142-159762919:159762495:159762777-159762919:+	-0.0796789	0.00749251
ENSG00000120694;AF:13:31158863-31161476:31161927:31158863-31161982:31162388:-	0.0882581	0.00999001
ENSG00000121931;SE:1:110950123-110951288:110952815-110963621:-	-0.107528	0.0194805
ENSG00000122026;A5:13:27251656-27253765:27251585-27253765:+	-0.0700578	0.00999001
ENSG00000122026;A5:13:27251850-27253765:27251699-27253765:+	0.119916	0.0162338
ENSG00000122026;A5:13:27255354-27256184:27255349-27256184:+	-0.0520505	0.014985
ENSG00000122026;AF:13:27251362:27251585-27253765:27251597:27251699-27253765:+	0.123445	0.016983
ENSG00000122026;AF:13:27251561:27251585-27253765:27251597:27251699-27253765:+	0.093292	0.0124875
ENSG00000122376;SE:10:87170974-87175889:87176095-87180075:+	-0.111587	0.040959
ENSG00000122386;AF:16:3112573:3112682-3113417:3112795:3112950-3113417:+	0.149419	0.01998
ENSG00000122482;AF:1:90982370-91021273:91021473:90982370-91021990:91022255:-	-0.144698	0.0499501
ENSG00000122643;AF:7:33035988-33040872:33040900:33035988-33062568:33062796:-	-0.654467	0.00599401
ENSG00000122643;AF:7:33035988-33040872:33040900:33035988-33062568:33062797:-	-0.328146	0.041958
ENSG00000122705;SE:9:36191273-36197551:36197588-36204068:+	-0.271989	0.00599401
ENSG00000122705;SE:9:36197588-36198979:36199096-36204068:+	0.0483005	0.030969
ENSG00000122729;A5:9:32386442-32405485:32386438-32405485:+	-0.0891144	0.035964
ENSG00000122729;SE:9:32384735-32386371:32386442-32405485:+	-0.215749	0.035964
ENSG00000123143;AF:19:14433357:14433542-14441143:14440260:14440329-14441143:+	0.116439	0.035964
ENSG00000123505;SE:6:110875215-110887505:110887591-110888857:+	-0.0745019	0.0314685
ENSG00000123989;AF:2:219542189-219542913:219543097:219542189-219543225:219543573:-	-0.100019	0.018981
ENSG00000123989;AF:2:219542189-219542913:219543097:219542189-219543225:219543787:-	-0.119753	0.014985
ENSG00000124160;SE:20:46070536-46079387:46079453-46089817:-	-0.0670974	0.0434565
ENSG00000124172;A3:20:59028841-59030303:59026469-59030303:-	-0.133163	0.001998
ENSG00000124226;SE:20:49936552-49941561:49941711-49945382:+	-0.0470883	0.03996
ENSG00000124226;SE:20:49936552-49941583:49941711-49945382:+	-0.126802	0.03996
ENSG00000124226;SE:20:49946250-49949248:49949355-49952076:+	-0.0639044	0.03996
ENSG00000124422;A5:17:21028674-21043321:21028674-21043626:-	0.143609	0.0104895
ENSG00000124422;AF:17:21028674-21042220:21042273:21028674-21043626:21043760:-	0.19662	0
ENSG00000124422;AF:17:21028674-21042665:21043039:21028674-21043626:21043760:-	0.100645	0.020979
ENSG00000124614;AF:6:34425221-34425516:34425580:34425221-34426032:34426052:-	-0.554055	0
ENSG00000124614;AF:6:34425221-34425796:34426026:34425221-34426032:34426050:-	-0.069981	0.0499501
ENSG00000124614;AF:6:34425221-34425796:34426026:34425221-34426032:34426052:-	-0.307879	0
ENSG00000124614;AF:6:34425221-34425796:34426026:34425221-34426032:34426125:-	-0.108684	0.01332
ENSG00000124789;SE:6:17637770-17639939:17640064-17646067:-	-0.0492114	0.042957
ENSG00000124789;SE:6:17649300-17651834:17651926-17661653:-	0.0452752	0.042957
ENSG00000125445;A3:17:75261983-75262463:75261983-75262497:+	0.0708985	0.0374625
ENSG00000125482;SE:9:132400258-132401455:132402828-132406790:-	-0.125198	0.0124875
ENSG00000125505;AF:19:54188511-54189191:54189295:54188511-54189302:54189344:-	0.217896	0.034965
ENSG00000125505;AF:19:54188511-54189191:54189295:54188511-54189338:54189443:-	0.134531	0.041958
ENSG00000125505;AF:19:54188511-54189191:54189295:54188511-54189338:54189815:-	0.156278	0.041958
ENSG00000125652;AF:19:6372433:6373024-6374203:6373704:6373739-6374203:+	0.115947	0.02997
ENSG00000125656;SE:19:6362542-6364452:6364639-6366258:+	0.0948751	0.003996
ENSG00000125779;A5:20:3908278-3910577:3908135-3910577:+	-0.0881355	0.041958
ENSG00000125779;AF:20:3888839:3888904-3907926:3889389:3889728-3907926:+	-0.281416	0.041958
ENSG00000125779;AF:20:3888934:3889016-3907926:3889389:3889728-3907926:+	-0.144076	0.041958
ENSG00000125779;AF:20:3889389:3889728-3907926:3889816:3889932-3907926:+	0.200491	0.041958
ENSG00000125835;A3:20:2461939-2462636:2461793-2462636:-	-0.0431724	0.013986
ENSG00000125877;SE:20:3209617-3213169:3213226-3213985:+	0.167311	0.0494505
ENSG00000125944;A3:1:23341020-23344211:23341017-23344211:-	-0.0666468	0.043956
ENSG00000125944;SE:1:23338608-23340852:23341020-23344211:-	-0.0813858	0.043956
ENSG00000126215;SE:14:103711567-103712875:103712931-103715424:-	0.110447	0.03996
ENSG00000126247;AF:19:36141190:36141220-36142300:36141303:36141564-36142300:+	0.330842	0.0247253
ENSG00000126247;AF:19:36141190:36141220-36142300:36141593:36141683-36142300:+	0.238972	0.0247253
ENSG00000126698;SE:1:28229023-28230131:28230252-28232921:-	0.0365469	0.0314685
ENSG00000126903;RI:X:154487306:154488496-154488584:154489082:-	-0.182344	0.00699301
ENSG00000126934;AF:19:4097343-4099201:4100679:4097343-4101019:4101047:-	0.208003	0.047952
ENSG00000126934;SE:19:4095449-4097279:4097343-4101019:-	-0.271116	0.044955
ENSG00000127022;AF:5:179698417:179698603-179705679:179698988:179699102-179705679:+	-0.120854	0.0164835
ENSG00000127022;AL:5:179726759-179728591:179728682:179726759-179729360:179729649:+	0.128515	0
ENSG00000127184;A5:5:86619496-86620668:86619442-86620668:+	-0.0607941	0.032967
ENSG00000127445;A5:19:9849311-9849533:9849201-9849533:+	0.365981	0.00749251
ENSG00000127483;SE:1:20779911-20780345:20780540-20787195:-	-0.162658	0.0499501
ENSG00000127616;SE:19:10961174-10965307:10965309-10984124:+	-0.241377	0.047952
ENSG00000127663;AF:19:4969114:4969230-5032866:5016325:5016339-5032866:+	0.218867	0.0464535
ENSG00000127957;A5:7:75525963-75527565:75525963-75527771:-	0.173649	0.047952
ENSG00000128463;SE:15:34227846-34228429:34228589-34229753:+	-0.0828731	0.0499501
ENSG00000128591;SE:7:128849578-128849976:128850074-128850384:+	0.122423	0.00749251
ENSG00000128951;AF:15:48331095:48331191-48332268:48331405:48331479-48332268:+	0.170801	0.00999001
ENSG00000129038;A5:15:73949574-73951831:73949537-73951831:+	0.174082	0.045954
ENSG00000129521;A5:14:33931215-33950396:33931215-33950678:-	-0.126678	0.030969
ENSG00000130005;A5:19:1399938-1401296:1399938-1401365:-	0.105261	0.017982
ENSG00000130204;A3:19:44891314-44891407:44891314-44891410:+	0.161994	0.0044955
ENSG00000130255;AL:19:5690600-5690821:5690931:5690600-5691319:5691653:+	-0.0688082	0.00949051
ENSG00000130299;A3:19:17337664-17337874:17337664-17338008:+	-0.0948465	0.039627
ENSG00000130299;A3:19:17338741-17338954:17338741-17339123:+	-0.375266	0.0254745
ENSG00000130299;AF:19:17334920:17335122-17338008:17337592:17337664-17338008:+	-0.512084	0.016983
ENSG00000130511;AF:19:18419336:18419707-18427351:18426040:18426083-18427351:+	0.315265	0.025308
ENSG00000130511;AF:19:18419355:18419707-18427351:18426040:18426083-18427351:+	0.278027	0.025308
ENSG00000130511;AF:19:18419606:18419707-18427351:18426040:18426083-18427351:+	0.293376	0.0498252
ENSG00000130511;AF:19:18420103:18420124-18427351:18426040:18426083-18427351:+	0.228228	0.025308
ENSG00000130816;AF:19:10182077-10194533:10194626:10182077-10194820:10194904:-	-0.224932	0.021978
ENSG00000130827;SE:X:154458428-154460157:154460777-154461099:+	-0.159111	0.0364635
ENSG00000130829;AF:X:153642534:153642611-153647919:153647196:153647425-153647919:+	-0.0984239	0.00899101
ENSG00000130881;AF:19:33177603:33177729-33196730:33194584:33194858-33196730:+	-0.0843372	0.0124875
ENSG00000131051;AF:20:35740887-35741462:35741598:35740887-35741941:35741951:-	0.415822	0
ENSG00000131051;AF:20:35740887-35741488:35741609:35740887-35741941:35741951:-	0.372114	0
ENSG00000131051;AF:20:35740887-35741488:35741626:35740887-35741941:35741951:-	0.42564	0.010656
ENSG00000131116;SE:19:43608107-43608505:43608603-43614229:-	0.0655366	0.03996
ENSG00000131368;A5:3:15052633-15053291:15052633-15053380:-	0.113869	0.021978
ENSG00000131368;AL:3:15049881:15049935-15053291:15052435:15052633-15053291:-	-0.11085	0.0194805
ENSG00000131368;SE:3:15052633-15053291:15053467-15059369:-	0.0904699	0.0194805
ENSG00000131473;AF:17:41913900-41918880:41919022:41913900-41930358:41930542:-	0.0618487	0.03996
ENSG00000132002;AF:19:14517046-14517479:14517569:14517046-14517591:14517833:-	0.260473	0
ENSG00000132153;AF:3:47819227:47819264-47827347:47825912:47826132-47827347:+	-0.293214	0.0324675
ENSG00000132207;SE:16:30194791-30194886:30195227-30196974:+	0.285758	0.00499501
ENSG00000132405;AF:4:6909444:6909505-6923373:6909845:6909951-6923373:+	-0.201697	0.011988
ENSG00000132424;SE:6:99414690-99416349:99416428-99425215:-	-0.149538	0.017982
ENSG00000132485;AL:1:71063291:71065137-71066776:71065719:71065752-71066776:-	-0.159556	0.00749251
ENSG00000132507;AF:17:7307582:7307752-7309615:7308371:7308575-7309615:+	0.160965	0.013986
ENSG00000133142;AL:X:103585624-103586219:103586499:103585624-103586654:103587502:+	0.413559	0.035964
ENSG00000133193;AF:17:73227264-73227722:73227748:73227264-73236572:73236753:-	-0.258634	0.0224775
ENSG00000133193;AF:17:73227264-73232086:73232367:73227264-73236572:73236753:-	-0.15691	0.0224775
ENSG00000133316;A3:11:62839867-62841569:62839706-62841569:-	0.165491	0.02997
ENSG00000133812;SE:11:9993998-9998266:9998379-10000914:-	-0.232913	0.020979
ENSG00000133835;AF:5:119452565:119452633-119456315:119452775:119452821-119456315:+	0.40944	0
ENSG00000134001;AF:14:67359997:67360456-67364767:67360556:67360734-67364767:+	-0.0588893	0.028971
ENSG00000134001;AF:14:67360353:67360456-67364767:67360556:67360734-67364767:+	-0.0473564	0.028971
ENSG00000134056;SE:5:69217871-69226338:69226401-69228200:+	-0.0671698	0.024975
ENSG00000134108;A5:3:5170583-5172150:5170556-5172150:+	-0.0716663	0.034965
ENSG00000134294;AF:12:46371379-46372321:46372446:46371379-46372509:46372771:-	0.075369	0.0443307
ENSG00000134294;AF:12:46371379-46372321:46372446:46371379-46372509:46372773:-	0.206117	0.034965
ENSG00000134294;AF:12:46371379-46372321:46372446:46371379-46372509:46372867:-	0.0687396	0.034965
ENSG00000134294;SE:12:46367340-46370512:46370627-46370776:-	-0.070208	0.034965
ENSG00000134375;SE:1:201957574-201962804:201962924-201963616:+	0.0374014	0.038961
ENSG00000134602;SE:X:132068569-132069478:132069663-132071069:+	-0.0741769	0.041958
ENSG00000134684;RI:1:32781048:32781127-32781129:32781145:-	-0.0461001	0.031968
ENSG00000134759;AF:18:36129444:36129497-36133238:36129899:36130071-36133238:+	-0.269058	0.033966
ENSG00000134759;AF:18:36129444:36129497-36133238:36129903:36130071-36133238:+	-0.421375	0.033966
ENSG00000134759;AF:18:36129444:36129497-36133238:36129924:36130071-36133238:+	-0.195068	0.033966
ENSG00000135018;A3:9:83666433-83669185:83666394-83669185:-	-0.101644	0.0287213
ENSG00000135018;SE:9:83665145-83666350:83666394-83669185:-	0.112801	0.0287213
ENSG00000135069;SE:9:78317804-78328051:78328188-78328981:+	-0.0505064	0.022977
ENSG00000135097;SE:12:120347514-120351344:120351400-120353299:-	-0.0632056	0.045954
ENSG00000135390;A5:12:53672645-53676053:53672645-53676242:-	-0.0673389	0.0174825
ENSG00000135390;AF:12:53672645-53676053:53676192:53672645-53676242:53676398:-	0.146614	0.014985
ENSG00000135446;A3:12:57751736-57752175:57751696-57752175:-	-0.0904755	0.02997
ENSG00000135446;AF:12:57751342-57751500:57751877:57751342-57752175:57752322:-	-0.134892	0.014985
ENSG00000135446;AF:12:57751736-57751913:57752115:57751736-57752175:57752326:-	0.113713	0.02997
ENSG00000135446;AF:12:57751736-57751913:57752115:57751736-57755932:57756013:-	0.179152	0.02997
ENSG00000135446;AF:12:57751736-57752175:57752295:57751736-57755932:57756013:-	0.160332	0.044955
ENSG00000135446;AF:12:57751736-57752175:57752364:57751736-57755932:57756013:-	0.22204	0.02997
ENSG00000135446;MX:12:57751090-57751207:57751342-57752175:57751090-57751500:57751736-57752175:-	0.124625	0.02997
ENSG00000135446;SE:12:57751342-57751500:57751696-57752175:-	0.110768	0.02997
ENSG00000135677;AF:12:64747918-64752698:64752871:64747918-64759085:64759431:-	-0.23142	0.00999001
ENSG00000135940;AF:2:97646097:97646189-97646517:97646289:97646391-97646517:+	-0.166804	0.00599401
ENSG00000135940;SE:2:97646189-97646517:97646666-97647067:+	-0.0232358	0.0454545
ENSG00000136240;SE:7:6463175-6466071:6466323-6469596:-	-0.0735033	0.00899101
ENSG00000136448;SE:17:45061460-45081644:45081752-45086508:+	-0.0806868	0.043956
ENSG00000136485;RI:17:63589000:63589237-63594203:63594266:+	-0.0754003	0.041958
ENSG00000136819;AF:9:129833709-129835139:129835281:129833709-129835788:129835863:-	0.165526	0.0404595
ENSG00000136819;SE:9:129833709-129834707:129834766-129835139:-	-0.0659872	0.0404595
ENSG00000136888;A5:9:114588118-114592552:114587920-114592552:+	0.0395135	0.028971
ENSG00000136937;SE:9:97641662-97643204:97643360-97645117:+	-0.0907371	0.018981
ENSG00000136937;SE:9:97645224-97645611:97645732-97647492:+	-0.0623916	0.020979
ENSG00000137154;A5:9:19379618-19380088:19379618-19380190:-	0.0104724	0.047952
ENSG00000137275;AF:6:3063991:3064059-3077779:3076824:3076987-3077779:+	0.112994	0.0454545
ENSG00000137575;SE:8:58572314-58575900:58576061-58578033:+	-0.0964721	0.038961
ENSG00000137575;SE:8:58572314-58575903:58576061-58578033:+	-0.106461	0.038961
ENSG00000138182;A5:10:89701717-89705294:89701680-89705294:+	0.122216	0.014985
ENSG00000138381;A5:2:189667596-189667764:189666153-189667764:+	-0.125447	0.01998
ENSG00000139131;A3:12:32750874-32753918:32750839-32753918:-	-0.0873169	0.0154845
ENSG00000139263;AF:12:58914336-58919427:58919546:58914336-58920000:58920434:-	-0.304768	0.021312
ENSG00000139263;AF:12:58914336-58919427:58919546:58914336-58920000:58920522:-	-0.153545	0.021312
ENSG00000139263;SE:12:58879105-58880369:58880478-58880581:-	0.146713	0.021312
ENSG00000139719;MX:12:122264199-122264712:122264804-122266307:122264199-122265636:122265725-122266307:-	-0.132974	0.0499501
ENSG00000139719;SE:12:122264199-122265636:122265725-122266307:-	0.0780869	0.0499501
ENSG00000139835;A5:13:113363910-113364020:113363910-113364072:-	0.200296	0.017982
ENSG00000140525;AF:15:89243973:89244033-89247629:89244034:89244067-89247629:+	0.211234	0.04662
ENSG00000140525;AF:15:89244004:89244033-89247629:89244034:89244067-89247629:+	0.273026	0.04662
ENSG00000140525;AF:15:89244034:89244067-89247629:89244250:89244280-89247629:+	-0.291651	0.04662
ENSG00000140612;MX:15:84670782-84679226:84679287-84680713:84670782-84679932:84679969-84680713:-	0.139287	0.021978
ENSG00000140612;SE:15:84670782-84679226:84679287-84680713:-	0.0940502	0.021978
ENSG00000140612;SE:15:84691644-84714731:84714866-84716025:-	-0.058062	0.0494505
ENSG00000140988;AF:16:1963256-1964276:1964365:1963256-1964449:1964812:-	-0.192742	0
ENSG00000141522;A3:17:81869406-81869542:81869236-81869542:-	0.182709	0.037962
ENSG00000141522;AF:17:81869957-81870636:81870974:81869957-81871298:81871324:-	-0.2325	0.037962
ENSG00000141522;AF:17:81869957-81870636:81870974:81869957-81871298:81871329:-	-0.230802	0.037962
ENSG00000141522;AL:17:81868611:81869075-81869741:81869523:81869625-81869741:-	0.27408	0.0498252
ENSG00000141568;A5:17:82559480-82563354:82559447-82563354:+	-0.155557	0.0178571
ENSG00000141568;AF:17:82519713:82520307-82563354:82559364:82559447-82563354:+	-0.189249	0.0178571
ENSG00000141568;AF:17:82519715:82520307-82563354:82559364:82559447-82563354:+	-0.186027	0.0162338
ENSG00000141568;AF:17:82519977:82520307-82563354:82559364:82559447-82563354:+	-0.27628	0.0181818
ENSG00000141568;AF:17:82520294:82520307-82563354:82559364:82559447-82563354:+	-0.430188	0
ENSG00000141873;AF:19:2737379-2739430:2739475:2737379-2739945:2740152:-	-0.158929	0.011988
ENSG00000142396;SE:19:58306216-58312021:58312061-58312166:+	0.162364	0.00899101
ENSG00000142444;AF:19:10929621:10930324-10933361:10932068:10932260-10933361:+	-0.0815348	0.040959
ENSG00000142528;A3:19:50026122-50030892:50026122-50031014:+	-0.205825	0.0157343
ENSG00000142528;A5:19:50026173-50030892:50026122-50030892:+	0.184159	0.0157343
ENSG00000142528;SE:19:50026122-50030892:50031091-50039161:+	-0.0860797	0.0434565
ENSG00000142541;A5:19:49490600-49490779:49490576-49490779:+	0.0482489	0.00799201
ENSG00000142541;RI:19:49489850:49491266-49491425:49491547:+	-0.875817	0
ENSG00000142937;A5:1:44776774-44777614:44776714-44777614:+	-0.0292208	0.0312188
ENSG00000142937;AF:1:44775251:44775473-44776034:44775578:44775600-44776034:+	0.156037	0.0312188
ENSG00000143373;SE:1:151282395-151285206:151286074-151286275:+	-0.129541	0.038961
ENSG00000143702;AF:1:243225321-243253102:243253320:243225321-243255040:243255050:-	0.183198	0.0498252
ENSG00000143702;AF:1:243225321-243254351:243254470:243225321-243255040:243255050:-	0.242818	0.0472028
ENSG00000143702;RI:1:243185779:243186072-243186259:243186422:-	0.168925	0.0498252
ENSG00000143702;SE:1:243172846-243185779:243186072-243186259:-	-0.15865	0.0472028
ENSG00000143756;SE:1:224130581-224134074:224134212-224153142:+	-0.0927193	0.0314685
ENSG00000143761;AF:1:228082660:228082850-228097078:228088116:228088277-228097078:+	0.239618	0.044955
ENSG00000143761;AF:1:228082660:228082850-228097078:228090488:228091071-228097078:+	0.322509	0.044955
ENSG00000143761;AF:1:228082741:228082850-228097078:228083085:228083512-228097078:+	-0.339143	0
ENSG00000143761;AF:1:228082741:228082850-228097078:228088116:228088277-228097078:+	-0.279449	0.044955
ENSG00000143761;AF:1:228082741:228082850-228097078:228090488:228091071-228097078:+	-0.32644	0.044955
ENSG00000144381;AF:2:197498850-197499782:197499817:197498850-197499999:197500221:-	0.276867	0.012987
ENSG00000144381;AF:2:197498850-197499782:197499817:197498850-197500160:197500274:-	0.0542902	0.038961
ENSG00000144381;AF:2:197498850-197499782:197499822:197498850-197499999:197500221:-	0.211427	0.038961
ENSG00000144381;AF:2:197498850-197499782:197499879:197498850-197499999:197500221:-	0.209442	0.025974
ENSG00000144381;AF:2:197498850-197499782:197499879:197498850-197500160:197500274:-	0.0484138	0.038961
ENSG00000144597;SE:3:15430007-15432087:15432223-15434348:+	-0.0530426	0.0394605
ENSG00000144848;AF:3:112558417-112561457:112561652:112558417-112561846:112562046:-	-0.197736	0.044955
ENSG00000145569;SE:5:14601244-14601351:14601442-14602183:+	-0.169271	0.030969
ENSG00000145740;AL:5:69103128-69103962:69104434:69103128-69104631:69104695:+	-0.355122	0.027972
ENSG00000145860;AF:5:159203656-159207475:159207634:159203656-159207755:159207826:-	0.311598	0.014985
ENSG00000145860;AF:5:159203656-159207755:159207826:159203656-159207885:159208132:-	-0.297931	0.014985
ENSG00000145860;AF:5:159203656-159207755:159207826:159203656-159209231:159209551:-	-0.315843	0.014985
ENSG00000145860;AF:5:159203656-159207755:159207826:159203656-159209644:159209791:-	-0.455593	0.014985
ENSG00000146457;AF:6:159726998:159727333-159736258:159727588:159727703-159736258:+	0.165515	0.0164835
ENSG00000146963;AF:7:139359908:139360322-139376062:139371412:139371463-139376062:+	0.232515	0
ENSG00000147050;SE:X:45059466-45060022:45060156-45060609:+	-0.246312	0.0314685
ENSG00000147155;A3:X:48521907-48522145:48521907-48522193:+	-0.0846656	0.035964
ENSG00000147155;A3:X:48521907-48523699:48521907-48523754:+	0.112567	0.035964
ENSG00000147257;SE:X:133700028-133704205:133704273-133753482:-	0.201319	0.003996
ENSG00000147274;AL:X:136872275:136872345-136875086:136873461:136874452-136875086:-	0.0624898	0.041958
ENSG00000147804;SE:8:144412946-144413237:144413389-144413513:-	0.160035	0.024975
ENSG00000147853;SE:9:4719307-4722506:4722625-4740937:-	-0.0921282	0.035964
ENSG00000147889;AF:9:21971208-21974678:21974858:21971208-21994139:21994411:-	0.245541	0.011988
ENSG00000147889;AF:9:21971208-21974678:21974858:21971208-21994139:21994624:-	0.296784	0
ENSG00000148158;AL:9:112864399-112866485:112866525:112864399-112868784:112874987:+	0.115283	0.0284715
ENSG00000148362;RI:9:136992640:136992700-136992925:136992974:+	-0.133776	0.0454545
ENSG00000148429;AF:10:11527567-11532178:11532275:11527567-11573606:11573737:-	0.156292	0.0304695
ENSG00000148832;AF:10:133379234:133379497-133379999:133379528:133379670-133379999:+	0.327645	0.017982
ENSG00000149100;A3:11:32583929-32586934:32583929-32587046:+	-0.102012	0.010989
ENSG00000149273;AF:11:75399557:75399577-75400694:75400404:75400585-75400694:+	-0.133645	0
ENSG00000149273;MX:11:75401733-75402352:75402379-75404672:75401733-75404020:75404207-75404672:+	0.13512	0
ENSG00000149480;AF:11:62600689-62601023:62601275:62600689-62601423:62601840:-	-0.0637883	0.043956
ENSG00000149823;AF:11:65096159:65096478-65096998:65096753:65096811-65096998:+	-0.17585	0.035964
ENSG00000149823;AF:11:65096214:65096478-65096998:65096479:65096652-65096998:+	0.124562	0.035964
ENSG00000149823;AF:11:65096214:65096478-65096998:65096753:65096811-65096998:+	-0.134733	0.035964
ENSG00000149823;AF:11:65096227:65096478-65096998:65096479:65096652-65096998:+	0.157739	0.0434565
ENSG00000149823;AF:11:65096227:65096478-65096998:65096753:65096811-65096998:+	-0.24136	0.035964
ENSG00000149823;AF:11:65096479:65096652-65096998:65096753:65096811-65096998:+	-0.410506	0.035964
ENSG00000150316;RI:11:94970977:94971065-94971375:94971487:-	0.125916	0.015984
ENSG00000151465;SE:10:12235123-12237144:12237266-12238457:+	-0.0626143	0.026973
ENSG00000151465;SE:10:12246277-12249581:12249718-12250311:+	-0.0739668	0.026973
ENSG00000152082;AF:2:130182313:130182452-130190469:130182555:130182775-130190469:+	-0.0940805	0.0244755
ENSG00000152082;SE:2:130182452-130182627:130182775-130190469:+	0.12265	0.013986
ENSG00000152102;A5:2:131082657-131093214:131082657-131093332:-	0.0538447	0.0254745
ENSG00000152684;SE:5:52788414-52799885:52801120-52801409:+	-0.116522	0.0244755
ENSG00000152795;SE:4:82424883-82425563:82425667-82426037:-	0.156101	0.000999001
ENSG00000153037;AF:5:112861310:112861417-112864457:112862362:112862583-112864457:+	-0.475167	0.00949051
ENSG00000153037;AL:5:112864528-112864621:112865219:112864528-112891603:112898371:+	-0.213564	0.0311831
ENSG00000153037;AL:5:112864732-112867372:112867935:112864732-112891603:112893079:+	-0.201055	0.00949051
ENSG00000153037;AL:5:112864732-112867404:112867752:112864732-112891603:112893079:+	-0.109956	0.0113886
ENSG00000153037;AL:5:112864732-112867404:112867771:112864732-112891603:112893079:+	-0.568685	0
ENSG00000153037;AL:5:112864732-112867404:112869788:112864732-112891603:112893079:+	-0.236443	0.0237263
ENSG00000153037;SE:5:112861417-112862508:112862583-112864457:+	0.137823	0.0113886
ENSG00000153044;MX:5:69194695-69195717:69195791-69202506:69194695-69197053:69197109-69202506:+	0.20948	0.0258075
ENSG00000153044;SE:5:69194695-69195717:69195750-69197053:+	0.30104	0.0174825
ENSG00000153044;SE:5:69194695-69195717:69195791-69197053:+	0.107997	0.014985
ENSG00000153113;AF:5:96662475:96662497-96675539:96663000:96663166-96675539:+	-0.51106	0.028971
ENSG00000153879;AF:19:33373330:33373895-33379144:33374312:33374613-33379144:+	0.0561167	0.047952
ENSG00000153976;AF:17:13496818-13555943:13556043:13496818-13600531:13601927:-	-0.108829	0.037962
ENSG00000155957;SE:12:66138166-66138724:66138734-66145841:-	-0.347733	0.0192308
ENSG00000155957;SE:12:66138166-66138724:66138769-66145841:-	-0.164941	0.0164835
ENSG00000156411;SE:14:103913984-103915066:103915189-103921470:-	-0.070866	0.01998
ENSG00000156521;A5:10:70143972-70145421:70143972-70146533:-	0.189098	0.0174825
ENSG00000156976;AL:3:186784696-186784962:186785770:186784696-186785883:186786044:+	-0.156527	0.034632
ENSG00000156976;RI:3:186784564:186784696-186785883:186786051:+	-0.178627	0.015984
ENSG00000156976;SE:3:186784696-186784962:186785101-186785883:+	-0.0897416	0.015984
ENSG00000158079;SE:9:94031127-94057118:94057179-94064734:+	-0.141924	0.0384615
ENSG00000158480;AF:20:49908592-49913492:49913739:49908592-49915380:49915508:-	-0.139518	0.0474525
ENSG00000158710;AF:1:159920537-159923436:159923717:159920537-159924494:159924551:-	0.102377	0.0404595
ENSG00000158710;AF:1:159920537-159924494:159924551:159920537-159925019:159925229:-	-0.135282	0.0404595
ENSG00000159086;A5:21:32751218-32755213:32751218-32755230:-	0.0842553	0.037962
ENSG00000159110;A3:21:33260727-33262561:33260727-33262793:+	0.241047	0.04662
ENSG00000159110;AL:21:33260727-33262561:33262756:33260727-33262793:33262855:+	0.271776	0.0314685
ENSG00000159110;SE:21:33252830-33260597:33260727-33262793:+	-0.478974	0.0174825
ENSG00000159335;AF:12:6766377:6766750-6769603:6769053:6769177-6769603:+	-0.245268	0.017982
ENSG00000159479;A3:1:43387647-43388310:43387629-43388310:-	-0.0599739	0.0284715
ENSG00000159479;A3:1:43388489-43389759:43388428-43389759:-	0.0599739	0.0284715
ENSG00000159873;AF:22:28772674:28773034-28773725:28773241:28773386-28773725:+	-0.0939555	0.011988
ENSG00000159873;MX:22:28773034-28773725:28773778-28783508:28773034-28780948:28781172-28783508:+	0.35116	0.0194805
ENSG00000160014;AF:19:46601074:46601176-46605827:46601366:46601437-46605827:+	-0.117933	0.012987
ENSG00000160014;AF:19:46601366:46601437-46605827:46602072:46602210-46605827:+	0.275192	0.012987
ENSG00000160360;AF:9:136327476:136327763-136334447:136331983:136332170-136334447:+	0.129861	0.010989
ENSG00000160392;RI:19:40321063:40321118-40322044:40322376:-	-0.225061	0.0224775
ENSG00000160392;SE:19:40336407-40341839:40341890-40348437:-	-0.246591	0.014985
ENSG00000160789;RI:1:156114713:156114791-156114964:156115274:+	0.421943	0.0254745
ENSG00000161016;A3:8:144791914-144791992:144791872-144791992:-	0.0375515	0.027972
ENSG00000161016;AF:8:144791495-144791773:144791959:144791495-144792366:144792390:-	-0.0739477	0
ENSG00000161671;A5:19:50476723-50477929:50476658-50477929:+	-0.0954223	0.0124875
ENSG00000161813;SE:12:50441643-50453460:50453672-50454314:+	-0.116951	0.047952
ENSG00000161956;RI:17:7571373:7571870-7571909:7571969:+	0.0961533	0.014985
ENSG00000162076;A5:16:2883366-2895220:2883272-2895220:+	0.153252	0.001998
ENSG00000162385;SE:1:53228954-53233542:53233652-53235577:-	-0.0628189	0.014985
ENSG00000162616;SE:1:78005321-78013051:78013619-78016014:+	-0.232222	0.014985
ENSG00000162775;SE:1:110342268-110345539:110345649-110346308:+	-0.0602613	0.0294705
ENSG00000163009;AL:2:10142375-10145528:10146132:10142375-10210311:10210597:+	-0.252587	0.018981
ENSG00000163069;A5:4:52029863-52031852:52029863-52031865:-	0.18506	0.0307193
ENSG00000163069;SE:4:52029863-52031852:52031961-52033431:-	0.139297	0.0307193
ENSG00000163159;A3:1:151177064-151178001:151177031-151178001:-	0.115446	0.00999001
ENSG00000163468;A3:1:156325089-156333547:156325086-156333547:-	-0.0542912	0.0472028
ENSG00000163468;SE:1:156334918-156335827:156335888-156338154:-	-0.0493558	0.0472028
ENSG00000163584;A3:3:170868201-170868298:170868134-170868298:-	0.0600612	0.026973
ENSG00000163584;A3:3:170868390-170870159:170868387-170870159:-	0.0855	0.015984
ENSG00000163785;SE:3:134176039-134177941:134178073-134183002:-	-0.0722694	0.034965
ENSG00000163931;A5:3:53230621-53231350:53230621-53231357:-	0.051139	0.0472028
ENSG00000163931;SE:3:53226878-53228056:53228149-53228276:-	-0.0513772	0.0472028
ENSG00000163950;A3:4:1700091-1703596:1700070-1703596:-	0.0840876	0.00999001
ENSG00000163950;SE:4:1703700-1711874:1711990-1712130:-	0.131142	0.00599401
ENSG00000164307;A3:5:96803943-96807860:96803827-96807860:-	-0.214624	0.0334665
ENSG00000164897;A5:7:151082593-151082764:151082593-151083083:-	-0.0759216	0.044955
ENSG00000164897;AF:7:151082593-151082764:151083091:151082593-151083175:151083232:-	0.0937441	0.0284715
ENSG00000164897;AF:7:151082593-151082764:151083091:151082593-151083338:151083400:-	-0.089359	0.0337163
ENSG00000164897;AF:7:151082593-151082764:151083091:151082593-151083434:151083546:-	-0.100263	0.0284715
ENSG00000164897;AF:7:151082593-151083083:151083124:151082593-151083175:151083232:-	0.167123	0.0174825
ENSG00000164897;AF:7:151082593-151083175:151083232:151082593-151083338:151083400:-	-0.181677	0.0174825
ENSG00000164897;AF:7:151082593-151083175:151083232:151082593-151083434:151083546:-	-0.207212	0.014985
ENSG00000164919;AL:8:99878148:99878265-99887490:99885992:99886382-99887490:-	-0.434273	0
ENSG00000165006;AF:9:34179013:34179240-34220908:34220439:34220467-34220908:+	0.0970773	0.034965
ENSG00000165006;AF:9:34179045:34179240-34220908:34220439:34220467-34220908:+	0.136402	0.034965
ENSG00000165006;MX:9:34179240-34220908:34220948-34241185:34179240-34234216:34234340-34241185:+	0.236508	0.034965
ENSG00000165175;AF:X:38801432:38801487-38804683:38803733:38804413-38804683:+	-0.164041	0.02664
ENSG00000165175;SE:X:38801487-38802535:38804413-38804683:+	0.161316	0.02664
ENSG00000165175;SE:X:38801487-38804310:38804413-38804683:+	0.0878372	0.02664
ENSG00000165209;SE:9:123179227-123180868:123180975-123184132:-	0.103104	0.024975
ENSG00000165209;SE:9:123184298-123236830:123236966-123268436:-	-0.136076	0.011988
ENSG00000165264;SE:9:32553944-32558910:32558954-32570960:-	-0.0584489	0.0494505
ENSG00000165349;A3:X:70930022-70930977:70929998-70930977:-	0.152418	0.0434565
ENSG00000166025;SE:11:94768560-94795011:94795160-94799390:+	0.0750086	0.0444555
ENSG00000166165;SE:14:103520311-103520469:103520592-103521263:-	0.0887649	0
ENSG00000166266;SE:11:108046369-108049890:108050066-108052660:+	-0.142448	0.010989
ENSG00000166441;A3:11:8683265-8683961:8683265-8684006:+	-0.0254702	0.048285
ENSG00000166441;A3:11:8684081-8684686:8684081-8684718:+	0.0500194	0.0124875
ENSG00000166441;A3:11:8684081-8684686:8684081-8684823:+	0.0518105	0.0124875
ENSG00000166886;SE:12:57093195-57093407:57093598-57094612:+	0.14403	0.0254745
ENSG00000167397;A3:16:31093482-31094557:31093421-31094557:-	-0.078932	0.0384615
ENSG00000167397;SE:16:31091342-31093312:31093482-31094557:-	-0.128068	0.0384615
ENSG00000167526;A3:16:89560712-89560940:89560712-89561227:+	0.414328	0
ENSG00000167526;A3:16:89561063-89561227:89561063-89561596:+	0.0425187	0.031968
ENSG00000167526;A5:16:89561063-89561227:89560712-89561227:+	0.582355	0
ENSG00000167526;RI:16:89560940:89561063-89561227:89561368:+	-0.0550733	0.020979
ENSG00000167526;SE:16:89560712-89560940:89561063-89561227:+	0.132184	0
ENSG00000167526;SE:16:89560712-89560954:89561063-89561227:+	0.0306996	0.0227772
ENSG00000167721;SE:17:2325420-2329343:2329475-2330515:-	-0.0892982	0.031968
ENSG00000167797;A5:11:67507689-67507860:67507689-67508001:-	0.0603187	0.0454545
ENSG00000167977;AF:16:2682540:2682800-2695935:2685614:2686301-2695935:+	0.258569	0.012987
ENSG00000167977;SE:16:2696043-2697906:2697997-2699821:+	-0.117899	0.00799201
ENSG00000167996;A3:11:61965112-61965369:61965105-61965369:-	-0.0530079	0.041958
ENSG00000167996;RI:11:61967312:61967453-61967548:61967631:-	0.0837867	0.00599401
ENSG00000168028;A3:3:39406764-39407603:39406764-39407621:+	0.0418214	0.023976
ENSG00000168028;A5:3:39408739-39410754:39408724-39410754:+	0.0280313	0.0344655
ENSG00000168036;AF:3:41198645:41198781-41224021:41199500:41199670-41224021:+	-0.410582	0.0294705
ENSG00000168036;SE:3:41224753-41224954:41224991-41225103:+	-0.28578	0
ENSG00000168036;SE:3:41234297-41235727:41235843-41236349:+	-0.512085	0.0294705
ENSG00000168101;A5:16:4694308-4694958:4694238-4694958:+	0.123947	0.0314685
ENSG00000168159;A5:1:228489056-228493053:228489052-228493053:+	-0.0392187	0.035964
ENSG00000168159;AF:1:228487061:228487878-228488960:228488222:228488485-228488960:+	0.0400748	0.035964
ENSG00000168159;AF:1:228487489:228487878-228488960:228488222:228488485-228488960:+	0.0365975	0.035964
ENSG00000168275;AF:1:234373456:234373678-234374230:234373683:234373840-234374230:+	0.0369818	0.0464535
ENSG00000168275;AF:1:234373468:234373678-234374230:234373683:234373840-234374230:+	-0.090244	0.044955
ENSG00000168439;AF:11:64186225:64186270-64193078:64186303:64186521-64193078:+	0.204229	0.00999001
ENSG00000168883;AF:2:85602856:85603081-85619220:85616187:85616463-85619220:+	-0.342127	0.0184815
ENSG00000169045;AL:5:179618205:179618323-179620892:179619301:179619407-179620892:-	0.206347	0.0494505
ENSG00000169045;AL:5:179618208:179618323-179620892:179619301:179619407-179620892:-	0.333338	0.0494505
ENSG00000169045;SE:5:179618323-179619269:179619360-179620892:-	-0.108868	0.0494505
ENSG00000169045;SE:5:179618323-179619269:179619407-179620892:-	-0.0749668	0.0494505
ENSG00000169288;SE:4:77909372-77949797:77949878-77952489:+	-0.109722	0.025974
ENSG00000169635;AF:22:21417404:21417560-21442759:21420636:21420757-21442759:+	-0.0774475	0.033966
ENSG00000169851;SE:4:30724596-30869022:30869087-30920153:+	-0.135484	0.0384615
ENSG00000169957;AF:16:30526051-30526326:30526589:30526051-30526742:30526821:-	0.0533587	0.015984
ENSG00000170100;A3:16:89217910-89220997:89217910-89221004:+	-0.2636	0.032967
ENSG00000170248;SE:3:33828969-33835254:33835318-33836044:+	0.119814	0.034965
ENSG00000170248;SE:3:33838327-33841897:33842074-33844112:+	-0.139809	0.034965
ENSG00000170315;A3:17:16381184-16381902:16381184-16382359:+	-0.0772016	0.029304
ENSG00000170315;A5:17:16381184-16381902:16381029-16381902:+	-0.0743999	0
ENSG00000170315;A5:17:16381679-16381902:16381515-16381902:+	0.0806666	0.0467033
ENSG00000170315;AF:17:16380799:16381184-16381902:16381290:16381462-16381902:+	-0.0769007	0.029304
ENSG00000170471;A5:20:38473069-38488403:38472927-38488403:+	0.20223	0.041958
ENSG00000170606;RI:5:133101759:133101809-133101811:133101878:+	-0.0224644	0.047952
ENSG00000170846;A5:4:6674706-6674993:6674637-6674993:+	0.0826477	0.042957
ENSG00000170889;RI:19:54206553:54206724-54207398:54207647:+	-0.378565	0.00649351
ENSG00000171169;AF:9:128063900-128066591:128067321:128063900-128068123:128068206:-	-0.172942	0.017982
ENSG00000171206;AL:10:102656385-102656747:102657908:102656385-102657923:102658315:+	0.504853	0.0404595
ENSG00000171241;SE:16:46604143-46604228:46604461-46608297:-	-0.103755	0.048951
ENSG00000171453;SE:6:43520427-43520625:43520774-43520932:+	-0.135702	0.012987
ENSG00000171490;AF:16:11850418-11851008:11851045:11850418-11851102:11851232:-	-0.380779	0.00999001
ENSG00000171490;AF:16:11850418-11851008:11851045:11850418-11851408:11851508:-	-0.327306	0.00999001
ENSG00000171490;AF:16:11850418-11851008:11851045:11850418-11851408:11851516:-	-0.257172	0.0143856
ENSG00000171490;AF:16:11850418-11851008:11851045:11850418-11851408:11851519:-	-0.218016	0.00999001
ENSG00000171490;AF:16:11850418-11851008:11851045:11850418-11851408:11851544:-	-0.0713912	0.02664
ENSG00000171490;AF:16:11850418-11851008:11851045:11850418-11851408:11851585:-	-0.149067	0.00999001
ENSG00000171861;SE:17:782692-783083:783327-787965:+	-0.0622341	0.0384615
ENSG00000171863;A3:2:3575888-3576559:3575888-3576610:+	0.475191	0
ENSG00000172071;AF:2:88613853-88624746:88624929:88613853-88626967:88627576:-	-0.116012	0.0414585
ENSG00000172167;A3:8:120461255-120463687:120461255-120463692:+	0.0973122	0.038961
ENSG00000172354;A5:7:100673923-100676177:100673610-100676177:+	0.344062	0
ENSG00000172466;AF:18:35340733-35343744:35343932:35340733-35344360:35344456:-	0.112289	0.031968
ENSG00000172466;AF:18:35340733-35343744:35343932:35340733-35344370:35344456:-	0.0652452	0.031968
ENSG00000173207;AF:1:154974653:154974912-154977987:154975531:154975624-154977987:+	-0.134058	0.017982
ENSG00000173207;AF:1:154974683:154974804-154977987:154975531:154975624-154977987:+	-0.211119	0.017982
ENSG00000173442;AF:11:65576038:65576406-65579078:65578201:65578278-65579078:+	0.285805	0.014985
ENSG00000173457;AF:11:64245287-64246054:64246193:64245287-64246416:64246941:-	-0.051745	0.0124875
ENSG00000173674;SE:X:20135841-20138539:20138622-20141625:-	-0.0411073	0.032967
ENSG00000173812;A3:17:41689069-41689778:41689069-41690088:+	0.0719713	0.0212288
ENSG00000173812;A5:17:41689265-41689778:41689069-41689778:+	-0.0327387	0.044955
ENSG00000173812;RI:17:41689778:41689941-41690088:41690189:+	0.0399822	0.03663
ENSG00000173812;SE:17:41689069-41689778:41689941-41690088:+	0.0575707	0.00749251
ENSG00000173852;AF:7:35018596-35037097:35037525:35018596-35037818:35038041:-	0.185759	0.0262238
ENSG00000173852;AF:7:35018596-35037818:35038041:35018596-35038172:35038271:-	-0.127911	0.0262238
ENSG00000173933;A5:11:66638893-66639700:66638752-66639700:+	0.0975608	0.0164835
ENSG00000174197;AF:15:41621536:41621589-41668828:41660412:41660525-41668828:+	0.106763	0.0499501
ENSG00000174197;SE:15:41740203-41742546:41743172-41748637:+	-0.108794	0.0499501
ENSG00000174574;MX:1:38991600-38998171:38998311-39003347:38991600-39000972:39001106-39003347:+	0.0726156	0.0368382
ENSG00000174574;MX:1:38998311-39000972:39001106-39004045:38998311-39003347:39003418-39004045:+	0.175746	0.0368382
ENSG00000174574;SE:1:38998311-39000972:39001106-39003347:+	-0.0447823	0.0368382
ENSG00000174574;SE:1:39001106-39003347:39003418-39004045:+	-0.047244	0.0368382
ENSG00000174748;A3:3:23917173-23917837:23917173-23917850:+	-0.0533041	0.0348402
ENSG00000174748;A3:3:23917173-23917837:23917173-23917947:+	-0.0592039	0.030969
ENSG00000174748;AF:3:23916979:23917095-23917850:23917139:23917173-23917850:+	0.42407	0.030969
ENSG00000174748;AF:3:23916979:23917095-23917850:23917299:23917444-23917850:+	0.373411	0.030969
ENSG00000174775;AF:11:534375-534518:534587:534375-535416:535550:-	-0.208975	0.0430819
ENSG00000174775;AF:11:534375-535257:535339:534375-535416:535538:-	-0.13976	0.0374625
ENSG00000174775;AF:11:534375-535257:535339:534375-535416:535550:-	-0.23674	0
ENSG00000174775;RI:11:532242:532522-532631:532755:-	-0.12435	0.0262238
ENSG00000175093;SE:3:141066798-141132189:141132310-141147142:+	-0.141713	0.0294705
ENSG00000175756;A5:1:1374790-1374997:1374790-1375075:-	0.180758	0.0024975
ENSG00000175756;A5:1:1374790-1375075:1374790-1375154:-	-0.146498	0
ENSG00000176788;AF:5:17216823:17216897-17275208:17217560:17217810-17275208:+	-0.122359	0.014985
ENSG00000177410;A5:20:49278738-49279104:49278716-49279104:+	0.0394191	0.0415834
ENSG00000177410;AL:20:49279208-49280485:49281181:49279208-49289045:49289260:+	-0.0867308	0.0415834
ENSG00000177410;AL:20:49280964-49289045:49289260:49280964-49295403:49295594:+	0.0613032	0.0415834
ENSG00000177410;SE:20:49280570-49280903:49280964-49289045:+	0.0582352	0.0415834
ENSG00000177565;AF:3:177098541-177099405:177099447:177098541-177197121:177197227:-	-0.449974	0.0404595
ENSG00000177565;AF:3:177098541-177196340:177196478:177098541-177197121:177197227:-	-0.35855	0
ENSG00000177917;AF:2:152717893:152717995-152720533:152718919:152719024-152720533:+	-0.132166	0.028971
ENSG00000177917;SE:2:152720586-152732531:152732580-152734994:+	0.0928544	0.028971
ENSG00000178057;AF:3:49020459:49020570-49022346:49022121:49022221-49022346:+	-0.0723618	0.043956
ENSG00000178691;SE:17:31940486-31947617:31947685-31966147:+	-0.0926205	0.0204795
ENSG00000178741;AF:15:74929232-74937688:74937776:74929232-74937915:74938066:-	-0.098065	0.003996
ENSG00000178802;A3:15:74890089-74890438:74890089-74890553:+	-0.252235	0.01998
ENSG00000178802;AL:15:74896325-74897011:74897092:74896325-74897512:74899441:+	0.234313	0.01998
ENSG00000178951;AF:19:4055247-4065430:4065732:4055247-4066682:4066945:-	0.183102	0.023976
ENSG00000178952;SE:16:28845055-28845314:28845480-28845912:-	-0.0535567	0.011988
ENSG00000179361;A3:15:74591814-74593135:74591814-74593138:+	-0.0617224	0.0474525
ENSG00000179950;AF:8:143824399-143824798:143825140:143824399-143828984:143829026:-	0.287014	0.0274725
ENSG00000179950;AF:8:143824399-143828984:143829026:143824399-143829280:143829315:-	-0.311854	0.0274725
ENSG00000179950;AF:8:143824399-143828984:143829026:143824399-143829280:143829319:-	-0.25404	0.0274725
ENSG00000179950;AF:8:143824399-143828984:143829026:143824399-143829280:143829352:-	-0.0801841	0.0274725
ENSG00000179950;AF:8:143824399-143828984:143829026:143824399-143829280:143829859:-	-0.335515	0.0274725
ENSG00000179950;SE:8:143818534-143820666:143820716-143821597:-	-0.0924438	0.0274725
ENSG00000181625;SE:16:29455449-29455544:29455885-29457632:+	0.125151	0.011988
ENSG00000182004;A5:1:203862222-203863663:203861955-203863663:+	0.124524	0.0262238
ENSG00000182004;SE:1:203861743-203862182:203862222-203863663:+	0.0775268	0.0262238
ENSG00000182149;AF:16:71895531:71895589-71921343:71920760:71920822-71921343:+	-0.302349	0.00749251
ENSG00000182149;SE:16:71922680-71923288:71923380-71924769:+	0.0874989	0.0487013
ENSG00000182378;AF:X:276353:276394-284167:281462:281684-284167:+	-0.139753	0.0272727
ENSG00000182378;AF:X:276353:276394-284167:283465:283488-284167:+	-0.301441	0
ENSG00000182378;AF:X:281192:281684-284167:283465:283488-284167:+	-0.21654	0.0157343
ENSG00000182378;AF:X:281462:281684-284167:283465:283488-284167:+	-0.180999	0.0244755
ENSG00000182378;SE:X:276394-281482:281684-284167:+	0.182772	0.0272727
ENSG00000182704;AF:11:76782313:76782433-76795609:76783239:76783404-76795609:+	-0.255242	0.027972
ENSG00000182827;SE:1:226154833-226159184:226159358-226161531:-	-0.0512555	0.02997
ENSG00000182899;A3:3:197950221-197950713:197950221-197950732:+	0.643643	0
ENSG00000182899;A5:3:197950299-197950936:197950221-197950936:+	-0.0359065	0.0191808
ENSG00000182899;A5:3:197951328-197954003:197951311-197954003:+	0.0291322	0.020979
ENSG00000182899;AF:3:197949980:197950221-197950936:197950557:197950759-197950936:+	-0.128941	0.0191808
ENSG00000182899;AF:3:197950190:197950221-197950936:197950557:197950759-197950936:+	-0.0846008	0.0191808
ENSG00000182899;AF:3:197950193:197950221-197950936:197950557:197950759-197950936:+	0.105961	0.0256886
ENSG00000182899;MX:3:197951311-197952540:197952625-197954003:197951311-197953488:197953660-197954003:+	0.391687	0.00899101
ENSG00000182944;AF:22:29268018:29268349-29272216:29269223:29269662-29272216:+	-0.222694	0.0202298
ENSG00000182944;AF:22:29268291:29268349-29272216:29269223:29269662-29272216:+	-0.149949	0.0202298
ENSG00000183054;A3:2:110546697-110546845:110546677-110546845:-	0.0969066	0.0307193
ENSG00000183054;A3:2:110549602-110551724:110549457-110551724:-	-0.0969066	0.0307193
ENSG00000183054;SE:2:110558047-110562612:110562757-110563103:-	-0.0969066	0.0307193
ENSG00000183054;SE:2:110568075-110569657:110569724-110576953:-	-0.113307	0.0307193
ENSG00000183305;SE:X:152714682-152715957:152716076-152716896:+	0.213178	0.011988
ENSG00000184007;AL:1:31913003:31913023-31915895:31913832:31913843-31915895:-	0.168749	0.023976
ENSG00000184110;A3:16:28714098-28714321:28714098-28714351:+	-0.042319	0.03996
ENSG00000184110;AF:16:28688558:28688828-28711657:28711363:28711518-28711657:+	0.210273	0.01998
ENSG00000184203;MX:3:195519185-195523692:195523786-195529794:195519185-195524819:195524896-195529794:-	0.142639	0.011988
ENSG00000184203;SE:3:195523786-195524819:195524896-195529794:-	-0.162423	0.011988
ENSG00000184986;AF:14:105526603:105526653-105528722:105528624:105528661-105528722:+	0.534997	0.000999001
ENSG00000184986;AF:14:105527105:105527438-105528722:105528624:105528661-105528722:+	0.193358	0.033966
ENSG00000185262;A5:17:76265625-76265907:76265403-76265907:+	0.0713303	0.0284715
ENSG00000185885;AF:11:313853:314356-314922:314418:314456-314922:+	-0.0879829	0.0324675
ENSG00000185900;SE:8:43097615-43102505:43102600-43103528:+	-0.0555699	0.0344655
ENSG00000186010;A5:19:19527372-19527701:19527352-19527701:+	0.060885	0.02997
ENSG00000186416;SE:X:119592513-119603462:119603559-119605731:-	-0.0815804	0.0124875
ENSG00000187147;A5:1:44405530-44411981:44405526-44411981:+	-0.253718	0.034632
ENSG00000187147;AF:1:44626326:44626398-44632343:44631732:44632208-44632343:+	0.272163	0.031968
ENSG00000187147;AF:1:44626326:44626398-44632343:44631984:44632212-44632343:+	0.411574	0.011988
ENSG00000187840;AF:8:38030341:38030718-38057081:38047339:38047391-38057081:+	0.0820809	0.0044955
ENSG00000188290;A5:1:999613-999692:999613-999866:-	-0.124103	0.0314685
ENSG00000188290;SE:1:999613-999692:999787-999866:-	-0.0719383	0.0314685
ENSG00000188846;A3:3:40461661-40461939:40461661-40461941:+	-0.0306742	0.03996
ENSG00000189091;SE:16:70548442-70550650:70550678-70554446:+	0.0715445	0.041958
ENSG00000189339;AL:1:1659529:1660111-1668327:1661478:1666019-1668327:-	0.208245	0.044955
ENSG00000189339;SE:1:1676846-1690976:1691393-1692449:-	-0.175886	0.01998
ENSG00000196262;SE:7:44799874-44800424:44800543-44801287:+	0.0455104	0.0174825
ENSG00000196305;A5:9:92289426-92293441:92289426-92293611:-	-0.034002	0.03996
ENSG00000196305;RI:9:92210345:92210871-92210873:92210889:-	0.0796409	0.01998
ENSG00000196305;SE:9:92287910-92288126:92288282-92289301:-	-0.0365724	0.03996
ENSG00000196419;A3:22:41628230-41636113:41628230-41636236:+	-0.0622469	0.00749251
ENSG00000196419;AF:22:41621285:41621345-41621990:41621461:41621591-41621990:+	0.0612866	0.015984
ENSG00000196419;AF:22:41621295:41621345-41621990:41621461:41621591-41621990:+	0.0748535	0.002997
ENSG00000196456;AF:7:150379335:150379392-150388422:150382696:150382823-150388422:+	0.151696	0.0384615
ENSG00000196497;A3:14:24188423-24188552:24188391-24188552:-	0.137974	0.0474525
ENSG00000196756;SE:20:38421098-38422092:38422241-38426419:-	0.101697	0.043956
ENSG00000197043;AF:5:151140243-151141533:151141640:151140243-151157680:151157765:-	-0.618696	0.011988
ENSG00000197472;A5:1:246999440-246999912:246999440-246999948:-	-0.137242	0.035964
ENSG00000197746;SE:10:71822007-71823888:71823896-71825837:-	0.0426234	0.037962
ENSG00000197961;SE:19:9567109-9567648:9567705-9568095:-	-0.0531309	0.0194805
ENSG00000197961;SE:19:9569082-9584186:9584348-9584461:-	-0.0531309	0.0194805
ENSG00000197982;A5:1:37808439-37808531:37808306-37808531:+	-0.140012	0.00599401
ENSG00000198056;A5:12:56751195-56752187:56751195-56752196:-	0.0935811	0.02997
ENSG00000198081;AF:18:5294001-5295652:5295702:5294001-5297012:5297053:-	0.515175	0.0104895
ENSG00000198081;AF:18:5294001-5295813:5296040:5294001-5297012:5297053:-	0.223818	0.0367133
ENSG00000198189;SE:4:87372815-87374699:87374830-87382255:-	-0.0669912	0.038961
ENSG00000198242;AF:17:28719393:28720030-28720707:28720079:28720213-28720707:+	-0.137188	0.00499501
ENSG00000198242;AF:17:28719393:28720030-28720707:28720244:28720430-28720707:+	-0.0410726	0.0485229
ENSG00000198242;AF:17:28719991:28720030-28720707:28720079:28720213-28720707:+	-0.0485333	0.0485229
ENSG00000198242;AF:17:28719991:28720030-28720707:28720244:28720430-28720707:+	0.0541494	0.0485229
ENSG00000198242;AF:17:28719991:28720030-28720707:28720299:28720328-28720707:+	0.0289991	0.0485229
ENSG00000198242;AF:17:28720079:28720213-28720707:28720244:28720430-28720707:+	0.105596	0.0324675
ENSG00000198242;AF:17:28720079:28720213-28720707:28720299:28720328-28720707:+	0.0372464	0.0485229
ENSG00000198393;SE:12:132986873-132987665:132987768-133006057:+	-0.256241	0.027972
ENSG00000198492;A5:1:28737682-28738259:28737147-28738259:+	0.23218	0.037962
ENSG00000198492;AF:1:28736940:28737147-28738259:28737750:28737797-28738259:+	-0.112882	0.0383616
ENSG00000198492;AF:1:28736940:28737147-28738259:28737750:28737829-28738259:+	-0.158852	0.0383616
ENSG00000198492;AF:1:28736950:28737682-28738259:28737750:28737797-28738259:+	0.132977	0.0383616
ENSG00000198492;SE:1:28737147-28737658:28737682-28738259:+	0.0750361	0.037962
ENSG00000198563;AF:6:31540664-31541396:31541484:31540664-31541833:31541937:-	0.107464	0.0314685
ENSG00000198563;AF:6:31540664-31541833:31541937:31540664-31541950:31541981:-	-0.099519	0.026973
ENSG00000198563;AF:6:31540664-31541833:31541937:31540664-31541950:31542448:-	-0.301701	0.0134865
ENSG00000198816;AF:19:7515292:7515406-7519205:7516118:7516249-7519205:+	-0.142366	0.0044955
ENSG00000198915;AF:10:43206122-43229637:43229739:43206122-43266845:43266919:-	-0.213108	0.0414585
ENSG00000203814;AL:1:149782689:149783260-149811947:149803602:149803961-149811947:-	-0.12839	0
ENSG00000203950;A3:X:135051476-135051917:135051368-135051917:-	0.174085	0.00224775
ENSG00000203950;A3:X:135051519-135051917:135051368-135051917:-	-0.132576	0.00599401
ENSG00000203950;A3:X:135051519-135051917:135051476-135051917:-	-0.38983	0.00224775
ENSG00000204392;SE:6:31798507-31806075:31806142-31806755:-	0.0998404	0.0134865
ENSG00000204568;A3:6:30619601-30619681:30619601-30619709:+	0.0366852	0.047952
ENSG00000204628;AF:5:181242345-181243680:181243904:181242345-181247124:181247576:-	0.206608	0
ENSG00000204628;RI:5:181241492:181241639-181242286:181242345:-	-0.198716	0
ENSG00000204628;SE:5:181237042-181238099:181238239-181239067:-	0.0820416	0.0424575
ENSG00000205155;A3:19:35745700-35745835:35745700-35745873:+	-0.035445	0.044955
ENSG00000205323;SE:12:55800629-55800854:55800900-55803629:-	-0.0475585	0.018981
ENSG00000205571;AL:5:70070751-70076521:70076706:70070751-70077019:70077592:+	0.145482	0.012987
ENSG00000205571;SE:5:70066084-70066934:70067134-70067294:+	-0.140852	0.00649351
ENSG00000213246;A5:17:58351508-58352024:58351508-58352065:-	0.280206	0.033966
ENSG00000214026;AF:11:1947278:1947379-1950899:1947554:1947578-1950899:+	-0.164958	0.00549451
ENSG00000214026;RI:11:1956256:1956448-1956542:1956609:+	0.221374	0
ENSG00000214114;AF:1:38867610-38872573:38872605:38867610-38873018:38873278:-	-0.0856395	0.040959
ENSG00000215012;A5:22:19854539-19854660:19854539-19854820:-	0.159055	0.038961
ENSG00000215012;AF:22:19854539-19854682:19854816:19854539-19854820:19854896:-	0.204168	0.038961
ENSG00000218358;RI:6:150000853:150001128-150001351:150001668:-	-0.161127	0.0454545
ENSG00000225518;A3:1:226083968-226086796:226083968-226086882:+	0.15814	0.0424575
ENSG00000228300;AF:19:1275438:1275830-1277183:1276021:1276103-1277183:+	0.0842574	0.023976
ENSG00000232956;MX:7:44984046-44984357:44984426-44986525:44984046-44986021:44986097-44986525:-	-0.107134	0.0337163
ENSG00000232956;SE:7:44984426-44986021:44986097-44986525:-	0.0651083	0.0337163
ENSG00000235162;A3:12:105366696-105367472:105366696-105367477:+	-0.0895977	0.027972
ENSG00000236104;AF:6:33316985-33317653:33317735:33316985-33317878:33317942:-	0.326312	0.00549451
ENSG00000241360;AF:22:37658727:37659356-37665555:37664911:37665103-37665555:+	0.0813503	0.0104895
ENSG00000243678;AF:17:51165815:51165904-51166827:51166278:51166497-51166827:+	-0.143084	0
ENSG00000243678;AF:17:51165815:51165904-51166827:51166418:51166563-51166827:+	-0.0467695	0.02664
ENSG00000243678;AF:17:51165815:51165904-51166827:51166420:51166497-51166827:+	-0.0574483	0.02664
ENSG00000243927;AF:21:34073224:34073268-34102835:34073549:34073745-34102835:+	-0.373061	0.00599401
ENSG00000243960;A5:1:111438825-111440692:111438825-111441138:-	0.0772912	0.0414585
ENSG00000248098;A3:19:41422770-41422923:41422770-41422998:+	0.154975	0.024975
ENSG00000248098;RI:19:41410637:41410816-41410923:41411009:+	0.128169	0.0312188
ENSG00000248333;SE:1:1642508-1645126:1645262-1649499:-	-0.12633	0.031968
ENSG00000249915;RI:5:271621:271690-271776:271821:+	0.242008	0
ENSG00000250337;AL:5:27475695-27484926:27486146:27475695-27494235:27494318:+	-0.152164	0.0474525
ENSG00000253729;AF:8:47957431-47959115:47959309:47957431-47959973:47960178:-	-0.115047	0.045954
ENSG00000253729;SE:8:47779093-47782162:47782254-47782378:-	-0.0590211	0.045954
ENSG00000256966;A5:9:37541774-37588753:37541774-37588811:-	-0.162349	0.045954
ENSG00000257103;MX:19:34196763-34208929:34209051-34215596:34196763-34215124:34215300-34215596:+	-0.0957005	0.0287213
ENSG00000257103;SE:19:34196763-34208929:34209051-34215124:+	-0.130998	0.014985
ENSG00000257103;SE:19:34209051-34215124:34215300-34215596:+	-0.0608301	0.034965
ENSG00000258465;MX:1:160244034-160263265:160263462-160279801:160244034-160278131:160278191-160279801:-	0.194548	0.0384615
ENSG00000260643;SE:16:81054094-81057905:81058064-81084463:-	0.210743	0.031968
ENSG00000266402;A5:17:64146000-64146230:64145995-64146230:+	-0.0753674	0.003996
ENSG00000267321;SE:17:35568501-35573580:35573723-35573877:+	0.111808	0.0284715
ENSG00000268606;SE:X:152751574-152751725:152751822-152752394:-	0.0931088	0.044955
ENSG00000268606;SE:X:152751574-152752394:152752513-152753788:-	-0.245376	0
ENSG00000268606;SE:X:152752513-152753313:152753391-152753788:-	0.122191	0.035964
ENSG00000270629;RI:1:148595543:148595595-148595598:148595752:-	-0.123733	0.0480769
ENSG00000270629;RI:1:148595543:148595752-148595850:148595890:-	0.325253	0.041958
ENSG00000270629;SE:1:148578034-148579074:148579237-148583141:-	-0.0793713	0.0480769
ENSG00000270629;SE:1:148592766-148593598:148593700-148595543:-	-0.129182	0.0480769
ENSG00000270800;SE:6:34295685-34341862:34341972-34418369:-	-0.271596	0
ENSG00000273000;A5:22:23683867-23686831:23683867-23686838:-	-0.179562	0.0474525
ENSG00000273000;AL:22:23652860:23652944-23659865:23653169:23653352-23659865:-	0.179562	0.0474525
ENSG00000274253;AF:15:22757959:22757994-22758819:22758493:22758525-22758819:+	0.55533	0.000999001
ENSG00000274602;AF:22:18552573-18574575:18574700:18552573-18577773:18577968:-	-0.245676	0.045954
ENSG00000276023;AF:17:37489831:37489958-37510677:37491464:37491627-37510677:+	-0.0783863	0.00899101
ENSG00000277586;RI:8:24954181:24954220-24954222:24954305:-	-0.0540959	0.036963
ENSG00000278535;SE:17:36599050-36599671:36599763-36599972:+	0.132929	0.027972
ENSG00000280071;AF:21:5125992-5127084:5127143:5125992-5127898:5127927:-	-0.136259	0.0314685
ENSG00000284024;SE:10:14840157-14842134:14842846-14843371:+	-0.0597552	0.0454545

## Sheet: miniABEmax-NT
Supplementary Data 10: DAS events of miniABEmax-NT-transfected samples compared with nCas9-NT samples
DAS events	ΔPSI	P-value
ENSG00000002834;AF:17:38870143:38870258-38878086:38873890:38874113-38878086:+	-0.330998	0.01998
ENSG00000003056;AL:12:8940364:8941940-8943801:8943296:8943535-8943801:-	-0.278482	0.014985
ENSG00000003056;MX:12:8941940-8942416:8942542-8945418:8941940-8943801:8943910-8945418:-	0.183276	0.03996
ENSG00000003989;AF:8:17497091:17497237-17543318:17538870:17538922-17543318:+	0.352763	0.02997
ENSG00000006118;RI:11:60935864:60936016-60936747:60937159:+	0.106897	0.038961
ENSG00000008988;A5:8:56073272-56073695:56073272-56074060:-	-0.340467	0.025974
ENSG00000009307;AF:1:114739890-114746543:114746859:114739890-114757925:114757974:-	0.307828	0.01998
ENSG00000009307;AL:1:114739870:114739922-114749821:114748317:114748418-114749821:-	0.23803	0.03996
ENSG00000011426;AF:7:36389806:36390044-36396266:36390171:36390211-36396266:+	-0.122211	0.0422078
ENSG00000011426;AF:7:36389821:36390044-36396266:36390171:36390211-36396266:+	-0.151776	0.0422078
ENSG00000022267;AF:X:136147465:136147628-136169907:136169637:136169733-136169907:+	0.159121	0.0324675
ENSG00000022267;AF:X:136148578:136148737-136169907:136169637:136169733-136169907:+	0.135393	0.0454545
ENSG00000022267;AF:X:136169839:136169865-136206407:136169891:136169980-136206407:+	-0.270173	0.0454545
ENSG00000022267;AF:X:136169891:136169980-136206407:136206102:136206207-136206407:+	0.377612	0.0487013
ENSG00000022267;AF:X:136169926:136169980-136206407:136196757:136196863-136206407:+	-0.3288	0.0454545
ENSG00000022267;AF:X:136196757:136196863-136206407:136206102:136206207-136206407:+	0.391798	0.0454545
ENSG00000035862;AF:17:78873919-78874029:78874150:78873919-78922210:78922401:-	-0.191666	0.032967
ENSG00000035862;AF:17:78873919-78874029:78874150:78873919-78924959:78925387:-	-0.177874	0.032967
ENSG00000049245;AF:1:7771269:7771385-7773442:7772707:7773198-7773442:+	-0.0573378	0.035964
ENSG00000051341;SE:3:121449426-121460050:121460234-121467519:-	-0.0926988	0.0344655
ENSG00000051620;AF:6:138403531:138403698-138405145:138404219:138404597-138405145:+	-0.297689	0.001998
ENSG00000051620;AF:6:138403531:138403698-138405145:138404247:138404597-138405145:+	-0.103326	0.00899101
ENSG00000064703;SE:1:111756740-111759400:111759568-111760474:+	-0.059423	0.0484515
ENSG00000065911;SE:2:74198742-74205705:74205889-74208569:+	-0.19837	0.00799201
ENSG00000065911;SE:2:74198742-74207704:74207826-74208569:+	-0.0743446	0.027972
ENSG00000066777;RI:8:67343164:67343336-67343510:67343677:-	-0.180826	0.045954
ENSG00000069998;AF:22:17149745-17159126:17159277:17149745-17165209:17165287:-	0.080374	0.044955
ENSG00000075415;A5:12:98595661-98597856:98595557-98597856:+	-0.201505	0.0374625
ENSG00000075415;A5:12:98595848-98597856:98595557-98597856:+	-0.240531	0.024975
ENSG00000075785;SE:3:128798069-128807543:128807671-128813327:+	0.188008	0.0314685
ENSG00000077514;AF:11:74493851:74493973-74594061:74592530:74592718-74594061:+	-0.157572	0.045954
ENSG00000077514;AF:11:74493851:74493973-74594061:74592605:74592718-74594061:+	-0.228821	0.045954
ENSG00000080345;A5:2:151410527-151411260:151410033-151411260:+	-0.145878	0.0474525
ENSG00000080345;SE:2:151410033-151410414:151410527-151411260:+	-0.143489	0.0474525
ENSG00000083535;SE:13:72782349-72783423:72783721-72792447:+	-0.0631804	0.032967
ENSG00000083535;SE:13:72827118-72827733:72827914-72835243:+	-0.0646769	0.032967
ENSG00000087088;MX:19:48954962-48955548:48955599-48956198:48954962-48955687:48955833-48956198:+	-0.188065	0.00849151
ENSG00000087460;A5:20:58888908-58895612:58888904-58895612:+	-0.298565	0
ENSG00000087460;AF:20:58888779:58888818-58895612:58888859:58888908-58895612:+	0.204885	0.0171329
ENSG00000087460;AF:20:58888779:58888818-58895612:58889100:58889353-58895612:+	0.128491	0.0395374
ENSG00000087460;AF:20:58888849:58888904-58895612:58889100:58889353-58895612:+	0.174023	0.0171329
ENSG00000087460;AF:20:58888859:58888908-58895612:58889124:58889549-58895612:+	-0.369903	0.0171329
ENSG00000087460;AF:20:58888859:58888908-58895612:58889171:58889353-58895612:+	-0.168114	0
ENSG00000087460;AF:20:58888859:58888908-58895612:58890643:58890789-58895612:+	-0.373098	0
ENSG00000087460;AF:20:58888859:58888908-58895612:58891302:58891865-58895612:+	-0.139635	0
ENSG00000087460;AF:20:58888859:58888908-58895612:58891303:58891865-58895612:+	-0.147577	0.0171329
ENSG00000087460;AF:20:58888859:58888908-58895612:58891364:58891865-58895612:+	-0.152518	0.0395374
ENSG00000087460;AF:20:58888859:58888908-58895612:58891716:58891865-58895612:+	-0.287603	0.0311507
ENSG00000087460;AF:20:58888859:58888908-58895612:58892037:58892209-58895612:+	-0.34206	0
ENSG00000087460;AF:20:58888859:58888908-58895612:58892078:58892209-58895612:+	-0.330917	0
ENSG00000087460;AF:20:58888859:58888908-58895612:58892333:58892506-58895612:+	-0.29005	0.0456876
ENSG00000087460;AF:20:58889100:58889353-58895612:58891303:58891865-58895612:+	-0.131287	0.0456876
ENSG00000093009;A3:22:19494382-19494474:19494382-19494507:+	-0.213365	0.048951
ENSG00000093009;AF:22:19479482:19479571-19480158:19479901:19480019-19480158:+	-0.282192	0.048951
ENSG00000097007;A3:9:130714455-130854064:130714455-130854067:+	0.16188	0.020979
ENSG00000100380;AF:22:40850880-40854538:40854598:40850880-40856431:40856565:-	0.0636323	0.022977
ENSG00000100380;AF:22:40850880-40854538:40854598:40850880-40856431:40857022:-	0.0782767	0.022977
ENSG00000100425;A3:22:49787887-49794034:49787494-49794034:-	-0.104647	0.044955
ENSG00000100425;AF:22:49824331-49825730:49825900:49824331-49827497:49827512:-	0.1239	0.044955
ENSG00000100596;A3:14:77521615-77552096:77521581-77552096:-	0.112678	0.0304695
ENSG00000100664;A5:14:103334597-103335653:103334260-103335653:+	0.160007	0.0337163
ENSG00000100664;AF:14:103334237:103334597-103335653:103334803:103334836-103335653:+	0.152508	0.0337163
ENSG00000100941;SE:14:39177484-39177593:39177687-39177841:+	-0.0524092	0.0274725
ENSG00000101019;AF:20:35394196-35410055:35410155:35394196-35411940:35411970:-	-0.335503	0.048951
ENSG00000101098;A3:20:44771416-44810175:44771413-44810175:-	0.0607701	0.047952
ENSG00000102030;A3:X:153930303-153930763:153930223-153930763:-	-0.0523368	0.035964
ENSG00000102030;A3:X:153930307-153930763:153930223-153930763:-	0.0502531	0.035964
ENSG00000102030;A3:X:153930307-153930763:153930303-153930763:-	0.161354	0
ENSG00000102034;AF:X:130081539-130110325:130110495:130081539-130110620:130110716:-	0.163147	0.02997
ENSG00000102178;SE:X:154485979-154486228:154486333-154486537:-	-0.071487	0.0344655
ENSG00000102554;AF:13:73054976:73055158-73061861:73058792:73059588-73061861:+	-0.180387	0.020979
ENSG00000102554;AF:13:73054976:73055158-73061861:73060579:73060663-73061861:+	-0.14281	0.020979
ENSG00000102981;A3:16:67661677-67661893:67661677-67661896:+	-0.17274	0.044955
ENSG00000103257;AF:16:87851849-87863590:87863639:87851849-87868885:87869488:-	-0.141926	0.000999001
ENSG00000103495;AF:16:29807775:29807828-29808230:29807929:29808013-29808230:+	-0.231535	0.00999001
ENSG00000103769;AF:15:65869464:65869625-65877332:65870013:65870085-65877332:+	0.0862565	0.025974
ENSG00000103769;SE:15:65877955-65879671:65879751-65887701:+	-0.0563936	0.04662
ENSG00000103769;SE:15:65877955-65879725:65879751-65887701:+	-0.107561	0.025974
ENSG00000104267;SE:8:85465469-85473693:85473811-85474324:+	-0.072549	0.033966
ENSG00000104549;A5:8:124999694-125003176:124998605-125003176:+	0.0406316	0.0424575
ENSG00000104613;SE:8:19824044-19824803:19824972-19826426:+	-0.187412	0.02997
ENSG00000104824;AF:19:38847434-38849308:38849368:38847434-38851068:38851155:-	0.110348	0.045954
ENSG00000104824;AF:19:38847434-38849700:38850333:38847434-38851068:38851155:-	0.0966317	0.045954
ENSG00000104824;AF:19:38847434-38849871:38849940:38847434-38851068:38851155:-	0.108264	0.045954
ENSG00000104824;AF:19:38847434-38849871:38849940:38847434-38852296:38852325:-	-0.14223	0.048285
ENSG00000104824;AF:19:38847434-38851068:38851155:38847434-38852296:38852325:-	-0.152665	0.045954
ENSG00000104824;AF:19:38847434-38851068:38851155:38847434-38852296:38852347:-	-0.110039	0.045954
ENSG00000104852;A5:19:49102185-49104634:49102173-49104634:+	-0.106724	0.0499501
ENSG00000104976;AF:19:7920316:7920549-7921423:7921015:7921119-7921423:+	0.187807	0.044955
ENSG00000104980;AF:19:7931188-7931679:7931830:7931188-7932627:7932746:-	0.179369	0.0324675
ENSG00000105323;AF:19:41262519:41262582-41268223:41262662:41263016-41268223:+	-0.324012	0
ENSG00000105323;AF:19:41262519:41262582-41268223:41262671:41262981-41268223:+	-0.345963	0.00799201
ENSG00000105323;AF:19:41262519:41262582-41268223:41264331:41264798-41268223:+	-0.187143	0.00799201
[truncated: 330 more rows]

## Sheet: K20AR21A-HEKsite2
Supplementary Data 10: DAS events of K20A/R21A-HEKsite2-transfected samples compared with nCas9-NT samples
[truncated: 632 more rows]

[truncated: 5 more sheets: K20AR21A-ABEsite16, K20AR21A-NT, V82G-HEKsite2, V82G-ABEsite16, V82G-NT]
