# Supplementary material for: Cytosine and adenine deaminase base-editors induce broad and nonspecific changes in gene expression and splicing
Source: Commun Biol. 2021 Jul 16;4:882. doi: 10.1038/s42003-021-02406-5 (PMC8285404; doi:10.1038/s42003-021-02406-5)
Supplement: Supplementary file 14 — Supplementary Data 11 [file 42003_2021_2406_MOESM14_ESM.xlsx]

## Sheet: WT BE3
Supplementary Data 11: DAS events of WT BE3-transfected samples compared with nCas9 samples
DAS events	ΔPSI	P-value
ENSG00000001167;SE:6:41079164-41080811:41080897-41084046:+	-0.0985761	0.0324675
ENSG00000003056;MX:12:8941940-8942416:8942542-8945418:8941940-8943801:8943910-8945418:-	-0.260525	0.02997
ENSG00000005100;SE:17:5462546-5463529:5463689-5468571:-	-0.186927	0.015984
ENSG00000005302;AF:X:11758159:11758365-11759793:11759604:11759712-11759793:+	-0.483055	0.0104895
ENSG00000005486;SE:7:75879260-75881365:75881486-75881829:+	0.14051	0.0404595
ENSG00000005893;SE:X:120431462-120439076:120439293-120441730:-	0.128237	0.03996
ENSG00000008394;A5:12:16354378-16357605:16354270-16357605:+	-0.260979	0.017982
ENSG00000009307;A3:1:114739922-114749821:114739890-114749821:-	0.136156	0.01332
ENSG00000009307;AF:1:114750207-114757925:114757969:114750207-114758576:114758676:-	-0.144272	0.016983
ENSG00000009307;AF:1:114750207-114757925:114757983:114750207-114758576:114758676:-	-0.192081	0.011655
ENSG00000009307;AF:1:114750207-114757925:114758003:114750207-114758576:114758676:-	-0.448239	0.00499501
ENSG00000009307;AF:1:114750207-114757925:114758027:114750207-114758576:114758676:-	-0.354027	0
ENSG00000009307;AL:1:114739753:114739890-114749821:114748317:114748418-114749821:-	0.23296	0.01332
ENSG00000009307;AL:1:114739870:114739922-114749821:114748317:114748418-114749821:-	0.412725	0.00749251
ENSG00000009307;SE:1:114736855-114737471:114737563-114737963:-	0.11423	0.011655
ENSG00000009307;SE:1:114738072-114739692:114739890-114749821:-	-0.0598662	0.0472255
ENSG00000009307;SE:1:114738072-114749821:114750207-114757925:-	-0.209736	0.0128443
ENSG00000009307;SE:1:114739890-114749821:114750207-114757925:-	-0.199983	0.00666001
ENSG00000010810;AF:6:111780635-111781056:111781080:111780635-111793623:111793886:-	0.410431	0.015984
ENSG00000018510;AL:2:177523805-177538074:177543836:177523805-177558752:177559299:+	-0.143993	0.0224775
ENSG00000021574;SE:2:32116212-32128408:32128479-32136563:+	-0.561293	0.047952
ENSG00000021776;A5:15:34904505-34906519:34904505-34906545:-	0.115891	0.03996
ENSG00000021776;RI:15:34873828:34873999-34874677:34874864:-	0.115891	0.03996
ENSG00000022267;A5:X:136169980-136206407:136169865-136206407:+	-0.640684	0.011988
ENSG00000022267;AF:X:136147465:136147628-136169907:136169637:136169733-136169907:+	0.162665	0.047952
ENSG00000022267;AF:X:136147536:136147628-136169907:136148578:136148737-136169907:+	-0.27649	0.047952
ENSG00000022267;AF:X:136169839:136169865-136206407:136169926:136169980-136206407:+	0.633037	0.023976
ENSG00000022267;AF:X:136169839:136169865-136206407:136196757:136196863-136206407:+	0.57797	0.00799201
ENSG00000022267;AF:X:136169839:136169865-136206407:136206102:136206207-136206407:+	0.699223	0.00799201
ENSG00000022267;AL:X:136207961-136208455:136208478:136207961-136209871:136211354:+	0.426749	0
ENSG00000023909;AF:1:93904588-93908665:93908790:93904588-93909038:93909410:-	0.117274	0.0494505
ENSG00000024526;A5:1:68481612-68482046:68481612-68482641:-	-0.256734	0.0104895
ENSG00000024526;SE:1:68481612-68482046:68482897-68483950:-	-0.149876	0.0104895
ENSG00000024526;SE:1:68482897-68483273:68483305-68483950:-	0.256734	0.0104895
ENSG00000024526;SE:1:68489608-68494430:68494695-68496952:-	-0.12694	0.0104895
ENSG00000025796;AF:6:107929514-107957222:107957340:107929514-107957886:107957931:-	0.237536	0.035964
ENSG00000028116;A3:2:58046821-58048827:58046821-58048881:+	-0.387086	0.044955
ENSG00000034677;SE:8:100261755-100264034:100264195-100264671:-	-0.261915	0.0274725
ENSG00000034693;SE:6:143451115-143459085:143459216-143462916:+	-0.104946	0.0344655
ENSG00000036549;AF:1:77641655-77682585:77682658:77641655-77683262:77683419:-	-0.142776	0.032967
ENSG00000036549;SE:1:77584655-77631850:77633405-77639449:-	-0.142776	0.032967
ENSG00000042286;A3:10:70124100-70132734:70124097-70132734:-	-0.523708	0.0124875
ENSG00000043355;AF:13:99981772:99983139-99984946:99984689:99984737-99984946:+	-0.181668	0.0262238
ENSG00000043355;AF:13:99984289:99984409-99984946:99984689:99984737-99984946:+	-0.270405	0.0262238
ENSG00000044524;A5:3:89472619-89479397:89472522-89479397:+	-0.161915	0.040959
ENSG00000048828;SE:9:93558010-93558581:93558718-93561109:+	-0.165915	0.013986
ENSG00000053770;SE:14:57269388-57274244:57274889-57280195:+	-0.273448	0.02997
ENSG00000056277;SE:X:130220480-130226759:130226905-130227682:-	-0.12875	0.0414585
ENSG00000059758;A5:12:96334865-96399334:96334865-96399345:-	-0.290214	0.0233516
ENSG00000059758;AF:12:96334865-96399345:96399404:96334865-96399986:96400480:-	0.366613	0.010989
ENSG00000059758;AF:12:96334865-96399345:96399404:96334865-96399986:96400560:-	0.229078	0.014652
ENSG00000059758;SE:12:96283645-96284408:96284453-96286043:-	0.222351	0.0137363
ENSG00000064313;SE:8:119806401-119819346:119819506-119831677:-	-0.161638	0.033966
ENSG00000064651;A3:5:128184501-128184723:128184501-128184789:+	0.288646	0.00999001
ENSG00000064726;SE:15:83020762-83028616:83028728-83030136:-	0.176343	0.00749251
ENSG00000064726;SE:15:83041925-83050073:83050178-83056389:-	-0.167948	0.00749251
ENSG00000065518;SE:3:120596539-120601111:120601257-120602208:+	-0.0935942	0.0499501
ENSG00000066279;SE:1:197096164-197100431:197105185-197117789:-	-0.241944	0.0034965
ENSG00000067167;A5:8:70600082-70608077:70600082-70608263:-	-0.142771	0.033966
ENSG00000067560;SE:3:49360382-49360928:49361066-49362496:-	0.0955883	0.0284715
ENSG00000067560;SE:3:49362626-49368428:49368548-49375434:-	-0.0748479	0.0307193
ENSG00000067955;A5:16:67029485-67029727:67029149-67029727:+	-0.20144	0.011988
ENSG00000067955;AF:16:67029116:67029149-67029727:67029245:67029485-67029727:+	0.134078	0.0194805
ENSG00000068078;SE:4:1802025-1802914:1803064-1803692:+	0.243867	0.041958
ENSG00000068323;A3:X:49039410-49040455:49039345-49040455:-	0.131651	0.030969
ENSG00000069345;A3:16:46971659-46971896:46971572-46971896:-	0.0694285	0.0374625
ENSG00000070087;AF:3:149968550-149970354:149970401:149968550-149970725:149971109:-	0.457372	0.0434565
ENSG00000070831;AF:1:22052627:22052868-22078429:22053297:22053433-22078429:+	0.410861	0.024975
ENSG00000070831;AF:1:22052689:22052742-22078429:22053297:22053433-22078429:+	0.179148	0.02997
ENSG00000070831;AF:1:22052707:22052742-22078429:22053297:22053433-22078429:+	0.14594	0.0274725
ENSG00000070831;AL:1:22086866-22089943:22090804:22086866-22091428:22092923:+	-0.202623	0.02997
ENSG00000071051;AF:2:105745063:105745138-105816430:105745731:105745887-105816430:+	-0.272502	0.0244755
ENSG00000071051;AL:2:105855289-105881328:105881534:105855289-105892982:105894274:+	0.272502	0.0244755
ENSG00000071082;RI:2:101002293:101002315-101002702:101002808:+	-0.143683	0.0374625
ENSG00000071127;AF:4:10103986-10106429:10106556:10103986-10116113:10116339:-	0.332633	0.014985
ENSG00000071859;AF:X:154444248:154444346-154445633:154444459:154444909-154445633:+	0.361842	0.025974
ENSG00000072041;AF:12:84892308-84911938:84912024:84892308-84912523:84912793:-	0.182481	0.035964
ENSG00000072041;AF:12:84892308-84911938:84912024:84892308-84912523:84912876:-	0.119333	0.047952
ENSG00000072041;SE:12:84886068-84891832:84892308-84912523:-	-0.147324	0.035964
ENSG00000072274;MX:3:196072152-196073930:196074125-196077064:196072152-196075159:196075360-196077064:-	-0.521474	0.017982
ENSG00000073008;SE:19:44654017-44657762:44657910-44661292:+	-0.147009	0.01998
ENSG00000073008;SE:19:44657910-44658742:44658765-44661292:+	0.155354	0.01998
ENSG00000073008;SE:19:44657910-44658742:44658900-44661292:+	0.127783	0.01998
ENSG00000073060;A5:12:124782811-124786357:124782811-124786441:-	-0.189322	0.043956
ENSG00000073060;SE:12:124778586-124782683:124782811-124786357:-	-0.210452	0.043956
ENSG00000073712;SE:14:52860465-52861014:52861034-52864401:-	0.157958	0.00899101
ENSG00000074696;AF:15:65530482:65530718-65551676:65551026:65551132-65551676:+	-0.377367	0.0164835
ENSG00000074935;A3:6:112076171-112076322:112076112-112076322:-	0.175339	0.020979
ENSG00000075131;AF:15:66352955-66356639:66356716:66352955-66386650:66386712:-	-0.16983	0.026973
ENSG00000075142;SE:7:88217191-88218859:88218942-88226909:-	-0.184933	0.0384615
ENSG00000075292;SE:2:71331875-71348753:71350271-71355719:+	-0.244065	0.011988
ENSG00000075785;A5:3:128806590-128807543:128806449-128807543:+	-0.11453	0.023976
ENSG00000075785;SE:3:128798069-128806372:128806449-128807543:+	0.304048	0.023976
ENSG00000075856;A5:12:108538203-108538934:108538203-108538945:-	-0.16298	0.032967
ENSG00000075975;SE:3:12557176-12568875:12569003-12570071:+	-0.118262	0.041958
ENSG00000076053;AL:11:114405799-114407445:114408123:114405799-114413956:114414203:+	-0.273115	0.0274725
ENSG00000076053;AL:11:114405799-114407445:114408924:114405799-114413956:114414203:+	-0.166185	0.0324675
ENSG00000076053;SE:11:114400767-114401698:114401860-114402828:+	-0.126582	0.0324675
ENSG00000076053;SE:11:114400767-114402828:114402915-114405706:+	0.309164	0.0274725
ENSG00000077097;A3:3:25645470-25664229:25645455-25664229:-	-0.0785211	0.0464535
ENSG00000077097;SE:3:25615586-25618418:25618509-25618654:-	-0.149023	0.0254745
ENSG00000077147;A3:10:96527545-96528031:96527496-96528031:-	0.180113	0.0174825
ENSG00000077147;AF:10:96576829-96586734:96587052:96576829-96587376:96587452:-	-0.152777	0.0174825
ENSG00000077254;AF:1:77741748-77745421:77745462:77741748-77759643:77759852:-	-0.178935	0.0384615
ENSG00000079246;A3:2:216113129-216116638:216113129-216116659:+	0.0793957	0.038961
ENSG00000079819;AF:6:130956499-130970283:130970483:130956499-131013562:131013595:-	0.717276	0.0374625
ENSG00000079819;AF:6:130956499-131013562:131013595:130956499-131063142:131063225:-	-0.451757	0.0374625
ENSG00000079819;AF:6:130956499-131013562:131013595:130956499-131063142:131063251:-	-0.639791	0.0374625
ENSG00000080345;A5:2:151410527-151411260:151410033-151411260:+	-0.329932	0.0174825
ENSG00000080345;SE:2:151410033-151410414:151410527-151411260:+	-0.1854	0.024975
ENSG00000081154;A3:3:101574279-101579790:101574279-101579842:+	-0.194047	0.00999001
ENSG00000081154;AF:3:101574095:101574279-101579790:101574841:101574933-101579790:+	-0.233523	0.00999001
ENSG00000081181;SE:14:67642363-67645643:67645802-67646644:+	-0.105504	0.0334665
ENSG00000081320;AF:2:196163427-196171333:196171575:196163427-196176226:196176503:-	-0.142688	0.030969
ENSG00000082212;SE:18:50940386-50942700:50942736-50947017:+	0.307863	0.00649351
ENSG00000082213;A3:5:31535893-31538260:31535893-31538484:+	-0.227053	0.0454545
ENSG00000082497;AF:1:210232799:210233011-210237944:210237282:210237468-210237944:+	-0.161425	0.040959
ENSG00000082515;SE:5:154941265-154950821:154950938-154956371:+	-0.140708	0.0164835
ENSG00000083535;SE:13:72782349-72783423:72783721-72792447:+	-0.113421	0.015984
ENSG00000083535;SE:13:72827118-72827733:72827914-72835243:+	-0.0982205	0.015984
ENSG00000084444;RI:12:13080625:13080914-13083003:13083449:+	-0.156723	0.028971
ENSG00000085491;AF:1:108185954-108192496:108192818:108185954-108199956:108200319:-	-0.221008	0.037962
ENSG00000085719;SE:8:86514541-86515462:86515499-86528536:+	-0.232455	0.01998
ENSG00000085719;SE:8:86532580-86537563:86537646-86540245:+	-0.136132	0.023976
ENSG00000085733;SE:11:70420510-70421470:70421580-70422940:+	-0.129305	0.0324675
ENSG00000086598;A5:12:123590492-123596605:123590449-123596605:+	0.148048	0.00799201
ENSG00000086827;A3:11:113736822-113737572:113736773-113737572:-	-0.0956454	0.0254745
ENSG00000087206;AF:5:176982623-177006539:177006581:176982623-177022464:177022602:-	-0.166205	0.031968
ENSG00000087206;AF:5:176982623-177006650:177006751:176982623-177022464:177022602:-	-0.167586	0.041958
ENSG00000087206;SE:5:176958154-176968555:176969291-176969601:-	-0.238294	0.011988
ENSG00000087206;SE:5:176958154-176969053:176969291-176969601:-	-0.214353	0.017982
ENSG00000087470;MX:12:32737161-32737865:32737942-32740064:32737161-32738264:32738296-32740064:+	0.193346	0.037962
ENSG00000087470;SE:12:32737161-32737865:32737942-32740064:+	0.232064	0.037962
ENSG00000087502;A3:12:29370222-29371528:29370168-29371528:-	-0.145437	0.03996
ENSG00000088205;A3:2:117824708-117824940:117824708-117824997:+	-0.0575869	0.0474525
ENSG00000088247;A3:19:6414120-6415141:6413738-6415141:-	-0.128208	0.040293
ENSG00000088247;AF:19:6422436-6424138:6424277:6422436-6424453:6424775:-	-0.45495	0.010989
ENSG00000088247;AF:19:6422436-6424217:6424327:6422436-6424453:6424775:-	-0.333026	0.040293
ENSG00000088832;RI:20:1368978:1369039-1369772:1370072:-	-0.166583	0.0224775
ENSG00000089006;SE:20:17955475-17956933:17957037-17968375:-	-0.207202	0.0104895
ENSG00000089248;SE:12:112013609-112019756:112019894-112022150:+	-0.169427	0.01998
ENSG00000089351;AF:19:34999387:34999436-35009119:35000323:35000486-35009119:+	-0.485735	0.0224775
ENSG00000089351;AF:19:34999387:34999436-35009119:35000426:35000486-35009119:+	-0.194339	0.0485229
ENSG00000089351;AF:19:34999387:34999436-35009119:35000456:35000486-35009119:+	-0.185223	0.0485229
ENSG00000089351;AF:19:34999387:34999436-35009119:35001140:35001244-35009119:+	-0.51531	0.0224775
ENSG00000089351;AF:19:35000426:35000486-35009119:35001140:35001244-35009119:+	-0.250591	0.033966
ENSG00000089351;AF:19:35000456:35000486-35009119:35001140:35001244-35009119:+	-0.278243	0.033966
ENSG00000089351;SE:19:35011554-35013256:35013368-35013541:+	-0.249861	0.02997
ENSG00000091651;A3:16:46689770-46690991:46689770-46691058:+	-0.110675	0.0322178
ENSG00000091651;SE:16:46693182-46695562:46695674-46696017:+	-0.0912594	0.0322178
ENSG00000092148;SE:14:31128006-31128612:31129307-31133238:-	-0.152869	0.0367133
ENSG00000092148;SE:14:31128006-31128612:31129448-31133238:-	-0.172036	0.027972
ENSG00000092199;AF:14:21234229-21262601:21262677:21234229-21269298:21269423:-	0.266408	0.0117383
ENSG00000092199;AF:14:21234229-21262601:21262677:21234229-21269298:21269494:-	0.343469	0
ENSG00000092199;MX:14:21263336-21263667:21263829-21269298:21263336-21268623:21268668-21269298:-	0.210591	0.046953
ENSG00000092470;A3:15:43827092-43827965:43827092-43828075:+	-0.145867	0.035964
ENSG00000092621;AF:1:119711715:119712160-119721170:119714411:119714488-119721170:+	-0.361936	0.0284715
ENSG00000092820;AF:6:158789371-158789463:158789474:158789371-158818082:158818227:-	-0.119022	0.043956
ENSG00000093000;A5:22:45171177-45171600:45171143-45171600:+	-0.319515	0
ENSG00000093000;AF:22:45163986:45164296-45168168:45164646:45164758-45168168:+	0.322628	0.00474525
ENSG00000094975;A5:1:172589926-172590984:172588924-172590984:+	-0.155901	0.0374625
ENSG00000094975;SE:1:172551626-172553260:172553370-172555869:+	-0.123359	0.041958
ENSG00000095139;SE:11:118572550-118581246:118581509-118583179:+	-0.11069	0.020979
ENSG00000095209;AL:9:105748190-105749073:105749282:105748190-105773865:105776612:+	0.113288	0.0391275
ENSG00000095209;SE:9:105694772-105702707:105702822-105705597:+	0.232459	0.00999001
ENSG00000095209;SE:9:105748190-105749076:105749111-105773865:+	0.278889	0.00999001
ENSG00000096654;AF:6:27472433-27472661:27472681:27472433-27472973:27473118:-	0.0948109	0.032967
ENSG00000096696;A5:6:7581569-7582642:7579772-7582642:+	-0.14101	0.014985
ENSG00000096746;AF:10:68331721:68331854-68337199:68332117:68332235-68337199:+	0.385006	0.0192308
ENSG00000096746;SE:10:68337333-68337858:68337996-68338503:+	-0.219516	0.0174825
ENSG00000097007;A3:9:130714455-130854064:130714455-130854067:+	0.167383	0.046953
ENSG00000099256;SE:10:24849891-24851388:24851464-24855318:-	-0.184904	0.00599401
ENSG00000099940;AF:22:20858983:20859347-20870337:20859483:20859640-20870337:+	-0.124838	0.047952
ENSG00000100014;A5:22:24322918-24324220:24321323-24324220:+	-0.127407	0.017982
ENSG00000100014;SE:22:24369320-24411588:24411704-24412648:+	0.124194	0.017982
ENSG00000100138;SE:22:41680364-41688794:41688981-41690435:-	-0.163326	0.041958
ENSG00000100209;A5:22:28744709-28745864:28744704-28745864:+	0.17307	0.032967
ENSG00000100209;AF:22:28742061:28742331-28743882:28742679:28742728-28743882:+	0.333764	0.0164835
ENSG00000100209;SE:22:28744709-28745864:28746008-28751241:+	0.33428	0.0164835
ENSG00000100219;AF:22:28799153-28799960:28800133:28799153-28800298:28800524:-	-0.506806	0.003996
ENSG00000100219;RI:22:28796047:28796121-28796148:28796192:-	-0.176327	0.00999001
ENSG00000100219;RI:22:28796047:28796123-28796150:28796192:-	-0.087967	0.034632
ENSG00000100227;SE:22:42599793-42601970:42602056-42602770:-	-0.195306	0.020979
ENSG00000100350;A3:22:36506695-36507009:36506423-36507009:-	0.109485	0.042957
ENSG00000100350;A5:22:36506423-36506912:36506423-36507009:-	0.137542	0.042957
ENSG00000100410;AF:22:41468147-41468455:41468499:41468147-41468602:41468625:-	-0.229742	0.0464535
ENSG00000100422;SE:22:46707988-46711086:46711149-46712168:-	-0.192203	0.0024975
ENSG00000100504;AL:14:50857891:50858169-50908271:50905218:50905556-50908271:-	0.0685164	0.0444555
ENSG00000100504;AL:14:50857891:50858169-50908271:50905221:50905556-50908271:-	0.240089	0.0224775
ENSG00000100504;SE:14:50935185-50937736:50937837-50944161:-	0.060196	0.0444555
ENSG00000100528;AL:14:54426936:54427841-54432108:54430158:54430404-54432108:-	-0.148065	0.029304
ENSG00000100528;MX:14:54427841-54430261:54430404-54436369:54427841-54432108:54432220-54436369:-	0.119379	0.029304
ENSG00000100528;MX:14:54430404-54432108:54432220-54441247:54430404-54436369:54436437-54441247:-	-0.129975	0.029304
ENSG00000100564;SE:14:67590172-67592635:67592715-67593743:-	0.608233	0.0494505
ENSG00000100596;A3:14:77521615-77552096:77521581-77552096:-	0.276494	0.0024975
ENSG00000100605;A3:14:93115217-93115772:93115184-93115772:-	0.244714	0.034965
ENSG00000100664;A3:14:103334597-103335792:103334597-103335796:+	-0.468351	0.0404595
ENSG00000100804;A5:14:23033674-23034684:23033674-23035112:-	-0.128521	0.0499501
ENSG00000100836;A5:14:23324328-23325247:23324289-23325247:+	0.117764	0.031968
ENSG00000101109;AF:20:44966474:44966603-44972078:44970542:44970605-44972078:+	0.102113	0.048285
ENSG00000101109;AF:20:44966479:44966603-44972078:44970542:44970605-44972078:+	0.26613	0.048285
ENSG00000101109;AF:20:44966515:44966603-44972078:44970542:44970605-44972078:+	0.290525	0.048285
ENSG00000101109;AF:20:44966522:44966603-44972078:44970542:44970605-44972078:+	0.399449	0.01998
ENSG00000101109;AF:20:44966539:44966603-44972078:44970542:44970605-44972078:+	0.274796	0.048285
ENSG00000101109;AF:20:44966553:44966603-44972078:44970542:44970605-44972078:+	0.341006	0.048285
ENSG00000101152;SE:20:63931022-63931109:63931182-63931465:+	0.0879574	0.02997
ENSG00000101166;A3:20:59037299-59038466:59037280-59038466:-	0.0841766	0.0264735
ENSG00000101166;SE:20:59036760-59037191:59037280-59038466:-	-0.210545	0.0104895
ENSG00000101166;SE:20:59036760-59037191:59037299-59038466:-	-0.135796	0.0157343
ENSG00000101247;SE:20:13801683-13801818:13801873-13808842:+	0.138396	0.035964
ENSG00000101247;SE:20:13808902-13814418:13814515-13816463:+	0.205463	0.035964
ENSG00000101911;A3:X:12809332-12810022:12809332-12810084:+	-0.0891208	0.023976
ENSG00000101911;A5:X:12799399-12809234:12799390-12809234:+	0.172926	0.0104895
ENSG00000102034;AF:X:130081539-130110325:130110495:130081539-130110620:130110716:-	0.233192	0.021978
ENSG00000102054;A3:X:16858849-16862955:16858822-16862955:-	-0.0912219	0.047952
ENSG00000102054;AF:X:16869220-16869494:16869886:16869220-16870038:16870414:-	0.123256	0.047952
ENSG00000102409;SE:X:103215238-103215682:103215764-103216149:+	-0.0791394	0.036963
ENSG00000102471;SE:13:79539775-79543558:79543682-79548328:+	-0.288411	0
ENSG00000102471;SE:13:79539775-79543618:79543682-79548328:+	-0.372437	0.00224775
ENSG00000102580;SE:13:95725252-95757644:95757796-95760040:+	-0.155743	0.00499501
ENSG00000102882;AF:16:30122006-30123040:30123209:30122006-30123476:30123506:-	-0.276726	0.048951
ENSG00000103035;SE:16:74296988-74299576:74299745-74300115:+	0.0825355	0.041958
ENSG00000103187;SE:16:84590262-84617501:84617583-84617838:-	0.0902628	0.035964
ENSG00000103429;AL:16:14648592-14649804:14650589:14648592-14655066:14655171:+	-0.26476	0.027972
ENSG00000103429;SE:16:14648592-14649804:14649973-14655066:+	-0.182923	0.027972
ENSG00000103769;AF:15:65869464:65869625-65877332:65870013:65870085-65877332:+	-0.140626	0.015984
ENSG00000103769;SE:15:65877955-65879725:65879751-65887701:+	0.205512	0.015984
ENSG00000104131;SE:15:44554667-44557489:44557650-44560249:+	-0.125427	0.00799201
ENSG00000104267;SE:8:85465469-85473693:85473811-85474324:+	-0.111352	0.02997
ENSG00000104331;SE:8:56966352-56967110:56967218-56978050:-	0.179183	0.00649351
ENSG00000104412;AL:8:108470121-108470854:108470962:108470121-108486512:108486563:+	-0.512889	0.014985
ENSG00000104442;SE:8:65605538-65613244:65613433-65622263:-	-0.207067	0.00999001
ENSG00000104687;AF:8:30712088-30726893:30726945:30712088-30727530:30727701:-	-0.479617	0.034632
ENSG00000104687;AF:8:30712088-30726893:30727010:30712088-30727530:30727701:-	-0.249314	0.0447552
ENSG00000104687;AF:8:30712088-30726893:30727010:30712088-30727530:30727999:-	0.161142	0.034632
ENSG00000104687;MX:8:30703240-30704647:30704864-30708072:30703240-30706990:30707104-30708072:-	0.479617	0.034632
ENSG00000104687;SE:8:30703240-30704647:30704864-30708072:-	0.0953812	0.0447552
ENSG00000104765;AF:8:26382898:26383230-26391243:26383415:26383496-26391243:+	-0.430373	0.00274725
ENSG00000104765;AF:8:26383197:26383230-26391243:26383415:26383496-26391243:+	-0.686217	0.00274725
ENSG00000104765;AF:8:26383415:26383496-26391243:26390362:26390517-26391243:+	0.593921	0
ENSG00000104765;AL:8:26408376-26410364:26410509:26408376-26505307:26505636:+	0.686217	0.00274725
ENSG00000104765;AL:8:26408376-26410364:26410519:26408376-26505307:26505636:+	0.372513	0.0384615
ENSG00000104824;AF:19:38847434-38849308:38849368:38847434-38849700:38850333:-	0.225118	0.016983
ENSG00000104824;AF:19:38847434-38849308:38849368:38847434-38851068:38851155:-	0.178291	0.0424575
ENSG00000104824;AF:19:38847434-38849308:38849368:38847434-38852296:38852338:-	0.0714843	0.0445804
ENSG00000104824;AF:19:38847434-38849700:38850333:38847434-38852296:38852347:-	-0.284829	0.00849151
ENSG00000104824;AF:19:38847434-38849871:38849940:38847434-38852296:38852347:-	-0.163351	0.0424575
ENSG00000104824;AF:19:38847434-38851068:38851155:38847434-38852296:38852347:-	-0.246824	0.0254745
ENSG00000104824;RI:19:38840096:38840376-38840488:38840559:-	-0.0794827	0.0445804
ENSG00000104824;SE:19:38840559-38841613:38841682-38843842:-	0.0740945	0.0445804
ENSG00000105327;SE:19:47221918-47226564:47226754-47232515:-	-0.196177	0.0314685
ENSG00000105677;SE:19:35546585-35546672:35547029-35547119:+	0.312417	0.048951
ENSG00000105819;A3:7:103300307-103303842:103300307-103303986:+	-0.102743	0.0454545
ENSG00000105819;SE:7:103304490-103307596:103307708-103308952:+	-0.102743	0.0454545
ENSG00000105835;A3:7:106270332-106272530:106270292-106272530:-	-0.760992	0.013986
ENSG00000105835;AF:7:106277179-106284348:106284632:106277179-106284828:106284951:-	-0.224368	0.037962
ENSG00000105835;AL:7:106269155:106269312-106272530:106270215:106270292-106272530:-	-0.558027	0.013986
ENSG00000105835;AL:7:106269155:106269312-106272530:106270258:106270332-106272530:-	0.469782	0.02664
ENSG00000106144;AF:7:143288215:143288529-143291540:143289588:143289656-143291540:+	-0.151384	0.0374625
ENSG00000106144;SE:7:143300294-143300380:143300440-143303784:+	0.142819	0.0374625
ENSG00000106211;AF:7:76302544:76303076-76303802:76303577:76303727-76303802:+	0.302722	0.000499501
ENSG00000106609;SE:7:66948694-66950952:66951135-66953226:+	-0.179234	0.035964
ENSG00000106993;AL:9:4702028-4703086:4703208:4702028-4706011:4708398:+	0.125238	0.034965
ENSG00000107651;SE:10:119904277-119909041:119909130-119912044:+	-0.136799	0.026973
ENSG00000107798;AF:10:89247649-89251737:89252058:89247649-89342611:89342704:-	-0.253839	0.0024975
ENSG00000107833;SE:10:101782597-101782839:101782924-101783273:-	-0.160516	0.013986
ENSG00000107937;AF:10:988462:988527-992489:988706:988948-992489:+	0.132485	0.02997
ENSG00000107937;RI:10:996106:996242-997208:997308:+	0.0875953	0.02997
ENSG00000107937;SE:10:992659-995929:996032-996106:+	-0.0875953	0.02997
ENSG00000107949;AL:10:125833946-125836104:125836553:125833946-125841255:125842805:+	0.148072	0.011988
ENSG00000108064;SE:10:58386338-58386650:58386716-58388190:+	0.0543765	0.043956
ENSG00000108064;SE:10:58388819-58390765:58390860-58394358:+	-0.0706018	0.043956
ENSG00000108256;SE:17:29267530-29285992:29287716-29293783:-	-0.127421	0.00949051
ENSG00000108306;AF:17:39343241-39401361:39401623:39343241-39401666:39401706:-	-0.278856	0.0407925
ENSG00000108306;AF:17:39343241-39401361:39401663:39343241-39401666:39401706:-	-0.328523	0.0407925
ENSG00000108306;AF:17:39343241-39401666:39401706:39343241-39402173:39402523:-	0.281532	0.0407925
ENSG00000108561;AF:17:5438273-5438709:5438778:5438273-5448756:5448830:-	-0.26302	0.00599401
ENSG00000108561;AF:17:5438273-5438842:5439155:5438273-5448756:5448830:-	-0.375717	0
ENSG00000108582;AF:17:30379616:30379726-30384989:30380236:30380642-30384989:+	0.168258	0.0474525
ENSG00000108654;AF:17:64504842-64505041:64505281:64504842-64506076:64506287:-	0.37551	0
ENSG00000108654;AF:17:64504842-64505746:64505956:64504842-64506076:64506521:-	0.215481	0.0464535
ENSG00000108953;AL:17:1345328:1345499-1364859:1361681:1362008-1364859:-	0.328573	0.0044955
ENSG00000108953;SE:17:1345499-1354211:1354347-1364859:-	-0.268825	0.0044955
ENSG00000109220;A5:4:54014119-54048955:54014119-54049039:-	-0.0989291	0.046953
ENSG00000109332;AF:4:102809855-102825722:102825780:102809855-102826485:102827122:-	-0.343091	0.041958
ENSG00000109332;AF:4:102826636-102827427:102827551:102826636-102827944:102828159:-	0.181529	0.041958
ENSG00000109332;AF:4:102826636-102827427:102827551:102826636-102868715:102868875:-	0.353242	0.041958
ENSG00000109572;AF:4:169612633:169612677-169635913:169620526:169621063-169635913:+	-0.17744	0.026973
ENSG00000109572;AF:4:169612633:169612677-169635913:169620529:169621063-169635913:+	-0.243957	0.026973
ENSG00000109762;AF:4:185204237:185204467-185247294:185210079:185210255-185247294:+	-0.215472	0.048951
ENSG00000109971;AF:11:123061329-123061452:123061483:123061329-123062064:123062335:-	0.646653	0.00586913
ENSG00000109971;AF:11:123061329-123061588:123061833:123061329-123062064:123062335:-	0.656019	0.0195638
ENSG00000109971;AF:11:123061329-123061869:123062022:123061329-123062064:123062335:-	0.689555	0.00586913
ENSG00000109971;AF:11:123061329-123061913:123062032:123061329-123062064:123062335:-	0.751096	0
ENSG00000109971;AF:11:123061329-123061913:123062032:123061329-123062347:123062669:-	0.461488	0.0402455
ENSG00000109971;AF:11:123061329-123062064:123062335:123061329-123062347:123062669:-	-0.53003	0.0187812
ENSG00000109971;SE:11:123060268-123060593:123060675-123061120:-	-0.468022	0
ENSG00000110696;SE:11:16744684-16748097:16748157-16752785:+	-0.111927	0.0374625
ENSG00000110700;A3:11:17075197-17075454:17075163-17075454:-	-0.0966874	0.0344655
ENSG00000110801;SE:12:121888994-121894739:121894841-121903006:+	0.261933	0.041958
ENSG00000110851;A5:12:107746424-107751415:107746424-107751647:-	-0.141708	0.0337163
ENSG00000110851;A5:12:107760771-107760957:107760771-107761131:-	-0.153022	0.0337163
ENSG00000110958;AF:12:56673065-56687250:56687997:56673065-56687998:56688375:-	-0.487063	0.020979
ENSG00000110958;MX:12:56670364-56671749:56671809-56672952:56670364-56672740:56672809-56672952:-	0.668037	0.020979
ENSG00000111052;SE:12:80845939-80848099:80848175-80848251:-	0.189654	0.022977
ENSG00000111361;SE:12:123622761-123624787:123624862-123626425:-	-0.146756	0.00599401
ENSG00000111371;AL:12:46183063:46189071-46197720:46196127:46196276-46197720:-	-0.190853	0.03996
ENSG00000111615;SE:12:75502000-75503904:75504074-75505198:-	-0.0898701	0.021978
ENSG00000111711;MX:12:21501948-21506885:21506976-21512295:21501948-21508383:21508561-21512295:+	-0.36864	0.0494505
ENSG00000111711;SE:12:21501948-21506885:21506976-21508383:+	-0.129543	0.0494505
ENSG00000111711;SE:12:21501948-21508383:21508561-21512295:+	0.172992	0.0494505
ENSG00000111832;MX:6:116571655-116572422:116572478-116580295:116571655-116572858:116572985-116580295:+	-0.572746	0.017982
ENSG00000111832;MX:6:116571655-116572858:116572985-116580295:116571655-116574058:116574171-116580295:+	0.108224	0.0183816
ENSG00000111832;SE:6:116571655-116572858:116572985-116574058:+	0.118811	0.0183816
ENSG00000111832;SE:6:116571655-116572858:116572985-116580295:+	0.648517	0.017982
ENSG00000111832;SE:6:116572985-116574058:116574171-116580295:+	-0.284472	0.0183816
ENSG00000112029;AF:6:152975621-152982857:152983018:152975621-152983234:152983579:-	-0.127614	0.00699301
ENSG00000112081;AF:6:36594391:36594481-36596761:36594592:36594755-36596761:+	0.0901962	0.026973
ENSG00000112081;SE:6:36598983-36599821:36600276-36601152:+	0.0774671	0.026973
ENSG00000112110;AF:6:159789812:159789888-159790940:159790466:159790639-159790940:+	0.171816	0.00899101
ENSG00000112146;AF:6:53064998:53065208-53071057:53066037:53066150-53071057:+	-0.178083	0.034965
ENSG00000112146;AF:6:53065459:53065792-53071057:53066037:53066150-53071057:+	-0.225785	0.0387113
ENSG00000112237;A3:6:99549575-99550218:99549572-99550218:-	0.103062	0.037296
ENSG00000112237;A5:6:99543609-99544179:99543609-99544206:-	-0.505393	0
ENSG00000112237;A5:6:99562948-99568496:99562948-99568718:-	0.387681	0.0174825
ENSG00000112237;AF:6:99562948-99568178:99568227:99562948-99568496:99568631:-	-0.28069	0.0462614
ENSG00000112237;AF:6:99562948-99568178:99568227:99562948-99568496:99568652:-	-0.366961	0.037296
ENSG00000112237;AF:6:99562948-99568496:99568628:99562948-99568718:99568825:-	0.108881	0.037296
ENSG00000112237;AF:6:99562948-99568496:99568631:99562948-99568718:99568825:-	0.476904	0.0174825
ENSG00000112237;AF:6:99562948-99568496:99568652:99562948-99568718:99568825:-	0.416729	0.017982
ENSG00000112237;AF:6:99562948-99568496:99568662:99562948-99568718:99568825:-	0.390468	0.017982
ENSG00000112237;AF:6:99562948-99568496:99568689:99562948-99568718:99568825:-	0.373118	0.037296
ENSG00000112237;AF:6:99562948-99568496:99568713:99562948-99568718:99568825:-	0.296947	0.017982
ENSG00000112237;AL:6:99543448:99543609-99545112:99543780:99544273-99545112:-	-0.375324	0.0174825
ENSG00000112237;SE:6:99543609-99544206:99544273-99545112:-	0.11048	0.037296
ENSG00000112282;AL:6:131573966:131574295-131587709:131586749:131586937-131587709:-	-0.256797	0.026973
ENSG00000112306;A5:6:132815224-132816461:132815088-132816461:+	0.0299626	0.048951
ENSG00000112335;A5:6:108223045-108260760:108223045-108260826:-	-0.126902	0.0254745
ENSG00000112339;A3:6:135038026-135039573:135036794-135039573:-	0.250341	0.0134865
ENSG00000112339;AL:6:135002782:135002842-135039573:135036696:135036794-135039573:-	0.218848	0.0134865
ENSG00000112473;A5:6:33201656-33201745:33200938-33201745:+	-0.0907415	0.0344655
ENSG00000112473;SE:6:33200938-33201242:33201656-33201745:+	-0.101927	0.0344655
ENSG00000112996;AF:5:44808925:44809563-44811009:44809843:44809992-44811009:+	0.0697256	0.042957
ENSG00000113161;AF:5:75336329:75336617-75342583:75337168:75337300-75342583:+	0.178502	0.031968
ENSG00000113161;AF:5:75336329:75336617-75342583:75337232:75337300-75342583:+	0.156636	0.045954
ENSG00000113328;AF:5:163437569:163437804-163441078:163439191:163439520-163441078:+	-0.159815	0.020979
ENSG00000113328;AF:5:163437766:163437804-163441078:163439191:163439520-163441078:+	-0.219636	0.00699301
ENSG00000113328;RI:5:163437571:163437664-163437765:163437804:+	0.277617	0.0454545
ENSG00000113328;SE:5:163437804-163439257:163439520-163441078:+	-0.149559	0.0192308
ENSG00000113368;A5:5:126777252-126804776:126777244-126804776:+	0.10252	0.0424575
ENSG00000113368;A5:5:126777867-126804776:126777252-126804776:+	-0.147674	0.0224775
ENSG00000113569;AF:5:37364384-37370666:37370785:37364384-37370821:37371081:-	-0.124378	0.02997
ENSG00000113569;SE:5:37309267-37310552:37310743-37314198:-	-0.111967	0.02997
ENSG00000113575;AF:5:134206131-134225441:134225554:134206131-134225760:134226073:-	-0.141465	0.023976
ENSG00000113583;A5:5:133960020-133968446:133960020-133968526:-	-0.154348	0.00999001
ENSG00000113597;SE:5:65636043-65637696:65637780-65647055:+	-0.133584	0.020979
ENSG00000113638;SE:5:40716498-40728345:40728476-40730262:-	-0.164308	0.0262238
ENSG00000113638;SE:5:40728476-40730262:40730343-40746798:-	-0.197269	0.0262238
ENSG00000113811;A3:3:53885912-53886851:53885904-53886851:-	-0.095288	0.047952
ENSG00000114450;AF:3:179426242-179450977:179451145:179426242-179451346:179451590:-	0.165792	0.03996
ENSG00000114573;A3:3:113747113-113778741:113747113-113778769:+	-0.107362	0.0217283
ENSG00000114573;SE:3:113778835-113780732:113780783-113781050:+	0.127348	0.0217283
ENSG00000114739;RI:3:38478141:38478292-38478375:38478518:+	0.124378	0.025974
ENSG00000114850;AF:3:156553781-156553993:156554125:156553781-156554737:156554845:-	-0.178897	0.0438312
ENSG00000114850;AF:3:156553781-156553993:156554125:156553781-156554957:156555125:-	-0.121617	0.0438312
ENSG00000114850;AF:3:156553781-156553993:156554125:156553781-156554957:156555149:-	-0.12245	0.0438312
ENSG00000114850;AF:3:156553781-156554737:156554845:156553781-156554957:156555117:-	0.379183	0.0438312
ENSG00000114850;AF:3:156553781-156554737:156554845:156553781-156554957:156555125:-	0.145193	0.0493506
ENSG00000114942;A3:2:206159684-206159913:206159684-206159959:+	-0.0812542	0.0314685
ENSG00000114978;A3:2:74172752-74178661:74172749-74178661:-	-0.207929	0.00599401
ENSG00000115073;RI:2:97658427:97658643-97658879:97659003:-	0.10124	0.024975
ENSG00000115091;MX:2:113890323-113913172:113913227-113927345:113890323-113916884:113917008-113927345:+	-0.116283	0.043956
ENSG00000115091;SE:2:113890323-113913172:113913227-113916884:+	-0.219712	0.015984
ENSG00000115295;AF:2:29097705:29097947-29121374:29113996:29114312-29121374:+	-0.652099	0.010989
ENSG00000115295;AF:2:29097705:29097947-29121374:29115426:29115665-29121374:+	-0.402074	0.043956
ENSG00000115310;AF:2:54987698-55010087:55010449:54987698-55049558:55049640:-	-0.435203	0
ENSG00000115310;AF:2:54987698-55010087:55010449:54987698-55049745:55050544:-	-0.221927	0.0112388
ENSG00000115317;A3:2:74529912-74530445:74529912-74530461:+	0.368677	0.023976
ENSG00000115365;A5:2:210476412-210476620:210476412-210476722:-	-0.216038	0.02997
ENSG00000115365;A5:2:210476412-210476709:210476412-210476722:-	-0.251662	0.0424575
ENSG00000115524;RI:2:197418796:197418951-197420428:197420542:-	0.467479	0.020979
ENSG00000115524;SE:2:197418588-197418896:197418951-197420428:-	0.0969418	0.020979
ENSG00000115762;AF:2:131105336:131105398-131120934:131107556:131108064-131120934:+	0.468415	0.043956
ENSG00000115762;SE:2:131132991-131140167:131140275-131146637:+	-0.442599	0.043956
ENSG00000115808;A3:2:36884075-36886716:36884065-36886716:-	-0.180948	0.035964
ENSG00000115808;SE:2:36884075-36886716:36886826-36893898:-	-0.0981537	0.038961
ENSG00000115825;AF:2:37317179-37317787:37317894:37317179-37324198:37324370:-	-0.362639	0.002997
ENSG00000115825;SE:2:37259681-37260223:37260384-37267430:-	-0.215026	0.002997
ENSG00000116161;A5:1:175004833-175006745:175004814-175006745:+	-0.0696646	0.044955
ENSG00000116161;AF:1:174999163:174999689-175004614:174999733:175000195-175004614:+	-0.123202	0.044955
ENSG00000116161;AF:1:174999163:174999689-175004614:175000181:175000195-175004614:+	-0.105727	0.044955
ENSG00000116161;AF:1:174999163:174999689-175004614:175000213:175000599-175004614:+	-0.108267	0.044955
ENSG00000116237;SE:1:6232119-6233474:6233643-6234886:-	-0.114571	0.026973
ENSG00000116251;AF:1:6197756-6199370:6199553:6197756-6199562:6199612:-	0.0821437	0.02997
ENSG00000116251;AF:1:6197756-6199370:6199553:6197756-6200489:6200842:-	0.221607	0.00599401
ENSG00000116251;AF:1:6197756-6199562:6199612:6197756-6200489:6200842:-	0.195969	0.003996
ENSG00000116455;A3:1:111442129-111442653:111442093-111442653:-	0.102669	0.033966
ENSG00000116459;A3:1:111449873-111456086:111449873-111456227:+	-0.146124	0.0014985
ENSG00000116459;SE:1:111449581-111449837:111449873-111456086:+	-0.101839	0.00824176
ENSG00000116459;SE:1:111449873-111454211:111454356-111456086:+	0.0548558	0.022977
ENSG00000116473;A5:1:111627563-111691334:111627559-111691334:+	-0.258885	0.00899101
ENSG00000116473;AF:1:111542218:111542509-111691334:111627469:111627559-111691334:+	-0.23425	0.00899101
ENSG00000116473;AF:1:111619783:111619934-111691334:111627469:111627559-111691334:+	-0.289824	0.00899101
ENSG00000116473;SE:1:111704486-111706663:111706777-111709149:+	0.223261	0.00899101
ENSG00000116489;SE:1:112619883-112646755:112646794-112647210:+	0.103202	0.00799201
ENSG00000116679;SE:1:185305643-185306485:185306625-185307014:-	0.143384	0.00899101
ENSG00000116747;AF:1:193059454:193059776-193075820:193069016:193069634-193075820:+	-0.166383	0.0281385
ENSG00000116747;SE:1:193059776-193069034:193069181-193075820:+	0.152841	0.0281385
ENSG00000116747;SE:1:193059776-193075820:193076040-193076501:+	-0.236166	0.025974
ENSG00000116750;A5:1:193051817-193059185:193051817-193059413:-	-0.318997	0.011988
ENSG00000116750;AF:1:193051817-193059185:193059349:193051817-193059413:193059521:-	-0.129372	0.0308263
ENSG00000116750;AL:1:193015759:193016395-193020307:193018622:193018820-193020307:-	-0.223898	0.02997
ENSG00000116750;AL:1:193015759:193016395-193021097:193018405:193018820-193021097:-	-0.495803	0.011988
ENSG00000116750;AL:1:193015759:193016395-193021097:193020335:193020456-193021097:-	-0.653565	0
ENSG00000116750;AL:1:193015994:193016395-193020307:193018405:193018820-193020307:-	0.740771	0.011988
ENSG00000116750;AL:1:193015994:193016395-193020307:193018622:193018820-193020307:-	0.302426	0.032967
ENSG00000116750;AL:1:193016103:193016395-193021097:193018405:193018820-193021097:-	0.193583	0.0263736
ENSG00000116752;SE:1:114575751-114576688:114576758-114581299:-	-0.178493	0.0044955
ENSG00000116918;AL:1:231542611-231554621:231554694:231542611-231561128:231561229:+	-0.17754	0.0314685
ENSG00000117054;MX:1:75724817-75728401:75728488-75732853:75724817-75732644:75732741-75732853:+	0.309201	0.012987
ENSG00000117054;SE:1:75728488-75732644:75732741-75732853:+	-0.141436	0.025974
ENSG00000117054;SE:1:75732922-75733051:75733149-75733528:+	-0.187644	0.012987
ENSG00000117143;SE:1:162590511-162592732:162592782-162597792:+	-0.101695	0.035964
ENSG00000117500;SE:1:93154888-93156036:93156084-93156300:-	0.116833	0.022977
ENSG00000117500;SE:1:93156483-93158815:93158885-93160129:-	-0.0783856	0.0314685
ENSG00000117519;AF:1:94903524-94925633:94925801:94903524-94926838:94927223:-	0.352769	0.020979
ENSG00000117519;AF:1:94903524-94925633:94925801:94903524-94926838:94927278:-	0.101528	0.038961
ENSG00000117519;AF:1:94903524-94925633:94925808:94903524-94926838:94927223:-	-0.25899	0.0427073
ENSG00000117519;AF:1:94903524-94925633:94925808:94903524-94926838:94927278:-	-0.0972914	0.040959
ENSG00000117632;AF:1:25904738-25905049:25905128:25904738-25906389:25906466:-	0.0828158	0.0461538
ENSG00000117632;AF:1:25904738-25905144:25905489:25904738-25906788:25906991:-	-0.289541	0.020979
ENSG00000117632;AF:1:25904738-25905852:25906153:25904738-25906788:25906991:-	-0.311133	0.020979
ENSG00000117632;AF:1:25904738-25906389:25906417:25904738-25906788:25906991:-	-0.289636	0.020979
ENSG00000117632;AF:1:25904738-25906389:25906466:25904738-25906788:25906991:-	-0.121395	0.0384615
ENSG00000117691;A3:1:212433120-212442546:212433120-212442565:+	0.0742224	0.041958
ENSG00000117691;SE:1:212433120-212442546:212442625-212444339:+	0.167508	0.041958
ENSG00000117697;SE:1:212738686-212739534:212739601-212782372:-	-0.128016	0.032967
ENSG00000117758;SE:1:27810289-27811992:27812060-27812163:+	0.0892185	0.0374625
ENSG00000117862;SE:1:52028630-52030367:52030548-52041537:-	0.145876	0.034965
ENSG00000118620;AL:19:21034184-21049505:21049567:21034184-21053439:21053544:+	0.410692	0.013986
ENSG00000118620;AL:19:21034184-21049505:21049567:21034184-21056631:21060050:+	0.207494	0.013986
ENSG00000118965;A5:2:19931409-19932283:19931409-19932383:-	-0.200785	0.0212288
ENSG00000118965;A5:2:19933511-19935467:19933511-19935471:-	0.200785	0.0212288
ENSG00000118965;SE:2:19953978-19960554:19960614-19966724:-	-0.233356	0.0212288
ENSG00000118965;SE:2:19960614-19962295:19962327-19966724:-	0.208651	0.0212288
ENSG00000119231;AF:3:196923418:196923551-196929633:196927812:196927879-196929633:+	-0.202032	0.03996
ENSG00000119231;SE:3:196868073-196885151:196886694-196899666:+	-0.136825	0.03996
ENSG00000119280;AF:1:230855718-230855878:230856036:230855718-230868180:230868653:-	0.135572	0.0124875
ENSG00000119328;SE:9:108934565-108935638:108935689-108936308:+	-0.182509	0.0124875
ENSG00000119335;AF:9:128683655:128684007-128691170:128689987:128690026-128691170:+	0.230446	0.00899101
ENSG00000119335;AF:9:128683655:128684007-128691170:128689989:128690026-128691170:+	-0.148533	0.0154132
ENSG00000119335;AF:9:128685083:128685213-128691170:128689987:128690026-128691170:+	0.252025	0.00899101
ENSG00000119335;AF:9:128685083:128685213-128691170:128689989:128690026-128691170:+	-0.10345	0.02997
ENSG00000119335;AF:9:128689226:128689655-128691170:128689987:128690026-128691170:+	0.177817	0.00959041
ENSG00000119335;AF:9:128689226:128689655-128691170:128689989:128690026-128691170:+	-0.120582	0.013986
ENSG00000119335;AF:9:128689987:128690026-128691170:128690250:128690727-128691170:+	-0.289858	0.00899101
ENSG00000119335;AF:9:128689987:128690026-128691170:128690281:128690544-128691170:+	-0.217778	0.00899101
ENSG00000119414;SE:9:125171180-125171909:125172001-125189644:-	0.106462	0.023976
ENSG00000119471;SE:9:112380180-112403995:112404158-112405624:+	-0.0778766	0.040626
ENSG00000119471;SE:9:112405722-112408907:112409021-112418860:+	0.150089	0.040626
ENSG00000119471;SE:9:112409021-112416841:112416944-112418860:+	-0.130764	0.040626
ENSG00000119541;SE:18:63397253-63399242:63399323-63400048:-	-0.122081	0.026973
ENSG00000119541;SE:18:63403826-63407432:63407499-63410290:-	-0.122081	0.026973
ENSG00000119673;A5:14:73569883-73573388:73569396-73573388:+	-0.19085	0.00699301
ENSG00000119718;A3:14:75004900-75005841:75004900-75005897:+	-0.186873	0.034965
ENSG00000119718;A3:14:75004900-75005866:75004900-75005897:+	-0.194145	0.0474525
ENSG00000119812;SE:2:33587320-33588335:33588519-33592080:-	-0.128736	0.021978
ENSG00000120063;AF:17:65053728-65055593:65055774:65053728-65056311:65056839:-	0.110008	0.011988
ENSG00000120149;A5:5:174725067-174729159:174725038-174729159:+	0.0980786	0.024975
ENSG00000120253;SE:6:149731735-149736471:149736622-149742390:-	0.137313	0.027972
ENSG00000120253;SE:6:149736622-149738643:149738778-149742390:-	-0.178819	0.027972
ENSG00000120616;AF:10:32305931-32346763:32347218:32305931-32378491:32378798:-	-0.276902	0.0104895
ENSG00000120727;AF:5:139341857:139341980-139363759:139342451:139342616-139363759:+	-0.28868	0.02997
ENSG00000120805;A5:12:101405981-101407011:101405981-101407378:-	0.292632	0.03996
ENSG00000120805;A5:12:101405981-101407278:101405981-101407378:-	0.324734	0.024975
ENSG00000120805;AF:12:101405981-101407278:101407463:101405981-101407642:101407753:-	0.170357	0.04884
ENSG00000120805;AF:12:101405981-101407278:101407463:101405981-101407642:101407820:-	0.154117	0.03996
ENSG00000120805;AF:12:101405981-101407378:101407461:101405981-101407642:101407746:-	-0.286187	0.03996
ENSG00000120805;AF:12:101405981-101407378:101407461:101405981-101407642:101407753:-	-0.210541	0.04884
ENSG00000120805;AF:12:101405981-101407378:101407461:101405981-101407642:101407756:-	-0.319329	0.03996
ENSG00000120805;AF:12:101405981-101407378:101407461:101405981-101407642:101407762:-	-0.395486	0.024975
ENSG00000120805;AF:12:101405981-101407378:101407461:101405981-101407642:101407820:-	-0.158573	0.03996
ENSG00000120925;AF:8:42887871-42896484:42896588:42887871-42897240:42897290:-	-0.341321	0.0344655
ENSG00000120925;AF:8:42887871-42896484:42896721:42887871-42897240:42897290:-	-0.349212	0.032967
ENSG00000120992;AF:8:54100939-54101350:54101444:54100939-54101755:54102017:-	0.14137	0.0374625
ENSG00000120992;AF:8:54100939-54101350:54101554:54100939-54101755:54101828:-	-0.390536	0.024975
ENSG00000120992;AF:8:54100939-54101350:54101554:54100939-54101755:54101858:-	-0.302794	0.024975
ENSG00000120992;SE:8:54062324-54063328:54063375-54065748:-	-0.187049	0.024975
ENSG00000120992;SE:8:54063375-54065748:54065813-54100908:-	-0.176347	0.0280969
ENSG00000121039;AF:8:73294612:73295578-73297194:73295839:73295882-73297194:+	-0.306846	0.002997
ENSG00000121274;A5:16:50223400-50224657:50223387-50224657:+	0.104254	0.0214785
ENSG00000121274;SE:16:50217663-50222306:50222434-50223174:+	-0.172851	0.010989
ENSG00000121892;SE:4:39908540-39910244:39910338-39913611:-	-0.127943	0.00749251
ENSG00000122026;A5:13:27251656-27253765:27251585-27253765:+	0.143807	0.02997
ENSG00000122026;A5:13:27251850-27253765:27251699-27253765:+	0.221468	0.02997
ENSG00000122026;AF:13:27251362:27251585-27253765:27251597:27251699-27253765:+	0.195479	0.02997
ENSG00000122026;AF:13:27251561:27251585-27253765:27251597:27251699-27253765:+	-0.11611	0.02997
ENSG00000122203;MX:5:176355749-176359481:176359567-176361602:176355749-176359811:176359918-176361602:-	0.16371	0.0404595
ENSG00000122203;SE:5:176359567-176359811:176359918-176361602:-	-0.193371	0.0404595
ENSG00000122482;AF:1:90982370-91021273:91021473:90982370-91021990:91022081:-	-0.240216	0.00499501
ENSG00000122952;A3:10:56358724-56358805:56358687-56358805:-	-0.175915	0.014985
ENSG00000123545;SE:6:96891391-96896084:96896153-96896744:-	0.0755727	0.041958
ENSG00000123684;AF:1:211829323-211829450:211830238:211829323-211830573:211830772:-	0.192459	0.00549451
ENSG00000123728;A3:X:132218341-132219370:132218333-132219370:-	0.689844	0.00699301
ENSG00000124172;A3:20:59028841-59030303:59026469-59030303:-	-0.0692622	0.0444555
ENSG00000124193;SE:20:43458509-43459153:43459420-43459771:+	0.161629	0.0034965
ENSG00000124380;SE:2:69897456-69903181:69903245-69904254:+	0.0858847	0.0499501
ENSG00000124422;A5:17:21028674-21043321:21028674-21043626:-	0.208992	0.00699301
ENSG00000124422;AF:17:21028674-21042220:21042273:21028674-21043321:21043760:-	-0.222631	0.013986
ENSG00000124422;AF:17:21028674-21042665:21043039:21028674-21043321:21043760:-	-0.139906	0.037296
ENSG00000124614;AF:6:34425221-34425796:34426026:34425221-34426032:34426050:-	-0.243327	0.017982
ENSG00000124762;AF:6:36676460:36676524-36684097:36678658:36678798-36684097:+	-0.191546	0.00599401
ENSG00000124762;AF:6:36676460:36676524-36684097:36678710:36678939-36684097:+	-0.432755	0.00599401
ENSG00000124762;SE:6:36676524-36677902:36677933-36684097:+	0.230984	0.03996
ENSG00000124795;MX:6:18258062-18258304:18258405-18264385:18258062-18263843:18263996-18264385:-	0.139015	0.041958
ENSG00000125835;A3:20:2461939-2462636:2461793-2462636:-	-0.0945499	0.010989
ENSG00000125835;SE:20:2465819-2467192:2467315-2467607:-	0.041654	0.031968
ENSG00000125868;SE:20:17570211-17591932:17592063-17600738:+	-0.0981385	0.0124875
ENSG00000125868;SE:20:17604631-17605110:17605211-17607037:+	0.0973665	0.0124875
ENSG00000125875;RI:20:441588:441689-441857:442043:-	0.135456	0.028971
ENSG00000126016;A3:X:112823188-112825072:112823144-112825072:-	-0.0941384	0.016983
ENSG00000126457;A5:19:49676439-49680487:49676260-49680487:+	0.392225	0.0427073
ENSG00000126457;AF:19:49676226:49676260-49680487:49677073:49677182-49680487:+	-0.385006	0.0427073
ENSG00000126457;AF:19:49676226:49676260-49680487:49677249:49677316-49680487:+	-0.355936	0.0427073
ENSG00000126457;AF:19:49676226:49676260-49680487:49677277:49677316-49680487:+	-0.435533	0.0427073
ENSG00000126698;SE:1:28229023-28230131:28230252-28232921:-	0.0557044	0.0444555
ENSG00000126709;A5:1:27668535-27669233:27668535-27669245:-	0.339541	0.026973
ENSG00000127022;A3:5:179726759-179728591:179726759-179729360:+	-0.238027	0
ENSG00000127022;A5:5:179699049-179705679:179699005-179705679:+	-0.275515	0.00824176
ENSG00000127022;A5:5:179699102-179705679:179699005-179705679:+	-0.129146	0.0137363
ENSG00000127022;AF:5:179698417:179698603-179705679:179698906:179699049-179705679:+	0.0780114	0.0453297
ENSG00000127022;AF:5:179698417:179698603-179705679:179698906:179699102-179705679:+	0.0874445	0.0379121
ENSG00000127022;AF:5:179698417:179698603-179705679:179698944:179699005-179705679:+	-0.134249	0.0274725
ENSG00000127022;AF:5:179698417:179698603-179705679:179698988:179699102-179705679:+	-0.153316	0.0141287
ENSG00000127022;AL:5:179726759-179728591:179728682:179726759-179729360:179729649:+	-0.343161	0
ENSG00000127022;AL:5:179726759-179728591:179728907:179726759-179729360:179729649:+	-0.282247	0
ENSG00000127022;SE:5:179699102-179705679:179705852-179706258:+	-0.140802	0.0131868
ENSG00000127022;SE:5:179699102-179706258:179706331-179707132:+	0.220889	0.0164835
ENSG00000127022;SE:5:179706331-179707132:179707190-179708239:+	-0.0596559	0.0434565
ENSG00000127663;AF:19:4969114:4969230-5032866:5016325:5016339-5032866:+	0.396215	0.0367133
ENSG00000127663;SE:19:4969230-5016257:5016339-5032866:+	-0.203721	0.0367133
ENSG00000127948;AF:7:75915182:75915209-75953989:75918644:75918701-75953989:+	-0.607994	0.025974
ENSG00000127948;SE:7:75915209-75915661:75915767-75953989:+	0.723652	0.025974
ENSG00000128050;A5:4:56435975-56436262:56435928-56436262:+	0.0931065	0.013986
ENSG00000128050;SE:4:56441860-56446357:56446377-56446695:+	0.0936703	0.013986
ENSG00000128059;A3:4:56406701-56407650:56406618-56407650:-	-0.123556	0.023976
ENSG00000128335;SE:22:36233455-36237061:36237185-36239441:-	0.223125	0.041958
ENSG00000128654;A3:2:176328912-176329301:176328912-176329370:+	-0.11021	0.0314685
ENSG00000128915;A3:15:60468322-60476063:60468162-60476063:-	-0.215329	0.0382118
ENSG00000128915;AF:15:60478069-60478568:60478929:60478069-60479072:60479132:-	-0.378296	0.0382118
ENSG00000128951;A5:15:48331795-48332268:48331479-48332268:+	0.403077	0
ENSG00000128951;AF:15:48331095:48331191-48332268:48331405:48331479-48332268:+	0.509582	0
ENSG00000128989;A3:15:52568902-52569116:52568900-52569116:-	-0.646815	0.00424575
ENSG00000128989;A5:15:52557222-52568848:52557222-52569112:-	-0.181575	0.016983
ENSG00000128989;A5:15:52557222-52568848:52557222-52569116:-	-0.169751	0.016983
ENSG00000128989;AF:15:52557222-52568289:52568832:52557222-52569112:52569167:-	-0.338492	0.0181961
ENSG00000128989;SE:15:52557222-52568848:52568900-52569116:-	0.440277	0.00424575
ENSG00000128989;SE:15:52557222-52568848:52568902-52569112:-	-0.28908	0.00849151
ENSG00000128989;SE:15:52557222-52568848:52568902-52569116:-	-0.240736	0.016983
ENSG00000129071;SE:3:129434136-129436461:129437308-129437720:-	-0.203838	0.047952
ENSG00000129480;A5:14:31453344-31457029:31453344-31457283:-	0.1436	0.025974
ENSG00000130066;SE:X:23783883-23784294:23784403-23785328:+	0.206495	0.010989
ENSG00000130294;AF:2:240797812-240820122:240820211:240797812-240820916:240821025:-	-0.649231	0.035964
ENSG00000130294;AF:2:240797812-240820122:240820372:240797812-240820916:240821025:-	-0.305184	0.035964
ENSG00000130881;AF:19:33177603:33177729-33196730:33194584:33194858-33196730:+	0.111396	0.0404595
ENSG00000130935;SE:17:67718088-67719111:67719167-67719674:+	0.123768	0.032967
ENSG00000130935;SE:17:67721526-67722580:67722637-67724049:+	-0.118119	0.032967
ENSG00000131051;AF:20:35740887-35741488:35741609:35740887-35741941:35741979:-	0.282338	0.0378907
ENSG00000131051;AF:20:35740887-35741488:35741609:35740887-35741941:35742227:-	0.313141	0.0378907
ENSG00000131051;AF:20:35740887-35741488:35741609:35740887-35741941:35742236:-	0.26886	0.0378907
ENSG00000131051;AF:20:35740887-35741488:35741609:35740887-35741941:35742238:-	0.197331	0.0378907
ENSG00000131051;AF:20:35740887-35741488:35741609:35740887-35741941:35742256:-	0.236237	0.0378907
ENSG00000131051;AF:20:35740887-35741488:35741609:35740887-35741941:35742312:-	0.211935	0.0378907
ENSG00000131051;SE:20:35729365-35729462:35729551-35731941:-	0.305504	0.0378907
ENSG00000131171;AF:X:81201943:81202245-81276984:81202630:81202720-81276984:+	-0.234072	0.0134865
ENSG00000131263;SE:X:74596000-74612582:74612643-74614422:-	0.0774719	0.0254745
ENSG00000131381;SE:3:15096710-15098119:15098274-15099035:-	-0.133546	0.041958
ENSG00000131473;AF:17:41913900-41918880:41918962:41913900-41930358:41930542:-	-0.153035	0.045954
ENSG00000131773;AL:8:135582073-135606955:135607027:135582073-135646993:135647026:+	-0.225017	0.035964
ENSG00000131773;SE:8:135582073-135645059:135645117-135646993:+	-0.583608	0.035964
ENSG00000131779;AF:1:145917816-145918432:145918529:145917816-145918633:145918837:-	0.238007	0.011988
ENSG00000131876;SE:15:101285801-101286214:101286293-101286908:-	-0.165907	0.0499501
ENSG00000132002;AF:19:14517046-14517479:14517569:14517046-14517591:14517833:-	0.297496	0.014985
ENSG00000132356;SE:5:40767690-40769416:40769503-40771719:-	-0.122412	0.018981
ENSG00000132356;SE:5:40771863-40774928:40774972-40775410:-	0.0804703	0.0414585
ENSG00000132463;AF:4:70836314-70838869:70839001:70836314-70839177:70839343:-	0.263251	0.023976
ENSG00000132485;AL:1:71063291:71065137-71066776:71065719:71065752-71066776:-	-0.291567	0.0024975
ENSG00000132912;AF:5:150756487-150758116:150758520:150756487-150758859:150759035:-	-0.298919	0.0194805
ENSG00000132912;SE:5:150731489-150731886:150731906-150733368:-	0.193487	0.0194805
ENSG00000133639;AF:12:92144447-92145060:92145233:92144447-92145388:92145897:-	0.0895376	0.022977
ENSG00000133703;SE:12:25209911-25215437:25215560-25225614:-	0.174632	0.012987
ENSG00000133773;AF:12:82357269-82358223:82358396:82357269-82358679:82358786:-	0.122289	0.0424575
ENSG00000134153;A5:15:34096014-34101604:34096014-34101765:-	-0.139313	0.015984
ENSG00000134265;SE:18:10526158-10530770:10530837-10532711:+	-0.121942	0.048951
ENSG00000134294;SE:12:46367340-46370512:46370627-46370776:-	-0.158849	0.013986
ENSG00000134333;AF:11:18394560:18394641-18396819:18396278:18396610-18396819:+	0.192199	0.018315
ENSG00000134333;AF:11:18394562:18394636-18396819:18396278:18396610-18396819:+	0.131096	0.018315
ENSG00000134333;AF:11:18394563:18394636-18396819:18396278:18396610-18396819:+	0.199391	0.018315
ENSG00000134333;MX:11:18396968-18399431:18399548-18402840:18396968-18400837:18401010-18402840:+	-0.115886	0.032967
ENSG00000134333;SE:11:18396968-18399431:18399548-18400837:+	-0.125496	0.0192308
ENSG00000134453;AF:10:6089054:6089193-6101271:6096910:6097188-6101271:+	0.242209	0.014985
ENSG00000134602;SE:X:132054861-132055456:132055521-132063433:+	0.105745	0.0247253
ENSG00000134602;SE:X:132068569-132069478:132069663-132071069:+	-0.119385	0.0247253
ENSG00000134758;A3:18:32124845-32126693:32124845-32126727:+	-0.202222	0.00799201
ENSG00000134758;SE:18:32113860-32123518:32123574-32124734:+	-0.150201	0.027972
ENSG00000134970;A5:5:115620680-115625601:115620680-115625858:-	-0.140074	0.003996
ENSG00000135002;AF:9:76392569-76393714:76393766:76392569-76393800:76393957:-	0.236881	0.020979
ENSG00000135002;AF:9:76392569-76393714:76393766:76392569-76394090:76394132:-	0.147579	0.0337995
ENSG00000135002;AF:9:76392569-76393714:76393766:76392569-76394090:76394505:-	0.0762342	0.0496503
ENSG00000135002;AF:9:76392569-76393800:76393957:76392569-76394090:76394132:-	0.263761	0.0402098
ENSG00000135002;AF:9:76392569-76393800:76393957:76392569-76394090:76394505:-	-0.156677	0.0337995
ENSG00000135018;A3:9:83666433-83669185:83666394-83669185:-	-0.257497	0.00374625
ENSG00000135018;SE:9:83665145-83666350:83666394-83669185:-	0.240319	0.0024975
ENSG00000135018;SE:9:83665145-83666350:83666433-83669185:-	-0.0798152	0.0424575
ENSG00000135069;SE:9:78317804-78328051:78328188-78328981:+	-0.0755528	0.0274725
ENSG00000135316;AF:6:85641451-85642797:85642991:85641451-85643750:85643792:-	-0.0879227	0.0494505
ENSG00000135446;A3:12:57751696-57752175:57751659-57752175:-	-0.254534	0.020979
ENSG00000135446;A3:12:57751736-57752175:57751696-57752175:-	0.0985555	0.045066
ENSG00000135446;A3:12:57751752-57752175:57751696-57752175:-	0.41023	0.017982
ENSG00000135446;AF:12:57751736-57751913:57752115:57751736-57755932:57756013:-	-0.487087	0.017982
ENSG00000135446;AF:12:57751736-57752175:57752295:57751736-57755932:57756013:-	-0.483479	0.017982
ENSG00000135446;AF:12:57751736-57752175:57752326:57751736-57755932:57756013:-	-0.28407	0.017982
ENSG00000135446;AF:12:57751736-57752175:57752364:57751736-57755932:57756013:-	-0.426006	0.017982
ENSG00000135446;AF:12:57751736-57752175:57752521:57751736-57755932:57756013:-	-0.171677	0.017982
ENSG00000135446;SE:12:57751342-57751500:57751696-57752175:-	-0.268936	0.017982
ENSG00000135535;A3:6:109369017-109370411:109368325-109370411:-	-0.268304	0.00899101
ENSG00000135535;A5:6:109379662-109381504:109379662-109381710:-	-0.213963	0.00899101
ENSG00000135535;AF:6:109379662-109381504:109381739:109379662-109382204:109382410:-	-0.350176	0.00899101
ENSG00000135535;AF:6:109379662-109381504:109381739:109379662-109382204:109382444:-	-0.11889	0.0284715
ENSG00000135535;AF:6:109379662-109381504:109381739:109379662-109382204:109382812:-	-0.211988	0.030969
ENSG00000135535;AF:6:109379662-109381710:109381901:109379662-109382204:109382410:-	-0.13078	0.0303447
ENSG00000135535;AF:6:109379662-109381710:109381901:109379662-109382204:109382457:-	0.255991	0.00899101
ENSG00000135535;AL:6:109367821:109368325-109370411:109368684:109369017-109370411:-	0.13078	0.0303447
ENSG00000135535;SE:6:109368325-109368922:109369017-109370411:-	-0.393481	0.00899101
ENSG00000135679;AF:12:68808273:68808491-68809208:68809002:68809086-68809208:+	0.231205	0
ENSG00000135698;SE:16:82164194-82164652:82164741-82170125:-	0.139434	0.047952
ENSG00000135720;A3:16:66751346-66751485:66751303-66751485:-	-0.194765	0.0274725
ENSG00000135829;SE:1:182854178-182855577:182855713-182856532:+	0.0876058	0.02997
ENSG00000135974;RI:2:105342848:105342974-105343101:105343223:+	-0.0779711	0.0474525
ENSG00000136052;AF:12:104928694-104951491:104951528:104928694-104958088:104958293:-	0.349308	0.0474525
ENSG00000136108;AF:13:52455429:52455626-52456523:52456008:52456179-52456523:+	-0.387897	0.00899101
ENSG00000136108;AF:13:52455467:52455626-52456523:52456008:52456179-52456523:+	-0.261893	0.00899101
ENSG00000136143;SE:13:47988981-47996843:47997023-48001180:-	-0.137869	0.043956
ENSG00000136156;AF:13:48233203:48233477-48253808:48233599:48233645-48253808:+	0.24066	0.011988
ENSG00000136156;SE:13:48253936-48254900:48254970-48256177:+	0.189359	0.013986
ENSG00000136240;SE:7:6463175-6466071:6466323-6469596:-	-0.155443	0.018981
ENSG00000136261;AF:7:16646131:16646288-16665437:16661223:16661252-16665437:+	-0.266474	0.0404595
ENSG00000136261;AF:7:16646134:16646304-16665437:16661223:16661252-16665437:+	-0.442006	0.0404595
ENSG00000136527;SE:3:185918438-185919437:185919496-185921104:-	0.100273	0.0454545
ENSG00000136527;SE:3:185926734-185931577:185931852-185937825:-	0.127374	0.0454545
ENSG00000136636;SE:1:215611921-215618088:215618154-215618886:+	0.144244	0.00849151
ENSG00000136682;SE:2:113454778-113455556:113455643-113460673:+	0.153209	0.024975
ENSG00000136802;SE:9:128882250-128886015:128886121-128907157:+	0.145967	0.0224775
ENSG00000136875;A3:9:113275770-113276545:113275770-113276548:+	0.0688687	0.038961
ENSG00000136891;A5:9:100346315-100346694:100346315-100347167:-	-0.107843	0.032967
ENSG00000136937;SE:9:97641662-97643204:97643360-97645117:+	-0.202319	0.001998
ENSG00000136937;SE:9:97645224-97645611:97645732-97647492:+	-0.0712355	0.041958
ENSG00000137955;AF:1:75786231:75786274-75787497:75786699:75786916-75787497:+	0.342382	0.0224775
ENSG00000137955;AF:1:75786231:75786274-75787497:75786700:75786865-75787497:+	0.401953	0.0224775
ENSG00000137955;SE:1:75789356-75789952:75790057-75790152:+	-0.259365	0.0224775
ENSG00000137996;A3:1:100266624-100268074:100266624-100268152:+	0.230841	0.025974
ENSG00000138018;AF:2:26308547:26308657-26364302:26346114:26346289-26364302:+	0.135435	0.0187313
ENSG00000138018;AF:2:26308547:26308657-26364302:26346149:26346289-26364302:+	0.329309	0.0187313
ENSG00000138138;AF:10:87814612-87817795:87818160:87814612-87841187:87841343:-	-0.144969	0.0224775
ENSG00000138182;A5:10:89701717-89705294:89701680-89705294:+	0.115998	0.046953
ENSG00000138381;A5:2:189667596-189667764:189666153-189667764:+	-0.209661	0.003996
ENSG00000138381;MX:2:189665451-189666041:189666153-189667764:189665451-189667196:189667596-189667764:+	0.203678	0.047952
ENSG00000138434;AF:2:181891833:181892277-181892615:181892353:181892378-181892615:+	-0.309013	0.0112388
ENSG00000138434;AF:2:181891955:181892277-181892615:181892353:181892378-181892615:+	-0.254251	0.02997
ENSG00000138434;AF:2:181891985:181892277-181892615:181892353:181892378-181892615:+	-0.400624	0.0112388
ENSG00000138434;AF:2:181892196:181892277-181892615:181892353:181892378-181892615:+	-0.166371	0.0374625
ENSG00000138448;AF:2:186590065:186590523-186602021:186600205:186600381-186602021:+	-0.223699	0.00599401
ENSG00000139146;AF:12:31295333-31298077:31298521:31295333-31326024:31326199:-	-0.605957	0.0044955
ENSG00000139146;AF:12:31298224-31323944:31324162:31298224-31326024:31326372:-	0.117039	0.0370879
ENSG00000139146;AF:12:31298224-31326024:31326372:31298224-31327023:31327058:-	-0.225216	0.00749251
ENSG00000139146;SE:12:31295333-31298077:31298224-31326024:-	-0.262681	0.00749251
ENSG00000139163;SE:12:22673660-22682281:22682339-22684483:+	0.212921	0.0024975
ENSG00000139168;A5:12:42322446-42324019:42322446-42324068:-	-0.106294	0.026973
ENSG00000139168;AL:12:42323880:42324104-42325924:42325353:42325819-42325924:-	0.35427	0.026973
ENSG00000139350;A5:12:96907856-96909752:96907624-96909752:+	-0.257084	0.03996
ENSG00000139350;AF:12:96907224:96907300-96909752:96907466:96907624-96909752:+	-0.252731	0.03996
ENSG00000139350;RI:12:96907604:96907624-96907702:96907856:+	-0.174306	0.03996
ENSG00000139637;SE:12:53303193-53306198:53306320-53306680:+	0.23782	0.043956
ENSG00000139687;A3:13:48477404-48479979:48477404-48479998:+	0.220498	0.00499501
ENSG00000139737;AF:13:77697854:77698539-77719532:77698881:77699057-77719532:+	-0.404469	0.00949051
ENSG00000139737;AF:13:77698423:77698539-77719532:77698881:77699057-77719532:+	-0.293763	0.00949051
ENSG00000139977;AF:14:57390544:57390705-57396752:57391301:57391506-57396752:+	0.177203	0.02997
ENSG00000139977;SE:14:57390705-57390957:57391728-57396752:+	-0.177309	0.0437063
ENSG00000140307;SE:15:59642262-59650669:59650764-59657406:-	0.282149	0.00749251
ENSG00000140374;SE:15:76292513-76292619:76292700-76311350:-	-0.224491	0.0474525
ENSG00000140612;MX:15:84670782-84679226:84679287-84680713:84670782-84679932:84679969-84680713:-	0.234019	0.00549451
ENSG00000140612;SE:15:84670782-84679932:84679969-84680713:-	-0.136448	0.0494505
ENSG00000141232;A3:17:50864163-50866058:50863960-50866058:-	-0.187261	0.00799201
ENSG00000141425;AL:18:35989824:35993300-36026900:36025599:36025678-36026900:-	-0.182853	0.0194805
ENSG00000141425;SE:18:36033837-36040807:36040865-36067254:-	0.124054	0.0194805
ENSG00000141429;SE:18:35654801-35659858:35659930-35663628:+	0.0974618	0.043956
ENSG00000141696;SE:17:41808004-41809706:41809834-41810863:-	-0.174387	0.00749251
ENSG00000142528;A3:19:50026122-50030892:50026122-50031014:+	-0.230273	0.013986
ENSG00000142528;A5:19:50026173-50030892:50026122-50030892:+	0.365145	0.013986
ENSG00000142528;SE:19:50026122-50030892:50031091-50039161:+	-0.115871	0.038628
ENSG00000142541;A5:19:49490600-49490779:49490576-49490779:+	-0.163382	0.0262238
ENSG00000142541;RI:19:49489850:49489922-49490127:49490297:+	0.212389	0.0224775
ENSG00000142864;A3:1:67424977-67425083:67424959-67425083:-	-0.101967	0.02997
ENSG00000143013;SE:1:87329244-87331227:87331309-87332013:+	0.246672	0.044955
ENSG00000143319;A3:1:156727808-156728415:156727769-156728415:-	-0.220439	0.00999001
ENSG00000143319;A5:1:156727769-156728354:156727769-156728415:-	-0.214016	0.00999001
ENSG00000143493;A5:1:211946705-211952569:211946705-211952611:-	-0.188352	0.020979
ENSG00000143507;AF:1:221706466-221736843:221736900:221706466-221741981:221742089:-	0.378848	0.037962
ENSG00000143553;SE:1:153658886-153659138:153659184-153659448:+	-0.0985777	0.032967
ENSG00000143575;SE:1:154272776-154273336:154273598-154273774:+	-0.135286	0.025974
ENSG00000143575;SE:1:154272776-154273480:154273598-154273774:+	-0.249674	0.025974
ENSG00000143727;AF:2:264893:265007-271866:265205:265278-271866:+	0.290396	0.0194805
ENSG00000143742;AL:1:225783368-225786862:225786969:225783368-225789034:225789093:+	0.317366	0.02997
ENSG00000143742;AL:1:225783368-225786862:225786969:225783368-225789240:225790466:+	0.071542	0.047952
ENSG00000143924;SE:2:42256630-42261121:42261294-42263178:+	-0.110504	0.044955
ENSG00000143933;SE:2:47170764-47172414:47172459-47176441:-	0.0973102	0.047952
ENSG00000143947;AF:2:55231903:55232108-55232808:55232402:55232708-55232808:+	0.739725	0.00112388
ENSG00000143947;AF:2:55231903:55232108-55232808:55232681:55232708-55232808:+	0.533087	0
ENSG00000143947;AF:2:55231903:55232108-55232808:55232688:55232708-55232808:+	0.664801	0
ENSG00000143947;AF:2:55231903:55232108-55232808:55232689:55232708-55232808:+	0.441075	0.00112388
ENSG00000143977;AF:2:70289372-70292675:70292776:70289372-70293618:70293730:-	-0.516187	0.025974
ENSG00000143977;AF:2:70289372-70293153:70293224:70289372-70293618:70293730:-	-0.171677	0.025974
ENSG00000143977;AF:2:70289372-70293153:70293224:70289372-70293618:70293771:-	-0.143266	0.025974
ENSG00000144029;SE:2:95101723-95104640:95104730-95106423:-	-0.107069	0.0434565
ENSG00000144228;SE:2:138552681-138554439:138554535-138559022:+	0.146802	0.045954
ENSG00000144231;AF:2:127853105-127857766:127857949:127853105-127858028:127858157:-	0.150475	0.033966
ENSG00000144381;AF:2:197498850-197499782:197499817:197498850-197499999:197500221:-	0.375401	0.011988
ENSG00000144381;AF:2:197498850-197499782:197499822:197498850-197499999:197500221:-	0.268075	0.03996
ENSG00000144381;AF:2:197498850-197499782:197499879:197498850-197499999:197500221:-	0.384768	0.011988
ENSG00000144566;SE:3:19951061-19970548:19970717-19975601:+	0.151151	0.0224775
ENSG00000144580;AL:2:218592707-218593528:218593842:218592707-218594169:218594896:+	-0.517642	0.0034965
ENSG00000144597;SE:3:15430007-15432087:15432223-15434348:+	-0.114579	0.0164835
ENSG00000144655;AF:3:39146722-39153438:39153575:39146722-39154497:39154562:-	0.0909871	0.0304695
ENSG00000144736;AF:3:72844423-72846215:72846363:72844423-72861869:72861914:-	-0.202669	0.0262238
ENSG00000144736;AF:3:72844423-72848198:72848480:72844423-72861869:72861914:-	-0.166478	0.0262238
ENSG00000145569;SE:5:14601244-14601351:14601442-14602183:+	-0.172387	0.032967
ENSG00000145817;SE:5:144165604-144169846:144169965-144170535:-	-0.158398	0.01998
ENSG00000145907;MX:5:151791062-151792045:151792201-151795479:151791062-151794159:151794249-151795479:+	0.14889	0.0499501
ENSG00000145907;SE:5:151791062-151792045:151792201-151795479:+	0.226095	0.01998
ENSG00000145919;AF:5:173608292-173609238:173609740:173608292-173616200:173616653:-	0.354633	0.0251748
ENSG00000145919;AF:5:173613255-173614703:173614852:173613255-173616200:173616659:-	-0.424753	0.0251748
ENSG00000145919;AL:5:173607521:173608292-173613131:173609568:173609670-173613131:-	-0.48011	0.0251748
ENSG00000145919;AL:5:173609357:173609434-173613131:173609568:173609670-173613131:-	-0.424753	0.0251748
ENSG00000145919;MX:5:173608292-173609238:173609434-173616200:173608292-173613131:173613255-173616200:-	0.162255	0.0251748
ENSG00000146457;AF:6:159726996:159727333-159736258:159727588:159727703-159736258:+	0.240524	0.021978
ENSG00000146457;AF:6:159726998:159727333-159736258:159727588:159727703-159736258:+	0.194697	0.021978
ENSG00000146476;SE:6:151452586-151454548:151454653-151458328:+	-0.145148	0.00899101
ENSG00000146731;AF:7:56059865:56060416-56060807:56060611:56060678-56060807:+	0.264467	0.025974
ENSG00000146733;A3:7:56032054-56033961:56031977-56033961:-	-0.128797	0.0292208
ENSG00000146733;A5:7:56034154-56051138:56034154-56051314:-	-0.244661	0.0292208
ENSG00000146842;SE:7:130175609-130178402:130178527-130181623:-	-0.175836	0.025974
ENSG00000146963;AF:7:139359908:139360322-139376062:139371412:139371463-139376062:+	0.118425	0.0172328
ENSG00000146963;SE:7:139360322-139374401:139374471-139376062:+	0.147013	0.0172328
ENSG00000147604;AF:8:73292797-73292882:73292922:73292797-73293599:73293898:-	0.101124	0.043956
ENSG00000147649;SE:8:97687605-97689038:97689103-97690952:+	-0.135403	0.02997
ENSG00000147649;SE:8:97691188-97706626:97706750-97713662:+	-0.114669	0.0374625
ENSG00000147679;AL:8:116770366-116771456:116771783:116770366-116779483:116779586:+	-0.182281	0.034965
ENSG00000147679;AL:8:116770366-116771456:116774690:116770366-116779483:116779586:+	-0.199876	0.034965
ENSG00000148154;A3:9:111914746-111922817:111914746-111922849:+	0.149144	0.034965
ENSG00000148158;AL:9:112864399-112866485:112866525:112864399-112868784:112874987:+	0.176981	0.0194805
ENSG00000148187;AL:9:122291840-122313227:122313330:122291840-122322540:122323092:+	0.344264	0.034965
ENSG00000148187;AL:9:122291840-122313227:122313330:122291840-122322540:122323461:+	0.314786	0.034965
ENSG00000148187;SE:9:122285287-122285780:122285946-122286039:+	-0.284325	0.034965
ENSG00000148187;SE:9:122285287-122286039:122286166-122291749:+	0.136238	0.034965
ENSG00000148297;A5:9:133346700-133347942:133346700-133348035:-	-0.582346	0.0494505
ENSG00000148450;SE:10:23110318-23119046:23119134-23119304:+	0.139601	0.040959
ENSG00000148773;SE:10:128113602-128114928:128116007-128116491:-	-0.134729	0.033966
ENSG00000149084;AF:11:43680558:43680987-43750911:43681283:43681357-43750911:+	-0.157732	0.044955
ENSG00000149187;A3:11:47472102-47472191:47468891-47472191:-	-0.164941	0.0362138
ENSG00000149187;A3:11:47478952-47482695:47478940-47482695:-	-0.122833	0.0393178
ENSG00000149187;A3:11:47484523-47486750:47484520-47486750:-	0.118146	0.0393178
ENSG00000149187;AF:11:47500932-47523600:47523647:47500932-47552992:47553117:-	0.406712	0.028971
ENSG00000149187;AL:11:47465933:47468891-47472191:47470316:47472102-47472191:-	0.136322	0.041847
ENSG00000149187;AL:11:47465933:47468891-47472191:47470329:47470555-47472191:-	0.127536	0.0463536
ENSG00000149187;AL:11:47468284:47468891-47472191:47470316:47472102-47472191:-	0.270299	0.0376623
ENSG00000149187;AL:11:47468284:47468891-47472191:47470329:47470555-47472191:-	0.238523	0.0416459
ENSG00000149187;AL:11:47468814:47468891-47472191:47470316:47472102-47472191:-	0.197252	0.0362138
ENSG00000149187;AL:11:47468814:47468891-47472191:47470329:47470555-47472191:-	0.193425	0.0362138
ENSG00000149547;AF:11:125569458:125569514-125572458:125569859:125569947-125572458:+	-0.217782	0.032967
ENSG00000149547;AF:11:125569458:125569573-125572458:125569859:125569947-125572458:+	-0.301311	0.03663
ENSG00000149547;AF:11:125569489:125569573-125572458:125569859:125569947-125572458:+	-0.33667	0.032967
ENSG00000150054;A5:10:28058603-28059516:28058603-28059650:-	0.270552	0.012987
ENSG00000150459;SE:13:21140995-21146805:21146927-21147186:+	-0.10611	0.030969
ENSG00000150779;SE:11:112085462-112085967:112086310-112086640:-	0.106344	0.044955
ENSG00000151012;SE:4:138180790-138182297:138182393-138183202:-	-0.126916	0.0254745
ENSG00000151012;SE:4:138183305-138185121:138185244-138214585:-	-0.126916	0.0254745
ENSG00000151239;SE:12:43802464-43804495:43804572-43806221:-	-0.170124	0.014985
ENSG00000151348;AF:11:44095549:44095852-44107683:44096197:44096321-44107683:+	0.20375	0.00599401
ENSG00000151348;AF:11:44095549:44095852-44107683:44096223:44096321-44107683:+	-0.210515	0.00599401
ENSG00000151348;AF:11:44095717:44095852-44107683:44096197:44096321-44107683:+	0.226923	0.046953
ENSG00000151458;SE:4:124678905-124710000:124711274-124712458:-	-0.123414	0.048951
ENSG00000151465;SE:10:12235123-12237144:12237266-12238457:+	-0.137027	0.026973
ENSG00000151893;SE:10:118691403-118693702:118693749-118695141:-	0.0781336	0.031968
ENSG00000152082;AF:2:130181737:130181797-130182627:130181928:130182452-130182627:+	-0.158501	0.0344655
ENSG00000152082;AF:2:130181737:130181797-130182627:130182257:130182452-130182627:+	-0.242951	0.0344655
ENSG00000152082;AF:2:130181737:130181797-130182627:130182415:130182452-130182627:+	-0.321236	0.0344655
ENSG00000152082;AL:2:130182775-130188125:130188262:130182775-130190469:130190713:+	0.321113	0.0344655
ENSG00000152102;A5:2:131082657-131093214:131082657-131093332:-	0.0669609	0.041958
ENSG00000152332;AF:1:162497251:162497296-162499955:162498085:162498268-162499955:+	-0.31947	0.0474525
ENSG00000152359;SE:5:75702810-75705704:75705787-75707737:-	-0.213828	0.0374625
ENSG00000152359;SE:5:75705787-75707737:75707875-75712854:-	-0.351613	0.0374625
ENSG00000152620;SE:5:36201161-36207170:36207265-36211844:-	-0.244859	0.0494505
ENSG00000152795;SE:4:82424883-82425563:82425667-82426037:-	0.250782	0.000999001
ENSG00000152904;AF:1:235327350:235327498-235335242:235329029:235329183-235335242:+	-0.483885	0.0134865
ENSG00000152904;AF:1:235328399:235328498-235335242:235328570:235328778-235335242:+	-0.146737	0.0415834
ENSG00000152904;AF:1:235328399:235328498-235335242:235329029:235329183-235335242:+	-0.514382	0
ENSG00000152904;AF:1:235328570:235328778-235335242:235329029:235329183-235335242:+	-0.410146	0.00674326
ENSG00000152952;AF:3:146124229-146160881:146161167:146124229-146163594:146163653:-	-0.188655	0.0384615
ENSG00000153037;AL:5:112864732-112867372:112867935:112864732-112891603:112893079:+	-0.305601	0.01332
ENSG00000153037;AL:5:112864732-112867404:112867724:112864732-112891603:112893079:+	-0.210103	0.043956
ENSG00000153037;AL:5:112864732-112867404:112867752:112864732-112891603:112893079:+	-0.178134	0.01332
ENSG00000153037;AL:5:112864732-112867404:112867771:112864732-112891603:112893079:+	-0.358801	0.01332
ENSG00000153037;AL:5:112864732-112867404:112869788:112864732-112891603:112893079:+	-0.279191	0.02997
ENSG00000153046;AF:6:4773041:4773178-4891713:4776435:4776807-4891713:+	-0.124282	0.0431235
ENSG00000153046;AF:6:4776435:4776807-4891713:4889992:4890126-4891713:+	0.13374	0.0431235
ENSG00000153046;AF:6:4836098:4836308-4891713:4889992:4890126-4891713:+	0.138645	0.0431235
ENSG00000153107;SE:2:111872712-111873308:111873408-111873613:-	-0.139902	0.041958
ENSG00000153179;RI:12:64610513:64610541-64610619:64610743:+	-0.162351	0.0499501
ENSG00000153904;AF:1:85358847-85404381:85404528:85358847-85464743:85465140:-	0.0937973	0.045954
ENSG00000154146;A3:11:124745729-124745962:124745729-124745965:+	0.183673	0.0384615
ENSG00000154734;AF:21:26842685-26842990:26843018:26842685-26843466:26843540:-	0.506111	0.017982
ENSG00000154734;AF:21:26842685-26843466:26843540:26842685-26843742:26843777:-	-0.573357	0.017982
ENSG00000155189;SE:8:6708887-6724870:6724939-6730711:+	-0.135641	0.024975
ENSG00000155380;AF:1:112929352-112935824:112935988:112929352-112955276:112956063:-	0.260005	0.0404595
ENSG00000155380;AF:1:112929352-112935824:112935988:112929352-112956035:112956353:-	0.12841	0.035964
ENSG00000155592;A3:16:25252046-25252946:25252035-25252946:-	0.195584	0.0254745
ENSG00000155970;SE:8:17064237-17069688:17069719-17077783:+	-0.211181	0.026973
ENSG00000156052;AF:9:77922345-78030515:78030604:77922345-78031100:78031458:-	0.0994083	0.0324675
ENSG00000156239;RI:21:28872191:28872739-28876312:28876491:-	-0.127939	0.045954
ENSG00000156239;SE:21:28878333-28879870:28879953-28882160:-	0.122385	0.045954
ENSG00000156273;AF:21:29298871:29298953-29321221:29300133:29300175-29321221:+	0.202539	0.014985
ENSG00000156273;AF:21:29299416:29299598-29321221:29300133:29300175-29321221:+	0.471063	0.014985
ENSG00000156273;AF:21:29299683:29299764-29321221:29300133:29300175-29321221:+	0.432833	0.014985
ENSG00000156273;AF:21:29300133:29300175-29321221:29300802:29300832-29321221:+	-0.422432	0.014985
ENSG00000156273;AF:21:29300133:29300175-29321221:29305203:29305322-29321221:+	-0.375161	0.00899101
ENSG00000156273;SE:21:29329693-29582312:29582351-29597570:+	-0.361773	0.014985
ENSG00000156374;A3:10:103347319-103347395:103347297-103347395:-	0.122525	0.041958
ENSG00000156642;A3:15:73563257-73570150:73563245-73570150:-	-0.097458	0.030969
ENSG00000156642;SE:15:73592137-73597022:73597369-73633125:-	-0.114373	0.030969
ENSG00000156735;SE:8:38177139-38192688:38192795-38207512:+	-0.106118	0.017982
ENSG00000157106;AF:16:18896956-18925679:18925750:18896956-18925950:18926454:-	0.24755	0.0224775
ENSG00000157107;SE:5:73006549-73015626:73015724-73017212:+	-0.195435	0.032967
ENSG00000157259;SE:7:92448877-92449092:92449213-92450701:+	0.110095	0.02997
ENSG00000157823;MX:15:89871546-89877306:89877424-89888521:89871546-89878265:89878300-89888521:-	0.168745	0.0454545
ENSG00000159199;A5:17:48892910-48893409:48892840-48893409:+	0.168366	0.0224775
ENSG00000159217;AL:17:49031973-49036550:49036933:49031973-49038168:49038438:+	-0.24466	0.036963
ENSG00000159461;AF:16:56414344-56424831:56424871:56414344-56424911:56424995:-	0.147988	0.0467033
ENSG00000159461;AF:16:56414344-56424831:56424871:56414344-56425073:56425538:-	0.138896	0.032967
ENSG00000159461;SE:16:56386022-56388758:56388853-56389185:-	0.100695	0.0467033
ENSG00000159461;SE:16:56386022-56389185:56389375-56401733:-	-0.141078	0.032967
ENSG00000159479;A3:1:43387647-43388310:43387629-43388310:-	-0.106692	0.0217283
ENSG00000159479;A3:1:43388489-43389759:43388428-43389759:-	0.106692	0.0217283
ENSG00000159873;AF:22:28772674:28773034-28773725:28773241:28773386-28773725:+	-0.112347	0.035964
ENSG00000160131;AF:X:151396515:151396647-151403631:151397204:151397361-151403631:+	0.234162	0.000999001
ENSG00000160201;MX:21:43095743-43100453:43100519-43104315:43095743-43101366:43101432-43104315:-	0.236597	0.0157343
ENSG00000160201;SE:21:43095743-43100453:43100519-43101366:-	0.286665	0.00899101
ENSG00000160710;AF:1:154602626-154607992:154608248:154602626-154627855:154627912:-	-0.620061	0.0292208
ENSG00000160710;AF:1:154602626-154627855:154627912:154602626-154627954:154627976:-	0.343181	0.0292208
ENSG00000160963;A3:7:101420099-101447684:101420099-101447690:+	0.33301	0.0314685
ENSG00000162377;AF:1:52692867-52697909:52698068:52692867-52698221:52698366:-	0.0816395	0.0354645
ENSG00000162378;SE:1:52802139-52805471:52805524-52813536:+	0.11823	0.022977
ENSG00000162616;SE:1:78005321-78013051:78013619-78016014:+	-0.218594	0.0024975
ENSG00000162642;AL:1:85249953:85252702-85258524:85257443:85257471-85258524:-	-0.303547	0.002997
ENSG00000162642;AL:1:85251968:85252702-85258524:85257443:85257471-85258524:-	-0.151746	0.00824176
ENSG00000162702;A3:1:200409723-200409946:200409719-200409946:-	0.0714491	0.0464535
ENSG00000162769;SE:1:212863869-212872678:212872818-212883371:+	0.180672	0.0364635
ENSG00000162769;SE:1:212885396-212887891:212888001-212888489:+	-0.0967952	0.0364635
ENSG00000162772;AL:1:212618234-212619046:212619266:212618234-212619358:212620772:+	-0.296578	0.0134865
ENSG00000162980;A5:2:151815199-151828131:151815199-151828389:-	-0.141905	0.014985
ENSG00000163002;SE:2:183133623-183151508:183151649-183157444:+	-0.156372	0.034965
ENSG00000163069;SE:4:52029863-52031852:52031961-52033431:-	0.169436	0.032967
ENSG00000163155;A5:1:151162100-151165079:151162100-151165747:-	-0.116841	0.0499501
ENSG00000163291;A3:4:78935283-78939040:78935176-78939040:-	-0.195583	0.031968
ENSG00000163291;SE:4:78930325-78935121:78935176-78939040:-	0.150613	0.031968
ENSG00000163430;A3:3:120450797-120450897:120450746-120450897:-	0.091609	0.043956
ENSG00000163444;SE:1:203016140-203017756:203017919-203018481:+	0.0684638	0.037962
ENSG00000163513;SE:3:30606977-30623199:30623273-30644747:+	0.277593	0.014985
ENSG00000163584;A3:3:170868201-170868298:170868134-170868298:-	0.146573	0.015984
ENSG00000163584;A3:3:170868390-170870159:170868387-170870159:-	0.180809	0.00799201
ENSG00000163597;AF:17:76557770:76557857-76561288:76558463:76558600-76561288:+	-0.197645	0.0134865
ENSG00000163597;SE:17:76557857-76558945:76559043-76561288:+	0.105837	0.044955
ENSG00000163605;AF:3:72996785:72997071-72998077:72997358:72997412-72998077:+	-0.217397	0.027972
ENSG00000163605;SE:3:73061060-73063673:73063747-73064003:+	-0.140258	0.033966
ENSG00000163714;SE:3:143023064-143023975:143024018-143027149:+	-0.151597	0.043956
ENSG00000163788;SE:3:43286675-43303098:43303792-43332169:+	-0.328407	0.0344655
ENSG00000163961;SE:3:196487578-196488607:196488683-196502873:-	-0.0800219	0.0404595
ENSG00000164045;SE:3:48177988-48180721:48180840-48182929:-	0.0771588	0.02997
ENSG00000164070;AF:4:127782322:127782657-127794077:127783549:127783680-127794077:+	0.0857568	0.047952
ENSG00000164099;SE:4:118283111-118294939:118295061-118295778:-	-0.223873	0.0484515
ENSG00000164163;SE:4:145121391-145121604:145121813-145123021:+	0.0996718	0.0434565
ENSG00000164168;A3:4:147631505-147632903:147631505-147632955:+	-0.14552	0.0144855
ENSG00000164251;A5:5:76819264-76832690:76819001-76832690:+	-0.150371	0.0354645
ENSG00000164338;AF:5:73565443:73565740-73567262:73565741:73565912-73567262:+	0.343636	0.0284715
ENSG00000164338;AF:5:73565443:73565740-73567262:73565754:73566186-73567262:+	0.50122	0.0284715
ENSG00000164338;AF:5:73565443:73565740-73567262:73565773:73565912-73567262:+	0.125359	0.0427073
ENSG00000164338;SE:5:73565912-73567262:73567434-73568235:+	-0.137464	0.0427073
ENSG00000164347;SE:5:74722561-74725640:74725755-74725941:-	-0.12467	0.027972
ENSG00000164347;SE:5:74726126-74730260:74730398-74733022:-	-0.12467	0.027972
ENSG00000164347;SE:5:74738417-74738502:74738642-74739989:-	-0.0900289	0.0393357
ENSG00000164347;SE:5:74763766-74765035:74765152-74766938:-	-0.202411	0.020979
ENSG00000164442;AF:6:139373952-139374132:139374213:139373952-139374264:139374362:-	0.323377	0.018315
ENSG00000164442;AF:6:139373952-139374132:139374213:139373952-139374413:139374620:-	0.155279	0.0424575
ENSG00000164442;AF:6:139373952-139374264:139374362:139373952-139374413:139374605:-	-0.388545	0.018315
ENSG00000164442;AF:6:139373952-139374264:139374362:139373952-139374413:139374620:-	-0.316268	0.018315
ENSG00000164603;SE:7:112915447-112935187:112935264-112939591:-	0.119219	0.038961
ENSG00000164758;SE:8:117528809-117530723:117530827-117539883:+	-0.151676	0.016983
ENSG00000164898;AF:7:139339457:139339506-139345501:139340450:139340619-139345501:+	0.238818	0.0104895
ENSG00000164919;AF:8:99892052-99893013:99893135:99892052-99893639:99893707:-	-0.295782	0.0458708
ENSG00000164919;AF:8:99892052-99893319:99893623:99892052-99893639:99893697:-	-0.281596	0.0486389
ENSG00000164919;AF:8:99892052-99893319:99893623:99892052-99893639:99893707:-	-0.287774	0.0458708
ENSG00000164919;AF:8:99892052-99893443:99893622:99892052-99893639:99893697:-	-0.344823	0.044289
ENSG00000164919;AF:8:99892052-99893443:99893622:99892052-99893639:99893707:-	-0.308456	0.044289
ENSG00000164919;AL:8:99873200:99873293-99878140:99874996:99875092-99878140:-	-0.150772	0.044289
ENSG00000164919;AL:8:99878149:99878265-99887490:99885992:99886382-99887490:-	-0.0994073	0.0458708
ENSG00000164919;AL:8:99878151:99878265-99887490:99885992:99886382-99887490:-	-0.281596	0.0486389
ENSG00000164924;AF:8:100948900-100951186:100951276:100948900-100951456:100951594:-	0.220203	0.041292
ENSG00000164924;AF:8:100948900-100951186:100951276:100948900-100952850:100952993:-	0.247127	0.030969
ENSG00000164924;AF:8:100948900-100951186:100951276:100948900-100953269:100953341:-	0.253689	0.030969
ENSG00000164933;SE:8:103403324-103404776:103404861-103407634:-	-0.172453	0.011988
ENSG00000165055;A5:7:128477173-128479158:128476875-128479158:+	0.170691	0.033966
ENSG00000165055;RI:7:128476729:128476875-128477082:128477173:+	0.136602	0.033966
ENSG00000165119;AF:9:83978452-83980153:83980250:83978452-83980503:83980616:-	-0.140477	0.034965
ENSG00000165175;AF:X:38801432:38801487-38804683:38803733:38804413-38804683:+	-0.301441	0.00799201
ENSG00000165175;SE:X:38801487-38802535:38804413-38804683:+	0.329238	0.00799201
ENSG00000165175;SE:X:38801487-38804310:38804413-38804683:+	0.190985	0.011322
ENSG00000165264;MX:9:32553944-32558910:32558954-32572881:32553944-32570960:32571052-32572881:-	0.0906153	0.0314685
ENSG00000165264;SE:9:32553944-32558910:32558954-32570960:-	-0.0747633	0.0314685
ENSG00000165264;SE:9:32558954-32570960:32571052-32572881:-	-0.154025	0.0134865
ENSG00000165304;SE:9:36573007-36581644:36581739-36589536:+	-0.191531	0.0274725
ENSG00000165338;AF:10:91409280:91409421-91425281:91410344:91410576-91425281:+	0.325504	0.032967
ENSG00000165476;SE:10:63599283-63599670:63599712-63610187:+	0.13645	0.0154845
ENSG00000165671;AF:5:177133925:177133952-177135087:177134173:177134245-177135087:+	-0.429511	0.0344655
ENSG00000165704;AL:X:134498684-134500030:134500668:134498684-134520482:134520513:+	-0.0863949	0.048951
ENSG00000165806;AF:10:113679183:113679349-113697494:113679877:113679978-113697494:+	0.315866	0.026973
ENSG00000165983;SE:10:16437047-16437357:16437490-16484337:+	-0.167538	0.03996
ENSG00000165983;SE:10:16437047-16484337:16484816-16486352:+	0.23663	0.03996
ENSG00000166068;AL:15:38324809-38325948:38326363:38324809-38339737:38339771:+	-0.367959	0.022977
ENSG00000166068;SE:15:38253217-38268174:38268237-38299373:+	0.303928	0.022977
ENSG00000166260;A3:17:54962915-54963306:54961312-54963306:-	-0.187683	0.0104895
ENSG00000166266;SE:11:108033911-108046270:108046369-108049890:+	-0.0839468	0.0294705
ENSG00000166266;SE:11:108046369-108049890:108050066-108052660:+	-0.0975206	0.0294705
ENSG00000166347;AF:18:74263477-74290888:74291041:74263477-74291747:74291935:-	-0.135434	0.021312
ENSG00000166347;AF:18:74263477-74290888:74291041:74263477-74291747:74291973:-	-0.199471	0.021312
ENSG00000166347;SE:18:74255775-74256830:74256853-74260915:-	0.125275	0.040959
ENSG00000166347;SE:18:74255775-74260915:74260944-74263349:-	-0.193438	0.021312
ENSG00000166441;A3:11:8683265-8683961:8683265-8684006:+	-0.127232	0.02997
ENSG00000166441;A3:11:8684081-8684686:8684081-8684718:+	0.159479	0.02997
ENSG00000166441;A3:11:8684081-8684686:8684081-8684823:+	0.106322	0.02997
ENSG00000166483;AF:11:9573681:9574509-9575888:9574687:9575375-9575888:+	0.111149	0.022977
ENSG00000166503;AF:15:83164075-83169222:83169231:83164075-83207331:83207450:-	-0.313817	0.020979
ENSG00000166710;A3:15:44711613-44715423:44711613-44715434:+	-0.141466	0.023976
ENSG00000166881;A5:12:57069306-57070674:57069306-57070820:-	-0.0973896	0.04329
ENSG00000166881;AF:12:57072912-57078619:57078763:57072912-57087951:57088063:-	-0.130683	0.0454545
ENSG00000166881;AF:12:57072912-57078619:57078769:57072912-57087951:57088063:-	-0.0954798	0.0454545
ENSG00000166881;SE:12:57063344-57064071:57064185-57064646:-	-0.098458	0.04329
ENSG00000166881;SE:12:57064739-57069234:57069306-57070820:-	0.233776	0.04329
ENSG00000167005;AF:16:56447989-56449170:56449259:56447989-56451087:56451351:-	-0.445443	0.0274725
ENSG00000167085;AF:17:49413291-49414742:49414802:49413291-49414835:49414858:-	-0.561778	0.021978
ENSG00000167193;A5:17:1423650-1436620:1423650-1436790:-	-0.111079	0.0184815
ENSG00000167193;AF:17:1437155-1455877:1456223:1437155-1462953:1463162:-	-0.131305	0.0184815
ENSG00000167193;AF:17:1437155-1455877:1456258:1437155-1462953:1463162:-	-0.191523	0.0184815
ENSG00000167397;A3:16:31093482-31094557:31093421-31094557:-	-0.196886	0.026973
ENSG00000167397;SE:16:31091342-31093312:31093482-31094557:-	-0.294991	0.0337163
ENSG00000167460;SE:19:16076172-16081913:16082046-16086423:+	-0.431973	0.0314685
ENSG00000167635;A5:19:36215196-36228748:36215155-36228748:+	-0.0814858	0.0444555
ENSG00000167635;SE:19:36215196-36218122:36218195-36228748:+	-0.0739435	0.0444555
ENSG00000168036;A3:3:41239354-41239660:41239354-41239813:+	-0.179004	0.0291473
ENSG00000168036;A5:3:41199742-41224021:41199622-41224021:+	-0.376712	0.030969
ENSG00000168036;AF:3:41198645:41198781-41224021:41199500:41199670-41224021:+	-0.675473	0.020646
ENSG00000168036;AF:3:41198645:41198781-41224021:41200110:41200381-41224021:+	-0.887654	0
ENSG00000168036;AF:3:41198679:41198781-41224021:41199389:41199670-41224021:+	0.624149	0.0154845
ENSG00000168036;AF:3:41198679:41198781-41224021:41199486:41199622-41224021:+	0.480514	0.0265449
ENSG00000168036;AF:3:41198679:41198781-41224021:41199486:41199670-41224021:+	0.771159	0
ENSG00000168036;AF:3:41198679:41198781-41224021:41199505:41199670-41224021:+	0.377624	0.0185814
ENSG00000168036;AF:3:41198679:41198781-41224021:41199538:41199670-41224021:+	0.361807	0.0265449
ENSG00000168036;AF:3:41198679:41198781-41224021:41199621:41199742-41224021:+	0.94344	0.0154845
ENSG00000168036;AF:3:41199389:41199670-41224021:41200110:41200381-41224021:+	-0.61348	0.0154845
ENSG00000168036;AF:3:41199486:41199622-41224021:41200110:41200381-41224021:+	-0.449773	0.030969
ENSG00000168036;AF:3:41199486:41199670-41224021:41200110:41200381-41224021:+	-0.750408	0.0185814
ENSG00000168036;AF:3:41199500:41199670-41224021:41200111:41200381-41224021:+	0.661565	0.0291473
ENSG00000168036;AF:3:41199505:41199670-41224021:41200110:41200381-41224021:+	-0.367192	0.0383426
ENSG00000168036;AF:3:41199538:41199670-41224021:41200110:41200381-41224021:+	-0.355681	0.0291473
ENSG00000168036;AF:3:41199621:41199742-41224021:41200110:41200381-41224021:+	-0.869302	0.0154845
ENSG00000168036;AF:3:41199636:41199670-41222334:41199713:41199807-41222334:+	-0.368946	0
ENSG00000168036;AF:3:41199636:41199670-41222334:41199736:41199807-41222334:+	0.166664	0.030969
ENSG00000168036;RI:3:41239134:41239354-41239660:41239900:+	-0.745829	0.0154845
ENSG00000168036;SE:3:41224753-41224954:41224991-41225103:+	-0.61788	0.020646
ENSG00000168061;AF:11:65040941:65041106-65043025:65041245:65041866-65043025:+	0.261316	0.017982
ENSG00000168078;A5:8:27828198-27833042:27828198-27833056:-	0.170761	0.0134865
ENSG00000168264;A5:1:234607852-234608447:234607852-234608495:-	-0.0860537	0.0412088
ENSG00000168264;AF:1:234607852-234608034:234608094:234607852-234608447:234609525:-	0.10585	0.02997
ENSG00000168275;AF:1:234373456:234373678-234374230:234373683:234373840-234374230:+	0.131488	0.00749251
ENSG00000168275;AF:1:234373468:234373678-234374230:234373683:234373840-234374230:+	0.208356	0.00699301
ENSG00000168438;AL:6:110228976-110229954:110232215:110228976-110253885:110254275:+	-0.152259	0.031968
ENSG00000168439;AF:11:64186204:64186270-64193078:64186303:64186521-64193078:+	0.456886	0.023976
ENSG00000168564;AF:4:183444591:183445069-183445535:183445176:183445291-183445535:+	-0.17784	0.046953
ENSG00000168564;AF:4:183444635:183445069-183445535:183445176:183445291-183445535:+	-0.178493	0.037962
ENSG00000168566;SE:6:7595101-7599673:7599680-7601336:+	0.156238	0.018981
ENSG00000168653;A5:1:39026402-39028723:39026398-39028723:+	-0.0405736	0.0494505
ENSG00000168701;A5:16:67228657-67228797:67228631-67228797:+	0.169655	0.041958
ENSG00000168944;SE:5:123418515-123422950:123423030-123423509:-	-0.278617	0.0454545
ENSG00000169018;AF:15:68277803:68278665-68289607:68289255:68289361-68289607:+	-0.222785	0.0014985
ENSG00000169045;AF:5:179623164-179623636:179623721:179623164-179634065:179634440:-	-0.205318	0.0388986
ENSG00000169045;AL:5:179617817:179617911-179620892:179618161:179618323-179620892:-	-0.159786	0.048497
ENSG00000169045;AL:5:179617817:179617911-179620892:179618205:179618323-179620892:-	-0.225327	0.029637
ENSG00000169045;AL:5:179618161:179618323-179620892:179619101:179619407-179620892:-	0.487975	0.029637
ENSG00000169045;AL:5:179618161:179618323-179620892:179619301:179619407-179620892:-	0.717203	0.029637
ENSG00000169045;AL:5:179618161:179618323-179620892:179619469:179620037-179620892:-	0.661695	0.029637
ENSG00000169045;AL:5:179618205:179618323-179620892:179619101:179619407-179620892:-	0.184775	0.048497
ENSG00000169045;AL:5:179618205:179618323-179620892:179619301:179619407-179620892:-	0.177856	0.048497
ENSG00000169045;SE:5:179616958-179617051:179617110-179617514:-	-0.217184	0.029637
ENSG00000169045;SE:5:179618323-179619269:179619360-179620892:-	-0.436622	0
ENSG00000169045;SE:5:179618323-179619269:179619407-179620892:-	-0.204103	0.031754
ENSG00000169490;AF:8:38995405-38995599:38995624:38995405-38996213:38996498:-	0.588983	0.0314685
ENSG00000169490;AF:8:38995405-38995599:38995624:38995405-38996213:38996533:-	0.340662	0.0314685
ENSG00000169490;AF:8:38995405-38995599:38995624:38995405-38996419:38996509:-	0.167919	0.0374625
ENSG00000169599;A5:2:69432005-69437271:69432005-69437361:-	-0.117332	0.037296
ENSG00000169599;AL:2:69396115:69396290-69406022:69400363:69400538-69406022:-	-0.293472	0.027972
ENSG00000169599;SE:2:69419604-69423582:69423717-69431902:-	-0.131637	0.037296
ENSG00000169607;RI:2:112755977:112756134-112756893:112757214:-	-0.228933	0.045954
ENSG00000169629;SE:2:112422659-112424240:112424307-112433382:-	-0.219717	0.0274725
ENSG00000169635;AF:22:21417404:21417560-21442759:21420636:21420757-21442759:+	-0.182166	0.011988
ENSG00000169756;AF:2:108534355:108534594-108659605:108588311:108588425-108659605:+	-0.258524	0.033966
ENSG00000169756;AF:2:108534456:108534594-108659605:108607161:108607255-108659605:+	0.687365	0
ENSG00000169981;A5:3:44648834-44650944:44648811-44650944:+	-0.265431	0.0499501
ENSG00000169981;AL:3:44651259-44652557:44652701:44651259-44658701:44660791:+	0.195993	0.0499501
ENSG00000169981;SE:3:44651259-44652557:44652701-44658701:+	0.129435	0.0499501
ENSG00000170017;AF:3:105366909:105367481-105520067:105513325:105513362-105520067:+	-0.148815	0.044955
ENSG00000170017;AF:3:105367343:105367481-105520067:105513325:105513362-105520067:+	-0.241622	0.044955
ENSG00000170222;A5:17:10705615-10706438:10705527-10706438:+	0.242666	0.012987
ENSG00000170248;AF:3:33798352:33798937-33812072:33811063:33811191-33812072:+	-0.14014	0.033966
ENSG00000170248;AF:3:33798630:33798937-33812072:33811063:33811191-33812072:+	0.199623	0.033966
ENSG00000170248;SE:3:33813628-33821955:33822082-33825187:+	-0.132699	0.0311355
ENSG00000170248;SE:3:33828969-33835254:33835318-33836044:+	0.172756	0.0212288
ENSG00000170248;SE:3:33838327-33841897:33842074-33844112:+	-0.205042	0.0212288
ENSG00000170312;A5:10:60778570-60780141:60778459-60780141:+	-0.182472	0.0104895
ENSG00000170312;AF:10:60778331:60778459-60780141:60778493:60778668-60780141:+	0.278857	0.0104895
ENSG00000170312;AF:10:60778365:60778459-60780141:60778496:60778570-60780141:+	-0.508216	0.0104895
ENSG00000170340;AF:2:62196113:62196355-62222212:62215518:62215615-62222212:+	-0.162867	0.015984
ENSG00000170558;AF:18:28147784-28159149:28159297:28147784-28176963:28177446:-	0.192928	0.002997
ENSG00000170606;RI:5:133101759:133101809-133101811:133101878:+	-0.0845153	0.0114885
ENSG00000170836;AL:17:60656841-60656932:60656964:60656841-60662995:60666280:+	0.263871	0.027972
ENSG00000171033;AF:8:78516355:78516468-78598358:78591231:78591283-78598358:+	-0.261748	0.00999001
ENSG00000171100;SE:X:150596570-150598592:150598686-150614589:+	-0.248417	0.032967
ENSG00000171109;AF:3:179347692:179347810-179348845:179348050:179348121-179348845:+	-0.454834	0.00799201
ENSG00000171109;AF:3:179347735:179347810-179348845:179348050:179348121-179348845:+	-0.257012	0.012987
ENSG00000171109;SE:3:179375341-179377042:179377168-179377344:+	-0.103122	0.035298
ENSG00000171490;AF:16:11850418-11851008:11851045:11850418-11851408:11851516:-	-0.218158	0.0454545
ENSG00000171490;AF:16:11850418-11851008:11851045:11850418-11851408:11851519:-	-0.491528	0.012987
ENSG00000171490;AF:16:11850418-11851008:11851045:11850418-11851408:11851544:-	-0.144138	0.030303
ENSG00000171490;AF:16:11850418-11851008:11851045:11850418-11851408:11851585:-	-0.19959	0.0227273
ENSG00000171497;A3:4:158715684-158717012:158715668-158717012:-	-0.0863414	0.0154845
ENSG00000171503;SE:4:158680607-158681571:158681614-158682195:+	0.396569	0.0124875
ENSG00000171720;SE:5:141625764-141626013:141626071-141626194:-	-0.121442	0.043956
ENSG00000171792;A3:12:2877282-2885263:2877282-2885283:+	0.206705	0.027972
ENSG00000172115;A5:7:25124127-25124996:25124127-25125200:-	-0.200519	0.001998
ENSG00000172115;SE:7:25124127-25124690:25124844-25125200:-	0.2298	0.001998
ENSG00000172167;A3:8:120461255-120463687:120461255-120463692:+	0.113103	0.035964
ENSG00000172292;SE:2:168765748-168766322:168766345-168769510:+	-0.0979794	0.034965
ENSG00000172315;A5:20:46687231-46689127:46687231-46689132:-	0.106526	0.02997
ENSG00000172340;AL:3:67360460:67360768-67400731:67374719:67375859-67400731:-	0.127984	0.0254745
ENSG00000172465;AF:X:103628704:103628793-103629494:103628974:103629025-103629494:+	0.138137	0.044955
ENSG00000172465;AF:X:103628704:103628793-103629494:103628999:103629025-103629494:+	0.158452	0.044955
ENSG00000172466;AF:18:35340733-35343744:35343932:35340733-35344360:35344456:-	0.169649	0.025974
ENSG00000172795;AL:5:112976986-112983974:112984651:112976986-112985835:112986010:+	-0.394256	0.0284715
ENSG00000172845;AF:2:173956232-173963761:173963835:173956232-173964405:173964553:-	0.153534	0.034965
ENSG00000172845;AF:2:173956232-173963761:173964219:173956232-173964405:173964553:-	0.170588	0.0454545
ENSG00000172845;SE:2:173956232-173963761:173963883-173964405:-	0.123614	0.0454545
ENSG00000172986;AL:3:72967719-72974977:72976926:72967719-72998077:72998138:+	-0.170571	0.0344655
ENSG00000173207;AF:1:154974653:154974912-154977987:154975531:154975624-154977987:+	-0.191133	0.0224775
ENSG00000173207;AF:1:154974683:154974804-154977987:154975531:154975624-154977987:+	-0.302112	0.0224775
ENSG00000173418;A3:20:20022480-20025669:20022480-20025677:+	0.215113	0.031968
ENSG00000173418;AF:20:20017348:20017449-20022456:20017801:20018200-20022456:+	0.315111	0.034632
ENSG00000173418;SE:20:20026919-20032508:20032653-20033102:+	-0.116642	0.034632
ENSG00000173436;MX:1:19597109-19597834:19597853-19622100:19597109-19600787:19600971-19622100:+	-0.36866	0.031968
ENSG00000173436;MX:1:19597109-19597834:19597853-19622100:19597109-19617258:19617336-19622100:+	-0.153816	0.031968
ENSG00000173436;SE:1:19597109-19597834:19597853-19622100:+	-0.209533	0.031968
ENSG00000173588;RI:12:94312914:94312929-94312931:94313017:-	0.246964	0.047952
ENSG00000173726;SE:1:235113910-235119339:235119406-235119818:-	0.110503	0.00649351
ENSG00000173852;AF:7:35018596-35037097:35037525:35018596-35037818:35038041:-	0.227463	0.0224775
ENSG00000173852;AF:7:35018596-35037818:35038041:35018596-35038172:35038271:-	-0.265865	0.0274725
ENSG00000174574;MX:1:38998311-39000972:39001106-39004045:38998311-39003347:39003418-39004045:+	0.347082	0.00499501
ENSG00000174695;AF:5:83057154-83061877:83061975:83057154-83077321:83077424:-	-0.294142	0.00499501
ENSG00000174695;SE:5:83057154-83061877:83061911-83077321:-	-0.293988	0.0224775
ENSG00000174738;AF:3:23945260:23945594-23954537:23946121:23946253-23954537:+	-0.170425	0.017982
ENSG00000174748;A3:3:23917173-23917837:23917173-23917973:+	-0.182904	0.014985
ENSG00000174780;SE:4:56478649-56483139:56483270-56484736:+	-0.207853	0.001998
ENSG00000174839;SE:3:57657735-57659118:57659180-57660760:-	-0.0941376	0.02997
ENSG00000174842;MX:1:92263732-92266419:92266492-92266700:92263732-92266540:92266593-92266700:-	0.255266	0.0464535
ENSG00000174842;SE:1:92263732-92264554:92264638-92266419:-	-0.172851	0.014985
ENSG00000174928;SE:3:155767669-155775701:155775848-155802532:-	-0.224796	0.031968
ENSG00000175305;A3:8:94881769-94882132:94881745-94882132:-	0.241699	0.01998
ENSG00000175305;A3:8:94893972-94894023:94893944-94894023:-	0.137542	0.03996
ENSG00000175595;A5:16:13932404-13934192:13932285-13934192:+	0.179097	0.0374625
ENSG00000175895;AF:8:95133804:95134030-95154031:95134076:95134331-95154031:+	-0.159679	0.0134865
ENSG00000176095;A5:3:49738422-49786354:49738422-49786480:-	-0.229633	0.00899101
ENSG00000176171;AL:10:131966455:131968569-131970638:131969650:131970011-131970638:-	-0.148624	0.012987
ENSG00000177410;AL:20:49279208-49280485:49281181:49279208-49289045:49289260:+	0.230385	0.0374625
ENSG00000177410;SE:20:49279208-49280485:49280570-49289045:+	0.114649	0.0374625
ENSG00000177410;SE:20:49280570-49280903:49280964-49289045:+	0.195221	0.0314685
ENSG00000177425;AF:12:79690391-79690556:79690581:79690391-79690872:79691097:-	0.355669	0.0024975
ENSG00000177885;AF:17:75393765-75393919:75394033:75393765-75405489:75405699:-	0.342138	0.0274725
ENSG00000177888;SE:1:197175115-197175931:197176014-197176564:-	0.153772	0.0334665
ENSG00000177917;A5:2:152719024-152720533:152717995-152720533:+	0.240254	0.00732601
ENSG00000177917;AF:2:152717893:152717995-152720533:152718919:152719024-152720533:+	-0.451677	0.001998
ENSG00000177917;SE:2:152720586-152732531:152732580-152734994:+	0.288426	0.001998
ENSG00000178127;A5:18:9124996-9126831:9124983-9126831:+	0.201652	0.00799201
ENSG00000178202;SE:11:108477711-108479301:108479495-108481180:-	-0.148544	0.044955
ENSG00000178952;SE:16:28845055-28845314:28845480-28845912:-	-0.051014	0.041958
ENSG00000179456;AF:1:244048939:244048993-244053788:244051283:244051444-244053788:+	0.0883276	0.0234765
ENSG00000180370;SE:3:196820567-196827196:196827333-196828319:+	-0.135659	0.016983
ENSG00000180694;SE:8:90625862-90631552:90631707-90645111:-	-0.152794	0.0164835
ENSG00000181315;SE:6:26638728-26643659:26643728-26658558:-	-0.195748	0.017982
ENSG00000181751;AF:5:103258702:103258896-103265908:103259036:103259186-103265908:+	-0.175705	0.0464535
ENSG00000182004;A5:1:203862222-203863663:203861743-203863663:+	0.373731	0.000832501
ENSG00000182004;AF:1:203861609:203861743-203863663:203861850:203861955-203863663:+	-0.548178	0
ENSG00000182004;SE:1:203861743-203862182:203862222-203863663:+	0.405376	0
ENSG00000182108;SE:16:10929559-10933844:10934004-10941569:-	0.0952561	0.0474525
ENSG00000182199;A3:12:57232292-57232425:57232292-57232483:+	0.20667	0
ENSG00000182199;A5:12:57230462-57230803:57230420-57230803:+	-0.327577	0.04329
ENSG00000182199;A5:12:57230660-57230803:57230462-57230803:+	0.407462	0.04329
ENSG00000182199;AF:12:57229684:57229811-57230803:57230360:57230462-57230803:+	0.390587	0
ENSG00000182199;AF:12:57229749:57229811-57230803:57230360:57230462-57230803:+	0.570115	0
ENSG00000182199;AF:12:57229759:57229811-57230803:57230328:57230420-57230803:+	-0.214661	0.04329
ENSG00000182287;AL:X:15825806:15827372-15845379:15831443:15831568-15845379:-	-0.152793	0.020979
ENSG00000182287;MX:X:15827372-15828192:15828200-15845379:15827372-15840497:15840591-15845379:-	0.394801	0.020979
ENSG00000182287;SE:X:15827372-15828192:15828200-15845379:-	0.197169	0.013986
ENSG00000182552;SE:4:183651131-183651218:183651327-183655881:-	-0.213057	0.0454545
ENSG00000182628;AF:17:59131367-59151769:59151801:59131367-59154956:59155177:-	0.345822	0.0284715
ENSG00000182628;AF:17:59131367-59151769:59151801:59131367-59155131:59155248:-	0.185017	0.031635
ENSG00000182628;AL:17:59111956:59112345-59131281:59119387:59119495-59131281:-	-0.185017	0.031635
ENSG00000182768;A3:15:90266398-90271188:90266398-90275447:+	-0.1756	0.0374625
ENSG00000182768;AL:15:90266398-90271188:90273231:90266398-90275447:90275778:+	-0.0721883	0.0374625
ENSG00000182827;SE:1:226154833-226159184:226159358-226161531:-	-0.0758744	0.027972
ENSG00000183576;AF:14:99465813-99478739:99478769:99465813-99480728:99480860:-	-0.261591	0.03996
ENSG00000184203;MX:3:195519185-195523692:195523786-195529794:195519185-195524819:195524896-195529794:-	0.179348	0.00899101
ENSG00000184203;SE:3:195523786-195524819:195524896-195529794:-	-0.194679	0.00899101
ENSG00000184227;A3:14:73541695-73543050:73541695-73543128:+	-0.240311	0.0434565
ENSG00000184349;SE:5:107381376-107387235:107387315-107387706:-	-0.217167	0.0344655
ENSG00000184575;A5:12:64425182-64425338:64425138-64425338:+	-0.146454	0.02997
ENSG00000184986;AF:14:105527105:105527438-105528722:105528624:105528661-105528722:+	0.345708	0.0499501
ENSG00000185088;SE:15:63156521-63156787:63156973-63157400:-	-0.194553	0.0494505
ENSG00000185238;SE:11:20389826-20392211:20392260-20392897:+	-0.129104	0.031968
ENSG00000185591;AF:12:53380194:53380298-53381659:53380639:53380684-53381659:+	0.113587	0.0344655
ENSG00000185722;A3:17:4182352-4183398:4182349-4183398:-	0.141953	0.016983
ENSG00000185722;SE:17:4217118-4235772:4235890-4242256:-	-0.151481	0.016983
ENSG00000186687;SE:5:131180167-131182229:131182299-131199531:+	0.276325	0.00949051
ENSG00000186687;SE:5:131182299-131187028:131187109-131199531:+	-0.257369	0.00949051
ENSG00000186787;AL:X:57118551:57118765-57120405:57119682:57120101-57120405:-	0.281574	0.0464535
ENSG00000187109;AF:12:76060279-76067371:76067394:76060279-76084567:76084731:-	-0.562711	0
ENSG00000187109;AF:12:76074239-76083833:76084094:76074239-76084567:76084684:-	-0.326769	0.0174825
ENSG00000187109;AF:12:76074239-76083833:76084094:76074239-76084567:76084685:-	0.279336	0.0262238
ENSG00000187109;SE:12:76056161-76059777:76059878-76060138:-	0.578817	0
ENSG00000187325;RI:X:78137749:78137883-78137962:78138098:-	0.149022	0.00999001
ENSG00000187735;AL:8:53966552:53968112-53970392:53970288:53970293-53970392:-	-0.179674	0.044955
ENSG00000187735;AL:8:53966556:53968112-53970392:53970288:53970293-53970392:-	-0.21441	0.026973
ENSG00000189266;A3:1:23959998-23960929:23959998-23960933:+	-0.11813	0.025974
ENSG00000189308;AF:4:82984876-83010484:83010709:82984876-83012792:83012887:-	-0.336516	0.0408163
ENSG00000189308;AF:4:82984876-83010484:83010710:82984876-83010747:83010823:-	0.267256	0.0263736
ENSG00000189308;AF:4:82984876-83010484:83010731:82984876-83010747:83010823:-	0.451796	0.0263736
ENSG00000189308;AF:4:82984876-83010484:83010731:82984876-83012792:83012926:-	0.286642	0.0263736
ENSG00000189308;AF:4:82984876-83010484:83010829:82984876-83012792:83012887:-	-0.366464	0.0263736
ENSG00000189308;AF:4:82984876-83010747:83010823:82984876-83012792:83012887:-	-0.440188	0.021978
ENSG00000189308;AF:4:82984876-83010747:83010823:82984876-83012792:83012926:-	-0.203744	0.0408163
ENSG00000196072;A3:10:100286332-100286605:100286213-100286605:-	0.106612	0.0434565
ENSG00000196305;A5:9:92289426-92293441:92289426-92293611:-	-0.0724947	0.037296
ENSG00000196305;RI:9:92210345:92210871-92210873:92210889:-	0.113591	0.031968
ENSG00000196305;SE:9:92229126-92240643:92240691-92240856:-	0.0812873	0.032967
ENSG00000196352;MX:1:207339417-207340391:207340508-207359546:207339417-207347447:207347561-207359546:+	-0.400704	0.0108225
ENSG00000196352;MX:1:207339417-207347447:207347561-207359546:207339417-207354007:207354099-207359546:+	0.665502	0.00649351
ENSG00000196352;SE:1:207339417-207347447:207347561-207359546:+	0.291513	0.0108225
ENSG00000196396;SE:20:50510590-50561363:50561453-50564969:+	0.0893708	0.041958
ENSG00000196419;A3:22:41628230-41636113:41628230-41636236:+	-0.107408	0.020979
ENSG00000196419;AF:22:41621119:41621345-41621990:41621461:41621591-41621990:+	-0.0726827	0.034965
ENSG00000196419;AF:22:41621285:41621345-41621990:41621461:41621591-41621990:+	0.0742548	0.0367133
ENSG00000196419;AF:22:41621295:41621345-41621990:41621461:41621591-41621990:+	0.103737	0.0254745
ENSG00000196459;SE:X:13719982-13734044:13734185-13734525:-	0.153764	0.047952
ENSG00000196505;SE:1:117870616-117877776:117877841-117878009:-	0.104279	0.0374625
ENSG00000196505;SE:1:117912683-117913420:117913499-117918597:-	0.113387	0.031968
ENSG00000196696;SE:16:69976732-69976811:69978003-69978077:-	-0.33724	0.03663
ENSG00000196696;SE:16:69978112-69978222:69978282-69982350:-	0.33724	0.03663
ENSG00000196696;SE:16:69986509-69989956:69990208-69990597:-	-0.33724	0.03663
ENSG00000196715;SE:7:65873565-65948671:65948780-65954074:+	-0.11992	0.0294705
ENSG00000196756;AF:20:38426503-38427680:38429330:38426503-38431041:38431066:-	-0.244517	0.032967
ENSG00000196756;SE:20:38421098-38422092:38422241-38426419:-	0.166619	0.0467033
ENSG00000196776;AF:3:108080344-108090863:108091014:108080344-108091737:108091862:-	-0.158022	0.02997
ENSG00000196776;SE:3:108047292-108049619:108049651-108050578:-	-0.163584	0.02997
ENSG00000196776;SE:3:108047292-108050578:108050602-108051939:-	0.110319	0.0499501
ENSG00000196793;SE:10:43558171-43567899:43568021-43574540:-	0.261318	0.0344655
ENSG00000197045;A5:14:54481458-54482122:54481458-54482153:-	0.130401	0.031968
ENSG00000197045;SE:14:54481458-54482153:54482202-54483671:-	-0.129198	0.033966
ENSG00000197063;AF:17:81923214-81923353:81923532:81923214-81927528:81927714:-	0.181687	0.01998
ENSG00000197498;A3:6:110985138-110988988:110985138-110989028:+	0.193816	0.00999001
ENSG00000197498;SE:6:110985138-110988988:110989065-110991747:+	0.232938	0.00999001
ENSG00000197860;AF:5:65720829-65721917:65722130:65720829-65722757:65723035:-	-0.12883	0.0184815
ENSG00000197885;SE:3:23910921-23911329:23911446-23916784:-	-0.422334	0.023976
ENSG00000197885;SE:3:23910921-23911329:23911450-23916784:-	-0.204474	0.0314685
ENSG00000198146;SE:15:34983490-34987557:34987673-34988116:-	-0.130624	0.018981
ENSG00000198176;AF:13:113584733:113584888-113585774:113585333:113585427-113585774:+	-0.316527	0.020979
ENSG00000198176;AF:13:113584741:113584888-113585774:113585333:113585427-113585774:+	-0.177302	0.0314685
ENSG00000198242;AF:17:28719393:28720030-28720707:28720079:28720213-28720707:+	-0.259101	0.014985
ENSG00000198242;AF:17:28719393:28720030-28720707:28720244:28720430-28720707:+	-0.153168	0.038961
ENSG00000198242;AF:17:28719991:28720030-28720707:28720079:28720213-28720707:+	-0.112882	0.038961
ENSG00000198242;AF:17:28719991:28720030-28720707:28720299:28720328-28720707:+	0.0588385	0.0413872
ENSG00000198242;AF:17:28720079:28720213-28720707:28720244:28720430-28720707:+	0.114023	0.0413872
ENSG00000198242;AF:17:28720079:28720213-28720707:28720299:28720328-28720707:+	0.0748582	0.038961
ENSG00000198242;SE:17:28720328-28720414:28720430-28720707:+	-0.0886623	0.038961
ENSG00000198730;SE:11:10760321-10761947:10762054-10763431:+	-0.108877	0.0214785
ENSG00000198755;A5:6:35469285-35469381:35469027-35469381:+	0.0635416	0.04329
ENSG00000198755;RI:6:35468420:35468439-35468799:35468873:+	-0.246148	0.0124875
ENSG00000198755;RI:6:35468947:35469285-35469381:35469529:+	-0.0940521	0.04329
ENSG00000198791;AL:8:17230568:17230848-17234716:17231570:17232537-17234716:-	0.135462	0.03996
ENSG00000198791;SE:8:17243185-17243442:17243545-17245036:-	0.1517	0.03996
ENSG00000198818;SE:6:166330247-166331385:166331407-166342419:-	0.205928	0.00899101
ENSG00000198839;A3:7:112206807-112286873:112206807-112286877:+	0.178018	0.0194805
ENSG00000198839;SE:7:112287074-112295869:112295957-112296229:+	-0.104116	0.0472028
ENSG00000198898;AF:7:116862603:116862650-116888127:116886064:116886102-116888127:+	0.523935	0.0134865
ENSG00000198898;AL:7:116904383-116906263:116906736:116904383-116910213:116910294:+	-0.637191	0.0134865
ENSG00000198898;SE:7:116904383-116906263:116906342-116910213:+	-0.133408	0.0224775
ENSG00000198915;AF:10:43206122-43229637:43229739:43206122-43266845:43266919:-	-0.3762	0.014985
ENSG00000198951;A3:22:42070373-42070763:42070366-42070763:-	-0.149521	0.03996
ENSG00000203760;A3:6:126340399-126346205:126340399-126346245:+	0.122095	0.035964
ENSG00000204272;A5:X:56729589-56732063:56729483-56732063:+	-0.122532	0.032967
ENSG00000204272;SE:X:56729589-56732063:56732199-56817320:+	-0.145909	0.032967
ENSG00000204370;A5:11:112089011-112094805:112089004-112094805:+	-0.235845	0.0137363
ENSG00000204370;SE:11:112087973-112088867:112089004-112094805:+	0.821644	0.00549451
ENSG00000204628;AF:5:181242345-181242554:181243370:181242345-181248009:181248096:-	0.34622	0.0327672
ENSG00000204628;AF:5:181242345-181243680:181243904:181242345-181248009:181248096:-	0.420113	0.0358392
ENSG00000204628;AF:5:181242345-181243692:181243742:181242345-181248009:181248096:-	0.337347	0.0341325
ENSG00000204628;AF:5:181242345-181243692:181243893:181242345-181248009:181248096:-	0.424274	0.0358392
ENSG00000204628;AF:5:181242345-181243692:181243903:181242345-181248009:181248096:-	0.246122	0.0327672
ENSG00000204628;AF:5:181242345-181243692:181243914:181242345-181248009:181248096:-	0.439275	0.0327672
ENSG00000204628;AF:5:181242345-181243692:181243947:181242345-181248009:181248096:-	0.204996	0.0327672
ENSG00000204628;AF:5:181242345-181243692:181244209:181242345-181248009:181248096:-	0.289939	0.04551
ENSG00000204628;AF:5:181242345-181247124:181247576:181242345-181248009:181248096:-	0.367671	0.0327672
ENSG00000205060;SE:7:134302110-134304805:134304854-134306672:-	-0.174416	0.00549451
ENSG00000205323;SE:12:55800629-55800854:55800900-55803629:-	-0.114714	0.0104895
ENSG00000205542;AF:X:12975108:12975168-12976246:12975658:12975731-12976246:+	-0.0814037	0.042957
ENSG00000213401;SE:X:152733859-152735148:152735253-152736087:+	0.199545	0.0454545
ENSG00000213585;A3:5:133993018-134004647:133993015-134004647:-	0.098275	0.03996
ENSG00000213923;A3:22:38297155-38298786:38296686-38298786:-	-0.155527	0.02997
ENSG00000213923;AF:22:38314169-38317160:38317411:38314169-38317986:38318084:-	0.18104	0.02997
ENSG00000214078;AF:20:35632923-35653528:35653677:35632923-35664760:35664876:-	0.2997	0.0404595
ENSG00000214078;AF:20:35632923-35653528:35653677:35632923-35664760:35664932:-	0.596366	0.044955
ENSG00000214078;AF:20:35632923-35653528:35653677:35632923-35664802:35664883:-	0.576404	0.0404595
ENSG00000214113;AF:6:5109491-5132718:5132894:5109491-5260648:5260742:-	-0.70429	0.00999001
ENSG00000214174;RI:17:64972754:64972927-64973242:64973517:-	-0.253819	0.0254745
ENSG00000214174;SE:17:64968381-64969315:64969425-64972534:-	0.243037	0.0254745
ENSG00000214194;A5:7:113118161-113118440:113118161-113118528:-	0.123032	0.0104895
ENSG00000214517;A3:11:74239256-74246034:74239256-74246076:+	0.113925	0.044955
ENSG00000215114;SE:8:58416953-58430519:58430669-58433160:+	-0.174155	0.0374625
ENSG00000215472;SE:18:49490927-49491405:49491445-49491532:-	0.359486	0.00699301
ENSG00000221823;AF:2:68217131-68250991:68251148:68217131-68256056:68256237:-	-0.183721	0.0232268
ENSG00000221823;AF:2:68217131-68252125:68252531:68217131-68256056:68256237:-	-0.138892	0.0164835
ENSG00000222011;A5:7:102749417-102751692:102749043-102751692:+	-0.367733	0.034965
ENSG00000222011;A5:7:102749658-102751692:102749043-102751692:+	-0.332611	0.034965
ENSG00000222011;AF:7:102748978:102749043-102751692:102749208:102749658-102751692:+	0.412517	0.034965
ENSG00000222011;AL:7:102777348-102779717:102779810:102777348-102787335:102787370:+	-0.332611	0.034965
ENSG00000225830;AF:10:49532978-49538962:49539026:49532978-49539432:49539538:-	-0.449038	0.013986
ENSG00000225830;AF:10:49532978-49538962:49539040:49532978-49539432:49539538:-	-0.429464	0.013986
ENSG00000232956;MX:7:44984046-44984357:44984426-44986525:44984046-44986021:44986097-44986525:-	0.277086	0.0044955
ENSG00000232956;SE:7:44984046-44984357:44984426-44986021:-	0.118545	0.044955
ENSG00000232956;SE:7:44984426-44985882:44986097-44986525:-	-0.139881	0.044955
ENSG00000232956;SE:7:44984426-44986021:44986097-44986525:-	-0.0853712	0.044955
ENSG00000234127;A3:6:30199264-30201035:30198990-30201035:-	0.448646	0.023976
ENSG00000235162;A3:12:105366696-105367472:105366696-105367477:+	-0.155157	0.016983
ENSG00000237238;SE:9:63374505-63374872:63374969-63375613:-	-0.245515	0.033966
ENSG00000237289;A3:15:43595469-43595856:43595469-43595900:+	-0.240589	0.011988
ENSG00000237289;SE:15:43594367-43594879:43595170-43595374:+	-0.505081	0.011988
ENSG00000237289;SE:15:43594367-43594972:43595170-43595374:+	-0.254807	0.011988
ENSG00000237854;AF:17:68101908:68101961-68114422:68102943:68103058-68114422:+	0.141828	0.01998
ENSG00000239789;AF:7:55951819:55951930-55953179:55951963:55952276-55953179:+	0.123764	0.026973
ENSG00000241127;A3:7:39570627-39572277:39570627-39572354:+	-0.195088	0.0344655
ENSG00000241468;SE:7:99459263-99460086:99460193-99466111:-	-0.248276	0.01998
ENSG00000241553;A5:3:9793174-9797659:9793124-9797659:+	0.151665	0.0499501
ENSG00000241553;A5:3:9793181-9797659:9793174-9797659:+	-0.192059	0.0499501
ENSG00000243927;AF:21:34073224:34073268-34102835:34073549:34073745-34102835:+	-0.334068	0.015984
ENSG00000244486;A3:22:20429355-20429536:20429340-20429536:-	-0.160723	0.023976
ENSG00000248098;A3:19:41422770-41422923:41422770-41422998:+	0.160057	0.043956
ENSG00000248098;A5:19:41411009-41414049:41410816-41414049:+	0.502594	0.02997
ENSG00000248098;RI:19:41410637:41410816-41410923:41411009:+	0.170602	0.043956
ENSG00000253293;AF:7:27172173-27173349:27174306:27172173-27179646:27180261:-	-0.224598	0.0404595
ENSG00000253716;AL:8:143280828:143280997-143281482:143281070:143281384-143281482:-	-0.283926	0.036963
ENSG00000253729;SE:8:47779093-47782162:47782254-47782378:-	-0.13524	0.017982
ENSG00000255135;A5:11:76441639-76444205:76441639-76444278:-	0.290779	0.024975
ENSG00000255529;A3:15:57706955-57708714:57706955-57709185:+	-0.228079	0.01665
ENSG00000255529;A5:15:57707145-57708714:57706955-57708714:+	0.25972	0.01665
ENSG00000255529;A5:15:57707210-57708714:57707145-57708714:+	-0.315338	0.01665
ENSG00000257093;A3:7:141666425-141674067:141666386-141674067:-	-0.107092	0.042957
ENSG00000257093;AF:7:141686658-141701556:141701615:141686658-141701886:141702153:-	0.107092	0.042957
ENSG00000257103;MX:19:34196763-34208929:34209051-34215596:34196763-34215124:34215300-34215596:+	-0.10466	0.0424575
ENSG00000257103;SE:19:34196763-34208929:34209051-34215124:+	-0.184415	0.0262238
ENSG00000257103;SE:19:34209051-34215124:34215300-34215596:+	-0.121472	0.0262238
ENSG00000257285;AL:14:22933692-22954331:22954692:22933692-22955130:22955562:+	0.370195	0.00649351
ENSG00000257727;A5:12:56315242-56315821:56315242-56315907:-	-0.142264	0.032967
ENSG00000257727;SE:12:56314966-56315130:56315242-56315821:-	-0.170094	0.032967
ENSG00000258465;MX:1:160244034-160263265:160263462-160279801:160244034-160278131:160278191-160279801:-	0.301913	0.032967
ENSG00000260027;AF:17:48608095-48610519:48611020:48608095-48633514:48633572:-	-0.217521	0.028971
ENSG00000265590;SE:21:32582415-32602272:32602367-32603161:-	0.214639	0.00949051
ENSG00000266412;SE:10:46016694-46027432:46027528-46030526:-	0.118343	0.047952
ENSG00000267321;SE:17:35568501-35573580:35573723-35573877:+	0.176064	0.044955
ENSG00000269893;A5:4:118279137-118279389:118278792-118279389:+	0.285829	0.003996
ENSG00000269893;SE:4:118278792-118278944:118279137-118279389:+	0.121891	0.036963
ENSG00000274253;AF:15:22757959:22757994-22758819:22758493:22758525-22758819:+	0.255663	0.036963
ENSG00000275895;MX:21:6487412-6492131:6492197-6495993:6487412-6493044:6493110-6495993:-	-0.134146	0.026973
ENSG00000275895;SE:21:6487412-6492131:6492197-6493044:-	-0.626166	0.00599401
ENSG00000276550;SE:15:22577555-22579348:22579477-22579584:+	-0.186084	0.0394605
ENSG00000276997;AL:1:222486060:222486121-222504366:222501338:222501533-222504366:-	0.431971	0.020979
ENSG00000277161;A5:17:36535601-36537094:36535592-36537094:+	-0.216058	0.0464535
ENSG00000277161;AF:17:36535020:36535054-36537094:36535555:36535601-36537094:+	0.262477	0.0464535
ENSG00000277586;RI:8:24954181:24954220-24954222:24954305:-	-0.168957	0.00749251
ENSG00000280987;SE:5:139279129-139307239:139308327-139314675:+	-0.264238	0.017982
ENSG00000284024;SE:10:14840157-14842134:14842846-14843371:+	-0.143426	0.0174825

## Sheet: BE3-R33A
Supplementary Data 11: DAS events of BE3-R33A-transfected samples compared with nCas9 samples
DAS events	ΔPSI	P-value
ENSG00000005100;SE:17:5462546-5463529:5463689-5468571:-	-0.169183	0.021978
ENSG00000005486;SE:7:75879260-75881365:75881486-75881829:+	0.1176	0.0464535
ENSG00000008130;SE:1:1753649-1754051:1754208-1754284:-	-0.138264	0.048951
ENSG00000009307;AF:1:114750207-114757925:114757969:114750207-114758576:114758676:-	-0.181183	0.011655
ENSG00000009307;AF:1:114750207-114757925:114757983:114750207-114758576:114758676:-	-0.115698	0.0174825
ENSG00000009307;AF:1:114750207-114757925:114757987:114750207-114758576:114758676:-	-0.216643	0.011655
ENSG00000009307;AF:1:114750207-114757925:114758003:114750207-114758576:114758676:-	-0.387376	0.00749251
ENSG00000009307;AF:1:114750207-114757925:114758027:114750207-114758576:114758676:-	-0.328107	0.00749251
ENSG00000009307;AL:1:114739753:114739890-114749821:114748317:114748418-114749821:-	0.294982	0.00749251
ENSG00000009307;AL:1:114739870:114739922-114749821:114748317:114748418-114749821:-	0.202544	0.036963
ENSG00000009307;SE:1:114738072-114739692:114739890-114757925:-	-0.0813502	0.02886
ENSG00000009307;SE:1:114738072-114749821:114750207-114757925:-	-0.252484	0
ENSG00000009307;SE:1:114739890-114749821:114750207-114757925:-	-0.0898812	0.0174825
ENSG00000016864;A5:3:52700496-52705447:52700496-52705699:-	0.270263	0.0194805
ENSG00000016864;AF:3:52700496-52703504:52703619:52700496-52705699:52705781:-	0.400804	0.0194805
ENSG00000018408;AF:3:149527969-149540216:149540266:149527969-149541015:149541060:-	0.451674	0.024975
ENSG00000021776;A5:15:34904505-34906519:34904505-34906545:-	0.101005	0.0284715
ENSG00000021776;RI:15:34873828:34873999-34874677:34874864:-	0.101005	0.0284715
ENSG00000024526;A5:1:68481612-68482046:68481612-68482641:-	-0.181874	0.020979
ENSG00000024526;SE:1:68481612-68482046:68482897-68483950:-	-0.144044	0.020979
ENSG00000024526;SE:1:68482897-68483273:68483305-68483950:-	0.181874	0.020979
ENSG00000036549;AF:1:77641655-77682585:77682658:77641655-77683262:77683419:-	-0.138369	0.035964
ENSG00000036549;SE:1:77584655-77631850:77633405-77639449:-	-0.138369	0.035964
ENSG00000042286;A3:10:70124100-70132734:70124097-70132734:-	-0.435464	0.0124875
ENSG00000054148;A3:9:136850137-136850503:136850137-136850506:+	-0.207277	0.044955
ENSG00000059758;AF:12:96334865-96399345:96399404:96334865-96399986:96400480:-	0.306221	0.0494505
ENSG00000064726;SE:15:83020762-83028616:83028728-83030136:-	0.122757	0.0157343
ENSG00000064726;SE:15:83041925-83050073:83050178-83056389:-	-0.11683	0.0157343
ENSG00000066279;SE:1:197096164-197100431:197105185-197117789:-	-0.192982	0.00649351
ENSG00000068078;SE:4:1802025-1802914:1803064-1803692:+	0.236252	0.0384615
ENSG00000070087;AF:3:149968550-149970354:149970401:149968550-149971153:149971213:-	0.524253	0.0134865
ENSG00000071127;A5:4:10103986-10106429:10103986-10106467:-	-0.666667	0.0499501
ENSG00000071243;SE:7:120955624-120964742:120964838-120966626:+	-0.0705066	0.043956
ENSG00000073008;SE:19:44657910-44658742:44658765-44661292:+	0.175655	0.0124875
ENSG00000073008;SE:19:44657910-44658742:44658900-44661292:+	0.131169	0.0124875
ENSG00000074266;SE:11:86268561-86270083:86270157-86276980:+	0.0960433	0.0204795
ENSG00000075292;SE:2:71331875-71348753:71350271-71355719:+	-0.243394	0.035964
ENSG00000075785;A5:3:128806590-128807543:128806449-128807543:+	-0.112652	0.047952
ENSG00000077097;A3:3:25645470-25664229:25645455-25664229:-	-0.0811504	0.0412088
ENSG00000077097;SE:3:25615586-25618418:25618509-25618654:-	-0.0723092	0.0412088
ENSG00000078061;A5:X:47563067-47563226:47563063-47563226:+	0.109658	0.040959
ENSG00000078140;A5:4:39698390-39737420:39698302-39737420:+	-0.134408	0.0424575
ENSG00000080345;A5:2:151410033-151410414:151409939-151410414:+	0.0998077	0.0312188
ENSG00000080345;A5:2:151410527-151411260:151410033-151411260:+	-0.33846	0.0024975
ENSG00000080345;SE:2:151410033-151410414:151410527-151411260:+	-0.208188	0.0124875
ENSG00000080345;SE:2:151468146-151468474:151468551-151468641:+	-0.0778022	0.0312188
ENSG00000080824;SE:14:102085431-102085965:102086124-102086217:-	0.204891	0.020979
ENSG00000081154;A3:3:101574279-101579790:101574279-101579842:+	-0.171605	0.01998
ENSG00000082213;A3:5:31535893-31538260:31535893-31538481:+	-0.225979	0.0472028
ENSG00000082213;A3:5:31535893-31538260:31535893-31538484:+	-0.167906	0.0472028
ENSG00000083535;SE:13:72782349-72783423:72783721-72792447:+	-0.0903756	0.024975
ENSG00000083535;SE:13:72827118-72827733:72827914-72835243:+	-0.0691858	0.024975
ENSG00000085733;SE:11:70420510-70421470:70421580-70422940:+	-0.123319	0.0424575
ENSG00000086200;AF:5:62413382:62413443-62437274:62418884:62419127-62437274:+	-0.416581	0.0494505
ENSG00000087206;AF:5:176982623-177006650:177006751:176982623-177022464:177022602:-	-0.207768	0.035964
ENSG00000087206;SE:5:176958154-176968555:176969291-176969601:-	-0.269446	0.023976
ENSG00000087206;SE:5:176958154-176969053:176969291-176969601:-	-0.20709	0.035964
ENSG00000088247;AF:19:6422436-6424138:6424277:6422436-6424453:6424775:-	-0.436931	0.0164835
ENSG00000088247;AF:19:6422436-6424217:6424327:6422436-6424453:6424775:-	-0.323217	0.021978
ENSG00000089123;SE:20:13587370-13623446:13623514-13625185:-	0.164606	0.045954
ENSG00000089248;SE:12:112013609-112019756:112019894-112022150:+	-0.125461	0.02997
ENSG00000089351;AF:19:34999387:34999436-35009119:35000323:35000486-35009119:+	-0.392849	0.044955
ENSG00000089351;AF:19:34999387:34999436-35009119:35001140:35001244-35009119:+	-0.375503	0.044955
ENSG00000092199;AF:14:21234229-21262601:21262677:21234229-21269298:21269423:-	0.272235	0.031302
ENSG00000092199;AF:14:21234229-21262601:21262677:21234229-21269298:21269425:-	0.199038	0.031302
ENSG00000092199;AF:14:21234229-21262601:21262677:21234229-21269298:21269494:-	0.322861	0
ENSG00000092199;AF:14:21234229-21262601:21265516:21234229-21269298:21269423:-	0.190861	0.0498876
ENSG00000092199;AF:14:21234229-21262601:21265516:21234229-21269298:21269494:-	0.11638	0.0498876
ENSG00000092199;MX:14:21234229-21236373:21236460-21263311:21234229-21262601:21262768-21263311:-	-0.24846	0.0498876
ENSG00000092199;MX:14:21263336-21263667:21263829-21269298:21263336-21268623:21268668-21269298:-	0.128678	0.0498876
ENSG00000092199;RI:14:21210556:21211235-21211238:21211306:-	0.242786	0.0498876
ENSG00000093000;A5:22:45171177-45171600:45171143-45171600:+	-0.299284	0.0142358
ENSG00000093000;AF:22:45163986:45164296-45168168:45164646:45164758-45168168:+	0.308239	0.00949051
ENSG00000093000;SE:22:45168246-45170988:45171143-45171600:+	0.122621	0.0427073
ENSG00000093000;SE:22:45176080-45178238:45178900-45181286:+	-0.108142	0.0427073
ENSG00000096654;AF:6:27472433-27472661:27472681:27472433-27472973:27473118:-	0.0773668	0.0494505
ENSG00000096696;A5:6:7581569-7582642:7579772-7582642:+	-0.144482	0.00549451
ENSG00000096746;A5:10:68332235-68337199:68332216-68337199:+	0.105012	0.0337995
ENSG00000096746;AF:10:68331721:68331854-68337199:68332122:68332216-68337199:+	0.205126	0.0337995
ENSG00000096746;SE:10:68337333-68337858:68337996-68338503:+	-0.159841	0.0337995
ENSG00000097007;A3:9:130714455-130854064:130714455-130854067:+	0.186844	0.027972
ENSG00000099940;AF:22:20858983:20859347-20870337:20859483:20859640-20870337:+	-0.105561	0.046953
ENSG00000100014;A5:22:24322918-24324220:24321323-24324220:+	-0.132309	0.00974026
ENSG00000100014;SE:22:24369320-24411588:24411704-24412648:+	0.134356	0.00974026
ENSG00000100084;AF:22:19410778-19430091:19430263:19410778-19447378:19447450:-	-0.385756	0.0142358
ENSG00000100084;AF:22:19410778-19431440:19431733:19410778-19447378:19447450:-	-0.130999	0.0142358
ENSG00000100209;SE:22:28744709-28745864:28746008-28751241:+	0.298553	0.032967
ENSG00000100227;SE:22:42599793-42601970:42602056-42602770:-	-0.16541	0.017982
ENSG00000100335;A3:22:39512026-39512232:39512026-39512318:+	-0.11374	0.048951
ENSG00000100401;A5:22:41285153-41285363:41285153-41285544:-	0.189757	0.0434565
ENSG00000100416;AF:22:46335745:46335846-46337779:46335951:46336106-46337779:+	-0.342171	0.02997
ENSG00000100422;SE:22:46707988-46711086:46711149-46712168:-	-0.14444	0.00799201
ENSG00000100425;A3:22:49787887-49794034:49787494-49794034:-	-0.129523	0.0374625
ENSG00000100425;AF:22:49824331-49825730:49825900:49824331-49827497:49827512:-	0.14046	0.0324675
ENSG00000100596;A3:14:77521615-77552096:77521581-77552096:-	0.199092	0.011988
ENSG00000100796;A5:14:91473370-91475811:91473370-91475850:-	-0.0783953	0.044955
ENSG00000100796;SE:14:91465419-91466261:91466416-91470837:-	0.127433	0.0274725
ENSG00000100811;SE:14:100274758-100276490:100276648-100277418:+	-0.0873805	0.028971
ENSG00000100941;SE:14:39177484-39177593:39177687-39177841:+	-0.0794445	0.03996
ENSG00000101152;SE:20:63931022-63931109:63931182-63931465:+	0.0703589	0.033966
ENSG00000101191;AF:20:62914406-62926439:62926471:62914406-62937796:62937952:-	0.247448	0.01998
ENSG00000101247;SE:20:13798500-13801508:13801683-13808842:+	0.210673	0.0464535
ENSG00000101247;SE:20:13801683-13801818:13801873-13808842:+	0.124717	0.0464535
ENSG00000101247;SE:20:13808902-13814418:13814515-13816463:+	0.238031	0.0224775
ENSG00000101493;SE:18:76362557-76371467:76371571-76378855:-	-0.316934	0.047952
ENSG00000102034;AF:X:130081539-130110325:130110495:130081539-130110620:130110716:-	0.199835	0.027972
ENSG00000103187;SE:16:84590262-84617501:84617583-84617838:-	0.0951956	0.047952
ENSG00000103249;AF:16:1465338-1474153:1474365:1465338-1474834:1475025:-	0.199656	0.043956
ENSG00000104131;SE:15:44554667-44557489:44557650-44560249:+	0.0807567	0.0324675
ENSG00000104331;SE:8:56966352-56967110:56967218-56978050:-	0.123463	0.00799201
ENSG00000104765;AF:8:26383197:26383230-26391243:26383415:26383496-26391243:+	-0.554791	0.041958
ENSG00000104765;AL:8:26408376-26410364:26410509:26408376-26505307:26505636:+	0.554791	0.041958
ENSG00000104824;AF:19:38847434-38849308:38849368:38847434-38849700:38850333:-	0.171372	0.0288711
ENSG00000104824;AF:19:38847434-38849308:38849368:38847434-38851068:38851155:-	0.216794	0.0288711
ENSG00000104824;AF:19:38847434-38849700:38850333:38847434-38851068:38851155:-	0.182614	0.0410423
ENSG00000104824;AF:19:38847434-38849700:38850333:38847434-38852296:38852347:-	-0.255642	0.028305
ENSG00000104824;AF:19:38847434-38849871:38849940:38847434-38852296:38852347:-	-0.189388	0.028305
ENSG00000104824;AF:19:38847434-38851068:38851155:38847434-38852296:38852347:-	-0.283984	0.028305
ENSG00000104824;SE:19:38840559-38841613:38841682-38843842:-	0.0665107	0.0473098
ENSG00000105327;SE:19:47221918-47226564:47226754-47232515:-	-0.178066	0.041958
ENSG00000105486;AF:19:48165623-48169609:48169689:48165623-48170241:48170314:-	0.478366	0.0454545
ENSG00000105486;AL:19:48150132:48150210-48157014:48153901:48153967-48157014:-	-0.478366	0.0454545
ENSG00000106049;SE:7:27632445-27649473:27649633-27662698:-	-0.0806577	0.0424575
ENSG00000106144;AF:7:143288215:143288529-143291540:143289588:143289656-143291540:+	-0.177592	0.0164835
ENSG00000106144;SE:7:143300294-143300380:143300440-143303784:+	0.164135	0.0164835
ENSG00000106211;AF:7:76302544:76303076-76303802:76303577:76303727-76303802:+	0.334263	0.000499501
ENSG00000106266;AF:7:2278305-2299345:2299437:2278305-2309805:2309946:-	0.31417	0.0287213
ENSG00000106266;AF:7:2278305-2299345:2299437:2278305-2314328:2314464:-	0.324499	0.0287213
ENSG00000106266;AF:7:2278305-2299345:2299437:2278305-2354222:2354309:-	0.354061	0.0287213
ENSG00000106266;AF:7:2278305-2314328:2314441:2278305-2354222:2354309:-	0.426614	0.0287213
ENSG00000106609;SE:7:66948694-66950952:66951135-66953226:+	-0.159461	0.03996
ENSG00000106682;AF:7:74174245:74174442-74187611:74183822:74183921-74187611:+	-0.12103	0.02997
ENSG00000107130;AF:9:130172578:130172727-130200958:130200432:130200611-130200958:+	-0.139276	0.023976
ENSG00000107798;AF:10:89247649-89251737:89252058:89247649-89342611:89342704:-	-0.078337	0.033966
ENSG00000107833;SE:10:101782597-101782839:101782924-101783273:-	-0.116792	0.01998
ENSG00000107874;SE:10:102424792-102425115:102425198-102432526:-	0.0770001	0.0424575
ENSG00000107949;AL:10:125833946-125836104:125836553:125833946-125841255:125842805:+	0.118681	0.025974
ENSG00000109971;AF:11:123061329-123061452:123061483:123061329-123061913:123062032:-	-0.365014	0.0285429
ENSG00000109971;AF:11:123061329-123061452:123061483:123061329-123062064:123062335:-	0.42253	0.0285429
ENSG00000109971;AF:11:123061329-123061588:123061833:123061329-123062064:123062335:-	0.343034	0.0285429
ENSG00000109971;AF:11:123061329-123061869:123062022:123061329-123062064:123062335:-	0.414241	0.0285429
ENSG00000109971;AF:11:123061329-123061913:123062032:123061329-123062064:123062207:-	0.314726	0.0343407
ENSG00000109971;AF:11:123061329-123061913:123062032:123061329-123062064:123062335:-	0.563836	0
ENSG00000109971;AF:11:123061329-123061913:123062032:123061329-123062347:123062669:-	0.563135	0.0285429
ENSG00000109971;AL:11:123059982:123060268-123061120:123060593:123060798-123061120:-	-0.287546	0.0285429
ENSG00000111371;A5:12:46243314-46268526:46243314-46268865:-	-0.149848	0.034632
ENSG00000111371;AL:12:46183063:46189071-46197720:46196127:46196276-46197720:-	-0.248326	0.00799201
ENSG00000111371;SE:12:46243314-46254814:46254936-46268526:-	0.140669	0.034632
ENSG00000111615;SE:12:75502000-75503904:75504074-75505198:-	-0.0609724	0.0414585
ENSG00000111707;SE:12:118401820-118401983:118402004-118403412:+	-0.113482	0.035964
ENSG00000111832;MX:6:116571655-116572422:116572478-116580295:116571655-116572858:116572985-116580295:+	-0.374565	0.025308
ENSG00000111832;SE:6:116571655-116572858:116572985-116574058:+	0.114243	0.025308
ENSG00000111832;SE:6:116571655-116572858:116572985-116580295:+	0.527534	0.025308
ENSG00000112029;AF:6:152975621-152982857:152983018:152975621-152983234:152983579:-	-0.123911	0.00749251
ENSG00000112081;AF:6:36594391:36594481-36596761:36594592:36594755-36596761:+	0.0829221	0.0344655
ENSG00000112081;SE:6:36598983-36599821:36600276-36601152:+	0.0670513	0.0344655
ENSG00000112110;AF:6:159789812:159789888-159790940:159790466:159790639-159790940:+	0.125167	0.011988
ENSG00000112183;SE:6:17284711-17290849:17290893-17291756:+	-0.232265	0.036963
ENSG00000112282;AL:6:131573966:131574295-131587709:131586749:131586937-131587709:-	-0.218632	0.0374625
ENSG00000112339;A3:6:135038026-135039573:135036794-135039573:-	0.246033	0.0134865
ENSG00000112473;A5:6:33201656-33201745:33200938-33201745:+	-0.0998096	0.0254745
ENSG00000112473;SE:6:33200938-33201242:33201656-33201745:+	-0.126652	0.0254745
ENSG00000112640;A3:6:42989688-43006446:42989688-43006463:+	0.166537	0.043956
ENSG00000113595;A5:5:65591502-65591843:65591502-65591872:-	-0.207633	0.045954
ENSG00000114739;RI:3:38478141:38478292-38478375:38478518:+	0.0811186	0.041958
ENSG00000114942;A3:2:206159684-206159913:206159684-206159959:+	-0.0563843	0.047952
ENSG00000114978;A3:2:74172752-74178661:74172749-74178661:-	-0.147729	0.0104895
ENSG00000115073;RI:2:97658427:97658643-97658879:97659003:-	0.0973956	0.0254745
ENSG00000115310;AF:2:54987698-55010087:55010449:54987698-55049558:55049640:-	-0.156993	0.0404595
ENSG00000115524;SE:2:197418588-197418896:197418951-197420428:-	0.0824226	0.0314685
ENSG00000115825;AF:2:37317179-37317787:37317894:37317179-37324198:37324370:-	-0.184454	0.044955
ENSG00000116133;AF:1:54883773-54886802:54886836:54883773-54886889:54887271:-	0.283095	0.044955
ENSG00000116191;SE:1:178776821-178784418:178784522-178785557:+	-0.123586	0.044955
ENSG00000116251;AF:1:6197756-6199370:6199553:6197756-6200489:6200842:-	0.136152	0.021978
ENSG00000116251;AF:1:6197756-6199562:6199612:6197756-6200489:6200842:-	0.208599	0
ENSG00000116539;SE:1:155482449-155520225:155520356-155521100:-	0.173565	0.020979
ENSG00000116679;SE:1:185305643-185306485:185306625-185307014:-	0.114422	0.011988
ENSG00000116747;SE:1:193059776-193075820:193076040-193076501:+	-0.179923	0.0194805
ENSG00000117143;SE:1:162590511-162592732:162592782-162597792:+	-0.124583	0.017982
ENSG00000117153;AF:1:202925207-202927089:202927262:202925207-202928481:202928636:-	-0.0988895	0.026973
ENSG00000117153;SE:1:202892659-202893239:202893425-202894184:-	-0.0880824	0.026973
ENSG00000117222;A5:1:205088815-205094873:205088815-205094987:-	-0.151069	0.013986
ENSG00000117448;SE:1:45568177-45568485:45568684-45568927:+	-0.129821	0.0374625
ENSG00000117461;A5:1:46131956-46132699:46131956-46132784:-	-0.56818	0.0024975
ENSG00000117461;AF:1:46080750-46131847:46132616:46080750-46132784:46132911:-	-0.344715	0.028305
ENSG00000117461;AF:1:46080750-46131847:46132642:46080750-46132784:46132911:-	-0.125847	0.0355894
ENSG00000117461;SE:1:46080750-46131847:46131956-46132784:-	-0.30588	0.028305
ENSG00000117519;AF:1:94903524-94925633:94925801:94903524-94926838:94927223:-	0.317199	0.0384615
ENSG00000117533;A3:1:171719221-171728524:171719218-171728524:-	0.154022	0.048951
ENSG00000117859;AF:1:51729303:51729378-51745536:51729815:51730001-51745536:+	0.31285	0.0434565
ENSG00000119280;AF:1:230855718-230855878:230856036:230855718-230868180:230868653:-	0.129744	0.0144855
ENSG00000119335;AF:9:128683655:128684007-128691170:128685083:128685213-128691170:+	-0.241154	0.011988
ENSG00000119335;AF:9:128683655:128684007-128691170:128689987:128690026-128691170:+	-0.0877923	0.0431568
ENSG00000119335;AF:9:128685083:128685213-128691170:128689226:128689655-128691170:+	0.107662	0.038961
ENSG00000119335;AF:9:128685083:128685213-128691170:128689987:128690026-128691170:+	0.156768	0.01998
ENSG00000119335;AF:9:128685083:128685213-128691170:128689989:128690026-128691170:+	0.195822	0.01998
ENSG00000119655;AF:14:74486436-74493193:74493291:74486436-74494031:74494177:-	0.327497	0.017982
ENSG00000119655;AF:14:74486436-74493193:74493512:74486436-74494031:74494177:-	0.161923	0.0337163
ENSG00000119673;A5:14:73569883-73573388:73569396-73573388:+	-0.154095	0.0164835
ENSG00000120616;AF:10:32305931-32346763:32347218:32305931-32378491:32378798:-	-0.201712	0.0244755
ENSG00000120685;A3:13:39011487-39012083:39011337-39012083:-	0.13619	0.0499501
ENSG00000120685;SE:13:39031631-39034131:39034196-39037198:-	-0.11582	0.0499501
ENSG00000121892;SE:4:39908540-39910244:39910338-39913611:-	-0.0566833	0.035964
ENSG00000121931;SE:1:110950123-110951288:110952815-110963621:-	-0.101231	0.041958
ENSG00000122566;SE:7:26197732-26197831:26197866-26200572:-	0.0793652	0.0374625
ENSG00000123684;AF:1:211829323-211829450:211830238:211829323-211830573:211830772:-	0.140397	0.00999001
ENSG00000123728;A3:X:132218341-132219370:132218333-132219370:-	0.347161	0.02997
ENSG00000124160;SE:20:46070536-46079387:46079453-46089817:-	-0.112553	0.01998
ENSG00000124172;A3:20:59028841-59030303:59026469-59030303:-	0.0855825	0.0214785
ENSG00000124193;SE:20:43458509-43459153:43459420-43459771:+	0.136722	0.001998
ENSG00000124614;AF:6:34425221-34425796:34426026:34425221-34426032:34426050:-	-0.243225	0.02997
ENSG00000124614;AF:6:34425221-34425796:34426026:34425221-34426032:34426067:-	-0.163191	0.02997
ENSG00000124614;AF:6:34425221-34425796:34426026:34425221-34426032:34426125:-	-0.167205	0.02997
ENSG00000124762;AF:6:36676460:36676524-36684097:36678658:36678798-36684097:+	-0.199905	0.00749251
ENSG00000124762;AF:6:36676460:36676524-36684097:36678710:36678939-36684097:+	-0.458146	0
ENSG00000124795;AF:6:18258405-18263843:18264208:18258405-18264385:18264541:-	0.324938	0.032967
ENSG00000125482;SE:9:132400258-132401455:132402828-132406790:-	-0.178472	0.0114885
ENSG00000125818;AL:20:1164476-1165029:1165059:1164476-1166227:1167328:+	-0.21798	0.048951
ENSG00000125835;A3:20:2461939-2462636:2461793-2462636:-	-0.0648013	0.027972
ENSG00000125835;SE:20:2465819-2467192:2467315-2467607:-	0.0336156	0.0384615
ENSG00000125875;RI:20:441588:441689-441857:442043:-	0.106053	0.0384615
ENSG00000125877;SE:20:3209617-3213169:3213226-3213985:+	0.193175	0.0412088
ENSG00000125877;SE:20:3213226-3213319:3213383-3213985:+	-0.180482	0.032967
ENSG00000126215;AF:14:103712931-103714105:103714250:103712931-103715424:103715469:-	0.15995	0.047952
ENSG00000126215;SE:14:103711567-103712875:103712931-103715424:-	-0.119563	0.047952
ENSG00000126698;SE:1:28229023-28230131:28230252-28232921:-	0.0494191	0.03996
ENSG00000128989;A5:15:52557222-52568848:52557222-52569116:-	-0.16484	0.0254745
ENSG00000128989;SE:15:52557222-52568848:52568902-52569116:-	-0.226641	0.033966
ENSG00000129810;A5:3:20171232-20174249:20171232-20175005:-	-0.157399	0.0499501
ENSG00000130066;SE:X:23783883-23784294:23784403-23785328:+	0.229676	0.00599401
ENSG00000130204;A3:19:44891314-44891407:44891314-44891410:+	0.104476	0.0374625
ENSG00000130332;A3:19:2324196-2328387:2324192-2328387:-	-0.0996904	0.047952
ENSG00000130724;AF:19:58554236-58554865:58554973:58554236-58554988:58555124:-	0.169705	0.023976
ENSG00000131876;SE:15:101285801-101286214:101286293-101286908:-	-0.167098	0.02997
ENSG00000132002;AF:19:14517046-14517479:14517569:14517046-14517591:14517833:-	0.243126	0.023976
ENSG00000134294;SE:12:46367340-46370512:46370627-46370776:-	-0.140762	0.025974
ENSG00000135097;SE:12:120347514-120351344:120351400-120353299:-	-0.108733	0.048951
ENSG00000135404;A3:12:55726964-55727082:55726963-55727082:-	0.325557	0.03996
ENSG00000135829;SE:1:182854178-182855577:182855713-182856532:+	0.0753633	0.0404595
ENSG00000135974;RI:2:105342848:105342974-105343101:105343223:+	-0.0657024	0.0484515
ENSG00000136636;SE:1:215611921-215618088:215618154-215618886:+	0.0778596	0.0314685
ENSG00000136682;MX:2:113454778-113455556:113455643-113460673:113454778-113457065:113457209-113460673:+	-0.169729	0.02331
ENSG00000136682;SE:2:113438022-113439020:113439117-113441351:+	0.132531	0.01998
ENSG00000136682;SE:2:113454778-113455556:113455643-113460673:+	-0.135864	0.02331
ENSG00000136891;A5:9:100346315-100346694:100346315-100347167:-	-0.0941466	0.042957
ENSG00000137955;AF:1:75786231:75786274-75787497:75786699:75786916-75787497:+	0.449047	0.0134865
ENSG00000137955;AF:1:75786231:75786274-75787497:75786700:75786865-75787497:+	0.484683	0.0134865
ENSG00000138138;AF:10:87814612-87817795:87818160:87814612-87841187:87841343:-	-0.152992	0.0124875
ENSG00000138182;A5:10:89701717-89705294:89701680-89705294:+	0.101509	0.047952
ENSG00000138376;MX:2:214769312-214780560:214781509-214797061:214769312-214792297:214792445-214797061:-	-0.229912	0.0384615
ENSG00000138381;A5:2:189667596-189667764:189666153-189667764:+	-0.208818	0.011988
ENSG00000138381;MX:2:189665451-189666041:189666153-189667764:189665451-189667196:189667596-189667764:+	0.18038	0.045954
ENSG00000139146;AF:12:31295333-31298077:31298521:31295333-31326024:31326199:-	-0.32991	0.026973
ENSG00000139146;AF:12:31298224-31326024:31326372:31298224-31327023:31327058:-	-0.13436	0.026973
ENSG00000139146;SE:12:31295333-31298077:31298224-31326024:-	-0.109254	0.0374625
ENSG00000139163;SE:12:22673660-22682281:22682339-22684483:+	0.171969	0.003996
ENSG00000139370;A3:12:128810111-128814775:128810053-128814775:-	-0.193933	0.0454545
ENSG00000139370;SE:12:128809473-128809943:128810111-128814775:-	-0.205003	0.0454545
ENSG00000139579;AF:12:56222015:56222199-56224834:56224325:56224441-56224834:+	0.125056	0.0499501
ENSG00000139579;AF:12:56222015:56222199-56224834:56224401:56224521-56224834:+	0.234932	0.0499501
ENSG00000140497;AF:15:74854649-74872924:74873040:74854649-74873199:74873332:-	0.482122	0.027972
ENSG00000140650;AL:16:8813106-8829193:8829258:8813106-8847724:8848030:+	0.40946	0.044955
ENSG00000140650;MX:16:8801910-8806316:8806407-8811638:8801910-8811079:8811178-8811638:+	0.40946	0.044955
ENSG00000140650;SE:16:8806407-8811079:8811178-8811638:+	-0.13241	0.045954
ENSG00000142227;SE:19:48325610-48325991:48326053-48326830:+	-0.370333	0.044955
ENSG00000142230;AF:19:47130782:47130858-47143494:47130859:47131028-47143494:+	-0.202708	0.0164835
ENSG00000142528;A3:19:50026122-50030892:50026122-50031014:+	-0.236078	0.01998
ENSG00000142528;A5:19:50026173-50030892:50026122-50030892:+	0.310747	0.01998
ENSG00000142528;SE:19:50026122-50030892:50031091-50039161:+	-0.113649	0.023976
ENSG00000143319;A3:1:156727808-156728415:156727769-156728415:-	-0.19169	0.01998
ENSG00000143319;A5:1:156727769-156728354:156727769-156728415:-	-0.153041	0.026973
ENSG00000143429;AL:2:91636688:91637033-91654920:91642999:91643353-91654920:-	0.301941	0.044955
ENSG00000143476;AL:1:212101084-212102842:212104594:212101084-212107355:212107400:+	0.221412	0.043956
ENSG00000143553;SE:1:153658886-153659138:153659184-153659448:+	-0.122768	0.016983
ENSG00000143756;MX:1:224130581-224134074:224134212-224157352:224130581-224153142:224153337-224157352:+	-0.186397	0.011988
ENSG00000143756;SE:1:224130581-224134074:224134212-224153142:+	-0.107411	0.0164835
ENSG00000144381;AF:2:197498850-197499782:197499817:197498850-197499999:197500221:-	0.363503	0.023976
ENSG00000144381;AF:2:197498850-197499782:197499822:197498850-197499999:197500221:-	0.254673	0.03996
ENSG00000144381;AF:2:197498850-197499782:197499879:197498850-197499999:197500221:-	0.371737	0.023976
ENSG00000144655;AF:3:39146722-39153438:39153575:39146722-39154497:39154562:-	0.0882129	0.024975
ENSG00000145495;AF:5:10353703:10353917-10377798:10353968:10353996-10377798:+	-0.172563	0.025974
ENSG00000145495;AF:5:10353715:10353917-10377798:10353968:10353996-10377798:+	-0.293235	0.0357143
ENSG00000145495;AF:5:10353767:10353917-10377798:10353968:10353996-10377798:+	-0.294216	0.0194805
ENSG00000145495;AF:5:10353968:10353996-10377798:10354639:10354671-10377798:+	0.291226	0.0194805
ENSG00000145882;A5:5:149358172-149362637:149358156-149362637:+	-0.331499	0.0134865
ENSG00000146963;SE:7:139360322-139374401:139374471-139376062:+	0.124885	0.0284715
ENSG00000147804;SE:8:144412946-144413237:144413389-144413513:-	0.239176	0.01998
ENSG00000148187;AL:9:122291840-122313227:122313330:122291840-122322540:122323092:+	0.357289	0.013986
ENSG00000148187;AL:9:122291840-122313227:122313330:122291840-122322540:122323461:+	0.342171	0.013986
ENSG00000148187;SE:9:122285287-122286039:122286166-122291749:+	0.124463	0.034965
ENSG00000148187;SE:9:122291840-122313227:122313386-122322540:+	0.0984807	0.034965
ENSG00000148335;AF:9:129626175:129626295-129632650:129626444:129626541-129632650:+	0.183279	0.0314685
ENSG00000148335;SE:9:129626295-129632650:129632801-129634054:+	0.182136	0.0367133
ENSG00000148832;AF:10:133379234:133379497-133379999:133379528:133379670-133379999:+	0.560388	0.025974
ENSG00000149187;A3:11:47472102-47472191:47468891-47472191:-	-0.183277	0.0337995
ENSG00000149187;A3:11:47484523-47486750:47484520-47486750:-	0.138876	0.0362138
ENSG00000149187;AL:11:47465933:47468891-47472191:47470329:47470555-47472191:-	0.152975	0.048285
ENSG00000149187;AL:11:47468284:47468891-47472191:47470316:47472102-47472191:-	0.344865	0.0217283
ENSG00000149187;AL:11:47468284:47468891-47472191:47470329:47470555-47472191:-	0.386755	0.0217283
ENSG00000149187;AL:11:47468814:47468891-47472191:47470329:47470555-47472191:-	0.137234	0.048285
ENSG00000149658;SE:20:63196734-63202287:63203807-63213864:-	-0.0813558	0.0294705
ENSG00000150779;SE:11:112085462-112085967:112086310-112086640:-	0.0953445	0.0314685
ENSG00000151012;SE:4:138180790-138182297:138182393-138183202:-	-0.0878819	0.0474525
ENSG00000151012;SE:4:138183305-138185121:138185244-138214585:-	-0.0878819	0.0474525
ENSG00000151233;SE:12:42119171-42129759:42129851-42144426:-	-0.176178	0.011988
ENSG00000152359;AF:5:75707875-75712380:75712432:75707875-75717306:75717448:-	-0.466769	0.0412088
ENSG00000152359;MX:5:75702810-75705704:75705787-75712854:75702810-75707737:75707875-75712854:-	-0.220207	0.0412088
ENSG00000152359;SE:5:75702810-75705704:75705787-75707737:-	-0.175283	0.0412088
ENSG00000152359;SE:5:75705787-75707737:75707875-75712854:-	-0.176062	0.0412088
ENSG00000152795;SE:4:82424883-82425563:82425667-82426037:-	0.215929	0
ENSG00000153037;AL:5:112864732-112867404:112867771:112864732-112891603:112893079:+	-0.260851	0.043956
ENSG00000153187;AF:1:244860474-244862461:244862950:244860474-244863674:244864494:-	0.169326	0.035964
ENSG00000153187;AL:1:244846625:244846706-244854973:244853690:244854503-244854973:-	-0.319923	0.035964
ENSG00000153187;AL:1:244846625:244846706-244854973:244853939:244854503-244854973:-	0.325044	0.047952
ENSG00000154144;A3:11:124630855-124631240:124630855-124631275:+	0.166769	0.038961
ENSG00000154734;AF:21:26842685-26842990:26843018:26842685-26843466:26843540:-	0.433846	0.013986
ENSG00000155592;A3:16:25252046-25252946:25252035-25252946:-	0.206165	0.0174825
ENSG00000155957;SE:12:66138166-66138724:66138734-66145841:-	0.320754	0.038961
ENSG00000159199;A5:17:48892910-48893409:48892840-48893409:+	0.172327	0
ENSG00000159461;SE:16:56386022-56389185:56389375-56401733:-	-0.162544	0.0494505
ENSG00000159884;A3:9:35660647-35660746:35660647-35660766:+	0.221297	0.040959
ENSG00000159884;A3:9:35660647-35660746:35660647-35660774:+	-0.28737	0.0322178
ENSG00000159884;A3:9:35660647-35660766:35660647-35660774:+	-0.546301	0.017982
ENSG00000160131;AF:X:151396515:151396647-151403631:151397204:151397361-151403631:+	0.0734807	0.0274725
ENSG00000160710;AF:1:154602626-154607992:154608248:154602626-154627855:154627912:-	-0.509756	0.0292208
ENSG00000160710;AF:1:154602626-154627855:154627912:154602626-154627954:154627976:-	0.297905	0.0292208
ENSG00000162086;AF:16:3305486:3305643-3311753:3308738:3308836-3311753:+	0.176566	0.0487013
ENSG00000162086;AF:16:3305486:3305643-3311753:3310611:3310946-3311753:+	0.198987	0.038295
ENSG00000162086;AF:16:3305508:3305643-3311753:3310611:3310946-3311753:+	0.393591	0.038295
ENSG00000162086;SE:16:3305643-3308313:3308836-3311753:+	-0.157708	0.038295
ENSG00000162616;SE:1:78005321-78013051:78013619-78016014:+	-0.16119	0.0324675
ENSG00000162772;AL:1:212618234-212619046:212619266:212618234-212619358:212620772:+	-0.328827	0
ENSG00000163002;SE:2:183133623-183151508:183151649-183157444:+	-0.167557	0.0224775
ENSG00000163444;SE:1:203016140-203017756:203017919-203018481:+	0.0570107	0.041958
ENSG00000163584;A3:3:170868201-170868298:170868134-170868298:-	0.136623	0.010989
ENSG00000163584;A3:3:170868390-170870159:170868387-170870159:-	0.149103	0.010989
ENSG00000163584;AF:3:170868390-170869965:170870033:170868390-170870159:170870195:-	-0.0904613	0.018648
ENSG00000163584;AF:3:170868390-170869965:170870033:170868390-170870159:170870483:-	-0.124862	0.034965
ENSG00000163597;AF:17:76557770:76557857-76561288:76558463:76558600-76561288:+	-0.125974	0.035964
ENSG00000163781;A3:3:133652614-133653345:133652547-133653345:-	-0.194058	0.0499501
ENSG00000163781;A3:3:133652629-133653345:133652547-133653345:-	-0.141467	0.047952
ENSG00000164045;SE:3:48177988-48180721:48180840-48182929:-	0.0758755	0.027972
ENSG00000164151;AF:5:5420664:5420692-5436418:5422694:5422999-5436418:+	0.11855	0.031968
ENSG00000164292;AF:5:95730872:95730896-95731859:95731175:95731684-95731859:+	0.185302	0.033966
ENSG00000164292;AF:5:95731956:95732084-95748333:95736939:95737075-95748333:+	0.367492	0.033966
ENSG00000164338;AF:5:73565443:73565740-73567262:73565741:73565912-73567262:+	0.201218	0.044955
ENSG00000164338;AF:5:73565443:73565740-73567262:73565754:73566186-73567262:+	0.392786	0.044955
ENSG00000164347;SE:5:74722561-74725640:74725755-74725941:-	-0.132113	0.0198135
ENSG00000164347;SE:5:74726126-74730260:74730398-74733022:-	-0.132113	0.0198135
ENSG00000164347;SE:5:74763766-74765035:74765152-74766938:-	-0.136816	0.0198135
ENSG00000164442;AF:6:139373952-139374132:139374213:139373952-139374264:139374362:-	0.258649	0.02331
ENSG00000164442;AF:6:139373952-139374264:139374362:139373952-139374413:139374605:-	-0.311901	0.02331
ENSG00000164442;AF:6:139373952-139374264:139374362:139373952-139374413:139374620:-	-0.24327	0.02331
ENSG00000164924;AF:8:100948900-100950406:100950557:100948900-100951186:100951276:-	0.30033	0.023976
ENSG00000164924;AF:8:100948900-100950909:100950996:100948900-100951186:100951276:-	0.297954	0.023976
ENSG00000164924;AF:8:100948900-100951186:100951276:100948900-100951456:100951594:-	-0.284091	0.023976
ENSG00000164924;AF:8:100948900-100951186:100951276:100948900-100951929:100951969:-	-0.31464	0.044955
ENSG00000164924;AF:8:100948900-100951456:100951594:100948900-100952850:100952993:-	0.212443	0.023976
ENSG00000164924;AF:8:100948900-100951456:100951594:100948900-100953269:100953341:-	0.199924	0.023976
ENSG00000165195;A5:X:15326046-15331216:15326046-15331590:-	-0.282306	0.047952
ENSG00000165671;AF:5:177133600:177133634-177135087:177134229:177134245-177135087:+	0.168625	0.02997
ENSG00000165671;AF:5:177133925:177133952-177135087:177134173:177134245-177135087:+	-0.405843	0.02997
ENSG00000166012;A3:11:93733505-93734625:93733419-93734625:-	0.270932	0.0194805
ENSG00000166068;AL:15:38324809-38325948:38326363:38324809-38339737:38339771:+	-0.322031	0.021978
ENSG00000166068;SE:15:38253217-38268174:38268237-38299373:+	0.250907	0.021978
ENSG00000166266;SE:11:108033911-108046270:108046369-108049890:+	-0.0598988	0.048951
ENSG00000166266;SE:11:108046369-108049890:108050066-108052660:+	-0.0815192	0.048951
ENSG00000167088;A3:18:21622801-21623748:21622801-21623875:+	0.0538593	0.0494505
ENSG00000167088;SE:18:21612443-21622725:21622801-21623748:+	0.0481431	0.0494505
ENSG00000167193;A5:17:1423650-1436620:1423650-1436790:-	-0.108149	0.0254745
ENSG00000167193;AF:17:1437155-1455877:1456258:1437155-1462953:1463162:-	-0.115473	0.0314685
ENSG00000167460;SE:19:16076172-16081913:16082046-16086423:+	-0.434155	0.044955
ENSG00000168036;AF:3:41199636:41199670-41222334:41199713:41199807-41222334:+	-0.254002	0.032967
ENSG00000168036;RI:3:41239134:41239354-41239660:41239900:+	-0.516097	0.032967
ENSG00000168264;A5:1:234607852-234608447:234607852-234608495:-	-0.076881	0.0397103
ENSG00000168264;AF:1:234607852-234608034:234608094:234607852-234608447:234609525:-	0.0717292	0.0397103
ENSG00000168275;AF:1:234373456:234373678-234374230:234373683:234373840-234374230:+	0.0698932	0.0304695
ENSG00000168275;AF:1:234373468:234373678-234374230:234373683:234373840-234374230:+	0.196338	0.00499501
ENSG00000168566;SE:6:7595101-7599673:7599680-7601336:+	0.120272	0.030969
ENSG00000169018;AF:15:68277803:68278665-68289607:68289255:68289361-68289607:+	-0.137739	0.0164835
ENSG00000169045;AL:5:179617817:179617911-179620892:179618205:179618323-179620892:-	-0.298874	0.0184102
ENSG00000169045;AL:5:179618161:179618323-179620892:179619101:179619407-179620892:-	0.402782	0.0184102
ENSG00000169045;AL:5:179618161:179618323-179620892:179619301:179619407-179620892:-	0.667815	0.0184102
ENSG00000169045;AL:5:179618161:179618323-179620892:179619469:179620037-179620892:-	0.453275	0.0468622
ENSG00000169045;AL:5:179618205:179618323-179620892:179619101:179619407-179620892:-	0.24694	0.0184102
ENSG00000169045;AL:5:179618205:179618323-179620892:179619301:179619407-179620892:-	0.239972	0.0184102
ENSG00000169045;AL:5:179618208:179618323-179620892:179619101:179619407-179620892:-	0.41494	0.028638
ENSG00000169045;AL:5:179618208:179618323-179620892:179619301:179619407-179620892:-	0.542293	0.0214785
ENSG00000169045;AL:5:179619301:179619407-179620892:179619469:179620037-179620892:-	-0.380459	0.0386613
ENSG00000169045;SE:5:179618323-179619269:179619360-179620892:-	-0.327568	0
ENSG00000169045;SE:5:179618323-179619269:179619407-179620892:-	-0.160877	0.0184102
ENSG00000169439;AF:8:96493351:96494331-96593480:96584945:96585013-96593480:+	-0.192575	0.037962
ENSG00000169439;AF:8:96494008:96494043-96593480:96584945:96585013-96593480:+	-0.128816	0.03996
ENSG00000169439;AF:8:96580349:96580568-96593480:96584945:96585013-96593480:+	-0.422481	0.027972
ENSG00000169567;AF:5:131162676-131165060:131165333:131162676-131171606:131171735:-	-0.167164	0.0151515
ENSG00000169567;AF:5:131162676-131165095:131165240:131162676-131171606:131171735:-	-0.345772	0.0151515
ENSG00000169567;AF:5:131162676-131165095:131165301:131162676-131171606:131171735:-	-0.208373	0.0151515
ENSG00000169567;AF:5:131162676-131165095:131165325:131162676-131171606:131171735:-	-0.297119	0.0151515
ENSG00000169567;AF:5:131162676-131165095:131165341:131162676-131171606:131171735:-	-0.407626	0.0151515
ENSG00000169567;AL:5:131159478:131159611-131162572:131162111:131162477-131162572:-	0.297119	0.0151515
ENSG00000169635;AF:22:21417404:21417560-21442759:21420636:21420757-21442759:+	-0.213943	0.00999001
ENSG00000169981;SE:3:44651259-44652557:44652701-44658701:+	0.179023	0.0474525
ENSG00000170222;A5:17:10705615-10706438:10705527-10706438:+	0.170116	0.018981
ENSG00000170340;AF:2:62196113:62196355-62222212:62215518:62215615-62222212:+	-0.0886656	0.0434565
ENSG00000170606;RI:5:133101759:133101809-133101811:133101878:+	-0.0674897	0.0144855
ENSG00000170871;SE:4:6782841-6804523:6804606-6824185:+	-0.183811	0.02997
ENSG00000170881;AF:8:124474738:124475290-124485831:124483345:124483407-124485831:+	-0.0800045	0.023976
ENSG00000171055;AF:2:36591011-36597877:36598142:36591011-36646015:36646087:-	0.232068	0.043956
ENSG00000171055;AF:2:36591011-36597877:36598166:36591011-36646015:36646087:-	0.443626	0.043956
ENSG00000171055;AF:2:36591011-36597877:36598191:36591011-36646015:36646087:-	0.3143	0.043956
ENSG00000171135;A3:3:9890811-9892809:9890811-9892915:+	-0.119276	0.013986
ENSG00000171497;A3:4:158715684-158717012:158715668-158717012:-	-0.0635039	0.028971
ENSG00000171861;SE:17:782692-783083:783327-787965:+	-0.0641176	0.047952
ENSG00000172167;A3:8:120461255-120463687:120461255-120463692:+	0.0826915	0.043956
ENSG00000172292;SE:2:168765748-168766322:168766345-168769510:+	-0.145424	0.010989
ENSG00000172466;AF:18:35340733-35343744:35343932:35340733-35344360:35344456:-	0.189267	0.013986
ENSG00000173207;AF:1:154974653:154974912-154977987:154975531:154975624-154977987:+	-0.183845	0.0274725
ENSG00000173207;AF:1:154974683:154974804-154977987:154975531:154975624-154977987:+	-0.329684	0.0274725
ENSG00000173581;AF:19:55641062:55641183-55648946:55648233:55648277-55648946:+	0.402763	0.034965
ENSG00000173726;SE:1:235113910-235119339:235119406-235119818:-	0.0992155	0.00499501
ENSG00000173812;A3:17:41689069-41689778:41689069-41690088:+	-0.113686	0.031635
ENSG00000173812;RI:17:41689778:41689941-41690088:41690189:+	-0.0789825	0.031635
ENSG00000173812;SE:17:41689069-41689778:41689941-41690088:+	-0.0638433	0.031635
ENSG00000174579;AF:3:136152738-136194395:136194554:136152738-136196558:136196589:-	-0.212007	0.0422577
ENSG00000174579;AF:3:136152738-136194395:136194554:136152738-136197209:136197241:-	0.232078	0.0422577
ENSG00000174579;AF:3:136152738-136194972:136195846:136152738-136197209:136197241:-	0.119533	0.0422577
ENSG00000174579;AF:3:136152738-136196150:136196327:136152738-136196558:136196589:-	-0.236108	0.0422577
ENSG00000174579;AF:3:136152738-136196150:136196327:136152738-136197209:136197241:-	0.240781	0.0422577
ENSG00000174775;AF:11:534375-535257:535339:534375-535416:535550:-	-0.261888	0.041958
ENSG00000176095;A5:3:49738422-49786354:49738422-49786480:-	-0.239314	0.00899101
ENSG00000177410;AL:20:49279208-49280485:49281181:49279208-49289045:49289260:+	0.174205	0.0434565
ENSG00000177410;SE:20:49279208-49280485:49280570-49289045:+	0.111539	0.0434565
ENSG00000177410;SE:20:49280570-49280903:49280964-49289045:+	0.18431	0.017982
ENSG00000177425;AF:12:79690391-79690556:79690581:79690391-79690872:79691097:-	0.199223	0.01998
ENSG00000177888;SE:1:197175115-197175931:197176014-197176564:-	0.122562	0.042957
ENSG00000178952;SE:16:28845055-28845314:28845480-28845912:-	-0.050422	0.043956
ENSG00000180479;SE:19:37586745-37594220:37594319-37594741:-	-0.258733	0.032967
ENSG00000180628;AF:10:91163012:91163081-91222689:91220783:91220836-91222689:+	0.198114	0.017982
ENSG00000181220;A3:7:149475483-149476922:149475480-149476922:-	-0.0767578	0.0484515
ENSG00000181220;A3:7:149494115-149494204:149494070-149494204:-	0.080318	0.0484515
ENSG00000182199;AF:12:57229684:57229811-57230803:57230360:57230462-57230803:+	0.34703	0
ENSG00000182768;A3:15:90266398-90271188:90266398-90275447:+	-0.147605	0.035964
ENSG00000182768;AL:15:90266398-90271188:90273231:90266398-90275447:90275778:+	-0.0647865	0.035964
ENSG00000183576;AF:14:99465813-99478739:99478769:99465813-99480728:99480788:-	-0.163482	0.0224775
ENSG00000183576;AF:14:99465813-99478739:99478769:99465813-99480728:99480790:-	-0.311671	0.0224775
ENSG00000183576;AF:14:99465813-99478739:99478769:99465813-99480728:99480801:-	-0.296756	0.020979
ENSG00000183576;AF:14:99465813-99478739:99478769:99465813-99480728:99480860:-	-0.411177	0.00599401
ENSG00000183576;AF:14:99465813-99478739:99478769:99465813-99480728:99480879:-	-0.0852992	0.0251748
ENSG00000183696;SE:7:48094827-48099670:48099787-48101824:+	-0.256692	0.0424575
ENSG00000183696;SE:7:48094827-48101824:48101870-48106873:+	0.267547	0.0424575
ENSG00000185088;SE:15:63156521-63156787:63156973-63157400:-	-0.210721	0.026973
ENSG00000185869;A5:19:36915251-36915796:36915251-36916011:-	-0.116246	0.0414585
ENSG00000185885;AF:11:313853:314356-314922:314418:314456-314922:+	-0.146215	0.0494505
ENSG00000186787;AL:X:57118551:57118765-57120405:57119682:57120101-57120405:-	0.376212	0.0264735
ENSG00000187231;AL:2:179151323:179151391-179172120:179162483:179162511-179172120:-	-0.247873	0.035964
ENSG00000187257;AL:7:77778446-77778530:77778611:77778446-77778634:77778818:+	0.18063	0.0314685
ENSG00000188739;AL:1:235154881:235155112-235160511:235160195:235160248-235160511:-	-0.21268	0.023976
ENSG00000189007;AF:6:143438694-143441438:143441977:143438694-143450563:143450673:-	-0.0802791	0.0484515
ENSG00000189308;AF:4:82984876-83010484:83010731:82984876-83010747:83010823:-	0.258634	0.0494505
ENSG00000189308;AF:4:82984876-83010484:83010731:82984876-83012792:83012926:-	0.268212	0.0494505
ENSG00000196305;A5:9:92289426-92293441:92289426-92293611:-	-0.0688268	0.02997
ENSG00000196305;RI:9:92210345:92210871-92210873:92210889:-	0.1055	0.023976
ENSG00000196305;SE:9:92229126-92240643:92240691-92240856:-	0.0826415	0.023976
ENSG00000196459;SE:X:13719982-13734044:13734185-13734525:-	0.174515	0.021978
ENSG00000196678;AF:16:20803670-20805715:20806119:20803670-20806408:20806473:-	0.360186	0.0284715
ENSG00000196696;SE:16:69976732-69976811:69978003-69978077:-	-0.298102	0.03996
ENSG00000196696;SE:16:69978112-69978222:69978282-69982350:-	0.298102	0.03996
ENSG00000196696;SE:16:69986509-69989956:69990208-69990597:-	-0.298102	0.03996
ENSG00000196715;SE:7:65873565-65948671:65948780-65954074:+	-0.123872	0.025974
ENSG00000196756;AF:20:38426503-38427680:38429330:38426503-38431041:38431066:-	-0.215313	0.0412088
ENSG00000196756;SE:20:38421098-38422092:38422241-38426419:-	0.153939	0.0412088
ENSG00000197063;AF:17:81923214-81923353:81923532:81923214-81927528:81927714:-	0.264195	0.00899101
ENSG00000198039;A5:7:64903419-64917030:64903366-64917030:+	-0.148525	0.0308025
ENSG00000198039;AL:7:64918292-64923386:64924431:64918292-64927654:64929257:+	0.167867	0.0308025
ENSG00000198039;AL:7:64918292-64923386:64924431:64918292-64927654:64930966:+	0.148525	0.0308025
ENSG00000198081;AF:18:5294001-5295652:5295702:5294001-5297012:5297053:-	-0.333	0.01998
ENSG00000198081;AF:18:5294001-5295813:5296040:5294001-5297012:5297053:-	-0.194871	0.0499501
ENSG00000198242;AF:17:28719393:28720030-28720707:28720079:28720213-28720707:+	-0.211753	0.024975
ENSG00000198464;SE:19:52315962-52317416:52317513-52321579:+	-0.265881	0.032967
ENSG00000198498;A5:4:163494804-163507033:163494559-163507033:+	0.129231	0.034965
ENSG00000198498;AF:4:163494442:163494559-163507033:163494667:163494804-163507033:+	-0.152821	0.034965
ENSG00000198498;AF:4:163494442:163494559-163507033:163494668:163494836-163507033:+	-0.371388	0.014985
ENSG00000198625;SE:1:204532246-204537430:204537497-204538209:+	-0.179971	0.045954
ENSG00000198730;SE:11:10760321-10761947:10762054-10763431:+	-0.0726449	0.038961
ENSG00000198755;A5:6:35469285-35469381:35469027-35469381:+	0.0499622	0.03996
ENSG00000198755;RI:6:35468420:35468439-35468799:35468873:+	-0.240154	0
ENSG00000198755;RI:6:35468947:35469285-35469381:35469529:+	-0.105432	0.0287213
ENSG00000198816;AF:19:7515292:7515406-7519205:7516118:7516249-7519205:+	0.163675	0.0244755
ENSG00000198898;AF:7:116862603:116862650-116888127:116886064:116886102-116888127:+	0.523935	0.017982
ENSG00000198898;AL:7:116904383-116906263:116906736:116904383-116910213:116910294:+	-0.566546	0.017982
ENSG00000198915;AF:10:43206122-43229637:43229739:43206122-43266845:43266919:-	-0.423324	0.00699301
ENSG00000203760;A3:6:126340399-126346205:126340399-126346245:+	-0.0730995	0.0474525
ENSG00000203760;A5:6:126340444-126346205:126340399-126346205:+	-0.0590549	0.0474525
ENSG00000204272;SE:X:56729589-56732063:56732199-56817320:+	0.153809	0.0494505
ENSG00000204516;AF:6:31494881:31494995-31505617:31498115:31498263-31505617:+	-0.194061	0.044955
ENSG00000204628;AF:5:181242345-181242554:181243370:181242345-181248009:181248096:-	0.469288	0
ENSG00000204628;AF:5:181242345-181243680:181243904:181242345-181248009:181248096:-	0.565391	0.00910201
ENSG00000204628;AF:5:181242345-181243692:181243742:181242345-181248009:181248096:-	0.501619	0
ENSG00000204628;AF:5:181242345-181243692:181243880:181242345-181248009:181248096:-	0.153636	0.0260648
ENSG00000204628;AF:5:181242345-181243692:181243893:181242345-181248009:181248096:-	0.59176	0.0204795
ENSG00000204628;AF:5:181242345-181243692:181243903:181242345-181248009:181248096:-	0.299264	0
ENSG00000204628;AF:5:181242345-181243692:181243914:181242345-181248009:181248096:-	0.581784	0.00910201
ENSG00000204628;AF:5:181242345-181243692:181243947:181242345-181248009:181248096:-	0.26667	0.00682651
ENSG00000204628;AF:5:181242345-181243692:181244209:181242345-181248009:181248096:-	0.441719	0.00682651
ENSG00000204628;AF:5:181242345-181247124:181247576:181242345-181248009:181248096:-	0.523581	0
ENSG00000204628;AL:5:181236934:181237042-181239067:181238170:181238239-181239067:-	0.156404	0.00910201
ENSG00000205060;SE:7:134302110-134304805:134304854-134306672:-	-0.0736846	0.0334665
ENSG00000205323;SE:12:55800629-55800854:55800900-55803629:-	-0.113522	0.00849151
ENSG00000213397;A3:X:153455766-153456265:153455648-153456265:-	-0.0989993	0.0499501
ENSG00000213401;SE:X:152733859-152735148:152735253-152736087:+	0.1824	0.040959
ENSG00000213923;A3:22:38297155-38298786:38296686-38298786:-	-0.151376	0.02997
ENSG00000213923;AF:22:38314169-38317160:38317411:38314169-38317986:38318084:-	0.188913	0.0112388
ENSG00000213923;AL:22:38296205:38296686-38298786:38298029:38298203-38298786:-	0.132857	0.0374625
ENSG00000213923;AL:22:38296626:38296686-38298786:38298029:38298203-38298786:-	0.282049	0.0112388
ENSG00000214078;AF:20:35632923-35653528:35653677:35632923-35664760:35664876:-	0.232264	0.044955
ENSG00000214078;AF:20:35632923-35653528:35653677:35632923-35664802:35664883:-	0.525263	0.044955
ENSG00000215012;AF:22:19854539-19854682:19854816:19854539-19854820:19854896:-	0.247252	0.047952
ENSG00000215472;SE:18:49490927-49491405:49491445-49491532:-	0.375936	0.010989
ENSG00000225210;AL:14:19093006-19103677:19105242:19093006-19115192:19115270:+	-0.265824	0.015984
ENSG00000225210;AL:14:19093006-19115192:19115270:19093006-19130636:19131167:+	0.246969	0.015984
ENSG00000225210;SE:14:19062466-19066001:19066115-19066236:+	-0.246969	0.015984
ENSG00000225830;AF:10:49532978-49538962:49539026:49532978-49539432:49539538:-	-0.425198	0.0174825
ENSG00000225830;AF:10:49532978-49538962:49539040:49532978-49539432:49539538:-	-0.415407	0.0192308
ENSG00000230798;SE:1:63321463-63321665:63322080-63322316:-	0.305668	0.0254745
ENSG00000232956;MX:7:44984046-44984357:44984426-44986525:44984046-44986021:44986097-44986525:-	0.244529	0.0044955
ENSG00000232956;SE:7:44984046-44984357:44984426-44986021:-	0.105086	0.026973
ENSG00000232956;SE:7:44984426-44985882:44986097-44986525:-	-0.142929	0.026973
ENSG00000232956;SE:7:44984426-44986021:44986097-44986525:-	-0.0782416	0.0370879
ENSG00000234127;A3:6:30199264-30201035:30198990-30201035:-	0.406861	0.020979
ENSG00000234127;A3:6:30199264-30201035:30199153-30201035:-	0.0980349	0.0217283
ENSG00000234127;SE:6:30199153-30201035:30201138-30213305:-	-0.149438	0.020979
ENSG00000234127;SE:6:30201138-30204656:30204765-30213305:-	0.106967	0.0217283
ENSG00000236104;AF:6:33316985-33317653:33317735:33316985-33317878:33317942:-	-0.284394	0.0104895
ENSG00000236753;A5:7:131323868-131324252:131323868-131324303:-	-0.322691	0.026973
ENSG00000237289;A3:15:43595469-43595856:43595469-43595900:+	-0.258543	0.00499501
ENSG00000237289;SE:15:43594367-43594879:43595170-43595374:+	-0.54216	0.002997
ENSG00000237289;SE:15:43594367-43594972:43595170-43595374:+	-0.273597	0.0044955
ENSG00000237765;AF:4:15681861:15682021-15686236:15684682:15684765-15686236:+	0.668152	0.047952
ENSG00000239789;AF:7:55951819:55951930-55953179:55951963:55952276-55953179:+	0.111109	0.022977
ENSG00000241468;SE:7:99459263-99460086:99460193-99466111:-	-0.201031	0.02997
ENSG00000242372;SE:20:35280118-35280654:35280829-35284176:-	-0.128192	0.0324675
ENSG00000243927;AF:21:34073224:34073268-34102835:34073549:34073745-34102835:+	-0.268967	0.022977
ENSG00000244274;A5:20:45406255-45408460:45406210-45408460:+	0.434625	0.00999001
ENSG00000244274;AF:20:45406184:45406255-45408460:45406588:45406732-45408460:+	0.474145	0.00899101
ENSG00000244274;AF:20:45406184:45406255-45408460:45406619:45406732-45408460:+	0.214856	0.00899101
ENSG00000244274;AF:20:45406184:45406255-45408460:45407207:45407779-45408460:+	0.384698	0.0104895
ENSG00000244306;AF:14:19331617-19331835:19331924:19331617-19337580:19337645:-	0.195432	0.04662
ENSG00000244306;AL:14:19268853:19269380-19307021:19284653:19284794-19307021:-	0.197926	0.04662
ENSG00000244306;AL:14:19268853:19269380-19307021:19292526:19296351-19307021:-	0.130826	0.04662
ENSG00000244306;AL:14:19268853:19269380-19307021:19298697:19304014-19307021:-	0.15437	0.04662
ENSG00000244306;AL:14:19284653:19284794-19307021:19292526:19296351-19307021:-	-0.200371	0.04662
ENSG00000244306;AL:14:19284653:19284794-19307021:19298697:19304014-19307021:-	-0.155798	0.048951
ENSG00000244306;AL:14:19307032:19307111-19331482:19324359:19325781-19331482:-	-0.142023	0.04662
ENSG00000244306;AL:14:19307032:19307111-19331482:19330820:19331006-19331482:-	-0.126896	0.048951
ENSG00000244486;A3:22:20429355-20429536:20429340-20429536:-	-0.219045	0.00549451
ENSG00000248098;A3:19:41422770-41422923:41422770-41422998:+	0.200902	0.032967
ENSG00000248098;A5:19:41411009-41414049:41410816-41414049:+	0.467415	0.032967
ENSG00000257093;A3:7:141666425-141674067:141666386-141674067:-	-0.0764836	0.048951
ENSG00000257093;AF:7:141686658-141701556:141701615:141686658-141701886:141702153:-	0.0764836	0.048951
ENSG00000257103;MX:19:34196763-34208929:34209051-34215596:34196763-34215124:34215300-34215596:+	-0.148348	0.0112388
ENSG00000257103;SE:19:34196763-34208929:34209051-34215124:+	-0.203433	0.00999001
ENSG00000257103;SE:19:34209051-34215124:34215300-34215596:+	-0.0885572	0.03996
ENSG00000257218;SE:12:120446829-120454933:120455030-120457076:+	0.080478	0.0294705
ENSG00000257285;AL:14:22933692-22954331:22954692:22933692-22955130:22955562:+	0.37264	0.0014985
ENSG00000262633;SE:17:46932199-46935029:46935169-46938599:+	0.204245	0.0374625
ENSG00000266402;A5:17:64146000-64146230:64145995-64146230:+	0.0611642	0.044955
ENSG00000267321;SE:17:35568501-35573580:35573723-35573877:+	0.244222	0.020979
ENSG00000269713;RI:1:149060523:149060695-149061332:149061383:-	-0.196515	0.035964
ENSG00000269893;A5:4:118279137-118279389:118278792-118279389:+	0.256501	0.00599401
ENSG00000269893;SE:4:118278792-118278944:118279137-118279389:+	0.142954	0.021978
ENSG00000276997;AL:1:222486060:222486121-222504366:222501338:222501533-222504366:-	0.34016	0.0404595
ENSG00000281501;AL:4:25160753-25161418:25161687:25160753-25197468:25201440:+	-0.232086	0.0484515
ENSG00000284024;SE:10:14840157-14842134:14842846-14843371:+	-0.139552	0.00999001

## Sheet: BE3-R33 K34A
Supplementary Data 11: DAS events of BE3-R33/K34A-transfected samples compared with nCas9 samples
DAS events	ΔPSI	P-value
ENSG00000001167;SE:6:41079164-41080811:41080897-41084046:+	-0.0796432	0.045954
ENSG00000009307;AF:1:114750207-114757925:114757969:114750207-114758576:114758676:-	-0.139604	0.02331
ENSG00000009307;AF:1:114750207-114757925:114757983:114750207-114758576:114758676:-	-0.107559	0.0285429
ENSG00000009307;AF:1:114750207-114757925:114757987:114750207-114758576:114758676:-	-0.279796	0.0124875
ENSG00000009307;AF:1:114750207-114757925:114758003:114750207-114758576:114758676:-	-0.387039	0.0124875
ENSG00000009307;AF:1:114750207-114757925:114758027:114750207-114758576:114758676:-	-0.29899	0.00999001
ENSG00000009307;AL:1:114739753:114739890-114749821:114748317:114748418-114749821:-	0.271786	0.0124875
ENSG00000009307;SE:1:114738072-114749821:114750207-114757925:-	-0.171513	0.02331
ENSG00000009307;SE:1:114739890-114749821:114750207-114757925:-	-0.0811913	0.0337163
ENSG00000015479;SE:5:139293805-139307239:139308327-139314675:+	-0.233051	0.043956
ENSG00000021776;A5:15:34904505-34906519:34904505-34906545:-	0.0987018	0.0434565
ENSG00000021776;RI:15:34873828:34873999-34874677:34874864:-	0.0987018	0.0434565
ENSG00000022267;A5:X:136169980-136206407:136169865-136206407:+	-0.628778	0.038628
ENSG00000022267;AF:X:136147400:136147628-136169907:136169637:136169733-136169907:+	0.26159	0.0434565
ENSG00000022267;AF:X:136147465:136147628-136169907:136169637:136169733-136169907:+	0.148051	0.0434565
ENSG00000022267;AF:X:136147536:136147628-136169907:136169637:136169733-136169907:+	0.212512	0.038628
ENSG00000022267;AF:X:136147666:136147878-136169907:136169637:136169733-136169907:+	0.330221	0.038628
ENSG00000022267;AF:X:136148578:136148737-136169907:136169637:136169733-136169907:+	0.355452	0.028971
ENSG00000022267;AF:X:136169839:136169865-136206407:136169926:136169980-136206407:+	0.496779	0.038628
ENSG00000022267;AF:X:136169839:136169865-136206407:136196757:136196863-136206407:+	0.526454	0.038628
ENSG00000022267;AF:X:136169839:136169865-136206407:136206102:136206207-136206407:+	0.462292	0.0434565
ENSG00000022267;AL:X:136207961-136208455:136208478:136207961-136209871:136211354:+	0.25145	0.0434565
ENSG00000023330;SE:3:52198255-52198672:52198848-52199210:+	-0.179462	0.01998
ENSG00000024526;A5:1:68481612-68482046:68481612-68482641:-	-0.236541	0.00899101
ENSG00000024526;SE:1:68481612-68482046:68482897-68483950:-	-0.164338	0.00899101
ENSG00000024526;SE:1:68482897-68483273:68483305-68483950:-	0.236541	0.00899101
ENSG00000036549;AF:1:77584655-77584767:77585043:77584655-77631850:77631921:-	0.213515	0.047952
ENSG00000036549;AF:1:77641655-77682585:77682658:77641655-77683262:77683419:-	-0.171128	0.035964
ENSG00000036549;SE:1:77584655-77631850:77633405-77639449:-	-0.171128	0.035964
ENSG00000042286;A3:10:70124100-70132734:70124097-70132734:-	-0.486128	0.013986
ENSG00000060982;AF:12:24901885-24902947:24903075:24901885-24948927:24949043:-	0.185335	0.0474525
ENSG00000060982;AF:12:24901885-24902947:24903075:24901885-24948927:24949459:-	0.207792	0.0474525
ENSG00000064726;SE:15:83020762-83028616:83028728-83030136:-	0.138192	0.0134865
ENSG00000064726;SE:15:83041925-83050073:83050178-83056389:-	-0.129969	0.0134865
ENSG00000066279;SE:1:197096164-197100431:197105185-197117789:-	-0.226343	0.001998
ENSG00000068078;SE:4:1802025-1802914:1803064-1803692:+	0.188541	0.034965
ENSG00000069345;A3:16:46971659-46971896:46971572-46971896:-	0.062263	0.0499501
ENSG00000071537;A3:14:81506241-81526733:81506178-81526733:-	-0.0894915	0.0444555
ENSG00000073008;A3:19:44644175-44647223:44644175-44647300:+	0.120858	0.024975
ENSG00000073008;SE:19:44657910-44658742:44658765-44661292:+	0.136345	0.024975
ENSG00000073008;SE:19:44657910-44658742:44658900-44661292:+	0.080968	0.0333
ENSG00000074266;SE:11:86268561-86270083:86270157-86276980:+	0.076167	0.0424575
ENSG00000077097;A3:3:25645470-25664229:25645455-25664229:-	-0.0689433	0.0472028
ENSG00000077097;SE:3:25615586-25618418:25618509-25618654:-	-0.0883322	0.0472028
ENSG00000080345;A5:2:151410527-151411260:151410033-151411260:+	-0.32043	0.0024975
ENSG00000080345;SE:2:151410033-151410414:151410527-151411260:+	-0.204084	0.0162338
ENSG00000080345;SE:2:151468146-151468474:151468551-151468641:+	-0.0951748	0.03663
ENSG00000080824;SE:14:102085431-102085965:102086124-102086217:-	0.205491	0.020979
ENSG00000081154;A3:3:101574279-101579790:101574279-101579842:+	-0.137375	0.035964
ENSG00000082213;A3:5:31535893-31538260:31535893-31538481:+	-0.278606	0.0192308
ENSG00000082213;A3:5:31535893-31538260:31535893-31538484:+	-0.262143	0.0192308
ENSG00000084733;AF:2:26034107:26034735-26098662:26098530:26098577-26098662:+	0.116961	0.037962
ENSG00000085491;AF:1:108185954-108192496:108192818:108185954-108199956:108200319:-	-0.200111	0.045954
ENSG00000085733;SE:11:70420510-70421470:70421580-70422940:+	-0.123856	0.0274725
ENSG00000086827;A3:11:113736822-113737572:113736773-113737572:-	-0.0899655	0.0264735
ENSG00000087206;AF:5:176982623-177006650:177006751:176982623-177022464:177022602:-	-0.182241	0.035964
ENSG00000087206;SE:5:176958154-176968555:176969291-176969601:-	-0.293406	0
ENSG00000087206;SE:5:176958154-176969053:176969291-176969601:-	-0.22928	0.035964
ENSG00000088247;A3:19:6414120-6415141:6413738-6415141:-	-0.133004	0.032967
ENSG00000088247;AF:19:6422436-6424138:6424277:6422436-6424453:6424775:-	-0.4194	0.021978
ENSG00000088247;AF:19:6422436-6424217:6424327:6422436-6424453:6424775:-	-0.333024	0.021978
ENSG00000089248;SE:12:112013609-112019756:112019894-112022150:+	-0.135337	0.024975
ENSG00000092140;AL:14:30602131-30605505:30605565:30602131-30607888:30607919:+	-0.260026	0.033966
ENSG00000092140;SE:14:30593639-30597420:30597526-30601770:+	0.260026	0.033966
ENSG00000092199;AF:14:21234229-21262601:21262677:21234229-21269298:21269425:-	0.172872	0.0352148
ENSG00000092199;AF:14:21234229-21262601:21262677:21234229-21269298:21269494:-	0.32265	0
ENSG00000093000;A5:22:45171152-45171600:45171143-45171600:+	-0.221265	0.0268898
ENSG00000093000;A5:22:45171177-45171600:45171143-45171600:+	-0.504081	0
ENSG00000093000;AF:22:45163986:45164296-45168168:45164646:45164758-45168168:+	0.513789	0
ENSG00000093000;AF:22:45164000:45164296-45168168:45164646:45164758-45168168:+	0.262524	0.0260989
ENSG00000093000;SE:22:45168246-45170988:45171143-45171600:+	0.176298	0.00632701
ENSG00000093000;SE:22:45176080-45178238:45178900-45181286:+	-0.136496	0.0268898
ENSG00000096696;A5:6:7581569-7582642:7579772-7582642:+	-0.145578	0.014985
ENSG00000096746;A5:10:68332235-68337199:68332216-68337199:+	0.093869	0.041958
ENSG00000096746;AF:10:68331721:68331854-68337199:68332117:68332235-68337199:+	0.280655	0.0314685
ENSG00000096746;SE:10:68337333-68337858:68337996-68338503:+	-0.189606	0.013986
ENSG00000099901;AF:22:20115938:20116395-20119013:20117557:20117664-20119013:+	-0.335565	0.0341658
ENSG00000099901;AF:22:20115938:20116430-20119013:20117557:20117664-20119013:+	-0.451301	0.012654
ENSG00000099901;AF:22:20117557:20117664-20119013:20117782:20118131-20119013:+	0.371254	0.0341658
ENSG00000099901;AF:22:20117557:20117664-20119013:20117934:20118016-20119013:+	0.415538	0.00949051
ENSG00000099901;AF:22:20117557:20117664-20119013:20117953:20118313-20119013:+	0.401224	0
ENSG00000100014;A5:22:24322918-24324220:24321323-24324220:+	-0.181593	0.002997
ENSG00000100014;SE:22:24369320-24411588:24411704-24412648:+	0.171169	0.00374625
ENSG00000100084;AF:22:19410778-19430091:19430263:19410778-19447378:19447450:-	-0.314829	0.0412088
ENSG00000100084;AF:22:19410778-19431440:19431733:19410778-19447378:19447450:-	-0.0867945	0.0412088
ENSG00000100206;A5:22:38568289-38570043:38568289-38570054:-	0.314827	0.0204795
ENSG00000100207;SE:22:42161358-42168609:42168736-42169847:-	0.135819	0.0464535
ENSG00000100209;SE:22:28744709-28745864:28746008-28751241:+	0.260707	0.0494505
ENSG00000100219;AF:22:28799153-28799960:28800133:28799153-28800298:28800524:-	-0.401013	0.011988
ENSG00000100219;RI:22:28796047:28796123-28796150:28796192:-	-0.102357	0.023976
ENSG00000100220;A5:22:32406761-32407313:32406761-32407406:-	-0.283612	0.035964
ENSG00000100227;SE:22:42599793-42601970:42602056-42602770:-	-0.192489	0.011988
ENSG00000100335;A3:22:39512026-39512232:39512026-39512318:+	-0.145673	0.047952
ENSG00000100413;AF:22:41544121-41544428:41544489:41544121-41544511:41544606:-	-0.181531	0.044955
ENSG00000100422;SE:22:46707988-46711086:46711149-46712168:-	-0.142002	0.00849151
ENSG00000100596;A3:14:77521615-77552096:77521581-77552096:-	0.187181	0.00899101
ENSG00000100664;A3:14:103334597-103335792:103334597-103335796:+	-0.469076	0.0134865
ENSG00000100796;SE:14:91465419-91466261:91466416-91470837:-	0.120898	0.044955
ENSG00000100811;SE:14:100274758-100276490:100276648-100277418:+	-0.0749436	0.045954
ENSG00000101152;SE:20:63931022-63931109:63931182-63931465:+	0.064472	0.043956
ENSG00000101493;SE:18:76362557-76371467:76371571-76378855:-	-0.403098	0.034965
ENSG00000101654;AF:18:13726667:13726729-13734464:13731474:13731934-13734464:+	0.467434	0.047952
ENSG00000103187;SE:16:84590262-84617501:84617583-84617838:-	0.100193	0.0204795
ENSG00000103257;AF:16:87851849-87863590:87863639:87851849-87868885:87869488:-	-0.0939713	0.0154845
ENSG00000103769;AF:15:65869464:65869625-65877332:65870013:65870085-65877332:+	-0.135973	0.031968
ENSG00000103769;SE:15:65877955-65879725:65879751-65887701:+	0.18183	0.031968
ENSG00000104331;SE:8:56966352-56967110:56967218-56978050:-	0.125543	0.00849151
ENSG00000104332;AF:8:41303538-41306722:41306990:41303538-41308616:41309497:-	-0.213425	0.048951
ENSG00000104765;AF:8:26383197:26383230-26391243:26383415:26383496-26391243:+	-0.467216	0.0470779
ENSG00000104765;AF:8:26383415:26383496-26391243:26390362:26390517-26391243:+	0.244986	0.0470779
ENSG00000104765;AL:8:26408376-26410364:26410509:26408376-26505307:26505636:+	0.467216	0.0470779
ENSG00000104765;AL:8:26408376-26410364:26410854:26408376-26505307:26505636:+	0.484149	0.0470779
ENSG00000104824;AF:19:38847434-38849308:38849368:38847434-38852296:38852347:-	-0.307141	0.0212288
ENSG00000104824;AF:19:38847434-38849700:38850333:38847434-38852296:38852347:-	-0.237337	0.016983
ENSG00000104824;AF:19:38847434-38849871:38849940:38847434-38852296:38852347:-	-0.166141	0.0360889
ENSG00000104824;AF:19:38847434-38851068:38851155:38847434-38852296:38852347:-	-0.19554	0.0360889
ENSG00000105373;AF:19:47745551:47745783-47746967:47745891:47746029-47746967:+	-0.311489	0.043956
ENSG00000105514;AF:19:11337460-11339469:11339668:11337460-11346127:11346270:-	-0.120337	0.0499501
ENSG00000105866;SE:7:21428792-21429289:21430843-21477079:+	-0.173124	0.0374625
ENSG00000106144;AF:7:143288215:143288529-143291540:143289588:143289656-143291540:+	-0.151764	0.0494505
ENSG00000106144;SE:7:143300294-143300380:143300440-143303784:+	0.128131	0.0494505
ENSG00000106211;AF:7:76302544:76303076-76303802:76303577:76303727-76303802:+	0.330814	0.000499501
ENSG00000106261;RI:7:100023419:100023461-100023552:100023932:+	-0.123634	0.045954
ENSG00000106261;SE:7:100015726-100019231:100019349-100023419:+	0.123634	0.045954
ENSG00000106609;SE:7:66948694-66950952:66951135-66953226:+	-0.175338	0.03996
ENSG00000107130;AF:9:130172578:130172727-130200958:130200432:130200611-130200958:+	-0.155603	0.0224775
ENSG00000107833;SE:10:101782597-101782839:101782924-101783273:-	-0.0994963	0.02997
ENSG00000107874;SE:10:102424792-102425115:102425198-102432526:-	0.0730898	0.0404595
ENSG00000107949;AL:10:125833946-125836104:125836553:125833946-125841255:125842805:+	0.136933	0.00899101
ENSG00000108256;SE:17:29267530-29285992:29287716-29293783:-	-0.114698	0.00799201
ENSG00000108953;SE:17:1345499-1354211:1354347-1364859:-	0.144799	0.0202298
ENSG00000108953;SE:17:1354347-1361930:1362008-1364859:-	-0.162758	0.0202298
ENSG00000109184;AL:4:51886638-51887123:51887190:51886638-51891760:51891851:+	0.406801	0.047952
ENSG00000109332;A5:4:102826636-102827427:102826636-102827735:-	-0.432769	0
ENSG00000109332;A5:4:102826636-102827592:102826636-102827735:-	-0.193905	0.0289256
ENSG00000109332;A5:4:102826636-102827592:102826636-102827944:-	0.172132	0.0252525
ENSG00000109332;AF:4:102826636-102827427:102827500:102826636-102827735:102827849:-	-0.255316	0.0340909
ENSG00000109332;AF:4:102826636-102827427:102827520:102826636-102827735:102827849:-	-0.302876	0.0151515
ENSG00000109332;AF:4:102826636-102827427:102827522:102826636-102827735:102827849:-	-0.300484	0.0113636
ENSG00000109332;AF:4:102826636-102827427:102827522:102826636-102868715:102868875:-	0.225776	0.0151515
ENSG00000109332;AF:4:102826636-102827427:102827551:102826636-102827735:102827849:-	-0.224102	0.0170455
ENSG00000109332;AF:4:102826636-102827427:102827551:102826636-102868715:102868875:-	0.297623	0.0170455
ENSG00000109332;AF:4:102826636-102827427:102827566:102826636-102827735:102827849:-	-0.22814	0.0272727
ENSG00000109332;AF:4:102826636-102827735:102827849:102826636-102827944:102828159:-	0.28503	0.0113636
ENSG00000109332;AF:4:102826636-102827735:102827849:102826636-102868715:102868875:-	0.465456	0
ENSG00000109971;AF:11:123061329-123061452:123061483:123061329-123061913:123062032:-	-0.413765	0.0214161
ENSG00000109971;AF:11:123061329-123061452:123061483:123061329-123062064:123062335:-	0.534245	0.00815851
ENSG00000109971;AF:11:123061329-123061588:123061833:123061329-123062064:123062335:-	0.520855	0.00815851
ENSG00000109971;AF:11:123061329-123061869:123062022:123061329-123062064:123062335:-	0.547559	0.0122378
ENSG00000109971;AF:11:123061329-123061913:123062032:123061329-123062064:123062335:-	0.681041	0
ENSG00000109971;AF:11:123061329-123061913:123062032:123061329-123062347:123062669:-	0.581674	0.0146853
ENSG00000109971;AF:11:123061329-123062064:123062335:123061329-123062347:123062669:-	-0.388516	0.0203963
ENSG00000109971;AL:11:123059982:123060268-123061120:123060593:123060798-123061120:-	-0.229871	0.043512
ENSG00000109971;SE:11:123060268-123060593:123060675-123061120:-	-0.200021	0.0214161
ENSG00000111371;A5:12:46243314-46268526:46243314-46268865:-	-0.146592	0.034632
ENSG00000111371;AL:12:46183063:46189071-46197720:46196127:46196276-46197720:-	-0.235323	0.023976
ENSG00000111371;SE:12:46243314-46254814:46254936-46268526:-	0.162846	0.034632
ENSG00000111412;SE:12:116720447-116723067:116723223-116737790:-	-0.0835927	0.0454545
ENSG00000111615;SE:12:75502000-75503904:75504074-75505198:-	-0.0728269	0.02997
ENSG00000111678;A5:12:6944652-6945771:6944565-6945771:+	-0.115361	0.044955
ENSG00000111832;MX:6:116571655-116572422:116572478-116580295:116571655-116572858:116572985-116580295:+	-0.407733	0.025974
ENSG00000111832;SE:6:116571655-116572858:116572985-116574058:+	0.101271	0.043956
ENSG00000111832;SE:6:116571655-116572858:116572985-116580295:+	0.584392	0.025974
ENSG00000111832;SE:6:116572985-116574058:116574171-116580295:+	-0.215289	0.044955
ENSG00000112029;AF:6:152975621-152982857:152983018:152975621-152983234:152983579:-	-0.107346	0.0124875
ENSG00000112081;AF:6:36594391:36594481-36596761:36594592:36594755-36596761:+	0.0954298	0.02997
ENSG00000112081;SE:6:36598983-36599821:36600276-36601152:+	0.0795421	0.02997
ENSG00000112110;AF:6:159789812:159789888-159790940:159790466:159790639-159790940:+	0.111238	0.0134865
ENSG00000112473;A5:6:33201656-33201745:33200938-33201745:+	-0.135987	0.00799201
ENSG00000112473;SE:6:33200938-33201242:33201656-33201745:+	-0.11566	0.022977
ENSG00000112531;AL:6:163563719-163564667:163564710:163563719-163565946:163570145:+	0.371326	0.0404595
ENSG00000112561;AF:6:41691235-41734313:41734401:41691235-41736146:41736259:-	0.404118	0.0344655
ENSG00000112561;AF:6:41691235-41735350:41735608:41691235-41736146:41736259:-	0.479975	0.032967
ENSG00000112592;RI:6:170561791:170561910-170562064:170562233:+	-0.16095	0.048951
ENSG00000113812;A3:3:53880109-53881666:53880072-53881666:-	0.0886896	0.03996
ENSG00000113812;AF:3:53880109-53881666:53881857:53880109-53881979:53882202:-	0.120478	0.03996
ENSG00000114739;RI:3:38478141:38478292-38478375:38478518:+	0.150119	0.011988
ENSG00000114978;A3:2:74172752-74178661:74172749-74178661:-	-0.155233	0.0134865
ENSG00000115073;RI:2:97658427:97658643-97658879:97659003:-	0.0863483	0.032967
ENSG00000115310;AF:2:54987698-55010087:55010449:54987698-55049558:55049640:-	-0.230409	0.017982
ENSG00000115310;AF:2:54987698-55010087:55010449:54987698-55049745:55050544:-	-0.184777	0.017982
ENSG00000115825;AF:2:37317179-37317787:37317894:37317179-37324198:37324370:-	-0.28627	0.017982
ENSG00000116001;AL:2:70214352:70214494-70215371:70215125:70215233-70215371:-	0.301291	0.034965
ENSG00000116191;SE:1:178776821-178784418:178784522-178785557:+	-0.143279	0.033966
ENSG00000116251;AF:1:6197756-6199370:6199553:6197756-6200489:6200842:-	0.174819	0.00499501
ENSG00000116251;AF:1:6197756-6199562:6199612:6197756-6200489:6200842:-	0.212909	0.001998
ENSG00000116679;SE:1:185305643-185306485:185306625-185307014:-	0.10056	0.025974
ENSG00000116747;SE:1:193059776-193075820:193076040-193076501:+	-0.192352	0.0324675
ENSG00000116871;AF:1:36155579:36155733-36170971:36157215:36157290-36170971:+	-0.378331	0.025974
ENSG00000116871;AF:1:36155965:36156463-36170971:36157215:36157290-36170971:+	-0.263329	0.025974
ENSG00000116871;AF:1:36156198:36156463-36170971:36157215:36157290-36170971:+	-0.172128	0.025974
ENSG00000116871;AF:1:36156202:36156463-36170971:36157215:36157290-36170971:+	-0.308942	0.025974
ENSG00000117143;SE:1:162590511-162592732:162592782-162597792:+	-0.136879	0.0164835
ENSG00000117143;SE:1:162590511-162592735:162592782-162597792:+	-0.0946023	0.0277223
ENSG00000117222;A5:1:205088815-205094873:205088815-205094987:-	-0.131222	0.037962
ENSG00000117461;A5:1:46131956-46132699:46131956-46132784:-	-0.41181	0.0291375
ENSG00000117461;AF:1:46080750-46131847:46132616:46080750-46132784:46132911:-	-0.297569	0.0291375
ENSG00000117461;AF:1:46080750-46131847:46132642:46080750-46132784:46132911:-	-0.142914	0.0293457
ENSG00000117461;SE:1:46080750-46131847:46131956-46132784:-	-0.361717	0.0291375
ENSG00000117519;AF:1:94903524-94925633:94925801:94903524-94926838:94927223:-	0.347612	0.013986
ENSG00000118363;AF:11:74949271:74949399-74965034:74949524:74949649-74965034:+	-0.208654	0.048951
ENSG00000118689;AF:6:108560866:108561829-108663455:108656346:108656538-108663455:+	-0.107704	0.038961
ENSG00000119231;SE:3:196868073-196885151:196886694-196899666:+	-0.130753	0.043956
ENSG00000119280;AF:1:230855718-230855878:230856036:230855718-230868180:230868653:-	0.180021	0.00549451
ENSG00000119328;SE:9:108934565-108935638:108935689-108936308:+	-0.0954469	0.0444555
ENSG00000119673;A5:14:73569883-73573388:73569396-73573388:+	-0.160186	0.0144855
ENSG00000120149;A5:5:174725067-174729159:174725038-174729159:+	0.0669915	0.0404595
ENSG00000120333;A5:1:175018576-175023272:175018576-175023364:-	0.0917992	0.0224775
ENSG00000120616;AF:10:32305931-32346763:32347218:32305931-32378491:32378798:-	-0.194006	0.041958
ENSG00000120685;A3:13:39011487-39012083:39011337-39012083:-	0.190447	0.047952
ENSG00000121486;AF:1:185151935-185156478:185156981:185151935-185156984:185157072:-	-0.0948535	0.044955
ENSG00000122566;SE:7:26197732-26197831:26197866-26200572:-	0.0900326	0.035964
ENSG00000122643;AF:7:33035988-33040872:33040900:33035988-33062568:33062796:-	-0.314881	0.02997
ENSG00000123684;AF:1:211829323-211829450:211830238:211829323-211830573:211830772:-	0.163028	0.0044955
ENSG00000123728;A3:X:132218341-132219370:132218333-132219370:-	0.401353	0.018981
ENSG00000124120;A5:20:44484530-44486596:44484428-44486596:+	-0.178665	0.047952
ENSG00000124193;SE:20:43458509-43459153:43459420-43459771:+	0.160946	0.000999001
ENSG00000124422;A5:17:21028674-21043321:21028674-21043626:-	0.161536	0.0454545
ENSG00000124422;AF:17:21028674-21042220:21042273:21028674-21043321:21043760:-	-0.157902	0.0454545
ENSG00000124422;AF:17:21028674-21042220:21042273:21028674-21043626:21043760:-	0.0989192	0.0472028
ENSG00000124422;AF:17:21028674-21042665:21043039:21028674-21043321:21043760:-	-0.0847795	0.048951
ENSG00000124422;AF:17:21028674-21042665:21043039:21028674-21043626:21043760:-	0.0997962	0.0472028
ENSG00000124762;AF:6:36676460:36676524-36684097:36678658:36678798-36684097:+	-0.1936	0.00599401
ENSG00000124762;AF:6:36676460:36676524-36684097:36678710:36678939-36684097:+	-0.427277	0.002997
ENSG00000124795;AF:6:18258405-18263843:18264208:18258405-18264385:18264541:-	0.54395	0.00899101
ENSG00000125482;SE:9:132400258-132401455:132402828-132406790:-	-0.175822	0.00849151
ENSG00000125835;A3:20:2461939-2462636:2461793-2462636:-	-0.10472	0.013986
ENSG00000125835;SE:20:2465819-2467192:2467315-2467607:-	0.0376413	0.036963
ENSG00000125875;RI:20:441588:441689-441857:442043:-	0.104232	0.0354645
ENSG00000125877;SE:20:3209617-3213169:3213226-3213985:+	0.209608	0.0494505
ENSG00000125877;SE:20:3213226-3213319:3213383-3213985:+	-0.209599	0.0164835
ENSG00000126457;AF:19:49676226:49676260-49680487:49677073:49677182-49680487:+	-0.40849	0.044955
ENSG00000126457;AF:19:49676226:49676260-49680487:49677277:49677316-49680487:+	-0.440967	0.044955
ENSG00000126457;SE:19:49676260-49676346:49676439-49680487:+	0.367731	0.044955
ENSG00000127774;A5:17:3669012-3669098:3668899-3669098:+	0.0780623	0.0264735
ENSG00000128050;A5:4:56435975-56436262:56435928-56436262:+	0.0708404	0.023976
ENSG00000128050;SE:4:56441860-56446357:56446377-56446695:+	0.112523	0.017982
ENSG00000129071;SE:3:129434136-129436443:129437308-129437720:-	-0.235052	0.023976
ENSG00000129071;SE:3:129434136-129436461:129437308-129437720:-	-0.233687	0.023976
ENSG00000129810;A5:3:20171232-20174249:20171232-20175005:-	-0.174525	0.02997
ENSG00000129810;SE:3:20171232-20174249:20175055-20176601:-	-0.135261	0.0499501
ENSG00000130066;SE:X:23783883-23784294:23784403-23785328:+	0.198791	0.00699301
ENSG00000130204;A3:19:44891314-44891407:44891314-44891410:+	0.131615	0.032967
ENSG00000130294;AF:2:240797812-240820122:240820211:240797812-240820916:240821025:-	-0.575632	0.031968
ENSG00000131242;AF:17:31391624:31392011-31431813:31431559:31431692-31431813:+	-0.293876	0.044955
ENSG00000131373;MX:3:15586602-15589540:15589612-15596384:15586602-15591600:15591680-15596384:-	-0.203103	0.037962
ENSG00000131373;SE:3:15586602-15589540:15589612-15591600:-	-0.298185	0.037962
ENSG00000132002;AF:19:14517046-14517479:14517569:14517046-14517591:14517833:-	0.286876	0.0254745
ENSG00000132356;SE:5:40767690-40769416:40769503-40771719:-	-0.131132	0.017982
ENSG00000132485;AL:1:71063291:71065137-71066776:71065719:71065752-71066776:-	-0.175756	0.0424575
ENSG00000132912;AF:5:150756487-150758116:150758520:150756487-150758859:150759035:-	-0.21303	0.038961
ENSG00000134294;SE:12:46367340-46370512:46370627-46370776:-	-0.152604	0.011988
ENSG00000135018;A3:9:83666433-83669185:83666394-83669185:-	-0.165455	0.0124875
ENSG00000135018;SE:9:83665145-83666350:83666394-83669185:-	0.154433	0.0137363
ENSG00000135069;SE:9:78317804-78328051:78328188-78328981:+	-0.0555357	0.0404595
ENSG00000135720;A3:16:66751346-66751485:66751303-66751485:-	-0.142014	0.0494505
ENSG00000135829;SE:1:182854178-182855577:182855713-182856532:+	0.0773792	0.035964
ENSG00000135870;A3:1:173938874-173941265:173938871-173941265:-	0.0819667	0.046953
ENSG00000135870;A3:1:173943615-173946476:173943588-173946476:-	-0.0834433	0.046953
ENSG00000135974;RI:2:105342848:105342974-105343101:105343223:+	-0.107293	0.025974
ENSG00000136450;A5:17:58005041-58005398:58005041-58005414:-	-0.152292	0.014985
ENSG00000136485;RI:17:63589000:63589237-63594203:63594266:+	-0.131954	0.0134865
ENSG00000136682;SE:2:113438022-113439020:113439117-113441351:+	0.152909	0.0124875
ENSG00000136682;SE:2:113454778-113455556:113455643-113460673:+	-0.115889	0.034965
ENSG00000136802;SE:9:128882250-128886015:128886121-128907157:+	0.126817	0.0464535
ENSG00000137845;AF:15:58717727-58748795:58748966:58717727-58749480:58749758:-	0.533513	0.0314685
ENSG00000137955;AF:1:75786231:75786274-75787497:75786699:75786916-75787497:+	0.364484	0.0337163
ENSG00000137955;AF:1:75786231:75786274-75787497:75786700:75786865-75787497:+	0.461694	0.026973
ENSG00000138018;AF:2:26308547:26308657-26364302:26346114:26346289-26364302:+	0.156179	0.00824176
ENSG00000138018;AF:2:26308547:26308657-26364302:26346149:26346289-26364302:+	0.341634	0.00824176
ENSG00000138050;SE:2:39755960-39757248:39757368-39761331:-	0.145751	0.047952
ENSG00000138138;AF:10:87814612-87817795:87818160:87814612-87841187:87841343:-	-0.105865	0.040959
ENSG00000138182;A5:10:89701717-89705294:89701680-89705294:+	0.120427	0.038961
ENSG00000138381;A5:2:189667596-189667764:189666153-189667764:+	-0.228281	0.011988
ENSG00000138381;MX:2:189665451-189666041:189666153-189667764:189665451-189667196:189667596-189667764:+	0.234394	0.033966
ENSG00000138758;AL:4:77030970-77034497:77034821:77030970-77039073:77039115:+	0.389175	0.0324675
ENSG00000138867;AF:22:24549001-24554949:24555316:24549001-24555615:24555935:-	-0.138512	0.0494505
ENSG00000139163;SE:12:22673660-22682281:22682339-22684483:+	0.162954	0.00799201
ENSG00000139370;SE:12:128809473-128809943:128810111-128814775:-	-0.241189	0.0174825
ENSG00000139946;AF:14:56118375:56118737-56178335:56119109:56119210-56178335:+	-0.181729	0.0284715
ENSG00000140650;AL:16:8813106-8829193:8829258:8813106-8847724:8848030:+	0.417672	0.0174825
ENSG00000140650;AL:16:8813106-8829193:8829258:8813106-8847724:8848051:+	0.395923	0.0174825
ENSG00000140650;AL:16:8813106-8829193:8829258:8813106-8847724:8849331:+	0.119528	0.040959
ENSG00000140650;MX:16:8801910-8806316:8806407-8811638:8801910-8811079:8811178-8811638:+	0.420029	0.0174825
ENSG00000140650;SE:16:8806407-8811079:8811178-8811638:+	-0.153914	0.0174825
ENSG00000141232;A3:17:50864163-50866058:50863960-50866058:-	-0.12251	0.026973
ENSG00000141441;A3:18:32268768-32270217:32268765-32270217:-	0.131483	0.0334665
ENSG00000142528;A3:19:50026122-50030892:50026122-50031014:+	-0.273478	0.013986
ENSG00000142528;A5:19:50026173-50030892:50026122-50030892:+	0.357841	0.00799201
ENSG00000142528;SE:19:50026122-50030892:50031091-50039161:+	-0.123212	0.021312
ENSG00000142731;AF:4:127880861:127881164-127881831:127881232:127881370-127881831:+	0.272875	0.030303
ENSG00000142731;AF:4:127880893:127881164-127881831:127881232:127881370-127881831:+	0.212005	0.030303
ENSG00000142731;AF:4:127880929:127881164-127881831:127881232:127881370-127881831:+	0.195183	0.030303
ENSG00000143319;A3:1:156727808-156728415:156727769-156728415:-	-0.246586	0.00999001
ENSG00000143319;A5:1:156727769-156728354:156727769-156728415:-	-0.212988	0.018981
ENSG00000143507;AF:1:221706466-221736843:221736900:221706466-221741981:221742089:-	0.406029	0.023976
ENSG00000143756;MX:1:224130581-224134074:224134212-224157352:224130581-224153142:224153337-224157352:+	-0.102639	0.0397103
ENSG00000143756;SE:1:224130581-224134074:224134212-224153142:+	-0.086433	0.0397103
ENSG00000144369;RI:2:186747092:186747237-186747240:186747250:+	-0.111538	0.0404595
ENSG00000144381;AF:2:197498850-197499782:197499817:197498850-197499999:197500221:-	0.374768	0.01998
ENSG00000144381;AF:2:197498850-197499782:197499822:197498850-197499999:197500221:-	0.284181	0.01998
ENSG00000144381;AF:2:197498850-197499782:197499879:197498850-197499999:197500221:-	0.385722	0.011988
ENSG00000144580;AL:2:218592707-218593528:218593842:218592707-218594108:218594526:+	-0.288865	0.0402098
ENSG00000144580;AL:2:218592707-218593528:218593842:218592707-218594169:218594896:+	-0.307392	0.0402098
ENSG00000144655;AF:3:39146722-39153438:39153575:39146722-39154497:39154562:-	0.0841897	0.035964
ENSG00000145919;AF:5:173613255-173614703:173614852:173613255-173616200:173616588:-	0.283343	0.035964
ENSG00000145919;AL:5:173607521:173608292-173613131:173609357:173609434-173613131:-	-0.283343	0.035964
ENSG00000145919;AL:5:173607521:173608292-173613131:173609568:173609670-173613131:-	-0.436816	0.035964
ENSG00000145919;MX:5:173608292-173609238:173609434-173616200:173608292-173613131:173613255-173616200:-	0.167555	0.0374625
ENSG00000146457;AF:6:159726998:159727333-159736258:159727588:159727703-159736258:+	0.217741	0.010989
ENSG00000146535;A5:7:2733501-2794720:2733501-2794928:-	0.212635	0.0337163
ENSG00000146535;AF:7:2733501-2763076:2763209:2733501-2794720:2795145:-	-0.242091	0.0337163
ENSG00000146556;A5:2:113596582-113596671:113596578-113596671:+	0.196429	0.0499501
ENSG00000146556;RI:2:113595693:113595829-113596068:113596203:+	-0.196429	0.0499501
ENSG00000146731;AF:7:56059865:56060416-56060807:56060611:56060678-56060807:+	0.167216	0.026973
ENSG00000146757;SE:7:65374000-65387902:65388028-65388806:+	0.139241	0.047952
ENSG00000146963;AF:7:139359908:139360322-139376062:139371412:139371463-139376062:+	0.0720358	0.038961
ENSG00000146963;SE:7:139360322-139374401:139374471-139376062:+	0.115151	0.038961
ENSG00000147804;SE:8:144412946-144413237:144413389-144413513:-	0.193792	0.0334665
ENSG00000148158;AL:9:112864399-112866485:112866525:112864399-112868784:112874987:+	0.206087	0.0144855
ENSG00000148187;AL:9:122291840-122313227:122313330:122291840-122322540:122323092:+	0.357365	0.020979
ENSG00000148187;AL:9:122291840-122313227:122313330:122291840-122322540:122323461:+	0.318676	0.0244755
ENSG00000148481;SE:10:15837318-15837542:15837633-15838228:-	-0.0762339	0.043956
ENSG00000148481;SE:10:15837318-15838228:15838279-15841426:-	-0.0785734	0.043956
ENSG00000148773;SE:10:128113602-128114928:128116007-128116491:-	-0.136385	0.040959
ENSG00000149187;A3:11:47472102-47472191:47468891-47472191:-	-0.198331	0.019314
ENSG00000149187;A3:11:47484523-47486750:47484520-47486750:-	0.150668	0.0347652
ENSG00000149187;AF:11:47500932-47523600:47523647:47500932-47552992:47553117:-	0.236339	0.0413872
ENSG00000149187;AL:11:47465933:47468891-47472191:47470329:47470555-47472191:-	0.178505	0.0347652
ENSG00000149187;AL:11:47468284:47468891-47472191:47470316:47472102-47472191:-	0.382952	0.019314
ENSG00000149187;AL:11:47468284:47468891-47472191:47470329:47470555-47472191:-	0.443952	0.0144855
ENSG00000149187;AL:11:47468814:47468891-47472191:47470329:47470555-47472191:-	0.165261	0.0410423
ENSG00000149658;SE:20:63196734-63202287:63203807-63213864:-	-0.11188	0.021978
ENSG00000151012;SE:4:138180790-138182297:138182393-138183202:-	-0.13541	0.0184815
ENSG00000151012;SE:4:138183305-138185121:138185244-138214585:-	-0.13541	0.0184815
ENSG00000151233;SE:12:42119171-42129759:42129851-42144426:-	-0.145224	0.0264735
ENSG00000151461;AF:10:12035441-12042755:12042834:12035441-12042914:12043170:-	-0.12594	0.022977
ENSG00000151500;AF:11:134252916-134253227:134253248:134252916-134253299:134253370:-	-0.240715	0.0124875
ENSG00000151893;SE:10:118691403-118693702:118693749-118695141:-	0.0759125	0.0364635
ENSG00000152102;A5:2:131082657-131093214:131082657-131093332:-	0.0753154	0.0284715
ENSG00000152455;A5:10:14897517-14899539:14896977-14899539:+	-0.131931	0.044955
ENSG00000152558;SE:11:102402206-102448812:102448868-102452524:-	0.204629	0.035964
ENSG00000152661;AF:6:121435577:121435832-121446832:121437382:121437415-121446832:+	0.30406	0.0387113
ENSG00000152661;AF:6:121435646:121435832-121446832:121437382:121437415-121446832:+	0.126786	0.0387113
ENSG00000152795;SE:4:82424883-82425563:82425667-82426037:-	0.209086	0
ENSG00000155592;A3:16:25252046-25252946:25252035-25252946:-	0.208444	0.0174825
ENSG00000156273;AF:21:29299416:29299598-29321221:29300133:29300175-29321221:+	0.317677	0.044955
ENSG00000156273;AF:21:29299683:29299764-29321221:29300133:29300175-29321221:+	0.282527	0.044955
ENSG00000156273;AF:21:29300133:29300175-29321221:29305203:29305322-29321221:+	-0.236815	0.044955
ENSG00000156273;SE:21:29329693-29582312:29582351-29597570:+	-0.323341	0.044955
ENSG00000156735;SE:8:38177139-38192688:38192795-38207512:+	-0.0638465	0.0454545
ENSG00000158234;AF:3:138608851:138608937-138621407:138621210:138621264-138621407:+	0.178865	0.035964
ENSG00000159199;A5:17:48892910-48893409:48892840-48893409:+	0.113729	0.020979
ENSG00000159217;AL:17:49031973-49036550:49036933:49031973-49038168:49038438:+	-0.202474	0.047952
ENSG00000159461;SE:16:56386022-56389185:56389375-56401733:-	-0.156182	0.032967
ENSG00000159840;AF:7:143381575:143381779-143382248:143381907:143382091-143382248:+	0.180838	0.044955
ENSG00000159873;MX:22:28773034-28773725:28773778-28783508:28773034-28780948:28781172-28783508:+	0.433848	0.035964
ENSG00000160131;AF:X:151396515:151396647-151403631:151397204:151397361-151403631:+	0.153715	0.00599401
ENSG00000160199;SE:21:43007618-43010053:43010224-43013068:+	-0.078586	0.0384615
ENSG00000160360;AF:9:136327476:136327763-136334447:136331983:136332170-136334447:+	0.144031	0.02997
ENSG00000160710;AF:1:154602626-154607992:154608248:154602626-154627855:154627912:-	-0.480479	0.0292208
ENSG00000160710;AF:1:154602626-154627855:154627912:154602626-154627954:154627976:-	0.317618	0
ENSG00000161960;A3:17:7575258-7576524:7575258-7577056:+	-0.411052	0.0480769
ENSG00000161960;A5:17:7578244-7578342:7577916-7578342:+	-0.266723	0.0480769
ENSG00000161960;AF:17:7572828:7572864-7574546:7573844:7574308-7574546:+	-0.450633	0.0480769
ENSG00000161960;AF:17:7572828:7572864-7574546:7574259:7574308-7574546:+	-0.258763	0.0480769
ENSG00000162616;SE:1:78005321-78013051:78013619-78016014:+	-0.171408	0.044955
ENSG00000162642;AL:1:85249953:85252702-85258524:85257443:85257471-85258524:-	-0.15834	0.035964
ENSG00000162772;AL:1:212618234-212619046:212619266:212618234-212619358:212620772:+	-0.295589	0
ENSG00000163349;AF:1:113929374:113929532-113940382:113929859:113929939-113940382:+	-0.387053	0.048951
ENSG00000163444;SE:1:203016140-203017756:203017919-203018481:+	0.0585107	0.03996
ENSG00000163584;A3:3:170868201-170868298:170868134-170868298:-	0.128677	0.014985
ENSG00000163584;A3:3:170868390-170870159:170868387-170870159:-	0.133099	0.011988
ENSG00000163584;AF:3:170868390-170869965:170870033:170868390-170870159:170870195:-	-0.10009	0.015984
ENSG00000163584;AF:3:170868390-170869965:170870033:170868390-170870159:170870483:-	-0.160578	0.0204795
ENSG00000163781;A3:3:133652614-133653345:133652547-133653345:-	-0.164525	0.042624
ENSG00000163781;A3:3:133652629-133653345:133652547-133653345:-	-0.125183	0.042624
ENSG00000163781;SE:3:133649943-133652463:133652547-133653345:-	0.173533	0.042624
ENSG00000163961;SE:3:196487578-196488607:196488683-196502873:-	-0.0877552	0.025974
ENSG00000164045;SE:3:48177988-48180721:48180840-48182929:-	0.0743891	0.033966
ENSG00000164070;AF:4:127782322:127782657-127794077:127783549:127783680-127794077:+	0.0999364	0.041958
ENSG00000164111;SE:4:121683477-121686288:121686372-121696581:-	0.448608	0.0224775
ENSG00000164219;A5:5:115241606-115253133:115241606-115253137:-	0.092414	0.031968
ENSG00000164219;SE:5:115216973-115221824:115222008-115230976:-	-0.0929597	0.031968
ENSG00000164219;SE:5:115216973-115230976:115231021-115236390:-	0.0982317	0.031968
ENSG00000164347;SE:5:74722561-74725640:74725755-74725941:-	-0.154353	0.018648
ENSG00000164347;SE:5:74726126-74730260:74730398-74733022:-	-0.154353	0.018648
ENSG00000164347;SE:5:74763766-74765035:74765152-74766938:-	-0.169158	0.018648
ENSG00000164442;AF:6:139373952-139374132:139374213:139373952-139374264:139374362:-	-0.224209	0.0387113
ENSG00000164442;AF:6:139373952-139374132:139374213:139373952-139374413:139374605:-	-0.23134	0.0387113
ENSG00000164751;SE:8:76984195-76986187:76986296-76999990:-	0.189126	0.041958
ENSG00000164898;AF:7:139339457:139339506-139345501:139340450:139340619-139345501:+	0.231427	0.0314685
ENSG00000164924;AF:8:100948900-100951186:100951276:100948900-100951456:100951594:-	-0.245876	0.020646
ENSG00000164924;AF:8:100948900-100951456:100951594:100948900-100952850:100952993:-	0.23171	0.0154845
ENSG00000164924;AF:8:100948900-100951456:100951594:100948900-100953269:100953341:-	0.251908	0
ENSG00000165175;A3:X:38801487-38802535:38801487-38804310:+	-0.0752057	0.0464535
ENSG00000165175;AF:X:38801432:38801487-38804683:38803733:38804413-38804683:+	-0.216508	0.017982
ENSG00000165175;SE:X:38801487-38802535:38804413-38804683:+	0.150666	0.041292
ENSG00000165175;SE:X:38801487-38804310:38804413-38804683:+	0.155207	0.017982
ENSG00000165449;AF:10:59684327-59709479:59710079:59684327-59735930:59736002:-	0.269574	0.0384615
ENSG00000165671;AF:5:177133600:177133634-177135087:177133925:177133952-177135087:+	0.219668	0.0421245
ENSG00000165671;AF:5:177133600:177133634-177135087:177134229:177134245-177135087:+	0.167686	0.0421245
ENSG00000165671;AF:5:177133925:177133952-177135087:177134173:177134245-177135087:+	-0.473877	0.0421245
ENSG00000166012;A3:11:93733505-93734625:93733419-93734625:-	0.338934	0.00649351
ENSG00000166024;SE:10:98163397-98186467:98186563-98208101:+	0.11859	0.038961
ENSG00000166024;SE:10:98163397-98208101:98209899-98231512:+	-0.155876	0.038961
ENSG00000166068;AL:15:38324809-38325948:38326363:38324809-38339737:38339771:+	-0.350104	0.0274725
ENSG00000166068;SE:15:38253217-38268174:38268237-38299373:+	0.213142	0.0274725
ENSG00000166123;A5:16:46884958-46897648:46884724-46897648:+	-0.0887404	0.0284715
ENSG00000166165;AF:14:103520311-103520469:103520728:103520311-103521263:103521443:-	-0.342877	0.012987
ENSG00000166483;AF:11:9573681:9574509-9575888:9574687:9575375-9575888:+	0.0850747	0.0499501
ENSG00000166503;AF:15:83164075-83169222:83169231:83164075-83207331:83207450:-	-0.199736	0.038961
ENSG00000166881;A5:12:57069306-57070674:57069306-57070820:-	-0.0897686	0.036963
ENSG00000166881;AF:12:57072912-57078619:57078763:57072912-57087951:57088063:-	-0.181555	0.036963
ENSG00000166881;AF:12:57072912-57078619:57078769:57072912-57087951:57088063:-	-0.112305	0.036963
ENSG00000166881;SE:12:57063344-57064071:57064185-57064646:-	-0.0887037	0.036963
ENSG00000166881;SE:12:57064739-57069234:57069306-57070820:-	0.197003	0.036963
ENSG00000167085;A5:17:49413291-49414740:49413291-49414742:-	0.19447	0.0274725
ENSG00000167085;AF:17:49413291-49414742:49414802:49413291-49414835:49414858:-	-0.549315	0.0274725
ENSG00000167106;AF:9:127953925-127963722:127963745:127953925-127979992:127980513:-	-0.354891	0.0194805
ENSG00000168036;AF:3:41199636:41199670-41222334:41199713:41199807-41222334:+	-0.263647	0
ENSG00000168116;A5:6:57046921-57047313:57046776-57047313:+	0.122555	0.045954
ENSG00000168264;A5:1:234607852-234608447:234607852-234608495:-	-0.123942	0.0164835
ENSG00000168264;AF:1:234607852-234608034:234608094:234607852-234608447:234609525:-	0.109911	0.0164835
ENSG00000168275;AF:1:234373456:234373678-234374230:234373683:234373840-234374230:+	0.0649441	0.031968
ENSG00000168275;AF:1:234373468:234373678-234374230:234373683:234373840-234374230:+	0.141759	0.021978
ENSG00000168291;A5:3:58431984-58433631:58431984-58433768:-	0.382283	0.0494505
ENSG00000168528;AF:1:31410174:31410435-31423693:31413116:31413304-31423693:+	0.276946	0.038961
ENSG00000169018;AF:15:68277803:68278665-68289607:68289255:68289361-68289607:+	-0.136338	0.014985
ENSG00000169045;AL:5:179617817:179617911-179620892:179618205:179618323-179620892:-	-0.288607	0
ENSG00000169045;AL:5:179618205:179618323-179620892:179619301:179619407-179620892:-	0.248547	0.0217283
ENSG00000169045;SE:5:179618323-179619269:179619360-179620892:-	-0.310845	0
ENSG00000169045;SE:5:179618323-179619269:179619407-179620892:-	-0.159499	0.0217283
ENSG00000169188;SE:X:55001629-55002251:55002431-55002962:+	-0.0997119	0.046953
ENSG00000169567;AF:5:131162676-131165095:131165240:131162676-131171606:131171735:-	-0.201791	0.0499501
ENSG00000169567;AF:5:131162676-131165095:131165301:131162676-131171606:131171735:-	-0.122314	0.0499501
ENSG00000169567;AF:5:131162676-131165095:131165325:131162676-131171606:131171735:-	-0.237658	0.0499501
ENSG00000169567;AF:5:131162676-131165095:131165341:131162676-131171606:131171735:-	-0.415182	0.0499501
ENSG00000169567;AL:5:131159478:131159611-131162572:131162111:131162477-131162572:-	0.237658	0.0499501
ENSG00000169567;AL:5:131162111:131162477-131162572:131162478:131162503-131162572:-	0.310961	0.0499501
ENSG00000169567;SE:5:131159611-131160656:131160844-131162572:-	0.0691488	0.0499501
ENSG00000169607;RI:2:112755977:112756134-112756893:112757214:-	-0.222549	0.025974
ENSG00000169635;AF:22:21417404:21417560-21442759:21420636:21420757-21442759:+	-0.215588	0.003996
ENSG00000170144;SE:2:177216940-177217705:177217845-177219037:+	0.105661	0.022977
ENSG00000170222;A5:17:10705615-10706438:10705527-10706438:+	0.175095	0.015984
ENSG00000170606;RI:5:133101759:133101809-133101811:133101878:+	-0.0692524	0.014985
ENSG00000171302;RI:17:78996992:78997644-78997840:78997963:-	-0.113576	0.0499501
ENSG00000171302;SE:17:78997963-78998148:78998286-79009664:-	0.140684	0.0499501
ENSG00000171497;A3:4:158715684-158717012:158715668-158717012:-	-0.058926	0.0464535
ENSG00000172071;AF:2:88613853-88624746:88624929:88613853-88626967:88627576:-	-0.126184	0.0454545
ENSG00000172292;SE:2:168765748-168766322:168766345-168769510:+	-0.0792213	0.0499501
ENSG00000172466;AF:18:35340733-35343744:35343932:35340733-35344360:35344456:-	0.237749	0.01998
ENSG00000172466;AF:18:35340733-35343744:35343932:35340733-35344370:35344456:-	0.0889279	0.03996
ENSG00000172661;SE:10:45785631-45786612:45786674-45787035:+	-0.216516	0.047952
ENSG00000172795;AL:5:112976986-112983974:112984651:112976986-112985835:112986010:+	-0.360124	0.026973
ENSG00000173726;SE:1:235113910-235119339:235119406-235119818:-	0.0983358	0.00899101
ENSG00000173812;A3:17:41689069-41689778:41689069-41690088:+	-0.103397	0.0374625
ENSG00000173852;AF:7:35018596-35037818:35038041:35018596-35038172:35038271:-	-0.177843	0.044955
ENSG00000173960;AF:2:23927285:23927615-23958301:23940419:23940648-23958301:+	0.130141	0.041958
ENSG00000174099;AL:12:65453825-65463155:65463258:65453825-65488004:65488095:+	0.466199	0.041958
ENSG00000174695;AF:5:83057154-83061877:83061975:83057154-83077321:83077424:-	-0.166498	0.01998
ENSG00000174695;AF:5:83065117-83077321:83077496:83065117-83077718:83077863:-	0.0929637	0.04329
ENSG00000174695;SE:5:83057154-83061877:83061911-83077321:-	-0.460431	0.00999001
ENSG00000175215;AF:12:57829596-57845440:57845534:57829596-57846372:57846739:-	0.15764	0.032967
ENSG00000176095;A5:3:49738422-49786354:49738422-49786480:-	-0.210851	0
ENSG00000176171;AL:10:131966455:131968569-131970638:131969650:131970011-131970638:-	-0.0870874	0.0344655
ENSG00000177410;SE:20:49279208-49280485:49280570-49289045:+	0.107021	0.044955
ENSG00000177410;SE:20:49280570-49280903:49280964-49289045:+	0.175444	0.035964
ENSG00000177425;AF:12:79690391-79690556:79690581:79690391-79690872:79691097:-	0.257527	0.0024975
ENSG00000177889;SE:12:93410079-93410734:93410874-93411053:-	-0.0833284	0.042957
ENSG00000177917;AF:2:152717893:152717995-152720533:152718919:152719024-152720533:+	-0.11672	0.047952
ENSG00000177917;SE:2:152720586-152732531:152732580-152734994:+	0.0863522	0.047952
ENSG00000180628;AF:10:91163012:91163081-91222689:91220783:91220836-91222689:+	0.192987	0.02997
ENSG00000181220;A3:7:149475483-149476922:149475480-149476922:-	-0.0811812	0.0444555
ENSG00000181220;A3:7:149494115-149494204:149494070-149494204:-	0.0849061	0.0444555
ENSG00000181315;SE:6:26638728-26643659:26643728-26658558:-	-0.145533	0.047952
ENSG00000182199;A5:12:57230462-57230803:57230420-57230803:+	-0.31004	0.0352148
ENSG00000182199;AF:12:57229684:57229811-57230803:57230360:57230462-57230803:+	0.427107	0
ENSG00000182378;AF:X:276353:276394-284167:281192:281684-284167:+	0.447768	0.044289
ENSG00000182378;AF:X:276353:276394-284167:281462:281684-284167:+	0.327478	0.044289
ENSG00000182378;AF:X:276353:276394-284167:283465:283488-284167:+	0.318335	0.044289
ENSG00000182827;SE:1:226154833-226159184:226159358-226161531:-	-0.054275	0.043956
ENSG00000183576;AF:14:99465813-99478739:99478769:99465813-99480728:99480860:-	-0.317438	0.015984
ENSG00000184227;A3:14:73541695-73543050:73541695-73543128:+	-0.220564	0.03996
ENSG00000185088;SE:15:63156521-63156787:63156973-63157400:-	-0.235303	0.0134865
ENSG00000185591;AF:12:53380194:53380298-53381659:53380639:53380684-53381659:+	0.0997387	0.02997
ENSG00000185722;A3:17:4182352-4183398:4182349-4183398:-	0.127803	0.028971
ENSG00000185722;SE:17:4217118-4235772:4235890-4242256:-	-0.133951	0.028971
ENSG00000185869;A5:19:36915251-36915796:36915251-36916011:-	-0.121581	0.044955
ENSG00000186416;SE:X:119592513-119603462:119603559-119605731:-	-0.0619307	0.041958
ENSG00000186687;SE:5:131180167-131182229:131182299-131199531:+	-0.213916	0.046953
ENSG00000188629;AL:19:9380139-9381148:9382190:9380139-9382385:9382617:+	0.323138	0.0499501
ENSG00000189227;A5:15:67522242-67526418:67522204-67526418:+	-0.534721	0.014985
ENSG00000189227;AF:15:67521068:67521594-67526418:67521685:67522204-67526418:+	-0.312316	0.0304695
ENSG00000189227;AF:15:67521068:67521594-67526418:67521695:67522242-67526418:+	0.382297	0.0277223
ENSG00000189308;AF:4:82984876-83010484:83010731:82984876-83010747:83010823:-	0.337788	0.010989
ENSG00000196305;A5:9:92289426-92293441:92289426-92293611:-	-0.0570042	0.0304695
ENSG00000196305;RI:9:92210345:92210871-92210873:92210889:-	0.158998	0.00799201
ENSG00000196305;SE:9:92229126-92240643:92240691-92240856:-	0.0737788	0.0304695
ENSG00000196305;SE:9:92287910-92288126:92288282-92289301:-	-0.0625262	0.0304695
ENSG00000196357;AF:19:36202050-36214622:36214673:36202050-36214888:36215081:-	0.28228	0.046953
ENSG00000196459;SE:X:13719982-13734044:13734185-13734525:-	0.165317	0.01998
ENSG00000196678;AF:16:20803670-20805715:20806119:20803670-20806408:20806473:-	0.372577	0.035964
ENSG00000196715;SE:7:65873565-65948671:65948780-65954074:+	-0.133601	0.0244755
ENSG00000196756;AF:20:38426503-38427680:38429330:38426503-38431041:38431066:-	-0.407659	0
ENSG00000197063;AF:17:81923214-81923353:81923532:81923214-81927528:81927714:-	0.261707	0.00699301
ENSG00000197860;AF:5:65720829-65721917:65722130:65720829-65722757:65723035:-	-0.0958982	0.03996
ENSG00000197961;SE:19:9567109-9567648:9567705-9568095:-	-0.06436	0.040959
ENSG00000197961;SE:19:9569082-9584186:9584348-9584461:-	-0.06436	0.040959
ENSG00000198039;A5:7:64903419-64917030:64903366-64917030:+	-0.151258	0.0374625
ENSG00000198039;AL:7:64918292-64923386:64924431:64918292-64927654:64929257:+	0.164424	0.0374625
ENSG00000198039;AL:7:64918292-64923386:64924431:64918292-64927654:64930966:+	0.151258	0.0374625
ENSG00000198081;AF:18:5294001-5295652:5295702:5294001-5297012:5297053:-	-0.331671	0.027972
ENSG00000198242;AF:17:28719393:28720030-28720707:28720079:28720213-28720707:+	-0.257562	0.014985
ENSG00000198242;AF:17:28719393:28720030-28720707:28720244:28720430-28720707:+	-0.182611	0.0224775
ENSG00000198242;AF:17:28719991:28720030-28720707:28720079:28720213-28720707:+	-0.163288	0.028305
ENSG00000198242;AF:17:28720079:28720213-28720707:28720299:28720328-28720707:+	0.0762358	0.034965
ENSG00000198755;A5:6:35469285-35469381:35469027-35469381:+	0.0554919	0.04329
ENSG00000198755;RI:6:35468420:35468439-35468799:35468873:+	-0.235606	0.00499501
ENSG00000198755;RI:6:35468947:35469285-35469381:35469529:+	-0.123119	0.0312188
ENSG00000198898;AF:7:116862603:116862650-116888127:116886064:116886102-116888127:+	0.523935	0.0382118
ENSG00000198898;AL:7:116904383-116906263:116906736:116904383-116910213:116910294:+	-0.607216	0.035964
ENSG00000198915;AF:10:43206122-43229637:43229739:43206122-43266845:43266919:-	-0.244461	0.038961
ENSG00000198951;A3:22:42070373-42070763:42070366-42070763:-	-0.107938	0.037962
ENSG00000198951;RI:22:42070282:42070366-42070763:42070830:-	-0.0990157	0.037962
ENSG00000203760;A3:6:126340399-126346205:126340399-126346245:+	0.103108	0.042957
ENSG00000205060;SE:7:134302110-134304805:134304854-134306672:-	-0.130853	0.0154845
ENSG00000205189;RI:8:80518403:80518438-80518511:80518579:+	0.109406	0.026973
ENSG00000205323;SE:12:55800629-55800854:55800900-55803629:-	-0.123884	0.00799201
ENSG00000213401;SE:X:152733859-152735148:152735253-152736087:+	0.20212	0.038961
ENSG00000213923;A3:22:38297155-38298786:38296686-38298786:-	-0.177673	0.0174825
ENSG00000213923;AF:22:38314169-38317160:38317411:38314169-38317986:38318084:-	0.181302	0.014985
ENSG00000213923;AL:22:38296205:38296686-38298786:38298029:38298203-38298786:-	0.113153	0.0262238
ENSG00000213923;AL:22:38296626:38296686-38298786:38298029:38298203-38298786:-	0.211948	0.014985
ENSG00000214113;AF:6:5109491-5132718:5132894:5109491-5260648:5260742:-	-0.548997	0.011988
ENSG00000215154;SE:16:2603727-2610462:2611052-2613960:+	-0.316819	0.023976
ENSG00000218358;RI:6:150000853:150001128-150001351:150001668:-	-0.165133	0.048951
ENSG00000225830;AF:10:49532978-49538962:49539026:49532978-49539432:49539538:-	-0.373959	0.035964
ENSG00000225830;AF:10:49532978-49538962:49539040:49532978-49539432:49539538:-	-0.355786	0.035964
ENSG00000232956;MX:7:44984046-44984357:44984426-44986525:44984046-44986021:44986097-44986525:-	0.221854	0.0134865
ENSG00000232956;SE:7:44984046-44984357:44984426-44986021:-	0.123939	0.044955
ENSG00000234127;A3:6:30199264-30201035:30198990-30201035:-	0.538075	0.014985
ENSG00000237289;A3:15:43595469-43595856:43595469-43595900:+	-0.249629	0.00799201
ENSG00000237289;SE:15:43594367-43594879:43595170-43595374:+	-0.514122	0.00799201
ENSG00000237289;SE:15:43594367-43594972:43595170-43595374:+	-0.265834	0.002997
ENSG00000239789;AF:7:55951819:55951930-55953179:55951963:55952276-55953179:+	0.0829944	0.048951
ENSG00000241990;AF:22:46053705:46053920-46056847:46054915:46054953-46056847:+	0.251915	0.0499501
ENSG00000242372;SE:20:35280118-35280654:35280829-35284176:-	-0.117656	0.0424575
ENSG00000243147;SE:2:27772692-27774424:27774530-27779433:+	0.129001	0.0224775
ENSG00000243927;AF:21:34073224:34073268-34102835:34073549:34073745-34102835:+	-0.315992	0.00899101
ENSG00000243960;A5:1:111438825-111440692:111438825-111441138:-	-0.104001	0.043956
ENSG00000248098;A3:19:41422770-41422923:41422770-41422998:+	0.204703	0.025974
ENSG00000248098;A5:19:41411009-41414049:41410816-41414049:+	0.495926	0.025974
ENSG00000248098;RI:19:41410637:41410816-41410923:41411009:+	0.23104	0.025974
ENSG00000255135;A5:11:76441639-76444205:76441639-76444278:-	0.221931	0.032967
ENSG00000255529;A3:15:57706955-57708714:57706955-57709185:+	-0.254709	0.02664
ENSG00000255529;A5:15:57707145-57708714:57706955-57708714:+	0.185367	0.02664
ENSG00000255529;A5:15:57707210-57708714:57707145-57708714:+	-0.253179	0.02664
ENSG00000257093;A3:7:141666425-141674067:141666386-141674067:-	-0.113738	0.02997
ENSG00000257093;AF:7:141686658-141701556:141701615:141686658-141701886:141702153:-	0.113738	0.02997
ENSG00000257103;MX:19:34196763-34208929:34209051-34215596:34196763-34215124:34215300-34215596:+	-0.159549	0.0158175
ENSG00000257103;SE:19:34196763-34208929:34209051-34215124:+	-0.242479	0.0158175
ENSG00000257103;SE:19:34209051-34215124:34215300-34215596:+	-0.116951	0.0158175
ENSG00000257218;SE:12:120446829-120454933:120455030-120457076:+	0.0981401	0.022977
ENSG00000257285;AL:14:22933692-22954331:22954692:22933692-22955130:22955562:+	0.204182	0.017982
ENSG00000261840;A5:16:30697931-30698136:30697931-30698881:-	0.311573	0.020979
ENSG00000262633;SE:17:46932199-46935029:46935169-46938599:+	0.300098	0.0104895
ENSG00000267321;SE:17:35568501-35573580:35573723-35573877:+	0.201115	0.028971
ENSG00000269893;A5:4:118279137-118279389:118278792-118279389:+	0.227856	0.013986
ENSG00000269893;SE:4:118278792-118278944:118279137-118279389:+	0.111835	0.043956
ENSG00000276997;AL:1:222486060:222486121-222504366:222501338:222501533-222504366:-	0.441087	0.00899101
ENSG00000277147;A5:1:149647064-149647381:149646945-149647381:+	-0.309339	0.040959
ENSG00000277586;RI:8:24954181:24954220-24954222:24954305:-	-0.104015	0.0144855
ENSG00000280987;SE:5:139279129-139307239:139308327-139314675:+	-0.209234	0.026973
ENSG00000284024;SE:10:14840157-14842134:14842846-14843371:+	-0.15563	0.00599401

## Sheet: BE3-hA3A
Supplementary Data 11: DAS events of BE3-hA3A-transfected samples compared with nCas9 samples
DAS events	ΔPSI	P-value
ENSG00000005007;AF:19:18832001:18832440-18845980:18833130:18833283-18845980:+	-0.240621	0.023976
ENSG00000007520;SE:16:1349608-1349889:1349952-1350058:-	-0.0732241	0.0334665
ENSG00000008130;AF:1:1765446-1778289:1778470:1765446-1779905:1779962:-	-0.243461	0.034965
ENSG00000008130;AF:1:1765446-1778746:1778790:1765446-1779905:1779962:-	-0.207685	0.034965
ENSG00000008130;SE:1:1753649-1754051:1754208-1754284:-	-0.10608	0.037296
ENSG00000008988;A3:8:56074159-56074381:56073768-56074381:-	0.546228	0.00749251
ENSG00000008988;A5:8:56073768-56074060:56073768-56074381:-	0.438757	0.0224775
ENSG00000008988;MX:8:56073272-56073695:56073768-56074381:56073272-56074060:56074159-56074381:-	-0.552012	0.00749251
ENSG00000009307;AF:1:114750207-114757925:114757969:114750207-114758576:114758676:-	-0.111234	0.00999001
ENSG00000009307;AF:1:114750207-114757925:114757983:114750207-114758576:114758676:-	-0.0625566	0.02997
ENSG00000009307;AF:1:114750207-114757925:114757987:114750207-114758576:114758676:-	-0.430535	0.003996
ENSG00000009307;AF:1:114750207-114757925:114758003:114750207-114758576:114758676:-	-0.513568	0.0024975
ENSG00000009307;AF:1:114750207-114757925:114758027:114750207-114758576:114758676:-	-0.388524	0
ENSG00000009307;AL:1:114739753:114739890-114749821:114748317:114748418-114749821:-	0.479876	0
ENSG00000009307;SE:1:114738072-114739692:114739890-114757925:-	-0.0732296	0.02997
ENSG00000009307;SE:1:114738072-114749821:114750207-114757925:-	-0.225441	0.0024975
ENSG00000009307;SE:1:114739890-114749821:114750207-114757925:-	-0.0505354	0.03219
ENSG00000010256;A5:3:48609302-48609497:48609302-48609552:-	0.135461	0.00749251
ENSG00000010810;AF:6:111780635-111781056:111781080:111780635-111793623:111793886:-	0.319858	0
ENSG00000010810;AF:6:111780635-111781056:111781080:111780635-111872968:111873440:-	0.458581	0.0232268
ENSG00000010810;SE:6:111696456-111700104:111700268-111702885:-	-0.150165	0.030969
ENSG00000011426;AL:7:36411166-36415758:36415783:36411166-36417080:36417148:+	0.350302	0.00599401
ENSG00000013583;A3:12:12989415-13000037:12989411-13000037:-	-0.179339	0.01998
ENSG00000024526;A5:1:68481612-68482046:68481612-68482641:-	-0.228645	0.003996
ENSG00000024526;SE:1:68481612-68482046:68482897-68483950:-	-0.160567	0.003996
ENSG00000024526;SE:1:68482897-68483273:68483305-68483950:-	0.228645	0.003996
ENSG00000024526;SE:1:68489608-68494430:68494695-68496952:-	-0.0617206	0.0344655
ENSG00000030110;SE:6:33574214-33574506:33574525-33575298:-	-0.081736	0.042957
ENSG00000035403;SE:10:73998375-74043083:74043153-74070670:+	-0.159156	0.00599401
ENSG00000037241;AF:5:172959460:172959514-172959865:172959520:172959627-172959865:+	-0.214738	0.014985
ENSG00000042286;A3:10:70124100-70132734:70124097-70132734:-	0.341106	0.0334665
ENSG00000051620;AF:6:138403531:138403698-138405145:138404219:138404597-138405145:+	-0.275511	0.023976
ENSG00000051620;AF:6:138403531:138403698-138405145:138404247:138404597-138405145:+	-0.0854342	0.026973
ENSG00000052795;AF:4:158769138:158769319-158825916:158806094:158806423-158825916:+	-0.229538	0.011988
ENSG00000054148;A3:9:136850137-136850503:136850137-136850506:+	-0.133419	0.032967
ENSG00000054148;RI:9:136850013:136850137-136850503:136850560:+	0.426127	0.032967
ENSG00000058600;A3:16:22328587-22332060:22328587-22332123:+	-0.169304	0.043956
ENSG00000058600;SE:16:22328587-22332123:22332185-22333644:+	0.280687	0.043956
ENSG00000064726;SE:15:83020762-83028616:83028728-83030136:-	0.126588	0.00599401
ENSG00000064726;SE:15:83041925-83050073:83050178-83056389:-	-0.129339	0.00599401
ENSG00000065526;A3:1:15876678-15909321:15876678-15909324:+	-0.102939	0.018981
ENSG00000066117;AL:12:50099565-50099800:50099844:50099565-50100054:50100318:+	0.238979	0.044955
ENSG00000066279;SE:1:197096164-197100431:197105185-197117789:-	-0.201615	0.003996
ENSG00000068078;SE:4:1802025-1802914:1803064-1803692:+	0.228241	0.013986
ENSG00000070087;AF:3:149968550-149970619:149970715:149968550-149971153:149971213:-	0.668262	0.0494505
ENSG00000070087;AL:3:149964935:149966264-149968358:149966285:149966586-149968358:-	0.668262	0.0494505
ENSG00000070423;A3:19:651915-652233:651784-652233:-	0.42085	0.014985
ENSG00000070423;AF:19:652884-661356:661402:652884-663047:663194:-	-0.42085	0.014985
ENSG00000070831;AF:1:22052689:22052742-22078429:22053297:22053433-22078429:+	-0.292861	0.00499501
ENSG00000070831;AF:1:22052707:22052742-22078429:22053297:22053433-22078429:+	-0.134728	0.0224775
ENSG00000071082;A3:2:101006071-101017859:101006071-101017889:+	-0.263305	0.03996
ENSG00000071082;AL:2:101006071-101006350:101007267:101006071-101017889:101018289:+	-0.30064	0
ENSG00000071082;AL:2:101006071-101017889:101018289:101006071-101018998:101019728:+	0.295369	0.003996
ENSG00000071082;RI:2:101002293:101002315-101002702:101002808:+	-0.0576962	0.03996
ENSG00000071243;SE:7:120955624-120964742:120964838-120966626:+	-0.0786808	0.0354645
ENSG00000071626;AF:19:1407680:1407802-1417500:1409824:1410079-1417500:+	-0.400083	0.043956
ENSG00000071626;SE:19:1422396-1425878:1425960-1428842:+	-0.0993255	0.043956
ENSG00000072736;AF:16:68085458:68085784-68121987:68085861:68085916-68121987:+	-0.462529	0.0167832
ENSG00000072736;AF:16:68085458:68085784-68121987:68086638:68086698-68121987:+	0.574061	0.00932401
ENSG00000072736;AF:16:68085658:68085784-68121987:68085861:68085916-68121987:+	-0.245667	0.0167832
ENSG00000072736;AF:16:68085658:68085784-68121987:68086638:68086698-68121987:+	0.317382	0.00932401
ENSG00000072736;AF:16:68085861:68085916-68121987:68086638:68086698-68121987:+	0.834493	0
ENSG00000072736;AF:16:68085861:68085916-68121987:68086701:68086798-68121987:+	0.616421	0.018648
ENSG00000073008;SE:19:44654017-44657762:44657910-44661292:+	-0.110606	0.0474525
ENSG00000073008;SE:19:44657910-44658742:44658765-44661292:+	0.0961999	0.0474525
ENSG00000073008;SE:19:44657910-44658742:44658900-44661292:+	0.08958	0.0474525
ENSG00000075142;SE:7:88217191-88218859:88218942-88226909:-	-0.133067	0.0324675
ENSG00000075785;SE:3:128798069-128806372:128806449-128807543:+	0.2489	0.023976
ENSG00000076382;SE:17:28585411-28585534:28585653-28585864:-	-0.131351	0.038961
ENSG00000077097;A3:3:25645470-25664229:25645455-25664229:-	-0.0913709	0.0284715
ENSG00000077232;A3:2:182717072-182717941:182717072-182718157:+	-0.133433	0.047952
ENSG00000077721;A3:X:119581596-119582588:119581596-119582597:+	0.125536	0.044955
ENSG00000078369;AF:1:1825499-1832232:1832285:1825499-1890820:1891117:-	0.123925	0.0499501
ENSG00000080345;A5:2:151410527-151411260:151410033-151411260:+	-0.217473	0.01332
ENSG00000080345;SE:2:151410033-151410414:151410527-151411260:+	-0.183144	0.01332
ENSG00000080345;SE:2:151468146-151468474:151468551-151468641:+	-0.120842	0.01332
ENSG00000082781;AF:3:124873531-124886931:124887297:124873531-124887600:124887684:-	-0.317337	0.035964
ENSG00000082781;AF:3:124873531-124887600:124887684:124873531-124901266:124901418:-	0.38088	0.047952
ENSG00000083168;SE:8:42049302-42049620:42049707-42051901:-	0.169889	0.0454545
ENSG00000083457;SE:17:3720402-3723288:3723383-3723688:-	0.0693612	0.046953
ENSG00000086827;A3:11:113736822-113737572:113736773-113737572:-	-0.0713639	0.047952
ENSG00000087077;SE:7:100867606-100867861:100867988-100868108:+	-0.1535	0.017982
ENSG00000087460;AF:20:58889100:58889353-58895612:58891302:58891865-58895612:+	-0.141895	0
ENSG00000088247;AF:19:6422436-6424138:6424277:6422436-6424453:6424529:-	-0.298328	0.029304
ENSG00000088247;AF:19:6422436-6424138:6424277:6422436-6424453:6424775:-	-0.446629	0.010989
ENSG00000088247;AF:19:6422436-6424217:6424327:6422436-6424453:6424775:-	-0.288907	0.029304
ENSG00000092199;A3:14:21263829-21269298:21263336-21269298:-	0.0566754	0.042624
ENSG00000092199;AF:14:21234229-21262601:21262677:21234229-21269298:21269423:-	0.252302	0.02997
ENSG00000092199;AF:14:21234229-21262601:21262677:21234229-21269298:21269425:-	0.139754	0.02997
ENSG00000092199;AF:14:21234229-21262601:21262677:21234229-21269298:21269494:-	0.290317	0
ENSG00000092199;AF:14:21234229-21262601:21265516:21234229-21269298:21269423:-	0.187396	0.042624
ENSG00000092199;AF:14:21234229-21262601:21265516:21234229-21269298:21269494:-	0.160431	0.03996
ENSG00000092199;MX:14:21234229-21236373:21236460-21263311:21234229-21262601:21262768-21263311:-	-0.256762	0.02997
ENSG00000092199;MX:14:21263336-21263667:21263829-21269298:21263336-21268623:21268668-21269298:-	0.106369	0.042624
ENSG00000092199;RI:14:21210556:21211235-21211238:21211306:-	0.264713	0.03996
ENSG00000092758;A5:20:62836532-62837083:62836333-62837083:+	-0.370883	0.044955
ENSG00000092820;AF:6:158789371-158789463:158789474:158789371-158818082:158818227:-	-0.197641	0.00499501
ENSG00000093000;A5:22:45171177-45171600:45171143-45171600:+	-0.330033	0
ENSG00000093000;AF:22:45163986:45164296-45168168:45164646:45164758-45168168:+	0.318004	0.00949051
ENSG00000093000;SE:22:45168246-45170988:45171143-45171600:+	0.151559	0.00949051
ENSG00000093000;SE:22:45176080-45178238:45178900-45181286:+	-0.0975914	0.0332168
ENSG00000094975;A5:1:172589926-172590984:172588924-172590984:+	-0.114505	0.0314685
ENSG00000094975;SE:1:172551626-172553260:172553370-172555869:+	-0.110216	0.0314685
ENSG00000096696;A5:6:7581569-7582642:7579772-7582642:+	-0.159028	0.00749251
ENSG00000096746;AF:10:68331721:68331854-68337199:68332117:68332235-68337199:+	0.289449	0.0157343
ENSG00000096746;AF:10:68331721:68331854-68337199:68332122:68332216-68337199:+	0.178166	0.030303
ENSG00000096746;SE:10:68337333-68337858:68337996-68338503:+	-0.161405	0.0104895
ENSG00000097007;A3:9:130714455-130854064:130714455-130854067:+	0.237129	0.002997
ENSG00000099940;AF:22:20858983:20859347-20870337:20859483:20859640-20870337:+	-0.099249	0.027972
ENSG00000100219;AF:22:28799153-28799960:28800133:28799153-28800298:28800524:-	-0.43252	0.00799201
ENSG00000100226;SE:22:38706147-38708845:38708956-38715907:+	-0.131152	0.044955
ENSG00000100227;SE:22:42599793-42601970:42602056-42602770:-	-0.146357	0.00599401
ENSG00000100316;AF:22:39318592-39319390:39319592:39318592-39319595:39319649:-	0.249806	0.030969
ENSG00000100335;A3:22:39512026-39512232:39512026-39512318:+	-0.107615	0.0454545
ENSG00000100422;SE:22:46707988-46711086:46711149-46712168:-	-0.185634	0.0014985
ENSG00000100568;A5:14:67653498-67656412:67653498-67656416:-	0.118397	0.023976
ENSG00000100596;A3:14:77521615-77552096:77521581-77552096:-	0.181915	0.00499501
ENSG00000100632;SE:14:69380640-69386963:69387083-69394825:-	-0.0907577	0.026973
ENSG00000100664;A5:14:103334597-103335653:103334260-103335653:+	0.168942	0.025974
ENSG00000100883;SE:14:34983003-34983130:34983215-34996677:+	-0.604963	0.02997
ENSG00000100941;SE:14:39177484-39177593:39177687-39177841:+	-0.0698882	0.0364635
ENSG00000101098;A3:20:44771416-44810175:44771413-44810175:-	0.0662367	0.043956
ENSG00000101210;A3:20:63497928-63499058:63497783-63499058:-	0.288456	0.0224775
ENSG00000101210;A3:20:63497928-63499058:63497803-63499058:-	0.266612	0.0224775
ENSG00000101343;A3:20:20037571-20038349:20037534-20038349:-	0.115921	0.0104895
ENSG00000101346;SE:20:32208065-32210071:32210192-32215269:+	-0.0726971	0.033966
ENSG00000101544;A5:18:80117650-80133103:80117584-80133103:+	-0.115453	0.02997
ENSG00000101871;AF:X:10567603-10589587:10589909:10567603-10620290:10620419:-	-0.178161	0.0274725
ENSG00000101871;AF:X:10567603-10589587:10589909:10567603-10620290:10620585:-	-0.169649	0.040293
ENSG00000101871;AF:X:10567603-10589587:10589909:10567603-10833554:10833654:-	-0.189137	0.0274725
ENSG00000101888;AF:X:109535781:109535977-109536937:109536664:109536815-109536937:+	-0.399127	0.034965
ENSG00000101888;AF:X:109536876:109537021-109538045:109537118:109537270-109538045:+	0.128644	0.038961
ENSG00000102034;AF:X:130081539-130110325:130110495:130081539-130110620:130110716:-	0.168894	0.02997
ENSG00000102409;SE:X:103215238-103215682:103215764-103216149:+	-0.0491133	0.0434565
ENSG00000102580;SE:13:95725252-95757644:95757796-95760040:+	-0.0729756	0.0494505
ENSG00000103035;SE:16:74296988-74299576:74299745-74300115:+	0.0647065	0.045954
ENSG00000103257;AF:16:87851849-87863590:87863639:87851849-87868885:87869488:-	-0.127437	0.002997
ENSG00000103353;A5:16:23557767-23557950:23557745-23557950:+	0.0700104	0.038961
ENSG00000103769;AF:15:65869464:65869625-65877332:65870013:65870085-65877332:+	-0.133638	0.027972
ENSG00000103769;AF:15:65869541:65869625-65877332:65870013:65870085-65877332:+	0.0702769	0.047952
ENSG00000103769;SE:15:65877955-65879671:65879751-65887701:+	0.0790905	0.041292
ENSG00000103769;SE:15:65877955-65879725:65879751-65887701:+	0.138144	0.027972
ENSG00000104131;SE:15:44554667-44557489:44557650-44560249:+	-0.0698124	0.025974
ENSG00000104331;SE:8:56966352-56967110:56967218-56978050:-	0.126074	0.00799201
ENSG00000104805;AF:19:48900339:48900372-48921154:48919000:48919286-48921154:+	-0.248581	0.017982
ENSG00000104824;AF:19:38847434-38849308:38849368:38847434-38849700:38850333:-	0.13064	0.0332168
ENSG00000104824;AF:19:38847434-38849308:38849368:38847434-38849871:38849940:-	0.242763	0.0142358
ENSG00000104824;AF:19:38847434-38849700:38850333:38847434-38852296:38852347:-	-0.173446	0.018981
ENSG00000104824;AF:19:38847434-38849871:38849940:38847434-38852296:38852347:-	-0.280893	0
ENSG00000104825;AF:19:38899700:38899739-38905015:38899952:38900211-38905015:+	-0.588505	0.025974
ENSG00000104825;AF:19:38899700:38899739-38905015:38899999:38900211-38905015:+	-0.237585	0.038961
ENSG00000104859;A5:19:45068058-45068420:45068054-45068420:+	0.188795	0.034965
ENSG00000104904;SE:19:2269744-2271385:2271530-2271782:+	-0.182318	0.003996
ENSG00000104979;AF:19:13774479:13774574-13778052:13774824:13774903-13778052:+	0.184915	0.011988
ENSG00000105323;AF:19:41262662:41263016-41268223:41264451:41264798-41268223:+	-0.359228	0.0454545
ENSG00000105323;AF:19:41264451:41264798-41268223:41265101:41265121-41268223:+	0.448449	0.0454545
ENSG00000105323;AF:19:41264451:41264798-41268223:41265122:41265343-41268223:+	0.404316	0.0454545
ENSG00000105323;SE:19:41304261-41305832:41305867-41306449:+	0.2886	0.0454545
ENSG00000106080;SE:7:30019123-30020213:30020304-30022665:-	0.122008	0.0354645
ENSG00000106080;SE:7:30019123-30022665:30022816-30026312:-	-0.12269	0.0354645
ENSG00000106144;AF:7:143288215:143288529-143291540:143289588:143289656-143291540:+	-0.115524	0.0404595
ENSG00000106144;AF:7:143288451:143288529-143291540:143289588:143289656-143291540:+	0.277846	0.0404595
ENSG00000106211;AF:7:76302544:76303076-76303802:76303577:76303727-76303802:+	0.316353	0
ENSG00000106261;RI:7:100023419:100023461-100023552:100023932:+	-0.13072	0.015984
ENSG00000106261;SE:7:100015726-100019231:100019349-100023419:+	0.13072	0.015984
ENSG00000106266;AF:7:2278305-2299345:2299437:2278305-2309805:2309946:-	0.537903	0.044955
ENSG00000106266;AF:7:2278305-2309805:2309946:2278305-2314328:2314441:-	-0.734462	0.044955
ENSG00000106636;SE:7:44211124-44211554:44211604-44212247:+	0.0901731	0.01998
ENSG00000107130;AF:9:130172578:130172727-130200958:130200432:130200611-130200958:+	-0.131175	0.0224775
ENSG00000107175;RI:9:35732996:35733143-35733215:35733282:+	0.0712012	0.038961
ENSG00000107263;AF:9:131650949-131709620:131709721:131650949-131737405:131737538:-	-0.295325	0.01998
ENSG00000107263;AF:9:131650949-131709620:131709721:131650949-131739770:131739944:-	-0.223491	0.01998
ENSG00000107731;SE:10:71288732-71288958:71288990-71290915:+	0.0754892	0.044955
ENSG00000107951;AF:10:30341640-30348857:30348977:30341640-30349119:30349161:-	0.121463	0.037962
ENSG00000108256;SE:17:29267530-29285992:29287716-29293783:-	-0.0595648	0.0254745
ENSG00000108349;RI:17:40163481:40163602-40163886:40164166:+	-0.0768502	0.046953
ENSG00000108561;AF:17:5438273-5438492:5438767:5438273-5448756:5448830:-	-0.102879	0.0464535
ENSG00000108561;AF:17:5438273-5438709:5438778:5438273-5438842:5439155:-	-0.0507034	0.033966
ENSG00000108561;AF:17:5438273-5438709:5438778:5438273-5448756:5448830:-	-0.161015	0.002997
ENSG00000108561;AF:17:5438273-5438842:5439155:5438273-5448756:5448830:-	-0.237004	0
ENSG00000108582;AF:17:30379616:30379726-30384989:30380236:30380642-30384989:+	0.169931	0.034965
ENSG00000108773;A5:17:42118403-42119054:42118403-42119245:-	-0.126281	0.042957
ENSG00000109332;A5:4:102826636-102827427:102826636-102827735:-	-0.364708	0.00929071
ENSG00000109332;A5:4:102826636-102827592:102826636-102827944:-	0.154077	0.0139361
ENSG00000109332;AF:4:102826636-102827427:102827500:102826636-102827735:102827849:-	-0.350384	0.0116134
ENSG00000109332;AF:4:102826636-102827427:102827520:102826636-102827735:102827849:-	-0.363357	0.0116134
ENSG00000109332;AF:4:102826636-102827427:102827522:102826636-102827735:102827849:-	-0.314282	0
ENSG00000109332;AF:4:102826636-102827427:102827551:102826636-102827735:102827849:-	-0.284862	0.0116134
ENSG00000109332;AF:4:102826636-102827427:102827566:102826636-102827735:102827849:-	-0.357068	0.00929071
ENSG00000109332;AF:4:102826636-102827735:102827849:102826636-102827944:102828010:-	0.336051	0.0139361
ENSG00000109332;AF:4:102826636-102827735:102827849:102826636-102827944:102828159:-	0.213533	0
ENSG00000109332;AF:4:102826636-102827735:102827849:102826636-102868715:102868875:-	0.374289	0
ENSG00000110700;A3:11:17077477-17077619:17077473-17077619:-	-0.0502218	0.047952
ENSG00000110851;A5:12:107746424-107751415:107746424-107751647:-	-0.121426	0.0262238
ENSG00000110851;A5:12:107760771-107760957:107760771-107761131:-	-0.134737	0.0262238
ENSG00000111275;SE:12:111767096-111775605:111775720-111781918:+	0.105773	0.0494505
ENSG00000111275;SE:12:111782022-111783158:111783298-111785267:+	0.0994106	0.0494505
ENSG00000111371;AL:12:46183063:46189071-46197720:46196127:46196276-46197720:-	-0.241232	0.014985
ENSG00000111371;AL:12:46188565:46189071-46197720:46196127:46196276-46197720:-	-0.218784	0.014985
ENSG00000111371;SE:12:46243314-46254814:46254936-46268526:-	0.105798	0.0424575
ENSG00000112029;AF:6:152975621-152982857:152983018:152975621-152983234:152983579:-	-0.0780466	0.017982
ENSG00000112081;AF:6:36594367:36594481-36596761:36594592:36594755-36596761:+	-0.0322316	0.046953
ENSG00000112081;AF:6:36594391:36594481-36596761:36594592:36594755-36596761:+	0.131255	0.002997
ENSG00000112081;SE:6:36598983-36599821:36600276-36601152:+	0.115532	0.002997
ENSG00000112110;AF:6:159789812:159789888-159790940:159790466:159790639-159790940:+	0.156395	0.002997
ENSG00000112282;AL:6:131573966:131574295-131587709:131586749:131586937-131587709:-	-0.177974	0.0464535
ENSG00000112306;A5:6:132815224-132816461:132815088-132816461:+	0.0296482	0.0344655
ENSG00000112335;A5:6:108223045-108260760:108223045-108260826:-	-0.126853	0.0194805
ENSG00000112473;A5:6:33201656-33201745:33200938-33201745:+	-0.0915083	0.0194805
ENSG00000112473;SE:6:33200938-33201242:33201656-33201745:+	-0.0944354	0.0194805
ENSG00000112514;AF:6:33417695-33417869:33417931:33417695-33417959:33418086:-	-0.127273	0.03996
ENSG00000112514;AF:6:33417695-33417959:33418086:33417695-33418087:33418142:-	0.453231	0.014985
ENSG00000112514;AF:6:33417695-33417959:33418086:33417695-33418087:33418317:-	0.267809	0.03996
ENSG00000112531;AL:6:163563719-163564667:163564710:163563719-163565946:163570145:+	0.30745	0.017982
ENSG00000112695;A5:6:75240385-75241123:75240385-75241176:-	0.0538586	0.0431568
ENSG00000112695;MX:6:75237988-75240301:75240385-75243717:75237988-75241176:75241265-75243717:-	-0.142298	0.0202298
ENSG00000112695;SE:6:75237988-75240277:75240385-75241176:-	-0.0912803	0.026973
ENSG00000112695;SE:6:75237988-75240301:75240385-75241176:-	-0.133992	0.0202298
ENSG00000112695;SE:6:75240385-75241123:75241265-75243717:-	0.0907319	0.0224775
ENSG00000113595;A5:5:65591502-65591843:65591502-65591872:-	-0.316404	0.00799201
ENSG00000113597;SE:5:65652545-65655636:65655653-65658368:+	-0.133812	0.0224775
ENSG00000114098;SE:3:138187599-138188455:138188530-138221926:+	0.416648	0.0244755
ENSG00000114098;SE:3:138187599-138209817:138209893-138221926:+	0.192218	0.0244755
ENSG00000114573;A3:3:113747113-113778741:113747113-113778769:+	-0.0878129	0.0344655
ENSG00000114739;RI:3:38478141:38478292-38478375:38478518:+	0.180739	0.00499501
ENSG00000114978;A3:2:74172752-74178661:74172749-74178661:-	-0.117755	0.00749251
ENSG00000115073;RI:2:97658427:97658643-97658879:97659003:-	0.0576412	0.045954
ENSG00000115268;A3:19:1438892-1439961:1438892-1439968:+	0.624433	0.0254745
ENSG00000115268;A3:19:1438892-1439961:1438892-1440026:+	0.516079	0.0254745
ENSG00000115268;RI:19:1438807:1438892-1439961:1440253:+	-0.444823	0.0367965
ENSG00000115268;SE:19:1438892-1439606:1439826-1440026:+	0.494773	0.0382118
ENSG00000115306;AF:2:54456285:54456518-54526372:54457261:54457307-54526372:+	-0.098408	0.035964
ENSG00000115310;AF:2:54987698-55010087:55010449:54987698-55049558:55049640:-	-0.18685	0.017982
ENSG00000115484;SE:2:61880394-61883459:61883548-61885020:-	0.0400519	0.0214785
ENSG00000115808;A3:2:36884075-36886716:36884065-36886716:-	-0.124394	0.0404595
ENSG00000115808;SE:2:36884075-36886716:36886826-36893898:-	-0.0860521	0.0404595
ENSG00000116133;AF:1:54883773-54886802:54886836:54883773-54886889:54887271:-	0.312611	0.020979
ENSG00000116161;A5:1:175004833-175006745:175004814-175006745:+	-0.0511796	0.02997
ENSG00000116161;AF:1:174999163:174999689-175004614:174999733:175000195-175004614:+	-0.128911	0.00749251
ENSG00000116161;AF:1:174999163:174999689-175004614:174999955:175000195-175004614:+	-0.0633346	0.0499501
ENSG00000116161;AF:1:174999163:174999689-175004614:175000181:175000195-175004614:+	-0.173217	0.00749251
ENSG00000116161;AF:1:174999163:174999689-175004614:175000213:175000599-175004614:+	-0.105099	0.0274725
ENSG00000116161;AF:1:175000181:175000195-175004614:175000213:175000599-175004614:+	0.0585617	0.0499501
ENSG00000116251;AF:1:6197756-6199562:6199612:6197756-6200489:6200842:-	0.132036	0.00599401
ENSG00000116459;SE:1:111449581-111449837:111449873-111456086:+	-0.0631537	0.041958
ENSG00000116539;SE:1:155482449-155520225:155520356-155521100:-	0.13397	0.02997
ENSG00000116679;SE:1:185305643-185306485:185306625-185307014:-	0.143132	0.00599401
ENSG00000116717;SE:1:67685538-67686025:67686126-67686350:+	-0.140207	0.024975
ENSG00000116717;SE:1:67685538-67686350:67686587-67687661:+	0.165174	0.0424575
ENSG00000117016;A3:1:40647842-40665394:40647762-40665394:-	-0.21632	0.033966
ENSG00000117143;SE:1:162590511-162592732:162592782-162597792:+	-0.0747173	0.0442058
ENSG00000117143;SE:1:162590511-162592735:162592782-162597792:+	-0.0949642	0.0442058
ENSG00000117691;A3:1:212433120-212442546:212433120-212442565:+	0.0635475	0.0487013
ENSG00000117691;SE:1:212433120-212442546:212442625-212444339:+	0.16318	0.0487013
ENSG00000118096;AF:11:118565061-118565587:118565646:118565061-118565790:118565928:-	0.641484	0.00999001
ENSG00000118096;AF:11:118565061-118565587:118565646:118565061-118565790:118566035:-	0.507315	0.00999001
ENSG00000118096;AF:11:118565061-118565587:118565646:118565061-118565790:118566076:-	0.135993	0.021645
ENSG00000118363;A3:11:74965117-74969611:74965117-74969640:+	0.14667	0.011655
ENSG00000118363;AF:11:74949264:74949399-74965034:74949524:74949649-74965034:+	-0.223264	0.011655
ENSG00000118363;AF:11:74949271:74949399-74965034:74949524:74949649-74965034:+	-0.232003	0.011655
ENSG00000118363;AL:11:74949399-74965034:74965169:74949399-74976857:74977056:+	-0.369408	0.0192308
ENSG00000118620;AL:19:21034184-21049505:21049567:21034184-21053439:21053544:+	0.35199	0.0499501
ENSG00000118689;AF:6:108560866:108561829-108663455:108656346:108656538-108663455:+	-0.0839608	0.0454545
ENSG00000119280;AF:1:230855718-230855878:230856036:230855718-230868180:230868653:-	0.0778043	0.03996
ENSG00000119318;AF:9:107283279:107283695-107300141:107284053:107284187-107300141:+	0.0904331	0.0224775
ENSG00000119335;AF:9:128683655:128684007-128691170:128689226:128689655-128691170:+	-0.0889821	0.0499501
ENSG00000119335;AF:9:128683655:128684007-128691170:128689989:128690026-128691170:+	-0.124429	0.0499501
ENSG00000119335;AF:9:128685083:128685213-128691170:128690281:128690544-128691170:+	-0.396171	0.0499501
ENSG00000119801;AF:2:30146961:30147062-30156628:30147952:30148091-30156628:+	-0.116481	0.0494505
ENSG00000119812;SE:2:33587320-33588335:33588519-33592080:-	-0.12881	0.027972
ENSG00000120149;A5:5:174725067-174729159:174725038-174729159:+	0.0986448	0.0134865
ENSG00000121274;A5:16:50223400-50224657:50223387-50224657:+	0.0681518	0.0374625
ENSG00000121274;SE:16:50217663-50222306:50222434-50223174:+	-0.0860948	0.0374625
ENSG00000121579;AF:3:113724095-113745742:113745794:113724095-113745942:113746059:-	-0.199821	0.047952
ENSG00000122026;A5:13:27251656-27253765:27251585-27253765:+	-0.0744266	0.044955
ENSG00000122218;SE:1:160297745-160298845:160298931-160299102:-	-0.353495	0.011322
ENSG00000122218;SE:1:160306493-160307163:160307245-160309101:-	-0.170046	0.00849151
ENSG00000122218;SE:1:160332557-160335242:160335322-160339909:-	0.539373	0.00849151
ENSG00000122435;SE:1:100139711-100140182:100140251-100140408:+	-0.138044	0.047952
ENSG00000122482;AF:1:90982370-91021273:91021473:90982370-91021990:91022081:-	-0.244928	0.00999001
ENSG00000122482;AF:1:90982370-91021273:91021473:90982370-91021990:91022255:-	-0.157512	0.00999001
ENSG00000122566;SE:7:26197732-26197831:26197866-26200572:-	0.11045	0.00599401
ENSG00000123684;AF:1:211829323-211829450:211830238:211829323-211830573:211830772:-	0.148127	0.00949051
ENSG00000123728;A3:X:132218341-132219370:132218333-132219370:-	0.672706	0.00499501
ENSG00000123933;SE:4:2252522-2255155:2255351-2257982:-	0.146676	0.014985
ENSG00000124160;SE:20:46070536-46079387:46079453-46089817:-	-0.106056	0.0154845
ENSG00000124172;A3:20:59028841-59030303:59026469-59030303:-	-0.0574617	0.0474525
ENSG00000124193;SE:20:43458509-43459153:43459420-43459771:+	0.0848261	0.00899101
ENSG00000124422;A5:17:21028674-21043321:21028674-21043626:-	0.192469	0.0034965
ENSG00000124422;AF:17:21028674-21042220:21042273:21028674-21043321:21043409:-	0.104291	0.0268065
ENSG00000124422;AF:17:21028674-21042220:21042273:21028674-21043321:21043760:-	-0.14148	0.020979
ENSG00000124422;AF:17:21028674-21042220:21042273:21028674-21043626:21043760:-	0.137966	0.0034965
ENSG00000124422;AF:17:21028674-21042665:21043039:21028674-21043321:21043760:-	-0.0793509	0.0268065
ENSG00000124422;AF:17:21028674-21042665:21043039:21028674-21043626:21043760:-	0.0795337	0.0268065
ENSG00000124422;AF:17:21028674-21043321:21043409:21028674-21043626:21043760:-	-0.0839434	0.038961
ENSG00000124762;AF:6:36676460:36676524-36684097:36678658:36678798-36684097:+	-0.103025	0.020979
ENSG00000124762;AF:6:36676460:36676524-36684097:36678710:36678939-36684097:+	-0.249172	0.013986
ENSG00000124831;AF:2:237683404:237683495-237708544:237692145:237692521-237708544:+	0.293885	0.01998
ENSG00000124831;AF:2:237683404:237683495-237708544:237692216:237692521-237708544:+	0.337522	0.01998
ENSG00000124831;AF:2:237683404:237683495-237708544:237692339:237692521-237708544:+	0.451651	0.029304
ENSG00000125148;AF:16:56608199:56608683-56608992:56608690:56608804-56608992:+	0.193476	0.025974
ENSG00000125835;A3:20:2461939-2462636:2461793-2462636:-	-0.0750261	0.011988
ENSG00000125835;SE:20:2465819-2467192:2467315-2467607:-	0.0285106	0.043956
ENSG00000125962;A5:X:102599859-102601464:102599847-102601464:+	0.443071	0.00599401
ENSG00000125962;SE:X:102599847-102600920:102601032-102601464:+	0.157083	0.0244755
ENSG00000126016;A3:X:112823188-112825072:112823144-112825072:-	-0.0604096	0.030969
ENSG00000126391;SE:11:65387121-65389361:65389528-65393573:+	-0.195305	0.0374625
ENSG00000126698;SE:1:28229023-28230131:28230252-28232921:-	0.08242	0.016983
ENSG00000127311;A3:12:66324211-66324907:66324211-66324983:+	0.202969	0.042957
ENSG00000127774;A5:17:3669012-3669098:3668899-3669098:+	0.0826633	0.013986
ENSG00000127837;AF:2:218269534-218269659:218269710:218269534-218269966:218270088:-	-0.333712	0.0332168
ENSG00000127837;AF:2:218269534-218269659:218269710:218269534-218269966:218270116:-	-0.339696	0.0332168
ENSG00000127837;AF:2:218269534-218269659:218269710:218269534-218269966:218270145:-	-0.145601	0.0337995
ENSG00000128050;A5:4:56435975-56436262:56435928-56436262:+	0.0412299	0.044955
ENSG00000128050;SE:4:56441860-56446357:56446377-56446695:+	0.0679666	0.031968
ENSG00000128245;AF:22:31944966:31945235-31956139:31947422:31947485-31956139:+	-0.139723	0.035964
ENSG00000128591;SE:7:128849578-128849976:128850074-128850384:+	0.0684113	0.0434565
ENSG00000128918;AF:15:58014281-58065534:58065711:58014281-58279174:58279263:-	0.371808	0.00799201
ENSG00000129071;AF:3:129433247-129433850:129434103:129433247-129439730:129439927:-	-0.655155	0.027972
ENSG00000129250;SE:17:4998156-4999013:4999046-4999850:+	0.0592538	0.032967
ENSG00000130255;AL:19:5690600-5690821:5690931:5690600-5691319:5691653:+	-0.151116	0.0014985
ENSG00000131263;SE:X:74596000-74612582:74612643-74614422:-	0.0612912	0.028971
ENSG00000131473;AF:17:41913900-41918880:41918962:41913900-41930358:41930542:-	-0.155608	0.038961
ENSG00000131473;SE:17:41893174-41896620:41896649-41897749:-	-0.0671643	0.038961
ENSG00000132002;AF:19:14517046-14517479:14517569:14517046-14517591:14517833:-	0.230081	0.034965
ENSG00000132254;SE:11:6480068-6480323:6480423-6481231:-	-0.146337	0.0382118
ENSG00000132254;SE:11:6480068-6480323:6480463-6481231:-	-0.104085	0.0382118
ENSG00000132563;AF:5:138439017:138439240-138441016:138439682:138439826-138441016:+	-0.505312	0.0044955
ENSG00000132664;A5:20:18467671-18468944:18467568-18468944:+	-0.160205	0.02997
ENSG00000133065;AF:1:205811087-205812808:205813176:205811087-205813695:205813748:-	-0.112167	0.0304695
ENSG00000134001;AF:14:67359997:67360456-67364767:67360556:67360734-67364767:+	-0.0917347	0.044955
ENSG00000134294;SE:12:46367340-46370512:46370627-46370776:-	-0.103156	0.0224775
ENSG00000134779;A3:18:36818992-36823803:36818973-36823803:-	-0.465447	0.0214785
ENSG00000134779;SE:18:36800311-36805374:36805397-36807847:-	-0.189509	0.042957
ENSG00000135018;A3:9:83666433-83669185:83666394-83669185:-	-0.153125	0.0124875
ENSG00000135018;SE:9:83665145-83666350:83666394-83669185:-	0.131088	0.0137363
ENSG00000135018;SE:9:83665145-83666350:83666433-83669185:-	-0.0609519	0.031635
ENSG00000135052;AF:9:86079341-86099411:86099558:86079341-86100025:86100149:-	-0.110506	0.041958
ENSG00000135069;SE:9:78317804-78328051:78328188-78328981:+	-0.0717297	0.013986
ENSG00000135446;A3:12:57751696-57752175:57751659-57752175:-	-0.179777	0.0470779
ENSG00000135446;A3:12:57751752-57752175:57751696-57752175:-	0.185722	0.0434565
ENSG00000135446;AF:12:57751736-57751913:57752115:57751736-57755932:57756013:-	-0.330656	0.0376623
ENSG00000135446;AF:12:57751736-57752175:57752295:57751736-57755932:57756013:-	-0.267015	0.0376623
ENSG00000135446;AF:12:57751736-57752175:57752326:57751736-57755932:57756013:-	-0.180349	0.0376623
ENSG00000135446;AF:12:57751736-57752175:57752333:57751736-57755932:57756013:-	-0.291258	0.0434565
ENSG00000135446;AF:12:57751736-57752175:57752521:57751736-57755932:57756013:-	-0.0971521	0.0376623
ENSG00000135446;SE:12:57751342-57751500:57751696-57752175:-	-0.156985	0.0376623
ENSG00000135829;SE:1:182854178-182855577:182855713-182856532:+	0.0713971	0.0194805
ENSG00000135862;A5:1:183128820-183130344:183128750-183130344:+	0.0594497	0.0314685
ENSG00000135862;AF:1:183023460:183024134-183103328:183096544:183096620-183103328:+	-0.117997	0.011988
ENSG00000135870;A3:1:173938874-173941265:173938871-173941265:-	0.0971194	0.026973
ENSG00000135870;A3:1:173943615-173946476:173943588-173946476:-	-0.116607	0.021978
ENSG00000135974;RI:2:105342848:105342974-105343101:105343223:+	-0.101732	0.0164835
ENSG00000136193;AF:7:29969068-29989642:29989798:29969068-29990182:29990289:-	-0.102058	0.0374625
ENSG00000136193;AF:7:29969068-29989943:29990118:29969068-29990182:29990289:-	-0.666456	0.00599401
ENSG00000136261;AF:7:16646134:16646304-16665437:16661223:16661252-16665437:+	-0.478219	0.020979
ENSG00000136450;A5:17:58005041-58005398:58005041-58005414:-	-0.101727	0.041958
ENSG00000136485;RI:17:63589000:63589237-63594203:63594266:+	-0.100607	0.035964
ENSG00000136891;A5:9:100346315-100346694:100346315-100347167:-	-0.126141	0.010989
ENSG00000136937;SE:9:97641662-97643204:97643360-97645117:+	-0.104403	0.02997
ENSG00000136937;SE:9:97645224-97645611:97645732-97647492:+	-0.0782109	0.0324675
ENSG00000137210;SE:6:10749698-10751133:10751234-10755142:+	-0.149293	0.044955
ENSG00000137309;AF:6:34236873:34236963-34240737:34237204:34237317-34240737:+	-0.168945	0.043956
ENSG00000137807;SE:15:69440487-69440768:69441079-69444790:+	-0.132389	0.0324675
ENSG00000137807;SE:15:69441079-69444790:69445041-69446009:+	-0.402804	0.0357143
ENSG00000138081;AF:2:47839769-47888626:47888719:47839769-47905489:47905793:-	-0.18726	0.01998
ENSG00000138138;AF:10:87814612-87817795:87818160:87814612-87841187:87841343:-	-0.131356	0.0164835
ENSG00000138381;A5:2:189667596-189667764:189666153-189667764:+	-0.121555	0.015984
ENSG00000138413;AF:2:208253959-208254343:208254458:208253959-208254939:208255133:-	0.1702	0.0499501
ENSG00000138448;AF:2:186590065:186590523-186602021:186600205:186600381-186602021:+	-0.148813	0.012987
ENSG00000138668;SE:4:82354154-82354895:82355001-82355304:-	0.166124	0.0134865
ENSG00000139146;AF:12:31298224-31323944:31324162:31298224-31326024:31326372:-	0.20818	0.00899101
ENSG00000139146;AF:12:31298224-31326024:31326372:31298224-31327023:31327058:-	-0.162042	0.00899101
ENSG00000139146;SE:12:31295333-31298077:31298224-31326024:-	-0.143989	0.02997
ENSG00000139163;SE:12:22673660-22682281:22682339-22684483:+	0.0906404	0.01998
ENSG00000139514;AF:13:29553860-29586725:29586792:29553860-29595416:29595688:-	0.0906026	0.0194805
ENSG00000139637;SE:12:53303193-53306198:53306320-53306680:+	0.237834	0.037962
ENSG00000139719;MX:12:122264199-122264712:122264804-122266307:122264199-122265636:122265725-122266307:-	-0.139349	0.0374625
ENSG00000139719;SE:12:122264199-122265636:122265725-122266307:-	0.13636	0.0374625
ENSG00000139722;A3:12:122871061-122895952:122871055-122895952:-	-0.120206	0.0284715
ENSG00000139946;AF:14:56118375:56118737-56178335:56119109:56119210-56178335:+	-0.152741	0.0404595
ENSG00000140497;AF:15:74854649-74872924:74873040:74854649-74873199:74873332:-	-0.46798	0.0274725
ENSG00000140988;SE:16:1962909-1963149:1963256-1964276:-	0.120824	0.015984
ENSG00000141034;SE:17:18054234-18056703:18056759-18058868:+	0.108164	0.042957
ENSG00000141425;AL:18:35989824:35993300-36026900:36025599:36025678-36026900:-	-0.107933	0.035964
ENSG00000141425;AL:18:35993040:35993300-36026900:36025599:36025678-36026900:-	-0.091395	0.0494505
ENSG00000141441;A3:18:32268768-32270217:32268765-32270217:-	0.13386	0.0264735
ENSG00000141568;A5:17:82559480-82563354:82559447-82563354:+	-0.152882	0.0454545
ENSG00000141568;AF:17:82519713:82520307-82563354:82559340:82559480-82563354:+	0.168744	0.0454545
ENSG00000141568;AF:17:82519715:82520307-82563354:82559364:82559447-82563354:+	-0.108878	0.0454545
ENSG00000141568;AF:17:82520294:82520307-82563354:82559340:82559480-82563354:+	0.181686	0.0454545
ENSG00000141568;SE:17:82587272-82595782:82596191-82601303:+	0.128581	0.0454545
ENSG00000141570;AF:17:79796540-79796930:79797116:79796540-79798242:79798331:-	-0.143328	0.0434565
ENSG00000141570;AF:17:79796540-79798242:79798331:79796540-79801401:79801533:-	0.235149	0.0434565
ENSG00000142528;A3:19:50026122-50030892:50026122-50031014:+	-0.179222	0.037962
ENSG00000142528;A5:19:50026173-50030892:50026122-50030892:+	0.183989	0.037962
ENSG00000142528;SE:19:50026122-50030892:50031091-50039161:+	-0.0881665	0.045288
ENSG00000142864;A3:1:67424977-67425083:67424959-67425083:-	-0.0547228	0.041958
ENSG00000143079;AF:1:112396181:112396272-112412194:112396519:112396585-112412194:+	-0.0857759	0.0384615
ENSG00000143157;AF:1:166839447:166839769-166840955:166840089:166840446-166840955:+	0.123851	0.0494505
ENSG00000143368;AF:1:149927294-149927432:149927591:149927294-149927726:149928344:-	0.0601995	0.0494505
ENSG00000143398;SE:1:151240039-151242123:151242269-151242438:+	-0.112237	0.035964
ENSG00000143756;MX:1:224130581-224134074:224134212-224157352:224130581-224153142:224153337-224157352:+	-0.163422	0.00899101
ENSG00000143756;SE:1:224130581-224134074:224134212-224153142:+	-0.120119	0.00899101
ENSG00000144182;SE:2:99155051-99156301:99156426-99161957:+	0.520267	0.00499501
ENSG00000144231;AF:2:127853105-127857766:127857949:127853105-127858028:127858157:-	0.125808	0.02997
ENSG00000144381;AF:2:197498850-197499782:197499817:197498850-197499999:197500221:-	0.380656	0
ENSG00000144381;AF:2:197498850-197499782:197499822:197498850-197499999:197500221:-	0.167747	0.0457875
ENSG00000144381;AF:2:197498850-197499782:197499879:197498850-197499999:197500221:-	0.316232	0.00624376
ENSG00000144597;SE:3:15430007-15432087:15432223-15434348:+	-0.0602484	0.0474525
ENSG00000146457;AF:6:159726996:159727333-159736258:159727588:159727703-159736258:+	0.157059	0.0494505
ENSG00000146457;AF:6:159726998:159727333-159736258:159727588:159727703-159736258:+	0.174776	0.0384615
ENSG00000146556;A5:2:113596582-113596671:113596578-113596671:+	0.202172	0.016983
ENSG00000146556;RI:2:113595693:113595829-113596068:113596203:+	-0.202172	0.016983
ENSG00000146731;AF:7:56059865:56060416-56060807:56060611:56060678-56060807:+	0.304457	0.015984
ENSG00000147140;AF:X:71283672:71283721-71284397:71283761:71283988-71284397:+	0.587458	0.00999001
ENSG00000147140;AF:X:71283672:71283721-71284397:71284194:71284231-71284397:+	0.588758	0.00999001
ENSG00000147257;SE:X:133700028-133704205:133704273-133753482:-	0.205825	0.023976
ENSG00000148158;AL:9:112864399-112866485:112866525:112864399-112868784:112874987:+	0.134366	0.032967
ENSG00000148450;SE:10:23110318-23119046:23119134-23119304:+	0.102222	0.0499501
ENSG00000148773;SE:10:128113602-128114928:128116007-128116491:-	-0.107778	0.034965
ENSG00000149187;A3:11:47472102-47472191:47468891-47472191:-	-0.180767	0.033966
ENSG00000149187;A3:11:47478952-47482695:47478940-47482695:-	-0.109948	0.0407592
ENSG00000149187;A3:11:47484523-47486750:47484520-47486750:-	0.143732	0.0407592
ENSG00000149187;AL:11:47468284:47468891-47472191:47470329:47470555-47472191:-	0.211999	0.0407592
ENSG00000149187;AL:11:47468814:47468891-47472191:47470329:47470555-47472191:-	0.16584	0.0407592
ENSG00000149925;SE:16:30064784-30065876:30065927-30067234:+	0.659275	0.025974
ENSG00000150316;RI:11:94970977:94971065-94971375:94971487:-	0.1276	0.021978
ENSG00000150403;AL:13:113510424-113520616:113520661:113510424-113549634:113550229:+	-0.528209	0.033966
ENSG00000151012;SE:4:138180790-138182297:138182393-138183202:-	-0.139369	0.012987
ENSG00000151012;SE:4:138183305-138185121:138185244-138214585:-	-0.139369	0.012987
ENSG00000151366;SE:11:78070036-78072998:78073141-78079579:-	0.303349	0.00599401
ENSG00000151461;AF:10:12035441-12042755:12042834:12035441-12042914:12043170:-	-0.102637	0.0284715
ENSG00000151657;A3:10:7756142-7759890:7754069-7759890:-	-0.199861	0.0394605
ENSG00000152359;SE:5:75705787-75707737:75707875-75712854:-	-0.277176	0.047952
ENSG00000152700;A5:5:134612756-134613014:134612756-134613076:-	0.209285	0.044955
ENSG00000152795;SE:4:82424883-82425563:82425667-82426037:-	0.276091	0
ENSG00000152952;SE:3:146076895-146077862:146077924-146079116:-	-0.129588	0.0454545
ENSG00000153037;AF:5:112861310:112861417-112864457:112862362:112862583-112864457:+	-0.264324	0.0357143
ENSG00000153037;AL:5:112864732-112867372:112867935:112864732-112891603:112893079:+	-0.286581	0.010989
ENSG00000153037;AL:5:112864732-112867404:112867752:112864732-112891603:112893079:+	-0.160057	0.018315
ENSG00000153037;AL:5:112864732-112867404:112867771:112864732-112891603:112893079:+	-0.26888	0.018315
ENSG00000153044;A5:5:69195791-69197053:69195750-69197053:+	-0.091499	0.0324675
ENSG00000153044;SE:5:69194695-69195717:69195750-69197053:+	0.252298	0.0324675
ENSG00000153179;RI:12:64610513:64610541-64610619:64610743:+	-0.172816	0.018981
ENSG00000153187;A3:1:244856625-244856728:244856158-244856728:-	-0.517575	0.01332
ENSG00000153187;AF:1:244860474-244862461:244862950:244860474-244863674:244864494:-	0.180072	0.01332
ENSG00000153187;AL:1:244846625:244846706-244854973:244853690:244854503-244854973:-	-0.361468	0.01332
ENSG00000153827;AF:2:229880128-229921564:229921662:229880128-229923148:229923239:-	-0.176226	0.02997
ENSG00000153827;AF:2:229880128-229921880:229921903:229880128-229923148:229923239:-	-0.142113	0.02997
ENSG00000153827;AF:2:229880128-229921880:229921952:229880128-229923148:229923239:-	-0.207314	0.02997
ENSG00000153827;AF:2:229880128-229921880:229921999:229880128-229923148:229923239:-	-0.117853	0.033966
ENSG00000153827;AF:2:229880128-229921880:229922009:229880128-229923148:229923239:-	-0.17068	0.02997
ENSG00000153879;AF:19:33373330:33373895-33379144:33374312:33374613-33379144:+	0.0597059	0.041958
ENSG00000154734;AF:21:26842685-26842990:26843018:26842685-26843742:26843777:-	0.530515	0.027972
ENSG00000154813;A5:3:16264229-16264595:16264229-16264769:-	0.131431	0.045288
ENSG00000154813;AF:3:16264229-16264331:16264587:16264229-16264595:16264777:-	-0.245438	0.045288
ENSG00000154813;AF:3:16264229-16264331:16264587:16264229-16264769:16264972:-	-0.106745	0.045288
ENSG00000154822;AF:3:16884959:16885366-17009674:16933090:16933291-17009674:+	0.182982	0.0424575
ENSG00000155592;A3:16:25252046-25252946:25252035-25252946:-	0.14107	0.034965
ENSG00000155957;SE:12:66138166-66138724:66138734-66145841:-	0.567122	0.017982
ENSG00000155957;SE:12:66138166-66138724:66138769-66145841:-	0.244826	0.017982
ENSG00000156052;AF:9:77922345-78030515:78030604:77922345-78031100:78031458:-	0.0808884	0.0394605
ENSG00000156970;AF:15:40183714:40183883-40196545:40185472:40185642-40196545:+	-0.410437	0.026973
ENSG00000157600;A5:X:110003178-110003501:110003156-110003501:+	-0.26428	0.032967
ENSG00000157741;AF:7:139230356:139230468-139237005:139231485:139231952-139237005:+	0.137697	0.0234765
ENSG00000157916;AF:1:2391828:2391958-2395784:2393174:2393231-2395784:+	0.121846	0.03996
ENSG00000159346;AF:1:202954307-202958185:202958285:202954307-202958475:202958572:-	0.23601	0.02997
ENSG00000159692;AF:4:1241519-1248661:1248740:1241519-1248916:1248976:-	-0.265299	0
ENSG00000160049;A5:1:10461702-10462988:10461702-10463058:-	0.0725902	0.024975
ENSG00000160049;SE:1:10463209-10463431:10463620-10467190:-	-0.062773	0.024975
ENSG00000160050;SE:1:32204045-32204233:32204379-32204598:+	-0.480267	0.045954
ENSG00000160209;AF:21:43719223:43719381-43734069:43728913:43729010-43734069:+	0.319587	0.0374625
ENSG00000160209;AF:21:43719223:43719381-43734069:43733671:43733706-43734069:+	0.176966	0.0374625
ENSG00000160360;AF:9:136327476:136327763-136334447:136331983:136332170-136334447:+	0.120372	0.0304695
ENSG00000160710;AF:1:154602626-154627855:154627912:154602626-154627954:154627976:-	0.32005	0
ENSG00000160877;AF:19:13118103:13118131-13135200:13118337:13118454-13135200:+	0.162052	0.00499501
ENSG00000161016;AF:8:144791495-144791773:144791959:144791495-144792366:144792390:-	0.0875087	0.043956
ENSG00000161677;A3:19:50510448-50511117:50510445-50511117:-	0.234104	0.038961
ENSG00000161960;A5:17:7578244-7578342:7577916-7578342:+	-0.337533	0
ENSG00000162368;SE:1:47373107-47374909:47374985-47375197:+	-0.0870107	0.03996
ENSG00000162385;SE:1:53228954-53233542:53233652-53235577:-	-0.0464416	0.0474525
ENSG00000162616;SE:1:78005321-78013051:78013619-78016014:+	-0.19499	0.0024975
ENSG00000162772;AF:1:212565334:212565483-212615018:212608670:212608930-212615018:+	0.0796134	0.0292208
ENSG00000162772;AL:1:212618234-212619046:212619266:212618234-212619358:212620772:+	-0.399326	0.0044955
ENSG00000162909;AF:1:223701593:223701831-223717762:223712332:223712877-223717762:+	-0.13853	0.026973
ENSG00000162910;AF:1:228108318-228108955:228109031:228108318-228109149:228109283:-	0.164214	0.032634
ENSG00000162910;AF:1:228108318-228108955:228109031:228108318-228109149:228109296:-	0.548661	0.032634
ENSG00000162910;AF:1:228108318-228108955:228109031:228108318-228109261:228109299:-	0.225542	0.0244755
ENSG00000163468;SE:1:156334918-156335827:156335888-156338154:-	-0.141249	0.0104895
ENSG00000163584;A3:3:170868201-170868298:170868134-170868298:-	0.0651399	0.035964
ENSG00000163584;A3:3:170868390-170870159:170868387-170870159:-	0.0634728	0.035964
ENSG00000163605;AF:3:72996785:72997071-72998077:72997358:72997412-72998077:+	-0.0864262	0.0407592
ENSG00000163605;AF:3:72996803:72997071-72998077:72997358:72997412-72998077:+	-0.158662	0.0407592
ENSG00000163605;AF:3:72996818:72997071-72998077:72997358:72997412-72998077:+	-0.167884	0.0407592
ENSG00000163605;AF:3:72996839:72997071-72998077:72997358:72997412-72998077:+	-0.0855589	0.0407592
ENSG00000163605;SE:3:73061060-73063673:73063747-73064003:+	-0.0625685	0.0407592
ENSG00000163811;AF:2:28894643:28894923-28901987:28895804:28895861-28901987:+	-0.07735	0.044955
ENSG00000163961;SE:3:196487578-196488607:196488683-196502873:-	-0.0819543	0.031968
ENSG00000164045;A3:3:48183030-48183800:48183027-48183800:-	-0.0392278	0.03996
ENSG00000164045;SE:3:48177988-48180721:48180840-48182929:-	0.112477	0.00799201
ENSG00000164051;AF:3:48435015-48439988:48440081:48435015-48440096:48440119:-	-0.257811	0.0104895
ENSG00000164080;A3:3:51635789-51637082:51635789-51637161:+	0.139723	0.0374625
ENSG00000164111;SE:4:121683477-121686288:121686372-121696581:-	0.212599	0.0124875
ENSG00000164163;SE:4:145110444-145110968:145111064-145112239:+	-0.0787135	0.0464535
ENSG00000164219;A5:5:115241606-115253133:115241606-115253137:-	0.0698038	0.047952
ENSG00000164219;SE:5:115216973-115221824:115222008-115230976:-	-0.105594	0.047952
ENSG00000164219;SE:5:115216973-115230976:115231021-115236390:-	0.078166	0.047952
ENSG00000164347;SE:5:74722561-74725640:74725755-74725941:-	-0.17904	0.00699301
ENSG00000164347;SE:5:74726126-74730260:74730398-74733022:-	-0.17904	0.00699301
ENSG00000164347;SE:5:74763766-74765035:74765152-74766938:-	-0.117097	0.018648
ENSG00000164543;AF:7:43582758:43582961-43595901:43583065:43583449-43595901:+	0.249106	0.031968
ENSG00000164543;AF:7:43582758:43582961-43595901:43583074:43583449-43595901:+	0.0667172	0.046953
ENSG00000164548;SE:7:23521840-23522121:23522432-23531789:-	0.141368	0.0424575
ENSG00000164631;RI:7:6688433:6692487-6692602:6692703:-	0.18542	0.036963
ENSG00000164823;AF:8:89901849:89901911-89909567:89902534:89902837-89909567:+	-0.204975	0.044955
ENSG00000164889;AF:7:151057210:151057281-151061925:151059570:151059762-151061925:+	0.126064	0.0427073
ENSG00000164889;AF:7:151057210:151057281-151061925:151060070:151060201-151061925:+	0.248689	0.0427073
ENSG00000164898;AF:7:139339457:139339506-139345501:139340450:139340619-139345501:+	0.229633	0.013986
ENSG00000164919;AF:8:99892052-99893443:99893622:99892052-99893639:99893707:-	-0.204553	0.029304
ENSG00000164919;AL:8:99873200:99873293-99878140:99874996:99875092-99878140:-	-0.134527	0.021978
ENSG00000164919;AL:8:99878148:99878265-99887490:99885992:99886382-99887490:-	-0.568201	0.021978
ENSG00000165175;AF:X:38801432:38801487-38804683:38803733:38804413-38804683:+	-0.232203	0.027972
ENSG00000165175;SE:X:38801487-38802535:38804413-38804683:+	0.22787	0.027972
ENSG00000165175;SE:X:38801487-38804310:38804413-38804683:+	0.104221	0.027972
ENSG00000165813;SE:10:114163329-114173141:114173265-114174015:-	0.220393	0.02997
ENSG00000165916;AF:11:47425950-47426117:47426198:47425950-47426205:47426437:-	-0.304872	0.032967
ENSG00000166012;A3:11:93733505-93734625:93733419-93734625:-	0.22486	0.023976
ENSG00000166483;AF:11:9573681:9574509-9575888:9574687:9575375-9575888:+	0.0765449	0.047952
ENSG00000166716;A5:15:84790883-84797869:84790872-84797869:+	-0.0818554	0.0484515
ENSG00000166913;SE:20:44901833-44903036:44903121-44903993:+	0.119591	0.02997
ENSG00000167193;A5:17:1423650-1436620:1423650-1436790:-	-0.0852701	0.02664
ENSG00000167193;AF:17:1437155-1455877:1456223:1437155-1462953:1463162:-	-0.155511	0.011988
ENSG00000167193;AF:17:1437155-1455877:1456258:1437155-1462953:1463162:-	-0.19455	0.003996
ENSG00000167526;A3:16:89560712-89560940:89560712-89561227:+	0.172738	0.017982
ENSG00000167526;A3:16:89561063-89561227:89561063-89561596:+	0.0827519	0.02997
ENSG00000167526;A5:16:89561063-89561227:89560712-89561227:+	0.122463	0.0494505
ENSG00000167526;SE:16:89560712-89560940:89561063-89561227:+	0.0810707	0.02997
ENSG00000167671;AF:19:4454093-4455221:4455298:4454093-4455414:4455438:-	-0.615465	0
ENSG00000168101;A5:16:4694308-4694958:4694238-4694958:+	0.248614	0
ENSG00000168264;AF:1:234607852-234608034:234608094:234607852-234608447:234609525:-	0.0842893	0.02997
ENSG00000168275;AF:1:234373468:234373678-234374230:234373683:234373840-234374230:+	0.104827	0.021978
ENSG00000168566;SE:6:7595101-7599673:7599680-7601336:+	0.112694	0.040959
ENSG00000169018;AF:15:68277803:68278665-68289607:68289255:68289361-68289607:+	-0.0770166	0.0494505
ENSG00000169155;SE:9:126805132-126808793:126808915-126832487:+	-0.139491	0.0224775
ENSG00000169635;AF:22:21417404:21417560-21442759:21420636:21420757-21442759:+	-0.227684	0.002997
ENSG00000169714;A3:3:129171538-129171655:129171508-129171655:-	-0.118744	0.0224775
ENSG00000169714;A5:3:129171508-129171634:129171508-129171655:-	-0.276609	0
ENSG00000169957;AF:16:30526051-30526326:30526589:30526051-30526742:30526821:-	0.0644397	0.020979
ENSG00000169967;AF:2:127343194-127387452:127387932:127343194-127388248:127388465:-	0.0794372	0.03996
ENSG00000170312;AF:10:60778331:60778459-60780141:60778496:60778570-60780141:+	-0.274784	0.041958
ENSG00000170312;AF:10:60778365:60778459-60780141:60778496:60778570-60780141:+	-0.365838	0.041958
ENSG00000170558;AF:18:28147784-28159149:28159297:28147784-28176963:28177446:-	0.173085	0.00899101
ENSG00000170606;RI:5:133101759:133101809-133101811:133101878:+	-0.0619489	0.00949051
ENSG00000170759;SE:10:32018156-32018316:32018387-32018502:-	-0.0529726	0.035964
ENSG00000171169;AF:9:128063900-128066591:128067321:128063900-128068123:128068206:-	-0.1989	0.0464535
ENSG00000171490;AF:16:11850418-11851102:11851232:11850418-11851408:11851519:-	-0.365774	0.0374625
ENSG00000171497;A3:4:158715684-158717012:158715668-158717012:-	-0.0525943	0.031968
ENSG00000171792;A3:12:2877282-2885263:2877282-2885283:+	0.139184	0.0374625
ENSG00000171792;SE:12:2877282-2885263:2885534-2887911:+	0.378547	0.0374625
ENSG00000172071;AF:2:88613853-88624746:88624929:88613853-88626967:88627576:-	-0.160507	0.016983
ENSG00000172115;A3:7:25124844-25125200:25124815-25125200:-	-0.400936	0.000999001
ENSG00000172115;SE:7:25124127-25124690:25124815-25125200:-	0.279359	0.000999001
ENSG00000172115;SE:7:25124127-25124690:25124844-25125200:-	-0.118982	0.00599401
ENSG00000172239;AF:5:43555999-43556582:43557053:43555999-43557340:43557695:-	0.552747	0.035964
ENSG00000172292;SE:2:168765748-168766322:168766345-168769510:+	-0.101136	0.025974
ENSG00000172315;A5:20:46687231-46689127:46687231-46689132:-	0.10534	0.0314685
ENSG00000172500;A5:11:65885186-65885509:65885186-65885530:-	0.283825	0
ENSG00000172757;A5:11:65856242-65856885:65856242-65856931:-	-0.418737	0.026973
ENSG00000172757;AF:11:65856242-65856931:65857033:65856242-65857093:65857543:-	0.390861	0.0472028
ENSG00000172757;AF:11:65856242-65856931:65857033:65856242-65857632:65857868:-	0.393452	0.0314685
ENSG00000172757;AF:11:65856242-65856931:65857033:65856242-65858097:65858194:-	0.437458	0.026973
ENSG00000172795;AL:5:112976986-112983974:112984651:112976986-112985835:112986010:+	-0.378681	0.0254745
ENSG00000172845;AF:2:173956232-173963761:173963835:173956232-173964405:173964553:-	0.14426	0.0157343
ENSG00000172845;AF:2:173956232-173963761:173964219:173956232-173964405:173964553:-	0.207813	0.0157343
ENSG00000172845;SE:2:173956232-173963761:173963883-173964405:-	0.133309	0.0314685
ENSG00000172986;AL:3:72967719-72974977:72976926:72967719-72998077:72998138:+	-0.15063	0.022977
ENSG00000173113;A3:11:64317147-64317264:64317132-64317264:-	0.0660349	0.037962
ENSG00000173218;AF:1:115641953:115642086-115651277:115642629:115642706-115651277:+	-0.22733	0.0254745
ENSG00000173674;SE:X:20135841-20138539:20138622-20141625:-	-0.0527819	0.0344655
ENSG00000173726;SE:1:235113910-235119339:235119406-235119818:-	0.0648292	0.014985
ENSG00000173852;AF:7:35018596-35037097:35037525:35018596-35037818:35038041:-	0.240221	0.0174825
ENSG00000173852;AF:7:35018596-35037818:35038041:35018596-35038172:35038271:-	-0.24661	0.0174825
ENSG00000173867;A3:15:88464876-88465587:88464873-88465587:-	0.279444	0.042957
ENSG00000174780;SE:4:56478649-56483139:56483270-56484736:+	-0.114677	0.0134865
ENSG00000175215;AF:12:57829596-57845440:57845534:57829596-57846372:57846739:-	0.147449	0.017982
ENSG00000176095;A5:3:49738422-49786354:49738422-49786480:-	-0.217756	0.003663
ENSG00000176095;AF:3:49748168-49748869:49748928:49748168-49785670:49786199:-	0.288709	0.0247253
ENSG00000176095;AF:3:49748168-49748869:49748928:49748168-49786354:49786527:-	0.203364	0
ENSG00000176095;AF:3:49748168-49748869:49748928:49748168-49786354:49786540:-	0.335618	0.003663
ENSG00000176171;AL:10:131966455:131968569-131970638:131969650:131970011-131970638:-	-0.075029	0.0444555
ENSG00000176890;SE:18:662320-669072:669173-670692:+	-0.134565	0.02997
ENSG00000177030;AF:11:691598-693489:693644:691598-706572:706715:-	0.435681	0.038961
ENSG00000177030;AF:11:691598-694679:694931:691598-706572:706715:-	0.251075	0.038961
ENSG00000177425;AF:12:79690391-79690556:79690581:79690391-79690872:79691097:-	0.165457	0.02997
ENSG00000177425;SE:12:79621207-79635550:79635620-79689729:-	0.148045	0.0424575
ENSG00000178951;AF:19:4055247-4065430:4065732:4055247-4066682:4066945:-	0.218345	0.0424575
ENSG00000178952;SE:16:28845055-28845314:28845480-28845912:-	-0.0528668	0.024975
ENSG00000179195;A3:12:123974020-123988043:123974020-123988046:+	0.0871787	0.0272727
ENSG00000179195;AF:12:123971845:123971881-123973886:123973212:123973303-123973886:+	0.26709	0.00974026
ENSG00000179195;AF:12:123971845:123971881-123973886:123973215:123973352-123973886:+	0.397675	0.00974026
ENSG00000179195;AF:12:123971845:123971881-123973886:123973273:123973303-123973886:+	0.393202	0.012987
ENSG00000179195;AF:12:123971845:123971881-123973886:123973295:123973352-123973886:+	0.184947	0.012987
ENSG00000179456;AF:1:244048939:244048993-244053788:244051283:244051444-244053788:+	0.0853897	0.0104895
ENSG00000179750;A3:22:38989610-38991332:38989610-38991407:+	-0.229279	0.0314685
ENSG00000179750;SE:22:38986412-38989457:38989610-38991332:+	-0.782743	0.001998
ENSG00000180855;A5:19:12431980-12432287:12431980-12432377:-	0.253645	0.0414585
ENSG00000182004;A5:1:203862222-203863663:203861743-203863663:+	0.277806	0.0041625
ENSG00000182004;AF:1:203861609:203861743-203863663:203861850:203861955-203863663:+	-0.291331	0.0024975
ENSG00000182004;SE:1:203861743-203862182:203862222-203863663:+	0.185927	0.0024975
ENSG00000182108;SE:16:10929559-10933844:10934004-10941569:-	0.120855	0.0194805
ENSG00000182287;AL:X:15825806:15827372-15845379:15831443:15831568-15845379:-	-0.126883	0.034965
ENSG00000182307;A5:8:145052936-145053062:145052897-145053062:+	0.0914173	0.035964
ENSG00000182827;SE:1:226154833-226159184:226159358-226161531:-	-0.0891123	0.00949051
ENSG00000182944;AF:22:29268282:29268349-29272216:29269223:29269662-29272216:+	-0.451938	0
ENSG00000183305;AF:X:152714593:152714682-152715957:152714691:152715157-152715957:+	-0.394774	0.038961
ENSG00000183305;SE:X:152714682-152715957:152716076-152716896:+	-0.17459	0.038961
ENSG00000183741;A3:22:38867201-38871480:38867147-38871480:-	-0.04303	0.0494505
ENSG00000184508;A3:15:90931556-90931704:90931405-90931704:-	-0.173541	0.00899101
ENSG00000184508;A5:15:90932110-90932386:90932110-90932429:-	0.337285	0
ENSG00000184986;AF:14:105526603:105526653-105528722:105528624:105528661-105528722:+	0.734839	0.001998
ENSG00000184986;AF:14:105527105:105527438-105528722:105528624:105528661-105528722:+	0.358296	0.021978
ENSG00000185129;AF:5:140107777:140108100-140114041:140112928:140113209-140114041:+	-0.219619	0.046953
ENSG00000185591;AF:12:53380194:53380298-53381659:53380639:53380684-53381659:+	0.138905	0.00749251
ENSG00000185596;A3:15:101966223-101972583:101966223-101972596:+	-0.184784	0.00699301
ENSG00000185596;A5:15:101974106-101974195:101974084-101974195:+	-0.247262	0.00699301
ENSG00000185721;SE:22:31420425-31421308:31421399-31423280:+	0.0888424	0.02997
ENSG00000185722;A3:17:4182352-4183398:4182349-4183398:-	0.111763	0.032967
ENSG00000185722;SE:17:4217118-4235772:4235890-4242256:-	-0.105789	0.032967
ENSG00000185787;AF:15:78872975:78873057-78880512:78878240:78878259-78880512:+	-0.357857	0.0344655
ENSG00000185803;AF:8:144358557:144358610-144359184:144358613:144359065-144359184:+	-0.232117	0.041958
ENSG00000185803;AF:8:144358596:144358610-144359184:144358613:144359065-144359184:+	-0.378044	0.0314685
ENSG00000185825;AF:X:153723288-153723508:153724101:153723288-153724334:153724396:-	-0.553367	0
ENSG00000186185;A3:17:44932242-44932673:44932206-44932673:-	-0.0784894	0.03996
ENSG00000186416;SE:X:119592513-119603462:119603559-119605731:-	-0.0768343	0.0214785
ENSG00000186866;A3:21:45282459-45283383:45282398-45283383:-	-0.243931	0.023976
ENSG00000187109;AF:12:76074239-76083833:76084094:76074239-76084567:76084684:-	-0.553282	0.00849151
ENSG00000187109;SE:12:76056161-76059777:76059878-76060138:-	0.539375	0
ENSG00000188786;AF:1:37857709-37858488:37858539:37857709-37859531:37859620:-	0.118066	0.043956
ENSG00000189091;A5:16:70524055-70526587:70523928-70526587:+	0.0895325	0.0437063
ENSG00000189091;SE:16:70548442-70550650:70550678-70554446:+	0.0766211	0.0437063
ENSG00000189195;SE:1:92139430-92141115:92141211-92147180:+	-0.326979	0.022977
ENSG00000189227;A5:15:67522242-67526418:67522204-67526418:+	0.290397	0.0434565
ENSG00000196305;A5:9:92289426-92293441:92289426-92293611:-	-0.0333724	0.0499501
ENSG00000196305;RI:9:92210345:92210871-92210873:92210889:-	0.158775	0.003996
ENSG00000196305;SE:9:92229126-92240643:92240691-92240856:-	0.052552	0.033966
ENSG00000196305;SE:9:92287910-92288126:92288282-92289301:-	-0.0671372	0.026973
ENSG00000196419;AF:22:41621285:41621345-41621990:41621461:41621591-41621990:+	0.110194	0.017982
ENSG00000196419;SE:22:41622086-41628118:41628230-41636113:+	-0.063097	0.023976
ENSG00000196459;SE:X:13719982-13734044:13734185-13734525:-	0.139113	0.041958
ENSG00000196696;SE:16:69976732-69976811:69978003-69978077:-	-0.289961	0.041958
ENSG00000196696;SE:16:69978112-69978222:69978282-69982350:-	0.289961	0.041958
ENSG00000196696;SE:16:69986509-69989956:69990208-69990597:-	-0.289961	0.041958
ENSG00000196704;A5:17:68248110-68248640:68248086-68248640:+	0.156075	0.0499501
ENSG00000196756;AF:20:38426503-38427680:38429330:38426503-38431041:38431066:-	-0.273057	0.010989
ENSG00000196756;SE:20:38421098-38422092:38422241-38426419:-	0.159036	0.0164835
ENSG00000196914;AF:11:120336914:120337275-120406118:120385294:120385486-120406118:+	0.0869911	0.04662
ENSG00000196914;AF:11:120336914:120337275-120406118:120385321:120385486-120406118:+	-0.124874	0.04662
ENSG00000196914;AF:11:120337078:120337275-120406118:120385321:120385486-120406118:+	-0.212487	0.04662
ENSG00000196950;RI:2:195680032:195680048-195680893:195681050:+	-0.164503	0.0324675
ENSG00000197045;A5:14:54481458-54482122:54481458-54482153:-	0.129853	0.027972
ENSG00000197045;SE:14:54481458-54482122:54482202-54483671:-	0.451569	0.027972
ENSG00000197063;AF:17:81923214-81923353:81923532:81923214-81927528:81927714:-	0.251045	0.00699301
ENSG00000197265;AF:8:30653602-30656869:30657005:30653602-30657575:30657618:-	0.591531	0.011988
ENSG00000198130;AL:2:190244902:190244968-190246154:190245302:190245370-190246154:-	0.404701	0.025974
ENSG00000198130;SE:2:190252307-190261156:190261234-190287586:-	-0.15276	0.025974
ENSG00000198218;A5:3:49077038-49093912:49077038-49094337:-	-0.207006	0.00899101
ENSG00000198718;AF:14:44962208:44964467-44995746:44995480:44995503-44995746:+	-0.328556	0.0280969
ENSG00000198718;AF:14:44962213:44964467-44995746:44995480:44995503-44995746:+	-0.300184	0.0280969
ENSG00000198718;AF:14:44962239:44964467-44995746:44995480:44995503-44995746:+	-0.21624	0.0280969
ENSG00000198718;AL:14:44999497-45004061:45004288:44999497-45006008:45006267:+	0.515875	0.0280969
ENSG00000198755;RI:6:35468420:35468439-35468799:35468873:+	-0.142571	0.0124875
ENSG00000198755;RI:6:35468947:35469285-35469381:35469529:+	-0.10021	0.0337163
ENSG00000198915;AF:10:43206122-43229637:43229739:43206122-43266845:43266919:-	-0.406259	0.00849151
ENSG00000198933;AF:17:47694081:47694194-47696079:47694619:47694663-47696079:+	0.152723	0.0494505
ENSG00000203760;A3:6:126340399-126346205:126340399-126346245:+	-0.127501	0.010989
ENSG00000203760;A5:6:126340444-126346205:126340399-126346205:+	-0.0779401	0.011988
ENSG00000204370;SE:11:112087973-112088867:112089004-112094805:+	0.53836	0.017982
ENSG00000205060;SE:7:134302110-134304805:134304854-134306672:-	-0.0962359	0.0164835
ENSG00000205323;SE:12:55800629-55800854:55800900-55803629:-	-0.0959574	0.00999001
ENSG00000212719;AF:17:21535538-21550996:21551678:21535538-21574240:21574458:-	-0.341991	0.0134865
ENSG00000212719;AF:17:21535538-21550996:21551680:21535538-21574240:21574458:-	-0.414647	0.0134865
ENSG00000212719;SE:17:21535538-21546706:21546799-21550996:-	0.171459	0.0142358
ENSG00000212719;SE:17:21535538-21573226:21573735-21574240:-	-0.276344	0.0142358
ENSG00000213064;SE:1:168231919-168235101:168235182-168236589:+	-0.0841102	0.046953
ENSG00000213923;A3:22:38297155-38298786:38296686-38298786:-	-0.14598	0.01998
ENSG00000213923;AF:22:38314169-38317160:38317411:38314169-38317986:38318084:-	0.1745	0.015984
ENSG00000213923;AL:22:38296205:38296686-38298786:38298029:38298203-38298786:-	0.145894	0.023976
ENSG00000214113;AF:6:5109491-5132718:5132894:5109491-5260648:5260742:-	-0.580564	0.0324675
ENSG00000215472;SE:18:49490927-49491405:49491445-49491532:-	-0.332208	0.020979
ENSG00000221829;SE:9:35077399-35078141:35078343-35078605:-	0.0822583	0.048951
ENSG00000225830;AF:10:49532978-49538962:49539026:49532978-49539432:49539538:-	-0.339772	0.031968
ENSG00000232956;MX:7:44984046-44984357:44984426-44986525:44984046-44986021:44986097-44986525:-	0.179315	0.017982
ENSG00000232956;SE:7:44984046-44984357:44984426-44986021:-	0.112983	0.017982
ENSG00000233223;AF:17:7582163-7582876:7583010:7582163-7583918:7584068:-	0.176302	0.046953
ENSG00000234127;A3:6:30199264-30201035:30198990-30201035:-	0.285075	0.026973
ENSG00000234127;SE:6:30199153-30201035:30201138-30213305:-	-0.113973	0.026973
ENSG00000237238;SE:9:63374505-63374872:63374969-63375613:-	-0.22508	0.0464535
ENSG00000237289;A3:15:43595469-43595856:43595469-43595900:+	-0.162502	0.014985
ENSG00000237289;SE:15:43594367-43594879:43595170-43595374:+	-0.405737	0.0224775
ENSG00000237289;SE:15:43594367-43594972:43595170-43595374:+	-0.167824	0.022977
ENSG00000240303;RI:3:132578796:132578881-132579492:132579558:-	-0.169804	0.01998
ENSG00000240303;RI:3:132578796:132579056-132579492:132579558:-	-0.323015	0.0312188
ENSG00000240849;SE:20:50129690-50130856:50130947-50143502:-	-0.141378	0.033966
ENSG00000240849;SE:20:50129690-50130865:50130947-50143502:-	-0.335824	0.015984
ENSG00000241127;A3:7:39570627-39572277:39570627-39572354:+	-0.136217	0.04662
ENSG00000241127;AF:7:39566394:39566547-39570506:39566693:39567031-39570506:+	0.351703	0.04662
ENSG00000241127;AL:7:39570627-39572354:39572502:39570627-39609617:39610320:+	0.470858	0.04662
ENSG00000241360;AF:22:37658727:37659356-37665555:37664911:37665103-37665555:+	0.0792626	0.025974
ENSG00000242372;SE:20:35280118-35280654:35280829-35284176:-	-0.0982241	0.0424575
ENSG00000243147;SE:2:27772692-27774424:27774530-27779433:+	0.0940954	0.0324675
ENSG00000243927;AF:21:34073224:34073268-34102835:34073549:34073745-34102835:+	-0.328038	0.020979
ENSG00000244274;A5:20:45406255-45408460:45406210-45408460:+	-0.538379	0.00599401
ENSG00000244274;AF:20:45406184:45406255-45408460:45406588:45406732-45408460:+	-0.451793	0.014985
ENSG00000244274;AF:20:45406184:45406255-45408460:45406619:45406732-45408460:+	-0.125107	0.014985
ENSG00000244274;AF:20:45406184:45406255-45408460:45407207:45407779-45408460:+	-0.647471	0.014985
ENSG00000245532;A5:11:65423678-65423963:65423657-65423963:+	-0.495939	0.016983
ENSG00000248098;A5:19:41411009-41414049:41410816-41414049:+	0.365044	0.032967
ENSG00000248098;RI:19:41410637:41410816-41410923:41411009:+	0.361134	0.020979
ENSG00000251079;AL:10:47538377:47539161-47542167:47540077:47540183-47542167:-	0.284421	0.0364635
ENSG00000251079;SE:10:47542306-47543016:47543203-47543542:-	-0.284421	0.0364635
ENSG00000255073;A3:11:58617568-58622741:58617568-58622766:+	-0.118606	0.047952
ENSG00000255135;A5:11:76441639-76444205:76441639-76444278:-	0.171101	0.034965
ENSG00000256966;A5:9:37541774-37588753:37541774-37588811:-	0.243417	0.0324675
ENSG00000257093;A3:7:141666425-141674067:141666386-141674067:-	-0.138536	0.015984
ENSG00000257093;AF:7:141686658-141701556:141701615:141686658-141701886:141702153:-	0.138536	0.015984
ENSG00000257103;SE:19:34196763-34208929:34209051-34215124:+	-0.116566	0.03996
ENSG00000257103;SE:19:34209051-34215124:34215300-34215596:+	-0.081028	0.0462038
ENSG00000257285;AL:14:22933692-22954331:22954692:22933692-22955130:22955562:+	0.229576	0.0174825
ENSG00000260916;AF:15:55389433-55398220:55398268:55389433-55407847:55408052:-	0.228895	0.0445804
ENSG00000260916;AF:15:55389433-55398220:55398268:55389433-55408221:55408259:-	0.298679	0.0445804
ENSG00000260916;AF:15:55389433-55398220:55398268:55389433-55408221:55408279:-	0.334916	0.0445804
ENSG00000260916;AF:15:55389433-55398220:55398268:55389433-55408221:55408510:-	0.441713	0.0445804
ENSG00000261840;A5:16:30697931-30698136:30697931-30698881:-	0.204217	0.048951
ENSG00000265590;SE:21:32582415-32602272:32602367-32603161:-	-0.0943653	0.0494505
ENSG00000266402;A5:17:64146000-64146230:64145995-64146230:+	0.10701	0.00999001
ENSG00000267673;A5:19:10315759-10315852:10315759-10315970:-	-0.249817	0.015984
ENSG00000269893;A5:4:118279137-118279389:118278792-118279389:+	0.184089	0.003996
ENSG00000269897;SE:10:22318306-22318959:22319018-22326431:+	0.0863423	0.048951
ENSG00000276023;AF:17:37489831:37489958-37510677:37491464:37491627-37510677:+	-0.0979373	0.016983
ENSG00000277586;RI:8:24954181:24954220-24954222:24954305:-	-0.0824725	0.032967
ENSG00000280987;SE:5:139279129-139307239:139308327-139314675:+	-0.227001	0.0224775
ENSG00000283050;A3:4:119450150-119454246:119450125-119454246:-	0.208734	0.0494505
ENSG00000284024;SE:10:14840157-14842134:14842846-14843371:+	-0.100243	0.0264735

## Sheet: BE3-eA3A
Supplementary Data 11: DAS events of BE3-eA3A-transfected samples compared with nCas9 samples
DAS events	ΔPSI	P-value
ENSG00000005007;AF:19:18832001:18832440-18845980:18833130:18833283-18845980:+	-0.195774	0.041958
ENSG00000005486;SE:7:75879260-75881365:75881486-75881829:+	0.115639	0.023976
ENSG00000006625;SE:7:30498938-30500536:30500681-30504569:-	-0.11697	0.01998
ENSG00000008394;AF:12:16347142:16347184-16354231:16347645:16347710-16354231:+	-0.44047	0.0472028
ENSG00000008394;AF:12:16347142:16347184-16354231:16353417:16353467-16354231:+	-0.735532	0.0472028
ENSG00000008988;A3:8:56074159-56074381:56073768-56074381:-	0.668553	0.00499501
ENSG00000008988;A5:8:56073768-56074060:56073768-56074381:-	0.644366	0.00499501
ENSG00000009307;AF:1:114750207-114757925:114757987:114750207-114758576:114758676:-	-0.351621	0.01665
ENSG00000009307;AF:1:114750207-114757925:114758003:114750207-114758576:114758676:-	-0.389803	0.01998
ENSG00000009307;AF:1:114750207-114757925:114758027:114750207-114758576:114758676:-	-0.231598	0.01665
ENSG00000009307;AL:1:114739753:114739890-114749821:114748317:114748418-114749821:-	0.343332	0.01665
ENSG00000009307;SE:1:114738072-114749821:114750207-114757925:-	-0.126357	0.0499501
ENSG00000010810;AF:6:111780635-111781056:111781080:111780635-111793623:111793886:-	0.260793	0.030969
ENSG00000010810;MX:6:111696456-111699515:111699670-111702885:111696456-111700104:111700268-111702885:-	0.107044	0.0464535
ENSG00000010810;SE:6:111696456-111700104:111700268-111702885:-	-0.165754	0.0387113
ENSG00000015479;SE:5:139293805-139307239:139308327-139314675:+	-0.202564	0.046953
ENSG00000016864;A5:3:52700496-52705447:52700496-52705699:-	-0.230759	0.0493506
ENSG00000016864;AF:3:52700496-52703504:52703619:52700496-52705447:52705786:-	-0.181373	0.0493506
ENSG00000016864;AF:3:52700496-52703504:52703619:52700496-52705699:52705781:-	-0.399395	0.0194805
ENSG00000016864;AF:3:52700496-52705447:52705682:52700496-52705699:52705781:-	-0.347719	0.0493506
ENSG00000016864;SE:3:52696040-52696234:52696318-52696542:-	-0.104962	0.0493506
ENSG00000018408;AF:3:149527969-149540216:149540266:149527969-149541015:149541060:-	0.585524	0.00599401
ENSG00000023734;SE:12:15882819-15883541:15883676-15889928:+	-0.0779393	0.041958
ENSG00000029363;SE:6:136275989-136276468:136276508-136277865:-	0.129318	0.02997
ENSG00000039319;SE:5:80445405-80448026:80448404-80449591:+	-0.155189	0.0404595
ENSG00000039319;SE:5:80459494-80472761:80472923-80473754:+	-0.174641	0.0404595
ENSG00000043093;A5:3:182964049-182965537:182964049-182965679:-	-0.102778	0.03996
ENSG00000043093;AF:3:182965753-182980487:182980520:182965753-182985821:182985953:-	0.269847	0.014985
ENSG00000043093;AF:3:182965753-182980487:182980538:182965753-182985821:182985953:-	0.123569	0.03996
ENSG00000043093;AF:3:182965753-182980487:182980643:182965753-182985821:182985953:-	0.196149	0.03996
ENSG00000052795;AF:4:158769138:158769319-158825916:158806094:158806423-158825916:+	-0.200842	0.0254745
ENSG00000053371;SE:1:19307101-19307314:19307410-19308158:-	-0.112916	0.041958
ENSG00000059769;SE:9:111631743-111642857:111643094-111647107:+	0.203773	0.0434565
ENSG00000064726;SE:15:83020762-83028616:83028728-83030136:-	0.149267	0.00599401
ENSG00000064726;SE:15:83041925-83050073:83050178-83056389:-	-0.151105	0.00599401
ENSG00000065526;A3:1:15876678-15909321:15876678-15909324:+	-0.094664	0.023976
ENSG00000068078;SE:4:1802025-1802914:1803064-1803692:+	0.250147	0.0174825
ENSG00000070087;AF:3:149968550-149970354:149970401:149968550-149970619:149970715:-	-0.76208	0.034965
ENSG00000070087;AL:3:149964935:149966264-149968358:149966268:149966586-149968358:-	0.76208	0.034965
ENSG00000070269;AF:14:56579620:56579673-56585001:56579793:56580074-56585001:+	0.365741	0.0402098
ENSG00000070269;SE:14:56618763-56621531:56621702-56625382:+	-0.215111	0.0402098
ENSG00000070423;A3:19:651915-652233:651784-652233:-	0.543819	0.017982
ENSG00000070423;AF:19:652884-661356:661402:652884-663047:663194:-	-0.543819	0.017982
ENSG00000071626;AF:19:1407680:1407802-1417500:1409824:1410079-1417500:+	-0.372071	0.034632
ENSG00000071626;AF:19:1407680:1407802-1417500:1415740:1415940-1417500:+	-0.398236	0.034632
ENSG00000071626;SE:19:1422396-1425878:1425960-1428842:+	-0.116816	0.034632
ENSG00000072501;AF:X:53415169-53421895:53422017:53415169-53422492:53422728:-	0.0968686	0.0464535
ENSG00000075785;SE:3:128798069-128806372:128806449-128807543:+	0.242455	0.037962
ENSG00000077097;A3:3:25645470-25664229:25645455-25664229:-	-0.0661282	0.0494505
ENSG00000077097;SE:3:25615586-25618418:25618509-25618654:-	-0.10139	0.0164835
ENSG00000077232;A3:2:182717072-182717941:182717072-182718157:+	-0.189873	0.027972
ENSG00000077721;A3:X:119581596-119582588:119581596-119582597:+	0.143399	0.017982
ENSG00000083807;SE:19:58498691-58498785:58498915-58499123:-	-0.220044	0.043956
ENSG00000087077;SE:7:100867606-100867861:100867988-100868108:+	-0.105637	0.020979
ENSG00000088247;AF:19:6422436-6424138:6424277:6422436-6424453:6424775:-	-0.431846	0.0164835
ENSG00000089006;AF:20:17957037-17961140:17961995:17957037-17968700:17968756:-	-0.442399	0.0104895
ENSG00000089006;AF:20:17957037-17968375:17968458:17957037-17968700:17968756:-	-0.210209	0
ENSG00000089157;A3:12:120198799-120198854:120198770-120198854:-	0.48456	0.0384615
ENSG00000089157;AL:12:120198704:120198739-120198854:120198745:120198799-120198854:-	-0.269625	0.032967
ENSG00000090621;A5:1:39570002-39571097:39570002-39571234:-	0.140987	0.0224775
ENSG00000090989;AF:4:55883768:55883928-55890223:55888810:55888932-55890223:+	-0.588273	0.024975
ENSG00000092199;A3:14:21263829-21269298:21263336-21269298:-	0.0709251	0.043956
ENSG00000092199;AF:14:21234229-21262601:21262677:21234229-21269298:21269423:-	0.264297	0.023976
ENSG00000092199;AF:14:21234229-21262601:21262677:21234229-21269298:21269494:-	0.282826	0.023976
ENSG00000092199;AF:14:21234229-21262601:21265516:21234229-21269298:21269423:-	0.235498	0.0335664
ENSG00000092199;AF:14:21234229-21262601:21265516:21234229-21269298:21269494:-	0.181159	0.02997
ENSG00000092199;MX:14:21234229-21236373:21236460-21263311:21234229-21262601:21262768-21263311:-	-0.295025	0.02997
ENSG00000093000;A5:22:45171177-45171600:45171143-45171600:+	-0.265936	0.00949051
ENSG00000093000;AF:22:45163986:45164296-45168168:45164646:45164758-45168168:+	0.268067	0.0237263
ENSG00000093009;A3:22:19494382-19494474:19494382-19494507:+	0.274744	0.0187313
ENSG00000093009;AF:22:19479482:19479571-19480158:19479826:19480019-19480158:+	0.128143	0.0146104
ENSG00000093009;AF:22:19479482:19479571-19480158:19479901:19480019-19480158:+	0.681411	0
ENSG00000093009;AF:22:19479482:19479571-19480158:19479938:19480019-19480158:+	0.306296	0.00224775
ENSG00000093009;SE:22:19479571-19479826:19480019-19480158:+	-0.457211	0.0104895
ENSG00000093009;SE:22:19494382-19494507:19494602-19495981:+	-0.0894261	0.0187313
ENSG00000096654;AF:6:27472433-27472661:27472681:27472433-27472973:27473118:-	0.0922728	0.0214785
ENSG00000096696;A5:6:7581569-7582642:7579772-7582642:+	-0.117405	0.015984
ENSG00000096746;AF:10:68331721:68331854-68337199:68332117:68332235-68337199:+	0.481546	0.0034965
ENSG00000096746;AF:10:68331721:68331854-68337199:68332122:68332216-68337199:+	0.149539	0.0337995
ENSG00000096746;SE:10:68337333-68337858:68337996-68338503:+	-0.181301	0.00699301
ENSG00000097007;A3:9:130714455-130854064:130714455-130854067:+	0.186608	0.01998
ENSG00000099910;A3:22:20489244-20495760:20489212-20495760:-	-0.188136	0.0474525
ENSG00000100219;AF:22:28799153-28799960:28800133:28799153-28800298:28800524:-	-0.424601	0.003996
ENSG00000100288;RI:22:50581749:50581862-50582249:50582357:-	-0.438868	0.017982
ENSG00000100348;AF:22:36480837-36481143:36481340:36480837-36481564:36481596:-	-0.183608	0.044955
ENSG00000100422;SE:22:46707988-46711086:46711149-46712168:-	-0.0975363	0.01998
ENSG00000100528;MX:14:54427841-54430261:54430404-54436369:54427841-54432108:54432220-54436369:-	0.0842368	0.043956
ENSG00000100528;MX:14:54430404-54432108:54432220-54441247:54430404-54436369:54436437-54441247:-	-0.128368	0.027972
ENSG00000100528;SE:14:54430404-54432108:54432220-54436369:-	-0.0936282	0.035964
ENSG00000100796;SE:14:91465419-91466261:91466416-91470837:-	0.0854266	0.03996
ENSG00000100908;A3:14:24139789-24140889:24139614-24140889:-	0.148117	0.025974
ENSG00000101210;A3:20:63497928-63499058:63497783-63499058:-	0.311652	0.0124875
ENSG00000101210;A3:20:63497928-63499058:63497803-63499058:-	0.356816	0.0124875
ENSG00000101210;A3:20:63497928-63499058:63497834-63499058:-	0.0672705	0.02997
ENSG00000101247;SE:20:13808902-13814418:13814515-13816463:+	0.191993	0.0314685
ENSG00000101361;A5:20:2656214-2656401:2656034-2656401:+	-0.151437	0.0034965
ENSG00000101474;SE:20:24964022-24964375:24964398-24968892:-	0.072497	0.018981
ENSG00000101544;A5:18:80117650-80133103:80117584-80133103:+	-0.113563	0.0434565
ENSG00000101871;AF:X:10567603-10589587:10589909:10567603-10620290:10620419:-	-0.20978	0.010989
ENSG00000101871;AF:X:10567603-10589587:10589909:10567603-10620290:10620585:-	-0.182018	0.0175824
ENSG00000101871;AF:X:10567603-10589587:10589909:10567603-10833554:10833654:-	-0.35245	0
ENSG00000101871;AF:X:10567603-10620290:10620419:10567603-10833554:10833654:-	-0.266914	0.0137363
ENSG00000101871;AF:X:10567603-10620290:10620585:10567603-10833554:10833654:-	-0.254384	0.010989
ENSG00000101871;AF:X:10567603-10677465:10677687:10567603-10833554:10833654:-	-0.371126	0.0201465
ENSG00000101888;AF:X:109535781:109535977-109536937:109536664:109536815-109536937:+	-0.370411	0.036963
ENSG00000103257;AF:16:87851849-87863590:87863639:87851849-87868885:87869488:-	-0.0769949	0.0234765
ENSG00000103769;SE:15:65877955-65879725:65879751-65887701:+	0.118431	0.03996
ENSG00000104131;SE:15:44554667-44557489:44557650-44560249:+	-0.0588937	0.031968
ENSG00000104267;SE:8:85465469-85473693:85473811-85474324:+	-0.107362	0.033966
ENSG00000104331;SE:8:56966352-56967110:56967218-56978050:-	0.143965	0.003996
ENSG00000104805;AF:19:48900339:48900372-48921154:48919000:48919286-48921154:+	-0.33284	0.027972
ENSG00000104824;AF:19:38847434-38849308:38849368:38847434-38852296:38852347:-	-0.126535	0.0403347
ENSG00000104824;AF:19:38847434-38849700:38850333:38847434-38852296:38852347:-	-0.213987	0.018981
ENSG00000104824;AF:19:38847434-38849871:38849940:38847434-38852296:38852347:-	-0.220216	0.018981
ENSG00000104824;SE:19:38840559-38841613:38841682-38843842:-	0.0984948	0.0347985
ENSG00000104859;A5:19:45068058-45068420:45068054-45068420:+	0.191582	0.03996
ENSG00000104897;AF:19:2236860:2236901-2243382:2237794:2237894-2243382:+	0.264676	0.034965
ENSG00000104904;SE:19:2269744-2271385:2271530-2271782:+	-0.117349	0.027972
ENSG00000104979;AF:19:13774479:13774574-13778052:13774824:13774903-13778052:+	0.128929	0.023976
ENSG00000105185;AF:19:32581202:32581327-32582195:32581526:32581700-32582195:+	0.346347	0.01998
ENSG00000105327;AF:19:47228446-47230929:47231194:47228446-47232515:47232766:-	-0.194689	0.0314685
ENSG00000105327;SE:19:47226754-47228158:47228446-47232515:-	0.109846	0.0314685
ENSG00000105835;AL:7:106269155:106269312-106272530:106270215:106270292-106272530:-	-0.563718	0.015984
ENSG00000106211;AF:7:76302544:76303076-76303802:76303577:76303727-76303802:+	0.193412	0.001998
ENSG00000106636;SE:7:44211124-44211554:44211604-44212247:+	0.080464	0.0499501
ENSG00000106682;AF:7:74174245:74174442-74187611:74183822:74183921-74187611:+	-0.136728	0.0224775
ENSG00000107130;AF:9:130172578:130172727-130200958:130200432:130200611-130200958:+	-0.129874	0.0374625
ENSG00000107779;A3:10:86924641-86929297:86924641-86929300:+	-0.193959	0.015984
ENSG00000107833;SE:10:101782597-101782839:101782924-101783273:-	-0.0959918	0.022977
ENSG00000107874;SE:10:102424792-102425115:102425198-102432526:-	-0.0703566	0.03996
ENSG00000107949;AL:10:125833946-125836104:125836553:125833946-125841255:125842805:+	0.11201	0.012987
ENSG00000107951;AF:10:30341640-30348857:30348977:30341640-30349119:30349161:-	0.101539	0.045954
ENSG00000108021;SE:10:5712918-5714135:5714207-5717659:+	-0.180271	0.02997
ENSG00000108021;SE:10:5714207-5717659:5717750-5720544:+	-0.131085	0.02997
ENSG00000108465;AF:17:47970534:47970723-47971362:47971123:47971152-47971362:+	0.363744	0.0474525
ENSG00000108582;AF:17:30379616:30379726-30384989:30380236:30380642-30384989:+	0.144435	0.0324675
ENSG00000109332;A5:4:102826636-102827427:102826636-102827735:-	-0.226663	0.0262595
ENSG00000109332;AF:4:102826636-102827427:102827500:102826636-102827735:102827849:-	-0.290059	0.0344655
ENSG00000109332;AF:4:102826636-102827427:102827520:102826636-102827735:102827849:-	-0.310546	0.0262595
ENSG00000109332;AF:4:102826636-102827427:102827522:102826636-102827592:102827948:-	-0.101506	0.045954
ENSG00000109332;AF:4:102826636-102827427:102827522:102826636-102827735:102827849:-	-0.456502	0
ENSG00000109332;AF:4:102826636-102827427:102827522:102826636-102868715:102868875:-	-0.238517	0.015318
ENSG00000109332;AF:4:102826636-102827427:102827551:102826636-102827735:102827849:-	-0.154319	0.045954
ENSG00000109332;AF:4:102826636-102827427:102827566:102826636-102827735:102827849:-	-0.301714	0.0262595
ENSG00000109332;AF:4:102826636-102827735:102827849:102826636-102827944:102828010:-	0.341237	0.015318
ENSG00000109332;AF:4:102826636-102827735:102827849:102826636-102827944:102828159:-	0.106165	0.045954
ENSG00000109332;AF:4:102826636-102827735:102827849:102826636-102868715:102868875:-	0.24839	0.022977
ENSG00000109519;AF:4:7064223-7067440:7067547:7064223-7067971:7068197:-	-0.0947811	0.046953
ENSG00000109917;A5:11:116787643-116787820:116787643-116787848:-	-0.170544	0.041958
ENSG00000109920;AL:11:47724504:47724778-47731374:47729968:47730190-47731374:-	0.322055	0.027972
ENSG00000109920;MX:11:47753102-47754528:47754664-47767069:47753102-47765270:47765362-47767069:-	-0.455938	0.027972
ENSG00000110700;A3:11:17077477-17077619:17077473-17077619:-	-0.0597676	0.035964
ENSG00000110801;A5:12:121899889-121903006:121899845-121903006:+	0.116249	0.0192308
ENSG00000110801;SE:12:121888994-121894739:121894841-121903006:+	0.247454	0.0192308
ENSG00000110925;AF:12:51076647-51083007:51083110:51076647-51083229:51083643:-	0.412895	0.041958
ENSG00000110925;AF:12:51076647-51083007:51083110:51076647-51083339:51083550:-	0.16913	0.041958
ENSG00000111142;SE:12:95474330-95476143:95476178-95483215:+	0.504029	0.03996
ENSG00000111676;AF:12:6924463:6924537-6933840:6928313:6928384-6933840:+	-0.291463	0.0434565
ENSG00000111678;A5:12:6944652-6945771:6944565-6945771:+	-0.122744	0.0174825
ENSG00000111726;SE:12:22060926-22061281:22061452-22062281:+	-0.207197	0.00599401
ENSG00000112029;AF:6:152975621-152982857:152983018:152975621-152983234:152983579:-	-0.0765165	0.0194805
ENSG00000112081;AF:6:36594391:36594481-36596761:36594592:36594755-36596761:+	0.125941	0.0044955
ENSG00000112081;SE:6:36598983-36599821:36600276-36601152:+	0.110765	0.0044955
ENSG00000112200;AF:6:57086844:57086908-57090811:57090113:57090274-57090811:+	0.555414	0.044955
ENSG00000112306;A5:6:132815224-132816461:132815088-132816461:+	0.0469304	0.025974
ENSG00000112695;A5:6:75240385-75241123:75240385-75241176:-	0.0601239	0.0386613
ENSG00000112695;MX:6:75237988-75240301:75240385-75243717:75237988-75241176:75241265-75243717:-	-0.0952642	0.0386613
ENSG00000112695;SE:6:75237988-75240277:75240385-75241176:-	-0.0649929	0.0386613
ENSG00000112695;SE:6:75237988-75240301:75240385-75241176:-	-0.0984447	0.0386613
ENSG00000112695;SE:6:75240385-75241123:75241265-75243717:-	0.0849954	0.0386613
ENSG00000112893;AF:5:109794175:109794237-109817273:109804176:109804277-109817273:+	-0.342415	0.02997
ENSG00000112996;AF:5:44808925:44809563-44811009:44809843:44809992-44811009:+	-0.0670199	0.025974
ENSG00000113595;A5:5:65591502-65591843:65591502-65591872:-	-0.266561	0.02997
ENSG00000113812;AF:3:53880109-53881666:53881857:53880109-53881979:53882202:-	0.112229	0.047952
ENSG00000114942;A3:2:206159684-206159913:206159684-206159959:+	-0.0914355	0.011988
ENSG00000114978;A3:2:74172752-74178661:74172749-74178661:-	-0.0838255	0.041958
ENSG00000115053;AF:2:231463316-231464143:231464207:231463316-231464336:231464379:-	0.264865	0.0494505
ENSG00000115053;AF:2:231463316-231464143:231464207:231463316-231482684:231483641:-	0.273855	0.0494505
ENSG00000115073;RI:2:97658427:97658643-97658879:97659003:-	0.0762802	0.023976
ENSG00000115286;AF:19:1383631:1383942-1387811:1386628:1386639-1387811:+	-0.612295	0.0487013
ENSG00000115286;SE:19:1383942-1386518:1386639-1387811:+	-0.169966	0.0487013
ENSG00000115295;AF:2:29097705:29097947-29121374:29115426:29115665-29121374:+	-0.332379	0.0494505
ENSG00000115295;AF:2:29097705:29097947-29121374:29118195:29118361-29121374:+	-0.483156	0.0494505
ENSG00000115307;A3:2:74527121-74527248:74527059-74527248:-	0.104844	0.0224775
ENSG00000116161;AF:1:174999163:174999689-175004614:175000181:175000195-175004614:+	-0.134825	0.044955
ENSG00000116237;SE:1:6232119-6233474:6233643-6234886:-	-0.136056	0.012987
ENSG00000116237;SE:1:6233643-6234405:6234511-6234886:-	0.0669249	0.0214785
ENSG00000116251;AF:1:6197756-6199370:6199553:6197756-6199562:6199612:-	0.0669181	0.033966
ENSG00000116251;AF:1:6197756-6199370:6199553:6197756-6200489:6200842:-	0.107579	0.021978
ENSG00000116251;AF:1:6197756-6199562:6199612:6197756-6200489:6200842:-	0.0618938	0.033966
ENSG00000116459;SE:1:111449581-111449837:111449873-111456086:+	-0.0641139	0.0464535
ENSG00000116539;SE:1:155482449-155520225:155520356-155521100:-	0.105844	0.041958
ENSG00000116679;SE:1:185305643-185306485:185306625-185307014:-	0.137177	0.0124875
ENSG00000116747;SE:1:193059776-193075820:193076040-193076501:+	-0.155339	0.025974
ENSG00000116918;AL:1:231542611-231554621:231554694:231542611-231561128:231561229:+	0.174404	0.0224775
ENSG00000117143;SE:1:162590511-162592732:162592782-162597792:+	-0.0669558	0.047952
ENSG00000117143;SE:1:162590511-162592735:162592782-162597792:+	-0.0925579	0.047952
ENSG00000118046;RI:19:1220373:1220505-1220581:1220717:+	0.0833922	0.0499501
ENSG00000119335;AF:9:128683655:128684007-128691170:128689987:128690026-128691170:+	-0.131591	0.0499501
ENSG00000119471;SE:9:112409021-112416841:112416944-112418860:+	-0.114009	0.045954
ENSG00000119718;A3:14:75004900-75005841:75004900-75005897:+	-0.214265	0.00624376
ENSG00000119718;A3:14:75004900-75005866:75004900-75005897:+	-0.344764	0.00624376
ENSG00000119718;AL:14:75006714-75007061:75007416:75006714-75007722:75007735:+	-0.374099	0.014985
ENSG00000119812;SE:2:33587320-33588335:33588519-33592080:-	-0.13971	0.017982
ENSG00000119929;SE:10:99747390-99750369:99750396-99754529:+	-0.122152	0.023976
ENSG00000119965;A3:10:122948855-122951954:122948755-122951954:-	-0.114271	0.040959
ENSG00000122026;A5:13:27255354-27256184:27255349-27256184:+	0.0547096	0.03996
ENSG00000122026;AF:13:27251561:27251585-27253765:27251597:27251699-27253765:+	-0.158237	0.00499501
ENSG00000122035;AF:13:27270327:27271068-27271484:27271177:27271204-27271484:+	-0.167791	0.046953
ENSG00000122482;AF:1:90982370-91021273:91021473:90982370-91021990:91022255:-	-0.191416	0.02997
ENSG00000122566;SE:7:26197732-26197831:26197866-26200572:-	0.12977	0.002997
ENSG00000122873;SE:10:58269304-58276118:58276212-58277117:+	-0.181468	0.02997
ENSG00000123684;AF:1:211829323-211829450:211830238:211829323-211830573:211830772:-	0.106487	0.0244755
ENSG00000123728;A3:X:132218341-132219370:132218333-132219370:-	0.459356	0.01998
ENSG00000123933;SE:4:2252522-2255155:2255351-2257982:-	0.111287	0.0314685
ENSG00000124160;SE:20:46070536-46079387:46079453-46089817:-	-0.0864352	0.01998
ENSG00000124193;SE:20:43458509-43459153:43459420-43459771:+	0.0564082	0.0274725
ENSG00000124831;AF:2:237683404:237683495-237708544:237692145:237692521-237708544:+	0.230309	0.034632
ENSG00000124831;AF:2:237683404:237683495-237708544:237692216:237692521-237708544:+	0.279372	0.034632
ENSG00000124831;AF:2:237683404:237683495-237708544:237692339:237692521-237708544:+	0.469206	0.034632
ENSG00000125691;AF:17:38853105-38853359:38853424:38853105-38853698:38853735:-	0.588127	0.0472028
ENSG00000125691;AL:17:38847865:38848057-38852604:38850422:38850475-38852604:-	-0.588127	0.0472028
ENSG00000125814;SE:20:23394999-23395139:23395185-23397072:-	-0.254261	0.0374625
ENSG00000125835;A3:20:2461939-2462636:2461793-2462636:-	-0.0619715	0.014985
ENSG00000125962;A5:X:102599859-102601464:102599847-102601464:+	0.270867	0.041958
ENSG00000126016;A3:X:112823188-112825072:112823144-112825072:-	-0.0574959	0.0364635
ENSG00000126247;AF:19:36141190:36141220-36142300:36141593:36141683-36142300:+	0.559471	0.024975
ENSG00000126870;AF:7:158856578:158856750-158869855:158869446:158869490-158869855:+	0.152917	0.041958
ENSG00000128050;A5:4:56435975-56436262:56435928-56436262:+	0.0447102	0.046953
ENSG00000128050;SE:4:56441860-56446357:56446377-56446695:+	0.0421182	0.046953
ENSG00000128245;AF:22:31944966:31945235-31956139:31947422:31947485-31956139:+	-0.146929	0.038961
ENSG00000129515;A3:14:34604268-34605596:34604174-34605596:-	0.404592	0.0314685
ENSG00000130726;AF:19:58544091:58544211-58545425:58544469:58545097-58545425:+	-0.114371	0.02997
ENSG00000131263;SE:X:74596000-74612582:74612643-74614422:-	0.0742318	0.016983
ENSG00000131373;MX:3:15586602-15589540:15589612-15596384:15586602-15591600:15591680-15596384:-	-0.219148	0.0427073
ENSG00000131373;SE:3:15589612-15591600:15591680-15596384:-	0.196589	0.0427073
ENSG00000131375;A3:3:15247457-15250931:15247457-15250975:+	-0.108863	0.0487013
ENSG00000131375;SE:3:15240853-15241453:15241588-15242178:+	-0.105342	0.0487013
ENSG00000131876;SE:15:101285801-101286214:101286293-101286908:-	-0.178896	0.017982
ENSG00000131966;A5:14:58211410-58213641:58211392-58213641:+	0.163812	0.041958
ENSG00000132002;AF:19:14517046-14517479:14517569:14517046-14517591:14517833:-	0.282557	0.00999001
ENSG00000132207;SE:16:30194791-30194886:30195227-30196974:+	0.214352	0.020979
ENSG00000132207;SE:16:30194791-30196974:30197101-30197270:+	0.222478	0.020979
ENSG00000132406;A5:4:4246343-4247601:4246343-4248106:-	0.0944109	0.024975
ENSG00000132570;AF:5:134904906:134905223-134910335:134908830:134909002-134910335:+	0.21784	0.030969
ENSG00000134152;RI:15:34154644:34154684-34154786:34154831:-	0.724795	0.020979
ENSG00000134294;SE:12:46367340-46370512:46370627-46370776:-	-0.0977042	0.0499501
ENSG00000134574;SE:11:47234672-47234757:47234934-47235270:+	-0.141489	0.034965
ENSG00000135387;AF:11:34052210:34052636-34071726:34053451:34053519-34071726:+	-0.126439	0.0487013
ENSG00000135387;AF:11:34052329:34052636-34071726:34053451:34053519-34071726:+	-0.145024	0.0487013
ENSG00000135446;A3:12:57751696-57752175:57751659-57752175:-	0.231257	0.028971
ENSG00000135446;AF:12:57751736-57751913:57752115:57751736-57755932:57756013:-	-0.392834	0.0144855
ENSG00000135446;AF:12:57751736-57752175:57752295:57751736-57755932:57756013:-	-0.375567	0.0144855
ENSG00000135446;AF:12:57751736-57752175:57752326:57751736-57755932:57756013:-	-0.306854	0.0144855
ENSG00000135446;AF:12:57751736-57752175:57752333:57751736-57755932:57756013:-	-0.359196	0.0217283
ENSG00000135446;AF:12:57751736-57752175:57752364:57751736-57755932:57756013:-	-0.262872	0.0217283
ENSG00000135446;AF:12:57751736-57752175:57752521:57751736-57755932:57756013:-	-0.146052	0.0217283
ENSG00000135446;SE:12:57751342-57751500:57751659-57752175:-	-0.185458	0.0217283
ENSG00000135446;SE:12:57751342-57751500:57751696-57752175:-	-0.164615	0.0217283
ENSG00000135469;AF:12:56266858:56267252-56267794:56267283:56267433-56267794:+	0.315052	0.027972
ENSG00000135624;A3:2:73234384-73242973:73234384-73243004:+	0.272673	0.00799201
ENSG00000135862;AF:1:183023460:183024134-183103328:183096544:183096620-183103328:+	-0.110643	0.01998
ENSG00000136193;AF:7:29969068-29989943:29990118:29969068-29990182:29990289:-	-0.732481	0.017982
ENSG00000136240;SE:7:6463175-6466071:6466323-6469596:-	-0.0795429	0.026973
ENSG00000136261;AF:7:16646134:16646304-16665437:16661223:16661252-16665437:+	-0.805185	0.00849151
ENSG00000136261;SE:7:16682845-16685905:16686040-16689797:+	-0.141385	0.0467033
ENSG00000136682;MX:2:113454778-113455556:113455643-113460673:113454778-113457065:113457209-113460673:+	-0.131448	0.0424575
ENSG00000136682;SE:2:113438022-113439020:113439117-113441351:+	0.0633764	0.0491175
ENSG00000136682;SE:2:113454778-113455556:113455643-113460673:+	-0.105292	0.0424575
ENSG00000136891;A5:9:100346315-100346694:100346315-100347167:-	-0.0994476	0.037962
ENSG00000137070;SE:9:34655317-34655605:34655665-34656739:+	-0.458914	0.033966
ENSG00000137309;AF:6:34236873:34236963-34240737:34237204:34237317-34240737:+	-0.196489	0.011988
ENSG00000137807;SE:15:69441079-69444790:69445041-69446009:+	-0.341949	0.0454545
ENSG00000137955;A5:1:75790517-75791285:75790057-75791285:+	-0.0915066	0.0458541
ENSG00000137955;AF:1:75786228:75786274-75787497:75786699:75786916-75787497:+	0.299166	0.0134865
ENSG00000137955;AF:1:75786228:75786274-75787497:75786700:75786865-75787497:+	0.203128	0.0458541
ENSG00000137955;RI:1:75789952:75790057-75790152:75790274:+	0.185574	0.0314685
ENSG00000137955;SE:1:75789356-75789952:75790057-75790152:+	-0.168094	0.0314685
ENSG00000138085;A5:2:27212607-27213177:27212467-27213177:+	-0.0653554	0.033966
ENSG00000138138;AF:10:87814612-87817795:87818160:87814612-87841187:87841343:-	-0.100379	0.0284715
ENSG00000138448;AF:2:186590065:186590523-186602021:186600205:186600381-186602021:+	-0.0860377	0.0394605
ENSG00000138448;AF:2:186590080:186590523-186602021:186600205:186600381-186602021:+	0.112575	0.0394605
ENSG00000138668;SE:4:82354154-82354895:82355001-82355304:-	0.151157	0.0134865
ENSG00000139146;AF:12:31298224-31323944:31324162:31298224-31326024:31326372:-	0.140576	0.0382118
ENSG00000139146;AF:12:31298224-31326024:31326372:31298224-31327023:31327058:-	-0.124273	0.0382118
ENSG00000139370;SE:12:128809473-128809943:128810111-128814775:-	-0.242829	0.0104895
ENSG00000139579;AF:12:56222015:56222199-56224834:56224401:56224521-56224834:+	-0.337261	0.013986
ENSG00000139946;AF:14:56118375:56118737-56178335:56119109:56119210-56178335:+	-0.138477	0.0374625
ENSG00000140263;A3:15:45043421-45060982:45043421-45061067:+	0.147592	0.0374625
ENSG00000140263;AF:15:45023195:45023349-45040408:45036236:45036344-45040408:+	0.18513	0.0374625
ENSG00000140365;SE:15:75339104-75339264:75339344-75339965:+	-0.141842	0.020979
ENSG00000141378;SE:17:59697978-59698871:59700189-59707371:-	0.150227	0.017982
ENSG00000141570;AF:17:79796540-79796930:79797116:79796540-79798242:79798331:-	-0.147329	0.035964
ENSG00000141570;AF:17:79796540-79796930:79797116:79796540-79801401:79801533:-	0.16222	0.035964
ENSG00000141570;AF:17:79796540-79798242:79798331:79796540-79801401:79801533:-	0.285356	0.035964
ENSG00000142534;RI:19:49497194:49497282-49497581:49497595:+	0.306768	0.0314685
ENSG00000143079;AF:1:112396181:112396272-112412194:112396519:112396585-112412194:+	-0.0845374	0.044955
ENSG00000143321;A5:1:156745373-156752038:156745373-156752229:-	-0.191643	0.0268065
ENSG00000143321;AF:1:156745373-156747435:156747471:156745373-156752038:156752233:-	0.132754	0.0268065
ENSG00000143321;AF:1:156745373-156747435:156747471:156745373-156752229:156752272:-	-0.109565	0.0413586
ENSG00000143321;AF:1:156745373-156751343:156751598:156745373-156752229:156752272:-	-0.0911367	0.0413586
ENSG00000143321;AF:1:156745373-156751343:156751744:156745373-156752038:156752233:-	0.13836	0.0268065
ENSG00000143436;A3:1:151762025-151762105:151762010-151762105:-	-0.541398	0.033966
ENSG00000143436;SE:1:151760899-151761451:151761552-151762105:-	-0.0877311	0.033966
ENSG00000143641;AF:1:230057990:230058078-230178218:230067209:230067406-230178218:+	0.0617905	0.0444555
ENSG00000143756;MX:1:224130581-224134074:224134212-224157352:224130581-224153142:224153337-224157352:+	-0.101806	0.0307193
ENSG00000143756;SE:1:224130581-224134074:224134212-224153142:+	-0.0726612	0.0307193
ENSG00000144034;AL:2:73729234:73729305-73730560:73729890:73730029-73730560:-	0.257878	0.043956
ENSG00000144381;AF:2:197498850-197499782:197499817:197498850-197499999:197500221:-	0.368129	0.024975
ENSG00000144381;AF:2:197498850-197499782:197499879:197498850-197499999:197500221:-	0.302872	0.0374625
ENSG00000144713;A3:3:12840341-12841494:12840242-12841494:-	0.11695	0.013986
ENSG00000144713;A3:3:12840353-12841494:12840341-12841494:-	-0.173717	0.013986
ENSG00000145293;A5:4:82430913-82447920:82430884-82447920:+	-0.0920946	0.0364635
ENSG00000145293;SE:4:82448021-82451043:82451245-82454722:+	-0.0729895	0.0364635
ENSG00000145569;SE:5:14601244-14601351:14601442-14602183:+	-0.124153	0.0374625
ENSG00000145832;A3:5:135880097-135883062:135880097-135883081:+	-0.336917	0.041958
ENSG00000146556;A5:2:113596582-113596671:113596578-113596671:+	0.200549	0.0174825
ENSG00000146556;RI:2:113595693:113595829-113596068:113596203:+	-0.200549	0.0174825
ENSG00000147274;AL:X:136872275:136872345-136875086:136873461:136874452-136875086:-	0.131312	0.004662
ENSG00000147274;RI:X:136872268:136872345-136875086:136875168:-	-0.275792	0
ENSG00000147274;SE:X:136875585-136876503:136876655-136879017:-	-0.22652	0.004662
ENSG00000148481;SE:10:15837318-15838228:15838279-15841426:-	-0.148938	0.00899101
ENSG00000149313;AF:11:106076242:106076288-106079467:106077658:106077893-106079467:+	-0.164267	0.026973
ENSG00000149480;AF:11:62600689-62601023:62601275:62600689-62601423:62601840:-	0.0860577	0.03996
ENSG00000149503;A5:11:62124163-62128151:62124055-62128151:+	-0.0768808	0.0324675
ENSG00000149503;SE:11:62141044-62141500:62141511-62144982:+	-0.0810104	0.0324675
ENSG00000149636;MX:20:36768042-36770873:36771193-36773662:36768042-36771425:36771473-36773662:-	0.20194	0.0292208
ENSG00000149636;SE:20:36768042-36770873:36770977-36771425:-	0.195523	0.038961
ENSG00000149636;SE:20:36768042-36770873:36771193-36771425:-	0.160517	0.0292208
ENSG00000149925;SE:16:30064784-30065876:30065927-30067234:+	0.709736	0
ENSG00000151012;SE:4:138180790-138182297:138182393-138183202:-	-0.120286	0.0424575
ENSG00000151012;SE:4:138183305-138185121:138185244-138214585:-	-0.120286	0.0424575
ENSG00000152795;SE:4:82424883-82425563:82425667-82426037:-	0.309857	0
ENSG00000153044;MX:5:69194695-69195717:69195791-69202506:69194695-69197053:69197109-69202506:+	0.261702	0.0174825
ENSG00000153044;SE:5:69194695-69195717:69195750-69197053:+	0.310739	0.00999001
ENSG00000153044;SE:5:69194695-69195717:69195791-69197053:+	0.0723638	0.0424575
ENSG00000153048;AF:16:8859335-8867252:8867428:8859335-8868049:8868401:-	0.437097	0.0324675
ENSG00000153187;A3:1:244856625-244856728:244856158-244856728:-	-0.606547	0.03996
ENSG00000153187;AL:1:244846625:244846706-244854973:244853467:244854503-244854973:-	0.253361	0.0499501
ENSG00000153774;SE:16:75412754-75414578:75414695-75433289:-	-0.0873814	0.0424575
ENSG00000153879;AF:19:33373330:33373895-33379144:33374312:33374613-33379144:+	0.0720158	0.035964
ENSG00000154734;AF:21:26842685-26842990:26843018:26842685-26843466:26843540:-	0.455686	0.00524476
ENSG00000154734;AF:21:26842685-26842990:26843018:26842685-26843742:26843777:-	0.547216	0.00524476
ENSG00000154734;AF:21:26842685-26842990:26843018:26842685-26844225:26845409:-	0.13459	0.034965
ENSG00000154734;AF:21:26842685-26843742:26843777:26842685-26844225:26845409:-	-0.128898	0.034965
ENSG00000155100;SE:8:91073911-91076592:91076731-91078356:+	0.113841	0.0154845
ENSG00000155287;AF:10:99613924-99620045:99620364:99613924-99620533:99620609:-	-0.296406	0.035964
ENSG00000155957;AF:12:66153448-66168915:66169511:66153448-66169855:66169998:-	0.572048	0.0224775
ENSG00000155957;SE:12:66138166-66138724:66138734-66145841:-	0.487401	0.02997
ENSG00000155957;SE:12:66138166-66138724:66138769-66145841:-	0.216362	0.0262238
ENSG00000156052;AF:9:77922345-78030515:78030604:77922345-78031100:78031458:-	0.075901	0.0494505
ENSG00000156239;RI:21:28872191:28872739-28876312:28876491:-	-0.126637	0.035964
ENSG00000156970;AF:15:40183714:40183883-40196545:40185472:40185642-40196545:+	-0.381631	0.017982
ENSG00000157600;A5:X:110003178-110003501:110003156-110003501:+	-0.299395	0.02997
ENSG00000157600;AF:X:110002631:110002772-110003501:110003114:110003178-110003501:+	0.267624	0.032967
ENSG00000157741;AF:7:139230356:139230468-139237005:139231485:139231952-139237005:+	0.125177	0.01998
ENSG00000158623;A5:7:130507823-130508562:130507823-130508569:-	-0.0811095	0.045954
ENSG00000159110;A3:21:33230216-33241840:33230216-33241886:+	0.321446	0.044955
ENSG00000159147;SE:21:33582246-33583488:33583666-33584590:-	-0.159296	0.0454545
ENSG00000159461;SE:16:56386022-56389185:56389375-56401733:-	-0.144033	0.0274725
ENSG00000159692;AF:4:1241519-1248661:1248740:1241519-1248916:1248976:-	-0.235212	0.041958
ENSG00000160049;A5:1:10461702-10462988:10461702-10463058:-	0.0875425	0.0144855
ENSG00000160049;SE:1:10463209-10463431:10463620-10467190:-	-0.0773739	0.0144855
ENSG00000161956;SE:17:7570493-7570681:7570764-7571373:+	0.530776	0.034965
ENSG00000162368;SE:1:47373107-47374909:47374985-47375197:+	-0.11592	0.015984
ENSG00000162616;AF:1:77979175:77979293-78013051:78004854:78005321-78013051:+	-0.0856495	0.03996
ENSG00000162616;SE:1:78005321-78013051:78013619-78016014:+	-0.173912	0.01998
ENSG00000162769;SE:1:212863869-212872678:212872818-212883371:+	0.184611	0.028971
ENSG00000162772;AF:1:212565334:212565483-212615018:212608670:212608930-212615018:+	0.0736157	0.044955
ENSG00000162772;AL:1:212618234-212619046:212619266:212618234-212619358:212620772:+	-0.424952	0.0044955
ENSG00000162972;SE:2:199959880-199961781:199961928-199963733:+	-0.105277	0.0124875
ENSG00000163002;SE:2:183133623-183151508:183151649-183157444:+	-0.127849	0.0474525
ENSG00000163156;AF:1:151156664:151156722-151166471:151166079:151166252-151166471:+	0.117451	0.02997
ENSG00000163374;A3:1:155668777-155670320:155668717-155670320:-	-0.141418	0.040959
ENSG00000163374;AF:1:155688201-155688579:155688654:155688201-155688659:155688757:-	-0.37004	0
ENSG00000163374;SE:1:155676746-155679158:155679313-155679409:-	-0.134916	0.0204795
ENSG00000163444;SE:1:203016140-203017756:203017919-203018481:+	0.065447	0.028971
ENSG00000163584;A3:3:170868201-170868298:170868134-170868298:-	0.132459	0.00799201
ENSG00000163584;A3:3:170868390-170870159:170868387-170870159:-	0.123999	0.00799201
ENSG00000163584;AF:3:170868390-170869965:170870033:170868390-170870159:170870195:-	-0.047342	0.0474525
ENSG00000163584;AF:3:170868390-170869965:170870033:170868390-170870159:170870483:-	-0.172371	0.029304
ENSG00000163597;SE:17:76557857-76558374:76558600-76558945:+	0.191512	0
ENSG00000163597;SE:17:76558600-76558945:76559043-76561288:+	0.116028	0.0157343
ENSG00000163660;SE:3:157153156-157156936:157157083-157158866:-	0.114996	0.0467033
ENSG00000163660;SE:3:157153156-157157011:157157083-157158866:-	0.158128	0.0467033
ENSG00000164163;SE:4:145110444-145110968:145111064-145112239:+	-0.100771	0.0164835
ENSG00000164347;SE:5:74722561-74725640:74725755-74725941:-	-0.1645	0.0157343
ENSG00000164347;SE:5:74726126-74730260:74730398-74733022:-	-0.1645	0.0157343
ENSG00000164347;SE:5:74763766-74765035:74765152-74766938:-	-0.127743	0.016317
ENSG00000164442;AF:6:139373952-139374132:139374213:139373952-139374264:139374362:-	-0.221401	0.0208125
ENSG00000164442;AF:6:139373952-139374132:139374213:139373952-139374413:139374605:-	-0.188336	0.0208125
ENSG00000164442;AF:6:139373952-139374132:139374213:139373952-139374413:139374620:-	-0.187978	0.0208125
ENSG00000164548;SE:7:23521840-23522121:23522432-23531789:-	0.156343	0.0254745
ENSG00000164889;AF:7:151057210:151057281-151061925:151059570:151059762-151061925:+	0.137903	0.0284715
ENSG00000164889;AF:7:151057210:151057281-151061925:151060070:151060201-151061925:+	0.366847	0.0284715
ENSG00000164889;AF:7:151057210:151057281-151061925:151061217:151061270-151061925:+	0.291294	0.0284715
ENSG00000164898;AF:7:139339457:139339506-139345501:139340450:139340619-139345501:+	0.250212	0.0104895
ENSG00000164919;A3:8:99892052-99893639:99892047-99893639:-	-0.0768047	0.0472028
ENSG00000164919;AF:8:99892052-99893443:99893622:99892052-99893639:99893697:-	-0.311659	0.0472028
ENSG00000164919;AF:8:99892052-99893443:99893622:99892052-99893639:99893707:-	-0.19062	0.0472028
ENSG00000164919;AL:8:99878148:99878265-99887490:99885992:99886382-99887490:-	-0.285089	0.0472028
ENSG00000164938;SE:8:94930728-94932070:94932107-94939860:-	-0.0948584	0.0304695
ENSG00000164941;AF:8:94813311:94813438-94824893:94823210:94823301-94824893:+	0.358222	0.043956
ENSG00000165195;A5:X:15326046-15331216:15326046-15331590:-	-0.261476	0.026973
ENSG00000165898;SE:14:74494152-74494275:74494390-74494826:+	0.187291	0.034965
ENSG00000166012;A3:11:93733505-93734625:93733397-93734625:-	0.192815	0.00649351
ENSG00000166012;A3:11:93733505-93734625:93733419-93734625:-	0.363291	0
ENSG00000166012;SE:11:93737239-93738109:93738440-93739237:-	0.336093	0.04329
ENSG00000166451;SE:16:81014181-81017758:81017834-81020100:+	0.187133	0.023976
ENSG00000166454;AF:16:81035847:81036206-81041356:81037208:81037498-81041356:+	-0.218412	0.043956
ENSG00000167193;AF:17:1437155-1455877:1456223:1437155-1462953:1463162:-	-0.118277	0.021978
ENSG00000167193;AF:17:1437155-1455877:1456258:1437155-1462953:1463162:-	-0.14175	0.021978
ENSG00000167526;A5:16:89561063-89561227:89560712-89561227:+	-0.2626	0.011988
ENSG00000167526;RI:16:89560940:89561063-89561227:89561368:+	0.0816751	0.047952
ENSG00000167700;RI:8:144510598:144510722-144510794:144510903:+	0.135099	0.021978
ENSG00000167700;SE:8:144510015-144510360:144510507-144510598:+	-0.135099	0.021978
ENSG00000168101;A5:16:4694308-4694958:4694238-4694958:+	0.212454	0.00749251
ENSG00000168264;AF:1:234607852-234608034:234608094:234607852-234608447:234609525:-	0.0751896	0.0464535
ENSG00000168275;AF:1:234373468:234373678-234374230:234373683:234373840-234374230:+	0.105647	0.027972
ENSG00000168291;A5:3:58431984-58433631:58431984-58433768:-	0.297251	0.0494505
ENSG00000168701;A5:16:67228657-67228797:67228631-67228797:+	0.15366	0.027972
ENSG00000169045;AL:5:179617817:179617911-179620892:179618161:179618323-179620892:-	-0.175097	0.0222505
ENSG00000169045;AL:5:179617817:179617911-179620892:179618205:179618323-179620892:-	-0.335006	0.00979021
ENSG00000169045;AL:5:179618161:179618323-179620892:179619101:179619407-179620892:-	0.723644	0
ENSG00000169045;AL:5:179618161:179618323-179620892:179619301:179619407-179620892:-	0.997078	0
ENSG00000169045;AL:5:179618161:179618323-179620892:179619469:179620037-179620892:-	0.779903	0.013986
ENSG00000169045;AL:5:179618205:179618323-179620892:179619101:179619407-179620892:-	0.188818	0.013986
ENSG00000169045;AL:5:179618205:179618323-179620892:179619301:179619407-179620892:-	0.131126	0.048951
ENSG00000169045;AL:5:179618208:179618323-179620892:179619101:179619407-179620892:-	0.473649	0.0244755
ENSG00000169045;AL:5:179618208:179618323-179620892:179619301:179619407-179620892:-	0.710698	0.0195804
ENSG00000169045;AL:5:179618208:179618323-179620892:179619469:179620037-179620892:-	0.490036	0.0195804
ENSG00000169045;SE:5:179616958-179617051:179617110-179617514:-	-0.121671	0.0195804
ENSG00000169045;SE:5:179618323-179619269:179619360-179620892:-	-0.321385	0
ENSG00000169045;SE:5:179618323-179619269:179619407-179620892:-	-0.235739	0
ENSG00000169155;SE:9:126805132-126808793:126808915-126832487:+	-0.140658	0.0184815
ENSG00000169635;AF:22:21417404:21417560-21442759:21420636:21420757-21442759:+	-0.142666	0.00999001
ENSG00000169710;AF:17:82096447-82097258:82097324:82096447-82098121:82098294:-	-0.29501	0.0494505
ENSG00000169714;A3:3:129171538-129171655:129171508-129171655:-	-0.102906	0.0487013
ENSG00000169714;A5:3:129171508-129171634:129171508-129171655:-	-0.216299	0.0224775
ENSG00000169957;AF:16:30526051-30526326:30526589:30526051-30526742:30526821:-	0.0587683	0.030969
ENSG00000170043;A5:17:7931829-7931928:7931829-7931940:-	0.145045	0.021978
ENSG00000170558;AF:18:28147784-28159149:28159297:28147784-28176963:28177446:-	0.112107	0.0464535
ENSG00000170606;RI:5:133101759:133101809-133101811:133101878:+	-0.0368834	0.0434565
ENSG00000171103;SE:2:28850405-28851072:28851298-28852408:-	-0.173509	0.033966
ENSG00000171497;A3:4:158715684-158717012:158715668-158717012:-	-0.0728505	0.0254745
ENSG00000171763;A5:15:45415809-45417269:45415779-45417269:+	0.185481	0.023976
ENSG00000172071;AF:2:88613853-88624746:88624929:88613853-88626967:88627576:-	-0.123926	0.0494505
ENSG00000172115;A3:7:25124844-25125200:25124815-25125200:-	-0.214424	0.001998
ENSG00000172115;SE:7:25124127-25124690:25124815-25125200:-	0.144252	0.002997
ENSG00000172115;SE:7:25124127-25124690:25124844-25125200:-	-0.0685639	0.039294
ENSG00000172315;A5:20:46687231-46689127:46687231-46689132:-	0.116956	0.017982
ENSG00000172339;AL:1:94974407:94983306-95027129:94983550:94983633-95027129:-	-0.234945	0.0394605
ENSG00000173113;A3:11:64317147-64317264:64317132-64317264:-	0.073123	0.036963
ENSG00000173418;SE:20:20017449-20022456:20022480-20025669:+	-0.170164	0.027972
ENSG00000173726;SE:1:235113910-235119339:235119406-235119818:-	0.105717	0.00699301
ENSG00000173867;A3:15:88464876-88465587:88464873-88465587:-	0.324048	0.0254745
ENSG00000174695;AF:5:83065117-83077321:83077496:83065117-83077718:83077863:-	0.143779	0.03996
ENSG00000174738;AF:3:23945260:23945594-23954537:23946121:23946253-23954537:+	-0.113454	0.035964
ENSG00000174775;AF:11:534375-534518:534587:534375-535257:535339:-	0.39836	0.0227273
ENSG00000174775;AF:11:534375-535257:535339:534375-535416:535534:-	-0.176006	0.0246753
ENSG00000174775;AF:11:534375-535257:535339:534375-535416:535538:-	-0.229178	0.012987
ENSG00000174775;AF:11:534375-535257:535339:534375-535416:535550:-	-0.357582	0.00649351
ENSG00000174775;RI:11:532242:532522-532631:532755:-	-0.189327	0.0194805
ENSG00000174780;SE:4:56478649-56483139:56483270-56484736:+	-0.0675153	0.046953
ENSG00000175215;AF:12:57829596-57845440:57845534:57829596-57846372:57846739:-	0.145398	0.038961
ENSG00000176095;A5:3:49738422-49786354:49738422-49786480:-	-0.158157	0.0164835
ENSG00000176095;AF:3:49748168-49748869:49748928:49748168-49785670:49786199:-	0.286123	0.0398352
ENSG00000176095;AF:3:49748168-49748869:49748928:49748168-49786354:49786527:-	0.141166	0.0164835
ENSG00000176095;AF:3:49748168-49748869:49748928:49748168-49786354:49786540:-	0.294487	0.0164835
ENSG00000177600;A5:11:810357-811597:810048-811597:+	0.109682	0.0344655
ENSG00000177600;AF:11:809965:810048-811597:810269:810321-811597:+	-0.050671	0.0344655
ENSG00000178081;SE:15:30110426-30116892:30116938-30127685:+	-0.308682	0.034965
ENSG00000178952;SE:16:28845055-28845314:28845480-28845912:-	-0.0783445	0.0124875
ENSG00000179119;AF:11:18616989-18634198:18634389:18616989-18634690:18634791:-	-0.108275	0.031968
ENSG00000179119;AF:11:18616989-18634198:18634493:18616989-18634690:18634791:-	-0.104696	0.031968
ENSG00000179262;SE:19:12948358-12948497:12948552-12948686:+	-0.0992397	0.044955
ENSG00000179523;AF:15:44535474-44535760:44535943:44535474-44536043:44536923:-	-0.312334	0.0314685
ENSG00000179750;SE:22:38986412-38989457:38989610-38991332:+	-0.67026	0.003996
ENSG00000180008;A3:14:55027471-55031863:55027471-55031889:+	0.190646	0.02997
ENSG00000180008;AL:14:55027471-55031889:55031994:55027471-55042952:55049488:+	-0.141021	0.02997
ENSG00000181029;A5:19:7681049-7682242:7681026-7682242:+	-0.196796	0.0314685
ENSG00000181315;SE:6:26638728-26643659:26643728-26658558:-	-0.147939	0.02997
ENSG00000182004;A5:1:203862222-203863663:203861743-203863663:+	0.188383	0.00624376
ENSG00000182004;AF:1:203861609:203861743-203863663:203861850:203861955-203863663:+	-0.323188	0
ENSG00000182004;SE:1:203861743-203862182:203862222-203863663:+	0.12511	0.0108225
ENSG00000182108;SE:16:10929559-10933844:10934004-10941569:-	0.134673	0.0164835
ENSG00000182827;SE:1:226154833-226159184:226159358-226161531:-	-0.0640689	0.0234765
ENSG00000182944;AF:22:29268282:29268349-29272216:29269223:29269662-29272216:+	-0.433238	0
ENSG00000183309;AF:8:143636013:143636145-143649898:143636162:143636415-143649898:+	0.120457	0.0284715
ENSG00000183513;AF:2:98604191-98605762:98605837:98604191-98608307:98608492:-	-0.195262	0.03996
ENSG00000183576;AF:14:99465813-99478739:99478769:99465813-99480728:99480860:-	-0.401828	0.020979
ENSG00000184007;AF:1:31938059-31938119:31938186:31938059-31938263:31938358:-	-0.15673	0.043956
ENSG00000184986;AF:14:105526603:105526653-105528722:105528624:105528661-105528722:+	0.480718	0.014985
ENSG00000184986;AF:14:105527105:105527438-105528722:105528624:105528661-105528722:+	0.274922	0.044955
ENSG00000185043;A5:15:90233703-90233835:90233703-90233919:-	0.0941125	0.0464535
ENSG00000185043;SE:15:90231507-90231684:90231788-90232219:-	-0.0941125	0.0464535
ENSG00000185591;AF:12:53380194:53380298-53381659:53380639:53380684-53381659:+	0.098753	0.02997
ENSG00000185596;A3:15:101966223-101972583:101966223-101972596:+	-0.1621	0.017982
ENSG00000185596;A5:15:101974106-101974195:101974084-101974195:+	-0.225415	0.017982
ENSG00000185825;AF:X:153723288-153723508:153724101:153723288-153724334:153724396:-	-0.508632	0.0114885
ENSG00000185825;AF:X:153723288-153724334:153724396:153723288-153724487:153724565:-	0.357875	0.0172328
ENSG00000186787;AL:X:57118551:57118765-57120405:57119682:57120101-57120405:-	0.345923	0.040959
ENSG00000187231;AF:2:179191866-179264118:179264273:179191866-179264499:179264625:-	0.253899	0.049284
ENSG00000187231;AF:2:179191866-179264118:179264273:179191866-179264499:179264790:-	0.365636	0.037962
ENSG00000187231;AL:2:179151323:179151391-179172120:179162483:179162511-179172120:-	0.24309	0.037962
ENSG00000188529;AL:1:23964804:23967723-23971573:23970975:23971439-23971573:-	-0.246593	0.026973
ENSG00000188529;AL:1:23966445:23967723-23971573:23970975:23971439-23971573:-	-0.151205	0.0404595
ENSG00000188529;AL:1:23967307:23967956-23971573:23970975:23971439-23971573:-	-0.189248	0.0404595
ENSG00000188786;AF:1:37857709-37858488:37858539:37857709-37859531:37859620:-	0.176479	0.01998
ENSG00000189091;SE:16:70548442-70550650:70550678-70554446:+	0.108047	0.041958
ENSG00000189227;A5:15:67522242-67526418:67522204-67526418:+	0.288673	0.047952
ENSG00000196305;RI:9:92210345:92210871-92210873:92210889:-	0.180037	0.00799201
ENSG00000196305;SE:9:92287910-92288126:92288282-92289301:-	-0.07243	0.026973
ENSG00000196405;AF:14:100065278:100065511-100084687:100066437:100066487-100084687:+	-0.387944	0.0344655
ENSG00000196419;AF:22:41621285:41621345-41621990:41621461:41621591-41621990:+	0.126481	0.017982
ENSG00000196456;AF:7:150379335:150379392-150388422:150382696:150382823-150388422:+	0.180779	0.0154845
ENSG00000196459;SE:X:13719982-13734044:13734185-13734525:-	0.173286	0.023976
ENSG00000196696;A3:16:70039100-70042351:70038985-70042351:-	0.223589	0.0384615
ENSG00000196696;SE:16:69976732-69976811:69978003-69978077:-	-0.404042	0.011322
ENSG00000196696;SE:16:69978112-69978222:69978282-69982350:-	0.404042	0.011322
ENSG00000196696;SE:16:69986509-69989956:69990208-69990597:-	-0.404042	0.011322
ENSG00000196756;AF:20:38426503-38427680:38429330:38426503-38431041:38431066:-	-0.343872	0.00549451
ENSG00000197063;AF:17:81923214-81923353:81923532:81923214-81927528:81927714:-	0.196423	0.030969
ENSG00000197472;A5:1:246967792-246988121:246967792-246988125:-	0.161082	0.042957
ENSG00000197472;SE:1:246967792-246988125:246988255-246999348:-	-0.339933	0.042957
ENSG00000197713;SE:2:210002783-210009657:210009736-210015973:+	-0.140912	0.037962
ENSG00000197989;A3:1:28581229-28581590:28580646-28581590:-	-0.325374	0.0324675
ENSG00000197989;A5:1:28579587-28579912:28579587-28579942:-	-0.140643	0.0324675
ENSG00000198081;AF:18:5294001-5295652:5295702:5294001-5295813:5296040:-	-0.343898	0.0474525
ENSG00000198081;AF:18:5294001-5295652:5295702:5294001-5297012:5297053:-	-0.400641	0.0174825
ENSG00000198088;SE:X:107147809-107150856:107150967-107153172:-	-0.103498	0.0424575
ENSG00000198088;SE:X:107153503-107154096:107154246-107167649:-	-0.113374	0.0424575
ENSG00000198088;SE:X:107175193-107193029:107193072-107206273:-	-0.118091	0.0424575
ENSG00000198130;SE:2:190252307-190261156:190261234-190287586:-	-0.167971	0.03996
ENSG00000198498;A5:4:163494804-163507033:163494559-163507033:+	-0.12965	0.0201049
ENSG00000198498;A5:4:163494836-163507033:163494804-163507033:+	0.103248	0.0201049
ENSG00000198498;AF:4:163494442:163494559-163507033:163494667:163494804-163507033:+	0.178933	0.0201049
ENSG00000198498;AF:4:163494442:163494559-163507033:163494708:163494804-163507033:+	0.611329	0.00699301
ENSG00000198625;AL:1:204538308-204542784:204542931:204538308-204546797:204546834:+	-0.337944	0.0487013
ENSG00000198625;SE:1:204532246-204537430:204537497-204538209:+	-0.11681	0.0487013
ENSG00000198668;AF:14:90396502:90396658-90400065:90396983:90397233-90400065:+	0.23437	0.026973
ENSG00000198668;AF:14:90396502:90396658-90400065:90397032:90397233-90400065:+	0.341678	0.026973
ENSG00000198668;AF:14:90396502:90396658-90400065:90397040:90397233-90400065:+	0.0903573	0.043956
ENSG00000198668;AF:14:90396502:90396658-90400065:90397056:90397154-90400065:+	0.0694895	0.0494505
ENSG00000198718;AF:14:44962208:44964467-44995746:44995480:44995503-44995746:+	-0.309698	0.0404595
ENSG00000198718;AF:14:44962213:44964467-44995746:44995480:44995503-44995746:+	-0.28037	0.0404595
ENSG00000198718;AL:14:44999497-45004061:45004288:44999497-45006008:45006267:+	0.311214	0.0404595
ENSG00000198755;RI:6:35468420:35468439-35468799:35468873:+	-0.150147	0.00624376
ENSG00000198755;RI:6:35468947:35469285-35469381:35469529:+	-0.134977	0.00624376
ENSG00000198915;AF:10:43206122-43229637:43229739:43206122-43266845:43266919:-	-0.465431	0.0044955
ENSG00000205323;SE:12:55800629-55800854:55800900-55803629:-	-0.0843492	0.013986
ENSG00000205937;AF:16:2264760-2267175:2267603:2264760-2268055:2268091:-	0.726436	0.031968
ENSG00000205937;AF:16:2264760-2267575:2267852:2264760-2268055:2268091:-	0.597153	0.031968
ENSG00000205937;AF:16:2264760-2267933:2268054:2264760-2268055:2268091:-	0.548862	0.031968
ENSG00000205937;AL:16:2253856:2254063-2262278:2255641:2255726-2262278:-	0.442321	0.031968
ENSG00000211460;A5:2:121757434-121758710:121757333-121758710:+	0.0756068	0.0481185
ENSG00000211460;AF:2:121737103:121737185-121757240:121755533:121755845-121757240:+	0.19042	0.039627
ENSG00000211460;AF:2:121737103:121737185-121757240:121755659:121755953-121757240:+	0.133585	0.0481185
ENSG00000211460;AF:2:121737103:121737185-121757240:121755663:121755845-121757240:+	0.139832	0.0481185
ENSG00000211460;AF:2:121737103:121737185-121757240:121756171:121756691-121757240:+	0.420703	0.039627
ENSG00000211460;SE:2:121755845-121757240:121757434-121758710:+	0.186423	0.039627
ENSG00000213064;SE:1:168231919-168235101:168235182-168236589:+	-0.0997745	0.042957
ENSG00000213593;SE:11:57737668-57737913:57738026-57738354:+	-0.119046	0.047952
ENSG00000214517;A3:11:74239256-74246034:74239256-74246076:+	0.106386	0.02997
ENSG00000228109;AF:3:197003637:197003697-197004494:197003750:197003970-197004494:+	0.371014	0.034965
ENSG00000229833;SE:19:7629860-7630573:7630659-7630823:+	0.0808498	0.047952
ENSG00000229833;SE:19:7630846-7631232:7631321-7631473:+	0.0793904	0.047952
ENSG00000233577;AL:22:25279529:25279695-25282031:25281286:25281385-25282031:-	0.221089	0.0414585
ENSG00000234420;A5:10:42550615-42551573:42550615-42551577:-	-0.23702	0.047952
ENSG00000236104;AF:6:33316985-33317653:33317735:33316985-33317878:33317942:-	0.211925	0.028971
ENSG00000240303;A3:3:132579056-132579492:132578881-132579492:-	0.086871	0.0457875
ENSG00000240303;RI:3:132578796:132578881-132579492:132579558:-	-0.103575	0.0457875
ENSG00000240303;RI:3:132578796:132579056-132579492:132579558:-	-0.333294	0.0124875
ENSG00000240849;SE:20:50129690-50130865:50130947-50143502:-	-0.327988	0.023976
ENSG00000242372;SE:20:35280118-35280654:35280829-35284176:-	-0.109397	0.044955
ENSG00000244187;SE:9:136791424-136791711:136791777-136791947:+	-0.123833	0.032967
ENSG00000244509;SE:22:39014379-39015595:39015751-39017766:+	-0.160009	0.0124875
ENSG00000248098;A3:19:41422770-41422923:41422770-41422998:+	0.1514	0.048951
ENSG00000248098;A5:19:41411009-41414049:41410816-41414049:+	0.316145	0.041958
ENSG00000248098;RI:19:41410637:41410816-41410923:41411009:+	0.421321	0.026973
ENSG00000251022;AL:4:82894250:82894847-82900077:82897763:82898062-82900077:-	0.119004	0.038961
ENSG00000251022;MX:4:82895774-82897989:82898062-82900077:82895774-82899713:82899737-82900077:-	0.140182	0.038961
ENSG00000251022;SE:4:82895774-82899713:82899737-82900077:-	-0.192379	0.038961
ENSG00000251562;AF:11:65504519:65505019-65506386:65505207:65505662-65506386:+	0.094811	0.0499501
ENSG00000253251;AF:5:65624765:65625106-65629468:65626009:65626206-65629468:+	0.118995	0.048951
ENSG00000257093;A3:7:141666425-141674067:141666386-141674067:-	-0.112586	0.0304695
ENSG00000257093;AF:7:141686658-141701556:141701615:141686658-141701886:141702153:-	0.112586	0.0304695
ENSG00000257285;AL:14:22933692-22954331:22954692:22933692-22955130:22955562:+	0.240821	0.014985
ENSG00000257529;SE:X:101391822-101395335:101395457-101411936:+	-0.155627	0.0354645
ENSG00000258890;A3:17:64507116-64508592:64507116-64508696:+	0.112732	0.047619
ENSG00000258890;A3:17:64510280-64514229:64510280-64514248:+	0.114569	0.047619
ENSG00000258890;A5:17:64531022-64531890:64531018-64531890:+	0.150104	0.047619
ENSG00000264538;AF:17:30709608:30709811-30734897:30731886:30732123-30734897:+	-0.120287	0.041958
ENSG00000269893;A3:4:118278792-118278944:118278792-118279107:+	-0.452176	0.00666001
ENSG00000269893;A5:4:118279137-118279389:118278792-118279389:+	0.203525	0.001998
ENSG00000269893;SE:4:118278792-118279107:118279137-118279389:+	0.166399	0.00666001
ENSG00000273000;A5:22:23683867-23686831:23683867-23686838:-	-0.268371	0.046953
ENSG00000273000;AL:22:23652860:23652944-23659865:23653169:23653352-23659865:-	0.268371	0.046953
ENSG00000276023;AF:17:37489831:37489958-37510677:37491464:37491627-37510677:+	-0.0726483	0.0304695
ENSG00000276997;AL:1:222486060:222486121-222504366:222501338:222501533-222504366:-	0.416053	0.00599401
ENSG00000277586;RI:8:24954181:24954220-24954222:24954305:-	-0.106749	0.00899101
ENSG00000280987;SE:5:139279129-139307239:139308327-139314675:+	-0.330787	0.00499501
ENSG00000284024;SE:10:14840157-14842134:14842846-14843371:+	-0.113131	0.020979

## Sheet: BE3-hAID
Supplementary Data 11: DAS events of BE3-hAID-transfected samples compared with nCas9 samples
DAS events	ΔPSI	P-value
ENSG00000001084;AF:6:53522527-53544496:53544633:53522527-53548056:53548206:-	0.274519	0.0427073
ENSG00000001084;AF:6:53522527-53544496:53544645:53522527-53548056:53548206:-	0.256042	0.0427073
ENSG00000001167;SE:6:41079164-41080811:41080897-41084046:+	-0.162406	0.0044955
ENSG00000003056;AL:12:8940364:8941940-8943801:8943296:8943535-8943801:-	-0.436523	0.03996
ENSG00000004142;A3:17:28354585-28355795:28354531-28355795:-	-0.0678105	0.024975
ENSG00000004975;AF:17:7230797-7233936:7234061:7230797-7234069:7234308:-	0.350757	0.034965
ENSG00000005007;AF:19:18831938:18832440-18845980:18833130:18833283-18845980:+	-0.127994	0.025974
ENSG00000005007;AF:19:18832001:18832440-18845980:18833130:18833283-18845980:+	-0.264086	0.01998
ENSG00000005100;SE:17:5462546-5463529:5463689-5468571:-	-0.120227	0.0499501
ENSG00000006634;SE:7:87896510-87897294:87897339-87900282:+	-0.307347	0.02997
ENSG00000007168;AF:17:2593210:2593330-2638099:2593746:2594006-2638099:+	0.229197	0
ENSG00000008130;AF:1:1765446-1778289:1778419:1765446-1778746:1778790:-	0.164016	0.0454545
ENSG00000008130;AF:1:1765446-1778289:1778470:1765446-1779905:1779962:-	-0.286759	0.013986
ENSG00000008130;AF:1:1765446-1778746:1778790:1765446-1779905:1779962:-	-0.284773	0
ENSG00000008130;SE:1:1753649-1754051:1754208-1754284:-	-0.134226	0.016317
ENSG00000008988;A3:8:56074159-56074381:56073768-56074381:-	0.696201	0
ENSG00000008988;A5:8:56073768-56074060:56073768-56074381:-	0.642857	0.0024975
ENSG00000008988;MX:8:56073272-56073695:56073768-56074381:56073272-56074060:56074159-56074381:-	-0.65744	0
ENSG00000009307;AF:1:114750207-114757925:114757969:114750207-114758576:114758676:-	-0.138721	0.01332
ENSG00000009307;AF:1:114750207-114757925:114757983:114750207-114758576:114758676:-	-0.0709226	0.0374625
ENSG00000009307;AF:1:114750207-114757925:114757987:114750207-114758576:114758676:-	-0.364385	0.00499501
ENSG00000009307;AF:1:114750207-114757925:114758003:114750207-114758576:114758676:-	-0.43214	0.00333
ENSG00000009307;AF:1:114750207-114757925:114758027:114750207-114758576:114758676:-	-0.374732	0
ENSG00000009307;AL:1:114739753:114739890-114749821:114748317:114748418-114749821:-	0.401907	0.00333
ENSG00000009307;SE:1:114738072-114739692:114739890-114757925:-	-0.0656552	0.04884
ENSG00000009307;SE:1:114738072-114749821:114750207-114757925:-	-0.198594	0.01332
ENSG00000009307;SE:1:114739890-114749821:114750207-114757925:-	-0.0635627	0.0356786
ENSG00000018510;AL:2:177523805-177538074:177538418:177523805-177558752:177559299:+	0.0745369	0.0472028
ENSG00000018510;AL:2:177523805-177538074:177543836:177523805-177558752:177559299:+	-0.106378	0.0374625
ENSG00000021355;AL:6:2833512:2833699-2836108:2835856:2836023-2836108:-	0.372905	0.021978
ENSG00000022267;AF:X:136147465:136147628-136169907:136169637:136169733-136169907:+	0.163447	0
ENSG00000024526;A5:1:68481612-68482046:68481612-68482641:-	-0.238912	0.00799201
ENSG00000024526;SE:1:68481612-68482046:68482897-68483950:-	-0.137303	0.00799201
ENSG00000024526;SE:1:68482897-68483273:68483305-68483950:-	0.238912	0.00799201
ENSG00000024526;SE:1:68489608-68494430:68494695-68496952:-	-0.0966555	0.0164835
ENSG00000025800;AF:1:32108038:32108134-32154588:32142923:32143024-32154588:+	-0.124848	0.0187313
ENSG00000025800;SE:1:32158361-32159400:32159531-32160615:+	-0.104687	0.0187313
ENSG00000029993;AF:X:150983286:150983376-150985595:150983385:150983591-150985595:+	-0.117621	0.0374625
ENSG00000030110;SE:6:33574214-33574506:33574525-33575298:-	-0.079008	0.0499501
ENSG00000035403;SE:10:73998375-74043083:74043153-74070670:+	-0.137102	0.032967
ENSG00000035862;AF:17:78873919-78874029:78874150:78873919-78924959:78925387:-	-0.365936	0.00749251
ENSG00000036549;AF:1:77641655-77682585:77682658:77641655-77683262:77683419:-	-0.13731	0.011988
ENSG00000036549;SE:1:77584655-77631850:77633405-77639449:-	-0.13731	0.011988
ENSG00000051180;AF:15:40694774:40694820-40698757:40695129:40695425-40698757:+	0.344908	0.024975
ENSG00000051180;AF:15:40694774:40694820-40698757:40695187:40695425-40698757:+	0.381108	0.024975
ENSG00000051620;AF:6:138403531:138403698-138405145:138404219:138404597-138405145:+	-0.559061	0.001998
ENSG00000051620;AF:6:138403531:138403698-138405145:138404247:138404597-138405145:+	-0.146629	0.00899101
ENSG00000052795;AF:4:158769138:158769319-158825916:158806094:158806423-158825916:+	-0.194233	0.0404595
ENSG00000057294;SE:12:32841205-32843182:32843313-32850766:-	0.166369	0.0424575
ENSG00000057757;AF:1:23779357:23779941-23785675:23785192:23785311-23785675:+	0.145889	0.0404595
ENSG00000059758;AF:12:96334865-96399345:96399404:96334865-96399986:96400480:-	0.394029	0.0412088
ENSG00000059758;AF:12:96334865-96399345:96399404:96334865-96399986:96400560:-	0.189489	0.0412088
ENSG00000061936;A5:12:131714240-131714822:131714193-131714822:+	-0.108933	0.044955
ENSG00000064726;SE:15:83020762-83028616:83028728-83030136:-	0.0787885	0.0397103
ENSG00000064726;SE:15:83041925-83050073:83050178-83056389:-	-0.0697983	0.0397103
ENSG00000065526;A3:1:15876678-15909321:15876678-15909324:+	-0.139804	0.00499501
ENSG00000066117;AL:12:50099565-50099800:50099844:50099565-50100054:50100318:+	0.379115	0.03996
ENSG00000066279;SE:1:197096164-197100431:197105185-197117789:-	-0.14479	0.00799201
ENSG00000068078;SE:4:1802025-1802914:1803064-1803692:+	0.156446	0.0454545
ENSG00000068323;A3:X:49039410-49040455:49039345-49040455:-	0.0917435	0.046953
ENSG00000071537;A3:14:81506241-81526733:81506178-81526733:-	-0.103954	0.0464535
ENSG00000072071;SE:19:14163406-14164621:14164705-14167016:-	0.213289	0.032967
ENSG00000072071;SE:19:14163406-14167016:14167030-14170682:-	-0.173365	0.032967
ENSG00000073169;A3:22:50206520-50208488:50206520-50208536:+	-0.135953	0.0424575
ENSG00000073614;AF:12:385974-388233:388530:385974-388927:389454:-	0.13699	0.0499501
ENSG00000074054;A3:2:121407715-121409024:121407712-121409024:-	0.156696	0.047619
ENSG00000074054;MX:2:121430177-121444939:121444962-121447337:121430177-121445449:121445496-121447337:-	0.196497	0.047619
ENSG00000074054;SE:2:121401672-121401868:121401870-121404371:-	-0.129646	0.0494505
ENSG00000074054;SE:2:121425306-121427404:121427430-121430073:-	0.147669	0.047619
ENSG00000074266;SE:11:86268561-86270083:86270157-86276980:+	0.0904341	0.026973
ENSG00000075292;SE:2:71331875-71348753:71350271-71355719:+	-0.188883	0.0344655
ENSG00000075413;AF:14:103385520:103386080-103405076:103386239:103386388-103405076:+	-0.637593	0.047952
ENSG00000075426;AF:2:28392448:28392544-28404107:28392858:28393822-28404107:+	0.227266	0.046953
ENSG00000075426;AF:2:28392858:28393822-28404107:28395511:28395776-28404107:+	-0.212024	0.046953
ENSG00000075785;SE:3:128798069-128806372:128806449-128807543:+	0.26146	0.010989
ENSG00000075785;SE:3:128798069-128807543:128807671-128813327:+	-0.227798	0.010989
ENSG00000076554;AF:8:80064593-80080315:80080816:80064593-80171021:80171200:-	-0.231627	0.032967
ENSG00000076554;AF:8:80064593-80171021:80171200:80064593-80171425:80171558:-	0.569799	0.032967
ENSG00000076554;AF:8:80064593-80171021:80171200:80064593-80171425:80171659:-	0.354618	0.032967
ENSG00000078369;AF:1:1825499-1832232:1832285:1825499-1890820:1891117:-	0.121004	0.0499501
ENSG00000079332;SE:10:70153969-70155088:70155124-70157764:-	0.128533	0.014985
ENSG00000080345;A5:2:151410527-151411260:151410033-151411260:+	-0.37533	0.0024975
ENSG00000080345;SE:2:151410033-151410414:151410527-151411260:+	-0.245983	0.00499501
ENSG00000080345;SE:2:151468146-151468474:151468551-151468641:+	-0.0877101	0.03663
ENSG00000080824;A5:14:102085431-102085758:102085431-102085965:-	-0.107267	0.034965
ENSG00000085721;SE:16:15086258-15086365:15086454-15091315:-	-0.0958626	0.044955
ENSG00000085872;A3:19:16530913-16532598:16530880-16532598:-	-0.136955	0.0344655
ENSG00000086619;AF:1:236269994-236281467:236281601:236269994-236281682:236281985:-	0.151148	0.03996
ENSG00000088247;AF:19:6422436-6424138:6424277:6422436-6424453:6424529:-	-0.268408	0.0457875
ENSG00000088247;AF:19:6422436-6424138:6424277:6422436-6424453:6424775:-	-0.439721	0.00549451
ENSG00000088247;AF:19:6422436-6424217:6424327:6422436-6424453:6424775:-	-0.283229	0.0457875
ENSG00000090863;SE:16:74508925-74532121:74532153-74606657:-	-0.134757	0.0474525
ENSG00000091527;A3:3:133586722-133587162:133586722-133588353:+	-0.183001	0.0474525
ENSG00000091527;AF:3:133574457:133574592-133575039:133574648:133574756-133575039:+	-0.183001	0.0474525
ENSG00000092621;SE:1:119737266-119740386:119740518-119742807:+	0.226339	0.0314685
ENSG00000092841;RI:12:56159587:56159622-56159975:56160148:+	0.30383	0.047952
ENSG00000092841;SE:12:56158711-56159587:56159730-56159975:+	-0.0858245	0.047952
ENSG00000093000;A5:22:45171177-45171600:45171143-45171600:+	-0.355217	0.00474525
ENSG00000093000;AF:22:45163986:45164296-45168168:45164646:45164758-45168168:+	0.333173	0.00632701
ENSG00000093000;AF:22:45164000:45164296-45168168:45164646:45164758-45168168:+	0.363549	0.0208791
ENSG00000093000;SE:22:45168246-45170988:45171143-45171600:+	0.17221	0
ENSG00000093000;SE:22:45176080-45178238:45178900-45181286:+	-0.128387	0.0166084
ENSG00000093009;AF:22:19479482:19479571-19480158:19479826:19480019-19480158:+	0.0917695	0.030969
ENSG00000093009;AF:22:19479482:19479571-19480158:19479901:19480019-19480158:+	0.315708	0.00799201
ENSG00000093009;AF:22:19479482:19479571-19480158:19479938:19480019-19480158:+	0.193893	0.00799201
ENSG00000093009;SE:22:19479571-19479826:19480019-19480158:+	-0.462049	0.018648
ENSG00000095787;AF:10:28532493:28533007-28533998:28533506:28533582-28533998:+	-0.303197	0.047952
ENSG00000096654;AF:6:27472433-27472661:27472681:27472433-27472973:27473118:-	0.124686	0.0144855
ENSG00000096696;A5:6:7581569-7582642:7579772-7582642:+	-0.144297	0.00949051
ENSG00000096746;SE:10:68337333-68337858:68337996-68338503:+	-0.11051	0.027972
ENSG00000097007;A3:9:130714455-130854064:130714455-130854067:+	0.255922	0.00599401
ENSG00000099381;AF:16:30957294:30957964-30958717:30958296:30958384-30958717:+	-0.171623	0.022977
ENSG00000099622;AL:19:1272051-1272427:1272600:1272051-1274307:1274810:+	0.618243	0.0264735
ENSG00000099899;A3:22:20112816-20112911:20112794-20112911:-	0.19271	0.034965
ENSG00000099940;AF:22:20858983:20859347-20870337:20859483:20859640-20870337:+	-0.102312	0.043956
ENSG00000100014;A5:22:24322918-24324220:24321323-24324220:+	-0.1002	0.032967
ENSG00000100034;AL:22:21919420:21923471-21925569:21924876:21925028-21925569:-	-0.149393	0.0344655
ENSG00000100034;RI:22:21924876:21925028-21925569:21925662:-	-0.31997	0.0344655
ENSG00000100219;AF:22:28799153-28799960:28800133:28799153-28800298:28800524:-	-0.582413	0
ENSG00000100227;SE:22:42599793-42601970:42602056-42602770:-	-0.126936	0.020979
ENSG00000100348;A3:22:36480837-36481564:36480787-36481564:-	0.116396	0.020979
ENSG00000100348;AF:22:36480837-36481143:36481340:36480837-36481564:36481596:-	-0.185731	0.022977
ENSG00000100348;AF:22:36480837-36481143:36481340:36480837-36481564:36482030:-	-0.148993	0.020979
ENSG00000100413;AF:22:41544121-41544428:41544489:41544121-41544511:41544606:-	-0.193183	0.0404595
ENSG00000100422;SE:22:46707988-46711086:46711149-46712168:-	-0.161809	0.0044955
ENSG00000100596;A3:14:77521615-77552096:77521581-77552096:-	0.200289	0.00749251
ENSG00000100811;SE:14:100274758-100276490:100276648-100277418:+	-0.0912555	0.024975
ENSG00000100941;SE:14:39177484-39177593:39177687-39177841:+	-0.149415	0.0034965
ENSG00000100991;A3:20:35021356-35035123:35021332-35035123:-	0.087322	0.020979
ENSG00000101150;A3:20:63865384-63869296:63865384-63869365:+	-0.112694	0.0499501
ENSG00000101152;SE:20:63931022-63931109:63931182-63931465:+	0.0752526	0.025974
ENSG00000101210;A3:20:63497928-63499058:63497783-63499058:-	0.271996	0.047952
ENSG00000101210;A3:20:63497928-63499058:63497803-63499058:-	0.186639	0.047952
ENSG00000101343;A3:20:20037571-20038349:20037534-20038349:-	0.0872309	0.0274725
ENSG00000101544;A5:18:80117650-80133103:80117584-80133103:+	-0.130411	0.0374625
ENSG00000101752;A3:18:21779685-21791335:21779685-21791374:+	0.110505	0.014985
ENSG00000101752;AF:18:21704957:21705123-21765772:21741320:21741812-21765772:+	0.110505	0.014985
ENSG00000101888;AF:X:109535781:109535977-109536937:109536664:109536815-109536937:+	-0.44745	0.014985
ENSG00000102034;AF:X:130081539-130110325:130110495:130081539-130110620:130110716:-	0.187952	0.041958
ENSG00000102580;SE:13:95725252-95757644:95757796-95760040:+	-0.136417	0.0124875
ENSG00000103152;AF:16:77019:77125-79425:78063:78333-79425:+	-0.131606	0.041958
ENSG00000103187;SE:16:84590262-84617501:84617583-84617838:-	0.106037	0.035964
ENSG00000103257;AF:16:87851849-87863590:87863639:87851849-87868885:87869488:-	-0.118753	0.00899101
ENSG00000103342;AF:16:11898035-11915369:11915920:11898035-11916042:11916082:-	-0.155829	0.00999001
ENSG00000103353;A5:16:23557767-23557950:23557745-23557950:+	0.0925417	0.0174825
ENSG00000104131;SE:15:44554667-44557489:44557650-44560249:+	-0.0608291	0.0354645
ENSG00000104331;SE:8:56966352-56967110:56967218-56978050:-	0.148558	0.00849151
ENSG00000104643;AF:8:11284416:11285070-11295194:11285094:11285316-11295194:+	-0.197327	0.0464535
ENSG00000104805;AF:19:48900339:48900372-48921154:48919000:48919286-48921154:+	-0.270098	0.00799201
ENSG00000105514;AF:19:11337460-11339469:11339668:11337460-11346127:11346270:-	-0.135267	0.032967
ENSG00000105552;AF:19:48807074-48810809:48810916:48807074-48810984:48811020:-	0.182089	0.044955
ENSG00000105866;A3:7:21428258-21428677:21428258-21428682:+	0.205467	0.023976
ENSG00000105866;SE:7:21428792-21429289:21430843-21477079:+	-0.135443	0.0457043
ENSG00000106004;AF:7:27142085-27142726:27142775:27142085-27143046:27143668:-	0.0986819	0.0314685
ENSG00000106080;SE:7:30019123-30020213:30020304-30022665:-	0.127042	0.043956
ENSG00000106080;SE:7:30019123-30022665:30022816-30026312:-	-0.113204	0.043956
ENSG00000106144;AF:7:143288215:143288529-143291540:143289588:143289656-143291540:+	-0.156338	0.017982
ENSG00000106144;AF:7:143288451:143288529-143291540:143289588:143289656-143291540:+	0.338619	0.017982
ENSG00000106144;AL:7:143292698-143293147:143293226:143292698-143294230:143294481:+	0.239988	0.0434565
ENSG00000106144;SE:7:143300294-143300380:143300440-143303784:+	0.118297	0.032967
ENSG00000106211;AF:7:76302544:76303076-76303802:76303577:76303727-76303802:+	0.325972	0
ENSG00000106261;AF:7:100015581:100015726-100023419:100016822:100016930-100023419:+	-0.114249	0.019314
ENSG00000106261;RI:7:100023419:100023461-100023552:100023932:+	-0.138851	0.015984
ENSG00000106261;SE:7:100015726-100019231:100019349-100023419:+	0.138851	0.015984
ENSG00000106609;SE:7:66948694-66950952:66951135-66953226:+	-0.189329	0.03996
ENSG00000106636;SE:7:44211124-44211554:44211604-44212247:+	0.10741	0.02997
ENSG00000106993;AL:9:4702028-4703086:4703208:4702028-4706011:4708398:+	0.127768	0.0334665
ENSG00000107130;AF:9:130172578:130172727-130200958:130200432:130200611-130200958:+	-0.180989	0.011988
ENSG00000107731;SE:10:71288732-71288958:71288990-71290915:+	0.0866474	0.046953
ENSG00000107949;AL:10:125833946-125836104:125836553:125833946-125841255:125842805:+	0.0996849	0.015984
ENSG00000108256;SE:17:29267530-29285992:29287716-29293783:-	-0.112268	0.00899101
ENSG00000108582;AF:17:30378905:30379726-30384989:30380236:30380642-30384989:+	-0.0863498	0.0487013
ENSG00000108582;AF:17:30379616:30379726-30384989:30380236:30380642-30384989:+	0.150912	0.0487013
ENSG00000108604;A5:17:63837625-63842381:63837625-63842459:-	0.119171	0.038961
ENSG00000108654;A5:17:64504842-64506076:64504842-64506514:-	0.167952	0.0324675
ENSG00000108654;AF:17:64504842-64505439:64505596:64504842-64506514:64506626:-	0.162335	0.0324675
ENSG00000108654;AF:17:64504842-64505746:64505956:64504842-64506514:64506626:-	0.161023	0.0324675
ENSG00000108654;AF:17:64504842-64506076:64506287:64504842-64506514:64506626:-	0.152895	0.0324675
ENSG00000108654;AF:17:64504842-64506076:64506289:64504842-64506514:64506626:-	0.125019	0.0324675
ENSG00000108654;AF:17:64504842-64506076:64506292:64504842-64506514:64506626:-	0.165061	0.0324675
ENSG00000108654;MX:17:64504116-64504222:64504318-64506076:64504116-64504677:64504842-64506076:-	0.167961	0.0324675
ENSG00000108654;SE:17:64504116-64504222:64504318-64504677:-	0.106285	0.0324675
ENSG00000108984;A5:17:69502685-69505780:69502684-69505780:+	-0.593716	0.013986
ENSG00000108984;AF:17:69414698:69415000-69505780:69502429:69502684-69505780:+	-0.472525	0.017982
ENSG00000108984;AF:17:69414834:69415000-69505780:69502429:69502684-69505780:+	-0.395369	0.017982
ENSG00000109066;A3:17:74776577-74777264:74776577-74777267:+	0.272305	0.035964
ENSG00000109079;AF:17:28335704:28335856-28339408:28336467:28336556-28339408:+	-0.132406	0.0474525
ENSG00000109171;RI:4:48382568:48382639-48382728:48382927:+	-0.158187	0.0337163
ENSG00000109171;SE:4:48383784-48387366:48387466-48394576:+	0.179328	0.0337163
ENSG00000109332;A5:4:102826636-102827427:102826636-102827735:-	-0.411797	0
ENSG00000109332;A5:4:102826636-102827592:102826636-102827944:-	0.189217	0
ENSG00000109332;AF:4:102826636-102827427:102827500:102826636-102827735:102827849:-	-0.321176	0
ENSG00000109332;AF:4:102826636-102827427:102827520:102826636-102827735:102827849:-	-0.286726	0.0114885
ENSG00000109332;AF:4:102826636-102827427:102827522:102826636-102827735:102827849:-	-0.232408	0.0292435
ENSG00000109332;AF:4:102826636-102827427:102827551:102826636-102827735:102827849:-	-0.210694	0.0114885
ENSG00000109332;AF:4:102826636-102827427:102827551:102826636-102827944:102828159:-	0.143618	0.015318
ENSG00000109332;AF:4:102826636-102827427:102827566:102826636-102827735:102827849:-	-0.319028	0.00765901
ENSG00000109332;AF:4:102826636-102827735:102827849:102826636-102827944:102828010:-	0.326075	0.0183816
ENSG00000109332;AF:4:102826636-102827735:102827849:102826636-102827944:102828159:-	0.214727	0.00765901
ENSG00000109332;AF:4:102826636-102827735:102827849:102826636-102868715:102868875:-	0.298028	0
ENSG00000109917;A5:11:116787643-116787820:116787643-116787848:-	-0.195994	0.0454545
ENSG00000109971;AF:11:123061329-123061452:123061483:123061329-123062064:123062207:-	0.197539	0.0371712
ENSG00000109971;AF:11:123061329-123061452:123061483:123061329-123062064:123062335:-	0.235746	0.0167689
ENSG00000109971;AF:11:123061329-123061452:123061483:123061329-123062347:123062669:-	0.43845	0.0322802
ENSG00000109971;AF:11:123061329-123061588:123061833:123061329-123062064:123062335:-	0.149915	0.0371712
ENSG00000109971;AF:11:123061329-123061588:123061833:123061329-123062347:123062669:-	0.391051	0.036519
ENSG00000109971;AF:11:123061329-123061869:123062022:123061329-123062064:123062207:-	0.243019	0.0371712
ENSG00000109971;AF:11:123061329-123061869:123062022:123061329-123062064:123062335:-	0.248935	0.00782551
ENSG00000109971;AF:11:123061329-123061869:123062022:123061329-123062347:123062669:-	0.549016	0.0167689
ENSG00000109971;AF:11:123061329-123061913:123062032:123061329-123062064:123062207:-	0.345641	0.0167689
ENSG00000109971;AF:11:123061329-123061913:123062032:123061329-123062064:123062335:-	0.297013	0
ENSG00000109971;AF:11:123061329-123061913:123062032:123061329-123062347:123062669:-	0.616307	0.0167689
ENSG00000109971;AL:11:123059982:123060268-123061120:123060593:123060798-123061120:-	-0.383557	0.00782551
ENSG00000109971;AL:11:123059982:123060268-123061120:123060607:123060798-123061120:-	-0.189354	0.0487589
ENSG00000110851;A5:12:107746424-107751415:107746424-107751647:-	-0.165648	0.0174825
ENSG00000110851;A5:12:107760771-107760957:107760771-107761131:-	-0.176292	0.014985
ENSG00000110925;AF:12:51076647-51083007:51083110:51076647-51083229:51083643:-	0.421649	0.02997
ENSG00000110925;AF:12:51076647-51083007:51083110:51076647-51083339:51083550:-	0.200747	0.02997
ENSG00000111052;SE:12:80845939-80848099:80848175-80848251:-	0.12947	0.045954
ENSG00000111142;SE:12:95474330-95476143:95476178-95483215:+	0.555465	0.047952
ENSG00000111371;A5:12:46243314-46268526:46243314-46268865:-	-0.134238	0.0262238
ENSG00000111371;AL:12:46183063:46189071-46197720:46196127:46196276-46197720:-	-0.314741	0
ENSG00000111371;AL:12:46187801:46189071-46197720:46196127:46196276-46197720:-	-0.19095	0.0262238
ENSG00000111371;AL:12:46188565:46189071-46197720:46196127:46196276-46197720:-	-0.233133	0.0224775
ENSG00000111371;SE:12:46243314-46254814:46254936-46268526:-	0.122494	0.032967
ENSG00000111605;SE:12:69257905-69258035:69258145-69258590:+	0.118127	0.0344655
ENSG00000111843;SE:6:10723241-10724556:10724633-10724961:+	0.430219	0.0134865
ENSG00000111843;SE:6:10723241-10724570:10724633-10724961:+	0.0884207	0.020979
ENSG00000112110;AF:6:159789812:159789888-159790940:159790466:159790639-159790940:+	0.161481	0.00749251
ENSG00000112312;AF:6:24774931:24775112-24777222:24775413:24775502-24777222:+	-0.100904	0.03996
ENSG00000112312;AF:6:24774938:24775244-24777222:24775413:24775502-24777222:+	-0.0977446	0.03996
ENSG00000112335;A5:6:108223045-108260760:108223045-108260826:-	-0.121849	0.02997
ENSG00000112473;A5:6:33201656-33201745:33200938-33201745:+	-0.0994541	0.0224775
ENSG00000112473;SE:6:33200938-33201242:33201656-33201745:+	-0.127748	0.0224775
ENSG00000112531;AL:6:163563719-163564667:163564710:163563719-163565946:163570145:+	0.38072	0
ENSG00000112640;A3:6:42989688-43006446:42989688-43006487:+	0.334003	0.0124875
ENSG00000112640;A3:6:42989688-43006463:42989688-43006487:+	0.182854	0.0162338
ENSG00000113328;RI:5:163437571:163437664-163437765:163437804:+	0.473636	0.041958
ENSG00000113441;AF:5:96935464:96936174-96979138:96958451:96958776-96979138:+	-0.152993	0.038961
ENSG00000113595;A5:5:65591502-65591843:65591502-65591872:-	-0.330447	0.00999001
ENSG00000113648;AF:5:135389126-135399062:135399211:135389126-135399786:135399884:-	-0.206024	0.0462038
ENSG00000113648;SE:5:135346057-135350823:135350913-135360497:-	-0.200731	0.0462038
ENSG00000113732;AL:5:172994822-173020238:173020557:172994822-173034399:173034884:+	0.0851417	0.04329
ENSG00000113732;MX:5:172983964-172994775:172994822-173034399:172983964-173020238:173020367-173034399:+	-0.059419	0.04329
ENSG00000113732;SE:5:172994822-173020238:173020367-173034399:+	0.0895127	0.04329
ENSG00000114739;RI:3:38478141:38478292-38478375:38478518:+	0.239139	0.002997
ENSG00000114850;AF:3:156553781-156553993:156554125:156553781-156554737:156554845:-	-0.381614	0.0324675
ENSG00000114850;AF:3:156553781-156553993:156554125:156553781-156554957:156555149:-	-0.10595	0.0405844
ENSG00000114850;AF:3:156553781-156554737:156554845:156553781-156554957:156555117:-	0.298173	0.0405844
ENSG00000114850;AF:3:156553781-156554737:156554845:156553781-156554957:156555125:-	0.144724	0.0405844
ENSG00000114978;A3:2:74172752-74178661:74172749-74178661:-	-0.158734	0
ENSG00000115306;AF:2:54456285:54456518-54526372:54457261:54457307-54526372:+	-0.115857	0.01998
ENSG00000115310;AF:2:54987698-55010087:55010449:54987698-55049558:55049640:-	-0.247631	0.026973
ENSG00000115365;A5:2:210476412-210476620:210476412-210476709:-	0.17955	0.0421245
ENSG00000115365;A5:2:210476412-210476709:210476412-210476722:-	-0.35467	0.032967
ENSG00000115365;AF:2:210476412-210476709:210476757:210476412-210477450:210477652:-	-0.577707	0.032967
ENSG00000115392;A5:2:58165874-58198579:58165874-58198594:-	-0.186314	0.047952
ENSG00000115484;SE:2:61880394-61883459:61883548-61885020:-	0.0380021	0.0214785
ENSG00000115808;A3:2:36884075-36886716:36884065-36886716:-	-0.134877	0.0344655
ENSG00000115808;SE:2:36884075-36886716:36886826-36893898:-	-0.11116	0.0344655
ENSG00000115825;AF:2:37317179-37317787:37317894:37317179-37324198:37324370:-	-0.273011	0.023976
ENSG00000116133;AF:1:54883773-54886802:54886836:54883773-54886889:54887195:-	0.11346	0.0454545
ENSG00000116133;AF:1:54883773-54886802:54886836:54883773-54886889:54887271:-	0.33278	0.041958
ENSG00000116161;AF:1:174999163:174999689-175004614:174999733:175000195-175004614:+	-0.16188	0.0112388
ENSG00000116161;AF:1:174999163:174999689-175004614:174999945:175000195-175004614:+	-0.208618	0.0262238
ENSG00000116161;AF:1:174999163:174999689-175004614:174999955:175000195-175004614:+	-0.0797331	0.0314685
ENSG00000116161;AF:1:174999163:174999689-175004614:175000181:175000195-175004614:+	-0.19106	0.0112388
ENSG00000116161;AF:1:174999163:174999689-175004614:175000213:175000599-175004614:+	-0.126851	0.0174825
ENSG00000116191;SE:1:178776821-178784418:178784522-178785557:+	-0.175011	0.026973
ENSG00000116251;AF:1:6197756-6199370:6199553:6197756-6199562:6199612:-	0.0669384	0.035298
ENSG00000116251;AF:1:6197756-6199370:6199553:6197756-6200489:6200842:-	0.103409	0.027972
ENSG00000116251;AF:1:6197756-6199562:6199612:6197756-6200489:6200842:-	0.0554276	0.035298
ENSG00000116288;A5:1:7962101-7962763:7962081-7962763:+	0.576746	0.0499501
ENSG00000116288;AF:1:7961663:7961735-7962763:7961969:7962101-7962763:+	-0.295602	0.0499501
ENSG00000116288;AF:1:7961692:7961735-7962763:7961969:7962101-7962763:+	-0.308516	0.0499501
ENSG00000116459;SE:1:111449581-111449837:111449873-111456086:+	-0.0712706	0.0374625
ENSG00000116539;SE:1:155482449-155520225:155520356-155521100:-	0.165594	0.0344655
ENSG00000116717;SE:1:67685538-67686025:67686126-67686350:+	-0.181098	0.014985
ENSG00000117020;A3:1:243505334-243512324:243499786-243512324:-	-0.199744	0.023976
ENSG00000117143;SE:1:162590511-162592732:162592782-162597792:+	-0.111169	0.0254745
ENSG00000117143;SE:1:162590511-162592735:162592782-162597792:+	-0.101834	0.0337163
ENSG00000117222;A5:1:205088815-205094873:205088815-205094987:-	-0.167204	0.010989
ENSG00000117262;AF:1:145607990:145608175-145616234:145608613:145608675-145616234:+	-0.199935	0.0224775
ENSG00000117262;AF:1:145608019:145608175-145616234:145608613:145608675-145616234:+	-0.371731	0.0224775
ENSG00000117450;A5:1:45519054-45521609:45519054-45521858:-	0.200849	0.049284
ENSG00000117450;AF:1:45519054-45521609:45521867:45519054-45522778:45523047:-	0.179671	0.049284
ENSG00000117450;AF:1:45519054-45521858:45521938:45519054-45522778:45523047:-	-0.206673	0.049284
ENSG00000117461;A5:1:46131956-46132699:46131956-46132784:-	-0.433719	0.0474525
ENSG00000117461;AF:1:46080750-46131847:46132642:46080750-46132784:46132911:-	-0.143277	0.0474525
ENSG00000117461;SE:1:46046625-46055795:46055971-46061929:-	-0.123172	0.0474525
ENSG00000118058;A3:11:118468844-118471662:118468844-118474179:+	-0.180637	0.027972
ENSG00000118363;A3:11:74965117-74969611:74965117-74969640:+	0.123307	0.0258741
ENSG00000118363;AF:11:74949247:74949399-74965034:74949524:74949649-74965034:+	-0.176592	0.0258741
ENSG00000118363;AF:11:74949261:74949399-74965034:74949524:74949649-74965034:+	-0.12524	0.0258741
ENSG00000118363;AF:11:74949264:74949399-74965034:74949524:74949649-74965034:+	-0.296925	0.00699301
ENSG00000118363;AF:11:74949271:74949399-74965034:74949524:74949649-74965034:+	-0.162356	0.0258741
ENSG00000118689;AF:6:108560866:108561829-108663455:108656346:108656538-108663455:+	-0.0896795	0.0464535
ENSG00000119231;SE:3:196868073-196885151:196886694-196899666:+	-0.127903	0.0499501
ENSG00000119280;AF:1:230855718-230855878:230856036:230855718-230868180:230868653:-	0.223472	0.002997
ENSG00000119285;SE:1:236574333-236574661:236574903-236576219:-	-0.054128	0.041958
ENSG00000119328;SE:9:108934565-108935638:108935689-108936308:+	-0.0958182	0.044955
ENSG00000119414;SE:9:125171180-125171909:125172001-125189644:-	0.0797229	0.040959
ENSG00000119655;AF:14:74486436-74493193:74493242:74486436-74494031:74494177:-	-0.708954	0.024975
ENSG00000119655;AF:14:74486436-74493193:74493291:74486436-74494031:74494177:-	-0.197107	0.04329
ENSG00000119655;AF:14:74486436-74493193:74493512:74486436-74494031:74494177:-	-0.161561	0.04329
ENSG00000119718;A3:14:75004900-75005841:75004900-75005897:+	-0.136462	0.0237263
ENSG00000119718;A3:14:75004900-75005866:75004900-75005897:+	-0.286098	0.0237263
ENSG00000119718;AL:14:75006714-75007061:75007416:75006714-75007722:75007735:+	-0.368089	0.028305
ENSG00000120063;AF:17:65053728-65055593:65055774:65053728-65056311:65056839:-	0.0669134	0.02997
ENSG00000120137;SE:5:168561516-168563889:168564065-168566013:-	-0.0625654	0.0354645
ENSG00000120137;SE:5:168568998-168578634:168578707-168579256:-	0.0800926	0.0354645
ENSG00000120149;A5:5:174725067-174729159:174725038-174729159:+	0.128115	0.00799201
ENSG00000120333;A5:1:175018576-175023272:175018576-175023364:-	0.113465	0.0174825
ENSG00000121274;A5:16:50223400-50224657:50223387-50224657:+	0.0921115	0.022977
ENSG00000121274;SE:16:50217663-50222306:50222434-50223174:+	-0.110499	0.022977
ENSG00000121440;RI:3:73382433:73383805-73384649:73384930:-	0.278436	0.0499501
ENSG00000121892;SE:4:39908540-39910244:39910338-39913611:-	-0.0615557	0.0444555
ENSG00000121931;SE:1:110950123-110951288:110952815-110963621:-	-0.0994663	0.0314685
ENSG00000122068;AF:3:197737179:197737268-197756426:197749878:197750074-197756426:+	-0.363493	0.0333
ENSG00000122068;AF:3:197737179:197737268-197756426:197749938:197750074-197756426:+	-0.297576	0.02997
ENSG00000122068;AF:3:197737179:197737268-197756426:197750390:197750822-197756426:+	-0.26655	0.0333
ENSG00000123562;A3:X:103678651-103684681:103678600-103684681:-	-0.0937225	0.0494505
ENSG00000123562;A3:X:103678651-103685171:103678600-103685171:-	-0.0824465	0.0494505
ENSG00000123562;AF:X:103685260-103686631:103686668:103685260-103687989:103688064:-	-0.0950205	0.0494505
ENSG00000123562;AF:X:103685260-103686631:103686684:103685260-103687989:103688027:-	-0.108844	0.0494505
ENSG00000123562;AF:X:103685260-103686631:103686684:103685260-103687989:103688041:-	-0.130117	0.0494505
ENSG00000123562;AF:X:103685260-103686631:103686709:103685260-103687989:103688041:-	-0.0959386	0.0494505
ENSG00000123562;AF:X:103685260-103686631:103686816:103685260-103687989:103688041:-	-0.0908944	0.0494505
ENSG00000123562;SE:X:103677051-103678499:103678651-103685171:-	-0.0861747	0.0494505
ENSG00000123684;AF:1:211829323-211829450:211830238:211829323-211830573:211830772:-	0.191028	0.00499501
ENSG00000123728;A3:X:132218341-132219370:132218333-132219370:-	0.723155	0.00499501
ENSG00000123933;SE:4:2252522-2255155:2255351-2257982:-	0.1145	0.0254745
ENSG00000124193;SE:20:43458509-43459153:43459420-43459771:+	0.117986	0.0034965
ENSG00000124226;SE:20:49936552-49941561:49941711-49945382:+	-0.0983034	0.0237263
ENSG00000124226;SE:20:49946250-49949248:49949355-49952076:+	-0.106882	0.0237263
ENSG00000124422;A5:17:21028674-21043321:21028674-21043626:-	0.266029	0
ENSG00000124422;AF:17:21028674-21042220:21042273:21028674-21043321:21043409:-	0.0912468	0.0431235
ENSG00000124422;AF:17:21028674-21042220:21042273:21028674-21043321:21043760:-	-0.1374	0.013986
ENSG00000124422;AF:17:21028674-21042220:21042273:21028674-21043626:21043760:-	0.212586	0.0034965
ENSG00000124422;AF:17:21028674-21042665:21043039:21028674-21043321:21043760:-	-0.0819783	0.0335664
ENSG00000124422;AF:17:21028674-21042665:21043039:21028674-21043626:21043760:-	0.119403	0.0157343
ENSG00000124762;AF:6:36676460:36676524-36684097:36678658:36678798-36684097:+	-0.119265	0.0157343
ENSG00000124762;AF:6:36676460:36676524-36684097:36678710:36678939-36684097:+	-0.270611	0.00699301
ENSG00000124795;MX:6:18258062-18258304:18258405-18264385:18258062-18263843:18263996-18264385:-	0.123184	0.02997
ENSG00000125482;SE:9:132400258-132401455:132402828-132406790:-	-0.126149	0.010989
ENSG00000125835;A3:20:2461939-2462636:2461793-2462636:-	-0.051434	0.035964
ENSG00000125875;RI:20:441588:441689-441857:442043:-	0.105524	0.044955
ENSG00000125962;A5:X:102599859-102601464:102599847-102601464:+	0.346846	0.0264735
ENSG00000125962;SE:X:102599847-102600920:102601032-102601464:+	0.194884	0.0264735
ENSG00000127774;A5:17:3669012-3669098:3668899-3669098:+	0.0713005	0.0254745
ENSG00000128050;A5:4:56435975-56436262:56435928-56436262:+	0.0931799	0.023976
ENSG00000128050;SE:4:56441860-56446357:56446377-56446695:+	0.0628967	0.0254745
ENSG00000128245;AF:22:31944966:31945235-31956139:31947422:31947485-31956139:+	-0.199902	0.00599401
ENSG00000128591;SE:7:128849578-128849976:128850074-128850384:+	0.0864905	0.036963
ENSG00000128607;SE:7:130070809-130094895:130094931-130096921:+	0.139302	0.02997
ENSG00000129347;A5:19:10565034-10565717:10565034-10565906:-	0.446723	0.035964
ENSG00000129351;AF:19:10654261:10654487-10670516:10655024:10655123-10670516:+	-0.252077	0.0387113
ENSG00000129351;AF:19:10654261:10654487-10670516:10655496:10655585-10670516:+	-0.245911	0.0387113
ENSG00000130066;SE:X:23783883-23784294:23784403-23785328:+	0.122998	0.032967
ENSG00000130255;AL:19:5690600-5690821:5690931:5690600-5691319:5691653:+	-0.0493657	0.032967
ENSG00000130309;AF:19:17555594:17555973-17559311:17556561:17556679-17559311:+	-0.0899218	0.02997
ENSG00000130540;SE:22:43826113-43827514:43827640-43829060:-	-0.141791	0.041958
ENSG00000130540;SE:22:43840025-43841802:43841932-43862214:-	-0.136182	0.041958
ENSG00000131051;AF:20:35740887-35741488:35741609:35740887-35741941:35741951:-	0.206882	0.0344655
ENSG00000131263;SE:X:74596000-74612582:74612643-74614422:-	0.073039	0.0244755
ENSG00000131473;AF:17:41913900-41918880:41918962:41913900-41930358:41930542:-	-0.223005	0.011988
ENSG00000132002;AF:19:14517046-14517479:14517569:14517046-14517591:14517833:-	0.289369	0.017982
ENSG00000132341;A5:12:130872629-130872836:130872126-130872836:+	0.154389	0.03996
ENSG00000132424;A5:6:99402710-99403829:99402710-99404603:-	0.225468	0.015984
ENSG00000132424;AL:6:99399975:99400311-99402540:99401460:99401630-99402540:-	-0.263049	0.044955
ENSG00000132424;AL:6:99399975:99400311-99402540:99401461:99401630-99402540:-	-0.313485	0.015984
ENSG00000132424;RI:6:99403829:99403882-99404603:99404702:-	0.183543	0.015984
ENSG00000132485;AL:1:71063291:71065137-71066776:71065719:71065752-71066776:-	-0.168982	0.0174825
ENSG00000132680;A3:1:155916737-155917499:155916709-155917499:-	-0.0869195	0.041958
ENSG00000132680;A3:1:155921628-155921861:155921527-155921861:-	-0.154558	0.011988
ENSG00000132952;SE:13:30618056-30621073:30621239-30621764:+	0.0817466	0.0484515
ENSG00000132952;SE:13:30621892-30630835:30631474-30637744:+	0.0724943	0.0484515
ENSG00000133065;AF:1:205811087-205812808:205813176:205811087-205813695:205813748:-	-0.139774	0.031968
ENSG00000134001;AF:14:67359997:67360456-67364767:67360556:67360734-67364767:+	-0.104955	0.0499501
ENSG00000134108;A5:3:5170583-5172150:5170556-5172150:+	-0.110302	0.00999001
ENSG00000134644;A5:1:31028864-31059204:31028864-31059299:-	-0.142712	0.035964
ENSG00000134709;A5:1:59815351-59821858:59815180-59821858:+	0.107191	0.047952
ENSG00000134825;A5:11:61789990-61790375:61789990-61790423:-	-0.461565	0.0494505
ENSG00000135018;A3:9:83666433-83669185:83666394-83669185:-	-0.121224	0.0212288
ENSG00000135018;SE:9:83665145-83666350:83666433-83669185:-	-0.106701	0.0212288
ENSG00000135097;SE:12:120347514-120351344:120351400-120353299:-	-0.1066	0.047952
ENSG00000135116;AF:12:116861466-116879073:116879617:116861466-116880976:116881441:-	0.30857	0.026973
ENSG00000135316;AF:6:85641451-85642797:85642991:85641451-85643750:85643792:-	-0.0977819	0.0494505
ENSG00000135446;A3:12:57751696-57752175:57751659-57752175:-	-0.534442	0
ENSG00000135446;A3:12:57751736-57752175:57751696-57752175:-	0.129531	0.0181069
ENSG00000135446;A3:12:57751752-57752175:57751696-57752175:-	0.693049	0
ENSG00000135446;SE:12:57751342-57751500:57751696-57752175:-	-0.380918	0.0048285
ENSG00000135862;A5:1:183128820-183130344:183128750-183130344:+	0.0841288	0.0174825
ENSG00000135862;AF:1:183023460:183024134-183103328:183096544:183096620-183103328:+	-0.142201	0.00599401
ENSG00000135870;A3:1:173938874-173941265:173938871-173941265:-	0.148675	0.0104895
ENSG00000135870;A3:1:173943615-173946476:173943588-173946476:-	-0.181351	0.0104895
ENSG00000135974;RI:2:105342848:105342974-105343101:105343223:+	-0.179271	0.00499501
ENSG00000136193;AF:7:29969068-29989943:29990118:29969068-29990182:29990289:-	-0.556016	0.0384615
ENSG00000136240;SE:7:6463175-6466071:6466323-6469596:-	-0.0943491	0.023976
ENSG00000136261;AF:7:16646134:16646304-16665437:16661223:16661252-16665437:+	-0.516905	0.041958
ENSG00000136485;RI:17:63589000:63589237-63594203:63594266:+	-0.134791	0.011988
ENSG00000136891;A5:9:100346315-100346694:100346315-100347167:-	-0.124328	0.021978
ENSG00000136908;RI:9:127936553:127936655-127937434:127937523:-	-0.193898	0.0344655
ENSG00000137275;AF:6:3063991:3064059-3077779:3076824:3076987-3077779:+	0.192545	0.0344655
ENSG00000137492;AF:11:76365972-76368566:76368643:76365972-76380748:76380942:-	0.0810784	0.0307193
ENSG00000137492;SE:11:76361063-76364338:76364432-76365852:-	0.0806947	0.0307193
ENSG00000137955;A5:1:75786916-75787497:75786797-75787497:+	0.185781	0.043956
ENSG00000137955;AF:1:75786197:75786274-75787497:75786699:75786916-75787497:+	-0.142816	0.043956
ENSG00000137955;AF:1:75786201:75786274-75787497:75786699:75786916-75787497:+	-0.272455	0
ENSG00000137955;AF:1:75786228:75786274-75787497:75786699:75786916-75787497:+	-0.175536	0.043956
ENSG00000137955;AF:1:75786231:75786274-75787497:75786700:75786865-75787497:+	0.332934	0.043956
ENSG00000137955;AF:1:75786243:75786274-75787497:75786699:75786916-75787497:+	-0.120229	0.043956
ENSG00000138138;AF:10:87814612-87817795:87818160:87814612-87841187:87841343:-	-0.131674	0.022977
ENSG00000138182;A5:10:89701717-89705294:89701680-89705294:+	0.136343	0.018981
ENSG00000138381;A5:2:189667596-189667764:189666153-189667764:+	-0.296606	0
ENSG00000138381;MX:2:189665451-189666041:189666153-189667764:189665451-189667196:189667596-189667764:+	0.300292	0.00999001
ENSG00000138448;AF:2:186590065:186590523-186602021:186600205:186600381-186602021:+	-0.136952	0.018981
ENSG00000139146;AF:12:31298224-31323944:31324162:31298224-31326024:31326372:-	0.170961	0.038961
ENSG00000139146;AF:12:31298224-31326024:31326372:31298224-31327023:31327058:-	-0.093776	0.038961
ENSG00000139146;SE:12:31295333-31298077:31298224-31326024:-	-0.132078	0.038961
ENSG00000139163;SE:12:22673660-22682281:22682339-22684483:+	0.151865	0.0034965
ENSG00000139514;AF:13:29553860-29586725:29586792:29553860-29595416:29595688:-	0.0957483	0.0314685
ENSG00000139637;SE:12:53303193-53306198:53306320-53306680:+	0.347669	0.013986
ENSG00000139719;SE:12:122264199-122265636:122265725-122266307:-	0.175786	0.024975
ENSG00000139946;AF:14:56118375:56118737-56178335:56119109:56119210-56178335:+	-0.249313	0.00899101
ENSG00000139977;AF:14:57390544:57390705-57396752:57391301:57391506-57396752:+	0.145951	0.0424575
ENSG00000140391;AF:15:77056255-77070892:77071228:77056255-77083847:77083984:-	0.441598	0.038961
ENSG00000140497;AF:15:74854649-74872924:74873040:74854649-74873199:74873332:-	-0.402334	0.0384615
ENSG00000140612;MX:15:84670069-84670725:84670782-84687625:84670069-84680713:84680832-84687625:-	-0.118352	0.0425824
ENSG00000140612;MX:15:84670782-84679226:84679287-84680713:84670782-84679932:84679969-84680713:-	0.100395	0.0425824
ENSG00000140612;SE:15:84670782-84679932:84679969-84680713:-	-0.0918527	0.0425824
ENSG00000140612;SE:15:84670782-84680713:84680832-84687625:-	0.0933592	0.0425824
ENSG00000141034;SE:17:18054234-18056703:18056759-18058868:+	0.11459	0.0354645
ENSG00000141179;AF:17:55750979:55751244-55767335:55751400:55751477-55767335:+	0.214966	0.032967
ENSG00000141425;AL:18:35989824:35993300-36026900:36025599:36025678-36026900:-	-0.110057	0.026973
ENSG00000141441;A3:18:32268768-32270217:32268765-32270217:-	0.160938	0.0234765
ENSG00000141552;AF:17:81891647:81891705-81893552:81891723:81891841-81893552:+	0.371476	0.0454545
ENSG00000141552;AF:17:81891647:81891705-81893552:81891732:81891833-81893552:+	0.28889	0.0454545
ENSG00000141552;AF:17:81891647:81891705-81893552:81891746:81891863-81893552:+	0.22359	0.0454545
ENSG00000141570;AF:17:79796540-79796930:79797116:79796540-79798242:79798331:-	-0.162964	0.0434565
ENSG00000141570;AF:17:79796540-79798242:79798331:79796540-79801401:79801533:-	0.210737	0.0434565
ENSG00000141741;A5:17:39729761-39730194:39729761-39730354:-	-0.120315	0.0254745
ENSG00000141867;AF:19:15273133-15280264:15280451:15273133-15331836:15331906:-	-0.23797	0.03996
ENSG00000142149;SE:21:31946171-31958843:31958970-31968250:+	-0.302591	0.036963
ENSG00000142528;A3:19:50026122-50030892:50026122-50031014:+	-0.266763	0.015984
ENSG00000142528;A5:19:50026173-50030892:50026122-50030892:+	0.307579	0
ENSG00000142528;SE:19:50026122-50030892:50031091-50039161:+	-0.116291	0.018648
ENSG00000143079;AF:1:112396181:112396272-112412194:112396519:112396585-112412194:+	-0.131607	0.012987
ENSG00000143153;AF:1:169106323:169106926-169111370:169107907:169108163-169111370:+	-0.143508	0.028971
ENSG00000143179;SE:1:165827932-165885142:165885379-165890204:+	-0.0977992	0.00849151
ENSG00000143321;AF:1:156745373-156747435:156747471:156745373-156752038:156752233:-	0.168297	0.0287213
ENSG00000143321;AF:1:156745373-156751343:156751744:156745373-156752038:156752233:-	0.177521	0.0287213
ENSG00000143368;AF:1:149927294-149927432:149927591:149927294-149927726:149928344:-	0.0761035	0.036963
ENSG00000143384;AF:1:150577491-150578244:150578777:150577491-150578843:150579530:-	-0.143733	0.021978
ENSG00000143384;SE:1:150577491-150578244:150578491-150578843:-	-0.0679938	0.021978
ENSG00000143401;A3:1:150229144-150235733:150229114-150235733:-	0.281995	0.034965
ENSG00000143641;AF:1:230057990:230058078-230178218:230067209:230067406-230178218:+	0.0857515	0.023976
ENSG00000143756;MX:1:224130581-224134074:224134212-224157352:224130581-224153142:224153337-224157352:+	-0.149217	0.011988
ENSG00000143756;SE:1:224130581-224134074:224134212-224153142:+	-0.152195	0.00749251
ENSG00000143761;AF:1:228082741:228082850-228097078:228083085:228083512-228097078:+	-0.566298	0.0117383
ENSG00000143761;AF:1:228082741:228082850-228097078:228088116:228088277-228097078:+	-0.536749	0.0117383
ENSG00000143761;AF:1:228082741:228082850-228097078:228090488:228091071-228097078:+	-0.65703	0.0391275
ENSG00000144034;AL:2:73729234:73729305-73730560:73729830:73730029-73730560:-	0.151449	0.0274725
ENSG00000144034;AL:2:73729234:73729305-73730560:73729890:73730029-73730560:-	0.284445	0.0274725
ENSG00000144228;SE:2:138552681-138554439:138554535-138559022:+	0.154346	0.045954
ENSG00000144231;AF:2:127853105-127857766:127857949:127853105-127858028:127858157:-	0.162353	0.023976
ENSG00000144381;AF:2:197498850-197499782:197499817:197498850-197499999:197500221:-	0.411074	0
ENSG00000144381;AF:2:197498850-197499782:197499822:197498850-197499999:197500221:-	0.177257	0.0374625
ENSG00000144381;AF:2:197498850-197499782:197499879:197498850-197499999:197500221:-	0.337645	0.0187313
ENSG00000145832;A3:5:135880097-135883062:135880097-135883081:+	-0.271916	0.042957
ENSG00000146278;AF:6:89080751:89080973-89083753:89081836:89082735-89083753:+	-0.118614	0.0157343
ENSG00000146278;AF:6:89080778:89081434-89083753:89081836:89082735-89083753:+	-0.109007	0.0157343
ENSG00000146457;AF:6:159726996:159727333-159736258:159727588:159727703-159736258:+	0.189029	0.0274725
ENSG00000146457;AF:6:159726998:159727333-159736258:159727588:159727703-159736258:+	0.211277	0.021978
ENSG00000146556;A5:2:113596582-113596671:113596578-113596671:+	0.145374	0.0394605
ENSG00000146556;RI:2:113595693:113595829-113596068:113596203:+	-0.145374	0.0394605
ENSG00000146731;AF:7:56059865:56060416-56060807:56060611:56060678-56060807:+	0.234025	0.024975
ENSG00000146757;SE:7:65374000-65387902:65388028-65388806:+	0.153565	0.0344655
ENSG00000146833;AL:7:99876958:99877051-99903218:99890413:99892746-99903218:-	0.115363	0.042957
ENSG00000146833;AL:7:99876958:99877051-99903218:99901166:99902174-99903218:-	0.176234	0.042957
ENSG00000147140;AF:X:71283694:71283721-71284397:71284194:71284231-71284397:+	-0.379216	0.0427073
ENSG00000147140;AL:X:71291972-71294018:71294130:71291972-71294227:71294500:+	-0.379216	0.0427073
ENSG00000147274;SE:X:136875585-136876503:136876655-136879017:-	0.217499	0.048951
ENSG00000147533;A5:8:41490617-41490833:41490566-41490833:+	-0.099251	0.043956
ENSG00000148158;AL:9:112864399-112866485:112866525:112864399-112868784:112874987:+	0.169624	0.018981
ENSG00000148773;SE:10:128113602-128114928:128116007-128116491:-	-0.114918	0.036963
ENSG00000149187;A3:11:47472102-47472191:47468891-47472191:-	-0.26285	0
ENSG00000149187;A3:11:47478952-47482695:47478940-47482695:-	-0.129897	0.016983
ENSG00000149187;A3:11:47484523-47486750:47484520-47486750:-	0.204842	0.0135864
ENSG00000149187;AF:11:47500932-47523600:47523647:47500932-47524524:47524781:-	0.562093	0.0254745
ENSG00000149187;AF:11:47500932-47523600:47523647:47500932-47552992:47553117:-	0.219458	0.039627
ENSG00000149187;AL:11:47465933:47468891-47472191:47470329:47470555-47472191:-	0.200868	0.016983
ENSG00000149187;AL:11:47468284:47468891-47472191:47470316:47472102-47472191:-	0.383881	0
ENSG00000149187;AL:11:47468284:47468891-47472191:47470329:47470555-47472191:-	0.481789	0.011322
ENSG00000149187;AL:11:47468814:47468891-47472191:47470329:47470555-47472191:-	0.245468	0.0127373
ENSG00000149658;SE:20:63196734-63202287:63203807-63213864:-	-0.106344	0.0184815
ENSG00000150401;SE:13:113461136-113462740:113462891-113474124:-	0.299376	0.044955
ENSG00000150403;AL:13:113510424-113520616:113520661:113510424-113549634:113550229:+	-0.497364	0.047952
ENSG00000151012;SE:4:138180790-138182297:138182393-138183202:-	-0.131025	0.026973
ENSG00000151012;SE:4:138183305-138185121:138185244-138214585:-	-0.131025	0.026973
ENSG00000151233;SE:12:42119171-42129759:42129851-42144426:-	-0.213947	0.00499501
ENSG00000151553;AL:10:114861334-114861435:114864717:114861334-114899490:114899832:+	-0.206855	0.020979
ENSG00000152270;A5:11:14786685-14789106:14786532-14789106:+	-0.160288	0.044955
ENSG00000152332;AF:1:162497251:162497296-162499955:162497843:162498268-162499955:+	-0.14768	0.0391275
ENSG00000152332;AF:1:162497251:162497296-162499955:162498085:162498268-162499955:+	-0.455236	0.00999001
ENSG00000152332;RI:1:162499955:162500247-162500913:162501104:+	0.114661	0.0391275
ENSG00000152492;SE:3:191370036-191375062:191375589-191380159:+	-0.0718657	0.0334665
ENSG00000152661;AF:6:121437382:121437415-121446832:121437499:121437725-121446832:+	-0.496299	0.041958
ENSG00000152795;SE:4:82424883-82425563:82425667-82426037:-	0.178396	0.000999001
ENSG00000152904;AF:1:235328399:235328498-235335242:235329029:235329183-235335242:+	0.206967	0.041958
ENSG00000152904;AF:1:235328570:235328778-235335242:235329029:235329183-235335242:+	0.21556	0.041958
ENSG00000153006;SE:5:64754362-64765045:64765121-64768505:-	-0.116978	0.03996
ENSG00000153037;AL:5:112864732-112867372:112867935:112864732-112891603:112893079:+	-0.267886	0
ENSG00000153037;AL:5:112864732-112867404:112867752:112864732-112891603:112893079:+	-0.170676	0.021978
ENSG00000153037;AL:5:112864732-112867404:112867771:112864732-112891603:112893079:+	-0.230324	0.025641
ENSG00000153132;SE:4:140413087-140426704:140426787-140427537:-	-0.115433	0.0404595
ENSG00000153179;RI:12:64610513:64610541-64610619:64610743:+	-0.199584	0.027972
ENSG00000153187;AF:1:244860474-244862461:244862950:244860474-244863674:244864494:-	0.229398	0
ENSG00000153187;AL:1:244846625:244846706-244854973:244853690:244854503-244854973:-	-0.340914	0.01998
ENSG00000153207;A5:1:246918377-246931129:246918377-246931308:-	0.686988	0.0244755
ENSG00000153207;AF:1:246918377-246931308:246931424:246918377-246931578:246931967:-	-0.167415	0.0367133
ENSG00000155592;A3:16:25252046-25252946:25252035-25252946:-	0.17802	0.030969
ENSG00000155755;A3:2:201639050-201640893:201639045-201640893:-	0.228997	0.0237263
ENSG00000155755;AF:2:201640924-201642609:201642692:201640924-201643359:201643484:-	0.228997	0.0237263
ENSG00000155957;SE:12:66138166-66138724:66138734-66145841:-	0.378546	0.038961
ENSG00000156052;AF:9:77922345-78030515:78030604:77922345-78031100:78031458:-	0.194503	0.0024975
ENSG00000156735;SE:8:38177139-38192688:38192795-38207512:+	-0.0654083	0.048951
ENSG00000157014;A5:3:10279063-10279221:10279034-10279221:+	-0.134066	0.046953
ENSG00000157593;AF:6:44256878-44257182:44257352:44256878-44257769:44257890:-	-0.493869	0.0324675
ENSG00000157600;A5:X:110003178-110003501:110003156-110003501:+	-0.277662	0.035964
ENSG00000157741;AF:7:139230356:139230468-139237005:139231485:139231952-139237005:+	0.217924	0.00799201
ENSG00000158156;SE:1:27963693-27964185:27964235-27966503:+	0.214512	0.0414585
ENSG00000159086;A5:21:32751218-32755213:32751218-32755230:-	0.126691	0.025974
ENSG00000159199;A5:17:48892910-48893409:48892840-48893409:+	0.142463	0.00899101
ENSG00000159217;AL:17:49031973-49036550:49036933:49031973-49038168:49038438:+	-0.262238	0.027972
ENSG00000159479;A3:1:43387647-43388310:43387629-43388310:-	-0.0954142	0.026973
ENSG00000159479;A3:1:43388489-43389759:43388428-43389759:-	0.0954142	0.026973
ENSG00000159873;AF:22:28772674:28773034-28773725:28773241:28773386-28773725:+	-0.0944207	0.038961
ENSG00000159873;MX:22:28773034-28773725:28773778-28783508:28773034-28780948:28781172-28783508:+	0.381943	0.0434565
ENSG00000160049;A5:1:10461702-10462988:10461702-10463058:-	0.110578	0.020979
ENSG00000160049;SE:1:10463209-10463431:10463620-10467190:-	-0.0737506	0.020979
ENSG00000160131;AF:X:151396515:151396647-151403631:151397204:151397361-151403631:+	0.226153	0.000999001
ENSG00000160199;SE:21:43007618-43010053:43010224-43013068:+	-0.0755277	0.0414585
ENSG00000160201;SE:21:43095743-43100453:43100519-43101366:-	0.169929	0.0427073
ENSG00000160201;SE:21:43100519-43101366:43101432-43104315:-	0.200033	0.0427073
ENSG00000160256;A5:21:44943837-44960100:44943792-44960100:+	-0.0716777	0.0364635
ENSG00000160710;AF:1:154602626-154607992:154608248:154602626-154627855:154627912:-	-0.362661	0
ENSG00000160710;AF:1:154602626-154627855:154627912:154602626-154627954:154627976:-	0.374534	0.0127373
ENSG00000160877;AF:19:13118103:13118131-13135200:13118337:13118454-13135200:+	0.131356	0.016983
ENSG00000161960;A3:17:7575258-7576524:7575258-7577056:+	-0.505809	0.04662
ENSG00000161960;A5:17:7578244-7578342:7577916-7578342:+	-0.290342	0.04662
ENSG00000161960;SE:17:7572864-7574546:7574678-7575119:+	-0.697942	0.04662
ENSG00000161960;SE:17:7575258-7576530:7576692-7577056:+	-0.542301	0.048951
ENSG00000162086;AF:16:3305508:3305643-3311753:3310611:3310946-3311753:+	0.679789	0.00749251
ENSG00000162086;SE:16:3305643-3308313:3308836-3311753:+	-0.229867	0.0262238
ENSG00000162377;AF:1:52692867-52697909:52698068:52692867-52698221:52698366:-	0.0861978	0.0334665
ENSG00000162616;SE:1:78005321-78013051:78013619-78016014:+	-0.234449	0.0024975
ENSG00000162623;SE:1:74733418-74734118:74734182-74736542:+	0.113484	0.035964
ENSG00000162642;AL:1:85249953:85252702-85258524:85257443:85257471-85258524:-	-0.155139	0.0292208
ENSG00000162642;SE:1:85258722-85258935:85259061-85259358:-	-0.0878764	0.0292208
ENSG00000162772;AL:1:212618234-212619046:212619266:212618234-212619358:212620772:+	-0.375675	0.0134865
ENSG00000162909;AF:1:223701593:223701831-223717762:223712332:223712877-223717762:+	-0.13302	0.014985
ENSG00000163002;SE:2:183133623-183151508:183151649-183157444:+	-0.138959	0.0474525
ENSG00000163320;SE:3:88055999-88057191:88057292-88058019:-	0.0931501	0.028971
ENSG00000163577;SE:3:170893419-170894292:170894383-170906989:-	0.459299	0.0374625
ENSG00000163597;AF:17:76557766:76557857-76561288:76558463:76558600-76561288:+	0.093332	0.0404595
ENSG00000163597;AF:17:76557770:76557857-76561288:76558463:76558600-76561288:+	-0.102609	0.0404595
ENSG00000163597;SE:17:76557857-76558374:76558600-76558945:+	0.10539	0.0404595
ENSG00000163605;AF:3:72996785:72997071-72998077:72997358:72997412-72998077:+	-0.162502	0.011988
ENSG00000163605;AF:3:72996803:72997071-72998077:72997358:72997412-72998077:+	-0.256338	0.015984
ENSG00000163605;AF:3:72996839:72997071-72998077:72997358:72997412-72998077:+	-0.146154	0.011988
ENSG00000163605;SE:3:73061060-73063673:73063747-73064003:+	-0.102477	0.017982
ENSG00000163848;AF:3:125331238-125357736:125357818:125331238-125375102:125375249:-	0.197623	0.032967
ENSG00000163848;AF:3:125331238-125357736:125357818:125331238-125375102:125375354:-	0.267978	0.032967
ENSG00000163961;SE:3:196487578-196488607:196488683-196502873:-	-0.11593	0.015984
ENSG00000164010;AF:1:42817088:42817253-42825623:42824436:42824752-42825623:+	-0.408889	0.0204795
ENSG00000164045;SE:3:48177988-48180721:48180840-48182929:-	0.0872368	0.024975
ENSG00000164051;AF:3:48435015-48439988:48440081:48435015-48440096:48440119:-	-0.203338	0.0384615
ENSG00000164070;AF:4:127782140:127782657-127794077:127783549:127783680-127794077:+	-0.0453138	0.0499501
ENSG00000164070;AF:4:127782322:127782657-127794077:127783549:127783680-127794077:+	0.0698622	0.0499501
ENSG00000164070;SE:4:127795908-127798587:127798709-127801138:+	-0.0550643	0.0499501
ENSG00000164151;AF:5:5420664:5420692-5436418:5422694:5422999-5436418:+	0.178278	0.00899101
ENSG00000164168;A3:4:147631505-147632903:147631505-147632955:+	-0.0884758	0.038961
ENSG00000164405;SE:5:132866687-132866869:132867035-132867488:+	0.118794	0.024975
ENSG00000164442;AF:6:139373952-139374132:139374213:139373952-139374264:139374362:-	-0.213037	0.0487013
ENSG00000164442;AF:6:139373952-139374132:139374213:139373952-139374413:139374605:-	-0.175929	0.0487013
ENSG00000164543;AF:7:43582758:43582961-43595901:43583065:43583449-43595901:+	0.214291	0.040959
ENSG00000164631;RI:7:6688433:6692487-6692602:6692703:-	0.220233	0.042957
ENSG00000164902;A3:5:126601058-126603570:126601058-126603574:+	-0.214679	0.0034965
ENSG00000165055;SE:7:128477173-128477949:128477992-128479158:+	0.14535	0.037962
ENSG00000165175;A3:X:38801487-38802535:38801487-38804310:+	-0.0727699	0.0494505
ENSG00000165175;AF:X:38801432:38801487-38804683:38803733:38804413-38804683:+	-0.220966	0.02997
ENSG00000165175;SE:X:38801487-38802535:38804413-38804683:+	0.186034	0.049284
ENSG00000165175;SE:X:38801487-38804310:38804413-38804683:+	0.0951075	0.049284
ENSG00000165195;A5:X:15326046-15331216:15326046-15331590:-	-0.289323	0.0404595
ENSG00000165476;SE:10:63599283-63599670:63599712-63610187:+	0.136824	0.0154845
ENSG00000165669;AF:10:118336423-118341727:118342240:118336423-118342270:118342315:-	-0.408895	0.0284715
ENSG00000165669;SE:10:118311313-118322305:118322411-118326154:-	0.121907	0.0284715
ENSG00000165671;AF:5:177133079:177133154-177135087:177133600:177133634-177135087:+	-0.149726	0.038295
ENSG00000165671;AF:5:177133600:177133634-177135087:177133925:177133952-177135087:+	0.176449	0.0402098
ENSG00000165671;AF:5:177133600:177133634-177135087:177134229:177134245-177135087:+	0.130658	0.038295
ENSG00000165671;AF:5:177133925:177133952-177135087:177134173:177134245-177135087:+	-0.456289	0.038295
ENSG00000165806;AF:10:113679162:113679349-113697494:113679877:113679978-113697494:+	0.185557	0.044955
ENSG00000165813;SE:10:114163329-114173141:114173265-114174015:-	0.367633	0.00899101
ENSG00000166025;SE:11:94768560-94795011:94795160-94799390:+	0.0840829	0.041958
ENSG00000166123;A5:16:46884958-46897648:46884724-46897648:+	-0.0775613	0.0244755
ENSG00000166130;SE:12:98614340-98634296:98634413-98644523:-	0.183207	0.018981
ENSG00000166225;AF:12:69470406:69470530-69562180:69557789:69557856-69562180:+	0.302544	0.0384615
ENSG00000166226;AF:12:69585472:69585524-69586270:69585666:69586009-69586270:+	-0.306697	0.031968
ENSG00000166716;A5:15:84790883-84797869:84790872-84797869:+	-0.104148	0.033966
ENSG00000166913;SE:20:44901833-44903036:44903121-44903993:+	0.138033	0.01998
ENSG00000167005;AF:16:56447989-56451087:56451351:56447989-56452150:56452199:-	0.0794098	0.0499501
ENSG00000167005;AF:16:56447989-56451087:56451375:56447989-56452150:56452199:-	-0.0883994	0.0499501
ENSG00000167193;A5:17:1423650-1436620:1423650-1436790:-	-0.116888	0.016983
ENSG00000167193;AF:17:1437155-1455877:1456223:1437155-1462953:1463162:-	-0.108998	0.035964
ENSG00000167193;AF:17:1437155-1455877:1456258:1437155-1462953:1463162:-	-0.187262	0.011988
ENSG00000167526;A3:16:89560712-89560940:89560712-89561227:+	-0.149429	0.011988
ENSG00000167526;A5:16:89561063-89561227:89560712-89561227:+	-0.257062	0
ENSG00000167671;AF:19:4454093-4455221:4455298:4454093-4455414:4455438:-	-0.575142	0.00799201
ENSG00000168116;A5:6:57046921-57047313:57046776-57047313:+	0.136349	0.045954
ENSG00000168264;A5:1:234607852-234608447:234607852-234608495:-	-0.0986287	0.020979
ENSG00000168264;AF:1:234607852-234608034:234608094:234607852-234608447:234609525:-	0.0875798	0.020979
ENSG00000168275;AF:1:234373468:234373678-234374230:234373683:234373840-234374230:+	0.112039	0.036963
ENSG00000168280;SE:2:149011683-149020176:149020382-149023078:+	0.201288	0.0384615
ENSG00000168522;AF:8:43056330:43056546-43064101:43058952:43059177-43064101:+	0.525778	0.047952
ENSG00000168566;SE:6:7595101-7599673:7599680-7601336:+	0.117634	0.02997
ENSG00000168906;AF:2:85539165:85539378-85541083:85539642:85540000-85541083:+	-0.133648	0.017982
ENSG00000169018;AF:15:68277803:68278665-68289607:68289255:68289361-68289607:+	-0.122131	0.023976
ENSG00000169045;SE:5:179618323-179619269:179619360-179620892:-	-0.188286	0.048951
ENSG00000169155;SE:9:126805132-126808793:126808915-126832487:+	-0.123422	0.040959
ENSG00000169188;SE:X:55001629-55002251:55002431-55002962:+	-0.0990571	0.033966
ENSG00000169635;AF:22:21417404:21417560-21442759:21420636:21420757-21442759:+	-0.226919	0.00549451
ENSG00000169714;A3:3:129171538-129171655:129171508-129171655:-	-0.110647	0.0374625
ENSG00000169714;A5:3:129171508-129171634:129171508-129171655:-	-0.218662	0.014985
ENSG00000169957;AF:16:30526051-30526326:30526589:30526051-30526742:30526821:-	0.0843935	0.0144855
ENSG00000169967;AF:2:127343194-127387452:127387932:127343194-127388248:127388465:-	0.0953566	0.036963
ENSG00000169981;AL:3:44651259-44652557:44652701:44651259-44658701:44660791:+	0.224824	0.038961
ENSG00000169981;SE:3:44651259-44652557:44652701-44658701:+	0.22588	0.038961
ENSG00000170144;SE:2:177216940-177217705:177217845-177219037:+	0.0761753	0.044955
ENSG00000170248;AF:3:33798571:33798937-33812072:33811063:33811191-33812072:+	-0.223279	0.00949051
ENSG00000170471;A5:20:38473069-38488403:38472927-38488403:+	0.20871	0.03996
ENSG00000170558;AF:18:28147784-28159149:28159297:28147784-28176963:28177446:-	0.190808	0.00899101
ENSG00000170606;RI:5:133101759:133101809-133101811:133101878:+	-0.0585102	0.013986
ENSG00000170791;AF:8:56211686:56211837-56214598:56214428:56214517-56214598:+	-0.203013	0.0457875
[truncated: 205 more rows]
