# Supplementary material for: Cytosine and adenine deaminase base-editors induce broad and nonspecific changes in gene expression and splicing
Source: Commun Biol. 2021 Jul 16;4:882. doi: 10.1038/s42003-021-02406-5 (PMC8285404; doi:10.1038/s42003-021-02406-5)
Supplement: Supplementary file 15 — Supplementary Data 12 [file 42003_2021_2406_MOESM15_ESM.xlsx]

## Sheet: DEG_BE3
Supplementary Data 12: DEGs of BE3-transfected 293T cells compared with GFP samples
ID	Genename	baseMean	log2FoldChange	lfcSE	stat	pvalue	padj
ENSG00000000971	CFH	14.411	5.40178	1.24239	4.34789	1.37e-05	0.000311169
ENSG00000002822	MAD1L1	47.5888	-1.21879	0.350479	-3.47749	0.000506133	0.00636168
ENSG00000003137	CYP26B1	318.432	1.39087	0.245711	5.6606	1.51e-08	8.61e-07
ENSG00000005108	THSD7A	14.6995	1.66047	0.571655	2.90468	0.00367632	0.0312715
ENSG00000005469	CROT	206.323	1.20478	0.19676	6.12309	9.18e-10	7.17e-08
ENSG00000005471	ABCB4	88.7623	1.64066	0.270653	6.06185	1.35e-09	1e-07
ENSG00000006047	YBX2	87.9997	-1.25566	0.299177	-4.19705	2.7e-05	0.000553011
ENSG00000006210	CX3CL1	29.6385	1.73226	0.449202	3.85631	0.000115113	0.00186824
ENSG00000006468	ETV1	249.483	1.5773	0.220206	7.16286	7.9e-13	1.39e-10
ENSG00000008128	CDK11A	70.1289	-1.16731	0.41329	-2.82443	0.00473655	0.0379375
ENSG00000008394	MGST1	162.334	6.75028	1.1222	6.01522	1.8e-09	1.29e-07
ENSG00000009694	TENM1	1769.09	1.13652	0.262851	4.32382	1.53e-05	0.00034111
ENSG00000009790	TRAF3IP3	70.8597	-1.61589	0.38703	-4.1751	2.98e-05	0.000597595
ENSG00000010030	ETV7	119.406	-1.62954	0.231593	-7.03623	1.98e-12	3.19e-10
ENSG00000010610	CD4	121.036	-1.15871	0.336896	-3.43937	0.000583065	0.00715757
ENSG00000010671	BTK	40.9345	1.18728	0.353491	3.35873	0.000783002	0.00912234
ENSG00000011465	DCN	46.9368	1.36574	0.402002	3.39735	0.000680429	0.00812915
ENSG00000012124	CD22	62.4997	-1.51428	0.321209	-4.7143	2.43e-06	6.95e-05
ENSG00000013619	MAMLD1	312.234	1.13961	0.179385	6.35288	2.11e-10	1.99e-08
ENSG00000015171	ZMYND11	535.757	1.17213	0.298582	3.92566	8.65e-05	0.00146605
ENSG00000015479	MATR3	551.205	-1.02284	0.264134	-3.87241	0.000107763	0.0017652
ENSG00000018236	CNTN1	375.37	1.13191	0.220349	5.13692	2.79e-07	1.06e-05
ENSG00000021826	CPS1	199.188	3.53307	0.283848	12.4471	1.45e-35	3.84e-32
ENSG00000023445	BIRC3	388.159	1.01533	0.279603	3.63131	0.000281985	0.00392911
ENSG00000026036	RTEL1-TNFRSF6B	141.862	-1.10888	0.221307	-5.0106	5.43e-07	1.9e-05
ENSG00000026508	CD44	58.3487	1.56413	0.374496	4.17661	2.96e-05	0.000594452
ENSG00000029534	ANK1	237.794	1.45694	0.414589	3.51418	0.000441118	0.00568252
ENSG00000030419	IKZF2	80.7441	2.26034	0.342348	6.60246	4.04e-11	4.5e-09
ENSG00000031081	ARHGAP31	212.391	1.28547	0.259006	4.96311	6.94e-07	2.35e-05
ENSG00000036448	MYOM2	100.622	1.34748	0.231608	5.81793	5.96e-09	3.81e-07
ENSG00000038295	TLL1	30.2179	1.82255	0.416032	4.38079	1.18e-05	0.000273551
ENSG00000038427	VCAN	1129.7	1.64197	0.11406	14.3957	5.51e-47	2.92e-43
ENSG00000042429	MED17	371.889	-1.39194	0.225048	-6.18507	6.21e-10	5.11e-08
ENSG00000044524	EPHA3	354.504	1.27142	0.200741	6.33366	2.39e-10	2.21e-08
ENSG00000046653	GPM6B	470.886	1.04777	0.140592	7.45255	9.16e-14	2.01e-11
ENSG00000048392	RRM2B	1781.05	1.28405	0.125401	10.2396	1.32e-24	1.53e-21
ENSG00000048540	LMO3	4.69531	4.61003	1.48222	3.11023	0.00186942	0.0184672
ENSG00000049323	LTBP1	495.193	1.0673	0.212268	5.02806	4.95e-07	1.76e-05
ENSG00000050165	DKK3	241.518	1.11304	0.184934	6.0186	1.76e-09	1.27e-07
ENSG00000050628	PTGER3	31.195	1.68047	0.509788	3.29642	0.000979252	0.0109043
ENSG00000051341	POLQ	863.806	1.57232	0.278264	5.65048	1.6e-08	9.01e-07
ENSG00000054179	ENTPD2	291.938	-1.25666	0.155149	-8.09968	5.51e-16	1.93e-13
ENSG00000054598	FOXC1	7019.95	1.02506	0.198538	5.16301	2.43e-07	9.43e-06
ENSG00000055332	EIF2AK2	3149.22	1.06889	0.114237	9.35678	8.22e-21	5.85e-18
ENSG00000056291	NPFFR2	5.29731	4.80117	1.45444	3.30105	0.00096325	0.010761
ENSG00000057019	DCBLD2	713.547	1.48841	0.285923	5.20564	1.93e-07	7.75e-06
ENSG00000059804	SLC2A3	628.469	2.45894	0.16945	14.5113	1.03e-47	6.34e-44
ENSG00000059915	PSD	172.912	-1.06279	0.183715	-5.78499	7.25e-09	4.51e-07
ENSG00000064218	DMRT3	3.34414	5.1353	1.77478	2.89349	0.00380983	0.0320683
ENSG00000064763	FAR2	243.894	1.24145	0.174418	7.11763	1.1e-12	1.87e-10
ENSG00000064989	CALCRL	77.514	1.2154	0.380693	3.1926	0.00140997	0.0147263
ENSG00000065609	SNAP91	155.985	1.03428	0.236395	4.37521	1.21e-05	0.00027954
ENSG00000065618	COL17A1	22.9262	1.27502	0.465823	2.73713	0.00619769	0.0464034
ENSG00000067066	SP100	37.3622	2.16504	0.513045	4.21998	2.44e-05	0.000505521
ENSG00000067445	TRO	735.519	1.2807	0.205936	6.21894	5.01e-10	4.22e-08
ENSG00000067715	SYT1	316.204	1.10734	0.207069	5.3477	8.91e-08	3.92e-06
ENSG00000068885	IFT80	409.813	1.01192	0.178214	5.67809	1.36e-08	7.88e-07
ENSG00000069431	ABCC9	24.9452	1.71214	0.447057	3.82981	0.00012824	0.00204231
ENSG00000069535	MAOB	13.1785	2.54405	0.768571	3.31011	0.000932599	0.0104825
ENSG00000069696	DRD4	107.137	-1.38757	0.443219	-3.13065	0.00174419	0.0175395
ENSG00000070669	ASNS	495.651	-1.25366	0.294356	-4.259	2.05e-05	0.000438837
ENSG00000072657	TRHDE	39.6721	1.29781	0.431068	3.01069	0.00260651	0.0239481
ENSG00000073464	CLCN4	51.0354	2.29931	0.646449	3.55683	0.00037535	0.00497013
ENSG00000073578	SDHA	314.844	-1.1723	0.225281	-5.2037	1.95e-07	7.81e-06
ENSG00000073756	PTGS2	151.468	3.529	0.351627	10.0362	1.06e-23	1e-20
ENSG00000073849	ST6GAL1	320.089	1.02054	0.199955	5.10388	3.33e-07	1.24e-05
ENSG00000074527	NTN4	149.443	1.22354	0.24651	4.96344	6.93e-07	2.34e-05
ENSG00000075213	SEMA3A	198.589	1.49773	0.185095	8.09169	5.88e-16	2.02e-13
ENSG00000075223	SEMA3C	832.049	1.38212	0.33364	4.14254	3.43e-05	0.000673575
ENSG00000075886	TUBA3D	26.8947	1.45176	0.490042	2.96253	0.00305122	0.027093
ENSG00000076242	MLH1	43.9474	4.92554	0.777094	6.3384	2.32e-10	2.15e-08
ENSG00000076770	MBNL3	479.405	1.22085	0.171611	7.11407	1.13e-12	1.9e-10
ENSG00000077092	RARB	580.604	1.03686	0.301719	3.4365	0.000589287	0.00721209
ENSG00000077274	CAPN6	154.383	1.22727	0.207686	5.90926	3.44e-09	2.3e-07
ENSG00000077943	ITGA8	134.435	1.59798	0.235602	6.78256	1.18e-11	1.47e-09
ENSG00000078018	MAP2	113.472	2.13709	0.301157	7.09628	1.28e-12	2.15e-10
ENSG00000078114	NEBL	406.91	1.27018	0.225111	5.64244	1.68e-08	9.34e-07
ENSG00000078579	FGF20	10.997	1.84317	0.65204	2.82678	0.00470188	0.0377112
ENSG00000078795	PKD2L2	61.7698	-1.1077	0.301141	-3.67835	0.000234747	0.00340012
ENSG00000079931	MOXD1	1063.32	1.664	0.197868	8.40964	4.11e-17	1.71e-14
ENSG00000080224	EPHA6	380.706	1.03903	0.33627	3.08985	0.00200257	0.0195177
ENSG00000081041	CXCL2	50.1239	3.08244	0.452135	6.81752	9.26e-12	1.18e-09
ENSG00000081052	COL4A4	76.5312	1.43219	0.298587	4.79655	1.61e-06	4.88e-05
ENSG00000081479	LRP2	185.223	1.71822	0.200836	8.55536	1.17e-17	5.18e-15
ENSG00000081665	ZNF506	126.004	1.06348	0.245931	4.32431	1.53e-05	0.000340559
ENSG00000081692	JMJD4	103.36	1.265	0.321804	3.93097	8.46e-05	0.00144
ENSG00000081985	IL12RB2	235.27	-1.06381	0.201825	-5.27093	1.36e-07	5.65e-06
ENSG00000082175	PGR	64.7991	1.88595	0.328916	5.73383	9.82e-09	5.92e-07
ENSG00000082482	KCNK2	6.54085	6.10667	1.51285	4.03653	5.42e-05	0.000992624
ENSG00000083720	OXCT1	50.9653	6.64161	1.03141	6.43938	1.2e-10	1.19e-08
ENSG00000084453	SLCO1A2	22.8817	4.3755	0.781908	5.59592	2.19e-08	1.18e-06
ENSG00000085276	MECOM	350.7	1.17431	0.263064	4.46397	8.05e-06	0.000195011
ENSG00000085491	SLC25A24	659.995	1.57093	0.253623	6.19396	5.87e-10	4.88e-08
ENSG00000085563	ABCB1	392.585	1.11814	0.145563	7.68147	1.57e-14	4.04e-12
ENSG00000086289	EPDR1	292.65	1.4953	0.253042	5.9093	3.44e-09	2.3e-07
ENSG00000087245	MMP2	672.137	1.93809	0.144091	13.4504	3.06e-41	1.13e-37
ENSG00000088386	SLC15A1	10.0731	2.62267	0.888537	2.95168	0.00316054	0.0277988
ENSG00000088827	SIGLEC1	93.0494	-1.85235	0.502556	-3.68587	0.000227927	0.00332081
ENSG00000089127	OAS1	40.5628	3.66422	0.609913	6.00777	1.88e-09	1.34e-07
ENSG00000090530	P3H2	97.3458	1.63023	0.265699	6.13563	8.48e-10	6.72e-08
ENSG00000091129	NRCAM	602.59	1.00533	0.156746	6.41377	1.42e-10	1.4e-08
ENSG00000093144	ECHDC1	869.341	1.32157	0.117985	11.2012	4.02e-29	8.76e-26
ENSG00000095059	DHPS	203.866	-1.31473	0.245552	-5.35417	8.59e-08	3.8e-06
ENSG00000095596	CYP26A1	16.8674	2.21453	0.640156	3.45936	0.000541464	0.00672039
ENSG00000099250	NRP1	355.68	1.38994	0.163382	8.50731	1.78e-17	7.67e-15
ENSG00000099256	PRTFDC1	172.422	1.45799	0.299933	4.86106	1.17e-06	3.72e-05
ENSG00000099260	PALMD	40.4554	2.25147	0.436076	5.16302	2.43e-07	9.43e-06
ENSG00000099622	CIRBP	8309.3	-1.08634	0.103483	-10.4978	8.84e-26	1.21e-22
ENSG00000099834	CDHR5	42.0124	-2.0425	0.384235	-5.31574	1.06e-07	4.56e-06
ENSG00000099840	IZUMO4	94.5932	-1.5418	0.261001	-5.90726	3.48e-09	2.33e-07
ENSG00000100181	TPTEP1	108.12	1.57809	0.293553	5.37583	7.62e-08	3.43e-06
ENSG00000100276	RASL10A	85.2397	1.14025	0.293664	3.88286	0.000103236	0.00170159
ENSG00000100288	CHKB	39.2525	-1.09986	0.404124	-2.72159	0.00649692	0.0481915
ENSG00000100298	APOBEC3H	49.7557	1.06256	0.365988	2.90326	0.00369296	0.0313698
ENSG00000100342	APOL1	28.793	2.80009	0.514017	5.44747	5.11e-08	2.4e-06
ENSG00000100429	HDAC10	79.3551	-1.2776	0.416798	-3.06527	0.00217474	0.0207586
ENSG00000100478	AP4S1	115.99	1.18889	0.348599	3.41047	0.000648512	0.00781082
ENSG00000100767	PAPLN	39.693	2.34143	0.514872	4.5476	5.43e-06	0.000139751
ENSG00000100867	DHRS2	918.365	-1.33844	0.125663	-10.651	1.72e-26	2.78e-23
ENSG00000100902	PSMA6	142.28	-1.4347	0.286698	-5.00422	5.61e-07	1.95e-05
ENSG00000101134	DOK5	19.3413	1.7471	0.612847	2.85079	0.00436109	0.0355843
ENSG00000101846	STS	81.8401	1.11102	0.40062	2.77325	0.00554993	0.0428849
ENSG00000101938	CHRDL1	57.9655	2.34407	0.379311	6.17982	6.42e-10	5.27e-08
ENSG00000101955	SRPX	149.296	1.19291	0.308064	3.87227	0.000107826	0.00176545
ENSG00000102038	SMARCA1	2178.06	1.3727	0.152373	9.00883	2.08e-19	1.24e-16
ENSG00000102195	GPR50	403.724	3.47591	0.32684	10.6349	2.05e-26	3.16e-23
ENSG00000102271	KLHL4	35.8902	1.75337	0.600857	2.91811	0.00352159	0.0302401
ENSG00000102349	KLF8	6.54964	3.50425	1.17887	2.97256	0.00295327	0.0264069
ENSG00000102755	FLT1	404.205	1.44286	0.153089	9.42499	4.3e-21	3.25e-18
ENSG00000103740	ACSBG1	91.186	-1.01105	0.267266	-3.78295	0.000154978	0.00240158
ENSG00000104267	CA2	890.39	1.05086	0.161397	6.51107	7.46e-11	7.87e-09
ENSG00000104325	DECR1	64.3806	4.39063	0.564063	7.78394	7.03e-15	2.02e-12
ENSG00000104368	PLAT	1011.07	1.44674	0.11921	12.136	6.8e-34	1.68e-30
ENSG00000104490	NCALD	72.0505	1.1292	0.327064	3.45255	0.000555322	0.00686021
ENSG00000104808	DHDH	177.085	-1.02613	0.284429	-3.60769	0.000308934	0.00423546
ENSG00000104848	KCNA7	66.2462	-1.07763	0.301114	-3.5788	0.00034518	0.00463528
ENSG00000105246	EBI3	44.1764	1.78308	0.461291	3.86541	0.000110901	0.00180939
ENSG00000105258	POLR2I	48.5869	-1.04235	0.337025	-3.09279	0.00198284	0.0193508
ENSG00000105404	RABAC1	118.311	-1.38175	0.234026	-5.90426	3.54e-09	2.36e-07
ENSG00000105695	MAG	53.0327	-1.03882	0.376664	-2.75795	0.00581653	0.0442641
ENSG00000105750	ZNF85	9.26607	2.76391	0.855666	3.23013	0.00123733	0.0132598
ENSG00000105825	TFPI2	35.178	2.17044	0.452726	4.79415	1.63e-06	4.93e-05
ENSG00000105967	TFEC	5.1443	3.88843	1.40565	2.76629	0.00566985	0.0434759
ENSG00000105974	CAV1	295.916	1.18361	0.161934	7.30924	2.69e-13	5.41e-11
ENSG00000105976	MET	1135.22	1.07074	0.139577	7.67134	1.7e-14	4.35e-12
ENSG00000106034	CPED1	43.0069	1.19981	0.429134	2.79589	0.00517563	0.0406277
ENSG00000106133	NSUN5P2	117.359	-1.15856	0.258203	-4.48701	7.22e-06	0.000178101
ENSG00000106278	PTPRZ1	13.6995	2.08203	0.655815	3.17473	0.00149978	0.0154638
ENSG00000106588	PSMA2	119.31	-1.14898	0.227796	-5.04389	4.56e-07	1.64e-05
ENSG00000106688	SLC1A1	134.041	1.94567	0.249878	7.78649	6.89e-15	1.99e-12
ENSG00000106692	FKTN	434.022	1.43311	0.244202	5.86856	4.4e-09	2.87e-07
ENSG00000106772	PRUNE2	241.546	1.4354	0.349366	4.10859	3.98e-05	0.000759192
ENSG00000107014	RLN2	31.4077	1.94223	0.408433	4.75531	1.98e-06	5.8e-05
ENSG00000107105	ELAVL2	266.274	1.1182	0.198228	5.64098	1.69e-08	9.4e-07
ENSG00000107147	KCNT1	200.844	-1.30338	0.295101	-4.41674	1e-05	0.000235028
ENSG00000107317	PTGDS	35.0342	-2.09445	0.445394	-4.70247	2.57e-06	7.32e-05
ENSG00000107796	ACTA2	44.3472	2.35793	0.371585	6.3456	2.22e-10	2.07e-08
ENSG00000107984	DKK1	125.305	1.64412	0.32979	4.98537	6.18e-07	2.12e-05
ENSG00000108465	CDK5RAP3	578.899	-1.06166	0.133107	-7.97599	1.51e-15	4.83e-13
ENSG00000108551	RASD1	257.674	1.3584	0.37124	3.6591	0.0002531	0.00362343
ENSG00000108576	SLC6A4	38.7968	2.46794	0.463844	5.32062	1.03e-07	4.46e-06
ENSG00000108733	PEX12	56.9715	1.44526	0.42761	3.37985	0.000725256	0.00859264
ENSG00000108932	SLC16A6	32.5582	1.55615	0.401719	3.87374	0.00010718	0.00175798
ENSG00000108947	EFNB3	362.059	1.2614	0.218776	5.76572	8.13e-09	4.99e-07
ENSG00000109083	IFT20	1392.13	-1.08181	0.247884	-4.36418	1.28e-05	0.000292082
ENSG00000109255	NMU	246.381	1.27835	0.181112	7.05831	1.69e-12	2.77e-10
ENSG00000109452	INPP4B	90.103	1.91938	0.289353	6.63336	3.28e-11	3.74e-09
ENSG00000109686	SH3D19	433.387	1.48968	0.271884	5.47911	4.27e-08	2.08e-06
ENSG00000109705	NKX3-2	250.646	1.05099	0.238673	4.40346	1.07e-05	0.000248631
ENSG00000109794	FAM149A	50.4001	1.34469	0.412666	3.25855	0.00111982	0.0122197
ENSG00000109854	HTATIP2	393.808	1.02097	0.155429	6.56873	5.07e-11	5.55e-09
ENSG00000110002	VWA5A	55.3589	1.22667	0.355538	3.45018	0.000560221	0.00690691
ENSG00000110025	SNX15	49.1813	-1.06093	0.315171	-3.36622	0.000762055	0.00892865
ENSG00000110436	SLC1A2	17.46	1.4724	0.530229	2.77692	0.00548766	0.0424835
ENSG00000110446	SLC15A3	11.5715	2.38522	0.773705	3.08285	0.00205027	0.0198416
ENSG00000110848	CD69	8.01778	3.48618	1.08286	3.21941	0.00128453	0.0136511
ENSG00000110900	TSPAN11	38.8199	1.58909	0.3731	4.25914	2.05e-05	0.000438837
ENSG00000111058	ACSS3	171.175	2.27396	0.415284	5.47567	4.36e-08	2.1e-06
ENSG00000111145	ELK3	574.542	1.17698	0.148995	7.89945	2.8e-15	8.5e-13
ENSG00000111186	WNT5B	233.02	1.10655	0.190165	5.8189	5.92e-09	3.8e-07
ENSG00000111254	AKAP3	44.11	1.36192	0.479258	2.84172	0.00448702	0.0363874
ENSG00000111261	MANSC1	200.503	1.31736	0.225671	5.83752	5.3e-09	3.42e-07
ENSG00000111331	OAS3	114.547	5.02701	0.497204	10.1106	4.96e-24	4.96e-21
ENSG00000111335	OAS2	37.3232	3.34287	0.632147	5.28811	1.24e-07	5.2e-06
ENSG00000111816	FRK	60.173	2.54949	0.392098	6.50217	7.92e-11	8.31e-09
ENSG00000111834	RSPH4A	32.9662	1.86871	0.638402	2.92716	0.0034207	0.0295726
ENSG00000111879	FAM184A	504.089	1.27457	0.226672	5.62297	1.88e-08	1.03e-06
ENSG00000111886	GABRR2	38.5005	-1.18921	0.345896	-3.43806	0.000585892	0.00718513
ENSG00000111907	TPD52L1	277.956	1.18816	0.189971	6.25439	3.99e-10	3.48e-08
ENSG00000111912	NCOA7	1557.95	1.21379	0.16672	7.28046	3.33e-13	6.52e-11
ENSG00000111962	UST	520.798	1.03619	0.151342	6.84667	7.56e-12	9.96e-10
ENSG00000112149	CD83	365.539	1.05593	0.331321	3.18702	0.00143747	0.0149741
ENSG00000112175	BMP5	46.0256	1.66745	0.34794	4.79234	1.65e-06	4.96e-05
ENSG00000112186	CAP2	364.115	1.03249	0.169954	6.07515	1.24e-09	9.34e-08
ENSG00000112414	ADGRG6	308.907	2.05752	0.222466	9.24869	2.27e-20	1.56e-17
ENSG00000112706	IMPG1	30.0733	-1.21081	0.386849	-3.12992	0.00174854	0.0175569
ENSG00000112769	LAMA4	343.427	1.38298	0.187528	7.37476	1.65e-13	3.43e-11
ENSG00000113083	LOX	235.314	1.01757	0.189966	5.35661	8.48e-08	3.76e-06
ENSG00000113140	SPARC	651.499	2.50569	0.167501	14.9593	1.36e-50	1e-46
ENSG00000113319	RASGRF2	259.18	1.23529	0.171989	7.18239	6.85e-13	1.21e-10
ENSG00000113327	GABRG2	2.61581	4.78254	1.72083	2.77921	0.00544911	0.0422912
ENSG00000113396	SLC27A6	60.0462	2.03231	0.309734	6.56148	5.33e-11	5.79e-09
ENSG00000113532	ST8SIA4	77.7854	2.5135	0.368074	6.82878	8.56e-12	1.11e-09
ENSG00000113790	EHHADH	116.906	1.54246	0.306403	5.03408	4.8e-07	1.71e-05
ENSG00000114115	RBP1	189.041	1.01253	0.19548	5.17969	2.22e-07	8.72e-06
ENSG00000114166	KAT2B	710.97	1.17267	0.134006	8.75084	2.12e-18	1.09e-15
ENSG00000114200	BCHE	364.159	2.13003	0.336465	6.3306	2.44e-10	2.24e-08
ENSG00000114279	FGF12	19.7588	2.24036	0.556947	4.02258	5.76e-05	0.00104538
ENSG00000114638	UPK1B	2.77408	4.86782	1.70004	2.86336	0.00419173	0.0344836
ENSG00000114698	PLSCR4	119.811	1.02195	0.22278	4.58724	4.49e-06	0.000118058
ENSG00000115009	CCL20	14.6256	2.92947	0.916691	3.1957	0.00139494	0.0145832
ENSG00000115138	POMC	4.11952	4.40917	1.56229	2.82225	0.00476873	0.0381457
ENSG00000115232	ITGA4	231.396	1.54917	0.200592	7.72301	1.14e-14	3.09e-12
ENSG00000115252	PDE1A	36.3535	2.95747	0.504663	5.86029	4.62e-09	3e-07
ENSG00000115267	IFIH1	974.133	1.45465	0.143666	10.1252	4.27e-24	4.39e-21
ENSG00000115286	NDUFS7	392.266	-1.186	0.286312	-4.14234	3.44e-05	0.000673655
ENSG00000115339	GALNT3	82.7366	2.68829	0.341074	7.88184	3.23e-15	9.64e-13
ENSG00000115361	ACADL	60.8181	1.69581	0.368788	4.59833	4.26e-06	0.000112909
ENSG00000115363	EVA1A	73.0255	1.1513	0.322655	3.56821	0.000359432	0.00479536
ENSG00000115380	EFEMP1	84.3292	1.57182	0.265349	5.92361	3.15e-09	2.14e-07
ENSG00000115414	FN1	3197.37	1.16318	0.107628	10.8075	3.17e-27	5.6e-24
ENSG00000115415	STAT1	2231.58	1.22407	0.141534	8.64857	5.21e-18	2.48e-15
ENSG00000115423	DNAH6	171.705	1.52643	0.294454	5.18393	2.17e-07	8.55e-06
ENSG00000115616	SLC9A2	33.8222	1.99566	0.573556	3.47946	0.000502434	0.00633146
ENSG00000115738	ID2	5355.79	1.73348	0.208859	8.29973	1.04e-16	4.16e-14
ENSG00000115896	PLCL1	155.311	1.44216	0.227326	6.34401	2.24e-10	2.08e-08
ENSG00000116106	EPHA4	689.074	1.2133	0.210195	5.77224	7.82e-09	4.84e-07
ENSG00000116194	ANGPTL1	21.5022	1.54316	0.474851	3.24978	0.00115495	0.0125329
ENSG00000116663	FBXO6	107.169	-1.16887	0.249421	-4.68633	2.78e-06	7.86e-05
ENSG00000116678	LEPR	603.289	1.29797	0.15916	8.1551	3.49e-16	1.32e-13
ENSG00000116711	PLA2G4A	279.338	2.19771	0.320855	6.84955	7.41e-12	9.8e-10
ENSG00000116774	OLFML3	31.3691	1.58943	0.541364	2.93596	0.00332514	0.0288977
ENSG00000116785	CFHR3	21.1088	3.48201	0.631618	5.51284	3.53e-08	1.76e-06
ENSG00000116791	CRYZ	602.508	1.50756	0.202451	7.44657	9.58e-14	2.06e-11
ENSG00000116883	AL591845.1	121.24	-1.04714	0.2586	-4.04929	5.14e-05	0.000947734
ENSG00000117069	ST6GALNAC5	46.1022	1.34374	0.369034	3.64124	0.000271329	0.00380786
ENSG00000117114	ADGRL2	1807.55	1.16905	0.12228	9.56044	1.17e-21	9.24e-19
ENSG00000117152	RGS4	34.4536	2.57397	0.43412	5.92917	3.04e-09	2.07e-07
ENSG00000117226	GBP3	14.737	2.27686	0.671783	3.38928	0.000700772	0.00834189
ENSG00000117228	GBP1	116.285	1.59568	0.264399	6.03512	1.59e-09	1.16e-07
ENSG00000117322	CR2	62.0444	1.23213	0.308462	3.99442	6.49e-05	0.00115089
ENSG00000117586	TNFSF4	39.9633	1.34942	0.376879	3.58052	0.000342911	0.0046115
ENSG00000117600	PLPPR4	26.8815	3.16707	0.646757	4.89685	9.74e-07	3.17e-05
ENSG00000118231	CRYGD	54.7599	3.78707	0.647911	5.84505	5.06e-09	3.28e-07
ENSG00000118308	LRMP	10.528	2.0398	0.709398	2.8754	0.00403518	0.0334333
ENSG00000118507	AKAP7	161.954	1.04444	0.196412	5.31757	1.05e-07	4.53e-06
ENSG00000118508	RAB32	188.68	10.9611	1.63121	6.71958	1.82e-11	2.2e-09
ENSG00000118515	SGK1	1370.34	1.76609	0.566536	3.11735	0.00182482	0.0181337
ENSG00000118523	CCN2	617.08	1.99215	0.54623	3.64709	0.000265226	0.00374777
ENSG00000118596	SLC16A7	127.537	1.28122	0.248347	5.15899	2.48e-07	9.6e-06
ENSG00000118777	ABCG2	91.5909	1.02418	0.240015	4.26715	1.98e-05	0.000426059
ENSG00000118855	MFSD1	423.826	1.0953	0.344331	3.18094	0.00146799	0.0151987
ENSG00000118939	UCHL3	62.3407	-1.07922	0.346784	-3.11208	0.00185772	0.0183866
ENSG00000118946	PCDH17	161.763	1.42118	0.295475	4.80981	1.51e-06	4.61e-05
ENSG00000118971	CCND2	6815.16	-1.11356	0.167521	-6.64729	2.99e-11	3.44e-09
ENSG00000119574	ZBTB45	157.282	1.2798	0.274806	4.65711	3.21e-06	8.83e-05
ENSG00000119725	ZNF410	85.259	-1.07885	0.26895	-4.01136	6.04e-05	0.00108543
ENSG00000119917	IFIT3	4650.26	1.83383	0.277063	6.61883	3.62e-11	4.1e-09
ENSG00000119922	IFIT2	6372.94	1.59185	0.2893	5.50241	3.75e-08	1.85e-06
ENSG00000120278	PLEKHG1	316.388	1.26794	0.226451	5.59917	2.15e-08	1.16e-06
ENSG00000120594	PLXDC2	187.249	2.3159	0.391143	5.92086	3.2e-09	2.17e-07
ENSG00000120675	DNAJC15	15.1921	2.08308	0.656892	3.17111	0.00151857	0.0156314
ENSG00000120690	ELF1	832.944	1.11509	0.153492	7.26482	3.74e-13	7.1e-11
ENSG00000120738	EGR1	6979.86	4.76958	0.150583	31.6741	3.53e-220	6.54e-216
ENSG00000120907	ADRA1A	34.2401	-1.60327	0.421111	-3.80724	0.000140527	0.0022147
ENSG00000120925	RNF170	236.499	1.24959	0.390486	3.20009	0.00137387	0.0143939
ENSG00000121207	LRAT	25.1296	7.0771	1.32209	5.35296	8.65e-08	3.82e-06
ENSG00000121413	ZSCAN18	97.1107	1.91682	0.448638	4.27254	1.93e-05	0.000418322
ENSG00000121716	PILRB	309.826	-1.04988	0.189999	-5.52572	3.28e-08	1.67e-06
ENSG00000121871	SLITRK3	181.459	1.84394	0.209022	8.82176	1.13e-18	6.14e-16
ENSG00000122420	PTGFR	84.7769	2.36485	0.454884	5.19881	2.01e-07	7.99e-06
ENSG00000122861	PLAU	129.724	1.26885	0.281804	4.5026	6.71e-06	0.00016719
ENSG00000122862	SRGN	6.00642	4.0036	1.41711	2.82519	0.0047252	0.0378548
ENSG00000122870	BICC1	172.562	1.51096	0.268586	5.62563	1.85e-08	1.02e-06
ENSG00000122877	EGR2	142.475	3.20988	0.330073	9.72476	2.36e-22	2.04e-19
ENSG00000123096	SSPN	25.2206	1.45429	0.448995	3.239	0.0011995	0.0129179
ENSG00000123496	IL13RA2	33.6347	1.17532	0.374354	3.13961	0.00169176	0.0171051
ENSG00000123609	NMI	48.5723	1.43996	0.462063	3.11637	0.0018309	0.0181696
ENSG00000123612	ACVR1C	96.7022	1.54637	0.322637	4.79292	1.64e-06	4.95e-05
ENSG00000124098	FAM210B	740.802	1.0473	0.189723	5.52016	3.39e-08	1.71e-06
ENSG00000124107	SLPI	41.0072	-1.28738	0.393735	-3.26966	0.00107678	0.0118092
ENSG00000124253	PCK1	83.0486	1.0855	0.393733	2.75695	0.00583429	0.0443694
ENSG00000124429	POF1B	15.3768	2.68039	0.807482	3.31945	0.000901962	0.0102119
ENSG00000124614	RPS10	340.932	-1.12263	0.176046	-6.37689	1.81e-10	1.71e-08
ENSG00000124749	COL21A1	8.95482	4.07252	1.1994	3.39547	0.000685116	0.00817593
ENSG00000124762	CDKN1A	5499.36	1.10027	0.232691	4.72846	2.26e-06	6.53e-05
ENSG00000125122	LRRC29	46.0406	1.1595	0.392912	2.95105	0.00316697	0.0278405
ENSG00000125355	TMEM255A	393.506	1.65945	0.159534	10.4019	2.43e-25	2.9e-22
ENSG00000125384	PTGER2	60.6996	1.41031	0.327167	4.31066	1.63e-05	0.000358179
ENSG00000125533	BHLHE23	2.96716	4.96297	1.69087	2.93516	0.00333377	0.0289495
ENSG00000125637	PSD4	92.6352	1.37456	0.492944	2.78847	0.0052958	0.0413439
ENSG00000125740	FOSB	3426.59	4.69421	0.194129	24.1808	3.54e-129	4.37e-125
ENSG00000125931	CITED1	36.6728	1.36796	0.413807	3.30579	0.000947087	0.0106123
ENSG00000125968	ID1	1354.67	1.90703	0.148985	12.8001	1.64e-37	5.05e-34
ENSG00000126709	IFI6	2375.67	1.87238	0.136495	13.7175	7.98e-43	3.28e-39
ENSG00000126950	TMEM35A	14.7433	2.39622	0.674483	3.55268	0.000381322	0.0050402
ENSG00000127329	PTPRB	26.654	1.49194	0.479971	3.10841	0.00188099	0.0185475
ENSG00000127920	GNG11	62.4256	2.3606	0.325841	7.24464	4.34e-13	7.99e-11
ENSG00000128039	SRD5A3	101.033	1.04547	0.342959	3.04838	0.00230081	0.0217158
ENSG00000128284	APOL3	14.7064	2.01926	0.745305	2.70931	0.00674231	0.0496142
ENSG00000128342	LIF	209.663	1.0332	0.278024	3.71623	0.000202218	0.00299934
ENSG00000128655	PDE11A	38.318	1.30693	0.377351	3.46345	0.000533306	0.0066347
ENSG00000128833	MYO5C	350.862	1.01217	0.350194	2.89032	0.00384853	0.0323206
ENSG00000129422	MTUS1	405.803	1.00232	0.190727	5.25527	1.48e-07	6.12e-06
ENSG00000129455	KLK8	69.5815	-1.6636	0.389432	-4.27187	1.94e-05	0.000419182
ENSG00000129535	NRL	61.8842	-1.11372	0.298874	-3.72637	0.000194254	0.00290096
ENSG00000129951	PLPPR3	616.036	1.1535	0.167888	6.87065	6.39e-12	8.74e-10
ENSG00000130021	PUDP	129.839	1.10146	0.328908	3.34884	0.000811512	0.00938345
ENSG00000130203	APOE	1027.85	1.14686	0.170094	6.74248	1.56e-11	1.9e-09
ENSG00000130303	BST2	648.389	1.90051	0.180831	10.5099	7.78e-26	1.11e-22
ENSG00000130513	GDF15	482.668	3.08975	0.353321	8.74489	2.23e-18	1.13e-15
ENSG00000130518	IQCN	43.5153	1.44322	0.440765	3.27435	0.00105904	0.0116491
ENSG00000130844	ZNF331	717.468	1.33943	0.234707	5.70682	1.15e-08	6.83e-07
ENSG00000131016	AKAP12	4055.7	1.02151	0.113692	8.98485	2.59e-19	1.5e-16
ENSG00000131018	SYNE1	724.426	1.21478	0.129056	9.41281	4.83e-21	3.58e-18
ENSG00000131080	EDA2R	275.059	3.24808	0.363015	8.94753	3.64e-19	2.07e-16
ENSG00000131831	RAI2	97.3788	1.06575	0.315976	3.37286	0.000743907	0.00875479
ENSG00000131951	LRRC9	37.3716	1.7527	0.438557	3.99652	6.43e-05	0.00114292
ENSG00000131969	ABHD12B	59.2818	1.11698	0.362195	3.08391	0.00204303	0.0197974
ENSG00000131981	LGALS3	48.5523	1.90533	0.373498	5.10132	3.37e-07	1.25e-05
ENSG00000132031	MATN3	106.014	1.31882	0.237938	5.54271	2.98e-08	1.54e-06
ENSG00000132109	TRIM21	270.591	1.08543	0.192875	5.62766	1.83e-08	1.01e-06
ENSG00000132205	EMILIN2	690.108	1.10783	0.3043	3.6406	0.000272005	0.0038159
ENSG00000132274	TRIM22	31.6661	3.20434	0.493591	6.4919	8.48e-11	8.74e-09
ENSG00000132623	ANKEF1	137.642	1.05664	0.361181	2.92551	0.00343894	0.0296887
ENSG00000132680	KHDC4	12561.3	-1.16576	0.208466	-5.59209	2.24e-08	1.2e-06
ENSG00000133106	EPSTI1	42.7918	2.77992	0.390679	7.11563	1.11e-12	1.88e-10
ENSG00000133107	TRPC4	77.7492	2.04908	0.386886	5.29634	1.18e-07	5.02e-06
ENSG00000133110	POSTN	22.2757	3.78239	0.812247	4.6567	3.21e-06	8.84e-05
ENSG00000133135	RNF128	639.126	1.03963	0.263022	3.95264	7.73e-05	0.00133395
ENSG00000133169	BEX1	102.202	9.11119	1.30535	6.97989	2.95e-12	4.47e-10
ENSG00000133246	PRAM1	35.6868	-1.34379	0.450927	-2.98005	0.00288198	0.0259076
ENSG00000133321	RARRES3	38.2467	2.52042	0.519207	4.85436	1.21e-06	3.82e-05
ENSG00000133636	NTS	36.4887	1.77256	0.525416	3.37363	0.00074185	0.00874448
ENSG00000133710	SPINK5	92.5195	1.57624	0.256735	6.13956	8.27e-10	6.6e-08
ENSG00000134201	GSTM5	48.2167	-1.49606	0.512606	-2.91853	0.00351681	0.030213
ENSG00000134321	RSAD2	565.783	2.74327	0.688636	3.98363	6.79e-05	0.00119413
ENSG00000134326	CMPK2	60.9493	4.02956	0.661947	6.08744	1.15e-09	8.71e-08
ENSG00000134363	FST	47.9517	1.59277	0.342595	4.64915	3.33e-06	9.14e-05
ENSG00000134376	CRB1	10.2572	2.23615	0.799818	2.79583	0.00517665	0.0406277
ENSG00000134532	SOX5	166.083	1.27493	0.224356	5.68261	1.33e-08	7.71e-07
ENSG00000134917	ADAMTS8	43.083	1.45877	0.423844	3.44175	0.000577959	0.00709959
ENSG00000135046	ANXA1	552.093	2.17825	0.253932	8.57807	9.65e-18	4.41e-15
ENSG00000135114	OASL	1785.81	2.99727	0.312651	9.58661	9.1e-22	7.33e-19
ENSG00000135272	MDFIC	636.367	1.05651	0.182075	5.80258	6.53e-09	4.14e-07
ENSG00000135318	NT5E	19.3036	1.58003	0.580154	2.72346	0.00646015	0.047986
ENSG00000135362	PRR5L	117.9	1.06906	0.226413	4.72171	2.34e-06	6.71e-05
ENSG00000135363	LMO2	84.8001	1.11781	0.295102	3.78787	0.000151945	0.00236248
ENSG00000135439	AGAP2	304.21	1.62501	0.192511	8.44115	3.14e-17	1.34e-14
ENSG00000135549	PKIB	114.191	1.39265	0.255799	5.44431	5.2e-08	2.44e-06
ENSG00000135625	EGR4	28.7835	2.15656	0.446183	4.83337	1.34e-06	4.17e-05
ENSG00000135842	FAM129A	198.262	1.00071	0.319457	3.13252	0.0017331	0.0174611
ENSG00000135899	SP110	48.0985	2.83786	0.440617	6.44065	1.19e-10	1.19e-08
ENSG00000135905	DOCK10	14.5944	3.08646	0.823642	3.74733	0.000178729	0.00270733
ENSG00000135951	TSGA10	150.517	1.06983	0.236285	4.5277	5.96e-06	0.000150541
ENSG00000136040	PLXNC1	101.796	1.21474	0.288294	4.21356	2.51e-05	0.000518096
ENSG00000136147	PHF11	14.5011	2.38529	0.646999	3.6867	0.000227183	0.00331127
ENSG00000136158	SPRY2	1001.09	1.22167	0.141119	8.65701	4.84e-18	2.33e-15
ENSG00000136160	EDNRB	20.5165	2.7878	0.575566	4.84358	1.28e-06	4e-05
ENSG00000136167	LCP1	306.749	2.62628	0.373187	7.03744	1.96e-12	3.18e-10
ENSG00000136235	GPNMB	129.046	1.375	0.303917	4.52427	6.06e-06	0.000152664
ENSG00000136274	NACAD	108.43	1.76298	0.374159	4.71184	2.45e-06	7.02e-05
ENSG00000136367	ZFHX2	187.93	1.26123	0.441935	2.85388	0.00431884	0.0353175
ENSG00000136457	CHAD	125.739	-1.17998	0.215694	-5.47064	4.48e-08	2.15e-06
ENSG00000136531	SCN2A	20.462	3.14906	0.751067	4.19278	2.76e-05	0.000561978
ENSG00000136542	GALNT5	33.3062	1.89619	0.462541	4.09951	4.14e-05	0.00078434
ENSG00000136573	BLK	59.4609	-1.04798	0.381959	-2.7437	0.00607505	0.0456936
ENSG00000136826	KLF4	2151.19	1.38987	0.221823	6.26565	3.71e-10	3.26e-08
ENSG00000136883	KIF12	416.894	-1.12432	0.178472	-6.29968	2.98e-10	2.69e-08
ENSG00000136931	NR5A1	35.2573	1.30434	0.377495	3.45525	0.00054979	0.00680777
ENSG00000136960	ENPP2	234.048	1.1818	0.226066	5.22767	1.72e-07	7e-06
ENSG00000136997	MYC	2801.59	1.51316	0.239117	6.32809	2.48e-10	2.28e-08
ENSG00000136999	CCN3	90.1541	2.36723	0.383937	6.16568	7.02e-10	5.71e-08
ENSG00000137038	DMAC1	205.919	1.21131	0.199844	6.06128	1.35e-09	1e-07
ENSG00000137198	GMPR	118.042	1.36597	0.332644	4.10639	4.02e-05	0.000764884
ENSG00000137275	RIPK1	433.061	1.30353	0.358808	3.63295	0.000280203	0.00391017
ENSG00000137331	IER3	354.513	1.24446	0.297024	4.18976	2.79e-05	0.000568505
ENSG00000137440	FGFBP1	17.5521	2.39772	0.60526	3.96147	7.45e-05	0.00128995
ENSG00000137880	GCHFR	28.1953	-1.19515	0.432065	-2.76613	0.00567268	0.0434886
ENSG00000137959	IFI44L	853.841	2.75341	0.153869	17.8945	1.3e-71	1.21e-67
ENSG00000137965	IFI44	1021.05	1.28602	0.121199	10.6108	2.66e-26	3.93e-23
ENSG00000138061	CYP1B1	104.1	1.71668	0.404948	4.23927	2.24e-05	0.000472428
ENSG00000138131	LOXL4	159.451	1.10457	0.362877	3.04391	0.00233523	0.0219655
ENSG00000138134	STAMBPL1	132.978	1.313	0.235427	5.5771	2.45e-08	1.29e-06
ENSG00000138311	ZNF365	24.6807	1.35247	0.446037	3.03218	0.00242791	0.0226385
ENSG00000138411	HECW2	149.694	1.24066	0.245962	5.04413	4.56e-07	1.64e-05
ENSG00000138449	SLC40A1	113.582	1.52081	0.241823	6.28895	3.2e-10	2.85e-08
ENSG00000138587	MNS1	44.4742	1.06259	0.351894	3.01963	0.00253084	0.0233805
ENSG00000138642	HERC6	333.234	1.01322	0.181735	5.57524	2.47e-08	1.3e-06
ENSG00000138650	PCDH10	3226.92	1.27481	0.210817	6.047	1.48e-09	1.08e-07
ENSG00000138669	PRKG2	49.3653	1.41546	0.337856	4.18954	2.8e-05	0.000568505
ENSG00000138675	FGF5	69.6897	1.58018	0.280001	5.64349	1.67e-08	9.31e-07
ENSG00000138722	MMRN1	3.087	5.02255	1.64849	3.04676	0.00231321	0.021805
ENSG00000138744	NAAA	42.6733	1.9548	0.420497	4.64879	3.34e-06	9.15e-05
ENSG00000138772	ANXA3	170.361	1.02234	0.256239	3.9898	6.61e-05	0.00116959
ENSG00000138792	ENPEP	33.1311	1.60359	0.428756	3.7401	0.000183949	0.00277053
ENSG00000138798	EGF	215.525	1.93643	0.204468	9.47058	2.78e-21	2.15e-18
ENSG00000138814	PPP3CA	1172.98	1.02068	0.199511	5.11593	3.12e-07	1.17e-05
ENSG00000138829	FBN2	1636.69	1.13629	0.129443	8.77832	1.66e-18	8.66e-16
ENSG00000139117	CPNE8	395.888	1.20823	0.147592	8.18625	2.69e-16	1.04e-13
ENSG00000139173	TMEM117	119.475	1.13489	0.214088	5.30106	1.15e-07	4.91e-06
ENSG00000139190	VAMP1	741.918	-1.25723	0.12797	-9.8244	8.84e-23	7.79e-20
ENSG00000139193	CD27	23.6513	-1.47982	0.441816	-3.34939	0.000809893	0.00936764
ENSG00000139220	PPFIA2	32.8308	1.41393	0.407714	3.46793	0.000524482	0.00654471
ENSG00000139292	LGR5	72.8438	1.35711	0.332497	4.08156	4.47e-05	0.000836759
ENSG00000139318	DUSP6	34.0543	2.37946	0.538152	4.42154	9.8e-06	0.000230738
ENSG00000139329	LUM	81.2618	2.11628	0.330866	6.39617	1.59e-10	1.53e-08
ENSG00000139597	N4BP2L1	54.7933	1.50836	0.342819	4.39988	1.08e-05	0.00025245
ENSG00000139737	SLAIN1	546.37	1.23646	0.193441	6.39192	1.64e-10	1.57e-08
ENSG00000139767	SRRM4	74.4518	-1.27102	0.334501	-3.79976	0.000144838	0.00226338
ENSG00000139865	TTC6	21.4969	1.56195	0.534473	2.92242	0.00347323	0.029915
ENSG00000139874	SSTR1	9.48414	2.43086	0.84356	2.88167	0.00395575	0.0329521
ENSG00000139914	FITM1	9.93475	-2.22472	0.74299	-2.99428	0.0027509	0.0249527
ENSG00000139915	MDGA2	62.5637	1.66481	0.33181	5.01737	5.24e-07	1.85e-05
ENSG00000139970	RTN1	59.3717	1.5767	0.400387	3.93794	8.22e-05	0.00140458
ENSG00000140092	FBLN5	412.656	1.01403	0.146549	6.91942	4.53e-12	6.49e-10
ENSG00000140254	DUOXA1	20.2486	-1.47157	0.521502	-2.82179	0.00477568	0.0381849
ENSG00000141338	ABCA8	20.9704	2.65686	0.56739	4.6826	2.83e-06	7.98e-05
ENSG00000141434	MEP1B	28.6738	-1.55612	0.449221	-3.46405	0.000532117	0.00663015
ENSG00000142046	TMEM91	133.466	-1.04033	0.205043	-5.07373	3.9e-07	1.43e-05
ENSG00000142089	IFITM3	544.48	1.61223	0.177666	9.0745	1.14e-19	7.05e-17
ENSG00000142273	CBLC	2.95816	-5.06789	1.66099	-3.05113	0.00227984	0.0215619
ENSG00000142609	CFAP74	125.602	-1.09534	0.302988	-3.61513	0.000300203	0.00412859
ENSG00000142700	DMRTA2	3.06502	5.01383	1.62565	3.08419	0.00204104	0.0197885
ENSG00000142871	CCN1	4496.51	1.03133	0.247657	4.16436	3.12e-05	0.000621712
ENSG00000142875	PRKACB	438.57	1.13137	0.266527	4.24486	2.19e-05	0.000462384
ENSG00000143110	C1orf162	110.294	-1.26836	0.228604	-5.54831	2.88e-08	1.5e-06
ENSG00000143184	XCL1	40.2585	1.01933	0.351992	2.8959	0.00378077	0.0319181
ENSG00000143217	NECTIN4	123.897	1.35372	0.327693	4.13105	3.61e-05	0.000699832
ENSG00000143248	RGS5	99.9584	1.15461	0.300947	3.83658	0.00012476	0.00199508
ENSG00000143341	HMCN1	297.407	1.83391	0.225073	8.14806	3.7e-16	1.38e-13
ENSG00000143344	RGL1	259.77	1.24525	0.164844	7.5541	4.22e-14	9.95e-12
ENSG00000143355	LHX9	63.4349	1.55334	0.4087	3.80068	0.000144298	0.00225971
ENSG00000143847	PPFIA4	1348.03	-1.0514	0.129431	-8.12322	4.54e-16	1.65e-13
ENSG00000144278	GALNT13	166.139	2.52789	0.336146	7.52023	5.47e-14	1.26e-11
ENSG00000144339	TMEFF2	27.1285	3.1666	0.600133	5.2765	1.32e-07	5.5e-06
ENSG00000144406	UNC80	11.3068	2.80669	0.927248	3.0269	0.00247073	0.0229626
ENSG00000144455	SUMF1	158.233	1.84945	0.336204	5.50099	3.78e-08	1.87e-06
ENSG00000144488	ESPNL	163.73	1.52333	0.314709	4.84044	1.3e-06	4.06e-05
ENSG00000144642	RBMS3	200.084	1.30258	0.203313	6.40675	1.49e-10	1.45e-08
ENSG00000144648	ACKR2	9.42089	2.51503	0.895069	2.80987	0.00495611	0.0393172
ENSG00000144681	STAC	46.2344	2.08523	0.365258	5.70891	1.14e-08	6.76e-07
ENSG00000144724	PTPRG	763.479	1.29653	0.129973	9.97538	1.95e-23	1.81e-20
ENSG00000144802	NFKBIZ	1031.77	1.92801	0.17586	10.9633	5.74e-28	1.06e-24
ENSG00000144810	COL8A1	34.3136	1.3481	0.406421	3.317	0.00090989	0.0102803
ENSG00000144847	IGSF11	25.7334	1.73287	0.476099	3.63972	0.000272939	0.00382755
ENSG00000144891	AGTR1	103.523	1.06476	0.228584	4.65808	3.19e-06	8.8e-05
ENSG00000145022	TCTA	187.438	1.21169	0.399459	3.03332	0.00241875	0.0225827
ENSG00000145248	SLC10A4	38.7119	1.84563	0.406702	4.53803	5.68e-06	0.00014502
ENSG00000145335	SNCA	300.052	1.05282	0.183897	5.72506	1.03e-08	6.19e-07
ENSG00000145358	DDIT4L	184.526	1.07274	0.280617	3.82279	0.00013195	0.00209199
ENSG00000145431	PDGFC	365.896	1.18515	0.172105	6.8862	5.73e-12	7.92e-10
ENSG00000145632	PLK2	768.348	1.43447	0.288236	4.97673	6.47e-07	2.21e-05
ENSG00000145700	ANKRD31	27.6564	2.43823	0.515991	4.72533	2.3e-06	6.62e-05
ENSG00000145721	LIX1	34.3326	1.5007	0.418894	3.58253	0.000340278	0.00458607
ENSG00000145794	MEGF10	117.955	1.66026	0.296131	5.60649	2.06e-08	1.12e-06
ENSG00000145908	ZNF300	266.247	1.2559	0.161618	7.77082	7.8e-15	2.2e-12
ENSG00000145975	FAM217A	30.6711	-1.32134	0.38454	-3.43615	0.000590049	0.00721699
ENSG00000146070	PLA2G7	30.8923	1.33903	0.400763	3.3412	0.00083416	0.00958546
ENSG00000146250	PRSS35	78.04	1.66895	0.335014	4.98175	6.3e-07	2.16e-05
ENSG00000146352	CLVS2	193.19	2.67594	0.402253	6.65238	2.88e-11	3.34e-09
ENSG00000146463	ZMYM4	1498.83	1.26005	0.163579	7.70302	1.33e-14	3.49e-12
ENSG00000146648	EGFR	429.265	1.28943	0.344656	3.7412	0.000183146	0.00276181
ENSG00000146674	IGFBP3	25.9748	1.96516	0.59267	3.31577	0.000913917	0.0103163
ENSG00000146856	AGBL3	404.989	-1.06225	0.146601	-7.24586	4.3e-13	7.96e-11
ENSG00000147041	SYTL5	397.478	1.24367	0.170554	7.29198	3.05e-13	6.02e-11
ENSG00000147246	HTR2C	15.9361	2.84822	0.717456	3.96988	7.19e-05	0.00125325
ENSG00000147255	IGSF1	324.302	1.00725	0.174473	5.77307	7.78e-09	4.82e-07
ENSG00000147257	GPC3	470.958	1.57714	0.146456	10.7687	4.84e-27	8.14e-24
ENSG00000147408	CSGALNACT1	38.0218	1.20007	0.383214	3.13158	0.00173866	0.0174905
ENSG00000147437	GNRH1	110.758	-1.18735	0.350285	-3.38968	0.00069975	0.0083331
ENSG00000147655	RSPO2	21.1552	2.0051	0.504986	3.9706	7.17e-05	0.00125069
ENSG00000147676	MAL2	101.049	1.55378	0.237434	6.54404	5.99e-11	6.41e-09
ENSG00000148541	FAM13C	33.8776	1.13684	0.40169	2.83013	0.00465293	0.037389
ENSG00000148655	LRMDA	12.558	3.29977	0.821535	4.01659	5.9e-05	0.00106517
ENSG00000148798	INA	141.869	5.65236	0.976469	5.78857	7.1e-09	4.43e-07
ENSG00000148926	ADM	1676.05	1.11982	0.264613	4.23191	2.32e-05	0.00048512
ENSG00000148942	SLC5A12	47.4228	2.03402	0.426592	4.76806	1.86e-06	5.5e-05
ENSG00000149090	PAMR1	257.352	1.27609	0.177216	7.20078	5.99e-13	1.06e-10
ENSG00000149257	SERPINH1	1172.05	1.00859	0.236873	4.25792	2.06e-05	0.000440324
ENSG00000149573	MPZL2	27.7693	1.88667	0.46931	4.02009	5.82e-05	0.00105383
ENSG00000149925	ALDOA	155.603	-1.0176	0.289737	-3.51214	0.000444517	0.00571636
ENSG00000149926	FAM57B	209.569	-1.06826	0.199514	-5.35432	8.59e-08	3.8e-06
ENSG00000149948	HMGA2	803.174	1.15419	0.190454	6.06018	1.36e-09	1.01e-07
ENSG00000150051	MKX	55.2975	3.97429	0.58171	6.83209	8.37e-12	1.09e-09
ENSG00000150456	EEF1AKMT1	50.6083	1.01941	0.358145	2.84637	0.0044221	0.0359789
ENSG00000150471	ADGRL3	182.449	1.78982	0.230392	7.7686	7.94e-15	2.23e-12
ENSG00000150551	LYPD1	43.1126	1.6018	0.507707	3.15498	0.00160512	0.0163902
ENSG00000150625	GPM6A	125.193	2.05799	0.332377	6.19173	5.95e-10	4.94e-08
ENSG00000150630	VEGFC	143.469	1.89545	0.292294	6.48475	8.89e-11	9.09e-09
ENSG00000150687	PRSS23	1601.28	1.34941	0.140362	9.61378	6.99e-22	5.76e-19
ENSG00000150722	PPP1R1C	82.2148	1.41123	0.303407	4.65127	3.3e-06	9.05e-05
ENSG00000150756	ATPSCKMT	129.576	1.24761	0.288831	4.3195	1.56e-05	0.000347022
ENSG00000150782	IL18	20.577	1.68924	0.495988	3.40581	0.000659688	0.00792225
ENSG00000151090	THRB	267.605	1.50563	0.239612	6.28362	3.31e-10	2.92e-08
ENSG00000151366	NDUFC2	83.3092	1.22351	0.42287	2.89335	0.00381155	0.0320755
ENSG00000151466	SCLT1	438.523	1.21074	0.146636	8.25676	1.5e-16	5.84e-14
ENSG00000151490	PTPRO	46.2081	1.1628	0.325405	3.5734	0.000352369	0.00471472
ENSG00000151572	ANO4	82.9967	1.02943	0.316059	3.25707	0.00112568	0.0122692
ENSG00000151617	EDNRA	105.622	1.43099	0.363639	3.9352	8.31e-05	0.00141877
ENSG00000151623	NR3C2	273.686	1.20303	0.182165	6.60408	4e-11	4.46e-09
ENSG00000151702	FLI1	164.607	1.08513	0.251908	4.30765	1.65e-05	0.000362446
ENSG00000151773	CCDC122	105.387	1.32106	0.373272	3.53914	0.000401427	0.00526087
ENSG00000151790	TDO2	22.115	2.70402	0.586751	4.60845	4.06e-06	0.000108324
ENSG00000152092	ASTN1	85.3342	1.59733	0.328951	4.85584	1.2e-06	3.8e-05
ENSG00000152208	GRID2	14.2741	1.80238	0.590869	3.05039	0.00228547	0.021604
ENSG00000152315	KCNK13	30.8193	1.44336	0.469954	3.07128	0.00213144	0.020472
ENSG00000152348	ATG10	111.761	1.27672	0.361718	3.52961	0.000416174	0.00541011
ENSG00000152580	IGSF10	33.598	1.48161	0.468378	3.16327	0.00156008	0.0159788
ENSG00000152689	RASGRP3	65.405	1.43025	0.333381	4.29014	1.79e-05	0.000390154
ENSG00000152778	IFIT5	507.284	1.12756	0.164876	6.83885	7.98e-12	1.05e-09
ENSG00000152779	SLC16A12	36.9147	1.92889	0.504816	3.82097	0.000132925	0.00210655
ENSG00000152784	PRDM8	149.946	1.33892	0.208988	6.40667	1.49e-10	1.45e-08
ENSG00000152785	BMP3	23.9669	2.61272	0.589883	4.42921	9.46e-06	0.000224251
ENSG00000152804	HHEX	119.325	3.07521	0.469601	6.54857	5.81e-11	6.24e-09
ENSG00000152822	GRM1	5.50206	3.27792	1.19261	2.74852	0.00598643	0.0451923
ENSG00000152926	ZNF117	160.147	1.10418	0.297225	3.71496	0.000203234	0.00301321
ENSG00000153071	DAB2	212.017	1.02071	0.211089	4.83546	1.33e-06	4.14e-05
ENSG00000153253	SCN3A	28.8181	1.28696	0.438203	2.93691	0.00331504	0.0288342
ENSG00000153443	UBALD1	4847.95	-1.10578	0.18295	-6.04417	1.5e-09	1.1e-07
ENSG00000153902	LGI4	145.022	-1.0947	0.264176	-4.14382	3.42e-05	0.000670736
ENSG00000153936	HS2ST1	1037.14	1.12755	0.229494	4.91322	8.96e-07	2.95e-05
ENSG00000153956	CACNA2D1	414.266	1.11694	0.201984	5.52984	3.21e-08	1.64e-06
ENSG00000154153	RETREG1	115.296	1.26693	0.333568	3.79811	0.000145802	0.00227653
ENSG00000154162	CDH12	89.3774	2.17189	0.451963	4.80545	1.54e-06	4.71e-05
ENSG00000154188	ANGPT1	17.4957	2.8148	0.655339	4.29518	1.75e-05	0.000381846
ENSG00000154262	ABCA6	2.62762	4.80119	1.71141	2.80541	0.00502531	0.0397432
ENSG00000154330	PGM5	64.7703	1.38759	0.313922	4.42018	9.86e-06	0.000231906
ENSG00000154485	MMP21	52.9034	-1.7622	0.345086	-5.10656	3.28e-07	1.22e-05
ENSG00000154556	SORBS2	15.2513	3.5616	0.834032	4.27034	1.95e-05	0.00042124
ENSG00000154645	CHODL	19.1925	3.06876	0.7018	4.37269	1.23e-05	0.000282251
ENSG00000154655	L3MBTL4	21.3959	2.24178	0.53601	4.18235	2.89e-05	0.000583257
ENSG00000154783	FGD5	49.9597	1.25559	0.412438	3.04431	0.00233218	0.0219448
ENSG00000154856	APCDD1	75.7309	1.68446	0.33874	4.9727	6.6e-07	2.25e-05
ENSG00000155016	CYP2U1	142.661	1.62847	0.322655	5.04708	4.49e-07	1.62e-05
ENSG00000155269	GPR78	70.7529	-1.11557	0.312913	-3.56512	0.000363691	0.0048452
ENSG00000155729	KCTD18	135.542	1.37834	0.428183	3.21904	0.00128621	0.013665
ENSG00000155816	FMN2	453.987	1.03602	0.147531	7.02234	2.18e-12	3.47e-10
ENSG00000155849	ELMO1	111.429	1.08142	0.284089	3.80661	0.000140887	0.0022185
ENSG00000156096	UGT2B4	3.94704	5.37659	1.65812	3.24257	0.00118455	0.0127912
ENSG00000156140	ADAMTS3	130.064	1.10778	0.40478	2.73676	0.00620479	0.0464431
ENSG00000156218	ADAMTSL3	45.5678	1.1359	0.346297	3.28014	0.00103757	0.011447
ENSG00000156466	GDF6	116.518	1.17468	0.324878	3.61576	0.000299464	0.00411997
ENSG00000156500	FAM122C	218.781	2.51375	0.414772	6.06057	1.36e-09	1.01e-07
ENSG00000156535	CD109	224.117	1.46234	0.204926	7.13596	9.61e-13	1.64e-10
ENSG00000157514	TSC22D3	7698.57	1.18576	0.283189	4.18715	2.82e-05	0.000573874
ENSG00000158125	XDH	8.72157	4.5836	1.25263	3.65919	0.000253016	0.00362343
ENSG00000158270	COLEC12	614.348	1.01772	0.144156	7.05984	1.67e-12	2.76e-10
ENSG00000158528	PPP1R9A	238.595	1.2637	0.235051	5.37628	7.6e-08	3.42e-06
ENSG00000158578	ALAS2	35.5737	-1.12927	0.376846	-2.99664	0.00272974	0.0247852
ENSG00000158887	MPZ	290.341	-1.24295	0.39948	-3.11143	0.00186181	0.0184123
ENSG00000159164	SV2A	281.705	6.27825	0.783368	8.01443	1.11e-15	3.63e-13
ENSG00000159388	BTG2	3445.07	1.42237	0.139902	10.1669	2.79e-24	3.03e-21
ENSG00000159648	TEPP	118.414	-1.06845	0.29978	-3.56413	0.000365071	0.0048566
ENSG00000159792	PSKH1	316.142	1.15138	0.373954	3.07894	0.00207739	0.0200622
ENSG00000160201	U2AF1	579.368	-1.52738	0.218241	-6.99859	2.59e-12	4.02e-10
ENSG00000160229	ZNF66	10.8013	2.43782	0.808709	3.01445	0.00257442	0.0237121
ENSG00000160318	CLDND2	49.0953	-1.06439	0.329294	-3.23235	0.00122774	0.0131723
ENSG00000160321	ZNF208	8.41346	6.48016	1.43369	4.51991	6.19e-06	0.000155344
ENSG00000160336	ZNF761	142.739	1.20182	0.274688	4.37521	1.21e-05	0.00027954
ENSG00000160408	ST6GALNAC6	100.542	-1.34436	0.243063	-5.53092	3.19e-08	1.63e-06
ENSG00000160838	LRRC71	69.9253	-1.28226	0.443941	-2.88835	0.00387263	0.0324275
ENSG00000160888	IER2	2300.27	1.00234	0.133446	7.51119	5.86e-14	1.33e-11
ENSG00000161298	ZNF382	115.075	1.76763	0.245368	7.204	5.85e-13	1.05e-10
ENSG00000161958	FGF11	79.7544	-1.5185	0.286268	-5.30448	1.13e-07	4.83e-06
ENSG00000161960	EIF4A1	699.028	-1.05564	0.14976	-7.04889	1.8e-12	2.94e-10
ENSG00000162032	SPSB3	66.7053	-1.55895	0.312643	-4.98635	6.15e-07	2.12e-05
ENSG00000162148	PPP1R32	271.486	-1.20157	0.258061	-4.65616	3.22e-06	8.86e-05
ENSG00000162300	ZFPL1	187.571	-1.04088	0.324041	-3.2122	0.00131724	0.0139227
ENSG00000162444	RBP7	3.60486	5.24498	1.60566	3.26656	0.00108861	0.0119319
ENSG00000162496	DHRS3	192.343	1.0894	0.211083	5.161	2.46e-07	9.52e-06
ENSG00000162600	OMA1	174.32	1.02684	0.334085	3.0736	0.00211493	0.0203451
ENSG00000162614	NEXN	165.448	1.00247	0.193785	5.17309	2.3e-07	9.01e-06
ENSG00000162623	TYW3	495.348	1.49963	0.148719	10.0836	6.53e-24	6.36e-21
ENSG00000162624	LHX8	278.333	1.45176	0.247262	5.87135	4.32e-09	2.83e-07
ENSG00000162631	NTNG1	41.7357	3.40322	0.492979	6.90338	5.08e-12	7.15e-10
ENSG00000162654	GBP4	7.03163	3.71614	1.18793	3.12826	0.00175844	0.0176253
ENSG00000162670	BRINP3	36.9098	4.10846	0.72638	5.65607	1.55e-08	8.76e-07
ENSG00000162687	KCNT2	77.39	5.32649	0.668159	7.97189	1.56e-15	4.91e-13
ENSG00000162733	DDR2	1023.69	3.07893	0.56625	5.4374	5.41e-08	2.52e-06
ENSG00000162745	OLFML2B	118.181	1.34194	0.233949	5.73604	9.69e-09	5.86e-07
ENSG00000162782	TDRD5	9.79836	3.39254	0.889032	3.81599	0.000135639	0.00214314
ENSG00000162975	KCNF1	21.7993	1.23898	0.45306	2.73469	0.00624383	0.0466881
ENSG00000162981	FAM84A	24.6871	1.50679	0.473915	3.17946	0.0014755	0.0152517
ENSG00000162989	KCNJ3	18.5833	2.42468	0.655803	3.69728	0.000217924	0.00319265
ENSG00000163071	SPATA18	235.593	1.54323	0.18418	8.37894	5.34e-17	2.17e-14
ENSG00000163075	CFAP221	46.424	1.10964	0.318746	3.48128	0.000499027	0.00629923
ENSG00000163082	SGPP2	269.52	1.13911	0.177714	6.40981	1.46e-10	1.42e-08
ENSG00000163131	CTSS	70.5625	1.40001	0.321629	4.35287	1.34e-05	0.000304746
ENSG00000163352	LENEP	4.98574	3.78399	1.34138	2.82096	0.00478795	0.0382212
ENSG00000163395	IGFN1	191.991	-1.0445	0.321006	-3.25383	0.00113862	0.0123811
ENSG00000163421	PROK2	28.7114	1.46031	0.430109	3.3952	0.000685788	0.00817982
ENSG00000163453	IGFBP7	68.5623	1.4796	0.379634	3.89745	9.72e-05	0.00161306
ENSG00000163508	EOMES	52.938	1.03868	0.3054	3.40103	0.000671318	0.00803845
ENSG00000163513	TGFBR2	374.858	1.15918	0.160767	7.21034	5.58e-13	1e-10
ENSG00000163565	IFI16	174.905	2.15343	0.452505	4.75892	1.95e-06	5.72e-05
ENSG00000163568	AIM2	6.30761	3.03128	1.02682	2.95212	0.00315604	0.0277707
ENSG00000163638	ADAMTS9	142.763	1.72809	0.250654	6.89429	5.41e-12	7.59e-10
ENSG00000163661	PTX3	272.836	1.42462	0.231654	6.14979	7.76e-10	6.25e-08
ENSG00000163694	RBM47	161.187	1.06354	0.289919	3.66838	0.000244088	0.00351889
ENSG00000163710	PCOLCE2	324.379	1.00761	0.162235	6.21081	5.27e-10	4.44e-08
ENSG00000163735	CXCL5	7.56814	2.95353	1.06587	2.771	0.00558851	0.0430931
ENSG00000163840	DTX3L	19.3144	4.40956	0.952487	4.62952	3.67e-06	9.93e-05
ENSG00000163946	TASOR	1856.36	1.14831	0.186344	6.16229	7.17e-10	5.81e-08
ENSG00000164039	BDH2	317.691	1.04313	0.155242	6.71941	1.82e-11	2.2e-09
ENSG00000164100	NDST3	2.70907	4.83884	1.70318	2.84106	0.00449639	0.0364395
ENSG00000164116	GUCY1A1	156.483	1.50398	0.270289	5.56433	2.63e-08	1.38e-06
ENSG00000164120	HPGD	42.3653	1.49819	0.409552	3.65813	0.000254066	0.00363585
ENSG00000164128	NPY1R	39.3041	3.35175	0.558035	6.00635	1.9e-09	1.35e-07
ENSG00000164129	NPY5R	5.00737	5.72325	1.59939	3.5784	0.000345706	0.0046397
ENSG00000164176	EDIL3	327.042	1.74293	0.20061	8.68817	3.68e-18	1.79e-15
ENSG00000164308	ERAP2	435.651	1.44038	0.29101	4.94959	7.44e-07	2.5e-05
ENSG00000164342	TLR3	31.7362	1.6666	0.602444	2.7664	0.00566787	0.0434697
ENSG00000164379	FOXQ1	73.0372	1.33748	0.286539	4.66769	3.05e-06	8.48e-05
ENSG00000164440	TXLNB	39.4949	2.46904	0.494576	4.99224	5.97e-07	2.07e-05
ENSG00000164484	TMEM200A	52.1744	2.65402	0.49751	5.33461	9.57e-08	4.16e-06
ENSG00000164604	GPR85	47.8193	2.37356	0.398576	5.95509	2.6e-09	1.8e-07
ENSG00000164619	BMPER	57.6008	2.36491	0.374323	6.31783	2.65e-10	2.42e-08
ENSG00000164690	SHH	6.00759	3.42283	1.13162	3.02471	0.0024887	0.0231069
ENSG00000164749	HNF4G	54.695	2.14084	0.355428	6.02327	1.71e-09	1.24e-07
ENSG00000164794	KCNV1	35.7699	5.06099	0.790998	6.39823	1.57e-10	1.52e-08
ENSG00000164796	CSMD3	16.9759	7.48595	2.08229	3.59506	0.000324316	0.00440784
ENSG00000164877	MICALL2	1206.38	-1.161	0.126497	-9.17808	4.39e-20	2.75e-17
ENSG00000164885	CDK5	301.967	1.00622	0.245412	4.1001	4.13e-05	0.000782732
ENSG00000164946	FREM1	38.5069	2.70829	0.490131	5.52564	3.28e-08	1.67e-06
ENSG00000165025	SYK	306.268	1.74689	0.307899	5.67357	1.4e-08	8.06e-07
ENSG00000165092	ALDH1A1	135.762	2.01758	0.291276	6.92668	4.31e-12	6.23e-10
ENSG00000165102	HGSNAT	571.167	1.24447	0.313501	3.96958	7.2e-05	0.00125425
ENSG00000165124	SVEP1	98.0395	1.37615	0.30299	4.54189	5.58e-06	0.000142699
ENSG00000165182	CXorf58	9.51769	2.60297	0.810812	3.21032	0.00132587	0.0139741
ENSG00000165192	ASB11	175.351	1.92744	0.353444	5.45331	4.94e-08	2.34e-06
ENSG00000165259	HDX	109.573	1.62363	0.236653	6.8608	6.85e-12	9.22e-10
ENSG00000165323	FAT3	291.652	1.83705	0.181153	10.1409	3.64e-24	3.85e-21
ENSG00000165349	SLC7A3	177.918	1.39321	0.271223	5.13677	2.79e-07	1.06e-05
ENSG00000165379	LRFN5	29.5876	8.28754	1.2653	6.54988	5.76e-11	6.22e-09
ENSG00000165449	SLC16A9	88.2308	1.93794	0.338339	5.72781	1.02e-08	6.1e-07
ENSG00000165474	GJB2	109.676	1.5098	0.295027	5.11748	3.1e-07	1.16e-05
ENSG00000165494	PCF11	3142.56	-1.00272	0.0963175	-10.4106	2.22e-25	2.74e-22
ENSG00000165507	DEPP1	1924.31	1.10964	0.255578	4.34168	1.41e-05	0.000318084
ENSG00000165591	FAAH2	54.7808	1.84743	0.334793	5.51814	3.43e-08	1.72e-06
ENSG00000165621	OXGR1	14.919	1.67215	0.584808	2.85931	0.00424559	0.0348802
ENSG00000165655	ZNF503	2813.23	1.07615	0.177855	6.05072	1.44e-09	1.06e-07
ENSG00000165675	ENOX2	559.47	1.16012	0.258794	4.48277	7.37e-06	0.000180599
ENSG00000165730	STOX1	145.888	1.08648	0.361869	3.0024	0.00267859	0.0244466
ENSG00000165895	ARHGAP42	317.661	1.33114	0.172522	7.71578	1.2e-14	3.18e-12
ENSG00000166145	SPINT1	35.0877	2.27775	0.673833	3.38029	0.000724087	0.00858153
ENSG00000166189	HPS6	195.298	1.80795	0.442886	4.0822	4.46e-05	0.000835285
ENSG00000166415	WDR72	46.4629	2.60543	0.471994	5.52006	3.39e-08	1.71e-06
ENSG00000166432	ZMAT1	53.4097	1.73355	0.558508	3.1039	0.0019099	0.0187477
ENSG00000166510	CCDC68	87.2471	1.27868	0.298819	4.27912	1.88e-05	0.000407102
ENSG00000166676	TVP23A	47.3869	-1.98378	0.386272	-5.1357	2.81e-07	1.07e-05
ENSG00000166856	GPR182	37.4496	-1.61071	0.423165	-3.80633	0.000141044	0.00221907
ENSG00000167194	C16orf92	12.7471	-2.15452	0.763509	-2.82187	0.00477442	0.038183
ENSG00000167232	ZNF91	107.711	3.48198	0.451107	7.71874	1.17e-14	3.13e-12
ENSG00000167476	JSRP1	51.5587	-1.2481	0.347482	-3.59184	0.000328346	0.00445771
ENSG00000167555	ZNF528	14.8113	4.82271	1.06666	4.52131	6.15e-06	0.000154628
ENSG00000167619	TMEM145	491.985	-1.48403	0.179511	-8.26711	1.37e-16	5.41e-14
ENSG00000167676	PLIN4	1090.86	-1.27494	0.14475	-8.80786	1.28e-18	6.75e-16
ENSG00000167733	HSD11B1L	756.741	-1.16511	0.154799	-7.52661	5.21e-14	1.21e-11
ENSG00000167749	KLK4	189.756	-1.34048	0.180328	-7.43356	1.06e-13	2.26e-11
ENSG00000167779	IGFBP6	117.582	1.11059	0.289988	3.82977	0.000128265	0.00204231
ENSG00000168016	TRANK1	64.1336	2.41394	0.345326	6.99031	2.74e-12	4.21e-10
ENSG00000168026	TTC21A	283.969	-1.02736	0.189849	-5.41145	6.25e-08	2.88e-06
ENSG00000168077	SCARA3	209.208	1.31571	0.256296	5.13356	2.84e-07	1.08e-05
ENSG00000168140	VASN	48.3473	-1.27679	0.341868	-3.73475	0.000187903	0.00281747
ENSG00000168143	FAM83B	91.4002	1.09922	0.242615	4.53073	5.88e-06	0.000149028
ENSG00000168267	PTF1A	11.8765	2.38515	0.773639	3.08302	0.00204908	0.0198353
ENSG00000168280	KIF5C	858.274	1.103	0.142777	7.72531	1.12e-14	3.06e-12
ENSG00000168298	HIST1H1E	68.8655	-1.13563	0.363188	-3.12683	0.00176701	0.0176921
ENSG00000168405	CMAHP	41.5366	1.88191	0.430558	4.37086	1.24e-05	0.000284072
ENSG00000168542	COL3A1	215.554	2.04976	0.257599	7.95717	1.76e-15	5.44e-13
ENSG00000168621	GDNF	108.06	2.43171	0.422828	5.75107	8.87e-09	5.42e-07
ENSG00000168671	UGT3A2	104.758	1.33707	0.422496	3.16468	0.00155251	0.0159144
ENSG00000168672	FAM84B	2154.29	1.06376	0.121785	8.73471	2.44e-18	1.21e-15
ENSG00000168702	LRP1B	184.182	1.12288	0.22978	4.88675	1.03e-06	3.31e-05
ENSG00000168743	NPNT	235.165	2.23184	0.275658	8.09641	5.66e-16	1.96e-13
ENSG00000168772	CXXC4	169.209	1.55428	0.212412	7.3173	2.53e-13	5.18e-11
ENSG00000168785	TSPAN5	428.914	1.25551	0.227902	5.50898	3.61e-08	1.8e-06
ENSG00000168843	FSTL5	10.8827	4.95154	1.25572	3.94319	8.04e-05	0.00137612
ENSG00000168874	ATOH8	106.249	1.3797	0.345057	3.99846	6.38e-05	0.00113469
ENSG00000168918	INPP5D	148.429	1.7722	0.31259	5.66939	1.43e-08	8.2e-07
ENSG00000168952	STXBP6	188.052	1.07394	0.230088	4.66755	3.05e-06	8.48e-05
ENSG00000168994	PXDC1	356.01	1.06917	0.151283	7.0673	1.58e-12	2.62e-10
ENSG00000169067	ACTBL2	88.0939	-1.1856	0.356581	-3.3249	0.000884517	0.0100488
ENSG00000169218	RSPO1	19.537	1.39961	0.496854	2.81695	0.00484814	0.0386224
ENSG00000169245	CXCL10	576.656	2.65415	0.287881	9.21963	2.98e-20	1.97e-17
ENSG00000169248	CXCL11	76.6651	3.49507	0.407033	8.58669	8.95e-18	4.14e-15
ENSG00000169255	B3GALNT1	4.38942	4.50679	1.4855	3.03386	0.00241448	0.0225602
ENSG00000169297	NR0B1	11.7341	6.95102	1.54156	4.50908	6.51e-06	0.000162933
ENSG00000169427	KCNK9	34.5876	1.77245	0.463451	3.82446	0.000131058	0.00208142
ENSG00000169429	CXCL8	163.373	3.44398	0.387952	8.87733	6.85e-19	3.79e-16
ENSG00000169432	SCN9A	117.326	1.34317	0.274943	4.88524	1.03e-06	3.33e-05
ENSG00000169594	BNC1	13.2917	6.14964	1.52151	4.04181	5.3e-05	0.00097394
ENSG00000169604	ANTXR1	917.995	1.14997	0.284607	4.04056	5.33e-05	0.000978645
ENSG00000169696	ASPSCR1	1199.27	-1.00859	0.133574	-7.55082	4.33e-14	1.01e-11
ENSG00000169740	ZNF32	102.81	1.33215	0.342255	3.89228	9.93e-05	0.00164339
ENSG00000169885	CALML6	22.7414	-1.20989	0.440814	-2.74467	0.00605723	0.0456261
ENSG00000169914	OTUD3	6555.83	-1.1512	0.210669	-5.46448	4.64e-08	2.21e-06
ENSG00000169933	FRMPD4	4.64416	5.61511	1.48909	3.77084	0.000162697	0.00250234
ENSG00000169955	ZNF747	225.129	1.02609	0.349715	2.93406	0.00334554	0.0290313
ENSG00000170006	TMEM154	11.6496	3.39167	0.83197	4.07667	4.57e-05	0.000854107
ENSG00000170089	AC106795.1	50.3406	-1.00879	0.353697	-2.85213	0.00434277	0.0354739
ENSG00000170122	FOXD4	47.8103	1.3635	0.502591	2.71293	0.00666904	0.0492021
ENSG00000170162	VGLL2	35.7094	2.36096	0.415293	5.68506	1.31e-08	7.62e-07
ENSG00000170345	FOS	6653.04	4.89796	0.154272	31.7488	3.3e-221	1.22e-216
ENSG00000170381	SEMA3E	168.638	1.63816	0.239658	6.8354	8.18e-12	1.07e-09
ENSG00000170382	LRRN2	222.396	1.06348	0.366628	2.9007	0.00372331	0.0315425
ENSG00000170396	ZNF804A	6.29253	4.1398	1.32663	3.12054	0.00180518	0.0179868
ENSG00000170476	MZB1	29.0863	-1.10567	0.39236	-2.81801	0.00483228	0.0385044
ENSG00000170571	EMB	725.906	1.07889	0.241841	4.46116	8.15e-06	0.000197192
ENSG00000170775	GPR37	215.382	1.24568	0.19171	6.49774	8.15e-11	8.51e-09
ENSG00000170837	GPR27	431.803	1.10354	0.169925	6.49427	8.34e-11	8.63e-09
ENSG00000170965	PLAC1	243.569	1.58121	0.229514	6.88937	5.6e-12	7.83e-10
ENSG00000171004	HS6ST2	726.037	1.21797	0.247645	4.91822	8.73e-07	2.88e-05
ENSG00000171097	KYAT1	56.7033	-1.27048	0.414908	-3.06208	0.00219803	0.0209325
ENSG00000171124	FUT3	170.113	-1.31127	0.274975	-4.76869	1.85e-06	5.49e-05
ENSG00000171223	JUNB	4768.29	1.02188	0.0980887	10.418	2.05e-25	2.62e-22
ENSG00000171236	LRG1	37.8597	1.48634	0.46834	3.17364	0.0015054	0.0155174
ENSG00000171243	SOSTDC1	40.1217	2.43019	0.468599	5.18607	2.15e-07	8.47e-06
ENSG00000171502	COL24A1	79.5624	1.10333	0.356447	3.09535	0.00196579	0.0192101
ENSG00000171533	MAP6	68.2615	1.34687	0.348198	3.86812	0.000109677	0.00179258
ENSG00000171855	IFNB1	28.0887	5.33211	0.824486	6.46719	9.98e-11	1.01e-08
ENSG00000172020	GAP43	61.6061	1.14764	0.340772	3.36778	0.000757766	0.00889528
ENSG00000172086	KRCC1	92.7437	2.20689	0.550601	4.00815	6.12e-05	0.00109701
ENSG00000172164	SNTB1	79.6255	1.05828	0.308196	3.43378	0.000595219	0.00727302
ENSG00000172215	CXCR6	59.9152	-1.25857	0.342714	-3.67236	0.000240317	0.00346993
ENSG00000172232	AZU1	22.2382	-1.75579	0.466671	-3.76238	0.000168304	0.00257363
ENSG00000172250	SERHL	47.0753	-2.03857	0.343033	-5.94277	2.8e-09	1.94e-07
ENSG00000172260	NEGR1	4.39306	4.50847	1.50612	2.99344	0.00275856	0.0249978
ENSG00000172318	B3GALT1	18.8296	3.6538	0.762573	4.79141	1.66e-06	4.97e-05
ENSG00000172379	ARNT2	459.963	1.02924	0.198094	5.19569	2.04e-07	8.1e-06
ENSG00000172460	PRSS30P	317.013	-1.45813	0.158481	-9.20066	3.56e-20	2.27e-17
ENSG00000172461	FUT9	16.0863	7.40624	1.34192	5.51913	3.41e-08	1.71e-06
ENSG00000172476	RAB40A	31.8927	3.18655	0.524793	6.07202	1.26e-09	9.49e-08
ENSG00000172572	PDE3A	29.5298	1.57739	0.544374	2.89763	0.00375993	0.0317929
ENSG00000172771	EFCAB12	333.904	-1.13582	0.231922	-4.89743	9.71e-07	3.16e-05
ENSG00000172878	METAP1D	198.733	1.02587	0.258405	3.96999	7.19e-05	0.00125325
ENSG00000172915	NBEA	347.862	1.08247	0.151412	7.14914	8.73e-13	1.51e-10
ENSG00000173114	LRRN3	4.21738	4.44775	1.51499	2.93582	0.00332666	0.0289013
ENSG00000173212	MAB21L3	25.4103	2.42065	0.802069	3.01801	0.00254439	0.0234939
ENSG00000173267	SNCG	280.695	1.17745	0.220545	5.3388	9.36e-08	4.08e-06
ENSG00000173406	DAB1	64.3066	1.14541	0.321869	3.55862	0.000372813	0.00494051
ENSG00000173436	MICOS10	244.643	-1.50384	0.200316	-7.50731	6.04e-14	1.36e-11
ENSG00000173486	FKBP2	17.7286	-1.62332	0.589665	-2.75295	0.00590601	0.0447667
ENSG00000173530	TNFRSF10D	202.001	6.85526	1.04977	6.53024	6.57e-11	6.99e-09
ENSG00000173809	AC008736.1	57.093	1.37886	0.316686	4.35401	1.34e-05	0.000303713
ENSG00000173930	SLCO4C1	112.771	2.08835	0.287461	7.2648	3.74e-13	7.1e-11
ENSG00000174004	NRROS	32.0765	1.2926	0.459897	2.81062	0.00494455	0.0392554
ENSG00000174307	PHLDA3	680.171	2.00844	0.177409	11.3209	1.03e-29	2.39e-26
ENSG00000174327	SLC16A13	180.038	1.28889	0.365371	3.52762	0.000419314	0.00544711
ENSG00000174450	GOLGA6L2	37.6709	-1.33334	0.383813	-3.47394	0.000512884	0.00642597
ENSG00000174460	ZCCHC12	1120.72	1.36255	0.123806	11.0055	3.6e-28	7.01e-25
ENSG00000174473	GALNTL6	83.6614	2.97066	0.45847	6.47952	9.2e-11	9.39e-09
ENSG00000174576	NPAS4	11.8641	-1.77135	0.648739	-2.73045	0.00632481	0.0472365
ENSG00000174788	PCP2	35.2694	-1.29361	0.377958	-3.42264	0.000620157	0.00752807
ENSG00000174886	NDUFA11	334.694	-1.11288	0.154123	-7.22072	5.17e-13	9.43e-11
ENSG00000174950	CD164L2	42.7143	-1.80206	0.34106	-5.28371	1.27e-07	5.3e-06
ENSG00000175189	INHBC	86.0738	-1.3263	0.255483	-5.19133	2.09e-07	8.27e-06
ENSG00000175445	LPL	253.319	1.08178	0.171769	6.29791	3.02e-10	2.72e-08
ENSG00000175832	ETV4	148.797	1.82291	0.243866	7.47507	7.72e-14	1.72e-11
ENSG00000176024	ZNF613	62.6303	1.04639	0.361755	2.89253	0.00382155	0.0321451
ENSG00000176049	JAKMIP2	66.929	2.15322	0.31531	6.82888	8.56e-12	1.11e-09
ENSG00000176204	LRRTM4	36.8261	1.75797	0.473294	3.71433	0.000203741	0.00301589
ENSG00000176387	HSD11B2	150.889	-1.02547	0.225417	-4.54922	5.38e-06	0.000138775
ENSG00000176406	RIMS2	69.6073	1.2225	0.307643	3.97378	7.07e-05	0.00123524
ENSG00000176563	CNTD1	35.8673	-1.04072	0.358331	-2.90435	0.00368017	0.0312862
ENSG00000176697	BDNF	29.1471	1.16559	0.404621	2.88069	0.00396805	0.0330379
ENSG00000176771	NCKAP5	51.5801	1.86164	0.341671	5.44862	5.08e-08	2.39e-06
ENSG00000176774	MAGEB18	6.96703	2.56281	0.924935	2.7708	0.00559184	0.0431008
ENSG00000176788	BASP1	1829.16	1.1829	0.21937	5.39226	6.96e-08	3.17e-06
ENSG00000177098	SCN4B	400.363	1.40163	0.268865	5.21313	1.86e-07	7.52e-06
ENSG00000177410	ZFAS1	1121.61	-1.42189	0.228605	-6.21987	4.98e-10	4.22e-08
ENSG00000177418	AC006001.1	5.93131	-3.53665	1.19237	-2.96607	0.00301629	0.0268537
ENSG00000177519	RPRM	244.34	2.36593	0.385509	6.13714	8.4e-10	6.68e-08
ENSG00000177551	NHLH2	40.8734	1.28915	0.346235	3.72334	0.000196602	0.0029286
ENSG00000177640	CASC2	36.6272	1.22591	0.438218	2.79748	0.00515025	0.0404924
ENSG00000177688	SUMO4	32.9036	-1.32236	0.457656	-2.88942	0.00385958	0.0323841
ENSG00000177706	FAM20C	156.039	1.04931	0.344793	3.04329	0.00234003	0.0220019
ENSG00000178031	ADAMTSL1	33.0082	1.87233	0.469912	3.98442	6.76e-05	0.00119187
ENSG00000178202	KDELC2	751.016	1.04936	0.334603	3.13613	0.00171192	0.0172691
ENSG00000178235	SLITRK1	2.40992	4.66789	1.72411	2.70741	0.006781	0.0498395
ENSG00000178297	TMPRSS9	198.958	-1.25658	0.190031	-6.61248	3.78e-11	4.25e-09
ENSG00000178343	SHISA3	72.0098	1.11713	0.267006	4.18389	2.87e-05	0.000580259
ENSG00000178445	GLDC	264.063	1.06595	0.195048	5.46506	4.63e-08	2.2e-06
ENSG00000178458	H3F3AP6	245.663	-1.0027	0.262176	-3.82453	0.000131022	0.00208142
ENSG00000178522	AMBN	63.6398	3.46994	0.486115	7.1381	9.46e-13	1.62e-10
ENSG00000178567	EPM2AIP1	4.22253	5.47149	1.73883	3.14664	0.00165156	0.0167866
ENSG00000178685	PARP10	322.927	1.42065	0.266158	5.33762	9.42e-08	4.1e-06
ENSG00000178773	CPNE7	480.34	-1.03	0.257157	-4.00533	6.19e-05	0.00110701
ENSG00000179046	TRIML2	46.5618	1.68885	0.345318	4.89069	1e-06	3.26e-05
ENSG00000179071	CCDC89	7.70163	5.35918	1.37358	3.90161	9.56e-05	0.00159064
ENSG00000179083	FAM133A	92.1833	1.05387	0.343277	3.07003	0.00214038	0.0205206
ENSG00000179168	GGN	119.168	-1.36525	0.224205	-6.08927	1.13e-09	8.63e-08
ENSG00000179388	EGR3	126.523	1.70056	0.264439	6.43084	1.27e-10	1.26e-08
ENSG00000179431	FJX1	254.252	1.65273	0.242235	6.82284	8.93e-12	1.14e-09
ENSG00000179603	GRM8	43.515	1.55656	0.357235	4.35725	1.32e-05	0.000299999
ENSG00000179921	GPBAR1	17.8019	1.45814	0.515834	2.82676	0.00470219	0.0377112
ENSG00000179967	PPP1R14BP3	111.498	-1.24721	0.286639	-4.35116	1.35e-05	0.000306751
ENSG00000180264	ADGRD2	6.62839	2.78954	0.988274	2.82264	0.00476304	0.0381167
ENSG00000180440	SERTM1	40.7289	1.33099	0.421973	3.15421	0.00160932	0.0164241
ENSG00000180610	ZBTB12BP	38.4857	-1.20309	0.345752	-3.47963	0.000502111	0.00632953
ENSG00000180730	SHISA2	271.338	1.45674	0.202292	7.20116	5.97e-13	1.06e-10
ENSG00000180801	ARSJ	181.255	1.03373	0.21006	4.9211	8.61e-07	2.84e-05
ENSG00000180846	CSNK1G2-AS1	20.079	-1.67411	0.49712	-3.36762	0.000758192	0.00889746
ENSG00000180998	GPR137C	186.591	1.33097	0.229047	5.81092	6.21e-09	3.97e-07
ENSG00000181029	TRAPPC5	291.264	-1.57799	0.220413	-7.15922	8.11e-13	1.41e-10
ENSG00000181061	HIGD1A	840.131	1.11595	0.130401	8.55781	1.15e-17	5.13e-15
ENSG00000181085	MAPK15	230.69	-1.06326	0.188836	-5.63058	1.8e-08	9.94e-07
ENSG00000181656	GPR88	3.78194	4.27914	1.54867	2.7631	0.0057255	0.0438119
ENSG00000181804	SLC9A9	103.996	1.31562	0.230153	5.71627	1.09e-08	6.49e-07
ENSG00000182013	PNMA8A	672.415	1.25636	0.261049	4.81272	1.49e-06	4.56e-05
ENSG00000182108	DEXI	235.242	-1.07678	0.220659	-4.87983	1.06e-06	3.42e-05
ENSG00000182168	UNC5C	240.974	1.42933	0.208497	6.85537	7.11e-12	9.48e-10
ENSG00000182196	ARL6IP4	23.5821	-1.31713	0.472941	-2.78499	0.00535296	0.0417269
ENSG00000182393	IFNL1	20.9221	4.0845	0.790097	5.16962	2.35e-07	9.15e-06
ENSG00000182674	KCNB2	69.7933	1.65613	0.309824	5.34539	9.02e-08	3.96e-06
ENSG00000182747	SLC35D3	44.338	1.07847	0.33105	3.25773	0.00112308	0.012248
ENSG00000183023	SLC8A1	187.17	1.54657	0.265562	5.82376	5.75e-09	3.7e-07
ENSG00000183032	SLC25A21	60.5653	1.05178	0.366156	2.87248	0.00407261	0.0336982
ENSG00000183287	CCBE1	173.207	1.2661	0.192016	6.59372	4.29e-11	4.74e-09
ENSG00000183323	CCDC125	168.658	1.02751	0.263183	3.90417	9.46e-05	0.00157738
ENSG00000183401	CCDC159	286.494	-1.11204	0.158394	-7.02072	2.21e-12	3.49e-10
ENSG00000183486	MX2	9.55437	2.65209	0.864984	3.06606	0.00216901	0.020722
ENSG00000183615	FAM167B	38.8732	-1.66396	0.459715	-3.61956	0.000295108	0.00407517
ENSG00000183793	NPIPA5	16.6602	1.71016	0.621033	2.75374	0.00589181	0.0446783
ENSG00000183798	EMILIN3	425.533	1.0982	0.345321	3.18023	0.0014716	0.0152198
ENSG00000183837	PNMA3	31.3691	1.65745	0.519534	3.19026	0.00142146	0.0148338
ENSG00000184111	RPL11P4	10.5656	-2.65776	0.756123	-3.51498	0.000439792	0.00566938
ENSG00000184163	C1QTNF12	388.071	-1.61105	0.296407	-5.43527	5.47e-08	2.55e-06
ENSG00000184261	KCNK12	36.4945	1.12115	0.363063	3.08805	0.00201476	0.0196055
ENSG00000184350	MRGPRE	9.66973	-2.00906	0.716238	-2.80502	0.00503142	0.0397763
ENSG00000184351	KRTAP19-1	3805.93	-1.22716	0.292815	-4.19091	2.78e-05	0.000566324
ENSG00000184368	MAP7D2	418.225	1.05443	0.207378	5.08455	3.68e-07	1.36e-05
ENSG00000184408	KCND2	10.1841	6.7458	1.46036	4.61926	3.85e-06	0.000103504
ENSG00000184441	AP001062.1	49.7338	-1.06093	0.30743	-3.45098	0.000558561	0.00689332
ENSG00000184500	PROS1	589.813	1.23673	0.152628	8.10288	5.37e-16	1.89e-13
ENSG00000184584	TMEM173	157.176	1.07448	0.344172	3.12192	0.00179673	0.0179313
ENSG00000184588	PDE4B	23.3526	1.46672	0.473661	3.09657	0.00195775	0.0191515
ENSG00000184719	RNLS	30.4421	2.62613	0.558093	4.70555	2.53e-06	7.22e-05
ENSG00000184908	CLCNKB	346.967	-1.05904	0.151181	-7.00513	2.47e-12	3.86e-10
ENSG00000185002	RFX6	33.4778	1.46158	0.44295	3.29965	0.000968061	0.0107991
ENSG00000185010	F8	50.9598	1.62976	0.537287	3.03331	0.00241888	0.0225827
ENSG00000185038	MROH2A	27.0625	1.3227	0.478052	2.76685	0.00566008	0.0434373
ENSG00000185046	ANKS1B	30.3657	1.06118	0.381082	2.78465	0.00535854	0.0417456
ENSG00000185168	LINC00482	32.8036	-1.27647	0.389566	-3.27663	0.00105053	0.0115658
ENSG00000185499	MUC1	64.9025	-1.28654	0.341114	-3.77159	0.000162209	0.00249795
ENSG00000185507	IRF7	14.0997	-2.32787	0.6416	-3.62823	0.000285376	0.00396443
ENSG00000185565	LSAMP	47.2243	1.6086	0.422928	3.80347	0.000142682	0.00223819
ENSG00000185736	ADARB2	10.2418	3.79824	0.958563	3.96243	7.42e-05	0.00128759
ENSG00000185745	IFIT1	7431.32	1.66714	0.129059	12.9176	3.58e-38	1.21e-34
ENSG00000185869	ZNF829	184.195	1.05549	0.273608	3.85767	0.000114474	0.00186031
ENSG00000185875	THNSL1	107.707	1.22972	0.41045	2.99602	0.00273528	0.0248294
ENSG00000185883	ATP6V0C	42.6784	-2.04494	0.364944	-5.60343	2.1e-08	1.14e-06
ENSG00000185988	PLK5	357.817	-1.35346	0.153519	-8.81622	1.18e-18	6.35e-16
ENSG00000186106	ANKRD46	370.065	1.10607	0.225127	4.91311	8.96e-07	2.95e-05
ENSG00000186469	GNG2	79.8752	2.04036	0.331801	6.14935	7.78e-10	6.25e-08
ENSG00000186977	KRTAP19-5	45.1135	-1.29216	0.359585	-3.59348	0.00032629	0.00443304
ENSG00000187026	KRTAP21-2	158.827	-1.96633	0.281655	-6.98133	2.92e-12	4.44e-10
ENSG00000187045	TMPRSS6	227.524	-1.41461	0.191333	-7.39343	1.43e-13	2.99e-11
ENSG00000187186	AL162231.1	12.8506	-2.36087	0.691026	-3.41648	0.000634373	0.00766546
ENSG00000187260	WDR86	72.0272	-1.45858	0.32204	-4.5292	5.92e-06	0.000149779
ENSG00000187398	LUZP2	13.3726	2.44732	0.673238	3.63515	0.000277817	0.00388272
ENSG00000187601	MAGEH1	5.86668	5.94636	1.57423	3.77732	0.000158528	0.00244737
ENSG00000187676	B3GLCT	451.037	1.00317	0.263668	3.80467	0.000141994	0.00222928
ENSG00000187726	DNAJB13	40.0188	-1.18285	0.338563	-3.49373	0.000476316	0.00605174
ENSG00000187730	GABRD	236.904	-1.13686	0.187561	-6.06126	1.35e-09	1e-07
ENSG00000187955	COL14A1	758.146	2.12912	0.229279	9.28613	1.6e-20	1.12e-17
ENSG00000187961	KLHL17	2568.2	-1.02986	0.12206	-8.43732	3.25e-17	1.37e-14
ENSG00000188051	TMEM221	25.1837	1.46593	0.474476	3.08957	0.00200448	0.0195312
ENSG00000188064	WNT7B	112.992	1.07892	0.237821	4.53672	5.71e-06	0.000145637
ENSG00000188153	COL4A5	1382.73	1.01543	0.187307	5.42118	5.92e-08	2.74e-06
ENSG00000188191	PRKAR1B	132.138	1.3733	0.457311	3.00298	0.00267352	0.0244124
ENSG00000188227	ZNF793	38.1262	3.1868	0.692415	4.60245	4.18e-06	0.000111094
ENSG00000188242	AC010442.1	47.2215	-2.16502	0.498244	-4.3453	1.39e-05	0.000313907
ENSG00000188282	RUFY4	74.5945	-1.25241	0.272545	-4.59524	4.32e-06	0.000114428
ENSG00000188290	HES4	9262.54	-1.06901	0.212794	-5.02369	5.07e-07	1.79e-05
ENSG00000188313	PLSCR1	839.638	1.63467	0.13037	12.5387	4.59e-36	1.31e-32
ENSG00000188501	LCTL	12.3964	1.8658	0.645643	2.88983	0.00385448	0.032356
ENSG00000188573	FBLL1	40.8129	1.71439	0.455651	3.76251	0.000168219	0.00257363
ENSG00000188641	DPYD	54.0427	2.80037	0.484263	5.78274	7.35e-09	4.57e-07
ENSG00000188729	OSTN	1072.43	1.15329	0.184755	6.24225	4.31e-10	3.71e-08
ENSG00000188811	NHLRC3	350.49	1.19275	0.259575	4.59502	4.33e-06	0.000114472
ENSG00000188816	HMX2	7.99737	3.8592	1.10417	3.4951	0.000473888	0.00603124
ENSG00000188906	LRRK2	77.3833	2.00084	0.339623	5.89134	3.83e-09	2.52e-07
ENSG00000189058	APOD	39.8654	1.29215	0.360498	3.58435	0.000337924	0.00456431
ENSG00000189127	ANKRD34B	167.554	1.1004	0.247343	4.44889	8.63e-06	0.000206776
ENSG00000189171	S100A13	329.814	-1.44289	0.227198	-6.35079	2.14e-10	2.01e-08
ENSG00000189212	DPY19L2P1	16.2881	2.78642	0.639631	4.35629	1.32e-05	0.000301119
ENSG00000189221	MAOA	102.317	2.20611	0.354428	6.22442	4.83e-10	4.12e-08
ENSG00000189229	AC069277.1	21.3007	1.88236	0.613512	3.06817	0.00215372	0.0206218
ENSG00000189275	LINC01164	25.0788	1.44108	0.507138	2.84159	0.0044889	0.0363946
ENSG00000189398	OR7E12P	87.4987	-1.25683	0.395218	-3.18009	0.00147228	0.0152226
ENSG00000189420	ZFP92	47.4174	-1.45668	0.404471	-3.60144	0.000316454	0.00431842
ENSG00000196074	SYCP2	189.168	1.19433	0.237916	5.01995	5.17e-07	1.82e-05
ENSG00000196104	SPOCK3	57.2649	9.24057	1.62756	5.67755	1.37e-08	7.89e-07
ENSG00000196126	HLA-DRB1	852.979	1.01657	0.197647	5.14334	2.7e-07	1.03e-05
ENSG00000196169	KIF19	137.642	-1.10646	0.239354	-4.62269	3.79e-06	0.000102029
ENSG00000196172	ZNF681	92.6207	1.5856	0.306076	5.18041	2.21e-07	8.7e-06
ENSG00000196263	ZNF471	78.1479	1.13827	0.251598	4.52416	6.06e-06	0.000152664
ENSG00000196267	ZNF836	14.9937	1.73207	0.59305	2.92062	0.00349339	0.0300397
ENSG00000196337	CGB7	19.0544	-1.52486	0.490217	-3.11058	0.00186721	0.0184509
ENSG00000196466	ZNF799	73.4653	1.15083	0.258515	4.45169	8.52e-06	0.000204234
ENSG00000196549	MME	99.5988	2.47695	0.386743	6.40464	1.51e-10	1.46e-08
ENSG00000196569	LAMA2	34.0952	1.49169	0.478414	3.11799	0.00182089	0.0180994
ENSG00000196696	AC009022.1	220.609	-1.08713	0.196685	-5.52728	3.25e-08	1.65e-06
ENSG00000196711	ALKAL1	75.1993	1.24198	0.265391	4.67981	2.87e-06	8.07e-05
ENSG00000196757	ZNF700	42.2474	4.71861	0.796973	5.92067	3.21e-09	2.17e-07
ENSG00000196872	KIAA1211L	73.456	1.50116	0.331433	4.52931	5.92e-06	0.000149779
ENSG00000196968	FUT11	950.861	-1.03189	0.152123	-6.78329	1.17e-11	1.47e-09
ENSG00000196975	ANXA4	342.056	1.20414	0.241468	4.98673	6.14e-07	2.12e-05
ENSG00000197013	ZNF429	96.5415	1.42946	0.311479	4.58927	4.45e-06	0.000117086
ENSG00000197020	ZNF100	54.2797	1.06672	0.354381	3.0101	0.00261158	0.0239828
ENSG00000197044	ZNF441	122.99	1.17115	0.275662	4.24849	2.15e-05	0.000456
ENSG00000197128	ZNF772	264.677	1.02096	0.246611	4.13996	3.47e-05	0.000679606
ENSG00000197210	AP000550.1	50.0471	-1.22713	0.331244	-3.70462	0.000211712	0.00311767
ENSG00000197261	C6orf141	84.9749	1.32332	0.372868	3.54903	0.000386653	0.00510338
ENSG00000197410	DCHS2	28.0248	2.84518	0.523011	5.44	5.33e-08	2.49e-06
ENSG00000197496	SLC2A10	112.099	1.42113	0.516113	2.75352	0.00589586	0.0446999
ENSG00000197635	DPP4	66.1653	2.00845	0.322957	6.21894	5.01e-10	4.22e-08
ENSG00000197647	ZNF433	7.15214	4.26879	1.39779	3.05396	0.00225843	0.0214002
ENSG00000197670	AL157838.1	93.7225	-1.04973	0.34145	-3.07433	0.00210975	0.0203164
ENSG00000197753	LHFPL5	405.757	-1.14592	0.26969	-4.24902	2.15e-05	0.000455184
ENSG00000197857	ZNF44	107.627	1.08145	0.223773	4.83281	1.35e-06	4.18e-05
ENSG00000197863	ZNF790	59.6824	1.10238	0.341191	3.23099	0.00123363	0.0132316
ENSG00000197971	MBP	12.2716	5.1607	1.19569	4.3161	1.59e-05	0.000351571
ENSG00000197977	ELOVL2	724.274	1.21697	0.219564	5.54265	2.98e-08	1.54e-06
ENSG00000197989	SNHG12	3292.61	-1.28647	0.189189	-6.79994	1.05e-11	1.32e-09
ENSG00000198075	SULT1C4	405.288	2.24817	0.318846	7.05096	1.78e-12	2.91e-10
ENSG00000198093	ZNF649	113.589	1.08247	0.255472	4.23715	2.26e-05	0.000476355
ENSG00000198108	CHSY3	65.2795	1.1353	0.353809	3.2088	0.00133288	0.01404
ENSG00000198203	SULT1C2	50.0485	2.01008	0.394745	5.09209	3.54e-07	1.31e-05
ENSG00000198298	ZNF485	48.2189	1.18578	0.429659	2.75982	0.00578335	0.0440914
ENSG00000198435	NRARP	5147.72	-1.053	0.159286	-6.61077	3.82e-11	4.29e-09
ENSG00000198464	ZNF480	176.936	1.17488	0.313025	3.7533	0.000174522	0.00265336
ENSG00000198502	HLA-DRB5	334.805	1.7975	0.224714	7.99907	1.25e-15	4.07e-13
ENSG00000198517	MAFK	3476.55	-1.05288	0.231538	-4.54734	5.43e-06	0.000139829
ENSG00000198535	C2CD4A	92.6544	2.10162	0.463518	4.53407	5.79e-06	0.000147074
ENSG00000198546	ZNF511	470.307	-1.00454	0.279938	-3.58845	0.000332653	0.00450956
ENSG00000198576	ARC	1311.18	1.48683	0.246972	6.02022	1.74e-09	1.26e-07
ENSG00000198681	MAGEA1	12.341	6.04069	1.39132	4.34169	1.41e-05	0.000318084
ENSG00000198718	TOGARAM1	292.38	1.29829	0.179912	7.21628	5.34e-13	9.65e-11
ENSG00000198727	MT-CYB	16803.1	2.17902	0.637527	3.41792	0.000631024	0.00763306
ENSG00000198729	PPP1R14C	821.437	1.15992	0.226965	5.11055	3.21e-07	1.2e-05
ENSG00000198759	EGFL6	34.5617	2.28666	0.592857	3.85701	0.000114782	0.00186368
ENSG00000198763	MT-ND2	19843.6	1.79055	0.236625	7.56704	3.82e-14	9.06e-12
ENSG00000198774	RASSF9	190.659	1.14039	0.192312	5.92991	3.03e-09	2.07e-07
ENSG00000198786	MT-ND5	35109.5	1.00964	0.240629	4.19582	2.72e-05	0.000555096
ENSG00000198796	ALPK2	56.9967	1.31352	0.350262	3.7501	0.000176765	0.00268196
ENSG00000198797	BRINP2	25.3672	1.28003	0.434145	2.94839	0.00319435	0.0280184
ENSG00000198840	MT-ND3	9411.9	1.25445	0.250225	5.0133	5.35e-07	1.88e-05
ENSG00000198846	TOX	69.0394	1.19863	0.288682	4.15207	3.29e-05	0.000651151
ENSG00000198888	MT-ND1	30821.1	1.30678	0.233682	5.59215	2.24e-08	1.2e-06
ENSG00000198890	PRMT6	504.541	1.3061	0.363991	3.58827	0.000332875	0.00451092
ENSG00000198899	MT-ATP6	24797.8	1.22379	0.270331	4.52702	5.98e-06	0.000150921
ENSG00000198901	PRC1	201.05	-1.5642	0.33907	-4.61319	3.97e-06	0.000106111
ENSG00000198932	GPRASP1	31.686	1.75854	0.454786	3.86674	0.000110298	0.00180035
ENSG00000198938	MT-CO3	39498.1	1.03965	0.252131	4.12346	3.73e-05	0.000717321
ENSG00000199032	MIR425	3.94385	4.34383	1.56945	2.76774	0.00564469	0.0433817
ENSG00000199545	RNA5SP195	20.9678	-1.40452	0.469766	-2.98983	0.00279135	0.02523
ENSG00000199691	RN7SKP173	13.2803	-1.57906	0.580059	-2.72224	0.00648416	0.0481354
ENSG00000200087	SNORA73B	213.758	-1.10086	0.211765	-5.19851	2.01e-07	7.99e-06
ENSG00000200091	RN7SKP163	11.1625	-2.13954	0.68879	-3.10624	0.00189484	0.0186493
ENSG00000200120	RF00019	7.61829	-2.54605	0.897184	-2.83782	0.00454225	0.0367067
ENSG00000200142	RF00019	9.96407	-2.22225	0.802824	-2.76804	0.00563947	0.0433506
ENSG00000200350	RNU6-1285P	9.8245	-2.40527	0.791957	-3.03712	0.00238851	0.0223669
ENSG00000200354	SNORA71D	26.3811	-1.85933	0.513189	-3.62309	0.000291102	0.00403038
ENSG00000200879	SNORD14E	26.0544	-1.74061	0.546689	-3.18392	0.00145295	0.0150775
ENSG00000201264	SNORD73B	50.5455	-2.80705	0.497323	-5.64432	1.66e-08	9.28e-07
ENSG00000201586	RNU6-593P	23.9912	-1.74627	0.496651	-3.51609	0.000437955	0.00564964
ENSG00000201728	RNA5SP479	10.1255	-2.62363	0.768582	-3.4136	0.000641101	0.00773162
ENSG00000202014	RF00019	2.80558	-4.98981	1.6776	-2.97437	0.00293594	0.0262773
ENSG00000202314	SNORD6	71.8154	-1.29437	0.387983	-3.33616	0.000849457	0.00973105
ENSG00000202347	RNU1-16P	21.3125	-1.4257	0.467913	-3.04692	0.00231196	0.0217988
ENSG00000202461	RF00019	17.6145	-1.61118	0.589136	-2.73482	0.00624137	0.0466792
ENSG00000203325	AL445248.1	43.8463	-1.85335	0.391761	-4.73082	2.24e-06	6.46e-05
ENSG00000203326	ZNF525	7.48703	3.37227	1.1464	2.94163	0.00326493	0.0284853
ENSG00000203685	STUM	361.044	1.13849	0.332246	3.42665	0.000611082	0.00742839
ENSG00000203721	LINC00862	34.9312	-1.20931	0.421896	-2.86636	0.0041522	0.0341987
ENSG00000203804	ADAMTSL4-AS1	26.9907	1.21432	0.427166	2.84274	0.00447271	0.0363032
ENSG00000203930	LINC00632	471.032	1.3326	0.299899	4.44349	8.85e-06	0.000210829
ENSG00000204103	MAFB	982.83	1.20076	0.249492	4.8128	1.49e-06	4.56e-05
ENSG00000204262	COL5A2	187.234	3.43797	0.401161	8.57004	1.03e-17	4.67e-15
ENSG00000204612	FOXB2	11.7161	2.08861	0.692114	3.01773	0.00254679	0.0235102
ENSG00000204624	DISP3	74.7171	-1.16861	0.279233	-4.18507	2.85e-05	0.000578092
ENSG00000204653	ASPDH	227.197	-1.35014	0.16968	-7.95699	1.76e-15	5.44e-13
ENSG00000204682	CASC10	164.657	1.10736	0.186491	5.93788	2.89e-09	1.99e-07
ENSG00000205002	AARD	61.0512	1.11195	0.320617	3.46816	0.000524026	0.00654123
ENSG00000205097	FRG2	3.68795	4.26029	1.53856	2.76901	0.00562272	0.0432488
ENSG00000205293	LINC01602	14.8117	1.85708	0.59059	3.14444	0.00166402	0.01688
ENSG00000205323	SARNP	45.7156	-1.62451	0.334893	-4.85084	1.23e-06	3.88e-05
ENSG00000205413	SAMD9	174.708	3.40713	0.426067	7.99671	1.28e-15	4.12e-13
ENSG00000205542	TMSB4X	343.333	2.15817	0.382133	5.64768	1.63e-08	9.14e-07
ENSG00000205592	MUC19	30.5287	4.09038	0.58858	6.94958	3.66e-12	5.36e-10
ENSG00000205611	LINC01597	29.8714	1.1022	0.404165	2.7271	0.00638931	0.0476126
ENSG00000205628	LINC01446	32.5392	4.54205	0.761293	5.96623	2.43e-09	1.7e-07
ENSG00000205790	DPP9-AS1	18.5263	-1.79445	0.563529	-3.18431	0.001451	0.0150614
ENSG00000205795	CYS1	85.6987	1.87036	0.377772	4.95102	7.38e-07	2.48e-05
ENSG00000205930	C21orf62-AS1	10.1648	2.89778	0.877219	3.30337	0.000955301	0.0106838
ENSG00000206052	DOK6	37.6145	1.82391	0.444472	4.10353	4.07e-05	0.000772394
ENSG00000206532	AC117402.1	99.2072	1.60121	0.34568	4.63206	3.62e-06	9.82e-05
ENSG00000206538	VGLL3	445.095	1.31176	0.246922	5.31245	1.08e-07	4.64e-06
ENSG00000206785	SNORA15B-2	5.9669	-3.5472	1.14213	-3.10577	0.00189783	0.0186639
ENSG00000206913	RF00409	28.7038	-1.47734	0.434842	-3.39741	0.00068026	0.00812915
ENSG00000206941	SNORD15A	7.35876	-3.03188	0.96404	-3.14498	0.001661	0.0168539
ENSG00000207003	RNU6-611P	30.6971	-1.44733	0.421584	-3.43308	0.000596765	0.0072847
ENSG00000207138	RNU6-869P	7.51191	2.41382	0.882597	2.73491	0.00623974	0.0466764
ENSG00000207445	SNORD15B	66.622	-1.47631	0.311557	-4.73849	2.15e-06	6.24e-05
ENSG00000207468	SNORA19	11.0848	-2.90986	0.835809	-3.48149	0.000498639	0.00629649
ENSG00000207523	SNORA66	114.373	-1.72688	0.241107	-7.16229	7.93e-13	1.39e-10
ENSG00000207525	RF00019	88.8548	-1.21345	0.448309	-2.70672	0.00679512	0.0499234
ENSG00000207581	MIR199B	17.7258	-2.47731	0.569262	-4.35178	1.35e-05	0.000306067
ENSG00000212163	SNORD91A	13.3214	-2.69101	0.717717	-3.7494	0.00017726	0.00268837
ENSG00000212187	RF00568	7.39418	-2.46345	0.876775	-2.80967	0.00495922	0.0393172
ENSG00000212371	RF00404	48.4618	-1.13503	0.416713	-2.72377	0.00645407	0.0479601
ENSG00000212534	SNORD70	13.2704	-2.22839	0.789937	-2.82098	0.00478775	0.0382212
ENSG00000212607	SNORA3B	15.0853	-2.13439	0.641639	-3.32646	0.000879559	0.0100016
ENSG00000213018	AL590762.1	55.1044	-1.49676	0.314941	-4.7525	2.01e-06	5.86e-05
ENSG00000213131	YWHAZP4	3.97161	5.39766	1.6495	3.27231	0.00106674	0.0117164
ENSG00000213212	NCLP1	54.1564	-1.47277	0.333063	-4.42191	9.78e-06	0.000230495
ENSG00000213453	FTH1P3	39.1855	-1.09587	0.374733	-2.9244	0.00345122	0.029767
ENSG00000213540	AL359504.1	32.7745	-1.32723	0.424533	-3.12634	0.00176998	0.0177106
ENSG00000213542	AC007000.1	45.5169	-1.39586	0.373384	-3.7384	0.000185196	0.0027869
ENSG00000213654	GPSM3	15.1352	1.918	0.625041	3.0686	0.00215066	0.0205997
ENSG00000213755	AC093270.1	61.1359	-1.74675	0.463539	-3.76829	0.000164368	0.00252281
ENSG00000213937	CLDN9	91.7831	-1.11329	0.291219	-3.82287	0.000131909	0.00209199
ENSG00000213949	ITGA1	258.068	1.50618	0.332027	4.53633	5.72e-06	0.000145807
ENSG00000213965	NUDT19	724.625	1.01855	0.210521	4.83822	1.31e-06	4.09e-05
ENSG00000214402	LCNL1	78.251	-2.03119	0.332002	-6.11803	9.47e-10	7.36e-08
ENSG00000214435	AS3MT	48.3975	-1.11647	0.33568	-3.326	0.000881006	0.0100141
ENSG00000214439	FAM185BP	114.186	-1.0489	0.243701	-4.30402	1.68e-05	0.000367784
ENSG00000214456	PLIN5	1106.35	-1.64857	0.118795	-13.8774	8.68e-44	4.02e-40
ENSG00000214553	LRRC37A11P	94.2469	1.98704	0.441015	4.50561	6.62e-06	0.000165282
ENSG00000214960	ISPD	26.8529	1.32026	0.411589	3.20772	0.00133793	0.0140852
ENSG00000215012	RTL10	2094.27	-1.02316	0.114975	-8.89894	5.64e-19	3.16e-16
ENSG00000215018	COL28A1	19.6353	1.4127	0.512647	2.7557	0.00585674	0.0444671
ENSG00000215105	TTC3P1	17.5291	2.1114	0.771278	2.73753	0.00619021	0.0463878
ENSG00000215386	MIR99AHG	47.9465	1.07665	0.335304	3.21095	0.00132296	0.0139632
ENSG00000215455	KRTAP10-1	6.18515	-3.51806	1.19997	-2.9318	0.00337005	0.0292165
ENSG00000215548	FRG1JP	11.6475	2.73228	0.749357	3.64617	0.000266178	0.00375407
ENSG00000215704	CELA2B	25.2968	-1.66199	0.442827	-3.75313	0.000174641	0.00265409
ENSG00000217236	SP9	62.9046	1.46257	0.37199	3.93175	8.43e-05	0.00143663
ENSG00000217330	SSXP10	33.8287	3.03636	0.477067	6.36464	1.96e-10	1.85e-08
ENSG00000217801	AL390719.1	590.111	-1.03599	0.154315	-6.71352	1.9e-11	2.28e-09
ENSG00000219159	AC011298.1	14.7816	-1.77178	0.576334	-3.07422	0.00211057	0.0203186
ENSG00000219433	BTBD10P2	44.1945	-1.8639	0.477898	-3.90021	9.61e-05	0.00159763
ENSG00000219665	ZNF433-AS1	11.7324	6.94969	1.54561	4.4964	6.91e-06	0.00017156
ENSG00000220205	VAMP2	1683.67	-1.15907	0.14821	-7.82047	5.26e-15	1.55e-12
ENSG00000221241	SNORD88A	18.6311	-2.27355	0.564864	-4.02494	5.7e-05	0.00103656
ENSG00000221539	SNORD99	51.9636	-1.50415	0.368055	-4.08675	4.37e-05	0.000820752
ENSG00000221869	CEBPD	91.1639	1.07427	0.278506	3.85727	0.000114661	0.00186254
ENSG00000221923	ZNF880	21.9915	2.20395	0.586442	3.75817	0.00017116	0.00261083
ENSG00000222009	BTBD19	92.0105	1.13241	0.387547	2.922	0.00347793	0.0299485
ENSG00000222020	HDAC4-AS1	37.7179	-1.25971	0.379625	-3.31829	0.000905703	0.0102412
ENSG00000222365	SNORD12B	46.4408	-1.91721	0.388915	-4.92965	8.24e-07	2.73e-05
ENSG00000222448	RN7SKP150	30.4684	-1.6473	0.420554	-3.91698	8.97e-05	0.00150675
ENSG00000222764	RN7SKP106	4.79202	4.63605	1.51631	3.05745	0.00223229	0.0211933
ENSG00000222881	RF00019	77.354	-1.53743	0.371699	-4.13622	3.53e-05	0.000688592
ENSG00000223060	RF00019	10.9705	-2.17229	0.793279	-2.73837	0.00617454	0.0462915
ENSG00000223263	RNU6-387P	86.2887	-1.28466	0.275305	-4.66632	3.07e-06	8.51e-05
ENSG00000223356	AL590666.1	64.492	-1.12273	0.279215	-4.02101	5.79e-05	0.00105103
ENSG00000223374	AC005104.1	230.222	-1.72439	0.279685	-6.16546	7.03e-10	5.71e-08
ENSG00000223461	AC004471.1	175.882	-1.49587	0.417464	-3.58323	0.000339367	0.00457712
ENSG00000223505	AC114402.1	21.507	-1.60024	0.520279	-3.07573	0.00209988	0.0202319
ENSG00000223756	TSSC2	643.748	-1.0305	0.21751	-4.73773	2.16e-06	6.26e-05
ENSG00000224081	SLC44A3-AS1	80.833	1.3719	0.254541	5.38971	7.06e-08	3.2e-06
ENSG00000224109	CENPVL3	8.1877	2.77395	1.00126	2.77046	0.0055978	0.0431288
ENSG00000224204	PHEX-AS1	30.7736	1.26164	0.415734	3.03472	0.00240755	0.0225186
ENSG00000224220	AC104699.1	5.6693	-2.97496	1.07509	-2.76719	0.00565426	0.0434369
ENSG00000224294	PINCR	25.0026	2.95268	0.515282	5.73021	1e-08	6.03e-07
ENSG00000224323	DPRXP1	11.3514	-2.14068	0.699841	-3.05881	0.00222215	0.0211078
ENSG00000224396	METTL15P3	6.75103	3.55661	1.2742	2.79124	0.00525058	0.0410861
ENSG00000224429	LINC00539	21.2019	-1.25525	0.463242	-2.7097	0.00673448	0.0495757
ENSG00000224431	AC063976.2	86.4467	-1.25542	0.256939	-4.88608	1.03e-06	3.32e-05
ENSG00000224709	OR11M1P	12.2946	2.36813	0.689818	3.43297	0.000597005	0.00728523
ENSG00000224746	AC015987.1	16.274	-1.58254	0.576643	-2.7444	0.00606224	0.0456436
ENSG00000224969	AL645608.1	37.5913	-1.12222	0.390821	-2.87145	0.0040859	0.0337724
ENSG00000225083	GRTP1-AS1	31.3734	-1.7197	0.465432	-3.69485	0.000220015	0.0032182
ENSG00000225087	AL583808.1	5.75854	3.34303	1.22068	2.73866	0.00616906	0.0462599
ENSG00000225091	SNORA71A	63.4899	-1.24973	0.306827	-4.07309	4.64e-05	0.000866038
ENSG00000225434	LINC01504	27.0541	1.57149	0.509527	3.08422	0.0020409	0.0197885
ENSG00000225442	MPRIP-AS1	20.3702	-1.84272	0.664517	-2.77302	0.00555395	0.042907
ENSG00000225447	RPS15AP10	20.1975	-1.88526	0.525763	-3.58576	0.000336101	0.00454633
ENSG00000225492	GBP1P1	75.7842	1.55126	0.289507	5.35826	8.4e-08	3.74e-06
ENSG00000225511	LINC00475	37.5658	1.68492	0.434227	3.88028	0.000104336	0.00171742
ENSG00000225548	LINC01980	178.478	1.48967	0.269495	5.52762	3.25e-08	1.65e-06
ENSG00000225578	NCBP2-AS1	16.5291	-1.65991	0.528671	-3.13978	0.00169072	0.0170993
ENSG00000225630	MTND2P28	18.123	1.80402	0.575337	3.13558	0.00171513	0.0172942
ENSG00000225693	LAGE3P1	25.9193	-1.13171	0.411419	-2.75075	0.00594582	0.0449682
ENSG00000225761	AL596247.1	35.0471	-1.07222	0.386314	-2.77551	0.00551152	0.0426326
ENSG00000225828	FAM229A	2004.87	-1.43527	0.204175	-7.02961	2.07e-12	3.33e-10
ENSG00000225872	LINC01529	55.582	-1.19422	0.392565	-3.04209	0.0023494	0.022062
ENSG00000225873	C3orf86	22.5398	-1.78589	0.551121	-3.24047	0.00119334	0.0128703
ENSG00000225880	LINC00115	187.721	-2.22709	0.284772	-7.82063	5.26e-15	1.55e-12
ENSG00000225899	FRG2B	26.2282	1.88747	0.571287	3.30389	0.000953518	0.010669
ENSG00000226051	ZNF503-AS1	10.3418	2.9426	0.839957	3.50328	0.00045957	0.00586514
ENSG00000226088	AL158839.1	35.5211	-1.0026	0.361947	-2.77003	0.00560511	0.0431402
ENSG00000226144	RPS27AP3	9.43488	-2.2547	0.79126	-2.84951	0.00437863	0.0356882
ENSG00000226167	AP4B1-AS1	22.8004	-1.24254	0.457283	-2.71722	0.0065832	0.0487046
ENSG00000226332	AL354836.1	99.7313	-1.51486	0.254013	-5.96369	2.47e-09	1.71e-07
ENSG00000226396	AL031727.1	280.837	-1.60217	0.300501	-5.33167	9.73e-08	4.22e-06
ENSG00000226430	USP17L7	26.1383	-1.2722	0.440406	-2.8887	0.00386838	0.0324172
ENSG00000226476	LINC01748	32.8854	2.16919	0.411903	5.26626	1.39e-07	5.78e-06
ENSG00000226526	AL049569.1	7.03757	-2.97555	0.953136	-3.12185	0.00179719	0.0179313
ENSG00000226686	LINC01535	23.4165	1.52944	0.511708	2.9889	0.00279982	0.0252895
ENSG00000226696	LENG8-AS1	36.0374	-1.2359	0.363255	-3.40229	0.000668241	0.00800938
ENSG00000226744	AC005326.1	39.8622	-2.41954	0.405586	-5.96554	2.44e-09	1.7e-07
ENSG00000226800	CACTIN-AS1	34.923	-1.11024	0.370187	-2.99913	0.00270752	0.0246378
ENSG00000226803	ZNF451-AS1	123.386	-1.32615	0.258821	-5.1238	2.99e-07	1.13e-05
ENSG00000226864	ATE1-AS1	4.54421	4.57342	1.61357	2.83435	0.00459191	0.0370295
ENSG00000226899	AL731577.1	9.52621	-2.30408	0.748744	-3.07726	0.00208911	0.0201641
ENSG00000226900	AL451069.1	12.6466	2.25394	0.674065	3.3438	0.000826387	0.00952193
ENSG00000226942	IL9RP3	100.528	-1.15515	0.251763	-4.58826	4.47e-06	0.000117569
ENSG00000226957	AL358075.1	8.01745	-2.86929	1.00432	-2.85695	0.00427727	0.0350549
ENSG00000227014	AC007285.1	60.6334	-1.28056	0.310509	-4.12407	3.72e-05	0.000715777
ENSG00000227329	AL139396.1	61.6548	-1.11587	0.39717	-2.80956	0.00496093	0.039318
ENSG00000227354	RBM26-AS1	83.5475	1.53656	0.526431	2.91882	0.00351358	0.0301994
ENSG00000227533	SLC2A1-AS1	28.6073	-1.34579	0.444051	-3.03071	0.00243979	0.0227207
ENSG00000227583	RPS3AP37	6.8816	-2.92339	0.987238	-2.96118	0.00306459	0.0271727
ENSG00000227782	AC002553.1	91.3259	-1.14692	0.298386	-3.84376	0.000121166	0.00195108
ENSG00000227838	AL121885.2	7.61305	2.73828	1.00643	2.7208	0.00651247	0.0482867
ENSG00000227888	FAM66A	6.94472	2.8069	1.00338	2.79746	0.00515065	0.0404924
ENSG00000228028	AC069257.1	12.8437	-1.90706	0.617389	-3.08892	0.00200885	0.0195686
ENSG00000228107	AP000692.1	53.5182	-2.29305	0.389237	-5.89113	3.84e-09	2.52e-07
ENSG00000228302	AL512770.1	59.8021	-1.12407	0.299285	-3.75586	0.000172745	0.00262959
ENSG00000228393	LINC01004	131.373	-1.4919	0.254564	-5.8606	4.61e-09	3e-07
ENSG00000228526	MIR34AHG	41.2353	3.50062	0.560305	6.2477	4.17e-10	3.6e-08
ENSG00000228528	AC068057.1	7.91752	3.84824	1.07353	3.58466	0.000337523	0.00456056
ENSG00000228554	AC004837.2	28.6697	-2.55393	0.468257	-5.45411	4.92e-08	2.33e-06
ENSG00000228634	AL136115.1	51.7381	-1.25775	0.391727	-3.21077	0.00132379	0.0139659
ENSG00000228925	AC016722.2	41.0037	-1.13509	0.380978	-2.97942	0.00288796	0.0259419
ENSG00000228933	AC107419.1	39.8575	1.17615	0.38217	3.07756	0.00208705	0.0201502
ENSG00000228995	MTND1P9	9.83226	-2.23282	0.74819	-2.9843	0.0028423	0.0256126
ENSG00000229020	AKR7A2P1	70.4209	-1.08835	0.288095	-3.77773	0.000158263	0.00244532
ENSG00000229191	AL358473.1	134.307	-1.33383	0.249247	-5.35143	8.73e-08	3.85e-06
ENSG00000229356	LRRC3-DT	42.8957	-1.16899	0.397174	-2.94328	0.00324754	0.0283937
ENSG00000229399	AL592148.1	16.4462	-1.84256	0.595238	-3.0955	0.00196481	0.0192101
ENSG00000229413	AC018638.1	40.0107	-1.02681	0.351974	-2.91728	0.00353097	0.0303066
ENSG00000229447	AC114495.2	148.443	-1.26481	0.323777	-3.90642	9.37e-05	0.00156489
ENSG00000229598	PRDX3P1	98.265	-1.29781	0.363389	-3.5714	0.000355083	0.00474506
ENSG00000229780	UBE2Q1-AS1	45.3224	-2.19744	0.359887	-6.10592	1.02e-09	7.85e-08
ENSG00000229832	AL360091.1	20.7538	-1.48915	0.505867	-2.94376	0.00324247	0.0283561
ENSG00000229852	AC019205.1	59.3571	1.22069	0.412158	2.96171	0.00305937	0.0271394
ENSG00000229873	OGFR-AS1	171.69	-1.757	0.317708	-5.53023	3.2e-08	1.64e-06
ENSG00000229901	AC093151.2	11.8089	-3.03677	0.778961	-3.89849	9.68e-05	0.00160757
ENSG00000230006	ANKRD36BP2	8.64045	4.64474	1.26795	3.6632	0.000249087	0.00357842
ENSG00000230023	AL590683.1	11.548	-2.17612	0.701244	-3.10323	0.00191423	0.0187852
ENSG00000230148	HOXB-AS1	102.656	-1.31841	0.312364	-4.22075	2.43e-05	0.000504358
ENSG00000230289	AL358781.2	15.0022	-1.81445	0.594282	-3.05318	0.00226428	0.0214355
ENSG00000230487	PSMG3-AS1	94.8713	1.63812	0.494978	3.30948	0.000934684	0.010497
ENSG00000230568	SF3A3P1	12.4104	-1.94196	0.643011	-3.0201	0.00252693	0.0233501
ENSG00000230612	AC004039.1	110.832	-1.11038	0.351808	-3.15621	0.00159832	0.0163298
ENSG00000230707	AL589987.1	20.9496	1.7417	0.519305	3.35391	0.000796789	0.00924784
ENSG00000230736	AL021937.1	41.1691	-1.07281	0.364182	-2.9458	0.00322126	0.0282106
ENSG00000230832	AC241584.1	22.6424	1.75792	0.514895	3.41413	0.000639865	0.00771924
ENSG00000231064	AC234582.1	30.689	-1.38148	0.398871	-3.46348	0.000533235	0.0066347
ENSG00000231160	KLF3-AS1	68.8237	-2.05877	0.331518	-6.21014	5.29e-10	4.45e-08
ENSG00000231181	AL954705.1	30.7629	-1.79358	0.477311	-3.75766	0.000171507	0.00261397
ENSG00000231310	TBL1XR1-AS1	9.36824	-2.60539	0.880487	-2.95904	0.00308601	0.0273037
ENSG00000231329	AL031772.1	38.1941	-1.07021	0.361512	-2.96036	0.00307279	0.0272258
ENSG00000231344	AL020997.1	9.3889	-2.30021	0.770207	-2.98649	0.00282203	0.0254484
ENSG00000231721	LINC-PINT	182.254	-1.26414	0.212956	-5.93615	2.92e-09	2e-07
ENSG00000231731	AC010976.1	230.387	-1.37262	0.298918	-4.59197	4.39e-06	0.000115741
ENSG00000231742	LINC01273	56.859	-1.17862	0.356287	-3.30806	0.000939443	0.010537
ENSG00000231794	AC009542.1	28.6369	-1.57475	0.417371	-3.77302	0.000161286	0.00248685
ENSG00000232043	AL133230.1	108.884	-2.46418	0.461709	-5.33709	9.45e-08	4.11e-06
ENSG00000232442	MHENCR	366.417	-1.09038	0.148686	-7.33342	2.24e-13	4.62e-11
ENSG00000232466	AL356133.1	14.7952	-1.94068	0.632052	-3.07044	0.00213744	0.0205084
ENSG00000232491	SAPCD2P3	16.5308	-3.19866	0.725497	-4.40893	1.04e-05	0.000243106
ENSG00000232677	LINC00665	117.998	1.32559	0.236501	5.605	2.08e-08	1.13e-06
ENSG00000232712	KIZ-AS1	50.0979	-1.39242	0.339249	-4.10442	4.05e-05	0.000770232
ENSG00000232750	AL139132.1	27.8782	-1.83907	0.4499	-4.08774	4.36e-05	0.000818073
ENSG00000232810	TNF	24.5639	2.66772	0.532392	5.01081	5.42e-07	1.9e-05
ENSG00000232815	DUX4L50	23.121	1.56578	0.512738	3.05377	0.00225985	0.0214002
ENSG00000233016	SNHG7	11883.1	-1.35897	0.159446	-8.52309	1.55e-17	6.77e-15
ENSG00000233163	RPS12P17	8.5989	-2.32083	0.795866	-2.91611	0.00354429	0.0303787
ENSG00000233203	DHCR24-DT	3.19308	5.0753	1.60367	3.1648	0.0015519	0.0159125
ENSG00000233215	LINC01687	19.8944	1.80898	0.555444	3.25682	0.00112669	0.0122729
ENSG00000233231	HNRNPA1P49	65.0807	-1.06567	0.343331	-3.10393	0.00190972	0.0187477
ENSG00000233264	AC006042.3	87.2866	-1.27965	0.39035	-3.27822	0.00104465	0.0115113
ENSG00000233396	LINC01719	95.4508	1.17383	0.331214	3.54402	0.00039407	0.00518281
ENSG00000233435	AGGF1P2	15.7493	2.49616	0.719579	3.46892	0.000522556	0.00652508
ENSG00000233523	PHBP5	17.5345	-1.61555	0.569713	-2.83573	0.00457206	0.0369154
ENSG00000233538	AC017104.3	21.3047	2.95655	0.576757	5.12616	2.96e-07	1.12e-05
ENSG00000233542	AL391845.2	44.4632	-1.22391	0.369726	-3.31032	0.000931899	0.0104778
ENSG00000233613	DCUN1D2-AS	91.1836	-1.23527	0.338543	-3.64878	0.000263488	0.00373319
ENSG00000233622	CYP2T1P	88.6951	-1.27136	0.249158	-5.10263	3.35e-07	1.25e-05
ENSG00000233623	PGAM1P11	32.8761	-2.34035	0.42498	-5.50697	3.65e-08	1.81e-06
ENSG00000233924	RPSAP13	24.5619	-1.79412	0.5162	-3.47563	0.000509658	0.00639638
ENSG00000233974	AC138951.1	23.3369	-1.46025	0.440028	-3.31853	0.000904917	0.0102366
ENSG00000234093	RPS15AP11	9.95047	2.41403	0.807026	2.99126	0.00277825	0.0251312
ENSG00000234203	AC004771.2	3.17319	-5.16666	1.64978	-3.13173	0.00173779	0.0174898
ENSG00000234208	AC005529.1	11.3027	-1.88237	0.664144	-2.83428	0.00459296	0.0370295
ENSG00000234222	LIX1L-AS1	37.0939	-1.07943	0.380851	-2.83426	0.0045932	0.0370295
ENSG00000234327	AC012146.1	47.7239	-1.22572	0.386642	-3.17016	0.00152357	0.0156654
ENSG00000234329	AL604028.2	38.231	-1.1878	0.413283	-2.87405	0.0040524	0.033561
ENSG00000234377	RNF219-AS1	34.6022	-1.28016	0.424265	-3.01737	0.00254977	0.0235201
ENSG00000234405	Z69733.1	3.28271	5.11994	1.6018	3.19637	0.0013917	0.0145561
ENSG00000234420	ZNF37BP	806.44	1.06244	0.27276	3.89514	9.81e-05	0.00162556
ENSG00000234456	MAGI2-AS3	176.245	6.00814	1.11775	5.3752	7.65e-08	3.43e-06
ENSG00000234478	ACBD3-AS1	35.7502	-1.75256	0.517934	-3.38376	0.000715011	0.00848211
ENSG00000234546	LNCTAM34A	7.83724	6.37033	1.37252	4.64135	3.46e-06	9.43e-05
ENSG00000234696	GPR50-AS1	59.3641	4.81379	0.577054	8.34201	7.3e-17	2.94e-14
ENSG00000234789	AL590369.1	27.0573	-1.15121	0.41215	-2.79318	0.00521919	0.0408837
ENSG00000234832	AL096677.1	20.621	-1.5925	0.512045	-3.11008	0.00187036	0.0184672
ENSG00000234882	EIF3EP1	20.6662	2.88511	0.870211	3.31542	0.000915071	0.010323
ENSG00000235029	MNX1-AS2	73.3756	-1.20577	0.330467	-3.64868	0.00026359	0.00373319
ENSG00000235085	AC091153.2	22.3738	-2.41271	0.53716	-4.49161	7.07e-06	0.000174997
ENSG00000235172	LINC01366	18.8435	1.69471	0.534322	3.1717	0.00151551	0.0156084
ENSG00000235313	HM13-IT1	62.9036	-1.45011	0.304825	-4.75719	1.96e-06	5.75e-05
ENSG00000235408	SNORA71B	118.123	-1.57015	0.314365	-4.99467	5.89e-07	2.04e-05
ENSG00000235432	AL663074.2	7.12538	-2.99153	1.03553	-2.88888	0.00386619	0.0324102
ENSG00000235440	AC011742.3	18.9072	-1.82797	0.59216	-3.08696	0.00202217	0.019657
ENSG00000235481	UBE2R2-AS1	35.2459	-2.6209	0.423064	-6.19505	5.83e-10	4.86e-08
ENSG00000235493	LINC01967	20.058	1.56623	0.487413	3.21334	0.001312	0.0138753
ENSG00000235531	MSC-AS1	18.6086	2.66492	0.586704	4.54218	5.57e-06	0.000142601
ENSG00000235586	AC011247.1	55.7261	-1.30975	0.317322	-4.12751	3.67e-05	0.000705898
ENSG00000235618	FAM21EP	21.599	-1.35053	0.472995	-2.85526	0.0043001	0.035203
ENSG00000235688	SNTG2-AS1	176.82	-1.39717	0.200229	-6.97785	3e-12	4.51e-10
ENSG00000235904	RBMS3-AS3	7.39017	3.3243	1.10265	3.01482	0.0025713	0.0236951
ENSG00000235908	RHOA-IT1	101.637	-2.48792	0.386237	-6.44144	1.18e-10	1.18e-08
ENSG00000235947	EGOT	9.265	2.32969	0.848401	2.74598	0.00603312	0.0454798
ENSG00000236015	AC011290.2	59.5458	-1.54958	0.293004	-5.28861	1.23e-07	5.19e-06
ENSG00000236194	AC099811.1	84.7024	-1.77387	0.343861	-5.15868	2.49e-07	9.6e-06
ENSG00000236337	FMR1-IT1	48.8604	-1.02238	0.343787	-2.97388	0.00294061	0.0263127
ENSG00000236364	AL358115.1	105.104	-1.21335	0.269367	-4.50446	6.65e-06	0.000166069
ENSG00000236453	AC003092.1	14.0037	2.46067	0.687233	3.58055	0.000342869	0.0046115
ENSG00000236498	AC107081.2	60.7962	-1.30965	0.326957	-4.00557	6.19e-05	0.00110694
ENSG00000236544	AC008060.3	6.3072	4.09729	1.31572	3.11411	0.00184501	0.0182803
ENSG00000236609	ZNF853	167.081	1.40101	0.359555	3.89652	9.76e-05	0.00161781
ENSG00000236699	ARHGEF38	26.5898	-1.58301	0.475757	-3.32735	0.000876755	0.00997282
ENSG00000236772	AL034550.1	12.5734	-1.85334	0.62162	-2.98147	0.00286872	0.0258255
ENSG00000236913	AC025750.2	9.39051	-2.92121	0.81209	-3.59715	0.000321723	0.00438063
ENSG00000236991	EDRF1-AS1	41.0383	-1.06144	0.335724	-3.16164	0.00156885	0.0160597
ENSG00000237017	AC245052.4	41.8624	-1.86907	0.439722	-4.25058	2.13e-05	0.000452794
ENSG00000237101	AC092809.4	14.662	-1.77076	0.56976	-3.10791	0.00188413	0.0185685
ENSG00000237159	CNTFR-AS1	49.5203	-1.27027	0.333797	-3.80551	0.000141514	0.00222458
ENSG00000237200	ZBTB40-IT1	43.4763	-1.01516	0.349124	-2.90773	0.0036406	0.031039
ENSG00000237232	ZNF295-AS1	41.5946	-1.57735	0.440815	-3.57826	0.000345887	0.00463972
ENSG00000237440	AC008554.1	18.7728	4.46372	0.920572	4.84886	1.24e-06	3.92e-05
ENSG00000237491	AL669831.5	131.323	-1.03482	0.212424	-4.87151	1.11e-06	3.55e-05
ENSG00000237686	AL109615.3	149.018	-1.50778	0.217927	-6.91871	4.56e-12	6.49e-10
ENSG00000237846	AL773545.3	34.3519	-1.66789	0.435506	-3.82978	0.000128259	0.00204231
ENSG00000237886	NALT1	89.8134	-1.68572	0.337379	-4.99653	5.84e-07	2.03e-05
ENSG00000237916	AC011753.4	26.4777	-1.8656	0.430541	-4.33314	1.47e-05	0.00032796
ENSG00000237938	AL450998.3	36.0338	-1.03765	0.360774	-2.87619	0.00402505	0.0334017
ENSG00000237950	AL357079.1	44.3805	-1.07087	0.318146	-3.36598	0.000762715	0.00893356
ENSG00000237978	KCNMB2-AS1	47.986	1.25078	0.415817	3.00799	0.00262978	0.02412
ENSG00000238045	AC009133.1	396.3	-1.1819	0.231753	-5.09984	3.4e-07	1.26e-05
ENSG00000238133	MAP3K20-AS1	26.6182	-1.21706	0.409945	-2.96884	0.0029893	0.0266573
ENSG00000238231	AL512288.2	34.3598	-2.62125	0.502771	-5.21361	1.85e-07	7.51e-06
ENSG00000238260	AL513320.1	64.1788	-2.06016	0.569591	-3.61691	0.000298142	0.0041033
ENSG00000238273	AC108058.1	19.7688	-1.93123	0.516904	-3.73615	0.00018686	0.0028041
ENSG00000238363	SNORA13	12.0231	-2.52055	0.791103	-3.18612	0.00144193	0.0150052
ENSG00000238364	RNU7-140P	32.6023	-2.02873	0.53113	-3.81965	0.000133639	0.00211515
ENSG00000239306	RBM14	2272.6	-1.02883	0.111503	-9.22691	2.79e-20	1.88e-17
ENSG00000239503	MARK2P8	33.7503	-1.35259	0.496525	-2.7241	0.00644765	0.0479316
ENSG00000239511	POM121L7P	41.9479	-1.27399	0.356773	-3.57086	0.000355813	0.00475221
ENSG00000239602	AC091959.2	21.6464	-1.69186	0.484189	-3.49421	0.000475473	0.00604726
ENSG00000239857	GET4	253.023	-1.29048	0.250984	-5.14166	2.72e-07	1.04e-05
ENSG00000240057	AC078785.1	32.2108	1.60493	0.484327	3.31374	0.00092058	0.0103757
ENSG00000240132	ETF1P2	53.7507	-1.21514	0.34304	-3.54227	0.000396704	0.0052119
ENSG00000240184	PCDHGC3	55.3427	1.77992	0.434571	4.0958	4.21e-05	0.000794712
ENSG00000240322	RN7SL481P	60.5381	-1.27308	0.316314	-4.02474	5.7e-05	0.00103656
ENSG00000240395	RPL5P23	21.3355	-1.57269	0.554534	-2.83605	0.00456752	0.0368868
ENSG00000240616	RPS6P25	46.5623	-1.58272	0.330346	-4.7911	1.66e-06	4.97e-05
ENSG00000240694	PNMA2	894.399	1.02902	0.157997	6.51295	7.37e-11	7.8e-09
ENSG00000240731	AL139287.1	172.566	-1.10471	0.213853	-5.16575	2.39e-07	9.33e-06
ENSG00000240869	RN7SL128P	21.1377	-1.89512	0.482163	-3.93045	8.48e-05	0.00144236
ENSG00000241112	RPL29P14	50.7681	-1.7736	0.35452	-5.00281	5.65e-07	1.96e-05
ENSG00000241120	HMGN1P8	10.5746	-2.01371	0.742105	-2.71351	0.00665754	0.0491368
ENSG00000241157	AC104763.1	9.92726	-2.05818	0.733753	-2.805	0.00503165	0.0397763
ENSG00000241163	LINC00877	32.7717	1.22132	0.450567	2.71062	0.00671578	0.0494681
ENSG00000241956	AC109466.1	7.86518	3.0066	1.02442	2.93492	0.00333634	0.028965
ENSG00000241984	RPL7AP2	25.6487	-1.80828	0.586292	-3.08426	0.00204056	0.0197885
ENSG00000242028	HYPK	111.882	-1.24161	0.313775	-3.95699	7.59e-05	0.00131236
ENSG00000242114	MTFP1	22.9907	-1.3783	0.473319	-2.91199	0.00359129	0.030675
ENSG00000242256	RN7SL57P	2.47217	-4.80605	1.75301	-2.7416	0.00611404	0.0459216
ENSG00000242265	PEG10	24.5982	1.74918	0.598711	2.92158	0.00348259	0.0299817
ENSG00000242317	AC121764.1	16.1573	1.945	0.660905	2.94293	0.00325122	0.0284125
ENSG00000242375	AL590705.3	19.188	-1.5929	0.507232	-3.14039	0.00168724	0.0170734
ENSG00000242602	AC008953.1	25.1925	-1.75158	0.589425	-2.97168	0.00296176	0.0264637
ENSG00000242675	RPS16P9	61.1405	-1.28178	0.384848	-3.33062	0.000866522	0.0098807
ENSG00000242732	RTL5	189.24	1.03815	0.30438	3.4107	0.00064796	0.00780671
ENSG00000242759	LINC00882	33.7153	1.43771	0.387969	3.70574	0.000210778	0.0031064
ENSG00000243094	AC079203.1	13.304	-1.8305	0.645547	-2.83558	0.00457429	0.0369253
ENSG00000243323	PTPRVP	71.7127	-1.09182	0.368563	-2.96237	0.00305278	0.0271004
ENSG00000243498	UBA52P5	22.6095	-1.71026	0.460767	-3.71177	0.000205816	0.00303932
ENSG00000243560	RN7SL364P	8.06657	-2.38953	0.831958	-2.87217	0.00407657	0.0337159
ENSG00000243708	PLA2G4B	16.681	-1.66186	0.576165	-2.88435	0.00392218	0.032724
ENSG00000243818	AC021074.3	7.40392	3.28279	1.1884	2.76237	0.00573827	0.0438915
ENSG00000243978	RTL9	42.961	1.42078	0.356864	3.9813	6.85e-05	0.00120361
ENSG00000244025	KRTAP19-3	52.9379	-1.84936	0.469816	-3.93634	8.27e-05	0.00141333
ENSG00000244124	ATP1B3-AS1	107.7	-2.03172	0.366181	-5.54839	2.88e-08	1.5e-06
ENSG00000244161	FLNB-AS1	105.814	-1.14738	0.306596	-3.74232	0.00018233	0.00275286
ENSG00000244218	RN7SL81P	33.0454	-1.3193	0.383892	-3.43665	0.000588954	0.00721075
ENSG00000244242	IFITM10	18.174	-1.72339	0.543377	-3.17162	0.00151591	0.0156084
ENSG00000244405	ETV5	401.656	1.11264	0.191117	5.82179	5.82e-09	3.74e-07
ENSG00000244513	AC109587.1	69.0446	-1.23099	0.298793	-4.11989	3.79e-05	0.000726268
ENSG00000244556	ODCP	63.5071	-1.10715	0.369037	-3.00011	0.00269884	0.024583
ENSG00000244694	PTCHD4	40.6493	5.52681	0.825062	6.69866	2.1e-11	2.5e-09
ENSG00000244953	AC087521.1	23.7174	3.51959	0.669396	5.25786	1.46e-07	6.04e-06
ENSG00000245060	LINC00847	34.1099	-1.00945	0.357279	-2.82538	0.00472247	0.0378456
ENSG00000245149	RNF139-AS1	301.123	-1.55265	0.269039	-5.7711	7.88e-09	4.86e-07
ENSG00000245156	AP001107.1	115.773	-1.57297	0.355175	-4.42872	9.48e-06	0.000224605
ENSG00000245680	ZNF585B	301.964	1.06465	0.211936	5.02347	5.07e-07	1.8e-05
ENSG00000245970	AP003352.1	53.6704	-1.80878	0.431296	-4.19382	2.74e-05	0.000559719
ENSG00000246090	AP002026.1	28.0323	1.44867	0.499803	2.89847	0.00374986	0.031715
ENSG00000246334	PRR7-AS1	186.703	-1.14126	0.214223	-5.32741	9.96e-08	4.31e-06
ENSG00000246422	AC008781.2	30.5388	-1.69867	0.403626	-4.20851	2.57e-05	0.000528611
ENSG00000246451	AL049840.1	634.218	-1.22785	0.152988	-8.02583	1.01e-15	3.33e-13
ENSG00000246889	AP000487.1	100.216	-1.20583	0.23832	-5.05971	4.2e-07	1.52e-05
ENSG00000246982	Z84485.1	71.7076	-1.04414	0.279044	-3.74184	0.000182678	0.00275588
ENSG00000248329	APELA	11.4828	2.21427	0.688075	3.21807	0.00129056	0.0136916
ENSG00000248416	AC107464.2	10.6246	-2.02918	0.701967	-2.8907	0.00384386	0.0323034
ENSG00000248527	MTATP6P1	1471.72	1.22476	0.254217	4.81777	1.45e-06	4.46e-05
ENSG00000248587	GDNF-AS1	44.8461	1.66314	0.389329	4.27182	1.94e-05	0.000419182
ENSG00000248643	RBM14-RBM4	39.7307	-1.56842	0.371113	-4.22625	2.38e-05	0.00049525
ENSG00000248663	LINC00992	4.99791	4.69836	1.54328	3.04439	0.00233151	0.021944
ENSG00000248773	AC108727.1	74.0129	-1.69482	0.328763	-5.15514	2.53e-07	9.77e-06
ENSG00000248791	AC010627.1	22.3944	-1.37535	0.50248	-2.73713	0.00619777	0.0464034
ENSG00000248885	AC118465.1	14.8728	-2.72231	0.708453	-3.84261	0.000121731	0.00195764
ENSG00000248890	HHIP-AS1	49.2716	1.0479	0.339714	3.08465	0.00203791	0.0197737
ENSG00000248979	LAMTOR3P2	15.2583	-1.98646	0.616381	-3.22278	0.00126954	0.0135267
ENSG00000249047	COX6B1P5	50.5347	-1.95292	0.386802	-5.04889	4.44e-07	1.61e-05
ENSG00000249087	ZNF436-AS1	129.319	-1.29398	0.218765	-5.91494	3.32e-09	2.24e-07
ENSG00000249156	TAF11L12	7.27003	4.30768	1.28715	3.34669	0.00081782	0.00944458
ENSG00000249234	AC108063.1	31.1415	-1.57028	0.428108	-3.66796	0.000244495	0.00352203
ENSG00000249242	TMEM150C	130.283	1.1801	0.303027	3.89435	9.85e-05	0.00163014
ENSG00000249249	AC010226.1	26.1614	-1.29709	0.468519	-2.76849	0.00563167	0.0433086
ENSG00000249379	AL033397.2	46.3045	-2.09521	0.338561	-6.18858	6.07e-10	5.03e-08
ENSG00000249568	AC104793.1	29.8217	4.54599	0.894529	5.082	3.73e-07	1.37e-05
ENSG00000249637	AC008438.1	68.6644	-1.25861	0.441335	-2.85182	0.00434703	0.0354853
ENSG00000249655	AC008434.1	59.3645	-1.93787	0.3132	-6.18732	6.12e-10	5.05e-08
ENSG00000249803	AC112178.1	8.93119	2.96148	0.863494	3.42965	0.000604351	0.00735791
ENSG00000249849	AC138819.1	17.7953	-1.60919	0.530266	-3.03468	0.00240788	0.0225186
ENSG00000249853	HS3ST5	25.5284	1.32465	0.466478	2.83969	0.0045158	0.0365407
ENSG00000249884	RNF103-CHMP3	151.692	-1.17497	0.402582	-2.91858	0.00351629	0.030213
ENSG00000249936	RAC1P2	101.821	-1.60134	0.247277	-6.4759	9.42e-11	9.56e-09
ENSG00000250033	SLC7A11-AS1	156.773	-1.42191	0.353802	-4.01894	5.85e-05	0.00105773
ENSG00000250068	AL445187.1	33.6381	-1.28475	0.391005	-3.28575	0.00101711	0.0112615
ENSG00000250284	AC109439.2	7.8878	3.3759	1.12785	2.99321	0.00276057	0.0250099
ENSG00000250318	AC003072.1	80.7383	-1.16433	0.267885	-4.34638	1.38e-05	0.00031255
ENSG00000250337	PURPL	1229.03	1.01383	0.131349	7.71864	1.18e-14	3.13e-12
ENSG00000250397	AP006623.1	112.171	-1.44276	0.237119	-6.08453	1.17e-09	8.85e-08
ENSG00000250425	OR7E35P	6.89419	-2.9764	1.0045	-2.96307	0.0030459	0.027056
ENSG00000250909	AC138956.1	72.2666	-1.05353	0.346115	-3.04387	0.00233556	0.0219655
ENSG00000251095	AC097478.1	177.847	3.2419	0.318521	10.178	2.49e-24	2.79e-21
ENSG00000251129	LINC02506	51.4569	2.72879	0.590798	4.61883	3.86e-06	0.000103643
ENSG00000251141	MRPS30-DT	45.1346	1.31054	0.371481	3.52787	0.000418911	0.00544378
ENSG00000251414	AC138956.2	166.497	-1.04525	0.252739	-4.13569	3.54e-05	0.000689735
ENSG00000251432	LINC02615	45.695	1.26139	0.375404	3.36009	0.000779176	0.00909186
ENSG00000251666	ZNF346-IT1	80.0393	-1.23109	0.285525	-4.31165	1.62e-05	0.000357439
ENSG00000251682	AC122718.2	27.4983	-1.27461	0.419167	-3.04081	0.0023594	0.022139
ENSG00000251728	RF00019	32.9356	-1.83195	0.405321	-4.51976	6.19e-06	0.000155344
ENSG00000252096	RF00322	14.2922	-1.86548	0.661409	-2.82046	0.00479551	0.0382525
ENSG00000252202	RF00019	23.3675	-1.41369	0.461492	-3.06329	0.00218915	0.0208694
ENSG00000252255	RNU2-35P	12.4486	-1.81667	0.649144	-2.79856	0.00513311	0.0404145
ENSG00000252367	RF00019	9.57198	6.65915	1.34754	4.94172	7.74e-07	2.6e-05
ENSG00000252481	SCARNA13	23.8251	-1.7148	0.49419	-3.46993	0.0005206	0.00650284
ENSG00000252614	RNU6-807P	25.2826	-1.54832	0.470648	-3.28975	0.00100276	0.0111159
ENSG00000252620	RNU6ATAC24P	19.2295	-1.57376	0.577705	-2.72416	0.00644651	0.0479316
ENSG00000252759	RF00019	52.1611	-1.46309	0.339377	-4.31109	1.62e-05	0.000357698
ENSG00000252915	RF00019	45.7873	-1.30945	0.360586	-3.63146	0.000281821	0.00392831
ENSG00000253024	RNU6-1238P	18.7742	-1.36132	0.500732	-2.71865	0.00655491	0.0485661
ENSG00000253123	AC091182.1	295.367	1.38787	0.304827	4.55298	5.29e-06	0.000136601
ENSG00000253161	LINC01605	91.8508	1.93874	0.407356	4.75932	1.94e-06	5.71e-05
ENSG00000253174	AC009630.2	48.53	-1.77389	0.327481	-5.41678	6.07e-08	2.8e-06
ENSG00000253200	AC037459.3	21.7592	-1.47519	0.464474	-3.17605	0.00149297	0.0154064
ENSG00000253266	AC100860.1	63.3053	-1.57913	0.315418	-5.00647	5.54e-07	1.94e-05
ENSG00000253414	AC124067.2	39.7894	2.64407	0.405491	6.52066	7e-11	7.43e-09
ENSG00000253476	AC091185.1	40.9736	-1.13994	0.401946	-2.83606	0.00456739	0.0368868
ENSG00000253667	AC100821.1	88.4208	-1.32861	0.338863	-3.92079	8.83e-05	0.00148851
ENSG00000253669	GASAL1	14.0461	1.97094	0.65452	3.01127	0.00260154	0.0239083
ENSG00000253746	AC091182.2	18.7804	1.63845	0.58417	2.80476	0.00503548	0.0397981
ENSG00000253931	AC105118.1	252.548	-1.20951	0.197141	-6.13526	8.5e-10	6.72e-08
ENSG00000254034	INTS9-AS1	33.2762	-1.41499	0.388461	-3.64254	0.000269962	0.00379011
ENSG00000254315	AC023632.5	8.16885	-3.16928	0.975487	-3.24892	0.00115843	0.0125633
ENSG00000254317	AC022973.4	25.7395	-1.63946	0.507541	-3.2302	0.00123704	0.0132598
ENSG00000254338	MAFA-AS1	107.794	-1.27018	0.232312	-5.46755	4.56e-08	2.18e-06
ENSG00000254397	AC132192.1	40.3001	-2.02791	0.36877	-5.49913	3.82e-08	1.88e-06
ENSG00000254413	CHKB-CPT1B	15.2356	-1.81652	0.597606	-3.03966	0.00236844	0.0222126
ENSG00000254461	AP001107.4	109.367	-1.04675	0.260071	-4.02487	5.7e-05	0.00103656
ENSG00000254561	AP003393.1	13.2347	-2.29334	0.696637	-3.29202	0.000994702	0.0110431
ENSG00000254585	MAGEL2	40.4098	1.57476	0.516515	3.04882	0.00229742	0.0216893
ENSG00000254612	AP001000.1	54.9409	1.23048	0.393107	3.13013	0.00174726	0.0175569
ENSG00000254923	AC130366.1	16.771	-1.53215	0.565793	-2.70797	0.00676964	0.0497658
ENSG00000254966	AC103974.1	103.302	-1.06059	0.314632	-3.37088	0.000749277	0.00880871
ENSG00000255139	AP000442.2	47.4145	-1.29623	0.352796	-3.67415	0.000238639	0.00344774
ENSG00000255153	TOLLIP-AS1	118.33	-1.34537	0.254505	-5.28623	1.25e-07	5.24e-06
ENSG00000255201	AC087623.1	25.4527	-1.61759	0.451626	-3.5817	0.000341368	0.00459408
ENSG00000255363	AP001189.5	69.9077	-1.8823	0.279378	-6.73746	1.61e-11	1.96e-09
ENSG00000255556	AC087203.2	18.0777	-1.85437	0.5466	-3.39256	0.000692439	0.008254
ENSG00000255559	ZNF252P-AS1	39.9443	-1.10241	0.346157	-3.18471	0.00144902	0.0150535
ENSG00000255566	AC135279.1	46.2321	-1.25604	0.34094	-3.68406	0.000229548	0.00333844
ENSG00000255974	CYP2A6	33.3941	-1.40763	0.390444	-3.60519	0.000311925	0.00426605
ENSG00000256043	CTSO	34.8353	2.74504	0.670306	4.0952	4.22e-05	0.000795823
ENSG00000256222	MTRNR2L3	12.6638	-2.7847	0.732999	-3.79905	0.000145253	0.00226891
ENSG00000256223	ZNF10	62.5335	1.73211	0.356668	4.85637	1.2e-06	3.79e-05
ENSG00000256229	ZNF486	4.29979	4.47251	1.53403	2.91553	0.00355086	0.0304209
ENSG00000256235	SMIM3	43.1115	1.45982	0.3419	4.26973	1.96e-05	0.000421895
ENSG00000256588	AC027544.2	22.3488	-1.94033	0.614464	-3.15777	0.00158982	0.0162474
ENSG00000256683	ZNF350	100.629	1.59747	0.246597	6.47807	9.29e-11	9.45e-09
ENSG00000256779	AP002383.3	4.71739	5.63481	1.52614	3.69219	0.000222335	0.00324828
ENSG00000256826	ATP5MFP4	6.51372	-2.53325	0.920233	-2.75283	0.00590819	0.0447667
ENSG00000257086	AP001453.4	19.5948	-1.38059	0.508768	-2.7136	0.00665567	0.0491335
ENSG00000257298	AC008147.2	85.3318	-1.75004	0.530159	-3.30098	0.000963477	0.010761
ENSG00000257509	AC073487.1	50.112	-1.71011	0.342656	-4.99075	6.01e-07	2.08e-05
ENSG00000257596	SCAT2	199.07	-1.72186	0.320869	-5.36623	8.04e-08	3.6e-06
ENSG00000258053	AC025575.2	15.5004	4.47227	0.956119	4.67752	2.9e-06	8.13e-05
ENSG00000258086	AC079313.1	22.1228	-1.53431	0.496767	-3.08859	0.00201106	0.0195798
ENSG00000258117	AC026116.1	2.52058	4.7373	1.7276	2.74213	0.00610413	0.0458658
ENSG00000258123	LINC02444	3.45739	5.2001	1.73206	3.00226	0.00267984	0.024452
ENSG00000258289	CHURC1	369.72	1.22415	0.35844	3.41522	0.000637315	0.00769599
ENSG00000258301	VASH1-AS1	11.3001	-2.06899	0.711939	-2.90613	0.00365929	0.0311553
ENSG00000258384	AC068831.1	54.2221	-1.71061	0.368262	-4.64509	3.4e-06	9.29e-05
ENSG00000258469	CHMP4BP1	124.667	-1.4447	0.362441	-3.98604	6.72e-05	0.00118546
ENSG00000258515	AL355075.2	28.5693	-1.16066	0.413656	-2.80585	0.00501835	0.0396966
ENSG00000258704	SRP54-AS1	69.0456	-1.08016	0.326991	-3.30334	0.000955417	0.0106838
ENSG00000258725	PRC1-AS1	155.197	-1.82465	0.250202	-7.29273	3.04e-13	6.02e-11
ENSG00000258815	AC131532.1	3.36417	5.15003	1.60579	3.20716	0.00134051	0.0141083
ENSG00000258891	AC005480.1	42.0723	-1.72824	0.429942	-4.01969	5.83e-05	0.00105485
ENSG00000258904	AL157871.5	59.0229	-1.12846	0.33326	-3.38611	0.000708901	0.00842041
ENSG00000258951	KRT18P7	61.2403	-1.68726	0.462849	-3.64538	0.000267	0.00376135
ENSG00000259083	AL132639.3	59.6462	-2.43352	0.357204	-6.8127	9.58e-12	1.22e-09
ENSG00000259118	AL139022.1	62.633	-1.38977	0.382875	-3.62983	0.000283603	0.00394572
ENSG00000259138	AL049780.2	12.5387	-1.86018	0.640631	-2.90367	0.00368813	0.031336
ENSG00000259211	AC013356.2	9.81215	-2.6054	0.823007	-3.16571	0.00154707	0.0158674
ENSG00000259396	AC087721.1	28.2685	-1.91083	0.466575	-4.09545	4.21e-05	0.000795383
ENSG00000259456	ADNP-AS1	84.6625	-1.69043	0.335732	-5.03506	4.78e-07	1.7e-05
ENSG00000259494	MRPL46	112.694	-1.13855	0.236341	-4.8174	1.45e-06	4.47e-05
ENSG00000259495	AC016705.2	140.539	1.00087	0.352115	2.84244	0.004477	0.0363213
ENSG00000259514	AC027243.1	154.786	-1.21334	0.262136	-4.62865	3.68e-06	9.96e-05
ENSG00000259563	AC025430.1	43.1179	-1.99253	0.371748	-5.35991	8.33e-08	3.71e-06
ENSG00000259581	TYRO3P	38.275	-1.09133	0.33789	-3.22982	0.00123868	0.0132656
ENSG00000259605	AC074212.1	50.1237	-1.47512	0.373672	-3.94763	7.89e-05	0.00135566
ENSG00000259663	AC010478.1	46.3692	1.19636	0.407324	2.93712	0.00331273	0.0288208
ENSG00000259732	AC092757.2	15.1153	-1.82865	0.574256	-3.18438	0.00145064	0.0150614
ENSG00000259803	SLC22A31	338.302	-1.02197	0.223841	-4.56562	4.98e-06	0.000129252
ENSG00000259820	AC083843.3	231.522	-1.03392	0.185726	-5.56693	2.59e-08	1.36e-06
ENSG00000259881	AC092384.2	8.32242	-2.28661	0.788797	-2.89886	0.00374521	0.0316828
ENSG00000259884	AC025259.3	17.628	1.72731	0.57433	3.00752	0.00263389	0.0241338
ENSG00000259933	AC009065.2	24.4533	-1.51544	0.468373	-3.23555	0.0012141	0.0130561
ENSG00000260005	AC027601.1	86.9689	-1.50248	0.248645	-6.04268	1.52e-09	1.11e-07
ENSG00000260073	AC023824.1	7.72464	3.31111	1.02496	3.23046	0.00123589	0.013252
ENSG00000260095	AC106820.3	97.2854	-1.24961	0.282192	-4.42823	9.5e-06	0.000224846
ENSG00000260103	AC012435.1	88.4894	-1.05567	0.236529	-4.4632	8.07e-06	0.000195553
ENSG00000260179	AL162741.1	60.2822	-1.76011	0.33987	-5.17876	2.23e-07	8.74e-06
ENSG00000260213	AC092718.2	45.5933	-1.76663	0.377229	-4.68318	2.82e-06	7.97e-05
ENSG00000260230	FRRS1L	65.1195	6.55126	0.885612	7.39744	1.39e-13	2.92e-11
ENSG00000260233	SSSCA1-AS1	396.124	-1.68935	0.274181	-6.16143	7.21e-10	5.83e-08
ENSG00000260244	AC104083.1	35.8556	1.36896	0.494351	2.7692	0.00561936	0.0432319
ENSG00000260257	AL035071.1	418.127	-1.11444	0.178242	-6.2524	4.04e-10	3.51e-08
ENSG00000260267	AC026471.1	386.173	-1.42877	0.147572	-9.68184	3.6e-22	3.03e-19
ENSG00000260526	AC109347.1	71.7794	-1.60179	0.370128	-4.32767	1.51e-05	0.0003356
ENSG00000260536	AL035071.2	54.93	-1.06363	0.362652	-2.93294	0.00335771	0.0291301
ENSG00000260545	AC026771.1	38.2733	-1.76749	0.382028	-4.62659	3.72e-06	0.000100493
ENSG00000260558	AC018557.2	89.629	-2.41985	0.477419	-5.0686	4.01e-07	1.46e-05
ENSG00000260563	AC132872.1	222.232	-1.49169	0.196331	-7.59786	3.01e-14	7.19e-12
ENSG00000260643	AC092718.3	56.8885	-1.19378	0.420555	-2.83859	0.00453133	0.0366424
ENSG00000260646	AL031705.1	11.7361	-1.83566	0.654849	-2.80318	0.00506017	0.0399421
ENSG00000260774	AC021087.3	47.5676	-1.22418	0.367779	-3.32858	0.00087289	0.00994107
ENSG00000260776	AC104758.3	217.154	-1.06358	0.221933	-4.79234	1.65e-06	4.96e-05
ENSG00000260793	AC003102.1	63.1353	-1.74559	0.320371	-5.44863	5.08e-08	2.39e-06
ENSG00000260804	LINC01963	33.3628	2.16232	0.730733	2.95911	0.00308529	0.0273037
ENSG00000260838	AC022893.2	17.3959	1.8575	0.6097	3.04657	0.00231466	0.0218132
ENSG00000260912	AL158206.1	46.6667	1.55605	0.349259	4.45528	8.38e-06	0.000201563
ENSG00000260942	CAPN10-DT	434.689	-1.39329	0.275494	-5.05744	4.25e-07	1.54e-05
ENSG00000260978	AC126407.1	35.8821	-1.22566	0.366477	-3.34442	0.000824534	0.0095073
ENSG00000261115	TMEM178B	1754.04	-1.08742	0.16279	-6.67994	2.39e-11	2.81e-09
ENSG00000261123	AC009065.5	17.3721	-1.77426	0.553025	-3.20827	0.00133534	0.0140619
ENSG00000261124	AC135050.4	17.4906	-1.85122	0.528181	-3.5049	0.000456777	0.00584714
ENSG00000261136	AC023908.3	73.2072	-1.07969	0.319599	-3.37827	0.000729429	0.00863104
ENSG00000261207	AL031717.1	57.9659	-1.30325	0.339322	-3.84074	0.000122666	0.00196925
ENSG00000261215	AL162231.4	35.7998	-1.64778	0.389053	-4.23537	2.28e-05	0.000479071
ENSG00000261216	AC007216.2	130.445	-1.65027	0.30171	-5.46973	4.51e-08	2.16e-06
ENSG00000261226	AC092384.3	42.1807	-1.7487	0.385355	-4.5379	5.68e-06	0.00014502
ENSG00000261266	AC008870.3	17.0743	-2.94535	0.705205	-4.17658	2.96e-05	0.000594452
ENSG00000261326	LINC01355	147.298	-1.30327	0.358149	-3.63891	0.000273792	0.00383806
ENSG00000261351	AC116913.1	115.904	-1.8288	0.245007	-7.46427	8.38e-14	1.85e-11
ENSG00000261430	AL031600.2	14.5676	-2.37706	0.616972	-3.85278	0.000116785	0.00189289
ENSG00000261474	AC026471.4	178.072	-1.2921	0.198824	-6.49873	8.1e-11	8.47e-09
ENSG00000261476	AC009163.3	28.6586	-1.81264	0.426886	-4.24621	2.17e-05	0.000460139
ENSG00000261505	AL031714.1	746.105	-1.34321	0.310139	-4.33099	1.48e-05	0.000330987
ENSG00000261514	LINC01976	78.76	-1.05967	0.293844	-3.60624	0.000310663	0.00425193
ENSG00000261526	AC012615.1	55.6553	-1.14851	0.393778	-2.91663	0.0035383	0.0303485
ENSG00000261596	AC005632.2	30.3207	-1.45403	0.418515	-3.47425	0.000512276	0.00642116
ENSG00000261737	AL049597.2	5.841	2.90567	1.04108	2.791	0.00525448	0.041108
ENSG00000261786	AC006058.1	19.6153	7.6918	1.32479	5.80605	6.4e-09	4.06e-07
ENSG00000261798	AL033527.3	37.2704	-1.27241	0.412037	-3.0881	0.00201442	0.0196055
ENSG00000261886	AC005670.1	15.3227	-2.31701	0.705144	-3.28587	0.00101666	0.0112599
ENSG00000261997	AC007336.1	63.7141	-1.27723	0.314195	-4.06508	4.8e-05	0.000891824
ENSG00000262074	SNORD3B-2	15.705	2.0251	0.584865	3.46251	0.000535164	0.00665112
ENSG00000262115	AC027601.2	22.4761	-2.19707	0.532908	-4.1228	3.74e-05	0.000718617
ENSG00000262202	AC007952.4	31.3838	1.33609	0.410539	3.25447	0.00113605	0.0123568
ENSG00000262298	AC004584.1	34.8288	-2.89657	0.562461	-5.14981	2.61e-07	1e-05
ENSG00000262362	AC004233.1	10.4511	-2.04258	0.718616	-2.84237	0.00447788	0.0363213
ENSG00000262434	AC087392.4	29.6498	-1.30631	0.426405	-3.06355	0.00218727	0.0208621
ENSG00000262652	AC124283.3	72.4196	-1.91575	0.380145	-5.03952	4.67e-07	1.67e-05
ENSG00000262766	AC135050.5	53.6052	-1.12448	0.316304	-3.55507	0.000377885	0.00499655
ENSG00000262877	AC110285.2	62.2564	-1.07865	0.319186	-3.37937	0.000726526	0.00860494
ENSG00000263120	AC004584.3	64.4284	-1.48361	0.409162	-3.62597	0.000287879	0.00399322
ENSG00000263393	AC011825.2	88.9403	-1.76964	0.29975	-5.90371	3.55e-09	2.37e-07
ENSG00000263531	AC130324.1	17.9501	-1.67537	0.515815	-3.24801	0.00116213	0.0125958
ENSG00000263624	AC055811.1	63.8213	-1.00618	0.340773	-2.95264	0.00315067	0.0277367
ENSG00000263711	AC079062.1	75.6907	3.46146	0.566343	6.11195	9.84e-10	7.61e-08
ENSG00000263786	AC022211.1	108.142	-1.45822	0.257656	-5.65958	1.52e-08	8.63e-07
ENSG00000263823	AC009831.1	88.9313	-1.34058	0.295835	-4.53151	5.86e-06	0.000148663
ENSG00000263847	AP005899.1	64.5369	-1.48219	0.285818	-5.1858	2.15e-07	8.47e-06
ENSG00000263968	RN7SL381P	45.2827	-1.24048	0.370056	-3.35215	0.000801852	0.00929496
ENSG00000264012	AC091588.1	41.544	-1.20536	0.380466	-3.16811	0.00153431	0.015754
ENSG00000264125	AC104984.1	7.26613	3.28577	1.13137	2.90423	0.00368154	0.0312872
ENSG00000264358	MIR3122	14.2132	-2.39978	0.706832	-3.39512	0.000685995	0.00817982
ENSG00000264425	MIR4653	8.80334	-2.99967	0.881319	-3.40362	0.000665003	0.00797831
ENSG00000264769	AC145207.8	53.6364	-1.68422	0.305729	-5.50888	3.61e-08	1.8e-06
ENSG00000264937	AC100830.2	57.3523	-1.16464	0.346932	-3.35698	0.000787992	0.00917161
ENSG00000265112	MIR3153	251.128	-1.33255	0.260004	-5.12513	2.97e-07	1.12e-05
ENSG00000265136	AC124283.4	92.6161	-1.61892	0.365841	-4.42519	9.64e-06	0.000227301
ENSG00000265442	MIR3941	5.14566	-3.26961	1.16622	-2.80359	0.00505367	0.0398993
ENSG00000265462	MIR3680-1	29.4522	-1.85181	0.469104	-3.94755	7.9e-05	0.00135566
ENSG00000265474	AC010761.5	22.2477	-1.38744	0.492742	-2.81575	0.00486638	0.0387427
ENSG00000265681	RPL17	268.496	-1.29746	0.241773	-5.36645	8.03e-08	3.6e-06
ENSG00000265717	AC103808.3	6.94845	4.27775	1.31884	3.24357	0.00118041	0.012761
ENSG00000265753	RN7SL444P	16.8217	-2.48693	0.567493	-4.38231	1.17e-05	0.000271988
ENSG00000265800	AC022211.3	123.504	-1.49425	0.287857	-5.19094	2.09e-07	8.28e-06
ENSG00000266053	NDUFV2-AS1	39.8989	-1.0959	0.367853	-2.97918	0.00289023	0.0259497
ENSG00000266236	NARF-IT1	30.8983	-1.09616	0.386736	-2.83439	0.00459137	0.0370295
ENSG00000266445	NARF-AS1	43.5959	-2.93759	0.486193	-6.04203	1.52e-09	1.11e-07
ENSG00000266498	AC055811.3	67.4045	-2.26342	0.362465	-6.24452	4.25e-10	3.66e-08
ENSG00000266651	AC093484.4	110.777	-1.70983	0.294935	-5.79733	6.74e-09	4.25e-07
ENSG00000266709	AC005224.4	498.987	-1.13508	0.361689	-3.13826	0.00169952	0.0171649
ENSG00000266805	AP005432.1	10.7322	-2.19346	0.695533	-3.15365	0.00161245	0.0164514
ENSG00000266967	AARSD1	101.007	-1.16415	0.278145	-4.18541	2.85e-05	0.000577659
ENSG00000266980	AC087289.2	13.7715	-2.91562	0.736249	-3.9601	7.49e-05	0.001296
ENSG00000266983	AC011444.1	89.5695	-1.0711	0.326647	-3.27906	0.00104153	0.0114838
ENSG00000267082	AC011472.1	50.5216	-1.38787	0.333865	-4.15699	3.22e-05	0.000639334
ENSG00000267096	AC008735.1	46.322	-2.05893	0.37385	-5.50737	3.64e-08	1.81e-06
ENSG00000267117	AC010525.1	13.1647	-3.22476	0.738441	-4.36699	1.26e-05	0.000288707
ENSG00000267141	AC012615.4	21.437	-2.91813	0.6025	-4.84337	1.28e-06	4e-05
ENSG00000267244	AC012615.6	144.092	-1.34262	0.201394	-6.66665	2.62e-11	3.04e-09
ENSG00000267255	AC011498.3	68.883	-2.08568	0.346956	-6.01136	1.84e-09	1.32e-07
ENSG00000267260	AC020928.2	41.5828	1.66995	0.345098	4.83905	1.3e-06	4.07e-05
ENSG00000267270	PARD6G-AS1	378.54	-1.66911	0.149457	-11.1678	5.86e-29	1.21e-25
ENSG00000267277	AC024575.1	19.3671	-1.48372	0.505327	-2.93616	0.003323	0.0288898
ENSG00000267385	AC011498.4	121.626	-1.75194	0.24108	-7.26704	3.67e-13	7.09e-11
ENSG00000267395	DM1-AS	53.4656	-1.07761	0.346803	-3.10727	0.00188824	0.0185992
ENSG00000267430	AC036176.2	10.7846	-1.93157	0.66005	-2.9264	0.00342906	0.0296241
ENSG00000267439	AD000671.3	8.17037	-2.21982	0.798173	-2.78112	0.0054171	0.042131
ENSG00000267508	ZNF285	8.29108	6.44975	1.45537	4.43169	9.35e-06	0.000221974
ENSG00000267521	AC016168.1	36.8003	-1.00781	0.36232	-2.78155	0.00540994	0.0420841
ENSG00000267523	AC008735.2	141.726	-1.10693	0.212403	-5.21148	1.87e-07	7.57e-06
ENSG00000267592	AC004134.1	69.2415	-1.93261	0.323133	-5.98085	2.22e-09	1.56e-07
ENSG00000267651	AC015961.1	21.5715	-1.48602	0.462072	-3.21599	0.00129997	0.0137756
ENSG00000267709	AC024592.2	46.6722	-1.19251	0.42107	-2.83208	0.00462459	0.0372178
ENSG00000267758	AC099811.4	46.839	-1.09847	0.38795	-2.83146	0.00463357	0.0372796
ENSG00000267796	LIN37	54.6304	-1.04243	0.339221	-3.07302	0.00211905	0.0203691
ENSG00000268030	AC005253.1	142.152	-1.1099	0.301756	-3.67815	0.000234934	0.00340149
ENSG00000268047	AC018766.1	20.1129	-1.70111	0.483278	-3.51995	0.000431628	0.00557772
ENSG00000268061	NAPA-AS1	62.7085	-1.20752	0.359069	-3.36292	0.000771218	0.0090139
ENSG00000268257	AIRN	12.1122	-2.58454	0.793816	-3.25584	0.00113057	0.0123044
ENSG00000268289	AC020908.1	7.67105	-2.78928	0.928115	-3.00531	0.00265307	0.0242555
ENSG00000268471	MIR4453HG	198.739	-1.30492	0.236816	-5.51026	3.58e-08	1.79e-06
ENSG00000268649	AL132655.2	57.668	-1.14248	0.320886	-3.56038	0.000370323	0.00491602
ENSG00000268670	AC016586.1	52.142	-1.0063	0.31034	-3.24256	0.00118463	0.0127912
ENSG00000268756	AC104534.1	15.8193	-1.65664	0.574153	-2.88537	0.00390955	0.0326849
ENSG00000268798	AC027307.3	33.1543	1.5093	0.42119	3.58342	0.000339129	0.00457558
ENSG00000269148	AC092301.1	30.6458	-1.76735	0.432091	-4.09023	4.31e-05	0.000810598
ENSG00000269191	AC005387.2	36.8725	-1.63446	0.376694	-4.33897	1.43e-05	0.000320938
ENSG00000269425	AC104521.1	20.7683	-1.57704	0.473033	-3.33389	0.0008564	0.00978637
ENSG00000269439	AC010618.4	154.761	-1.28916	0.245702	-5.24684	1.55e-07	6.37e-06
ENSG00000269444	AC011491.2	7.5199	-2.77284	0.926496	-2.99283	0.00276405	0.0250353
ENSG00000269463	AP001160.4	39.2084	-1.45071	0.400875	-3.61885	0.000295914	0.00408478
ENSG00000269466	H3.Y	3.52899	5.21109	1.70386	3.05841	0.00222517	0.0211311
ENSG00000269481	AC010319.4	27.6728	-1.18614	0.433351	-2.73712	0.0061979	0.0464034
ENSG00000269487	AC008635.1	17.3889	-1.53078	0.507712	-3.01504	0.00256942	0.0236836
ENSG00000269534	AC011466.3	28.7972	-1.95569	0.445493	-4.38994	1.13e-05	0.000263439
ENSG00000269680	AC008760.1	55.8065	-1.74354	0.308337	-5.65465	1.56e-08	8.82e-07
ENSG00000269794	AC010642.1	9.58973	-2.27326	0.826011	-2.7521	0.00592151	0.0448393
ENSG00000269815	AC010463.3	97.2822	-1.0361	0.245352	-4.22291	2.41e-05	0.000501509
ENSG00000269821	KCNQ1OT1	3663.98	-2.13011	0.267209	-7.97169	1.57e-15	4.91e-13
ENSG00000269826	AC092327.2	68.3819	1.14181	0.339749	3.36075	0.000777315	0.00907301
ENSG00000269834	ZNF528-AS1	4.9489	5.70312	1.61919	3.5222	0.000427989	0.00553988
ENSG00000269858	EGLN2	369.768	-1.16173	0.203708	-5.70295	1.18e-08	6.94e-07
ENSG00000269929	AL158152.1	133.769	-1.0928	0.234284	-4.6644	3.1e-06	8.57e-05
ENSG00000269956	MKNK1-AS1	51.1856	-1.18068	0.427449	-2.76216	0.0057421	0.0438936
ENSG00000269971	AL020997.2	22.5898	-1.49508	0.47979	-3.11613	0.00183244	0.0181752
ENSG00000269993	KC877982.1	77.1134	3.13935	0.49393	6.35586	2.07e-10	1.95e-08
ENSG00000270012	AC232271.1	195.435	-1.01382	0.195424	-5.18777	2.13e-07	8.4e-06
ENSG00000270108	AL049840.5	154.273	-1.26974	0.219194	-5.79279	6.92e-09	4.34e-07
ENSG00000270149	AL591806.3	13.8247	-1.71084	0.616391	-2.77557	0.00551051	0.0426326
ENSG00000270159	AC018695.3	18.722	-2.24237	0.655802	-3.41928	0.000627863	0.00760352
ENSG00000270195	AC016773.1	63.0579	-1.34094	0.302169	-4.43772	9.09e-06	0.000215981
ENSG00000270885	RASL10B	55.9954	6.01512	1.20824	4.97842	6.41e-07	2.2e-05
ENSG00000270898	GPR75-ASB3	7.53143	-2.3196	0.849499	-2.73055	0.00632294	0.047232
ENSG00000270903	HNRNPA3P9	48.3102	-2.51912	0.454494	-5.54269	2.98e-08	1.54e-06
ENSG00000270911	AC114878.2	2.39711	4.66129	1.71671	2.71525	0.00662252	0.0489564
ENSG00000270933	AC010719.1	48.2386	-1.27381	0.375844	-3.38921	0.000700938	0.00834189
ENSG00000271032	AC020907.4	31.9939	-1.88715	0.389975	-4.83916	1.3e-06	4.07e-05
ENSG00000271147	ARMCX5-GPRASP2	40.8188	1.52496	0.407518	3.74207	0.00018251	0.00275445
ENSG00000271155	AL161729.1	12.7149	-1.82413	0.635201	-2.87174	0.00408221	0.033755
ENSG00000271267	AL353807.4	36.6194	-1.24175	0.366312	-3.38988	0.000699223	0.0083295
ENSG00000271503	CCL5	3325.21	1.24197	0.144252	8.60975	7.32e-18	3.43e-15
ENSG00000271576	AL359504.2	318.835	-1.61071	0.233233	-6.90598	4.99e-12	7.05e-10
ENSG00000271580	AL583832.1	100.803	-1.91058	0.296257	-6.44908	1.13e-10	1.13e-08
ENSG00000271584	LINC02550	4.94986	5.70147	1.52702	3.73373	0.000188665	0.00282546
ENSG00000271754	AL355802.2	12.2052	-1.89365	0.691747	-2.73748	0.00619113	0.0463878
ENSG00000271776	AL445209.1	63.9182	-1.76628	0.34842	-5.0694	3.99e-07	1.46e-05
ENSG00000271817	RF00012	20.4777	-1.268	0.459295	-2.76074	0.00576702	0.0440071
ENSG00000272034	SNORD14A	177.394	-1.38185	0.274764	-5.02921	4.93e-07	1.75e-05
ENSG00000272037	AP002907.1	59.9666	-1.50419	0.298043	-5.04687	4.49e-07	1.62e-05
ENSG00000272072	AC004492.1	59.0815	-1.52974	0.337638	-4.5307	5.88e-06	0.000149028
ENSG00000272078	AL139423.1	82.9193	-1.22149	0.266948	-4.57574	4.75e-06	0.000123943
ENSG00000272084	AL137127.1	33.3533	-1.72228	0.416294	-4.13717	3.52e-05	0.000686474
ENSG00000272106	AL691432.2	262.722	-1.19416	0.245397	-4.86624	1.14e-06	3.63e-05
ENSG00000272153	AL365330.1	36.8033	-1.05859	0.377517	-2.80409	0.00504593	0.0398722
ENSG00000272205	AL451050.2	118.476	-1.78955	0.244823	-7.30956	2.68e-13	5.41e-11
ENSG00000272240	AC004908.1	43.7856	-1.38019	0.339875	-4.06087	4.89e-05	0.000907154
ENSG00000272256	AC044849.1	16.9563	-1.6892	0.550862	-3.06647	0.002166	0.0207099
ENSG00000272372	AC009102.2	22.8854	-2.04125	0.484963	-4.20909	2.56e-05	0.000527556
ENSG00000272398	CD24	617.606	1.51532	0.276827	5.47389	4.4e-08	2.12e-06
ENSG00000272419	LINC01145	101.457	1.00021	0.340679	2.93593	0.00332547	0.0288977
ENSG00000272455	AL391244.2	222.399	-1.19442	0.190076	-6.28389	3.3e-10	2.92e-08
ENSG00000272459	AC139795.3	25.4607	-1.67141	0.449595	-3.7176	0.000201125	0.00298551
ENSG00000272677	AC124016.1	40.9809	-1.27367	0.357341	-3.5643	0.000364829	0.00485512
ENSG00000272810	U91328.3	23.435	-1.43393	0.455108	-3.15074	0.00162857	0.0165863
ENSG00000272812	AC004908.2	99.3419	-1.90311	0.343625	-5.53835	3.05e-08	1.57e-06
ENSG00000272836	AL022328.1	103.035	-1.2339	0.248472	-4.96596	6.84e-07	2.32e-05
ENSG00000272848	AL135910.1	6.39638	3.08095	1.00887	3.05386	0.00225919	0.0214002
ENSG00000272910	AC090425.2	12.2532	-2.1396	0.674228	-3.1734	0.00150664	0.0155259
ENSG00000272945	AL356299.2	84.0083	-2.13543	0.339802	-6.28434	3.29e-10	2.92e-08
ENSG00000272990	AC084036.1	35.7051	-1.18801	0.367958	-3.22865	0.00124375	0.0133093
ENSG00000272994	AC012360.3	362.583	-1.07034	0.14366	-7.45049	9.3e-14	2.01e-11
ENSG00000273066	AL355987.4	208.531	-1.08071	0.171804	-6.29037	3.17e-10	2.83e-08
ENSG00000273076	AL021707.7	19.6878	-2.86639	0.592634	-4.83669	1.32e-06	4.12e-05
ENSG00000273162	AL133215.2	202.829	-1.00035	0.181725	-5.50475	3.7e-08	1.83e-06
ENSG00000273188	AL022328.3	112.678	-2.18151	0.232069	-9.40028	5.44e-21	3.95e-18
ENSG00000273345	AC104109.4	19.3669	-2.07633	0.549194	-3.78069	0.000156396	0.00242152
ENSG00000273353	AL008718.3	34.262	-1.43614	0.443656	-3.23706	0.00120766	0.0129907
ENSG00000273373	AL355488.1	1431.42	-1.08693	0.297837	-3.64942	0.000262834	0.00372565
ENSG00000273437	AC108673.3	29.4912	-1.08455	0.395216	-2.7442	0.00606581	0.0456613
ENSG00000273443	AL645608.8	89.3739	-1.83136	0.256363	-7.14364	9.09e-13	1.57e-10
ENSG00000273448	AC006480.2	100.51	-1.19625	0.256324	-4.66693	3.06e-06	8.49e-05
ENSG00000273513	TBC1D3K	11.6819	-1.82487	0.658436	-2.77153	0.00557943	0.0430514
ENSG00000273599	AL731571.1	318.008	-1.36188	0.150956	-9.02169	1.85e-19	1.12e-16
ENSG00000273723	AL139089.1	86.4023	-1.29447	0.314005	-4.12245	3.75e-05	0.000719359
ENSG00000273729	AC007686.3	51.5726	-1.13789	0.34031	-3.34368	0.000826746	0.00952193
ENSG00000273759	AL117379.1	151.463	-2.31945	0.355143	-6.53104	6.53e-11	6.97e-09
ENSG00000273768	RF00003	5.57519	4.86381	1.45878	3.33416	0.000855569	0.0097838
ENSG00000273899	NOL12	226.893	-2.19219	0.243533	-9.00162	2.22e-19	1.31e-16
ENSG00000273920	AC103858.2	10.1403	-2.37568	0.861423	-2.75786	0.00581814	0.0442647
ENSG00000274026	FAM27E3	141.08	-1.07775	0.197074	-5.46876	4.53e-08	2.17e-06
ENSG00000274080	AC005089.1	131.919	-1.32043	0.246078	-5.36591	8.05e-08	3.6e-06
ENSG00000274238	AC097478.2	10.3116	3.47241	0.89331	3.88713	0.000101435	0.00167488
ENSG00000274297	AC009269.5	62.4837	-1.49817	0.352515	-4.24994	2.14e-05	0.000453833
ENSG00000274317	LINC02334	10.7001	2.56885	0.78451	3.27446	0.00105863	0.0116481
ENSG00000274349	ZNF658	51.6016	1.62516	0.523332	3.1054	0.00190021	0.0186773
ENSG00000274356	AL355987.5	52.2196	-1.06022	0.337083	-3.14526	0.00165938	0.0168421
ENSG00000274460	AC092119.2	35.7878	-1.11585	0.352088	-3.16922	0.00152848	0.0157029
ENSG00000274505	RF00017	12.1884	-2.04531	0.721556	-2.83458	0.00458856	0.0370244
ENSG00000274514	RF00017	26.4768	-1.93372	0.503785	-3.83838	0.000123851	0.00198312
ENSG00000274615	AC233968.1	27.5912	-1.3149	0.438116	-3.00126	0.00268862	0.0245105
ENSG00000274629	AC073052.2	3.71184	-4.37673	1.59989	-2.73565	0.00622573	0.046581
ENSG00000274653	AC106782.6	38.7861	-1.79839	0.414299	-4.3408	1.42e-05	0.000318848
ENSG00000274677	AC040169.3	36.5059	-1.41843	0.500044	-2.8366	0.00455961	0.0368389
ENSG00000274750	HIST1H3E	102.696	1.06424	0.22956	4.636	3.55e-06	9.65e-05
ENSG00000274849	AC023043.4	23.2962	-1.40371	0.436972	-3.21236	0.00131648	0.0139187
ENSG00000274967	RF00019	20.5271	-2.0726	0.625159	-3.31532	0.000915367	0.0103232
ENSG00000275056	AC020663.3	38.857	-1.51707	0.352044	-4.30931	1.64e-05	0.000359947
ENSG00000275092	AL031710.2	71.4021	-1.67509	0.317482	-5.27616	1.32e-07	5.5e-06
ENSG00000275162	AC005391.1	27.1605	-1.8326	0.466095	-3.93181	8.43e-05	0.00143663
ENSG00000275339	Z99129.1	32.4924	-1.69755	0.393473	-4.31426	1.6e-05	0.000354026
ENSG00000275437	AL121832.3	421.989	-2.03855	0.264097	-7.71892	1.17e-14	3.13e-12
ENSG00000275582	AL031670.1	139.754	-1.17365	0.418207	-2.80637	0.00501027	0.0396412
ENSG00000275708	MIR3648-1	19.7786	2.7345	0.598766	4.5669	4.95e-06	0.000128702
ENSG00000275714	HIST1H3A	30.399	-1.08602	0.383328	-2.83312	0.00460954	0.0371209
ENSG00000275888	AC132872.3	111.707	-1.73052	0.251695	-6.87545	6.18e-12	8.51e-10
ENSG00000275895	U2AF1L5	288.056	-1.40812	0.249417	-5.64564	1.65e-08	9.23e-07
ENSG00000275966	AC110285.6	96.9814	-1.59178	0.494706	-3.21763	0.00129257	0.0137089
ENSG00000276248	AL442125.1	335.971	-1.20021	0.341928	-3.51012	0.000447903	0.00575192
ENSG00000276337	AC105429.1	616.527	-2.06979	0.277299	-7.4641	8.39e-14	1.85e-11
ENSG00000276523	AC025287.3	97.3193	-2.2433	0.292601	-7.66674	1.76e-14	4.48e-12
ENSG00000276573	AL442067.1	38.4656	-1.86924	0.440614	-4.24236	2.21e-05	0.000466488
ENSG00000276575	MIR6895	8.58611	-2.35463	0.801174	-2.93897	0.00329301	0.0286897
ENSG00000276704	AL442067.2	35.4642	-2.51893	0.434113	-5.80247	6.53e-09	4.14e-07
ENSG00000276712	MIR7111	16.0546	-3.15573	0.698207	-4.51977	6.19e-06	0.000155344
ENSG00000276926	MIR6797	15.3042	-1.99046	0.658503	-3.0227	0.00250532	0.0232025
ENSG00000276988	RF00017	12.5841	-2.08189	0.637541	-3.2655	0.0010927	0.0119697
ENSG00000277007	AC096642.1	19.772	1.4415	0.503427	2.86337	0.00419166	0.0344836
ENSG00000277144	AC092757.3	11.2649	-2.61202	0.715606	-3.65008	0.000262162	0.00372294
ENSG00000277203	F8A1	54.4554	1.55039	0.48824	3.17548	0.00149591	0.0154282
ENSG00000277290	AC136475.10	71.0285	-1.67742	0.38521	-4.35457	1.33e-05	0.000303124
ENSG00000277494	GPIHBP1	17.3718	-2.18241	0.55062	-3.96355	7.38e-05	0.00128276
ENSG00000277744	AC011462.5	85.1435	-1.26422	0.305939	-4.13226	3.59e-05	0.000697277
ENSG00000277865	GOLGA6L22	7.67324	-2.75582	0.977588	-2.819	0.00481742	0.0383943
ENSG00000277873	AC131159.2	32.5122	-1.63935	0.509777	-3.21581	0.00130075	0.0137799
ENSG00000277957	SENP3-EIF4A1	16.2431	-1.85739	0.644784	-2.88064	0.00396872	0.0330379
ENSG00000277959	AL162274.2	59.6752	-1.46286	0.356464	-4.10382	4.06e-05	0.000771848
ENSG00000277978	AC010542.5	35.3298	-1.24502	0.381741	-3.26142	0.00110857	0.0121113
ENSG00000278095	AC022509.4	3.27913	5.10919	1.69909	3.00701	0.00263828	0.024162
ENSG00000278175	GLIDR	29.2312	1.23367	0.433302	2.84713	0.0044116	0.0359095
ENSG00000278341	AC138028.6	48.0192	-1.27642	0.426678	-2.99153	0.00277584	0.0251237
ENSG00000278467	AC138393.3	110.681	-1.58943	0.236868	-6.71019	1.94e-11	2.33e-09
ENSG00000278486	YRDCP1	6.47459	-2.8153	1.00179	-2.81026	0.00495011	0.0392827
ENSG00000278600	AC015871.3	278.549	-1.19327	0.173238	-6.88802	5.66e-12	7.86e-10
ENSG00000278636	RF00017	5.70454	-3.43158	1.15539	-2.97007	0.00297736	0.0265838
ENSG00000278829	AC099811.5	54.7326	-1.64007	0.330234	-4.96638	6.82e-07	2.32e-05
ENSG00000278918	AC080112.3	27.625	-1.36534	0.44955	-3.03712	0.00238852	0.0223669
ENSG00000278963	AC005921.3	80.469	-1.23155	0.329839	-3.73378	0.000188628	0.00282546
ENSG00000278985	AC092718.7	32.5861	-1.19734	0.396045	-3.02325	0.00250074	0.0231813
ENSG00000278987	AL031009.1	136.719	-1.20372	0.259345	-4.6414	3.46e-06	9.43e-05
ENSG00000279021	AC092139.2	16.2477	-1.95895	0.569874	-3.43751	0.000587084	0.0071926
ENSG00000279057	AC141586.4	14.9412	-1.63027	0.595024	-2.73985	0.00614678	0.0461395
ENSG00000279092	AC025678.3	112.669	-1.04847	0.224747	-4.6651	3.08e-06	8.55e-05
ENSG00000279140	AL590326.1	78.2791	-1.37052	0.325336	-4.21264	2.52e-05	0.000519617
ENSG00000279159	AC003681.1	509.429	-1.32138	0.208246	-6.34532	2.22e-10	2.07e-08
ENSG00000279161	AC093503.3	37.4417	-1.25205	0.436429	-2.86885	0.00411964	0.0339962
ENSG00000279162	AC141586.5	65.3007	-1.52181	0.375683	-4.05079	5.1e-05	0.00094289
ENSG00000279236	AC064801.2	16.2633	-1.82497	0.587549	-3.10608	0.00189586	0.0186537
ENSG00000279249	AC007614.1	36.7026	-2.14974	0.524838	-4.09601	4.2e-05	0.000794657
ENSG00000279283	AC131009.4	144.96	-1.95766	0.32483	-6.02672	1.67e-09	1.22e-07
ENSG00000279339	AC100788.2	23.6509	-1.19348	0.428982	-2.78211	0.00540067	0.0420209
ENSG00000279342	AP000866.6	216.596	-1.77042	0.202483	-8.74358	2.26e-18	1.13e-15
ENSG00000279348	AC012513.3	21.1902	2.5975	0.811454	3.20104	0.00136931	0.0143584
ENSG00000279432	AC015799.1	73.5498	-1.37305	0.28267	-4.85745	1.19e-06	3.78e-05
ENSG00000279434	AL049776.1	79.3967	-1.6583	0.255718	-6.48487	8.88e-11	9.09e-09
ENSG00000279488	AC004623.1	30.8261	-1.3052	0.464688	-2.80877	0.00497314	0.039395
ENSG00000279511	AL356274.2	23.0897	1.96373	0.51368	3.82287	0.000131908	0.00209199
ENSG00000279520	AC093525.8	233.933	-2.0263	0.205868	-9.84272	7.37e-23	6.66e-20
ENSG00000279529	AC008764.8	54.4868	-1.72511	0.365183	-4.72395	2.31e-06	6.66e-05
ENSG00000279568	AC093525.9	74.87	-1.16368	0.336484	-3.45837	0.000543456	0.00674286
ENSG00000279583	AC009086.3	80.0518	-1.20749	0.291706	-4.13942	3.48e-05	0.000680861
ENSG00000279691	AC113410.3	97.1152	-1.46056	0.509247	-2.86808	0.00412976	0.0340494
ENSG00000279700	AC131212.2	103.699	-1.67273	0.241769	-6.91871	4.56e-12	6.49e-10
ENSG00000279716	AC006128.1	72.4267	-1.51248	0.26556	-5.69543	1.23e-08	7.21e-07
ENSG00000279722	AC007342.7	33.5011	-1.43517	0.378485	-3.7919	0.000149502	0.0023284
ENSG00000279738	AL022311.1	464.865	-2.1235	0.269278	-7.88591	3.12e-15	9.4e-13
ENSG00000279744	AC132938.5	232.642	-1.18606	0.354794	-3.34295	0.000828918	0.0095341
ENSG00000279765	AC013394.1	105.839	-1.66241	0.380942	-4.36393	1.28e-05	0.000292226
ENSG00000279807	AC011472.5	23.056	-1.85805	0.489843	-3.79314	0.000148753	0.00231772
ENSG00000279845	AC097372.2	23.1956	-1.60454	0.463732	-3.46006	0.000540062	0.00670524
ENSG00000279948	AC008895.1	40.7329	-1.01306	0.349105	-2.90186	0.00370949	0.0314669
ENSG00000279968	GVQW2	101.691	1.04568	0.26068	4.01135	6.04e-05	0.00108543
ENSG00000280023	AD000813.1	55.0757	-1.55914	0.373192	-4.17784	2.94e-05	0.00059301
ENSG00000280033	AC116407.4	37.3546	-1.62869	0.398638	-4.08565	4.4e-05	0.000824234
ENSG00000280088	AC126474.2	54.7358	1.01513	0.365509	2.7773	0.00548121	0.0424513
ENSG00000280138	AC027290.2	768.191	-1.42112	0.204081	-6.9635	3.32e-12	4.92e-10
ENSG00000280162	AL136531.3	19.0741	-1.50286	0.546784	-2.74854	0.00598621	0.0451923
ENSG00000280287	AC131212.3	364.499	-1.12537	0.230197	-4.88872	1.01e-06	3.29e-05
ENSG00000280294	AC011008.2	14.7392	2.16991	0.756967	2.86659	0.00414918	0.0341867
ENSG00000280367	AP002364.1	125.208	-1.54877	0.33698	-4.59603	4.31e-06	0.000114078
ENSG00000280376	AC012186.3	11.9381	-2.34647	0.746027	-3.14529	0.00165923	0.0168421
ENSG00000280378	AL353898.3	122.173	-2.27806	0.39729	-5.734	9.81e-09	5.92e-07
ENSG00000280383	Z95331.1	171.928	-1.03784	0.199174	-5.21075	1.88e-07	7.58e-06
ENSG00000280402	AC093525.10	40.1866	-1.14705	0.386105	-2.97084	0.00296988	0.0265234
ENSG00000280407	AC132872.4	59.7342	-1.92716	0.316179	-6.09515	1.09e-09	8.33e-08
ENSG00000280425	AL357673.2	11.5291	-1.91138	0.660854	-2.89228	0.00382456	0.0321631
ENSG00000280435	AC006058.4	4.97089	5.70809	1.57814	3.61696	0.000298084	0.0041033
ENSG00000280486	AC005329.3	41.3111	-1.50693	0.366418	-4.11259	3.91e-05	0.000747691
ENSG00000280916	FOXCUT	147.511	1.55951	0.238027	6.55182	5.68e-11	6.16e-09
ENSG00000281091	AL606763.1	6.18827	5.01839	1.55866	3.21968	0.00128335	0.0136429
ENSG00000281103	TRG-AS1	15.1507	2.26142	0.706288	3.20184	0.00136551	0.0143307
ENSG00000281183	NPTN-IT1	540.274	-1.02127	0.261425	-3.90656	9.36e-05	0.00156467
ENSG00000281420	AP001052.1	43.9377	-1.72838	0.442482	-3.90609	9.38e-05	0.00156628
ENSG00000281691	RBM5-AS1	45.5442	-1.20947	0.430504	-2.80942	0.00496307	0.0393266
ENSG00000281780	RF00134	12.8188	-1.77633	0.613608	-2.8949	0.00379281	0.0319687
ENSG00000282458	WASH5P	200.779	-1.02326	0.196422	-5.20948	1.89e-07	7.62e-06
ENSG00000283045	AC103703.1	29.1859	-2.32343	0.548945	-4.23254	2.31e-05	0.000484041
ENSG00000283297	TEX52	57.4113	-1.27923	0.33297	-3.84187	0.000122101	0.00196188
ENSG00000283338	AC090582.1	2.77219	-4.98836	1.70412	-2.92724	0.00341982	0.0295719
ENSG00000283399	AC004381.2	23.8189	-1.31208	0.455736	-2.87903	0.00398898	0.0331693
ENSG00000283740	TAF11L11	10.5936	3.58991	1.17254	3.06164	0.00220126	0.0209499
ENSG00000283761	AC118553.2	31.5663	-1.55475	0.403229	-3.85576	0.00011537	0.00187159
ENSG00000283930	AL117339.5	38.4855	-1.08073	0.381883	-2.83	0.00465478	0.0373957
ENSG00000284431	AL022238.4	12.4605	-2.17209	0.655879	-3.31173	0.000927218	0.0104347
ENSG00000284512	AC092718.8	22.3233	-1.93398	0.566117	-3.41622	0.000634966	0.00767013
ENSG00000284697	AC006511.5	13.6278	-2.10204	0.695217	-3.02357	0.00249808	0.0231761
ENSG00000284966	AL138689.2	41.9077	-1.22698	0.36007	-3.40761	0.000655336	0.00787764
ENSG00000285244	DINOL	7.53185	2.68667	0.915463	2.93477	0.00333799	0.0289725
ENSG00000285278	AL138885.3	187.722	-1.03857	0.197143	-5.26812	1.38e-07	5.73e-06
ENSG00000285407	AL033530.1	7.55912	6.31719	1.39485	4.52894	5.93e-06	0.000149861
ENSG00000285409	AC099671.1	5.22944	-4.87846	1.47576	-3.30573	0.000947297	0.0106123
ENSG00000285531	Z83840.1	30.6365	-1.61569	0.40907	-3.94966	7.83e-05	0.00134668
ENSG00000285600	AC023593.1	16.057	-1.72679	0.574834	-3.00398	0.00266474	0.0243442
ENSG00000285632	AC084024.4	22.4035	-1.57448	0.465142	-3.38494	0.000711931	0.00845099
ENSG00000285651	AL450992.2	32.6898	-1.8218	0.468393	-3.88947	0.000100464	0.00166032
ENSG00000285850	AC009152.3	10.6073	-2.14037	0.73679	-2.90499	0.00367263	0.0312473
ENSG00000285857	AC016727.3	63.0667	-1.31102	0.420045	-3.12114	0.00180154	0.017965
ENSG00000285865	AC010285.3	39.6982	-1.15962	0.422175	-2.74677	0.00601849	0.0454066
ENSG00000285886	AC211476.6	21.8243	-1.57339	0.480443	-3.27487	0.00105709	0.0116346
ENSG00000286000	AC234775.4	91.6268	-1.81735	0.32222	-5.64011	1.7e-08	9.44e-07
ENSG00000286004	AC124944.4	97.0699	-1.01598	0.244289	-4.15891	3.2e-05	0.000634322
ENSG00000286018	AF129075.3	145.495	-1.31103	0.272934	-4.80348	1.56e-06	4.75e-05
ENSG00000286085	AL109653.3	2.90215	4.9354	1.66078	2.97174	0.00296113	0.0264637
ENSG00000286138	AC010336.8	101.804	-1.17736	0.2505	-4.70005	2.6e-06	7.4e-05
ENSG00000286186	AC018445.5	76.0097	-2.67842	0.337271	-7.94146	2e-15	6.12e-13
ENSG00000286223	AC064836.4	111.986	-2.36599	0.418063	-5.6594	1.52e-08	8.63e-07

## Sheet: DEG_TadA
Supplementary Data 12: DEGs of TadA-TadA*-transfected 293T cells compared with GFP samples
ID	Genename	baseMean	log2FoldChange	lfcSE	stat	pvalue	padj
ENSG00000000971	CFH	9.91359	4.96206	1.56978	3.16099	0.00157233	0.019166
ENSG00000004142	POLDIP2	2162.4	1.03801	0.287992	3.6043	0.000312999	0.00556521
ENSG00000004478	FKBP4	7204.89	1.10054	0.127215	8.65101	5.1e-18	3.42e-15
ENSG00000004766	VPS50	486.63	1.27735	0.347023	3.68089	0.000232421	0.0044436
ENSG00000004777	ARHGAP33	1411.88	-1.21938	0.273368	-4.46058	8.17e-06	0.000314368
ENSG00000004864	SLC25A13	871.114	1.16174	0.312979	3.71188	0.000205728	0.00403549
ENSG00000005189	REXO5	358.434	1.40782	0.372046	3.784	0.000154327	0.00323944
ENSG00000006047	YBX2	80.1151	-1.51992	0.300182	-5.06334	4.12e-07	2.64e-05
ENSG00000007516	BAIAP3	591.534	-1.23711	0.429507	-2.88029	0.00397303	0.0378598
ENSG00000008128	CDK11A	69.5382	-1.01173	0.312475	-3.2378	0.00120456	0.0155695
ENSG00000008438	PGLYRP1	15.7247	-3.25129	0.672933	-4.83152	1.35e-06	7.19e-05
ENSG00000009790	TRAF3IP3	65.8593	-1.80075	0.59446	-3.02922	0.00245189	0.0266421
ENSG00000009844	VTA1	2750.45	1.08566	0.307231	3.53368	0.000409814	0.00686116
ENSG00000009950	MLXIPL	1977.6	-1.06235	0.360232	-2.94906	0.00318745	0.032279
ENSG00000010030	ETV7	120.119	-1.36242	0.369057	-3.69162	0.000222828	0.00429417
ENSG00000010610	CD4	113.326	-1.27731	0.268991	-4.74853	2.05e-06	0.000101278
ENSG00000010671	BTK	61.9924	2.06115	0.350953	5.87301	4.28e-09	5.52e-07
ENSG00000010818	HIVEP2	1195.62	1.06612	0.175668	6.06895	1.29e-09	1.89e-07
ENSG00000012048	BRCA1	1887.8	1.19542	0.299619	3.98982	6.61e-05	0.00166135
ENSG00000012124	CD22	54.7094	-2.09882	0.632288	-3.3194	0.000902115	0.0125851
ENSG00000015171	ZMYND11	526.498	1.2237	0.304948	4.01281	6e-05	0.00154503
ENSG00000015592	STMN4	56.7794	3.15697	0.638139	4.94716	7.53e-07	4.36e-05
ENSG00000018699	TTC27	557.885	1.15539	0.314364	3.67533	0.00023754	0.00452237
ENSG00000018869	ZNF582	58.5289	1.28581	0.393893	3.26435	0.00109714	0.0144596
ENSG00000023697	DERA	494.927	1.00029	0.239222	4.18142	2.9e-05	0.000870299
ENSG00000031081	ARHGAP31	195.655	1.20333	0.309784	3.88442	0.000102574	0.0023314
ENSG00000036530	CYP46A1	63.0551	-1.35299	0.373224	-3.62514	0.000288806	0.0052564
ENSG00000038295	TLL1	31.1129	1.96143	0.646806	3.03249	0.00242543	0.0264341
ENSG00000039123	MTREX	2010.63	1.15986	0.333961	3.47304	0.000514599	0.00818794
ENSG00000039600	SOX30	40.7985	1.61107	0.364567	4.41913	9.91e-06	0.000364772
ENSG00000040275	SPDL1	1640.98	1.29175	0.316391	4.08278	4.45e-05	0.00121678
ENSG00000047597	XK	80.292	1.00734	0.330401	3.04884	0.00229725	0.025554
ENSG00000047621	C12orf4	830.314	1.36302	0.236252	5.76935	7.96e-09	9.45e-07
ENSG00000049656	CLPTM1L	1822.89	1.10685	0.228438	4.84529	1.26e-06	6.81e-05
ENSG00000052802	MSMO1	7136.75	-1.11977	0.28635	-3.91049	9.21e-05	0.0021433
ENSG00000053702	NRIP2	157.494	-1.03452	0.20996	-4.9272	8.34e-07	4.75e-05
ENSG00000055044	NOP58	3929.91	1.06839	0.120839	8.84146	9.45e-19	7.78e-16
ENSG00000055130	CUL1	1613.42	1.18917	0.241515	4.92379	8.49e-07	4.81e-05
ENSG00000058729	RIOK2	482.959	1.2264	0.245068	5.00434	5.61e-07	3.42e-05
ENSG00000059691	GATB	500.609	1.07594	0.26262	4.09693	4.19e-05	0.00116325
ENSG00000059804	SLC2A3	301.842	1.17465	0.36993	3.17533	0.00149666	0.0184812
ENSG00000059915	PSD	162.677	-1.1446	0.200465	-5.70972	1.13e-08	1.27e-06
ENSG00000061656	SPAG4	497.19	-1.13738	0.278353	-4.08612	4.39e-05	0.00120121
ENSG00000063127	SLC6A16	333.703	-1.07784	0.324778	-3.3187	0.00090439	0.0126072
ENSG00000063176	SPHK2	777.992	1.24456	0.218113	5.70603	1.16e-08	1.29e-06
ENSG00000064205	CCN5	22.2432	-1.56381	0.542429	-2.88298	0.0039393	0.0376175
ENSG00000064270	ATP2C2	39.3267	-1.43397	0.487902	-2.93906	0.00329208	0.0329208
ENSG00000064989	CALCRL	72.3341	1.1592	0.410155	2.82625	0.00470962	0.0428618
ENSG00000065559	MAP2K4	805.601	1.05511	0.254918	4.13903	3.49e-05	0.00100526
ENSG00000066230	SLC9A3	109.939	-1.46173	0.330743	-4.41955	9.89e-06	0.00036458
ENSG00000067334	DNTTIP2	2605.05	1.15552	0.212676	5.43324	5.53e-08	4.84e-06
ENSG00000067533	RRP15	493.096	1.29599	0.344927	3.75729	0.000171762	0.00350194
ENSG00000067715	SYT1	376.637	1.54867	0.411457	3.76387	0.000167303	0.00344007
ENSG00000068831	RASGRP2	489.72	-1.09773	0.333531	-3.29125	0.000997449	0.0134591
ENSG00000068885	IFT80	393.99	1.01841	0.231228	4.40434	1.06e-05	0.000383277
ENSG00000069696	DRD4	85.8677	-2.67395	0.439814	-6.07975	1.2e-09	1.77e-07
ENSG00000070190	DAPP1	16.0793	1.94101	0.649688	2.9876	0.00281179	0.0295108
ENSG00000073605	GSDMB	1251.55	-1.31095	0.357549	-3.6665	0.000245889	0.00464956
ENSG00000075131	TIPIN	1088.02	1.06331	0.294856	3.60619	0.000310724	0.00554134
ENSG00000075213	SEMA3A	175.553	1.3389	0.458474	2.92033	0.00349656	0.0343121
ENSG00000075290	WNT8B	111.87	-1.21238	0.283757	-4.2726	1.93e-05	0.000617831
ENSG00000075407	ZNF37A	503.991	1.24957	0.267759	4.66678	3.06e-06	0.000138904
ENSG00000078142	PIK3C3	675.305	1.16242	0.302094	3.84788	0.000119145	0.00263665
ENSG00000078795	PKD2L2	49.7632	-2.11351	0.444871	-4.75083	2.03e-06	0.000100543
ENSG00000079215	SLC1A3	1289.18	1.13241	0.333745	3.39304	0.000691225	0.0102368
ENSG00000079385	CEACAM1	56.4659	-1.25575	0.378418	-3.31841	0.000905317	0.0126153
ENSG00000080608	PUM3	589.442	1.25314	0.454381	2.75792	0.00581713	0.0497884
ENSG00000080824	HSP90AA1	73101.3	2.28315	0.120346	18.9716	2.93e-80	2.65e-76
ENSG00000080947	CROCCP3	300.325	-1.06053	0.313967	-3.37784	0.000730585	0.0106816
ENSG00000081041	CXCL2	41.8265	2.85657	0.517968	5.51497	3.49e-08	3.21e-06
ENSG00000081692	JMJD4	107.448	1.42655	0.504732	2.82635	0.00470816	0.0428618
ENSG00000083093	PALB2	356.43	1.03408	0.341307	3.02976	0.00244749	0.0266163
ENSG00000083817	ZNF416	115.6	1.52682	0.376253	4.05797	4.95e-05	0.0013321
ENSG00000084676	NCOA1	869.88	1.05107	0.152792	6.87907	6.02e-12	1.53e-09
ENSG00000084710	EFR3B	543.721	-1.06665	0.321592	-3.31677	0.000910656	0.0126653
ENSG00000085276	MECOM	341.457	1.2065	0.383946	3.14238	0.00167581	0.0201442
ENSG00000085491	SLC25A24	545.503	1.27735	0.343665	3.71685	0.000201723	0.0039655
ENSG00000085563	ABCB1	448.158	1.47276	0.311428	4.72905	2.26e-06	0.000108534
ENSG00000085721	RRN3	877.199	1.09439	0.258319	4.23661	2.27e-05	0.000701491
ENSG00000086061	DNAJA1	8668.65	1.63418	0.130483	12.5241	5.51e-36	1.66e-32
ENSG00000086289	EPDR1	306.385	1.66579	0.377797	4.40921	1.04e-05	0.000376251
ENSG00000087589	CASS4	81.7104	1.80185	0.405465	4.44391	8.83e-06	0.000333735
ENSG00000088205	DDX18	2219.61	1.13457	0.364534	3.11238	0.00185586	0.0216408
ENSG00000088340	FER1L4	637.466	-1.3336	0.363889	-3.66486	0.000247473	0.00467462
ENSG00000088827	SIGLEC1	89.7815	-1.80938	0.323865	-5.58684	2.31e-08	2.28e-06
ENSG00000089048	ESF1	979.908	1.00597	0.283169	3.55256	0.000381503	0.00650747
ENSG00000089195	TRMT6	626.325	1.28401	0.297502	4.31598	1.59e-05	0.000527177
ENSG00000089199	CHGB	16.5174	1.85746	0.574595	3.23264	0.00122651	0.0157744
ENSG00000089775	ZBTB25	1120.52	-1.1752	0.162983	-7.21061	5.57e-13	1.82e-10
ENSG00000090520	DNAJB11	1617.97	1.01222	0.116113	8.71759	2.84e-18	2.06e-15
ENSG00000090612	ZNF268	273.533	1.18475	0.411552	2.87874	0.00399271	0.0380173
ENSG00000091536	MYO15A	184.38	-1.15595	0.310314	-3.72512	0.000195226	0.00387352
ENSG00000092758	COL9A3	635.856	-1.02801	0.208056	-4.94104	7.77e-07	4.46e-05
ENSG00000093144	ECHDC1	844.137	1.34853	0.431303	3.12664	0.00176817	0.0209079
ENSG00000095059	DHPS	182.511	-1.6903	0.34228	-4.93837	7.88e-07	4.52e-05
ENSG00000095464	PDE6C	53.0159	-1.23442	0.334279	-3.69278	0.00022182	0.00428159
ENSG00000095752	IL11	161.499	-1.43921	0.414635	-3.47103	0.000518476	0.00824237
ENSG00000095777	MYO3A	228.169	1.30432	0.393078	3.31822	0.000905943	0.0126191
ENSG00000096654	ZNF184	953.342	1.10457	0.19431	5.68457	1.31e-08	1.42e-06
ENSG00000099256	PRTFDC1	151.751	1.28977	0.458359	2.81389	0.00489466	0.0440886
ENSG00000099290	WASHC2A	1469.26	1.64473	0.160499	10.2476	1.21e-24	1.91e-21
ENSG00000099338	CATSPERG	161.41	-1.12398	0.324585	-3.46281	0.000534574	0.0083988
ENSG00000099834	CDHR5	38.9789	-2.29811	0.397708	-5.77839	7.54e-09	9.05e-07
ENSG00000099840	IZUMO4	97.8764	-1.15535	0.415622	-2.77981	0.00543902	0.0475291
ENSG00000099869	IGF2-AS	19.1571	-2.23758	0.581529	-3.84775	0.000119206	0.00263665
ENSG00000100181	TPTEP1	84.6106	1.17065	0.405088	2.88987	0.00385399	0.0369685
ENSG00000100307	CBX7	666.479	-1.39345	0.22635	-6.15617	7.45e-10	1.17e-07
ENSG00000100346	CACNA1I	235.834	-1.17847	0.399032	-2.95333	0.00314369	0.0319663
ENSG00000100429	HDAC10	70.3811	-1.69035	0.304615	-5.54913	2.87e-08	2.69e-06
ENSG00000100554	ATP6V1D	1951.4	1.19636	0.135641	8.82001	1.14e-18	8.82e-16
ENSG00000100583	SAMD15	23.1722	1.67563	0.479255	3.49632	0.000471715	0.00764877
ENSG00000100599	RIN3	298.08	1.10761	0.236152	4.69025	2.73e-06	0.000126742
ENSG00000100604	CHGA	23.8828	1.8189	0.518574	3.50751	0.000452328	0.00740861
ENSG00000100664	EIF5	11415.8	1.37078	0.151494	9.04841	1.45e-19	1.38e-16
ENSG00000100711	ZFYVE21	686.669	-1.01479	0.165638	-6.12658	8.98e-10	1.37e-07
ENSG00000100902	PSMA6	147.138	-1.06068	0.23132	-4.58533	4.53e-06	0.000192975
ENSG00000101049	SGK2	54.5091	-1.04031	0.327604	-3.1755	0.00149577	0.0184765
ENSG00000101197	BIRC7	6.57253	-3.1588	1.00596	-3.14009	0.00168895	0.0202484
ENSG00000101199	ARFGAP1	7860.85	-1.05107	0.155177	-6.77337	1.26e-11	2.89e-09
ENSG00000101255	TRIB3	1924.78	1.08684	0.141547	7.6783	1.61e-14	6.64e-12
ENSG00000101353	MROH8	45.7182	1.17861	0.34061	3.46028	0.000539605	0.00845767
ENSG00000101440	ASIP	31.4095	-1.13283	0.401677	-2.82024	0.00479875	0.0435082
ENSG00000101546	RBFA	266.88	-1.1662	0.232396	-5.01816	5.22e-07	3.24e-05
ENSG00000101773	RBBP8	1705.76	1.14461	0.274453	4.17053	3.04e-05	0.000902459
ENSG00000101846	STS	100.113	1.59981	0.504039	3.17398	0.00150365	0.0185486
ENSG00000101888	NXT2	424.993	1.37151	0.230831	5.94161	2.82e-09	3.86e-07
ENSG00000102195	GPR50	366.441	3.38905	0.394917	8.58168	9.35e-18	5.94e-15
ENSG00000102755	FLT1	317.735	1.0385	0.344254	3.01667	0.00255571	0.0274839
ENSG00000102878	HSF4	144.979	-1.30751	0.228396	-5.72473	1.04e-08	1.19e-06
ENSG00000103042	SLC38A7	558.349	1.3155	0.297103	4.42776	9.52e-06	0.000353458
ENSG00000103174	NAGPA	455.257	1.56015	0.176682	8.83031	1.04e-18	8.4e-16
ENSG00000103184	SEC14L5	65.6135	-1.34519	0.40553	-3.31711	0.000909551	0.0126596
ENSG00000103253	HAGHL	625.694	-1.52074	0.196387	-7.74358	9.67e-15	4.17e-12
ENSG00000103269	RHBDL1	340.637	-1.40996	0.185539	-7.59928	2.98e-14	1.2e-11
ENSG00000103599	IQCH	187.462	1.24261	0.356649	3.48411	0.000493769	0.00792613
ENSG00000104267	CA2	1003.74	1.38527	0.374469	3.6993	0.000216198	0.00420217
ENSG00000104361	NIPAL2	172.813	1.28659	0.349828	3.67778	0.000235273	0.00448866
ENSG00000104419	NDRG1	2937.13	-1.02174	0.275849	-3.70398	0.000212245	0.00413867
ENSG00000104722	NEFM	3682.23	-1.45842	0.385602	-3.7822	0.000155451	0.00325361
ENSG00000104808	DHDH	168.19	-1.06587	0.283215	-3.76346	0.000167576	0.00344177
ENSG00000104835	SARS2	35.6348	-1.4014	0.466408	-3.00467	0.00265869	0.0282975
ENSG00000104848	KCNA7	60.4861	-1.32169	0.409645	-3.22643	0.00125343	0.0160437
ENSG00000104894	CD37	440.537	-1.43516	0.363952	-3.94326	8.04e-05	0.00191973
ENSG00000104967	NOVA2	1331.64	-1.13802	0.3935	-2.89204	0.0038275	0.0367826
ENSG00000105146	AURKC	59.3011	-1.12137	0.363958	-3.08106	0.00206268	0.0234339
ENSG00000105270	CLIP3	109.561	-1.01401	0.269605	-3.7611	0.000169168	0.00346436
ENSG00000105289	TJP3	394.697	-1.06173	0.340938	-3.11414	0.00184481	0.0215702
ENSG00000105376	ICAM5	1867.59	-1.32808	0.304185	-4.36601	1.27e-05	0.000439536
ENSG00000105404	RABAC1	113.156	-1.3919	0.320024	-4.34935	1.37e-05	0.000467123
ENSG00000105499	PLA2G4C	498.987	1.18396	0.174888	6.76983	1.29e-11	2.94e-09
ENSG00000105516	DBP	708.091	-1.06984	0.357687	-2.99099	0.0027807	0.0292353
ENSG00000105519	CAPS	225.649	-1.43833	0.240492	-5.98076	2.22e-09	3.12e-07
ENSG00000105639	JAK3	572.02	-1.14062	0.301396	-3.78446	0.000154045	0.00323539
ENSG00000105649	RAB3A	375.562	-1.13815	0.177544	-6.41054	1.45e-10	2.65e-08
ENSG00000105655	ISYNA1	7756.08	-1.09429	0.30106	-3.63479	0.000278204	0.00513317
ENSG00000105695	MAG	46.2826	-1.49685	0.537583	-2.78441	0.00536252	0.0470878
ENSG00000105699	LSR	1343.19	1.14596	0.216989	5.28122	1.28e-07	1.01e-05
ENSG00000105708	ZNF14	202.314	1.01198	0.191853	5.27476	1.33e-07	1.04e-05
ENSG00000105711	SCN1B	223.27	-1.13529	0.247841	-4.58074	4.63e-06	0.000196795
ENSG00000105808	RASA4	201.15	-1.25282	0.395819	-3.16514	0.00155009	0.0189857
ENSG00000105851	PIK3CG	6.51716	5.17353	1.53582	3.36858	0.000755573	0.0109541
ENSG00000105939	ZC3HAV1	8262.99	1.01719	0.227286	4.47538	7.63e-06	0.000298108
ENSG00000105976	MET	1092.84	1.07957	0.355605	3.03588	0.00239839	0.0262439
ENSG00000106133	NSUN5P2	109.588	-1.29131	0.324367	-3.98103	6.86e-05	0.00171216
ENSG00000106245	BUD31	1503.07	1.06529	0.118343	9.00175	2.22e-19	2.06e-16
ENSG00000106278	PTPRZ1	20.5624	2.8369	1.02115	2.77814	0.00546706	0.0476707
ENSG00000106477	CEP41	334.782	1.06218	0.353146	3.00775	0.00263187	0.0280614
ENSG00000106588	PSMA2	117.71	-1.02327	0.261807	-3.90848	9.29e-05	0.00215563
ENSG00000106633	GCK	154.185	-1.25187	0.452985	-2.76359	0.00571698	0.0491752
ENSG00000106692	FKTN	378.399	1.24216	0.386218	3.21621	0.00129897	0.0165186
ENSG00000106804	C5	26.4172	1.67962	0.484435	3.46717	0.000525964	0.00830675
ENSG00000106868	SUSD1	200.336	1.17015	0.307603	3.80409	0.000142327	0.00305299
ENSG00000106976	DNM1	7425.84	-1.27192	0.333289	-3.81627	0.000135485	0.00293929
ENSG00000107147	KCNT1	177.452	-1.76669	0.453459	-3.89602	9.78e-05	0.00224085
ENSG00000107290	SETX	2489.83	1.02891	0.1962	5.24417	1.57e-07	1.18e-05
ENSG00000107317	PTGDS	30.9746	-2.83953	0.728565	-3.89743	9.72e-05	0.00223211
ENSG00000107611	CUBN	116.998	-1.32084	0.433855	-3.04443	0.00233122	0.0257941
ENSG00000107796	ACTA2	47.1943	2.55114	0.839513	3.03883	0.00237498	0.0261036
ENSG00000107819	SFXN3	1234.14	-1.10512	0.335189	-3.29701	0.000977187	0.0132697
ENSG00000107984	DKK1	106.15	1.40666	0.265421	5.29975	1.16e-07	9.28e-06
ENSG00000108465	CDK5RAP3	530.157	-1.27543	0.169102	-7.54237	4.62e-14	1.72e-11
ENSG00000108773	KAT2A	3069.3	-1.0321	0.130997	-7.8788	3.31e-15	1.48e-12
ENSG00000108799	EZH1	3737.72	-1.35827	0.199976	-6.79216	1.1e-11	2.58e-09
ENSG00000108932	SLC16A6	43.58	2.16699	0.695884	3.11401	0.00184562	0.0215702
ENSG00000109320	NFKB1	1198.85	1.51412	0.307887	4.91778	8.75e-07	4.92e-05
ENSG00000109321	AREG	35.0609	1.3793	0.402034	3.4308	0.000601796	0.00916866
ENSG00000109452	INPP4B	82.5711	1.83413	0.617718	2.9692	0.00298577	0.0307838
ENSG00000109536	FRG1	336.95	1.25022	0.287836	4.34352	1.4e-05	0.000476102
ENSG00000109680	TBC1D19	76.8575	1.01619	0.368066	2.76089	0.00576438	0.0494773
ENSG00000109686	SH3D19	445.149	1.62339	0.39701	4.08903	4.33e-05	0.00119163
ENSG00000109794	FAM149A	51.6577	1.47695	0.42416	3.48205	0.000497593	0.00797336
ENSG00000109846	CRYAB	99.5877	2.83161	0.423842	6.6808	2.38e-11	5.06e-09
ENSG00000109906	ZBTB16	324.382	-1.11721	0.293089	-3.81185	0.000137931	0.00297987
ENSG00000109971	HSPA8	32596.2	1.62773	0.108163	15.0488	3.51e-51	1.82e-47
ENSG00000110172	CHORDC1	6633.25	1.6144	0.11766	13.7208	7.62e-43	3.07e-39
ENSG00000110446	SLC15A3	14.6177	2.85915	0.99495	2.87366	0.00405739	0.0384614
ENSG00000110768	GTF2H1	1149.8	1.33468	0.261726	5.09952	3.41e-07	2.25e-05
ENSG00000110851	PRDM4	1375.76	1.00415	0.192929	5.20477	1.94e-07	1.41e-05
ENSG00000111254	AKAP3	47.6021	1.59288	0.438398	3.6334	0.00027971	0.00513924
ENSG00000111319	SCNN1A	32.2915	-1.36966	0.454341	-3.01461	0.00257312	0.0276301
ENSG00000111358	GTF2H3	1016.61	1.1238	0.400346	2.80706	0.00499955	0.0447796
ENSG00000111816	FRK	50.2362	2.31752	0.598704	3.87089	0.000108437	0.00244169
ENSG00000111879	FAM184A	627.348	1.78183	0.338605	5.26226	1.42e-07	1.09e-05
ENSG00000111912	NCOA7	1639.85	1.40332	0.296324	4.73576	2.18e-06	0.000106181
ENSG00000111981	ULBP1	255.702	1.55328	0.223353	6.95438	3.54e-12	9.5e-10
ENSG00000112081	SRSF3	8918.41	1.12994	0.12809	8.82142	1.13e-18	8.82e-16
ENSG00000112110	MRPL18	2912.03	1.09	0.118589	9.19145	3.88e-20	4.2e-17
ENSG00000112116	IL17F	19.385	2.19655	0.608787	3.60807	0.000308482	0.00551852
ENSG00000112149	CD83	388.592	1.2716	0.32073	3.96469	7.35e-05	0.00180333
ENSG00000112186	CAP2	376.64	1.19342	0.209898	5.68571	1.3e-08	1.42e-06
ENSG00000112249	ASCC3	1576.82	1.08266	0.324856	3.33274	0.000859959	0.0121515
ENSG00000112599	GUCA1B	333.978	-1.32907	0.385182	-3.45049	0.000559561	0.00868219
ENSG00000112964	GHR	77.3023	1.00685	0.358047	2.81206	0.00492251	0.0442757
ENSG00000112972	HMGCS1	5998.68	-1.24732	0.149841	-8.32426	8.49e-17	4.96e-14
ENSG00000113073	SLC4A9	79.0269	-1.5807	0.398726	-3.96437	7.36e-05	0.00180394
ENSG00000113555	PCDH12	121.13	-1.64095	0.291217	-5.63479	1.75e-08	1.8e-06
ENSG00000113790	EHHADH	112.417	1.55011	0.462773	3.34962	0.000809212	0.0115698
ENSG00000114019	AMOTL2	980.069	1.44882	0.162479	8.91695	4.79e-19	4.13e-16
ENSG00000114405	C3orf14	607.356	1.04181	0.350537	2.97205	0.00295818	0.0305603
ENSG00000114670	NEK11	85.4645	2.00544	0.280914	7.13897	9.4e-13	2.91e-10
ENSG00000115233	PSMD14	1949.02	1.17337	0.211441	5.54942	2.87e-08	2.69e-06
ENSG00000115252	PDE1A	29.4287	2.67803	0.811293	3.30094	0.000963632	0.0131447
ENSG00000115274	INO80B	24.2283	-1.28388	0.434062	-2.95783	0.00309816	0.0316186
ENSG00000115286	NDUFS7	381.263	-1.12028	0.268289	-4.17565	2.97e-05	0.000887274
ENSG00000115297	TLX2	78.3868	-1.26884	0.43241	-2.93435	0.00334252	0.0332851
ENSG00000115423	DNAH6	172.708	1.6189	0.308101	5.25443	1.48e-07	1.13e-05
ENSG00000115541	HSPE1	545.026	1.44662	0.151308	9.56073	1.17e-21	1.41e-18
ENSG00000115738	ID2	3779.78	1.12753	0.126775	8.89399	5.9e-19	4.97e-16
ENSG00000115875	SRSF7	5542.03	1.25764	0.182554	6.88914	5.61e-12	1.44e-09
ENSG00000115896	PLCL1	130.022	1.17161	0.275137	4.25828	2.06e-05	0.000650127
ENSG00000116161	CACYBP	6608.09	1.18955	0.11249	10.5747	3.9e-26	7.07e-23
ENSG00000116396	KCNC4	2211.1	-1.0097	0.348969	-2.89337	0.00381132	0.0366465
ENSG00000116663	FBXO6	95.9687	-1.52018	0.493184	-3.08238	0.00205355	0.0233595
ENSG00000116752	BCAS2	2438.9	1.45324	0.149613	9.71334	2.65e-22	3.42e-19
ENSG00000116785	CFHR3	17.1623	3.20991	0.993654	3.23041	0.00123611	0.015873
ENSG00000116791	CRYZ	500.133	1.22151	0.414609	2.94617	0.00321738	0.0323973
ENSG00000117016	RIMS3	2498.32	-1.24975	0.301579	-4.14403	3.41e-05	0.000989073
ENSG00000117152	RGS4	30.7672	2.461	0.64592	3.81008	0.000138923	0.00299417
ENSG00000117477	CCDC181	435.633	1.3786	0.284595	4.84408	1.27e-06	6.82e-05
ENSG00000117586	TNFSF4	44.1148	1.62409	0.486377	3.33916	0.00084033	0.0119139
ENSG00000117899	MESD	1018.98	1.00273	0.307469	3.26124	0.00110928	0.0145824
ENSG00000118263	KLF7	1042.77	-1.11831	0.260666	-4.29019	1.79e-05	0.000580725
ENSG00000118298	CA14	234.379	-1.17713	0.248567	-4.73566	2.18e-06	0.000106181
ENSG00000118495	PLAGL1	1785.01	1.13919	0.225233	5.05782	4.24e-07	2.7e-05
ENSG00000118507	AKAP7	179.274	1.3463	0.406999	3.30789	0.000940033	0.0129276
ENSG00000118515	SGK1	1224.42	1.63368	0.31159	5.24303	1.58e-07	1.19e-05
ENSG00000118523	CCN2	524.642	1.77185	0.197028	8.99292	2.41e-19	2.18e-16
ENSG00000118855	MFSD1	473.541	1.40909	0.314098	4.48615	7.25e-06	0.000287783
ENSG00000118946	PCDH17	156.726	1.44476	0.394329	3.66385	0.000248449	0.00468402
ENSG00000118965	WDR35	599.72	1.04102	0.326523	3.18819	0.00143167	0.0178737
ENSG00000119138	KLF9	4683.25	-1.13649	0.176064	-6.45499	1.08e-10	2.05e-08
ENSG00000119285	HEATR1	2810	1.1282	0.370923	3.04159	0.00235329	0.0259227
ENSG00000119737	GPR75	96.4176	1.21415	0.255282	4.75614	1.97e-06	9.85e-05
ENSG00000120158	RCL1	522.472	1.04915	0.367578	2.85423	0.0043141	0.0402835
ENSG00000120370	GORAB	473.409	1.35774	0.217111	6.25366	4.01e-10	6.72e-08
ENSG00000120500	ARR3	59.3207	-1.18074	0.298435	-3.95645	7.61e-05	0.00184781
ENSG00000120690	ELF1	923.686	1.41271	0.323549	4.36628	1.26e-05	0.000439426
ENSG00000120694	HSPH1	10866	3.27483	0.109441	29.9233	9.81e-197	3.55e-192
ENSG00000120738	EGR1	11029.9	5.51148	0.18749	29.3961	6.16e-190	1.12e-185
ENSG00000120800	UTP20	616.576	1.29808	0.374102	3.46985	0.000520745	0.00826614
ENSG00000121274	TENT4B	1832.54	1.1435	0.131284	8.71012	3.04e-18	2.16e-15
ENSG00000121417	ZNF211	403.8	1.1439	0.179077	6.38776	1.68e-10	3e-08
ENSG00000121769	FABP3	154.192	-1.17364	0.361504	-3.24654	0.00116815	0.015191
ENSG00000121871	SLITRK3	198.255	2.08335	0.58838	3.54083	0.000398875	0.00671839
ENSG00000121931	LRIF1	723.214	2.73674	0.196418	13.9332	3.98e-44	1.8e-40
ENSG00000122025	FLT3	16.0913	2.34352	0.709223	3.30435	0.000951965	0.0130396
ENSG00000122484	RPAP2	785.606	1.09434	0.292571	3.74044	0.000183699	0.00368109
ENSG00000122641	INHBA	125.746	-1.0732	0.255941	-4.19317	2.75e-05	0.000832599
ENSG00000122870	BICC1	190.668	1.78168	0.470789	3.78446	0.000154045	0.00323539
ENSG00000122877	EGR2	201.191	3.81871	0.439857	8.68169	3.9e-18	2.72e-15
ENSG00000123453	SARDH	138.643	-1.06486	0.338243	-3.14821	0.00164276	0.0198193
ENSG00000123609	NMI	65.7874	2.08985	0.637159	3.27994	0.00103828	0.0138552
ENSG00000123999	INHA	59.0198	-1.3711	0.295319	-4.64278	3.44e-06	0.000152627
ENSG00000124140	SLC12A5	160.395	-1.04672	0.31116	-3.36391	0.000768455	0.0111275
ENSG00000124251	TP53TG5	134.407	-1.33752	0.39807	-3.36001	0.000779392	0.0112634
ENSG00000124549	BTN2A3P	565.883	1.00143	0.150746	6.64313	3.07e-11	6.39e-09
ENSG00000124635	HIST1H2BJ	1001.44	-1.96465	0.268885	-7.30666	2.74e-13	9.02e-11
ENSG00000124664	SPDEF	13.6721	-1.61906	0.567464	-2.85314	0.00432894	0.0403978
ENSG00000124766	SOX4	23490.8	-1.44935	0.251877	-5.75419	8.71e-09	1.03e-06
ENSG00000125037	EMC3	1230.13	1.09593	0.219988	4.98178	6.3e-07	3.75e-05
ENSG00000125445	MRPS7	863.655	1.01873	0.30689	3.31953	0.000901701	0.0125842
ENSG00000125740	FOSB	5969.23	5.58071	0.362898	15.3782	2.29e-53	1.39e-49
ENSG00000125804	FAM182A	57.3067	-1.07483	0.384774	-2.7934	0.00521569	0.0461339
ENSG00000125895	TMEM74B	212.337	-1.49224	0.290314	-5.14008	2.75e-07	1.88e-05
ENSG00000125931	CITED1	39.7546	1.61576	0.520065	3.10684	0.00189097	0.0219583
ENSG00000126583	PRKCG	270.426	-1.07547	0.295663	-3.63748	0.000275322	0.00509705
ENSG00000126653	NSRP1	859.672	1.20326	0.223754	5.37757	7.55e-08	6.41e-06
ENSG00000127329	PTPRB	25.7899	1.514	0.546628	2.7697	0.0056108	0.0484922
ENSG00000127928	GNGT1	135.865	1.1663	0.322471	3.61676	0.000298317	0.00539007
ENSG00000127952	STYXL1	444.182	1.24196	0.228468	5.43602	5.45e-08	4.8e-06
ENSG00000128039	SRD5A3	101.199	1.1383	0.39714	2.86625	0.00415368	0.0391793
ENSG00000128482	RNF112	36.4268	-1.18447	0.388391	-3.04968	0.00229089	0.0254911
ENSG00000128573	FOXP2	419.739	1.20526	0.299364	4.02608	5.67e-05	0.00148037
ENSG00000128692	EIF2S2P4	50.5941	1.86868	0.341725	5.46839	4.54e-08	4.12e-06
ENSG00000128833	MYO5C	340.519	1.03864	0.333845	3.11115	0.00186363	0.0217034
ENSG00000128908	INO80	1733.95	1.12387	0.18996	5.91634	3.29e-09	4.42e-07
ENSG00000128965	CHAC1	752.056	1.21077	0.157043	7.7098	1.26e-14	5.31e-12
ENSG00000129194	SOX15	71.9173	1.16126	0.32747	3.54614	0.000390912	0.00662739
ENSG00000129654	FOXJ1	27.5678	1.75074	0.522123	3.35311	0.000799085	0.0114688
ENSG00000129991	TNNI3	132.622	-1.3405	0.273476	-4.90172	9.5e-07	5.3e-05
ENSG00000130066	SAT1	18436.2	-1.10309	0.361217	-3.05381	0.00225952	0.0252628
ENSG00000130270	ATP8B3	815.59	-1.19169	0.376877	-3.16202	0.00156679	0.0191191
ENSG00000130304	SLC27A1	892.138	-1.02114	0.290811	-3.51136	0.000445816	0.00732846
ENSG00000130383	FUT5	13.4465	-2.35263	0.636282	-3.69746	0.00021777	0.00422366
ENSG00000130477	UNC13A	326.468	-1.15183	0.236849	-4.86315	1.16e-06	6.3e-05
ENSG00000130513	GDF15	253.891	2.07934	0.468907	4.43444	9.23e-06	0.000345503
ENSG00000130649	CYP2E1	171.063	-1.14037	0.229522	-4.96844	6.75e-07	3.98e-05
ENSG00000130701	RBBP8NL	5.28124	-3.90017	1.30656	-2.98506	0.00283519	0.0296539
ENSG00000130766	SESN2	7212.86	1.13465	0.106939	10.6102	2.67e-26	5.09e-23
ENSG00000131013	PPIL4	1979.83	1.02861	0.294593	3.49164	0.000480064	0.00776114
ENSG00000131018	SYNE1	763.213	1.4062	0.483096	2.91081	0.00360491	0.0351469
ENSG00000131584	ACAP3	3663.24	-1.04635	0.231124	-4.52723	5.98e-06	0.000245484
ENSG00000131778	CHD1L	51.2995	-1.03738	0.354693	-2.92472	0.00344771	0.0340227
ENSG00000132002	DNAJB1	51040.4	3.43699	0.431466	7.96583	1.64e-15	7.82e-13
ENSG00000132466	ANKRD17	6011.9	1.31284	0.159036	8.25499	1.52e-16	8.6e-14
ENSG00000132680	KHDC4	12367.4	-1.04374	0.242167	-4.30998	1.63e-05	0.000539717
ENSG00000132702	HAPLN2	288.799	-1.38414	0.268758	-5.15013	2.6e-07	1.8e-05
ENSG00000132773	TOE1	540.086	1.24491	0.317107	3.92584	8.64e-05	0.00203598
ENSG00000132837	DMGDH	50.8546	1.04781	0.316478	3.31084	0.000930165	0.012838
ENSG00000132952	USPL1	1635.58	1.57636	0.205899	7.65596	1.92e-14	7.81e-12
ENSG00000133019	CHRM3	328.773	1.24234	0.400581	3.10135	0.0019264	0.0222808
ENSG00000133246	PRAM1	32.4935	-1.62087	0.43097	-3.76098	0.000169249	0.00346436
ENSG00000133710	SPINK5	94.9311	1.71038	0.514847	3.32212	0.000893362	0.0125112
ENSG00000133739	LRRCC1	180.574	1.16339	0.335297	3.46973	0.000520987	0.00826614
ENSG00000133773	CCDC59	1372.46	1.01782	0.225717	4.50929	6.5e-06	0.000262134
ENSG00000134138	MEIS2	339.112	1.01217	0.333878	3.03157	0.00243287	0.0264773
ENSG00000134201	GSTM5	44.8391	-1.6644	0.452594	-3.67747	0.000235559	0.00449173
ENSG00000134532	SOX5	144.085	1.06601	0.37913	2.81172	0.00492777	0.0443071
ENSG00000134982	APC	1519.45	1.19345	0.14795	8.06652	7.23e-16	3.59e-13
ENSG00000135245	HILPDA	867.517	-1.01221	0.147318	-6.87094	6.38e-12	1.6e-09
ENSG00000135315	CEP162	430.804	1.76681	0.265691	6.64988	2.93e-11	6.14e-09
ENSG00000135362	PRR5L	120.837	1.21293	0.310949	3.90072	9.59e-05	0.0022118
ENSG00000135521	LTV1	594.086	1.19034	0.361547	3.29235	0.00099354	0.0134113
ENSG00000135549	PKIB	114.949	1.49363	0.376535	3.96676	7.29e-05	0.00179196
ENSG00000135625	EGR4	39.4354	2.76678	0.482149	5.73843	9.56e-09	1.11e-06
ENSG00000135842	FAM129A	219.268	1.29743	0.195796	6.62644	3.44e-11	7.12e-09
ENSG00000135966	TGFBRAP1	1020.6	1.00735	0.250696	4.01823	5.86e-05	0.00152072
ENSG00000136002	ARHGEF4	1282.09	-1.29842	0.219088	-5.92646	3.1e-09	4.18e-07
ENSG00000136021	SCYL2	2327.15	1.20442	0.203629	5.91479	3.32e-09	4.43e-07
ENSG00000136147	PHF11	14.7328	2.49536	0.776961	3.21169	0.00131955	0.0167392
ENSG00000136149	RPL13AP25	71.4302	2.03197	0.532652	3.81482	0.000136284	0.00295308
ENSG00000136161	RCBTB2	68.3839	1.25715	0.304927	4.12278	3.74e-05	0.00106451
ENSG00000136367	ZFHX2	187.518	1.34422	0.269636	4.9853	6.19e-07	3.72e-05
ENSG00000136457	CHAD	112.425	-1.54086	0.334915	-4.60074	4.21e-06	0.000180933
ENSG00000136492	BRIP1	1178.42	1.05426	0.265305	3.97375	7.07e-05	0.00174846
ENSG00000136522	MRPL47	807.767	1.07558	0.222837	4.82674	1.39e-06	7.33e-05
ENSG00000136573	BLK	53.2148	-1.39701	0.458942	-3.04398	0.00233469	0.0257962
ENSG00000136826	KLF4	1949.75	1.27722	0.240198	5.31735	1.05e-07	8.55e-06
ENSG00000136870	ZNF189	444.861	1.1182	0.305627	3.65871	0.000253485	0.00476337
ENSG00000136928	GABBR2	77.1544	1.09166	0.304586	3.58409	0.000338258	0.00591177
ENSG00000136997	MYC	2473.15	1.3504	0.404108	3.34168	0.000832734	0.0118406
ENSG00000137070	IL11RA	703.502	-1.21629	0.343878	-3.53698	0.000404724	0.00679968
ENSG00000137275	RIPK1	397.062	1.21257	0.291635	4.15784	3.21e-05	0.000945537
ENSG00000137821	LRRC49	446.804	1.03388	0.263409	3.92501	8.67e-05	0.00204033
ENSG00000137842	TMEM62	148.022	1.11935	0.397764	2.81409	0.0048915	0.0440734
ENSG00000137970	RPL7P9	479.953	2.18745	0.265256	8.24656	1.63e-16	8.96e-14
ENSG00000138614	INTS14	1517.48	1.2356	0.307551	4.01755	5.88e-05	0.00152291
ENSG00000138623	SEMA7A	478.932	-1.18011	0.40416	-2.91992	0.00350125	0.0343489
ENSG00000138650	PCDH10	2803.46	1.07039	0.343761	3.11377	0.0018471	0.0215755
ENSG00000138814	PPP3CA	1215.82	1.18593	0.324177	3.65828	0.000253916	0.00476898
ENSG00000139117	CPNE8	395.532	1.29252	0.294005	4.39626	1.1e-05	0.000393116
ENSG00000139160	ETFBKMT	71.0613	-1.06413	0.279407	-3.80852	0.000139804	0.00300777
ENSG00000139173	TMEM117	116.93	1.1818	0.30356	3.89313	9.9e-05	0.00226347
ENSG00000139239	RPL14P1	307.543	1.45364	0.253065	5.74412	9.24e-09	1.08e-06
ENSG00000139318	DUSP6	29.3552	2.19713	0.539789	4.07035	4.69e-05	0.00127584
ENSG00000139547	RDH16	41.33	-1.51978	0.386244	-3.93477	8.33e-05	0.00197323
ENSG00000139636	LMBR1L	2450.11	-1.04467	0.137743	-7.58422	3.34e-14	1.3e-11
ENSG00000139675	HNRNPA1L2	136.56	1.35572	0.292547	4.63419	3.58e-06	0.000158405
ENSG00000139719	VPS33A	340.265	1.20923	0.434887	2.78057	0.0054263	0.0474762
ENSG00000139970	RTN1	48.6432	1.26401	0.382255	3.30673	0.000943923	0.0129588
ENSG00000140105	WARS	3020.71	1.56247	0.387123	4.0361	5.43e-05	0.00143302
ENSG00000140284	SLC27A2	124.908	1.00164	0.327574	3.05774	0.00223012	0.0249915
ENSG00000140400	MAN2C1	1815.98	-1.03434	0.151651	-6.82055	9.07e-12	2.16e-09
ENSG00000140451	PIF1	821.542	-1.1071	0.180669	-6.12779	8.91e-10	1.36e-07
ENSG00000140749	IGSF6	97.705	-1.7496	0.489788	-3.57216	0.000354053	0.00612868
ENSG00000141052	MYOCD	20.5678	1.76472	0.50792	3.47441	0.00051198	0.00815701
ENSG00000141076	UTP4	1836.92	1.23503	0.302195	4.08687	4.37e-05	0.00120005
ENSG00000141376	BCAS3	700.596	1.04468	0.256905	4.06638	4.77e-05	0.00129388
ENSG00000141519	CCDC40	301.082	-1.06702	0.301167	-3.54296	0.000395669	0.0066768
ENSG00000142046	TMEM91	117.207	-1.47139	0.289003	-5.09125	3.56e-07	2.33e-05
ENSG00000142102	PGGHG	2510.74	-1.26678	0.229868	-5.51087	3.57e-08	3.28e-06
ENSG00000142149	HUNK	338.888	1.27731	0.226777	5.63245	1.78e-08	1.82e-06
ENSG00000142405	NLRP12	4.36877	4.56801	1.47874	3.08913	0.00200743	0.0229854
ENSG00000142528	ZNF473	1236.65	1.50102	0.154933	9.68821	3.38e-22	4.23e-19
ENSG00000142556	ZNF614	434.978	1.08082	0.355034	3.04428	0.00233238	0.0257941
ENSG00000142609	CFAP74	117.908	-1.20128	0.434807	-2.7628	0.00573084	0.0492594
ENSG00000142669	SH3BGRL3	363.102	-1.32604	0.378436	-3.50399	0.000458334	0.00748538
ENSG00000142871	CCN1	4457.49	1.10312	0.296754	3.7173	0.000201361	0.00396207
ENSG00000142875	PRKACB	487.616	1.43289	0.354133	4.04619	5.21e-05	0.00138174
ENSG00000143248	RGS5	94.5122	1.1261	0.342701	3.28595	0.0010164	0.0136487
ENSG00000143341	HMCN1	230.446	1.4279	0.294373	4.85064	1.23e-06	6.66e-05
ENSG00000143344	RGL1	226.587	1.04993	0.283659	3.70137	0.000214435	0.00417463
ENSG00000143355	LHX9	55.842	1.38467	0.464177	2.98307	0.00285376	0.029753
ENSG00000143387	CTSK	211.664	-1.06168	0.287698	-3.69027	0.000224018	0.00431252
ENSG00000143632	ACTA1	63.9369	1.55624	0.303311	5.13085	2.88e-07	1.96e-05
ENSG00000143748	NVL	1286.58	1.36328	0.339017	4.02126	5.79e-05	0.00150555
ENSG00000143847	PPFIA4	1126.26	-1.77645	0.358151	-4.96007	7.05e-07	4.13e-05
ENSG00000143942	CHAC2	279.386	1.01995	0.243201	4.19386	2.74e-05	0.000830751
ENSG00000144045	DQX1	114.405	-1.28469	0.352753	-3.6419	0.000270636	0.0050328
ENSG00000144158	AL078621.1	14.5438	2.31579	0.629169	3.68072	0.000232577	0.00444424
ENSG00000144306	SCRN3	457.895	1.02739	0.372244	2.76	0.00578019	0.049566
ENSG00000144339	TMEFF2	17.5249	2.53108	0.885791	2.85742	0.004271	0.0400462
ENSG00000144381	HSPD1	13244.3	1.37653	0.18698	7.3619	1.81e-13	6.08e-11
ENSG00000144455	SUMF1	146.344	1.78173	0.439253	4.05628	4.99e-05	0.00133712
ENSG00000144802	NFKBIZ	1043.2	2.02472	0.220326	9.18967	3.94e-20	4.2e-17
ENSG00000144821	MYH15	48.9917	1.25098	0.316825	3.94849	7.86e-05	0.00189387
ENSG00000144935	TRPC1	562.444	1.01279	0.317509	3.18979	0.00142375	0.0178055
ENSG00000145022	TCTA	207.95	1.50453	0.40023	3.75916	0.000170486	0.00348375
ENSG00000145088	EAF2	88.5028	1.36005	0.357681	3.8024	0.000143299	0.00306902
ENSG00000145147	SLIT2	7163.9	-1.09697	0.188038	-5.83379	5.42e-09	6.72e-07
ENSG00000145362	ANK2	697.721	1.16714	0.243954	4.78425	1.72e-06	8.73e-05
ENSG00000145416	2020-03-01	62.5937	-1.08221	0.32468	-3.33315	0.0008587	0.0121384
ENSG00000145632	PLK2	780.551	1.54853	0.15593	9.93093	3.05e-23	4.43e-20
ENSG00000145700	ANKRD31	34.568	2.87625	0.663137	4.33734	1.44e-05	0.000486946
ENSG00000145868	FBXO38	895.09	1.06986	0.285802	3.74336	0.000181574	0.0036486
ENSG00000145908	ZNF300	395.819	2.08901	0.413508	5.05192	4.37e-07	2.77e-05
ENSG00000145945	FAM50B	137.924	1.08012	0.266788	4.0486	5.15e-05	0.0013726
ENSG00000145975	FAM217A	30.1924	-1.1888	0.389945	-3.04864	0.00229882	0.0255559
ENSG00000145990	GFOD1	2355.85	-1.30789	0.298862	-4.37623	1.21e-05	0.000424315
ENSG00000146282	RARS2	988.69	1.01642	0.306913	3.31175	0.000927151	0.0128072
ENSG00000146463	ZMYM4	1467.28	1.30305	0.313947	4.15054	3.32e-05	0.000970689
ENSG00000146476	ARMT1	1057.59	1.24703	0.420342	2.96669	0.00301021	0.0309302
ENSG00000146677	AC004453.1	126.785	2.06257	0.255952	8.05842	7.73e-16	3.78e-13
ENSG00000146707	POMZP3	109.317	1.0082	0.291743	3.45578	0.000548713	0.0085763
ENSG00000146733	PSPH	969.396	1.14226	0.306007	3.7328	0.000189365	0.00378207
ENSG00000147124	ZNF41	196.811	1.14169	0.275065	4.15062	3.32e-05	0.000970689
ENSG00000147174	GCNA	106.242	1.10534	0.390625	2.82967	0.00465958	0.0425059
ENSG00000147437	GNRH1	105.943	-1.19787	0.374952	-3.19471	0.00139969	0.0175288
ENSG00000147465	STAR	7.43028	2.98633	0.932641	3.20202	0.00136469	0.0171974
ENSG00000147654	EBAG9	485.031	1.00241	0.258959	3.87094	0.000108415	0.00244169
ENSG00000148459	PDSS1	251.398	1.16042	0.386679	3.001	0.00269095	0.0285151
ENSG00000148926	ADM	2149.7	1.69883	0.277669	6.11816	9.47e-10	1.43e-07
ENSG00000149201	CCDC81	31.5131	1.25448	0.433911	2.89109	0.00383903	0.0368724
ENSG00000149257	SERPINH1	2674.69	2.6254	0.169499	15.4892	4.1e-54	2.97e-50
ENSG00000149571	KIRREL3	19.2632	-1.99163	0.516606	-3.85522	0.000115628	0.00257322
ENSG00000149609	C20orf144	44.8244	-1.67124	0.393538	-4.24672	2.17e-05	0.000676936
ENSG00000149781	FERMT3	27.0492	1.48968	0.48966	3.04228	0.00234794	0.0258989
ENSG00000150471	ADGRL3	181.676	1.85882	0.603383	3.08066	0.00206544	0.023458
ENSG00000150527	MIA2	723.538	1.03342	0.24728	4.17916	2.93e-05	0.000878258
ENSG00000150756	ATPSCKMT	113.617	1.06187	0.348533	3.04668	0.00231382	0.025668
ENSG00000150773	PIH1D2	63.2968	1.03844	0.371003	2.799	0.00512605	0.0456012
ENSG00000150990	DHX37	1251.9	1.11479	0.341727	3.26223	0.0011054	0.0145473
ENSG00000151006	PRSS53	119.826	-1.55427	0.237926	-6.53257	6.47e-11	1.27e-08
ENSG00000151065	DCP1B	359.674	1.13977	0.345532	3.2986	0.000971691	0.0132298
ENSG00000151090	THRB	239.533	1.36931	0.274892	4.98125	6.32e-07	3.76e-05
ENSG00000151287	TEX30	217.731	1.06319	0.276376	3.84692	0.000119613	0.00264083
ENSG00000151304	SRFBP1	288.843	1.07389	0.328565	3.26841	0.00108153	0.0143011
ENSG00000151576	QTRT2	1298.59	1.12632	0.25237	4.46296	8.08e-06	0.00031322
ENSG00000151617	EDNRA	91.7369	1.23201	0.414431	2.97277	0.00295124	0.0305321
ENSG00000151623	NR3C2	315.648	1.5748	0.395936	3.9774	6.97e-05	0.00173486
ENSG00000151883	PARP8	645.396	1.17972	0.381887	3.08919	0.00200702	0.0229854
ENSG00000151929	BAG3	5242.13	1.76766	0.25307	6.98486	2.85e-12	7.71e-10
ENSG00000151948	GLT1D1	10.8669	3.10166	0.936185	3.31309	0.000922724	0.0127743
ENSG00000152154	TMEM178A	68.8862	-1.54667	0.283646	-5.45282	4.96e-08	4.43e-06
ENSG00000152443	ZNF776	427.013	1.11089	0.268934	4.13071	3.62e-05	0.00103784
ENSG00000152689	RASGRP3	79.2025	1.87387	0.637494	2.93943	0.00328818	0.0329016
ENSG00000152705	CATSPER3	6.02694	2.98261	1.06202	2.80843	0.00497844	0.0446679
ENSG00000153086	ACMSD	28.3169	-1.36409	0.455965	-2.99165	0.00277471	0.0292062
ENSG00000153495	TEX29	10.9496	-2.30466	0.69517	-3.31525	0.000915609	0.0127098
ENSG00000153930	ANKFN1	54.4553	1.0386	0.351783	2.9524	0.00315319	0.0320179
ENSG00000154175	ABI3BP	460.639	-1.00055	0.30724	-3.25657	0.00112767	0.0147641
ENSG00000154485	MMP21	48.6572	-2.05212	0.387472	-5.29617	1.18e-07	9.4e-06
ENSG00000154556	SORBS2	11.7092	3.22397	1.09297	2.94974	0.0031804	0.0322527
ENSG00000154642	C21orf91	426.061	1.12037	0.371739	3.01387	0.00257942	0.0276601
ENSG00000154655	L3MBTL4	19.2667	2.13814	0.716601	2.98373	0.00284761	0.0297145
ENSG00000154721	JAM2	104.547	1.36921	0.476275	2.87483	0.00404241	0.0383796
ENSG00000154734	ADAMTS1	27921.9	-1.04536	0.352975	-2.96158	0.00306063	0.0313328
ENSG00000154822	PLCL2	464.49	1.04402	0.267916	3.89681	9.75e-05	0.00223638
ENSG00000155096	AZIN1	3348.1	1.1727	0.154616	7.58464	3.33e-14	1.3e-11
ENSG00000155097	ATP6V1C1	2036.16	1.0068	0.176714	5.6973	1.22e-08	1.34e-06
ENSG00000155269	GPR78	64.2448	-1.37505	0.341102	-4.0312	5.55e-05	0.00145478
ENSG00000155367	PPM1J	155.2	-1.299	0.370973	-3.50161	0.000462452	0.00754034
ENSG00000155629	PIK3AP1	203.705	1.04749	0.202572	5.17094	2.33e-07	1.65e-05
ENSG00000155729	KCTD18	134.902	1.45319	0.388907	3.7366	0.000186529	0.00373367
ENSG00000155906	RMND1	1050.64	1.11242	0.284191	3.91435	9.06e-05	0.00211746
ENSG00000155974	GRIP1	237.117	1.12534	0.221784	5.07405	3.89e-07	2.51e-05
ENSG00000156113	KCNMA1	76.3593	-1.22236	0.322719	-3.7877	0.000152048	0.00320646
ENSG00000156253	RWDD2B	227.676	1.19022	0.377777	3.15059	0.00162938	0.0196775
ENSG00000157227	MMP14	216.459	-1.3233	0.262288	-5.04522	4.53e-07	2.85e-05
ENSG00000157306	ZFHX2-AS1	36.9169	-1.11371	0.403419	-2.76067	0.00576827	0.0494989
ENSG00000157349	DDX19B	397.557	1.11008	0.380553	2.91701	0.00353405	0.034605
ENSG00000157502	PWWP3B	334.645	1.02667	0.210217	4.88388	1.04e-06	5.75e-05
ENSG00000158106	RHPN1	2438.44	-1.19693	0.253001	-4.73094	2.23e-06	0.000107669
ENSG00000158301	GPRASP2	429.934	1.25778	0.360975	3.48439	0.000493268	0.00792159
ENSG00000158417	EIF5B	2932.4	1.02409	0.217815	4.70166	2.58e-06	0.000121421
ENSG00000158552	ZFAND2B	1344.62	-1.00235	0.220571	-4.54433	5.51e-06	0.000227667
ENSG00000158578	ALAS2	31.0293	-1.62456	0.402415	-4.03703	5.41e-05	0.00142842
ENSG00000158711	ELK4	8542.77	-1.13345	0.226065	-5.01384	5.34e-07	3.29e-05
ENSG00000158887	MPZ	277.821	-1.25016	0.452516	-2.76268	0.00573291	0.0492638
ENSG00000159063	ALG8	719.966	1.21633	0.350806	3.46724	0.000525839	0.00830675
ENSG00000159388	BTG2	3800.91	1.69427	0.287435	5.89446	3.76e-09	4.93e-07
ENSG00000159648	TEPP	100	-1.73041	0.528634	-3.27337	0.00106273	0.0141295
ENSG00000159720	ATP6V0D1	3007.36	1.06777	0.200007	5.33865	9.36e-08	7.71e-06
ENSG00000159885	ZNF222	116.823	1.44114	0.349615	4.12207	3.75e-05	0.00106611
ENSG00000159958	TNFRSF13C	305.014	-1.54168	0.186172	-8.28095	1.22e-16	7.03e-14
ENSG00000160201	U2AF1	594.78	-1.17479	0.281895	-4.16748	3.08e-05	0.000912388
ENSG00000160226	CFAP410	137.58	-1.10185	0.253282	-4.35028	1.36e-05	0.000466029
ENSG00000160318	CLDND2	43.5943	-1.43462	0.349784	-4.10144	4.11e-05	0.00114691
ENSG00000160321	ZNF208	3.62029	5.32215	1.59344	3.34004	0.000837657	0.0119013
ENSG00000160336	ZNF761	174.73	1.68429	0.324972	5.18287	2.18e-07	1.57e-05
ENSG00000160408	ST6GALNAC6	102.04	-1.07183	0.355158	-3.01789	0.00254544	0.027406
ENSG00000160570	DEDD2	4053.38	1.01063	0.232019	4.3558	1.33e-05	0.00045748
ENSG00000160695	VPS11	1847.51	1.28498	0.170832	7.52188	5.4e-14	1.98e-11
ENSG00000160766	GBAP1	136.155	1.07485	0.346064	3.10594	0.00189678	0.0219976
ENSG00000160781	PAQR6	467.259	-1.45559	0.313271	-4.64643	3.38e-06	0.000150691
ENSG00000160838	LRRC71	61.059	-1.82792	0.398708	-4.58462	4.55e-06	0.000193402
ENSG00000160888	IER2	2489.51	1.25788	0.155012	8.11471	4.87e-16	2.45e-13
ENSG00000161298	ZNF382	116.196	1.85977	0.596447	3.11809	0.0018203	0.0213844
ENSG00000162004	CCDC78	163.331	-1.12422	0.255543	-4.39935	1.09e-05	0.000388702
ENSG00000162086	ZNF75A	212.734	1.64622	0.290884	5.65935	1.52e-08	1.61e-06
ENSG00000162148	PPP1R32	246.835	-1.46988	0.331644	-4.43209	9.33e-06	0.000347858
ENSG00000162300	ZFPL1	177.154	-1.10715	0.251141	-4.40846	1.04e-05	0.000377191
ENSG00000162482	AKR7A3	56.408	-1.17931	0.347616	-3.39255	0.000692447	0.0102481
ENSG00000162595	DIRAS3	5.96816	2.65996	0.956624	2.78057	0.00542642	0.0474762
ENSG00000162614	NEXN	175.736	1.22042	0.353413	3.45323	0.000553908	0.00862772
ENSG00000162623	TYW3	634.645	2.04165	0.506008	4.03482	5.46e-05	0.00143878
ENSG00000162631	NTNG1	26.4148	2.73466	0.823201	3.32198	0.0008938	0.0125125
ENSG00000162643	WDR63	87.7688	1.33551	0.389554	3.42829	0.000607398	0.00923846
ENSG00000162676	GFI1	213.981	1.04227	0.349612	2.98123	0.00287093	0.0298804
ENSG00000162729	IGSF8	1712.54	-1.11579	0.129971	-8.58496	9.09e-18	5.88e-15
ENSG00000162814	SPATA17	57.3293	1.48561	0.508642	2.92074	0.00349206	0.0342865
ENSG00000162897	FCAMR	3.76003	4.33647	1.53252	2.82964	0.00466004	0.0425059
ENSG00000162913	OBSCN-AS1	74.322	-1.07567	0.31823	-3.38016	0.000724442	0.0106132
ENSG00000162944	RFTN2	96.2354	1.2415	0.250921	4.94778	7.51e-07	4.35e-05
ENSG00000163071	SPATA18	232.358	1.59709	0.529056	3.01875	0.00253821	0.0273445
ENSG00000163072	NOSTRIN	84.6042	-1.11439	0.287587	-3.87495	0.000106645	0.00241033
ENSG00000163126	ANKRD23	28.2457	-1.32354	0.40755	-3.24755	0.00116403	0.0151483
ENSG00000163273	NPPC	558.911	1.26057	0.389186	3.239	0.00119951	0.015529
ENSG00000163395	IGFN1	165.469	-1.57451	0.46233	-3.4056	0.000660196	0.00986347
ENSG00000163472	TMEM79	614.055	2.12967	0.206345	10.3209	5.67e-25	9.33e-22
ENSG00000163508	EOMES	56.6012	1.27025	0.446982	2.84185	0.00448529	0.0414335
ENSG00000163512	AZI2	724.321	1.13638	0.267995	4.2403	2.23e-05	0.000692986
ENSG00000163596	ICA1L	263.421	1.05716	0.205237	5.15091	2.59e-07	1.79e-05
ENSG00000163694	RBM47	165.98	1.21184	0.26479	4.57659	4.73e-06	0.000199565
ENSG00000163793	DNAJC5G	57.9565	-1.05744	0.320302	-3.3014	0.000962051	0.013133
ENSG00000163874	ZC3H12A	382.233	1.13267	0.176829	6.40544	1.5e-10	2.72e-08
ENSG00000163946	TASOR	1916.01	1.30052	0.442143	2.9414	0.00326727	0.032736
ENSG00000163958	ZDHHC19	21.8512	-1.94622	0.701711	-2.77353	0.00554511	0.0481648
ENSG00000164070	HSPA4L	3383.24	1.67153	0.238818	6.99917	2.57e-12	7.07e-10
ENSG00000164209	SLC25A46	1244.19	1.11455	0.336287	3.31429	0.000918753	0.0127436
ENSG00000164309	CMYA5	123.078	1.45449	0.25979	5.59872	2.16e-08	2.16e-06
ENSG00000164385	LINC01600	10.1688	-2.03839	0.727699	-2.80114	0.00509218	0.0454184
ENSG00000164430	CGAS	33.1079	3.18384	0.528939	6.0193	1.75e-09	2.53e-07
ENSG00000164440	TXLNB	37.0222	2.44226	0.716901	3.40669	0.000657564	0.00984444
ENSG00000164506	STXBP5	540.532	1.25889	0.275893	4.56296	5.04e-06	0.000211013
ENSG00000164749	HNF4G	48.2028	1.98916	0.496495	4.0064	6.17e-05	0.00157966
ENSG00000164877	MICALL2	1078.14	-1.51844	0.357307	-4.24969	2.14e-05	0.000670324
ENSG00000164930	FZD6	968.261	1.15635	0.298558	3.87313	0.000107446	0.0024239
ENSG00000164961	WASHC5	873.605	1.01953	0.227072	4.48991	7.13e-06	0.000283989
ENSG00000165025	SYK	264.703	1.55015	0.500455	3.09747	0.00195177	0.0224985
ENSG00000165105	RASEF	1378.57	1.00212	0.248775	4.02822	5.62e-05	0.00146906
ENSG00000165182	CXorf58	9.16941	2.61521	0.877545	2.98014	0.00288118	0.0299613
ENSG00000165259	HDX	138.585	2.13477	0.5174	4.12595	3.69e-05	0.0010549
ENSG00000165449	SLC16A9	101.044	2.24904	0.747417	3.00908	0.00262038	0.0279636
ENSG00000165501	LRR1	254.981	1.07574	0.343901	3.12804	0.00175977	0.0208422
ENSG00000165675	ENOX2	613.052	1.43173	0.245969	5.8208	5.86e-09	7.22e-07
ENSG00000165695	AK8	17.6946	1.57559	0.503881	3.12691	0.00176654	0.020902
ENSG00000165810	BTNL9	1301.28	-1.15686	0.28208	-4.10118	4.11e-05	0.00114733
ENSG00000165816	VWA2	17.3567	-2.18514	0.633677	-3.44835	0.000564023	0.00873644
ENSG00000165895	ARHGAP42	262.015	1.01692	0.267936	3.79538	0.000147415	0.00313429
ENSG00000166166	TRMT61A	597.698	1.11823	0.296058	3.77706	0.000158692	0.00330806
ENSG00000166189	HPS6	141.989	1.27208	0.417897	3.04401	0.00233445	0.0257962
ENSG00000166261	ZNF202	300.933	1.10588	0.316528	3.49379	0.000476219	0.00770587
ENSG00000166401	SERPINB8	21.6929	1.61853	0.559294	2.89387	0.00380523	0.0365977
ENSG00000166415	WDR72	42.7635	2.53675	0.915418	2.77113	0.00558613	0.0483476
ENSG00000166432	ZMAT1	41.7481	1.33995	0.483431	2.77175	0.00557562	0.0483038
ENSG00000166676	TVP23A	48.3103	-1.58476	0.395076	-4.01127	6.04e-05	0.00155292
ENSG00000166793	YPEL4	100.935	-1.00211	0.351164	-2.85369	0.00432143	0.0403415
ENSG00000166816	LDHD	267.213	-1.16702	0.25989	-4.49045	7.11e-06	0.000283587
ENSG00000166856	GPR182	34.6018	-1.84155	0.650361	-2.83158	0.00463181	0.0423764
ENSG00000167011	NAT16	35.278	-1.50493	0.474244	-3.17332	0.00150705	0.0185778
ENSG00000167194	C16orf92	11.1922	-3.07568	0.96898	-3.17414	0.00150279	0.0185443
ENSG00000167244	IGF2	36.1402	-1.72114	0.542376	-3.17333	0.001507	0.0185778
ENSG00000167363	FN3K	114.427	-1.19721	0.279471	-4.28385	1.84e-05	0.000593663
ENSG00000167371	PRRT2	351.229	-1.65792	0.293571	-5.64743	1.63e-08	1.71e-06
ENSG00000167384	ZNF180	347.107	1.02148	0.294853	3.46436	0.000531498	0.00837225
ENSG00000167397	VKORC1	71.9505	-1.1219	0.300583	-3.73242	0.000189647	0.00378563
ENSG00000167476	JSRP1	49.3124	-1.26142	0.408414	-3.08858	0.00201115	0.0230078
ENSG00000167524	RSKR	80.7934	-1.07487	0.270448	-3.97439	7.06e-05	0.0017462
ENSG00000167578	RAB4B	20.8879	-1.99344	0.599905	-3.32292	0.000890808	0.0124899
ENSG00000167615	LENG8	5382.41	-1.02606	0.225669	-4.54675	5.45e-06	0.000225324
ENSG00000167625	ZNF526	1465.61	-1.10107	0.221756	-4.96524	6.86e-07	4.04e-05
ENSG00000167701	GPT	114.152	-1.06782	0.309937	-3.44529	0.000570441	0.00882078
ENSG00000167749	KLK4	174.154	-1.57546	0.505517	-3.11653	0.0018299	0.0214633
ENSG00000167798	C3P1	11.3247	-2.35871	0.695383	-3.39196	0.000693944	0.0102535
ENSG00000168003	SLC3A2	19030.5	1.03583	0.119711	8.65282	5.02e-18	3.42e-15
ENSG00000168010	ATG16L2	1497.09	-1.10703	0.16374	-6.76088	1.37e-11	3.09e-09
ENSG00000168038	ULK4	81.3818	1.14806	0.283145	4.05469	5.02e-05	0.00134428
ENSG00000168060	NAALADL1	33.8915	-1.44015	0.394702	-3.64869	0.000263579	0.00493003
ENSG00000168071	CCDC88B	1257.45	-1.24074	0.296976	-4.17791	2.94e-05	0.000881336
ENSG00000168356	SCN11A	21.721	2.31423	0.808281	2.86315	0.00419446	0.0394408
ENSG00000168386	FILIP1L	1043.81	1.36113	0.395609	3.44059	0.000580451	0.00895382
ENSG00000168421	RHOH	14.5819	1.70107	0.566314	3.00375	0.00266672	0.0283412
ENSG00000168491	CCDC110	53.2205	1.47914	0.467634	3.16303	0.00156138	0.0190724
ENSG00000168702	LRP1B	185.775	1.23098	0.434855	2.83078	0.00464341	0.0424442
ENSG00000168754	FAM178B	25.3581	-1.66912	0.491928	-3.39302	0.000691272	0.0102368
ENSG00000168785	TSPAN5	379.955	1.09066	0.176264	6.18768	6.11e-10	9.83e-08
ENSG00000168795	ZBTB5	4032.5	-1.08645	0.294773	-3.68572	0.000228056	0.00437898
ENSG00000168970	JMJD7-PLA2G4B	144.703	-1.23173	0.269721	-4.56669	4.95e-06	0.000207769
ENSG00000169282	KCNAB1	148.042	-1.45729	0.260649	-5.59103	2.26e-08	2.23e-06
ENSG00000169288	MRPL1	283.719	1.02055	0.280311	3.64079	0.000271808	0.00504746
ENSG00000169403	PTAFR	53.2833	1.79612	0.327135	5.49046	4.01e-08	3.67e-06
ENSG00000169410	PTPN9	1206.24	1.00906	0.293842	3.43403	0.000594688	0.00908711
ENSG00000169429	CXCL8	98.4528	2.69413	0.374783	7.18852	6.55e-13	2.1e-10
ENSG00000169604	ANTXR1	822.186	1.00564	0.329677	3.05038	0.00228554	0.0254706
ENSG00000169857	AVEN	182.425	1.19737	0.265707	4.50635	6.6e-06	0.00026491
ENSG00000169885	CALML6	20.7076	-1.48507	0.501487	-2.96134	0.00306305	0.0313422
ENSG00000169955	ZNF747	240.318	1.25161	0.369414	3.38809	0.000703816	0.0103698
ENSG00000170122	FOXD4	45.4672	1.34675	0.474886	2.83594	0.00456909	0.0419508
ENSG00000170265	ZNF282	2823	1.09902	0.264919	4.14852	3.35e-05	0.000974587
ENSG00000170345	FOS	7988.26	5.23284	0.240452	21.7626	5.25e-105	6.35e-101
ENSG00000170381	SEMA3E	145.433	1.4377	0.473683	3.03515	0.00240417	0.0262931
ENSG00000170469	SPATA24	335.526	-1.02663	0.179508	-5.7191	1.07e-08	1.22e-06
ENSG00000170476	MZB1	25.7778	-1.51099	0.516666	-2.92449	0.00345016	0.0340227
ENSG00000170608	FOXA3	156.667	1.22931	0.314946	3.90324	9.49e-05	0.00219024
ENSG00000170836	PPM1D	2534.49	1.01595	0.113107	8.98217	2.65e-19	2.35e-16
ENSG00000170989	S1PR1	233.858	1.03992	0.192417	5.4045	6.5e-08	5.59e-06
ENSG00000171004	HS6ST2	728.907	1.31248	0.396645	3.30896	0.000936427	0.012895
ENSG00000171208	NETO2	1038.44	1.04675	0.237351	4.41013	1.03e-05	0.000375032
ENSG00000171243	SOSTDC1	28.9462	1.94187	0.694511	2.79603	0.00517345	0.0458947
ENSG00000171357	LURAP1	93.3817	-1.10514	0.269293	-4.10384	4.06e-05	0.00113861
ENSG00000171448	ZBTB26	1163.09	-1.01182	0.188164	-5.37733	7.56e-08	6.41e-06
ENSG00000171492	LRRC8D	526.169	1.36033	0.434767	3.12886	0.00175484	0.0208111
ENSG00000171497	PPID	1158	1.04031	0.244337	4.2577	2.07e-05	0.00065125
ENSG00000171786	NHLH1	177.585	1.37708	0.270999	5.08149	3.74e-07	2.43e-05
ENSG00000171806	METTL18	195.824	1.07279	0.26248	4.08713	4.37e-05	0.00119966
ENSG00000171817	ZNF540	76.3905	-1.00512	0.290345	-3.4618	0.000536578	0.00842297
ENSG00000171819	ANGPTL7	6.64924	-3.59816	1.10524	-3.25554	0.00113176	0.0148006
ENSG00000171823	FBXL14	1046.32	1.09482	0.153011	7.15517	8.36e-13	2.61e-10
ENSG00000171867	PRNP	1336.62	1.09139	0.192268	5.67637	1.38e-08	1.48e-06
ENSG00000171951	SCG2	17.7081	2.30628	0.650735	3.54411	0.000393939	0.00666313
ENSG00000172086	KRCC1	97.7872	2.3732	0.472045	5.02747	4.97e-07	3.1e-05
ENSG00000172159	FRMD3	49.9016	1.32899	0.339772	3.91142	9.18e-05	0.00213782
ENSG00000172164	SNTB1	79.4315	1.14314	0.383641	2.97972	0.00288513	0.0299938
ENSG00000172215	CXCR6	48.6034	-2.31807	0.535666	-4.32746	1.51e-05	0.000506464
ENSG00000172232	AZU1	18.3575	-3.13062	0.731176	-4.28163	1.86e-05	0.000598277
ENSG00000172379	ARNT2	605.428	1.66643	0.464727	3.58584	0.000335997	0.00587797
ENSG00000172460	PRSS30P	292.937	-1.66708	0.29168	-5.71543	1.09e-08	1.24e-06
ENSG00000172638	EFEMP2	108.009	-1.31507	0.262394	-5.01182	5.39e-07	3.32e-05
ENSG00000172661	WASHC2C	1451.67	1.28324	0.152918	8.39166	4.79e-17	2.85e-14
ENSG00000172840	PDP2	3892.89	-1.19636	0.204072	-5.86245	4.56e-09	5.82e-07
ENSG00000172878	METAP1D	220.076	1.32532	0.400342	3.31047	0.000931407	0.0128454
ENSG00000172915	NBEA	329.173	1.05742	0.358852	2.94666	0.00321223	0.0323545
ENSG00000172927	MYEOV	79.9728	-1.15209	0.410333	-2.80769	0.00498982	0.0447478
ENSG00000172974	AC007318.1	43.896	1.29023	0.372397	3.46468	0.000530867	0.00836612
ENSG00000173013	CCDC96	24.4945	2.67793	0.556339	4.81349	1.48e-06	7.78e-05
ENSG00000173110	HSPA6	24047.5	9.68069	0.720551	13.4351	3.76e-41	1.36e-37
ENSG00000173226	IQCB1	1748.58	1.11315	0.318225	3.498	0.000468757	0.00762257
ENSG00000173334	TRIB1	1723.3	1.33625	0.203153	6.57757	4.78e-11	9.68e-09
ENSG00000173436	MICOS10	241.812	-1.34103	0.33773	-3.97071	7.17e-05	0.00176974
ENSG00000173486	FKBP2	17.4932	-1.45129	0.515697	-2.81422	0.0048896	0.0440734
ENSG00000173545	ZNF622	894.44	1.1402	0.153516	7.42722	1.11e-13	3.83e-11
ENSG00000173614	NMNAT1	249.238	1.10927	0.174385	6.361	2e-10	3.51e-08
ENSG00000173930	SLCO4C1	95.7499	1.87232	0.515854	3.62955	0.000283918	0.00519775
ENSG00000174010	KLHL15	15545.4	-1.09809	0.307915	-3.56621	0.000362183	0.00623663
ENSG00000174132	FAM174A	206.004	1.12269	0.297461	3.77424	0.000160498	0.00333612
ENSG00000174292	TNK1	119.74	-1.24087	0.346189	-3.58436	0.000337906	0.00590847
ENSG00000174403	MIR1-1HG-AS1	119.395	-1.40606	0.363302	-3.87021	0.000108739	0.00244574
ENSG00000174500	GCSAM	321.581	-1.5467	0.284074	-5.44471	5.19e-08	4.63e-06
ENSG00000174871	CNIH2	60.1557	-1.07113	0.356534	-3.0043	0.00266195	0.0283072
ENSG00000174886	NDUFA11	316.738	-1.17357	0.293421	-3.99962	6.34e-05	0.00161529
ENSG00000175197	DDIT3	1730.7	1.20231	0.289765	4.14926	3.34e-05	0.000972977
ENSG00000175267	VWA3A	15.1772	-1.82724	0.595332	-3.06928	0.00214575	0.0242144
ENSG00000175294	CATSPER1	15.6556	-1.86956	0.588299	-3.17791	0.00148343	0.0183822
ENSG00000175482	POLD4	52.6602	-1.12841	0.382638	-2.94902	0.00318781	0.032279
ENSG00000175564	UCP3	34.9721	2.29667	0.422238	5.43928	5.35e-08	4.75e-06
ENSG00000175592	FOSL1	183.258	1.62925	0.450518	3.6164	0.000298733	0.00539007
ENSG00000175766	EIF4E1B	22.6247	-1.53942	0.507516	-3.03325	0.00241935	0.0263935
ENSG00000175787	ZNF169	259.288	-1.00939	0.191755	-5.26394	1.41e-07	1.08e-05
ENSG00000176024	ZNF613	70.8944	1.38936	0.490967	2.82985	0.00465699	0.0425
ENSG00000176049	JAKMIP2	97.1213	2.86076	0.758505	3.77157	0.000162222	0.00335847
ENSG00000176406	RIMS2	86.4638	1.73792	0.549475	3.16287	0.0015622	0.019076
ENSG00000176454	LPCAT4	1884.01	-1.04055	0.122098	-8.52227	1.56e-17	9.77e-15
ENSG00000176533	GNG7	910.525	-1.00313	0.337473	-2.97247	0.00295412	0.0305444
ENSG00000176641	RNF152	637.718	-1.06594	0.321585	-3.31464	0.000917616	0.0127328
ENSG00000176723	ZNF843	63.7434	-1.03248	0.275169	-3.75218	0.000175305	0.00355019
ENSG00000176761	ZNF285B	35.4598	-1.18953	0.389014	-3.05781	0.00222959	0.0249915
ENSG00000176884	GRIN1	261.83	-1.81122	0.432111	-4.19157	2.77e-05	0.000837095
ENSG00000177483	RBM44	96.0322	-1.35649	0.296262	-4.57868	4.68e-06	0.000198043
ENSG00000177628	GBA	1446.68	1.2478	0.302302	4.12766	3.66e-05	0.00104896
ENSG00000177685	CRACR2B	99.6096	-1.30369	0.313307	-4.16108	3.17e-05	0.000934515
ENSG00000177788	AL162595.1	61.7606	-1.17614	0.341357	-3.44549	0.000570021	0.00881805
ENSG00000177855	CACYBPP2	43.3925	2.18886	0.389712	5.61661	1.95e-08	1.97e-06
ENSG00000177989	ODF3B	38.2317	-1.12301	0.347007	-3.23628	0.00121098	0.0156246
ENSG00000178031	ADAMTSL1	23.7416	1.331	0.468705	2.83974	0.00451507	0.0416448
ENSG00000178038	ALS2CL	723.835	-1.38658	0.290715	-4.76955	1.85e-06	9.28e-05
ENSG00000178074	C2orf69	2407.28	-1.00286	0.20571	-4.87513	1.09e-06	5.97e-05
ENSG00000178105	DDX10	1246.43	1.23738	0.21922	5.64447	1.66e-08	1.72e-06
ENSG00000178202	KDELC2	755.117	1.15055	0.284386	4.04573	5.22e-05	0.00138346
ENSG00000178226	PRSS36	68.7476	-1.02015	0.297341	-3.43089	0.000601596	0.00916866
ENSG00000178381	ZFAND2A	1546.99	2.40052	0.320369	7.49298	6.73e-14	2.42e-11
ENSG00000178429	RPS3AP5	28.3314	2.49796	0.608645	4.10414	4.06e-05	0.00113861
ENSG00000178464	RPL10P16	38.0853	1.91241	0.376359	5.08133	3.75e-07	2.43e-05
ENSG00000178764	ZHX2	413.439	1.01896	0.291444	3.49625	0.000471847	0.00764877
ENSG00000178789	CD300LB	6.28062	5.10425	1.54114	3.31199	0.000926341	0.0128072
ENSG00000178803	ADORA2A-AS1	64.318	-1.05652	0.35372	-2.98687	0.0028185	0.0295469
ENSG00000179021	C3orf38	1135.18	1.02632	0.21464	4.78158	1.74e-06	8.82e-05
ENSG00000179057	IGSF22	292.815	-1.69746	0.303859	-5.58633	2.32e-08	2.28e-06
ENSG00000179168	GGN	108.136	-1.67712	0.324894	-5.16204	2.44e-07	1.71e-05
ENSG00000179388	EGR3	209.133	2.66448	0.37103	7.1813	6.91e-13	2.19e-10
ENSG00000179431	FJX1	204.36	1.30807	0.455485	2.87181	0.00408126	0.0386261
ENSG00000179532	DNHD1	1269.22	-1.05442	0.186138	-5.6647	1.47e-08	1.57e-06
ENSG00000180096	2020-09-01	158.394	-1.45327	0.326517	-4.45084	8.55e-06	0.000326211
ENSG00000180190	TDRP	366.498	-1.39642	0.284728	-4.9044	9.37e-07	5.24e-05
ENSG00000180581	SRP9P1	96.0893	2.79998	0.423289	6.61483	3.72e-11	7.66e-09
ENSG00000180610	ZBTB12BP	35.5199	-1.39655	0.492618	-2.83495	0.00458327	0.0420491
ENSG00000180712	LINC02363	11.9577	-2.11334	0.743043	-2.84417	0.00445271	0.041206
ENSG00000180720	CHRM4	48.6095	1.55097	0.386213	4.01584	5.92e-05	0.00153267
ENSG00000180914	OXTR	70.63	1.1495	0.398541	2.88428	0.00392311	0.0375025
ENSG00000181029	TRAPPC5	275.516	-1.65581	0.358762	-4.61535	3.92e-06	0.000170802
ENSG00000181085	MAPK15	197.583	-1.64117	0.26922	-6.09603	1.09e-09	1.61e-07
ENSG00000181392	SYNE4	21.718	1.64197	0.564636	2.90801	0.0036374	0.035359
ENSG00000181458	TMEM45A	300.507	1.18622	0.35347	3.35592	0.000791007	0.0113768
ENSG00000181472	ZBTB2	1239.9	1.36997	0.192883	7.10258	1.22e-12	3.67e-10
ENSG00000181555	SETD2	3751.04	1.36195	0.14911	9.13385	6.61e-20	6.65e-17
ENSG00000181804	SLC9A9	91.8279	1.15238	0.411749	2.79873	0.00513035	0.0456017
ENSG00000182472	CAPN12	233.831	-1.54799	0.190361	-8.13186	4.23e-16	2.19e-13
ENSG00000182584	ACTL10	35.0399	-1.33315	0.42481	-3.13823	0.00169972	0.020317
ENSG00000182674	KCNB2	66.1824	1.63393	0.488174	3.34702	0.000816866	0.0116562
ENSG00000182685	BRICD5	102.587	-1.17802	0.255398	-4.61249	3.98e-06	0.000172428
ENSG00000182687	GALR2	132.243	1.7366	0.218134	7.96114	1.7e-15	8.02e-13
ENSG00000182700	IGIP	293.314	-1.80336	0.31851	-5.66186	1.5e-08	1.59e-06
ENSG00000182993	C12orf60	87.6697	1.12857	0.256366	4.40219	1.07e-05	0.000386138
ENSG00000183032	SLC25A21	67.761	1.3758	0.495178	2.7784	0.00546266	0.0476472
ENSG00000183199	HSP90AB3P	34.7905	1.68553	0.38926	4.33011	1.49e-05	0.00050136
ENSG00000183250	LINC01547	98.4363	1.25201	0.2664	4.69973	2.61e-06	0.000122258
ENSG00000183323	CCDC125	160.926	1.01798	0.356322	2.85691	0.00427787	0.040069
ENSG00000183397	C19orf71	157.4	-1.32446	0.304725	-4.34641	1.38e-05	0.000471652
ENSG00000183401	CCDC159	265.612	-1.27265	0.343988	-3.69969	0.000215861	0.00419788
ENSG00000183691	NOG	195.881	-1.05344	0.189165	-5.56888	2.56e-08	2.47e-06
ENSG00000183718	TRIM52	1553.62	-1.02279	0.323112	-3.16542	0.00154857	0.0189736
ENSG00000184163	C1QTNF12	342.392	-2.17122	0.421723	-5.14845	2.63e-07	1.81e-05
ENSG00000184350	MRGPRE	9.11776	-2.13429	0.755702	-2.82424	0.00473925	0.0430657
ENSG00000184371	CSF1	660.267	1.44588	0.383617	3.76907	0.00016386	0.00338078
ENSG00000184378	ACTRT3	38.2518	1.47278	0.496456	2.96659	0.00301123	0.0309319
ENSG00000184408	KCND2	6.73224	6.21892	1.97194	3.15371	0.00161207	0.019488
ENSG00000184414	IRS3P	45.9754	2.44074	0.492326	4.95757	7.14e-07	4.16e-05
ENSG00000184441	AP001062.1	42.306	-1.67686	0.37415	-4.48179	7.4e-06	0.000292062
ENSG00000184897	H1FX	16903	-1.21185	0.273899	-4.42446	9.67e-06	0.000357796
ENSG00000185100	ADSSL1	370.67	-1.30112	0.287532	-4.52513	6.04e-06	0.000247094
ENSG00000185101	ANO9	165.631	-1.37719	0.241578	-5.7008	1.19e-08	1.32e-06
ENSG00000185187	SIGIRR	1763.98	-1.07537	0.288917	-3.72206	0.000197603	0.0039121
ENSG00000185189	NRBP2	532.569	-1.20897	0.238245	-5.07449	3.89e-07	2.5e-05
ENSG00000185245	GP1BA	245.685	-1.40445	0.22967	-6.11509	9.65e-10	1.44e-07
ENSG00000185386	MAPK11	846.188	-1.23599	0.179027	-6.9039	5.06e-12	1.32e-09
ENSG00000185499	MUC1	57.9888	-1.69115	0.326951	-5.17249	2.31e-07	1.64e-05
ENSG00000185513	L3MBTL1	749.357	-1.14118	0.2124	-5.37279	7.75e-08	6.56e-06
ENSG00000185515	BRCC3	670.816	1.04603	0.378356	2.76467	0.00569796	0.0490815
ENSG00000185615	PDIA2	338.181	-1.23517	0.16373	-7.54399	4.56e-14	1.72e-11
ENSG00000185641	AC034236.1	357.588	1.48709	0.276948	5.36955	7.89e-08	6.65e-06
ENSG00000185689	C6orf201	14.6104	-1.79704	0.627333	-2.86457	0.00417576	0.0393102
ENSG00000185834	RPL12P4	164.828	1.62423	0.283382	5.73158	9.95e-09	1.15e-06
ENSG00000185869	ZNF829	249.357	1.7422	0.370441	4.70305	2.56e-06	0.000120755
ENSG00000186010	NDUFA13	149.541	-1.15079	0.217164	-5.29918	1.16e-07	9.28e-06
ENSG00000186076	AC012085.1	27.6262	2.73651	0.545433	5.01714	5.24e-07	3.25e-05
ENSG00000186141	POLR3C	1569.05	1.32604	0.25831	5.13353	2.84e-07	1.94e-05
ENSG00000186150	UBL4B	49.6522	-1.19209	0.391498	-3.04493	0.00232733	0.025762
ENSG00000186280	KDM4D	171.679	1.39013	0.499735	2.78174	0.00540678	0.0473846
ENSG00000186301	MST1P2	88.2879	-1.76212	0.310364	-5.67758	1.37e-08	1.48e-06
ENSG00000186480	INSIG1	13167.4	-1.23235	0.303334	-4.06267	4.85e-05	0.00131168
ENSG00000186567	CEACAM19	426.759	-1.26182	0.215193	-5.86367	4.53e-09	5.81e-07
ENSG00000186827	TNFRSF4	6.64837	-2.75876	0.99374	-2.77613	0.00550097	0.0479058
ENSG00000186862	PDZD7	780.119	-1.13638	0.381804	-2.97635	0.00291699	0.0302555
ENSG00000186919	ZACN	47.4949	1.02953	0.321228	3.20499	0.00135069	0.0170448
ENSG00000186952	TMEM232	11.9597	1.84967	0.630264	2.93475	0.00333813	0.0332636
ENSG00000186976	EFCAB6	58.8357	1.321	0.315832	4.18259	2.88e-05	0.000867989
ENSG00000187026	KRTAP21-2	145.796	-2.29729	0.571083	-4.02269	5.75e-05	0.00149863
ENSG00000187045	TMPRSS6	211.147	-1.59294	0.433946	-3.67083	0.000241763	0.00458591
ENSG00000187260	WDR86	68.6331	-1.48528	0.520297	-2.85467	0.00430816	0.0402487
ENSG00000187534	PRR13P5	34.7903	1.56385	0.415201	3.76649	0.000165562	0.00341007
ENSG00000187608	ISG15	8944.85	-1.06587	0.156925	-6.79226	1.1e-11	2.58e-09
ENSG00000187609	EXD3	534.208	-1.24826	0.223159	-5.5936	2.22e-08	2.21e-06
ENSG00000187624	C17orf97	12.7421	2.61439	0.668186	3.91268	9.13e-05	0.00212946
ENSG00000187650	VMAC	156.551	-1.51123	0.244006	-6.19339	5.89e-10	9.52e-08
ENSG00000187690	CXorf67	124.393	-1.28337	0.296342	-4.33072	1.49e-05	0.000500432
ENSG00000187775	DNAH17	443.939	1.00927	0.325907	3.09682	0.00195611	0.0225342
ENSG00000187815	ZFP69	108.567	1.06579	0.35416	3.00935	0.00261809	0.0279474
ENSG00000187837	HIST1H1C	2055.14	-1.59523	0.324879	-4.91023	9.1e-07	5.1e-05
ENSG00000187860	CCDC157	110.703	1.10507	0.28261	3.91024	9.22e-05	0.00214412
ENSG00000187961	KLHL17	2383.53	-1.17613	0.211309	-5.5659	2.61e-08	2.49e-06
ENSG00000188152	NUTM2G	63.8113	-1.10646	0.356173	-3.10653	0.001893	0.0219677
ENSG00000188191	PRKAR1B	156.265	1.77746	0.44049	4.0352	5.46e-05	0.00143753
ENSG00000188242	AC010442.1	47.5612	-1.81111	0.568717	-3.18455	0.0014498	0.0180565
ENSG00000188263	IL17REL	171.724	-1.69938	0.545502	-3.11526	0.0018378	0.0215342
ENSG00000188290	HES4	8278.84	-1.40728	0.238274	-5.90614	3.5e-09	4.63e-07
ENSG00000188419	CHM	1039.05	1.08008	0.216755	4.98294	6.26e-07	3.74e-05
ENSG00000188573	FBLL1	58.4158	2.43914	0.684835	3.56165	0.000368528	0.00631886
ENSG00000188747	NOXA1	465.523	-1.04866	0.149503	-7.01429	2.31e-12	6.44e-10
ENSG00000188833	ENTPD8	43.4959	-2.05351	0.471812	-4.35239	1.35e-05	0.000462454
ENSG00000188897	AC099489.1	469.179	-1.10868	0.15955	-6.94878	3.68e-12	9.82e-10
ENSG00000188906	LRRK2	61.5563	1.65272	0.509111	3.24628	0.00116923	0.0151996
ENSG00000188985	DHFRP1	18.7081	2.1206	0.611139	3.46992	0.000520621	0.00826614
ENSG00000189030	VHLL	5.67946	4.9562	1.51799	3.26497	0.00109474	0.0144385
ENSG00000189060	H1F0	44089.7	-1.28626	0.131263	-9.7991	1.14e-22	1.58e-19
ENSG00000189129	PLAC9	43.1515	-1.79533	0.497916	-3.60569	0.000311329	0.00554546
ENSG00000189171	S100A13	327.166	-1.26524	0.347804	-3.6378	0.000274978	0.00509328
ENSG00000189212	DPY19L2P1	15.5576	2.787	0.969948	2.87335	0.00406142	0.0384794
ENSG00000189362	NEMP2	127.069	1.13175	0.398033	2.84336	0.00446407	0.0412901
ENSG00000196152	ZNF79	245.488	2.02557	0.245699	8.24412	1.66e-16	9e-14
ENSG00000196205	EEF1A1P5	2658.63	1.43277	0.270499	5.29675	1.18e-07	9.39e-06
ENSG00000196247	ZNF107	689.385	1.2382	0.262869	4.71031	2.47e-06	0.000117137
ENSG00000196305	IARS	10305.7	1.00607	0.266393	3.77664	0.000158959	0.00331173
ENSG00000196337	CGB7	18.3939	-1.48542	0.531001	-2.7974	0.00515159	0.0457456
ENSG00000196421	C20orf204	60.4134	-1.35592	0.400029	-3.38956	0.000700054	0.0103269
ENSG00000196453	ZNF777	839.817	1.08934	0.193288	5.63585	1.74e-08	1.79e-06
ENSG00000196517	SLC6A9	739.628	1.16179	0.310506	3.74161	0.000182848	0.0036681
ENSG00000196569	LAMA2	46.1521	2.13879	0.575834	3.71424	0.000203815	0.00400228
ENSG00000196656	AC004057.1	112.449	3.14766	0.384244	8.19183	2.57e-16	1.35e-13
ENSG00000196696	AC009022.1	195.144	-1.48339	0.376397	-3.94104	8.11e-05	0.0019325
ENSG00000196810	CTBP1-DT	275.521	1.0256	0.322732	3.17788	0.00148356	0.0183822
ENSG00000196865	NHLRC2	1855.55	-1.02127	0.231218	-4.41692	1e-05	0.000367497
ENSG00000196922	ZNF252P	144.98	1.01889	0.303376	3.35851	0.000783645	0.011298
ENSG00000196968	FUT11	844.161	-1.3972	0.130098	-10.7396	6.63e-27	1.41e-23
ENSG00000197013	ZNF429	98.1546	1.54214	0.51166	3.01399	0.00257834	0.0276601
ENSG00000197019	SERTAD1	919.016	1.25895	0.273274	4.60693	4.09e-06	0.000176259
ENSG00000197044	ZNF441	136.642	1.47108	0.435503	3.3779	0.000730419	0.0106816
ENSG00000197093	GAL3ST4	133.906	-1.11257	0.300147	-3.70675	0.000209933	0.00410021
ENSG00000197153	HIST1H3J	24.1213	2.52354	0.506933	4.97805	6.42e-07	3.81e-05
ENSG00000197208	SLC22A4	84.5786	-1.02942	0.308223	-3.33987	0.000838176	0.011904
ENSG00000197210	AP000550.1	46.3539	-1.40299	0.438201	-3.20171	0.00136613	0.0172037
ENSG00000197353	LYPD2	20.7409	-2.18558	0.585837	-3.73069	0.000190957	0.00380339
ENSG00000197380	DACT3	862.369	-1.02666	0.26942	-3.81064	0.000138608	0.00299129
ENSG00000197558	SSPO	361.977	-1.037	0.267118	-3.88217	0.000103528	0.00235013
ENSG00000197588	KLKP1	163.705	2.1154	0.346709	6.10135	1.05e-09	1.56e-07
ENSG00000197603	CPLANE1	808.082	1.07797	0.291483	3.69824	0.000217104	0.00421526
ENSG00000197619	ZNF615	363.247	1.27995	0.231269	5.53444	3.12e-08	2.89e-06
ENSG00000197670	AL157838.1	75.6564	-2.0083	0.38252	-5.25018	1.52e-07	1.15e-05
ENSG00000197753	LHFPL5	368.969	-1.4047	0.315955	-4.44589	8.75e-06	0.000331364
ENSG00000197808	ZNF461	316.915	1.17084	0.237768	4.92431	8.47e-07	4.81e-05
ENSG00000197813	AC011450.1	83.6162	-1.2545	0.405153	-3.09637	0.00195907	0.0225539
ENSG00000197837	HIST4H4	27.72	1.35455	0.453672	2.98574	0.00282891	0.0296303
ENSG00000197857	ZNF44	114.057	1.2955	0.34731	3.7301	0.000191404	0.0038102
ENSG00000197971	MBP	16.2603	5.69619	1.62137	3.51319	0.000442762	0.00728817
ENSG00000198040	ZNF84	919.099	1.14589	0.39104	2.93036	0.00338565	0.0335876
ENSG00000198093	ZNF649	137.652	1.55478	0.420533	3.69716	0.000218028	0.0042264
ENSG00000198301	SDAD1	786.644	1.34271	0.320485	4.18961	2.79e-05	0.000842945
ENSG00000198346	ZNF813	50.8035	1.13648	0.372569	3.05039	0.00228541	0.0254706
ENSG00000198393	ZNF26	382.981	1.16142	0.292661	3.96848	7.23e-05	0.00178312
ENSG00000198406	BZW1P2	40.3843	3.2342	0.501015	6.4553	1.08e-10	2.05e-08
ENSG00000198435	NRARP	4944.56	-1.04352	0.255289	-4.0876	4.36e-05	0.0011981
ENSG00000198440	ZNF583	92.4526	1.48824	0.431058	3.45252	0.000555376	0.00863944
ENSG00000198464	ZNF480	188.6	1.39063	0.410606	3.38678	0.00070719	0.0104068
ENSG00000198467	TPM2	762.759	-1.07895	0.290136	-3.71876	0.000200207	0.00394394
ENSG00000198538	ZNF28	253.491	1.24471	0.233256	5.33623	9.49e-08	7.8e-06
ENSG00000198546	ZNF511	435.167	-1.16342	0.253287	-4.59328	4.36e-06	0.00018664
ENSG00000198569	SLC34A3	33.5053	-1.39192	0.436504	-3.1888	0.00142866	0.0178483
ENSG00000198576	ARC	1994.05	2.33171	0.450695	5.17358	2.3e-07	1.64e-05
ENSG00000198590	C3orf35	97.6314	-1.26525	0.341267	-3.7075	0.000209318	0.0040904
ENSG00000198604	BAZ1A	2539.55	1.15083	0.268051	4.29331	1.76e-05	0.000574546
ENSG00000198626	RYR2	1102.39	1.58536	0.364664	4.34745	1.38e-05	0.000470315
ENSG00000198681	MAGEA1	10.268	5.84029	1.82545	3.19938	0.00137725	0.0173076
ENSG00000198711	SSBP3-AS1	198.624	-1.1802	0.297504	-3.96701	7.28e-05	0.00179135
ENSG00000198718	TOGARAM1	390.115	1.93118	0.419166	4.60718	4.08e-06	0.000176256
ENSG00000198727	MT-CYB	9729.98	1.22651	0.340413	3.603	0.000314571	0.00558236
ENSG00000198730	CTR9	2659.43	1.01654	0.195578	5.19761	2.02e-07	1.46e-05
ENSG00000198763	MT-ND2	13446.8	1.10622	0.339527	3.25813	0.00112148	0.0147215
ENSG00000198841	KTI12	172.727	1.15102	0.218154	5.27616	1.32e-07	1.03e-05
ENSG00000198857	HSD3BP5	24.4945	-1.5084	0.4327	-3.48602	0.000490258	0.00788787
ENSG00000198862	LTN1	2005.67	1.06918	0.228755	4.67392	2.96e-06	0.000135166
ENSG00000198890	PRMT6	507.867	1.40414	0.419286	3.34888	0.000811378	0.0115916
ENSG00000198901	PRC1	193.01	-1.55452	0.354307	-4.38748	1.15e-05	0.000405317
ENSG00000198924	DCLRE1A	430.992	1.17153	0.333074	3.51731	0.00043594	0.00720206
ENSG00000199691	RN7SKP173	11.5341	-2.25028	0.706981	-3.18295	0.00145784	0.0181316
ENSG00000199961	SNORD1B	10.2781	-2.07096	0.717426	-2.88665	0.00389364	0.0372601
ENSG00000200013	RNU6-623P	7.95382	-2.51358	0.881901	-2.85019	0.00436935	0.0406318
ENSG00000200087	SNORA73B	186.325	-1.58375	0.449319	-3.52477	0.000423845	0.00704399
ENSG00000200091	RN7SKP163	11.1022	-1.88709	0.66072	-2.85611	0.00428866	0.040139
ENSG00000201264	SNORD73B	50.7634	-2.34069	0.487636	-4.80008	1.59e-06	8.22e-05
ENSG00000201586	RNU6-593P	22.7592	-1.8145	0.647917	-2.80052	0.00510207	0.0454667
ENSG00000201728	RNA5SP479	9.58671	-2.81525	0.823858	-3.41716	0.000632779	0.0095404
ENSG00000202014	RF00019	2.68937	-4.85459	1.71016	-2.83868	0.00453001	0.0417042
ENSG00000203667	COX20	129.131	-1.08943	0.234366	-4.64841	3.35e-06	0.000149806
ENSG00000204055	AL158151.1	49.1415	-1.23979	0.44318	-2.79749	0.00515018	0.0457443
ENSG00000204175	GPRIN2	21.8304	-1.65697	0.508819	-3.25649	0.00112799	0.0147641
ENSG00000204253	HNRNPCP2	158.481	1.49971	0.280092	5.35435	8.59e-08	7.17e-06
ENSG00000204438	GPANK1	385.084	1.01155	0.169147	5.98029	2.23e-09	3.12e-07
ENSG00000204569	PPP1R10	497.953	1.04116	0.341888	3.04532	0.00232434	0.0257368
ENSG00000204604	ZNF468	323.404	1.096	0.18657	5.87448	4.24e-09	5.49e-07
ENSG00000204653	ASPDH	224.077	-1.2093	0.372548	-3.24602	0.00117031	0.0152082
ENSG00000204920	ZNF155	100.593	1.20324	0.349881	3.43899	0.000583892	0.00898275
ENSG00000204934	ATP6V0E2-AS1	182.108	1.8424	0.374	4.92621	8.38e-07	4.77e-05
ENSG00000204947	ZNF425	74.8666	1.79944	0.408486	4.40514	1.06e-05	0.000382248
ENSG00000204949	FAM83A-AS1	6.48739	-2.73436	0.942324	-2.90172	0.00371117	0.0359411
ENSG00000205323	SARNP	43.5686	-1.65884	0.589753	-2.81278	0.00491159	0.0441994
ENSG00000205609	EIF3CL	54.6624	1.62121	0.429018	3.77887	0.000157541	0.00329163
ENSG00000205755	CRLF2	60.0285	-1.18117	0.348031	-3.39385	0.000689177	0.0102164
ENSG00000206140	TMEM191C	87.4267	-1.26812	0.414966	-3.05596	0.00224344	0.0251329
ENSG00000206262	FOXL2NB	19.4511	-1.9966	0.523165	-3.81639	0.000135416	0.00293929
ENSG00000206601	RNU6-431P	37.9694	-1.21354	0.355812	-3.41063	0.000648139	0.00971537
ENSG00000206914	RF00019	6.52034	-3.11818	1.03974	-2.99899	0.00270877	0.0286955
ENSG00000207003	RNU6-611P	26.695	-2.05933	0.564811	-3.64605	0.000266298	0.00497193
ENSG00000207200	RNU6-45P	20.1276	-1.40549	0.472379	-2.97534	0.00292662	0.0303381
ENSG00000207445	SNORD15B	65.4181	-1.33767	0.334679	-3.99689	6.42e-05	0.001626
ENSG00000207523	SNORA66	114.288	-1.48569	0.362233	-4.10148	4.11e-05	0.00114691
ENSG00000207581	MIR199B	16.9767	-2.50188	0.746624	-3.35093	0.000805418	0.0115292
ENSG00000208772	SNORD94	61.7074	-1.30034	0.313329	-4.15007	3.32e-05	0.000971104
ENSG00000211451	GNRHR2	75.4092	-1.10757	0.387577	-2.85769	0.00426742	0.0400229
ENSG00000212163	SNORD91A	13.9485	-1.92998	0.663172	-2.91022	0.00361173	0.0351945
ENSG00000212237	RNA5SP18	119.739	-1.08781	0.234228	-4.64425	3.41e-06	0.000151917
ENSG00000212396	RNA5SP323	41.8434	-1.45311	0.399211	-3.63994	0.0002727	0.00505795
ENSG00000212533	RF00072	23.7969	-1.77563	0.550506	-3.22546	0.00125772	0.0160901
ENSG00000212664	AC064799.1	36.2814	2.72843	0.669333	4.07635	4.57e-05	0.00124716
ENSG00000212802	RPL15P3	690.52	2.35954	0.189682	12.4395	1.6e-35	4.45e-32
ENSG00000212864	RNF208	300.314	-1.1707	0.253676	-4.61496	3.93e-06	0.000170802
ENSG00000212994	RPS26P6	23.1384	4.50667	0.836745	5.38595	7.21e-08	6.16e-06
ENSG00000213018	AL590762.1	55.9879	-1.20192	0.424014	-2.83461	0.00458812	0.042083
ENSG00000213085	CFAP45	75.9681	-1.6979	0.393927	-4.31019	1.63e-05	0.000539717
ENSG00000213139	CRYGS	47.76	-1.09487	0.350982	-3.11945	0.00181187	0.0212925
ENSG00000213144	AC084880.1	12.9569	2.54665	0.818176	3.11259	0.00185452	0.0216372
ENSG00000213178	RPL22P1	166.259	1.71874	0.391937	4.38523	1.16e-05	0.000408735
ENSG00000213186	TRIM59	2893.99	-1.61066	0.273635	-5.88616	3.95e-09	5.17e-07
ENSG00000213189	BTF3L4P2	26.0028	1.39402	0.474566	2.93747	0.00330903	0.033072
ENSG00000213199	ASIC3	573.486	-1.09187	0.248113	-4.4007	1.08e-05	0.00038744
ENSG00000213212	NCLP1	52.3664	-1.43542	0.511132	-2.80831	0.0049802	0.0446726
ENSG00000213213	CCDC183	88.7821	-1.04974	0.321456	-3.26558	0.00109239	0.014418
ENSG00000213261	EEF1B2P6	18.7891	1.86761	0.602988	3.09725	0.00195322	0.022508
ENSG00000213300	HNRNPA3P6	53.1149	1.59919	0.360075	4.44128	8.94e-06	0.000337042
ENSG00000213347	MXD3	2057.9	-1.50517	0.296594	-5.07484	3.88e-07	2.5e-05
ENSG00000213365	AP000593.1	6.39642	-3.07477	1.08347	-2.83788	0.00454145	0.0417769
ENSG00000213366	GSTM2	366.475	-1.04513	0.161243	-6.4817	9.07e-11	1.74e-08
ENSG00000213420	GPC2	722.568	-1.24577	0.343406	-3.62769	0.000285968	0.00522462
ENSG00000213430	HSPD1P1	33.038	3.96977	0.580181	6.84229	7.79e-12	1.88e-09
ENSG00000213434	VTI1BP2	3.07652	5.07924	1.69789	2.99149	0.00277618	0.0292132
ENSG00000213442	RPL18AP3	1012.96	1.86927	0.321408	5.81587	6.03e-09	7.39e-07
ENSG00000213540	AL359504.1	30.5274	-1.4741	0.41647	-3.53951	0.000400866	0.00674565
ENSG00000213553	RPLP0P6	1107.54	2.79436	0.246263	11.347	7.67e-30	1.85e-26
ENSG00000213593	TMX2	912.191	1.00004	0.315396	3.17074	0.00152051	0.0186866
ENSG00000213740	SERBP1P1	49.197	1.40747	0.357093	3.94146	8.1e-05	0.00193039
ENSG00000213755	AC093270.1	60.9621	-1.51283	0.503217	-3.00632	0.00264427	0.0281687
ENSG00000213799	ZNF845	332.205	1.17051	0.228949	5.11251	3.18e-07	2.13e-05
ENSG00000213862	AC044787.1	41.0054	1.409	0.411693	3.42245	0.000620604	0.00940059
ENSG00000213866	YBX1P10	84.0639	1.414	0.315896	4.47615	7.6e-06	0.000297362
ENSG00000213881	NPM1P6	59.3075	1.80118	0.395889	4.5497	5.37e-06	0.00022329
ENSG00000213949	ITGA1	193.686	1.00461	0.270054	3.72003	0.000199202	0.00393796
ENSG00000213965	NUDT19	770.107	1.23563	0.31871	3.87697	0.000105767	0.00239495
ENSG00000214193	SH3D21	272.467	-1.35838	0.350416	-3.87649	0.000105975	0.00239816
ENSG00000214212	C19orf38	95.9867	1.34823	0.26217	5.14258	2.71e-07	1.86e-05
ENSG00000214279	SCART1	392.784	-1.18255	0.202361	-5.84378	5.1e-09	6.4e-07
ENSG00000214389	RPS3AP26	351.244	2.4212	0.327155	7.40079	1.35e-13	4.63e-11
ENSG00000214402	LCNL1	66.967	-3.15994	0.559166	-5.65117	1.59e-08	1.68e-06
ENSG00000214435	AS3MT	38.5738	-2.21212	0.602912	-3.66906	0.000243446	0.00461059
ENSG00000214456	PLIN5	1076.39	-1.56086	0.496597	-3.14312	0.00167157	0.0201132
ENSG00000214485	RPL7P1	652.811	3.51785	0.315225	11.1598	6.41e-29	1.45e-25
ENSG00000214575	CPEB1	7.61838	2.45954	0.886894	2.77321	0.00555061	0.0481789
ENSG00000214694	ARHGEF33	25.5017	1.45994	0.461933	3.16049	0.00157503	0.019166
ENSG00000214872	SMTNL1	94.0891	-1.36743	0.257621	-5.30793	1.11e-07	8.95e-06
ENSG00000214960	ISPD	28.092	1.4995	0.518902	2.88976	0.00385537	0.036972
ENSG00000215012	RTL10	1914.01	-1.24234	0.214964	-5.77929	7.5e-09	9.05e-07
ENSG00000215105	TTC3P1	20.4164	2.454	0.718104	3.41733	0.00063238	0.00953836
ENSG00000215126	CBWD6	224.748	1.24807	0.286607	4.35464	1.33e-05	0.000459027
ENSG00000215158	AC138409.2	101.061	-1.10414	0.252367	-4.37515	1.21e-05	0.000425188
ENSG00000215190	LINC00680	113.232	1.46082	0.279007	5.23578	1.64e-07	1.22e-05
ENSG00000215270	AP000523.1	221.78	-1.01917	0.220151	-4.62939	3.67e-06	0.000161058
ENSG00000215388	ACTG1P3	36.9683	-1.5114	0.370697	-4.07719	4.56e-05	0.00124358
ENSG00000215417	MIR17HG	116.877	1.2023	0.34566	3.47827	0.000504653	0.0080651
ENSG00000215795	AL390728.2	8.65497	-2.2342	0.790724	-2.82552	0.00472044	0.0429285
ENSG00000215835	AL596087.1	10.8569	2.69268	0.802213	3.35657	0.000789166	0.0113548
ENSG00000216621	AL583835.2	12.3947	3.03337	0.832372	3.64425	0.000268174	0.00500305
ENSG00000217236	SP9	78.5418	1.97134	0.575896	3.42308	0.000619162	0.0093898
ENSG00000217801	AL390719.1	526.341	-1.37828	0.412735	-3.33938	0.000839643	0.0119108
ENSG00000218208	RPS27AP11	13.6256	2.89261	0.828525	3.49128	0.000480718	0.00776478
ENSG00000218358	RAET1K	96.83	1.54051	0.334463	4.60591	4.11e-06	0.000176915
ENSG00000218426	AL590867.2	741.823	2.07336	0.291508	7.11251	1.14e-12	3.47e-10
ENSG00000219133	AL592114.1	10.309	5.8352	1.41938	4.11108	3.94e-05	0.00111033
ENSG00000219201	AC138392.1	16.7985	1.86982	0.639427	2.92421	0.0034533	0.0340444
ENSG00000219433	BTBD10P2	44.7642	-1.51854	0.517551	-2.93409	0.00334524	0.0332961
ENSG00000219682	AL133268.1	11.4405	4.05116	0.982521	4.12323	3.74e-05	0.00106326
ENSG00000220205	VAMP2	1646.33	-1.06761	0.151091	-7.066	1.59e-12	4.62e-10
ENSG00000220472	AL139095.2	133.618	3.08747	0.431507	7.15507	8.36e-13	2.61e-10
ENSG00000220842	RPL21P16	258.093	2.36345	0.321009	7.36254	1.8e-13	6.08e-11
ENSG00000220875	HIST1H3PS1	18.9128	2.08096	0.732054	2.84263	0.00447434	0.0413497
ENSG00000221216	RNU6ATAC27P	11.2834	-2.33713	0.747978	-3.12459	0.00178051	0.0210267
ENSG00000221241	SNORD88A	18.1865	-2.13392	0.560031	-3.81035	0.00013877	0.00299264
ENSG00000221439	RNU4ATAC16P	3.69075	-4.28733	1.54634	-2.77258	0.00556145	0.0482318
ENSG00000221539	SNORD99	50.1675	-1.46351	0.447715	-3.26885	0.00107986	0.014289
ENSG00000221909	FAM200A	262.95	1.48163	0.280768	5.27706	1.31e-07	1.03e-05
ENSG00000221953	C1orf229	36.0818	-1.34577	0.41141	-3.27111	0.00107126	0.0142168
ENSG00000221963	APOL6	201.084	1.22982	0.414509	2.96693	0.00300793	0.0309302
ENSG00000221968	FADS3	1599.55	-1.29338	0.275532	-4.69413	2.68e-06	0.000124843
ENSG00000222019	URAHP	66.5824	-1.06496	0.375403	-2.83684	0.00455622	0.0418751
ENSG00000222112	RN7SKP16	9.44114	-2.77786	0.844747	-3.28839	0.00100763	0.0135611
ENSG00000222365	SNORD12B	46.0454	-1.68708	0.347776	-4.85104	1.23e-06	6.66e-05
ENSG00000222448	RN7SKP150	25.6464	-2.65024	0.602986	-4.3952	1.11e-05	0.000394642
ENSG00000222489	SNORA79B	27.2556	-1.95129	0.456627	-4.27326	1.93e-05	0.000617632
ENSG00000222881	RF00019	72.9028	-1.63025	0.412852	-3.94875	7.86e-05	0.00189369
ENSG00000223060	RF00019	10.1388	-2.52647	0.845704	-2.98742	0.00281345	0.0295196
ENSG00000223263	RNU6-387P	86.3042	-1.08518	0.320986	-3.38078	0.000722798	0.0105973
ENSG00000223356	AL590666.1	62.244	-1.09604	0.302174	-3.62718	0.000286531	0.0052271
ENSG00000223374	AC005104.1	213.508	-1.93943	0.430706	-4.5029	6.7e-06	0.000268653
ENSG00000223382	LINC01778	11.8969	1.97806	0.691619	2.86004	0.0042359	0.0397721
ENSG00000223685	LINC00571	4.19473	4.51728	1.56509	2.88628	0.00389823	0.0372941
ENSG00000223803	RPS20P14	21.0269	2.07933	0.705047	2.94921	0.00318584	0.0322772
ENSG00000223878	PPIAP53	25.6563	-1.39346	0.45121	-3.08827	0.00201328	0.023017
ENSG00000224121	ATG12P2	7.96931	-2.78221	0.867946	-3.20551	0.00134823	0.0170265
ENSG00000224321	RPL12P14	21.9724	1.44448	0.446624	3.23422	0.00121976	0.0157042
ENSG00000224411	HSP90AA2P	68.7945	3.63531	0.371592	9.78306	1.33e-22	1.79e-19
ENSG00000224550	AC114491.1	7.94678	3.46	1.02518	3.375	0.000738145	0.0107704
ENSG00000224578	HNRNPA1P48	227.708	1.36306	0.199192	6.84292	7.76e-12	1.88e-09
ENSG00000224631	RPS27AP16	355.605	1.98614	0.265801	7.47228	7.88e-14	2.77e-11
ENSG00000224699	LAMTOR5-AS1	546.003	-1.13414	0.292774	-3.87376	0.000107167	0.0024191
ENSG00000224747	MTCYBP21	17.4965	-1.71012	0.617019	-2.77158	0.00557857	0.0483038
ENSG00000224831	TMEM183B	36.1825	1.69833	0.464369	3.6573	0.00025489	0.00478047
ENSG00000224858	RPL29P11	69.2798	2.65829	0.336144	7.90819	2.61e-15	1.2e-12
ENSG00000224861	YBX1P1	67.8253	1.15789	0.293298	3.94783	7.89e-05	0.00189592
ENSG00000224928	KRT8P30	13.5757	-1.78955	0.617985	-2.89579	0.00378205	0.0364328
ENSG00000224934	AL391684.1	218.816	-1.29143	0.225752	-5.72056	1.06e-08	1.21e-06
ENSG00000225031	EIF4BP7	55.8338	1.43068	0.397015	3.60359	0.000313849	0.0055739
ENSG00000225083	GRTP1-AS1	28.1554	-2.16973	0.583308	-3.7197	0.000199459	0.00393796
ENSG00000225138	SLC9A3-AS1	846.772	-1.31698	0.25122	-5.24233	1.59e-07	1.19e-05
ENSG00000225178	RPSAP58	991.211	1.23386	0.187865	6.56777	5.11e-11	1.03e-08
ENSG00000225217	HSPA7	216.336	5.13702	0.637963	8.05222	8.13e-16	3.93e-13
ENSG00000225259	ST13P6	33.0544	2.35122	0.435805	5.39511	6.85e-08	5.87e-06
ENSG00000225313	AL513327.1	66.0928	-1.2886	0.340109	-3.78878	0.000151389	0.0031971
ENSG00000225442	MPRIP-AS1	19.4579	-1.87326	0.643833	-2.90954	0.00361961	0.0352333
ENSG00000225492	GBP1P1	64.9103	1.32899	0.479482	2.77172	0.0055761	0.0483038
ENSG00000225761	AL596247.1	33.0138	-1.16214	0.409221	-2.83989	0.00451294	0.0416369
ENSG00000225828	FAM229A	1891.59	-1.52121	0.325594	-4.67211	2.98e-06	0.000135861
ENSG00000225855	RUSC1-AS1	586.277	-1.57076	0.234728	-6.69184	2.2e-11	4.75e-09
ENSG00000225872	LINC01529	51.329	-1.36733	0.338496	-4.03943	5.36e-05	0.00141592
ENSG00000225873	C3orf86	20.99	-1.97517	0.542064	-3.6438	0.000268646	0.00500928
ENSG00000225880	LINC00115	187.078	-1.93047	0.49751	-3.88026	0.000104345	0.00236423
ENSG00000226029	LINC01772	67.8718	-1.1186	0.355796	-3.14395	0.00166686	0.0200699
ENSG00000226049	TLK2P1	22.802	3.00318	0.595233	5.04539	4.53e-07	2.85e-05
ENSG00000226084	AC113935.1	262.316	2.6074	0.348592	7.47982	7.44e-14	2.64e-11
ENSG00000226144	RPS27AP3	8.46504	-2.88164	0.854953	-3.37052	0.000750252	0.0108963
ENSG00000226221	RPL26P19	312.145	1.97273	0.215572	9.15112	5.63e-20	5.83e-17
ENSG00000226360	RPL10AP6	177.239	3.01492	0.298477	10.101	5.47e-24	8.25e-21
ENSG00000226416	MRPL23-AS1	28.2049	-2.21619	0.472944	-4.68595	2.79e-06	0.000129107
ENSG00000226525	RPS7P10	55.7497	2.07085	0.40937	5.05863	4.22e-07	2.69e-05
ENSG00000226696	LENG8-AS1	35.2382	-1.14944	0.40833	-2.81497	0.00487825	0.0440197
ENSG00000226723	AL513175.1	4.28584	4.54352	1.51332	3.00234	0.00267909	0.0284144
ENSG00000226864	ATE1-AS1	6.42271	5.14742	1.43549	3.58584	0.000336	0.00587797
ENSG00000226942	IL9RP3	91.0857	-1.44578	0.340737	-4.24311	2.2e-05	0.000685565
ENSG00000227008	AL009174.1	24.3245	1.42333	0.450532	3.15921	0.00158195	0.0192224
ENSG00000227077	AC107983.1	12.9297	3.61792	0.926313	3.90572	9.39e-05	0.00217349
ENSG00000227081	AC005912.1	314.8	1.51647	0.298252	5.08454	3.69e-07	2.4e-05
ENSG00000227128	LBX1-AS1	315.727	-1.23606	0.246706	-5.01027	5.44e-07	3.34e-05
ENSG00000227258	SMIM2-AS1	23.1343	1.36728	0.485534	2.81604	0.00486203	0.0439171
ENSG00000227354	RBM26-AS1	76.784	1.45794	0.32868	4.43573	9.18e-06	0.000344059
ENSG00000227492	AL138921.1	15.3318	-1.81409	0.571717	-3.17305	0.00150848	0.0185856
ENSG00000227495	AC004771.1	13.6731	-2.13077	0.702662	-3.03242	0.00242599	0.0264341
ENSG00000227582	ADGRF5P1	10.454	2.45961	0.740919	3.31967	0.000901234	0.0125842
ENSG00000227615	AP001324.1	197.214	2.25428	0.316759	7.11669	1.11e-12	3.39e-10
ENSG00000227698	AP001619.1	15.453	-1.71879	0.615887	-2.79075	0.00525864	0.0464005
ENSG00000227888	FAM66A	8.48499	3.20356	1.13879	2.81314	0.00490607	0.0441607
ENSG00000228107	AP000692.1	51.0788	-2.32369	0.58844	-3.9489	7.85e-05	0.00189369
ENSG00000228109	MELTF-AS1	59.3616	-1.08674	0.353285	-3.07611	0.0020972	0.0237516
ENSG00000228141	AC105339.1	17.4957	-2.08711	0.601532	-3.46966	0.000521111	0.00826614
ENSG00000228212	OFD1P17	7.76978	-2.49989	0.878408	-2.84593	0.00442812	0.0410519
ENSG00000228393	LINC01004	132.122	-1.24225	0.266002	-4.67007	3.01e-06	0.000137043
ENSG00000228487	AL450263.1	45.695	-1.59871	0.446313	-3.58203	0.000340931	0.005947
ENSG00000228519	AC097263.1	12.7358	2.26008	0.776395	2.91099	0.00360281	0.0351359
ENSG00000228554	AC004837.2	32.0125	-1.461	0.515957	-2.83163	0.00463115	0.0423764
ENSG00000228589	SPCS2P4	24.1444	1.56004	0.494398	3.15543	0.00160263	0.0194034
ENSG00000228663	PSMD10P1	21.6039	-1.56607	0.548476	-2.85531	0.0042995	0.040199
ENSG00000228672	PROB1	1085.39	-1.15633	0.208019	-5.55876	2.72e-08	2.58e-06
ENSG00000228686	AL590723.1	43.5163	-1.66876	0.566736	-2.94451	0.00323464	0.0324989
ENSG00000228889	UBAC2-AS1	46.3315	1.06126	0.384476	2.76027	0.0057753	0.0495358
ENSG00000228925	AC016722.2	38.729	-1.20585	0.416635	-2.89426	0.00380056	0.0365722
ENSG00000229119	AC026403.1	201.447	2.38046	0.262579	9.06569	1.24e-19	1.21e-16
ENSG00000229152	ANKRD10-IT1	321.974	-1.10591	0.311543	-3.54977	0.000385573	0.00656145
ENSG00000229153	EPHA1-AS1	11.17	3.62816	0.990245	3.6639	0.000248405	0.00468402
ENSG00000229191	AL358473.1	114.389	-2.0513	0.509543	-4.02576	5.68e-05	0.00148135
ENSG00000229207	SERPINH1P1	436.9	-1.43255	0.422336	-3.39197	0.000693931	0.0102535
ENSG00000229217	CYCSP11	4.46522	-5.6018	1.60699	-3.48588	0.000490515	0.00788787
ENSG00000229356	LRRC3-DT	34.9637	-2.13572	0.451433	-4.73098	2.23e-06	0.000107669
ENSG00000229422	AL512625.2	127.306	-1.56356	0.227099	-6.88493	5.78e-12	1.48e-09
ENSG00000229447	AC114495.2	139.679	-1.35472	0.306531	-4.41952	9.89e-06	0.00036458
ENSG00000229638	RPL4P4	321.362	1.4667	0.172715	8.492	2.03e-17	1.25e-14
ENSG00000229723	LINC01054	6.75935	-3.68822	1.16588	-3.16347	0.00155903	0.019063
ENSG00000229816	DDX50P1	28.6006	-1.53992	0.455016	-3.38431	0.000713568	0.0104836
ENSG00000229833	PET100	55.0868	-1.23071	0.353557	-3.48094	0.000499667	0.00799599
ENSG00000229869	AL359878.2	22.9517	-2.23901	0.510203	-4.38847	1.14e-05	0.000404364
ENSG00000229873	OGFR-AS1	157.175	-2.07149	0.397432	-5.21218	1.87e-07	1.37e-05
ENSG00000229983	AL606468.1	16.3468	1.68934	0.549642	3.07353	0.00211543	0.0239282
ENSG00000229994	RPL5P4	47.7444	2.61793	0.389263	6.72536	1.75e-11	3.82e-09
ENSG00000230023	AL590683.1	10.1113	-3.13368	0.901291	-3.47687	0.000507296	0.00808949
ENSG00000230148	HOXB-AS1	96.3097	-1.43339	0.303981	-4.71539	2.41e-06	0.000114852
ENSG00000230177	AL080317.1	67.276	-1.45393	0.324295	-4.48337	7.35e-06	0.000290287
ENSG00000230202	AL450405.1	897.409	1.77288	0.165762	10.6954	1.07e-26	2.15e-23
ENSG00000230224	PHBP9	68.7321	-1.11192	0.331481	-3.35442	0.000795317	0.0114252
ENSG00000230383	AC009245.1	189.549	4.8218	0.416407	11.5795	5.23e-31	1.35e-27
ENSG00000230409	TCEA1P2	55.3067	1.45138	0.341131	4.25461	2.09e-05	0.000659749
ENSG00000230593	PPIAP40	18.436	-2.07393	0.557713	-3.71864	0.0002003	0.00394394
ENSG00000230612	AC004039.1	100.15	-1.39484	0.385393	-3.61925	0.000295454	0.00534948
ENSG00000230629	RPS23P8	199.824	3.13271	0.238585	13.1304	2.21e-39	7.26e-36
ENSG00000230673	PABPC1P3	33.2949	-1.53715	0.515051	-2.98446	0.00284079	0.0296605
ENSG00000230696	AC011753.2	3.64648	-5.29654	1.56822	-3.37742	0.000731701	0.0106936
ENSG00000230844	ZNF674-AS1	258.799	-1.00699	0.235843	-4.26976	1.96e-05	0.000623952
ENSG00000230869	AGAP10P	23.4578	1.41503	0.449244	3.1498	0.00163383	0.0197181
ENSG00000231104	AC022395.1	40.9179	-1.29049	0.377294	-3.42039	0.000625307	0.00945529
ENSG00000231107	LINC01508	43.5282	1.95976	0.660517	2.96701	0.00300712	0.0309302
ENSG00000231160	KLF3-AS1	66.6283	-1.98477	0.424101	-4.67995	2.87e-06	0.000132383
ENSG00000231233	CFAP58-DT	47.3489	-1.12402	0.325628	-3.45184	0.000556769	0.00865369
ENSG00000231305	AC112484.1	44.0369	1.66686	0.404812	4.11762	3.83e-05	0.00108439
ENSG00000231395	ARL4AP4	26.6368	-1.81265	0.506394	-3.57953	0.000344217	0.0059899
ENSG00000231466	AL022324.2	17.404	2.4359	0.584597	4.16679	3.09e-05	0.000913629
ENSG00000231731	AC010976.1	232.25	-1.12565	0.37597	-2.99398	0.00275362	0.0290433
ENSG00000231752	EMBP1	60.5147	1.24473	0.347054	3.58657	0.000335058	0.00587284
ENSG00000231760	AL355312.2	19.2799	-1.57252	0.564467	-2.78585	0.00533875	0.0469473
ENSG00000231794	AC009542.1	26.3093	-1.83938	0.458046	-4.01571	5.93e-05	0.00153267
ENSG00000231841	FAM192BP	8.53099	2.95843	0.847685	3.49001	0.000483	0.00779514
ENSG00000232024	LSM12P1	22.935	1.87156	0.471441	3.96988	7.19e-05	0.00177472
ENSG00000232043	AL133230.1	103.281	-2.55789	0.481425	-5.31317	1.08e-07	8.71e-06
ENSG00000232150	ST13P4	20.0706	2.15562	0.551998	3.90512	9.42e-05	0.00217604
ENSG00000232354	VIPR1-AS1	34.5661	-1.34779	0.423548	-3.18215	0.00146186	0.0181567
ENSG00000232442	MHENCR	325.282	-1.46891	0.306181	-4.79752	1.61e-06	8.3e-05
ENSG00000232466	AL356133.1	13.2542	-2.47584	0.747072	-3.31405	0.000919534	0.0127447
ENSG00000232472	EEF1B2P3	177.794	2.12369	0.289441	7.33723	2.18e-13	7.25e-11
ENSG00000232573	RPL3P4	339.159	1.30077	0.292564	4.44611	8.74e-06	0.000331364
ENSG00000232646	AL731563.1	6.24764	-3.03264	1.03372	-2.93371	0.00334935	0.0333005
ENSG00000232750	AL139132.1	25.1381	-2.29029	0.630524	-3.63235	0.000280849	0.00515459
ENSG00000232807	AL137186.2	29.155	-1.43989	0.451685	-3.18781	0.00143354	0.0178847
ENSG00000232860	SMG7-AS1	30.2787	1.25987	0.422073	2.98497	0.00283607	0.0296539
ENSG00000232903	LINC01166	63.9138	-1.02103	0.286239	-3.56706	0.00036101	0.00622235
ENSG00000233017	AL121832.1	8.79521	-4.04572	1.11914	-3.61501	0.000300333	0.00540442
ENSG00000233184	AC093157.1	69.323	1.78396	0.521597	3.42018	0.0006258	0.0094588
ENSG00000233215	LINC01687	25.3995	2.32126	0.638736	3.63414	0.000278907	0.00513924
ENSG00000233264	AC006042.3	79.885	-1.51791	0.352947	-4.30067	1.7e-05	0.000559825
ENSG00000233270	SNRPEP4	30.256	1.38203	0.452769	3.0524	0.0022702	0.0253387
ENSG00000233429	HOTAIRM1	232.097	-1.37004	0.272102	-5.03502	4.78e-07	2.99e-05
ENSG00000233476	EEF1A1P6	311.114	1.76176	0.358096	4.91982	8.66e-07	4.9e-05
ENSG00000233538	AC017104.3	17.2562	2.68012	0.603437	4.44142	8.94e-06	0.000337042
ENSG00000233542	AL391845.2	37.1357	-2.02608	0.517632	-3.91413	9.07e-05	0.00211802
ENSG00000233594	BTF3P5	3.8783	4.38693	1.54181	2.84532	0.00443674	0.0410857
ENSG00000233613	DCUN1D2-AS	84.5894	-1.3931	0.415883	-3.34975	0.000808836	0.0115689
ENSG00000233622	CYP2T1P	88.7061	-1.07378	0.301631	-3.55993	0.000370958	0.00635453
ENSG00000233623	PGAM1P11	31.3205	-2.38518	0.611644	-3.89962	9.63e-05	0.00221763
ENSG00000233806	LINC01237	26.2231	-1.26209	0.428203	-2.94741	0.00320449	0.0323305
ENSG00000233830	EIF4HP1	31.9275	1.31509	0.405681	3.24169	0.00118822	0.0154133
ENSG00000233913	RPL10P9	41.0127	1.12932	0.346119	3.2628	0.00110316	0.0145283
ENSG00000233937	AC008443.1	511.119	-1.04799	0.195536	-5.35957	8.34e-08	6.98e-06
ENSG00000233974	AC138951.1	22.0845	-1.54307	0.533761	-2.89094	0.00384092	0.0368724
ENSG00000234009	RPL5P34	178.205	2.65581	0.280767	9.45914	3.1e-21	3.63e-18
ENSG00000234127	TRIM26	719.699	1.05014	0.195584	5.36924	7.91e-08	6.65e-06
ENSG00000234208	AC005529.1	10.0827	-2.4614	0.844598	-2.91429	0.00356501	0.0348527
ENSG00000234222	LIX1L-AS1	32.8502	-1.47112	0.377217	-3.89993	9.62e-05	0.00221623
ENSG00000234268	AP000936.3	15.215	3.59638	0.950554	3.78345	0.000154668	0.00324283
ENSG00000234287	AC099560.2	91.3662	1.3372	0.377373	3.54344	0.000394943	0.00667306
ENSG00000234338	AC073349.2	140.045	-1.17864	0.245418	-4.80257	1.57e-06	8.13e-05
ENSG00000234390	USP27X-AS1	41.2185	1.09179	0.375832	2.905	0.00367254	0.0356241
ENSG00000234420	ZNF37BP	887.275	1.34755	0.3756	3.58772	0.000333584	0.00585833
ENSG00000234478	ACBD3-AS1	34.3545	-1.74737	0.480742	-3.63474	0.000278265	0.00513317
ENSG00000234509	AP000253.1	19.9149	-1.6085	0.534336	-3.01027	0.00261017	0.0278931
ENSG00000234518	PTGES3P1	60.0559	1.21625	0.311076	3.90981	9.24e-05	0.00214655
ENSG00000234537	AL354751.1	29.0246	-1.33439	0.445763	-2.99349	0.00275807	0.0290733
ENSG00000234604	AL021068.2	35.4755	-1.59401	0.568902	-2.80191	0.00508017	0.0453336
ENSG00000234616	JRK	2282.57	-1.31792	0.211983	-6.21711	5.06e-10	8.34e-08
ENSG00000234618	RPSAP9	75.7709	1.94754	0.358285	5.43573	5.46e-08	4.8e-06
ENSG00000234630	AC245060.2	201.573	-1.3966	0.495257	-2.81994	0.00480324	0.043538
ENSG00000234648	AL162151.2	9.85579	2.32652	0.765921	3.03754	0.00238518	0.0261626
ENSG00000234678	ELF3-AS1	142.994	-1.34224	0.209357	-6.41125	1.44e-10	2.65e-08
ENSG00000234696	GPR50-AS1	60.2888	4.8976	0.691262	7.08501	1.39e-12	4.13e-10
ENSG00000234797	RPS3AP6	1097.58	2.54951	0.289579	8.8042	1.32e-18	9.95e-16
ENSG00000234882	EIF3EP1	13.2678	2.20101	0.745218	2.95351	0.00314178	0.031961
ENSG00000234945	GTF3C2-AS1	33.1588	-1.54946	0.501929	-3.087	0.00202184	0.0230641
ENSG00000235065	RPL24P2	33.0234	1.51057	0.509987	2.96197	0.00305674	0.0313017
ENSG00000235085	AC091153.2	23.9708	-1.62006	0.570223	-2.8411	0.00449577	0.0415197
ENSG00000235098	ANKRD65	23.6613	-1.43735	0.45606	-3.15166	0.00162343	0.0196122
ENSG00000235174	RPL39P3	1215.61	2.00519	0.360431	5.56331	2.65e-08	2.52e-06
ENSG00000235183	SRP14P3	3.25382	-5.12708	1.70112	-3.01395	0.00257873	0.0276601
ENSG00000235245	AL360181.2	107.083	-1.34049	0.283979	-4.72037	2.35e-06	0.000112524
ENSG00000235258	NDUFB4P6	9.82821	-2.6534	0.75625	-3.50863	0.000450416	0.00738855
ENSG00000235313	HM13-IT1	53.674	-2.2096	0.428874	-5.1521	2.58e-07	1.78e-05
ENSG00000235316	DUSP8P5	300.575	-1.06689	0.216303	-4.9324	8.12e-07	4.64e-05
ENSG00000235408	SNORA71B	125.136	-1.06055	0.286632	-3.70003	0.000215576	0.00419458
ENSG00000235481	UBE2R2-AS1	35.6006	-2.16111	0.548242	-3.94189	8.08e-05	0.00192819
ENSG00000235552	RPL6P27	736.075	1.67754	0.216131	7.7617	8.38e-15	3.66e-12
ENSG00000235590	GNAS-AS1	33.2866	-1.1303	0.382162	-2.95764	0.00310006	0.0316203
ENSG00000235602	POU5F1P3	65.5468	-1.78491	0.492336	-3.62539	0.00028852	0.00525545
ENSG00000235688	SNTG2-AS1	160.692	-1.70271	0.26607	-6.39949	1.56e-10	2.81e-08
ENSG00000235703	LINC00894	343.462	-1.85871	0.311166	-5.97335	2.32e-09	3.24e-07
ENSG00000235748	SEPT14P12	137.234	-1.46239	0.482194	-3.03279	0.00242307	0.0264182
ENSG00000235907	AC115285.1	37.4003	-1.44375	0.439925	-3.2818	0.00103145	0.0137895
ENSG00000235908	RHOA-IT1	96.6048	-2.56354	0.429425	-5.9697	2.38e-09	3.3e-07
ENSG00000236015	AC011290.2	56.5012	-1.62493	0.377984	-4.29895	1.72e-05	0.000563693
ENSG00000236364	AL358115.1	103.013	-1.10727	0.323699	-3.42069	0.000624623	0.00945283
ENSG00000236432	AC097662.1	18.6072	1.78997	0.609796	2.93535	0.00333169	0.0332363
ENSG00000236439	AC099336.2	120.763	3.78667	0.540131	7.01064	2.37e-12	6.56e-10
ENSG00000236453	AC003092.1	14.1418	2.54859	0.706132	3.60922	0.000307116	0.00549744
ENSG00000236480	PKMP1	21.7879	1.87846	0.569941	3.29589	0.000981097	0.0133028
ENSG00000236552	RPL13AP5	2262.78	2.39597	0.358134	6.69016	2.23e-11	4.78e-09
ENSG00000236698	EIF1AXP1	40.603	2.83182	0.418488	6.76679	1.32e-11	2.98e-09
ENSG00000236991	EDRF1-AS1	39.617	-1.03143	0.353047	-2.92151	0.00348344	0.0342576
ENSG00000237017	AC245052.4	40.6905	-1.78008	0.450466	-3.95165	7.76e-05	0.00187711
ENSG00000237214	AL080243.2	33.1061	1.86639	0.497037	3.75502	0.000173325	0.0035219
ENSG00000237417	XRCC6P1	69.5023	2.48703	0.579709	4.29014	1.79e-05	0.000580725
ENSG00000237491	AL669831.5	121.805	-1.19338	0.275978	-4.3242	1.53e-05	0.000511649
ENSG00000237506	RPSAP15	65.1305	1.51253	0.376251	4.02001	5.82e-05	0.0015114
ENSG00000237512	UNC5B-AS1	160.625	-1.01576	0.300107	-3.38468	0.000712616	0.0104739
ENSG00000237886	NALT1	82.5461	-1.97389	0.464879	-4.24602	2.18e-05	0.000678447
ENSG00000237892	KLF7-IT1	16.1236	-2.55756	0.662422	-3.86092	0.000112963	0.00252011
ENSG00000237916	AC011753.4	24.9822	-2.00402	0.538906	-3.71868	0.000200269	0.00394394
ENSG00000238045	AC009133.1	390.18	-1.0585	0.223712	-4.73154	2.23e-06	0.000107669
ENSG00000238231	AL512288.2	33.5143	-2.46	0.620484	-3.96464	7.35e-05	0.00180333
ENSG00000238260	AL513320.1	63.9829	-1.78835	0.6146	-2.90978	0.00361679	0.0352153
ENSG00000238364	RNU7-140P	30.4626	-2.21923	0.678994	-3.2684	0.00108156	0.0143011
ENSG00000239335	LLPH-DT	112.692	1.15244	0.229169	5.02878	4.94e-07	3.09e-05
ENSG00000239486	AC091390.3	21.6703	-2.19627	0.643551	-3.41273	0.00064316	0.0096616
ENSG00000239602	AC091959.2	21.9356	-1.38263	0.477535	-2.89534	0.0037875	0.0364659
ENSG00000240036	AC104563.1	16.8179	2.6838	0.665578	4.03229	5.52e-05	0.00145015
ENSG00000240087	RPSAP12	54.2857	3.29944	0.556594	5.92792	3.07e-09	4.16e-07
ENSG00000240463	RPS19P3	27.5123	-1.62423	0.477253	-3.40328	0.00066581	0.00993089
ENSG00000240616	RPS6P25	47.3134	-1.27401	0.356114	-3.57752	0.000346864	0.00602486
ENSG00000240695	AC117382.1	29.9141	2.65054	0.823373	3.21913	0.00128582	0.0164029
ENSG00000241015	TPM3P9	147.589	1.04155	0.24387	4.27091	1.95e-05	0.000621435
ENSG00000241061	RPL5P1	26.7444	3.28558	0.608145	5.40263	6.57e-08	5.64e-06
ENSG00000241458	RPL7P19	7.6114	3.13043	1.12109	2.79232	0.00523318	0.0462435
ENSG00000241484	ARHGAP8	372.152	-1.01579	0.181402	-5.59964	2.15e-08	2.15e-06
ENSG00000241494	AL355032.1	5.84576	3.47961	1.12981	3.07982	0.00207125	0.0235092
ENSG00000241506	PSMC1P1	44.3271	2.05025	0.374021	5.48164	4.21e-08	3.85e-06
ENSG00000241553	ARPC4	290.019	1.25082	0.277077	4.51435	6.35e-06	0.000256804
ENSG00000241556	AC018475.1	11.8465	2.25709	0.80576	2.80119	0.0050914	0.0454184
ENSG00000241612	AC114728.1	35.281	5.71147	0.945126	6.04307	1.51e-09	2.21e-07
ENSG00000241741	RPL7AP30	12.2511	2.03154	0.704642	2.88308	0.00393806	0.0376175
ENSG00000241749	RPSAP52	28.0185	-1.93499	0.518499	-3.73191	0.000190034	0.00379127
ENSG00000241769	LINC00893	38.8186	-1.9762	0.502578	-3.93213	8.42e-05	0.00198984
ENSG00000241984	RPL7AP2	25.0158	-1.69171	0.467994	-3.6148	0.000300577	0.00540442
ENSG00000242028	HYPK	104.39	-1.37577	0.469107	-2.93273	0.00335991	0.0333841
ENSG00000242071	RPL7AP6	391.636	1.5628	0.398074	3.92589	8.64e-05	0.00203598
ENSG00000242125	SNHG3	4464	-1.13829	0.284636	-3.9991	6.36e-05	0.0016166
ENSG00000242262	AC092597.1	17.043	2.56946	0.642648	3.99823	6.38e-05	0.0016214
ENSG00000242802	AP5Z1	1222.47	1.00438	0.127265	7.89204	2.97e-15	1.35e-12
ENSG00000243055	GK-AS1	34.7672	-1.61327	0.405683	-3.97668	6.99e-05	0.00173897
ENSG00000243176	AC092944.1	10.4328	2.78374	0.927047	3.0028	0.00267508	0.0283967
ENSG00000243243	AC073130.2	29.9369	-1.62446	0.570715	-2.84635	0.00442234	0.0410193
ENSG00000243323	PTPRVP	62.7516	-1.56545	0.520419	-3.00807	0.00262917	0.0280408
ENSG00000243335	KCTD7	1229.18	-1.00435	0.203152	-4.94386	7.66e-07	4.43e-05
ENSG00000243368	MCCC1-AS1	22.7244	-2.38106	0.683677	-3.48273	0.000496329	0.00795664
ENSG00000243498	UBA52P5	21.4104	-1.77359	0.533072	-3.32711	0.000877514	0.0123371
ENSG00000243696	AC006254.1	21.0714	-1.30768	0.462812	-2.82551	0.0047206	0.0429285
ENSG00000243708	PLA2G4B	15.297	-1.93243	0.689897	-2.80104	0.00509386	0.0454223
ENSG00000243819	RN7SL832P	13.5152	1.83337	0.590855	3.10291	0.0019163	0.0221955
ENSG00000244151	AC010973.2	25.3976	-1.32321	0.477255	-2.77254	0.00556203	0.0482318
ENSG00000244161	FLNB-AS1	103.731	-1.04005	0.374969	-2.77369	0.00554247	0.0481544
ENSG00000244398	AC116533.1	1789.61	2.85583	0.310546	9.19617	3.71e-20	4.2e-17
ENSG00000244556	ODCP	60.9688	-1.0983	0.373151	-2.94331	0.00324726	0.0325895
ENSG00000244560	AC004890.2	43.4649	-1.17086	0.35359	-3.31136	0.000928428	0.012819
ENSG00000244582	RPL21P120	12.5663	7.1093	1.51318	4.69825	2.62e-06	0.000122667
ENSG00000244716	BX679664.3	540.387	1.32636	0.319875	4.14651	3.38e-05	0.000980186
ENSG00000244879	GABPB1-AS1	2943.64	-1.19461	0.138744	-8.61019	7.29e-18	4.8e-15
ENSG00000244953	AC087521.1	12.1306	2.49745	0.734262	3.4013	0.000670651	0.00997851
ENSG00000245060	LINC00847	27.9759	-1.83977	0.464584	-3.96003	7.49e-05	0.00182585
ENSG00000245149	RNF139-AS1	310.395	-1.17708	0.330205	-3.5647	0.000364277	0.00625783
ENSG00000245573	BDNF-AS	24.0914	1.58462	0.544441	2.91055	0.00360793	0.0351669
ENSG00000245667	AC006064.1	15.7891	-1.96821	0.634064	-3.10411	0.0019085	0.0221193
ENSG00000245680	ZNF585B	321.954	1.28534	0.306771	4.18991	2.79e-05	0.00084256
ENSG00000245849	RAD51-AS1	395.939	-1.2233	0.210591	-5.80888	6.29e-09	7.67e-07
ENSG00000245970	AP003352.1	56.6651	-1.26482	0.409132	-3.09147	0.00199166	0.0228492
ENSG00000246334	PRR7-AS1	166.561	-1.50357	0.335058	-4.48751	7.21e-06	0.00028627
ENSG00000246451	AL049840.1	596.592	-1.31953	0.385566	-3.42231	0.000620911	0.00940059
ENSG00000246889	AP000487.1	97.3938	-1.14463	0.272868	-4.19482	2.73e-05	0.000827943
ENSG00000246922	UBAP1L	93.3754	-1.08839	0.291672	-3.73157	0.000190288	0.00379215
ENSG00000246982	Z84485.1	64.6564	-1.32982	0.362216	-3.67136	0.000241266	0.00458095
ENSG00000247081	BAALC-AS1	34.2201	1.2607	0.364293	3.46067	0.000538836	0.00845476
ENSG00000247746	USP51	48.1078	1.53044	0.4051	3.77792	0.000158143	0.00330232
ENSG00000248498	ASNSP1	380.875	1.24126	0.428497	2.89677	0.00377023	0.0363479
ENSG00000248592	TMEM110-MUSTN1	21.3995	-1.83797	0.482053	-3.81279	0.000137407	0.00297209
ENSG00000248757	LINC02115	6.0768	-3.44369	1.16073	-2.96684	0.00300878	0.0309302
ENSG00000248971	KRT8P46	54.1314	1.84812	0.427052	4.32762	1.51e-05	0.000506464
ENSG00000249087	ZNF436-AS1	122.701	-1.34535	0.424268	-3.17099	0.00151919	0.0186831
ENSG00000249212	ATP1B1P1	12.6575	-1.91254	0.666986	-2.86743	0.00413822	0.0390844
ENSG00000249252	AC098829.1	26.9269	-2.21178	0.518064	-4.26932	1.96e-05	0.000624065
ENSG00000249412	AC010285.1	12.5246	-2.65873	0.77932	-3.4116	0.00064582	0.00968863
ENSG00000249565	SERBP1P5	81.0647	1.5163	0.351805	4.31004	1.63e-05	0.000539717
ENSG00000249641	HOXC13-AS	27.7273	1.70754	0.534621	3.19392	0.00140355	0.0175711
ENSG00000249655	AC008434.1	55.9337	-2.06416	0.342236	-6.03139	1.63e-09	2.37e-07
ENSG00000249915	PDCD6	153.118	-1.09524	0.213551	-5.1287	2.92e-07	1.98e-05
ENSG00000250068	AL445187.1	30.4261	-1.58995	0.464568	-3.42242	0.000620665	0.00940059
ENSG00000250138	AC139495.3	12.9516	-2.87789	0.827554	-3.47758	0.000505962	0.00807177
ENSG00000250282	AC002401.2	6.93951	-3.21491	1.0268	-3.13101	0.00174204	0.0207
ENSG00000250284	AC109439.2	12.4994	4.15965	1.34843	3.0848	0.00203687	0.0232114
ENSG00000250295	RDH10-AS1	92.9761	-1.17772	0.347387	-3.39024	0.000698326	0.0103098
ENSG00000250365	AL139353.2	36.4096	-1.33963	0.359681	-3.72451	0.000195697	0.00388074
ENSG00000250397	AP006623.1	106.084	-1.5243	0.453405	-3.3619	0.000774075	0.0112
ENSG00000250536	ABHD17AP3	26.1031	-1.36872	0.489427	-2.79657	0.00516487	0.0458523
ENSG00000250896	RNPS1P1	16.2473	1.88435	0.607409	3.10227	0.00192045	0.0222365
ENSG00000250950	AC093752.2	24.8236	-1.8899	0.538009	-3.51277	0.000443462	0.00729638
ENSG00000250959	GLUD1P3	192.438	-1.00414	0.207567	-4.83766	1.31e-06	7.01e-05
ENSG00000251095	AC097478.1	66.5133	1.62454	0.580061	2.80063	0.00510029	0.0454667
ENSG00000251550	AC091133.4	8.04246	3.152	0.993504	3.17261	0.00151076	0.018592
ENSG00000251562	MALAT1	9765.19	-1.30528	0.42281	-3.08716	0.00202078	0.0230592
ENSG00000251602	AL928654.1	79.5247	1.25191	0.424176	2.9514	0.00316336	0.0321122
ENSG00000251615	AC104825.1	92.6324	-1.04831	0.289732	-3.6182	0.000296665	0.00536871
ENSG00000251666	ZNF346-IT1	69.855	-1.74686	0.353508	-4.94149	7.75e-07	4.46e-05
ENSG00000251728	RF00019	32.9903	-1.56441	0.452775	-3.45515	0.000549977	0.00859235
ENSG00000251775	RF01293	4.21909	-4.48671	1.52198	-2.94795	0.00319887	0.0323176
ENSG00000252255	RNU2-35P	11.7102	-1.95262	0.707183	-2.76112	0.00576032	0.0494541
ENSG00000252367	RF00019	9.50206	6.71603	1.44943	4.63358	3.59e-06	0.000158405
ENSG00000252481	SCARNA13	22.6504	-1.78191	0.528947	-3.36879	0.000754991	0.0109501
ENSG00000252652	RF00019	7.49993	-2.66526	0.960716	-2.77424	0.00553304	0.0481082
ENSG00000252915	RF00019	41.8159	-1.56946	0.373208	-4.20531	2.61e-05	0.000793103
ENSG00000253106	AC090198.1	58.7524	-1.03501	0.340131	-3.04298	0.00234251	0.0258589
ENSG00000253174	AC009630.2	49.1905	-1.46093	0.450967	-3.23954	0.00119724	0.0155136
ENSG00000253570	RNF5P1	13.6912	2.09153	0.619357	3.37693	0.000732992	0.0107072
ENSG00000253667	AC100821.1	84.8026	-1.32188	0.451461	-2.92801	0.00341143	0.0337602
ENSG00000253785	AC008429.2	15.3766	2.38322	0.673518	3.53846	0.000402461	0.00676934
ENSG00000253829	AC067817.2	16.6636	-1.63863	0.536671	-3.05333	0.00226317	0.0252836
ENSG00000253931	AC105118.1	211.527	-1.99146	0.4357	-4.57072	4.86e-06	0.000204763
ENSG00000254064	AC105206.2	44.2862	-1.20243	0.335754	-3.58127	0.00034193	0.00596157
ENSG00000254338	MAFA-AS1	99.0965	-1.48648	0.445745	-3.33481	0.000853563	0.0120846
ENSG00000254397	AC132192.1	38.9746	-1.97012	0.614637	-3.20533	0.00134906	0.0170301
ENSG00000254419	AL139349.1	11.0362	-2.47777	0.854433	-2.8999	0.00373285	0.0360643
ENSG00000254450	ALG9-IT1	3.00877	-5.0175	1.64928	-3.04224	0.00234827	0.0258989
ENSG00000254461	AP001107.4	102.138	-1.16746	0.245135	-4.76254	1.91e-06	9.55e-05
ENSG00000254473	AL354920.1	25.651	1.73353	0.573649	3.02194	0.00251157	0.0271706
ENSG00000254528	AP000757.1	15.7155	-2.6207	0.621255	-4.2184	2.46e-05	0.00075229
ENSG00000254595	AC084337.1	119.966	-1.34295	0.265362	-5.06084	4.17e-07	2.66e-05
ENSG00000254598	CSNK2A3	17.8323	2.06197	0.589026	3.50064	0.00046414	0.00756106
ENSG00000254612	AP001000.1	81.0212	2.05519	0.345588	5.94694	2.73e-09	3.76e-07
ENSG00000254732	AP001931.1	8.23343	-2.34692	0.836785	-2.80469	0.0050365	0.0450549
ENSG00000254910	AC136475.2	120.164	-1.31977	0.318051	-4.14954	3.33e-05	0.000972606
ENSG00000254949	GNG5P3	3.74536	-4.31133	1.51321	-2.84914	0.00438382	0.040735
ENSG00000254966	AC103974.1	92.523	-1.38323	0.490641	-2.81924	0.00481378	0.0435681
ENSG00000255010	AP001767.2	5.6552	2.91657	1.0556	2.76295	0.00572808	0.0492474
ENSG00000255046	AC069185.1	28.8509	-1.21265	0.435876	-2.78211	0.00540075	0.0473431
ENSG00000255079	AC104241.2	11.7136	2.84078	0.86433	3.28669	0.00101373	0.0136179
ENSG00000255153	TOLLIP-AS1	115.822	-1.23641	0.248674	-4.97201	6.63e-07	3.92e-05
ENSG00000255423	EBLN2	134.445	-1.06632	0.228199	-4.67275	2.97e-06	0.00013561
ENSG00000255974	CYP2A6	28.5928	-2.12735	0.531022	-4.00615	6.17e-05	0.00158021
ENSG00000256087	ZNF432	273.943	1.19936	0.298876	4.0129	6e-05	0.00154503
ENSG00000256223	ZNF10	77.5233	2.19953	0.501225	4.38832	1.14e-05	0.000404364
ENSG00000256278	AC048382.1	24.9038	-1.43211	0.50339	-2.84493	0.00444218	0.0411191
ENSG00000256663	AC112777.1	72.8743	1.47881	0.29025	5.09497	3.49e-07	2.29e-05
ENSG00000256673	AC141557.1	27.969	-1.51722	0.42228	-3.59293	0.000326985	0.00576631
ENSG00000256683	ZNF350	101.559	1.70142	0.519707	3.27381	0.00106108	0.0141126
ENSG00000256943	AC148477.3	30.9214	-1.60043	0.452597	-3.53611	0.000406068	0.0068142
ENSG00000257270	AL928654.2	120.222	-1.11918	0.240793	-4.64791	3.35e-06	0.000149978
ENSG00000257285	AL132780.1	17.6099	-1.65474	0.559069	-2.95981	0.00307829	0.0314583
ENSG00000257298	AC008147.2	79.9237	-1.89812	0.685853	-2.76753	0.0056482	0.0487397
ENSG00000257576	HSPD1P4	8.67211	2.94118	0.852905	3.44843	0.000563859	0.00873644
ENSG00000258056	AC009779.2	75.5032	1.22017	0.381775	3.19605	0.00139322	0.0174719
ENSG00000258301	VASH1-AS1	11.26	-1.81186	0.654407	-2.7687	0.00562801	0.0486061
ENSG00000258334	AC125611.4	39.0752	-1.96048	0.42338	-4.63054	3.65e-06	0.000160555
ENSG00000258344	AC078778.1	11.8527	-2.12883	0.665284	-3.19988	0.00137485	0.0172895
ENSG00000258384	AC068831.1	53.9812	-1.49541	0.360026	-4.15361	3.27e-05	0.00096077
ENSG00000258682	AL132989.1	49.1285	-1.09292	0.344075	-3.1764	0.00149117	0.0184324
ENSG00000258725	PRC1-AS1	157.166	-1.49439	0.414219	-3.60772	0.000308903	0.00552124
ENSG00000258951	KRT18P7	59.7443	-1.57775	0.421193	-3.74591	0.000179741	0.0036198
ENSG00000259030	FPGT-TNNI3K	33.2499	-1.37301	0.395235	-3.4739	0.000512953	0.00816892
ENSG00000259083	AL132639.3	65.6565	-1.47032	0.422935	-3.47647	0.000508055	0.00809803
ENSG00000259125	LRP1-AS	13.0081	-1.90454	0.664851	-2.86461	0.00417527	0.0393102
ENSG00000259138	AL049780.2	10.8657	-2.67076	0.842705	-3.16927	0.0015282	0.0187557
ENSG00000259155	AL591767.3	23.3202	-1.52722	0.481909	-3.1691	0.00152911	0.0187578
ENSG00000259291	ZNF710-AS1	137.435	-1.32438	0.324087	-4.08648	4.38e-05	0.00120117
ENSG00000259349	AC011921.1	31.3321	1.90686	0.482838	3.94927	7.84e-05	0.0018934
ENSG00000259381	AC090695.1	31.1104	-1.79716	0.424623	-4.23236	2.31e-05	0.000711842
ENSG00000259396	AC087721.1	28.2825	-1.64045	0.564377	-2.90666	0.00365305	0.0354921
ENSG00000259426	AC027237.3	35.1176	-1.44719	0.49393	-2.92995	0.00339015	0.0336139
ENSG00000259494	MRPL46	107.745	-1.14952	0.221602	-5.1873	2.13e-07	1.53e-05
ENSG00000259528	AC068397.1	8.51597	-3.53679	1.0263	-3.44616	0.000568615	0.00880005
ENSG00000259581	TYRO3P	36.4965	-1.12133	0.400622	-2.79897	0.00512651	0.0456012
ENSG00000259605	AC074212.1	50.3099	-1.23626	0.425485	-2.90553	0.00366632	0.0355733
ENSG00000259663	AC010478.1	56.386	1.66713	0.364043	4.57948	4.66e-06	0.00019775
ENSG00000259732	AC092757.2	13.5075	-2.37372	0.641817	-3.69844	0.000216932	0.00421417
ENSG00000259764	PCSK6-AS1	22.0783	1.72568	0.581058	2.9699	0.00297897	0.0307574
ENSG00000259792	AC104758.2	68.0009	-1.52126	0.390418	-3.89648	9.76e-05	0.00223802
ENSG00000259803	SLC22A31	294.848	-1.48008	0.195924	-7.55436	4.21e-14	1.61e-11
ENSG00000259933	AC009065.2	21.4421	-2.10153	0.54224	-3.87564	0.000106344	0.00240503
ENSG00000260034	LCMT1-AS2	75.8704	-1.41148	0.328382	-4.2983	1.72e-05	0.000564324
ENSG00000260095	AC106820.3	89.005	-1.48655	0.433168	-3.43181	0.000599562	0.00915001
ENSG00000260101	AC008074.2	11.9442	1.92787	0.660365	2.91941	0.00350699	0.0343866
ENSG00000260179	AL162741.1	52.745	-2.45325	0.560668	-4.37558	1.21e-05	0.000424769
ENSG00000260213	AC092718.2	44.2071	-1.69061	0.522694	-3.23441	0.00121895	0.0157042
ENSG00000260233	SSSCA1-AS1	398.237	-1.41754	0.368046	-3.85154	0.000117377	0.00260095
ENSG00000260236	AC099778.1	45.6182	1.05387	0.354863	2.96979	0.00297999	0.0307574
ENSG00000260257	AL035071.1	356.832	-1.72853	0.461679	-3.744	0.000181114	0.00364137
ENSG00000260276	AC022167.2	82.816	-1.15508	0.304071	-3.79871	0.000145452	0.00309802
ENSG00000260284	TPSP2	8.18677	-2.55113	0.841506	-3.03162	0.00243243	0.0264773
ENSG00000260314	MRC1	6.57232	2.78414	0.95822	2.90553	0.00366628	0.0355733
ENSG00000260441	AC020978.2	14.3326	-2.45645	0.740817	-3.31586	0.000913601	0.0126965
ENSG00000260490	MYL12BP1	10.4257	2.42396	0.811138	2.98834	0.00280496	0.0294561
ENSG00000260526	AC109347.1	67.8674	-1.68259	0.35874	-4.69027	2.73e-06	0.000126742
ENSG00000260558	AC018557.2	85.8556	-2.42169	0.60584	-3.99725	6.41e-05	0.00162586
ENSG00000260563	AC132872.1	206.468	-1.67302	0.334328	-5.00414	5.61e-07	3.42e-05
ENSG00000260633	AC010207.1	34.3962	-2.20032	0.464362	-4.73837	2.15e-06	0.000105056
ENSG00000260643	AC092718.3	56.0182	-1.06827	0.32661	-3.27079	0.00107246	0.0142275
ENSG00000260742	AC009962.1	6.59556	2.79771	0.972635	2.87643	0.00402207	0.0382308
ENSG00000260793	AC003102.1	61.3647	-1.66707	0.42869	-3.88875	0.000100763	0.002296
ENSG00000260807	AC009041.2	327.174	-1.32393	0.264727	-5.00112	5.7e-07	3.46e-05
ENSG00000260941	LINC00622	22.0801	-1.63234	0.468915	-3.48109	0.000499379	0.00799492
ENSG00000260942	CAPN10-DT	446.785	-1.05669	0.33436	-3.16033	0.00157592	0.019166
ENSG00000261089	CDC37P2	15.2882	-1.64985	0.560796	-2.94199	0.00326114	0.0326926
ENSG00000261114	AC012181.1	55.8488	1.68515	0.424045	3.97399	7.07e-05	0.0017479
ENSG00000261121	LINC02473	7.38322	-4.35495	1.27922	-3.40438	0.00066314	0.00989929
ENSG00000261123	AC009065.5	17.1115	-1.62116	0.535814	-3.02561	0.00248132	0.0268925
ENSG00000261124	AC135050.4	15.5473	-2.46939	0.634128	-3.89414	9.85e-05	0.00225604
ENSG00000261207	AL031717.1	53.7811	-1.48624	0.405492	-3.66528	0.000247064	0.00466935
ENSG00000261215	AL162231.4	32.4028	-2.01875	0.51254	-3.93872	8.19e-05	0.00194868
ENSG00000261216	AC007216.2	122.611	-1.77026	0.294742	-6.00614	1.9e-09	2.71e-07
ENSG00000261226	AC092384.3	39.2106	-1.97825	0.662705	-2.98511	0.00283472	0.0296539
ENSG00000261266	AC008870.3	15.9442	-3.25986	0.674885	-4.83025	1.36e-06	7.22e-05
ENSG00000261270	AC012181.2	81.4016	1.02112	0.340163	3.00185	0.00268343	0.0284437
ENSG00000261286	ATP2C2-AS1	31.9027	-1.49205	0.441347	-3.38068	0.000723065	0.0105973
ENSG00000261326	LINC01355	123.214	-2.15714	0.341735	-6.31231	2.75e-10	4.7e-08
ENSG00000261351	AC116913.1	120.863	-1.34401	0.363092	-3.70157	0.000214266	0.00417358
ENSG00000261366	MANEA-DT	43.0745	-1.57088	0.340544	-4.61286	3.97e-06	0.000172325
ENSG00000261474	AC026471.4	168.881	-1.3507	0.465351	-2.90253	0.0037016	0.035858
ENSG00000261488	TBILA	117.772	-1.48249	0.3147	-4.71081	2.47e-06	0.000117137
ENSG00000261505	AL031714.1	701.922	-1.44061	0.365239	-3.94428	8e-05	0.00191412
ENSG00000261560	AC007216.3	28.7661	-1.47503	0.521571	-2.82805	0.0046832	0.0426964
ENSG00000261578	AP003119.3	88.2206	-1.09504	0.324906	-3.37032	0.000750804	0.0108979
ENSG00000261737	AL049597.2	5.94106	2.99927	1.07728	2.78411	0.00536747	0.0471198
ENSG00000261777	AC012184.3	27.9371	1.51673	0.432867	3.50392	0.000458461	0.00748538
ENSG00000261786	AC006058.1	5.82092	6.00971	1.9815	3.03291	0.00242207	0.0264153
ENSG00000261889	AC108134.2	61.5928	1.61405	0.356617	4.52601	6.01e-06	0.000246626
ENSG00000261997	AC007336.1	59.3519	-1.42637	0.411019	-3.47033	0.000519821	0.00826014
ENSG00000262074	SNORD3B-2	15.3668	2.06255	0.69151	2.98267	0.00285748	0.0297661
ENSG00000262265	AC002558.3	58.0642	-1.19106	0.424749	-2.80414	0.00504504	0.0451091
ENSG00000262298	AC004584.1	35.7343	-2.21697	0.701213	-3.16162	0.00156891	0.0191387
ENSG00000262410	AC024361.1	6.60243	-4.17958	1.31293	-3.18341	0.00145551	0.0181089
ENSG00000262652	AC124283.3	71.3287	-1.73235	0.469182	-3.69227	0.000222258	0.00428548
ENSG00000262692	AC116914.2	50.7697	-1.46835	0.342663	-4.28512	1.83e-05	0.000591363
ENSG00000262766	AC135050.5	52.1274	-1.06222	0.384115	-2.76536	0.00568593	0.0490013
ENSG00000262877	AC110285.2	56.4352	-1.34906	0.332334	-4.05936	4.92e-05	0.00132547
ENSG00000262905	AC015853.1	12.8668	-2.27379	0.677066	-3.35829	0.000784254	0.0113021
ENSG00000263069	AC124319.3	64.8764	-1.10513	0.369482	-2.99103	0.00278041	0.0292353
ENSG00000263266	RPS7P1	368.34	1.42271	0.291652	4.87809	1.07e-06	5.9e-05
ENSG00000263327	TAPT1-AS1	33.134	2.11911	0.531259	3.98884	6.64e-05	0.00166591
ENSG00000263345	AC006435.2	36.8994	-1.86111	0.392398	-4.7429	2.11e-06	0.000103426
ENSG00000263393	AC011825.2	86.5623	-1.67223	0.393974	-4.24452	2.19e-05	0.000682166
ENSG00000263531	AC130324.1	15.1453	-2.69853	0.637226	-4.23481	2.29e-05	0.000705927
ENSG00000263847	AP005899.1	66.8541	-1.10118	0.296239	-3.71721	0.000201439	0.00396207
ENSG00000263916	AC100778.2	8.14266	-2.32484	0.815162	-2.852	0.00434452	0.0404794
ENSG00000264012	AC091588.1	37.3357	-1.5314	0.415905	-3.68209	0.000231329	0.00442739
ENSG00000264125	AC104984.1	9.59075	3.79843	1.24353	3.05456	0.00225394	0.0252272
ENSG00000264247	LINC00909	161.915	1.08909	0.29723	3.66415	0.000248165	0.00468402
ENSG00000264745	TTC39C-AS1	18.0223	-1.58973	0.550294	-2.88887	0.00386624	0.0370468
ENSG00000264937	AC100830.2	53.6824	-1.28089	0.357117	-3.58676	0.000334808	0.00587284
ENSG00000264943	SH3GL1P2	21.3017	-1.49582	0.498033	-3.00346	0.00266925	0.0283515
ENSG00000265112	MIR3153	233.519	-1.49136	0.417982	-3.568	0.000359711	0.00621475
ENSG00000265136	AC124283.4	91.9829	-1.41637	0.463761	-3.05408	0.00225748	0.0252512
ENSG00000265354	TIMM23	1324.98	1.08005	0.287753	3.75338	0.000174467	0.00354313
ENSG00000265407	MIR4324	7.51815	-2.41253	0.862877	-2.79591	0.00517538	0.0459006
ENSG00000265462	MIR3680-1	27.6323	-2.00513	0.667415	-3.00433	0.00266171	0.0283072
ENSG00000265511	AC020558.2	55.8743	-1.7987	0.425928	-4.22301	2.41e-05	0.000740152
ENSG00000265681	RPL17	267.302	-1.11426	0.313333	-3.55617	0.000376299	0.00643688
ENSG00000265800	AC022211.3	122.628	-1.30554	0.34985	-3.73173	0.00019017	0.00379189
ENSG00000265802	RN7SL49P	4.00024	-5.42899	1.54415	-3.51585	0.000438348	0.00722536
ENSG00000265817	FSBP	534.573	-1.01809	0.183301	-5.5542	2.79e-08	2.64e-06
ENSG00000266010	GATA6-AS1	192.175	-1.39868	0.232777	-6.00867	1.87e-09	2.69e-07
ENSG00000266120	AC104984.4	3.18855	-5.11133	1.62855	-3.13858	0.00169771	0.0203104
ENSG00000266445	NARF-AS1	40.0273	-3.59087	0.524764	-6.84283	7.76e-12	1.88e-09
ENSG00000266651	AC093484.4	106.25	-1.70386	0.36381	-4.68337	2.82e-06	0.000130573
ENSG00000266709	AC005224.4	477.701	-1.13941	0.161163	-7.06995	1.55e-12	4.53e-10
ENSG00000266714	MYO15B	533.812	-1.03673	0.286922	-3.61327	0.000302363	0.00542575
ENSG00000266967	AARSD1	93.4622	-1.33169	0.250172	-5.32311	1.02e-07	8.32e-06
ENSG00000266980	AC087289.2	12.7009	-3.49822	0.881561	-3.96822	7.24e-05	0.00178348
ENSG00000266983	AC011444.1	85.2428	-1.10296	0.352642	-3.12769	0.00176184	0.0208599
ENSG00000267117	AC010525.1	13.6365	-2.36724	0.742651	-3.18755	0.00143484	0.0178948
ENSG00000267174	AC011472.2	15.9602	-1.62627	0.582604	-2.79138	0.00524831	0.0463432
ENSG00000267244	AC012615.6	143.149	-1.16729	0.27015	-4.3209	1.55e-05	0.000517611
ENSG00000267255	AC011498.3	68.9255	-1.7849	0.431006	-4.14123	3.45e-05	0.000999631
ENSG00000267260	AC020928.2	40.3646	1.69548	0.552098	3.07098	0.00213359	0.024111
ENSG00000267348	GEMIN7-AS1	14.5471	-1.82586	0.584483	-3.12389	0.00178478	0.0210627
ENSG00000267457	AC004223.2	11.6222	-2.85218	0.954333	-2.98867	0.00280196	0.0294332
ENSG00000267523	AC008735.2	129.274	-1.34616	0.309768	-4.3457	1.39e-05	0.000472724
ENSG00000267592	AC004134.1	72.9739	-1.3615	0.459945	-2.96015	0.0030749	0.0314344
ENSG00000267651	AC015961.1	20.2861	-1.60271	0.573655	-2.79386	0.00520825	0.0461018
ENSG00000267707	AC015961.2	9.72765	-2.43121	0.767174	-3.16904	0.00152941	0.0187578
ENSG00000267709	AC024592.2	39.5198	-1.87955	0.412016	-4.56184	5.07e-06	0.000211893
ENSG00000267731	AC005332.2	23.9136	-1.72711	0.468569	-3.68592	0.000227877	0.00437898
ENSG00000267898	AC026803.2	17.7678	1.44003	0.51788	2.78063	0.00542535	0.0474762
ENSG00000267904	AC024075.1	73.3241	-1.33866	0.286288	-4.67591	2.93e-06	0.000134216
ENSG00000268030	AC005253.1	130.809	-1.30564	0.295844	-4.41327	1.02e-05	0.000371492
ENSG00000268087	AC008764.2	58.6994	-1.65314	0.33327	-4.96037	7.04e-07	4.13e-05
ENSG00000268279	AC090004.1	60.9158	-1.02374	0.301977	-3.39011	0.000698638	0.0103102
ENSG00000268471	MIR4453HG	185.856	-1.42962	0.257521	-5.55145	2.83e-08	2.67e-06
ENSG00000268649	AL132655.2	50.9815	-1.56181	0.386264	-4.04338	5.27e-05	0.00139535
ENSG00000268798	AC027307.3	27.9305	1.2515	0.436652	2.86613	0.00415525	0.039184
ENSG00000268902	CSAG2	209.599	-1.06167	0.248024	-4.28052	1.86e-05	0.000600475
ENSG00000268912	AC012313.5	65.1029	-1.07816	0.318385	-3.38634	0.00070832	0.0104149
ENSG00000268916	CSAG3	436.833	-1.00542	0.153767	-6.53855	6.21e-11	1.23e-08
ENSG00000269044	AC024075.2	113.088	-1.27882	0.242467	-5.27422	1.33e-07	1.04e-05
ENSG00000269191	AC005387.2	35.5078	-1.61288	0.477628	-3.37685	0.00073322	0.0107072
ENSG00000269427	AC024075.3	48.045	-1.05967	0.362433	-2.92375	0.00345837	0.0340851
ENSG00000269486	ERVK9-11	21.86	1.6204	0.571821	2.83375	0.00460056	0.042165
ENSG00000269487	AC008635.1	16.9404	-1.44398	0.522407	-2.76408	0.00570834	0.049136
ENSG00000269534	AC011466.3	27.6341	-1.96113	0.553663	-3.5421	0.000396953	0.00669535
ENSG00000269540	AC010624.4	9.55242	-2.56313	0.876423	-2.92453	0.00344976	0.0340227
ENSG00000269815	AC010463.3	90.2656	-1.18441	0.323938	-3.65628	0.000255899	0.00479629
ENSG00000269843	AC008537.2	54.0382	-1.9836	0.5289	-3.75042	0.000176538	0.00356918
ENSG00000269894	AC018809.1	12.8382	-2.04248	0.672162	-3.03868	0.0023762	0.0261036
ENSG00000269954	AC022239.1	71.6125	-1.74198	0.352399	-4.94321	7.68e-07	4.43e-05
ENSG00000269982	AC018809.2	135.495	2.0794	0.339822	6.11909	9.41e-10	1.43e-07
ENSG00000269993	KC877982.1	62.1021	2.85444	0.465781	6.12829	8.88e-10	1.36e-07
ENSG00000270012	AC232271.1	166.591	-1.59884	0.206896	-7.72775	1.09e-14	4.67e-12
ENSG00000270104	AL670729.3	7.73945	-3.38141	1.00869	-3.35227	0.000801518	0.0114915
ENSG00000270108	AL049840.5	139.369	-1.58252	0.3434	-4.60838	4.06e-06	0.000175447
ENSG00000270149	AL591806.3	12.706	-1.98903	0.695549	-2.85965	0.00424111	0.0398071
ENSG00000270159	AC018695.3	18.3859	-2.04854	0.621515	-3.29604	0.000980567	0.0133028
ENSG00000270194	AC097359.2	89.1059	1.22445	0.366251	3.3432	0.000828168	0.0117803
ENSG00000270392	PFN1P2	107.645	-1.479	0.280617	-5.27054	1.36e-07	1.05e-05
ENSG00000270419	CAHM	40.7961	-1.11297	0.356542	-3.12156	0.00179896	0.0211956
ENSG00000270441	AC135506.1	245.231	-2.17669	0.247988	-8.77738	1.67e-18	1.24e-15
ENSG00000270589	AL158163.1	38.2239	-1.13131	0.375682	-3.01136	0.00260082	0.0278286
ENSG00000270641	TSIX	862.551	-1.02685	0.22021	-4.66303	3.12e-06	0.000141109
ENSG00000270681	AC095055.1	63.1834	2.02149	0.380979	5.30604	1.12e-07	9.02e-06
ENSG00000270733	AL355877.2	17.5535	-2.33355	0.631279	-3.69654	0.000218562	0.00423449
ENSG00000270903	HNRNPA3P9	51.0394	-1.75838	0.34282	-5.12917	2.91e-07	1.97e-05
ENSG00000270933	AC010719.1	39.6941	-2.21839	0.42868	-5.17493	2.28e-07	1.63e-05
ENSG00000271032	AC020907.4	29.671	-2.13042	0.435702	-4.88962	1.01e-06	5.61e-05
ENSG00000271043	MTRNR2L2	7.25944	-2.62153	0.881557	-2.97375	0.00294187	0.0304525
ENSG00000271155	AL161729.1	12.3081	-1.76498	0.632533	-2.79034	0.00526525	0.0464136
ENSG00000271267	AL353807.4	33.2708	-1.51623	0.468094	-3.23916	0.00119883	0.0155286
ENSG00000271576	AL359504.2	300.357	-1.71456	0.314007	-5.46026	4.75e-08	4.27e-06
ENSG00000271776	AL445209.1	59.6338	-1.94425	0.461681	-4.21125	2.54e-05	0.000773841
ENSG00000271784	AL031055.1	11.8419	2.18379	0.750469	2.9099	0.0036154	0.0352133
ENSG00000271803	AL121906.1	14.1667	-1.60765	0.574885	-2.79647	0.00516641	0.0458547
ENSG00000271833	AL445222.1	39.9312	-1.09449	0.3757	-2.91321	0.00357737	0.0349443
ENSG00000271851	AC087501.4	43.356	-1.371	0.407395	-3.36529	0.000764646	0.0110768
ENSG00000271993	AC126118.1	20.0767	-1.5944	0.531961	-2.99722	0.00272456	0.028846
ENSG00000272033	AL136984.1	19.0075	-1.46976	0.495386	-2.9669	0.0030082	0.0309302
ENSG00000272034	SNORD14A	179.875	-1.10782	0.307724	-3.60005	0.000318159	0.0056282
ENSG00000272037	AP002907.1	51.4816	-2.2332	0.354971	-6.29121	3.15e-10	5.36e-08
ENSG00000272068	AL365181.2	46.1031	-1.44024	0.43714	-3.29468	0.000985351	0.0133488
ENSG00000272106	AL691432.2	244.57	-1.33756	0.28436	-4.70375	2.55e-06	0.000120497
ENSG00000272150	NBPF25P	101.614	2.27155	0.299259	7.59058	3.18e-14	1.27e-11
ENSG00000272205	AL451050.2	128.813	-1.11234	0.394477	-2.81977	0.0048058	0.0435396
ENSG00000272211	AC114760.2	46.6052	-1.22631	0.425696	-2.88071	0.00396785	0.0378303
ENSG00000272240	AC004908.1	40.7324	-1.54052	0.386598	-3.9848	6.75e-05	0.00169103
ENSG00000272316	AL021368.2	193.859	-1.09742	0.219164	-5.0073	5.52e-07	3.39e-05
ENSG00000272335	AC093297.2	124.89	-1.77515	0.309726	-5.73136	9.96e-09	1.15e-06
ENSG00000272372	AC009102.2	21.9783	-2.04037	0.618842	-3.29707	0.000976995	0.0132697
ENSG00000272462	U91328.1	361.08	-1.02067	0.197847	-5.15889	2.48e-07	1.73e-05
ENSG00000272468	AL021807.1	101.169	-1.52635	0.267406	-5.70799	1.14e-08	1.27e-06
ENSG00000272512	AL645608.7	185.583	-1.1308	0.214473	-5.27246	1.35e-07	1.04e-05
ENSG00000272620	AFAP1-AS1	25.338	-1.5263	0.517762	-2.94789	0.00319955	0.0323176
ENSG00000272669	AL021707.6	49.1767	-1.04455	0.336221	-3.10673	0.0018917	0.0219597
ENSG00000272729	AC009336.1	18.6168	-1.43335	0.501777	-2.85655	0.00428273	0.0401042
ENSG00000272750	AL592148.3	70.8426	-1.10356	0.287908	-3.83302	0.00012658	0.00277434
ENSG00000272768	AC004854.2	12.3454	3.12139	0.797324	3.91483	9.05e-05	0.00211462
ENSG00000272807	AC007038.2	16.2529	-2.41186	0.69914	-3.44976	0.000561086	0.00869839
ENSG00000272810	U91328.3	19.4923	-2.4316	0.592023	-4.10728	4e-05	0.001127
ENSG00000272812	AC004908.2	99.5363	-1.61683	0.326565	-4.95102	7.38e-07	4.29e-05
ENSG00000272834	AL022238.3	16.1569	-1.65625	0.546818	-3.02888	0.0024546	0.0266503
ENSG00000272836	AL022328.1	95.0423	-1.42425	0.271345	-5.24888	1.53e-07	1.16e-05
ENSG00000272853	AC069544.1	62.1057	-1.06996	0.308642	-3.46668	0.000526921	0.00831824
ENSG00000272870	AC097534.2	250.717	-1.33073	0.188178	-7.07164	1.53e-12	4.51e-10
ENSG00000272945	AL356299.2	81.8288	-2.0139	0.460244	-4.37572	1.21e-05	0.000424769
ENSG00000272971	AL365181.4	24.5993	-1.21263	0.439579	-2.75861	0.00580486	0.0497069
ENSG00000272977	AL008721.2	230.462	-1.1083	0.306927	-3.61095	0.000305083	0.00546645
ENSG00000272990	AC084036.1	31.6418	-1.57902	0.40904	-3.8603	0.000113249	0.00252381
ENSG00000273058	AL359921.2	17.644	1.5251	0.530171	2.87662	0.00401964	0.0382235
ENSG00000273076	AL021707.7	19.825	-2.377	0.529556	-4.48867	7.17e-06	0.000285023
ENSG00000273096	AL021707.8	31.7936	-1.44807	0.454031	-3.18935	0.00142591	0.0178201
ENSG00000273137	AL022328.2	171.659	-1.13208	0.235534	-4.80644	1.54e-06	8e-05
ENSG00000273188	AL022328.3	114.116	-1.79202	0.308131	-5.81579	6.03e-09	7.39e-07
ENSG00000273245	AC092653.1	22.457	-1.42362	0.508518	-2.79954	0.0051175	0.0455658
ENSG00000273373	AL355488.1	1184.97	-1.88724	0.432757	-4.36097	1.29e-05	0.000448063
ENSG00000273382	AL356488.3	39.3282	1.47575	0.397993	3.70799	0.000208912	0.00408882
ENSG00000273443	AL645608.8	82.8251	-2.0677	0.640631	-3.22759	0.00124836	0.0159986
ENSG00000273448	AC006480.2	89.8658	-1.55766	0.390035	-3.99365	6.51e-05	0.00164041
ENSG00000273723	AL139089.1	79.3676	-1.51791	0.311065	-4.87971	1.06e-06	5.87e-05
ENSG00000273729	AC007686.3	47.8707	-1.29056	0.363056	-3.55472	0.000378389	0.00646755
ENSG00000273759	AL117379.1	166.69	-1.40095	0.443342	-3.15997	0.00157786	0.0191832
ENSG00000273891	AL731566.1	46.5265	-1.07053	0.348948	-3.06787	0.00215594	0.0242803
ENSG00000273899	NOL12	222.121	-2.02846	0.412757	-4.91441	8.91e-07	5e-05
ENSG00000274080	AC005089.1	125.678	-1.35938	0.47921	-2.83672	0.00455802	0.0418811
ENSG00000274225	AP001065.1	15.5302	-1.84177	0.566862	-3.24906	0.00115785	0.015095
ENSG00000274267	HIST1H3B	134.015	-1.43356	0.26374	-5.43553	5.46e-08	4.8e-06
ENSG00000274297	AC009269.5	48.8736	-3.23347	0.392107	-8.24639	1.63e-16	8.96e-14
ENSG00000274356	AL355987.5	46.0284	-1.47885	0.430317	-3.43665	0.000588954	0.00902796
ENSG00000274386	TMEM269	191.25	-1.02909	0.318871	-3.22728	0.00124972	0.0160047
ENSG00000274422	AC245060.5	202.164	-1.56812	0.372043	-4.21489	2.5e-05	0.000762739
ENSG00000274505	RF00017	9.95843	-4.20123	1.06701	-3.93737	8.24e-05	0.00195596
ENSG00000274514	RF00017	27.3043	-1.50136	0.512924	-2.92706	0.00342186	0.0338172
ENSG00000274641	HIST1H2BO	60.206	1.44907	0.339014	4.27436	1.92e-05	0.000615123
ENSG00000274653	AC106782.6	38.3052	-1.62624	0.518174	-3.1384	0.00169874	0.0203119
ENSG00000274750	HIST1H3E	143.113	1.80472	0.354425	5.09197	3.54e-07	2.32e-05
ENSG00000275025	AC002401.3	8.6357	-2.25837	0.799904	-2.8233	0.00475319	0.0431707
ENSG00000275294	LINC02340	38.5801	1.06098	0.350693	3.02537	0.00248333	0.0269052
ENSG00000275383	AC126773.4	8.63912	-2.9163	0.852581	-3.42055	0.000624942	0.00945371
ENSG00000275582	AL031670.1	136.798	-1.07663	0.246532	-4.36711	1.26e-05	0.000439012
ENSG00000275703	U47924.3	15.8447	-1.88468	0.56114	-3.35866	0.000783226	0.011298
ENSG00000275807	AC145285.6	30.2972	-1.23801	0.400343	-3.09236	0.0019857	0.022817
ENSG00000275888	AC132872.3	105.606	-1.81519	0.458139	-3.96209	7.43e-05	0.00181755
ENSG00000275895	U2AF1L5	291.091	-1.14495	0.195472	-5.85736	4.7e-09	5.94e-07
ENSG00000275966	AC110285.6	85.6973	-2.13431	0.52602	-4.05747	4.96e-05	0.00133236
ENSG00000276248	AL442125.1	297.415	-1.61894	0.367088	-4.41024	1.03e-05	0.000375032
ENSG00000276259	AC009118.3	40.5541	-1.55161	0.373855	-4.15029	3.32e-05	0.00097096
ENSG00000276337	AC105429.1	573.673	-2.30612	0.499698	-4.61502	3.93e-06	0.000170802
ENSG00000276523	AC025287.3	105.417	-1.44041	0.516164	-2.7906	0.00526109	0.0464108
ENSG00000276564	AC130650.2	93.8262	-1.65417	0.320018	-5.16899	2.35e-07	1.67e-05
ENSG00000276573	AL442067.1	36.8024	-1.86119	0.516575	-3.60294	0.000314634	0.00558236
ENSG00000276698	AL136295.6	63.5209	-1.10184	0.313927	-3.50987	0.000448331	0.00735979
ENSG00000276704	AL442067.2	34.11	-2.47499	0.620629	-3.98787	6.67e-05	0.00167158
ENSG00000276763	AC069499.2	13.6752	-2.30083	0.780506	-2.94788	0.00319964	0.0323176
ENSG00000276952	AL121772.3	22.4662	-2.02285	0.572786	-3.53159	0.000413066	0.00690017
ENSG00000277128	AL589743.5	282.598	-1.28829	0.17878	-7.20601	5.76e-13	1.86e-10
ENSG00000277144	AC092757.3	11.0311	-2.44445	0.753585	-3.24376	0.00117963	0.0153237
ENSG00000277149	TYW1B	174.951	1.06123	0.284586	3.72903	0.000192221	0.00382209
ENSG00000277287	AL109976.1	40.6471	-1.08968	0.355551	-3.06476	0.00217846	0.0245034
ENSG00000277308	RF00017	6.42203	5.14116	1.39701	3.68011	0.000233131	0.00445247
ENSG00000277494	GPIHBP1	15.252	-3.16003	0.699281	-4.51897	6.21e-06	0.000252686
ENSG00000277687	AL139407.1	72.8428	-1.36656	0.308851	-4.42466	9.66e-06	0.000357796
ENSG00000277744	AC011462.5	73.5003	-1.85449	0.367711	-5.04334	4.57e-07	2.88e-05
ENSG00000277806	AC006213.5	28.0448	1.29942	0.465117	2.79376	0.00520998	0.0461059
ENSG00000277958	RF00017	3.68855	-5.31239	1.73851	-3.05571	0.00224525	0.0251377
ENSG00000277998	AC107075.1	18.7418	1.8516	0.564718	3.27881	0.00104246	0.0138857
ENSG00000278133	AC135050.6	409.374	-1.21619	0.223779	-5.43479	5.49e-08	4.81e-06
ENSG00000278467	AC138393.3	102.538	-1.80616	0.311142	-5.80496	6.44e-09	7.83e-07
ENSG00000278558	TMEM191B	153.468	-1.4546	0.41042	-3.54417	0.000393844	0.00666313
ENSG00000278600	AC015871.3	258.563	-1.35081	0.199302	-6.77769	1.22e-11	2.82e-09
ENSG00000278763	FAM27B	32.5449	1.36778	0.395574	3.45772	0.000544767	0.00852198
ENSG00000278867	AC090616.6	96.617	-1.44411	0.365023	-3.95622	7.61e-05	0.00184781
ENSG00000278952	AP003068.4	28.2162	1.67823	0.53095	3.16081	0.00157329	0.019166
ENSG00000278987	AL031009.1	127.42	-1.34212	0.353051	-3.8015	0.000143821	0.00307412
ENSG00000278997	AL662907.1	51.1473	-1.33167	0.432781	-3.07701	0.00209086	0.0237021
ENSG00000279066	HEXD-IT1	21.9671	-1.45077	0.466599	-3.10925	0.0018756	0.0218148
ENSG00000279108	AC008537.3	105.11	-1.80345	0.338188	-5.33268	9.68e-08	7.93e-06
ENSG00000279133	AC018628.1	125.242	-1.02536	0.254574	-4.02777	5.63e-05	0.00147086
ENSG00000279159	AC003681.1	493.746	-1.26463	0.392476	-3.22219	0.00127215	0.0162575
ENSG00000279161	AC093503.3	31.9039	-1.92791	0.501014	-3.84802	0.000119076	0.00263665
ENSG00000279162	AC141586.5	59.4635	-1.83321	0.516232	-3.55113	0.000383584	0.0065368
ENSG00000279236	AC064801.2	15.0567	-2.05963	0.702896	-2.9302	0.00338741	0.0335959
ENSG00000279265	AC000123.2	24.9134	-1.47502	0.449295	-3.28297	0.00102718	0.0137527
ENSG00000279283	AC131009.4	141.66	-1.82201	0.478545	-3.8074	0.000140434	0.00301776
ENSG00000279328	AC073439.1	6.29187	-3.54544	1.20839	-2.93401	0.00334617	0.0332963
ENSG00000279342	AP000866.6	208.685	-1.7361	0.393465	-4.41232	1.02e-05	0.000372376
ENSG00000279347	AC021945.1	111.082	-1.12182	0.35568	-3.15401	0.00161044	0.0194747
ENSG00000279483	AC090498.1	826.041	2.94164	0.37034	7.94308	1.97e-15	9.16e-13
ENSG00000279500	AC108704.2	39.5168	-1.38019	0.354638	-3.89182	9.95e-05	0.00227283
ENSG00000279561	AL845472.2	219.471	-1.54832	0.229758	-6.7389	1.6e-11	3.53e-09
ENSG00000279641	AC120057.3	64.633	1.0255	0.286684	3.57711	0.000347413	0.00603103
ENSG00000279700	AC131212.2	91.0731	-2.29741	0.500481	-4.5904	4.42e-06	0.000189014
ENSG00000279716	AC006128.1	74.4173	-1.16436	0.401034	-2.9034	0.00369138	0.0357731
ENSG00000279722	AC007342.7	29.6336	-1.92156	0.455719	-4.21655	2.48e-05	0.000757803
ENSG00000279738	AL022311.1	449.532	-2.055	0.401314	-5.12067	3.04e-07	2.06e-05
ENSG00000279744	AC132938.5	194.466	-1.9669	0.465651	-4.22399	2.4e-05	0.000737568
ENSG00000279800	BCLAF1P2	11.6277	2.1292	0.764507	2.78506	0.0053517	0.0470384
ENSG00000279807	AC011472.5	21.1052	-2.19623	0.675536	-3.2511	0.0011496	0.0149982
ENSG00000279833	AL031846.2	183.008	-1.73974	0.247913	-7.01756	2.26e-12	6.34e-10
ENSG00000280023	AD000813.1	48.5074	-2.11031	0.57498	-3.67023	0.00024233	0.00459426
ENSG00000280039	RN7SKP23	101.153	-1.34431	0.485028	-2.77162	0.00557785	0.0483038
ENSG00000280067	AC023818.1	59.7889	-1.0942	0.321762	-3.40063	0.000672297	0.0099989
ENSG00000280114	AL021920.2	3.83428	-4.34643	1.52997	-2.84086	0.00449927	0.0415414
ENSG00000280129	AL132780.5	33.8104	-1.6262	0.391491	-4.15385	3.27e-05	0.000960612
ENSG00000280152	AC009078.3	26.6501	-1.61872	0.459914	-3.51962	0.000432172	0.00715285
ENSG00000280216	AL022326.2	37.7837	-1.68073	0.387336	-4.33919	1.43e-05	0.000483763
ENSG00000280332	AC020917.4	92.5346	-1.33538	0.375951	-3.55201	0.000382295	0.00651791
ENSG00000280378	AL353898.3	128.867	-1.60816	0.435294	-3.69441	0.000220397	0.00425639
ENSG00000280383	Z95331.1	160.603	-1.15243	0.199405	-5.77934	7.5e-09	9.05e-07
ENSG00000280402	AC093525.10	34.6494	-1.7127	0.385201	-4.44626	8.74e-06	0.000331364
ENSG00000280407	AC132872.4	64.9679	-1.21521	0.384065	-3.16408	0.00155573	0.0190419
ENSG00000280434	AL031595.3	74.9877	-1.3941	0.343716	-4.05595	4.99e-05	0.001338
ENSG00000280486	AC005329.3	39.6154	-1.50374	0.524489	-2.86705	0.00414313	0.0391002
ENSG00000281026	N4BP2L2-IT2	372.51	-1.26074	0.220726	-5.71179	1.12e-08	1.26e-06
ENSG00000281207	SLFNL1-AS1	80.285	-1.08966	0.283537	-3.8431	0.000121488	0.00267894
ENSG00000281332	LINC00997	206.596	-1.08397	0.259817	-4.17206	3.02e-05	0.00089863
ENSG00000281469	AC019226.1	8.82695	-2.75017	0.886837	-3.1011	0.00192801	0.0222813
ENSG00000282458	WASH5P	175.265	-1.47896	0.240253	-6.15583	7.47e-10	1.17e-07
ENSG00000282855	AC093591.3	75.6608	2.90669	0.443783	6.5498	5.76e-11	1.15e-08
ENSG00000282978	AC110994.2	25.6054	2.30797	0.513074	4.49832	6.85e-06	0.000273898
ENSG00000283036	LINC01988	24.974	-2.12362	0.52541	-4.04183	5.3e-05	0.00140256
ENSG00000283041	AC008038.1	562.129	2.07699	0.197576	10.5124	7.57e-26	1.31e-22
ENSG00000283045	AC103703.1	31.5793	-1.4952	0.433272	-3.45095	0.000558621	0.00867132
ENSG00000283183	AC116565.1	32.4678	-1.18488	0.422515	-2.80435	0.00504185	0.0450917
ENSG00000283297	TEX52	53.5315	-1.4194	0.333298	-4.25867	2.06e-05	0.000649586
ENSG00000283317	AL831711.1	24.9138	-1.45072	0.439381	-3.30175	0.000960842	0.0131264
ENSG00000283399	AC004381.2	21.5817	-1.62706	0.554276	-2.93548	0.00333037	0.0332363
ENSG00000283418	RF00026	25.5189	-2.10952	0.556791	-3.78872	0.000151427	0.0031971
ENSG00000283930	AL117339.5	30.4988	-2.2148	0.504716	-4.38821	1.14e-05	0.000404364
ENSG00000283982	AL445623.2	11.6888	-2.43569	0.708161	-3.43946	0.000582884	0.00897622
ENSG00000284512	AC092718.8	20.7454	-2.14964	0.531027	-4.04808	5.16e-05	0.00137365
ENSG00000284526	AC015802.6	46.6814	-1.19537	0.392961	-3.04196	0.0023504	0.0259095
ENSG00000284602	AL031432.4	53.1936	1.66578	0.475654	3.50209	0.000461622	0.00753019
ENSG00000284713	SMIM38	75.0564	-1.50659	0.385588	-3.90724	9.34e-05	0.002164
ENSG00000284773	AC114490.3	16.6743	-2.29424	0.57057	-4.02096	5.8e-05	0.00150644
ENSG00000284874	AC000093.1	18.4548	-1.65851	0.528405	-3.13872	0.00169688	0.0203098
ENSG00000285103	AL451123.1	130.949	-1.48965	0.396135	-3.76046	0.000169602	0.0034696
ENSG00000285130	AL358113.1	33.0796	-1.3502	0.431178	-3.13143	0.00173955	0.0206772
ENSG00000285531	Z83840.1	31.4566	-1.24067	0.384243	-3.22887	0.00124281	0.0159388
ENSG00000285532	AC091614.2	30.9777	-1.54315	0.49975	-3.08784	0.00201614	0.0230279
ENSG00000285579	AC015687.1	15.9202	-1.56321	0.550626	-2.83897	0.00452589	0.041681
ENSG00000285632	AC084024.4	21.0202	-1.70477	0.50521	-3.37437	0.000739843	0.0107822
ENSG00000285728	AC098484.4	67.1172	-1.16831	0.274773	-4.2519	2.12e-05	0.000666051
ENSG00000285758	AC036214.4	9.91829	-2.44209	0.78989	-3.09169	0.00199022	0.0228399
ENSG00000285804	AC093218.1	45.8106	-1.73835	0.331861	-5.23818	1.62e-07	1.21e-05
ENSG00000285897	AC004687.2	7.10585	-2.62014	0.897201	-2.92035	0.00349637	0.0343121
ENSG00000286004	AC124944.4	89.7772	-1.18615	0.371453	-3.19328	0.00140668	0.0176041
ENSG00000286158	AL034548.2	30.1942	-1.43186	0.395924	-3.6165	0.000298618	0.00539007
ENSG00000286186	AC018445.5	76.2447	-2.25056	0.689117	-3.26585	0.00109134	0.0144094

## Sheet: DAS_BE3
Supplementary Data 12: DAS events of BE3-transfected 293T cells compared with GFP samples
DAS events	ΔPSI	P-value
ENSG00000011304;AF:19:797425:797505-799413:798428:798545-799413:+	-0.209669	0
ENSG00000011426;AF:7:36389806:36390044-36396266:36390171:36390211-36396266:+	-0.486938	0
ENSG00000011426;AF:7:36389821:36390044-36396266:36390171:36390211-36396266:+	-0.353935	0
ENSG00000013441;AF:2:200861862-200864101:200864561:200861862-200864564:200864656:-	0.635697	0
ENSG00000013441;RI:2:200859680:200859746-200861238:200861466:-	0.664709	0
ENSG00000079459;AF:8:11795573:11796011-11808794:11802766:11802910-11808794:+	0.721721	0
ENSG00000079459;AF:8:11802766:11802910-11808794:11803012:11803518-11808794:+	-0.69648	0
ENSG00000079459;AF:8:11802766:11802910-11808794:11807943:11808317-11808794:+	-0.530916	0
ENSG00000102144;AF:X:77910739:77910835-78109867:78104174:78104405-78109867:+	-0.776228	0
ENSG00000102144;AF:X:78065216:78065272-78109867:78104174:78104405-78109867:+	-0.637168	0
ENSG00000103275;A5:16:1312667-1314020:1312558-1314020:+	0.3424	0
ENSG00000104881;AF:19:45398339-45404999:45405038:45398339-45406292:45406309:-	-0.631544	0
ENSG00000104904;A3:19:2269744-2271385:2269744-2271782:+	0.326974	0
ENSG00000105258;A5:19:36114412-36114659:36114412-36114798:-	-0.345832	0
ENSG00000105323;AF:19:41262519:41262582-41268223:41264411:41264692-41268223:+	0.447498	0
ENSG00000105323;AF:19:41262519:41262582-41268223:41265122:41265343-41268223:+	0.790284	0
ENSG00000109971;AF:11:123061329-123062064:123062335:123061329-123062750:123063230:-	-0.410164	0
ENSG00000112983;AL:5:138169263:138169358-138170345:138169363:138169388-138170345:-	0.704508	0
ENSG00000113387;A3:5:32585625-32586369:32585625-32586429:+	-0.302041	0
ENSG00000138326;SE:10:78037304-78040204:78040225-78040615:+	-0.130087	0
ENSG00000138434;AF:2:181891888:181892277-181892615:181892353:181892378-181892615:+	-0.600272	0
ENSG00000140105;AF:14:100369258-100375283:100375473:100369258-100376260:100376308:-	-0.431555	0
ENSG00000141279;AF:17:47585714:47585745-47586365:47586148:47586244-47586365:+	-0.491504	0
ENSG00000141560;AL:17:82722886-82726480:82726493:82722886-82727049:82727113:+	0.912006	0
ENSG00000143774;AF:1:228140290:228140363-228145511:228141132:228141288-228145511:+	-0.607395	0
ENSG00000143947;AF:2:55231903:55232108-55232808:55232689:55232708-55232808:+	-0.25634	0
ENSG00000145495;AF:5:10353899:10353917-10377798:10354639:10354671-10377798:+	0.784295	0
ENSG00000145495;AF:5:10353968:10353996-10377798:10354639:10354671-10377798:+	0.66611	0
ENSG00000149273;AF:11:75399486:75399577-75400694:75399670:75399840-75400694:+	-0.380884	0
ENSG00000149273;AF:11:75399486:75399577-75400694:75399699:75399866-75400694:+	-0.417562	0
ENSG00000150316;RI:11:94970977:94971065-94971375:94971487:-	0.43554	0
ENSG00000153443;AF:16:4610555-4613960:4614402:4610555-4614678:4614926:-	0.251905	0
ENSG00000158864;RI:1:161213864:161213921-161214156:161214395:+	0.473657	0
ENSG00000160710;AF:1:154602626-154607992:154608186:154602626-154627954:154628004:-	-0.619728	0
ENSG00000165782;RI:14:20457858:20458702-20459206:20459296:-	0.426728	0
ENSG00000167085;A5:17:49413291-49414740:49413291-49414742:-	0.537457	0
ENSG00000167085;AF:17:49413291-49414742:49414802:49413291-49414835:49414858:-	-0.615378	0
ENSG00000174748;A3:3:23917173-23917947:23917173-23917973:+	0.119813	0
ENSG00000177565;AL:3:177020754:177025524-177026373:177025985:177026041-177026373:-	-0.327896	0
ENSG00000182199;AF:12:57229724:57229811-57230803:57230328:57230420-57230803:+	-0.627154	0
ENSG00000182199;AL:12:57232292-57232425:57232572:57232292-57232704:57232822:+	0.406834	0
ENSG00000197111;AL:12:53471807-53474869:53476070:53471807-53479406:53479618:+	0.428784	0
ENSG00000198901;A5:15:90981033-90981499:90981033-90981748:-	0.561056	0
ENSG00000204628;AF:5:181242345-181243692:181243880:181242345-181248009:181248096:-	-0.247647	0
ENSG00000204628;AL:5:181236934:181237042-181239067:181238170:181238239-181239067:-	-0.247763	0
ENSG00000214078;RI:20:35626044:35626381-35626567:35626803:-	0.324971	0
ENSG00000229807;AL:X:73820703:73821029-73826115:73824624:73824782-73826115:-	0.404031	0
ENSG00000120742;AL:3:150544292:150544498-150546052:150545397:150545778-150546052:-	-0.254938	0.001998
ENSG00000129484;A3:14:20357149-20357396:20357149-20357638:+	0.362173	0.001998
ENSG00000197136;SE:11:65619932-65620339:65620429-65620831:+	-0.351125	0.001998
ENSG00000269893;A5:4:118279137-118279389:118278792-118279389:+	0.23909	0.001998
ENSG00000269893;SE:4:118278792-118278944:118279137-118279389:+	0.299229	0.001998
ENSG00000104904;AF:19:2269520:2269744-2271385:2270291:2270676-2271385:+	-0.277967	0.00224775
ENSG00000165782;A5:14:20460845-20461163:20460845-20461184:-	-0.229078	0.00224775
ENSG00000013441;SE:2:200859746-200860125:200860215-200861238:-	0.315447	0.002997
ENSG00000143947;AF:2:55231903:55232108-55232808:55232402:55232708-55232808:+	-0.181459	0.002997
ENSG00000152795;SE:4:82424883-82425563:82425667-82426037:-	0.249762	0.002997
ENSG00000156384;AF:10:104122058:104122154-104122965:104122165:104122196-104122965:+	0.410771	0.002997
ENSG00000187186;AF:9:34665680-34665978:34666028:34665680-34666050:34666112:-	-0.20805	0.002997
ENSG00000112306;A5:6:132815224-132816461:132815088-132816461:+	0.0560567	0.0034965
ENSG00000113387;SE:5:32585625-32586369:32586501-32588512:+	-0.353274	0.0034965
ENSG00000176454;RI:15:34359589:34359745-34360111:34360209:-	0.31988	0.0034965
ENSG00000185222;SE:X:103356606-103357083:103357161-103357615:+	-0.140963	0.0034965
ENSG00000100219;RI:22:28796047:28796121-28796148:28796192:-	-0.207198	0.003996
ENSG00000125534;A3:20:63520894-63521284:63520894-63521512:+	0.215616	0.003996
ENSG00000143742;AL:1:225783368-225786862:225786969:225783368-225789240:225790466:+	0.161213	0.003996
ENSG00000143742;AL:1:225783368-225789034:225789093:225783368-225789240:225790466:+	0.122257	0.003996
ENSG00000143742;MX:1:225783368-225786862:225786985-225789240:225783368-225789034:225789141-225789240:+	-0.186696	0.003996
ENSG00000160131;AF:X:151396515:151396647-151403631:151397204:151397361-151403631:+	0.238135	0.003996
ENSG00000266402;A5:17:64146000-64146230:64145995-64146230:+	-0.391354	0.003996
ENSG00000104904;AF:19:2269515:2269744-2271385:2270291:2270676-2271385:+	-0.144622	0.0044955
ENSG00000119328;SE:9:108934565-108935638:108935689-108936308:+	-0.237822	0.0044955
ENSG00000135829;SE:1:182854178-182855577:182855713-182856532:+	0.230473	0.0044955
ENSG00000136108;SE:13:52456607-52460896:52460974-52461058:+	-0.202062	0.0044955
ENSG00000142864;AF:1:67426285-67429436:67429657:67426285-67429988:67430386:-	0.212669	0.0044955
ENSG00000142864;AF:1:67426285-67429436:67429657:67426285-67429988:67430415:-	0.299771	0.0044955
ENSG00000157045;SE:16:15041676-15044334:15044407-15047442:-	-0.293488	0.0044955
ENSG00000070010;A5:22:19475100-19475470:19475100-19475496:-	-0.241262	0.00499501
ENSG00000070010;RI:22:19450621:19450744-19454802:19454830:-	0.260611	0.00499501
ENSG00000117533;A5:1:171709744-171710714:171709744-171710760:-	-0.253439	0.00499501
ENSG00000141456;AL:17:4676786:4676812-4690888:4682725:4682952-4690888:-	-0.773183	0.00499501
ENSG00000148303;A5:9:133348817-133348922:133348388-133348922:+	0.360183	0.00499501
ENSG00000173272;AL:2:131483958:131484218-131491876:131486424:131486561-131491876:-	-0.232194	0.00499501
ENSG00000173812;A3:17:41689069-41689778:41689069-41690088:+	0.185154	0.00499501
ENSG00000112759;AF:6:44223595:44223641-44227263:44227004:44227039-44227263:+	0.541371	0.00532801
ENSG00000112759;AF:6:44223794:44223955-44227263:44227004:44227039-44227263:+	0.904457	0.00532801
ENSG00000112759;AF:6:44225697:44226167-44227263:44227004:44227039-44227263:+	0.877338	0.00532801
ENSG00000183889;A5:16:16336137-16340306:16335992-16340306:+	0.543867	0.00549451
ENSG00000100650;AF:14:69767124:69767255-69768138:69767940:69767987-69768138:+	-0.767893	0.00574426
ENSG00000100650;RI:14:69769182:69769251-69770467:69770540:+	0.278544	0.00574426
ENSG00000198901;A3:15:90981669-90981748:90981033-90981748:-	0.594667	0.00574426
ENSG00000011304;A5:19:807902-808360:806556-808360:+	0.313439	0.00599401
ENSG00000096060;A5:6:35642843-35688732:35642843-35688804:-	0.271779	0.00599401
ENSG00000100836;AF:14:23322022:23322295-23322999:23322539:23322784-23322999:+	-0.320026	0.00599401
ENSG00000117262;SE:1:145608175-145608348:145608675-145616234:+	0.264156	0.00599401
ENSG00000131584;SE:1:1304143-1307072:1307156-1307769:-	0.24112	0.00599401
ENSG00000133134;A5:X:103310433-103310583:103310433-103310896:-	0.260834	0.00599401
ENSG00000133134;A5:X:103310433-103310586:103310433-103310896:-	0.366503	0.00599401
ENSG00000161981;A3:16:55549-55777:55549-55794:+	-0.253341	0.00599401
ENSG00000162613;A3:1:77948914-77949155:77948774-77949155:-	0.308396	0.00599401
ENSG00000105323;AF:19:41262519:41262582-41268223:41262662:41263016-41268223:+	0.865193	0.00624376
ENSG00000105323;AF:19:41262519:41262582-41268223:41264847:41265121-41268223:+	0.887023	0.00624376
ENSG00000128951;AF:15:48331095:48331191-48332268:48331473:48331795-48332268:+	0.372286	0.00649351
ENSG00000198546;SE:10:133309463-133309776:133309977-133310164:+	0.178086	0.00649351
ENSG00000144713;A3:3:12840353-12841494:12840242-12841494:-	-0.0692659	0.00699301
ENSG00000150593;SE:10:110872018-110875966:110876070-110881233:+	-0.280481	0.00699301
ENSG00000183726;AF:1:25337917:25338456-25340474:25338460:25338817-25340474:+	-0.320872	0.00699301
ENSG00000198951;A3:22:42070373-42070763:42070366-42070763:-	-0.449543	0.00699301
ENSG00000077585;AL:1:236205250-236208050:236208909:236205250-236221791:236221865:+	-0.398956	0.00749251
ENSG00000105258;A3:19:36114713-36114798:36114412-36114798:-	-0.465528	0.00749251
ENSG00000141456;AF:17:4691442-4691750:4691825:4691442-4703863:4704106:-	0.917514	0.00749251
ENSG00000168175;SE:14:55063325-55063852:55063938-55064616:+	0.232602	0.00749251
ENSG00000173436;MX:1:19597109-19597834:19597853-19622100:19597109-19600787:19600971-19622100:+	-0.276261	0.00749251
ENSG00000185201;AL:11:308438-309013:309395:308438-314922:315272:+	-0.301627	0.00749251
ENSG00000196924;SE:X:154355072-154357251:154357274-154357434:-	-0.210467	0.00749251
ENSG00000197958;A5:9:127450804-127451050:127450804-127451281:-	0.0635885	0.00749251
ENSG00000198901;SE:15:90981981-90983906:90984140-90984693:-	0.297894	0.00765901
ENSG00000072803;AL:5:171861552:171864101-171868610:171867778:171868149-171868610:-	-0.649293	0.00799201
ENSG00000072803;MX:5:171910797-171914343:171914405-172006458:171910797-172003181:172003310-172006458:-	-0.206811	0.00799201
ENSG00000072803;MX:5:171910797-171957597:171957698-172006458:171910797-172003181:172003310-172006458:-	-0.420605	0.00799201
ENSG00000102409;SE:X:103215238-103215682:103215764-103216149:+	-0.131176	0.00799201
ENSG00000104408;SE:8:108236203-108239958:108240098-108241799:-	-0.303403	0.00799201
ENSG00000145495;AF:5:10353715:10353917-10377798:10354639:10354671-10377798:+	0.289833	0.00799201
ENSG00000145495;AF:5:10353767:10353917-10377798:10353968:10353996-10377798:+	-0.337701	0.00799201
ENSG00000145495;AF:5:10353767:10353917-10377798:10354639:10354671-10377798:+	0.261317	0.00799201
ENSG00000145495;SE:5:10378832-10386994:10387066-10390332:+	-0.228422	0.00799201
ENSG00000160953;SE:19:1358464-1358588:1358700-1360136:+	0.254943	0.00799201
ENSG00000167085;AF:17:49413291-49414742:49414802:49413291-49414835:49414878:-	-0.513151	0.00811688
ENSG00000167085;AF:17:49413291-49414742:49414802:49413291-49414835:49414880:-	-0.268536	0.00811688
ENSG00000145495;AF:5:10353703:10353917-10377798:10353968:10353996-10377798:+	-0.203629	0.00824176
ENSG00000145495;AF:5:10353703:10353917-10377798:10354639:10354671-10377798:+	0.211254	0.00824176
ENSG00000162413;AF:1:6599452-6599750:6599816:6599452-6614450:6614607:-	-0.702773	0.00824176
ENSG00000162413;AL:1:6593381:6593658-6595485:6594081:6594110-6595485:-	-0.702773	0.00824176
ENSG00000174748;A3:3:23917173-23917837:23917173-23917947:+	-0.105878	0.00824176
ENSG00000105642;AF:19:17951293:17951409-17954561:17952185:17952338-17954561:+	-0.493509	0.00849151
ENSG00000138138;AF:10:87814612-87817795:87818160:87814612-87841187:87841343:-	-0.224536	0.00849151
ENSG00000166123;A5:16:46884958-46897648:46884724-46897648:+	-0.183379	0.00849151
ENSG00000234545;AL:7:92561216:92562368-92569823:92566050:92566061-92569823:-	-0.791817	0.00849151
ENSG00000072803;MX:5:171910797-171957597:171957698-172006458:171910797-171996890:171997051-172006458:-	-0.663237	0.00899101
ENSG00000104904;RI:19:2271385:2271530-2271782:2271954:+	-0.162903	0.00899101
ENSG00000122359;SE:10:80155912-80157641:80157763-80157967:-	-0.281816	0.00899101
ENSG00000124160;SE:20:46070536-46079387:46079453-46089817:-	-0.255623	0.00899101
ENSG00000130560;SE:9:135939759-135942162:135942289-135945028:-	0.173404	0.00899101
ENSG00000140990;A5:16:1961636-1961797:1961611-1961797:+	0.118769	0.00899101
ENSG00000140990;RI:16:1961497:1961636-1961797:1961975:+	-0.101805	0.00899101
ENSG00000146476;SE:6:151452586-151454548:151454653-151458328:+	-0.266383	0.00899101
ENSG00000148926;RI:11:10305680:10305798-10305949:10306098:+	-0.254852	0.00899101
ENSG00000153443;A5:16:4610555-4614493:4610555-4614678:-	0.221445	0.00899101
ENSG00000157978;AF:1:25543580:25543786-25553922:25549961:25550035-25553922:+	-0.351371	0.00899101
ENSG00000233024;A5:16:18368386-18372578:18368386-18372723:-	-0.52181	0.00899101
ENSG00000237649;SE:6:33398387-33400392:33400514-33403314:+	0.130982	0.00899101
ENSG00000053372;A5:1:19252248-19254782:19251863-19254782:+	0.195329	0.00949051
ENSG00000185963;RI:9:92711363:92713461-92715253:92715463:-	0.172911	0.00949051
ENSG00000072803;SE:5:171910797-172003181:172003310-172006458:-	0.244735	0.00959041
ENSG00000128951;AF:15:48331095:48331191-48332268:48331405:48331479-48332268:+	0.239839	0.00974026
ENSG00000077235;RI:16:27463541:27463592-27464320:27464836:-	0.324124	0.00999001
ENSG00000104472;AF:8:140511311:140511646-140515126:140514294:140514495-140515126:+	-0.450775	0.00999001
ENSG00000106211;AF:7:76302544:76303076-76303802:76303577:76303727-76303802:+	-0.0922701	0.00999001
ENSG00000106244;A5:7:99403505-99404858:99403505-99404862:-	0.192913	0.00999001
ENSG00000108389;AF:17:58512941-58513988:58514036:58512941-58514363:58514624:-	0.445554	0.00999001
ENSG00000111530;AL:12:67269785-67270431:67270795:67269785-67281910:67282176:+	0.243377	0.00999001
ENSG00000124614;AF:6:34425221-34425796:34426026:34425221-34426032:34426067:-	-0.315789	0.00999001
ENSG00000145495;AF:5:10353715:10353917-10377798:10353968:10353996-10377798:+	-0.297691	0.00999001
ENSG00000156381;AF:14:102508549-102508641:102509235:102508549-102509529:102509799:-	0.208008	0.00999001
ENSG00000166595;SE:16:66932300-66932481:66932550-66932780:-	0.125294	0.00999001
ENSG00000169710;AF:17:82096447-82097258:82097324:82096447-82098121:82098294:-	0.40994	0.00999001
ENSG00000176092;AF:1:26324310-26324790:26324981:26324310-26325065:26325120:-	0.423345	0.00999001
ENSG00000141425;AL:18:35989824:35993300-36026900:36025599:36025678-36026900:-	-0.241691	0.0104895
ENSG00000143106;AL:1:109411953:109413135-109415237:109414809:109414904-109415237:-	-0.246187	0.0104895
ENSG00000143742;SE:1:225783368-225789034:225789141-225789240:+	0.134236	0.0104895
ENSG00000154518;A3:2:175181483-175181656:175181466-175181656:-	-0.0954731	0.0104895
ENSG00000170315;AF:17:16380931:16381029-16381902:16381465:16381679-16381902:+	0.256292	0.0104895
ENSG00000241127;AF:7:39566376:39566547-39570506:39566693:39567031-39570506:+	-0.387709	0.0104895
ENSG00000182199;A5:12:57232575-57232704:57232292-57232704:+	0.684946	0.010656
ENSG00000182199;AF:12:57229724:57229811-57230803:57230360:57230666-57230803:+	-0.676707	0.010656
ENSG00000182199;AF:12:57229724:57229811-57230803:57230368:57230420-57230803:+	-0.639127	0.010656
ENSG00000182199;SE:12:57232292-57232425:57232575-57232704:+	0.570016	0.010656
ENSG00000143742;AL:1:225783368-225786862:225786969:225783368-225789034:225789093:+	-0.107277	0.0107892
ENSG00000128951;AF:15:48331095:48331191-48332268:48331423:48331795-48332268:+	0.369417	0.0108225
ENSG00000127774;A5:17:3669012-3669098:3668899-3669098:+	0.125268	0.010989
ENSG00000140299;AF:15:59682514-59688732:59688926:59682514-59689135:59689443:-	0.488903	0.010989
ENSG00000173812;SE:17:41689069-41689778:41689941-41690088:+	0.0693793	0.0112388
ENSG00000100650;A3:14:69769251-69769511:69769251-69770467:+	0.193184	0.0114885
ENSG00000100650;RI:14:69768798:69769251-69770467:69770540:+	0.185647	0.0114885
ENSG00000120149;A5:5:174725067-174729159:174725038-174729159:+	0.146617	0.0114885
ENSG00000134107;RI:3:4979962:4980031-4980301:4980408:+	0.13821	0.0114885
ENSG00000253559;A5:2:189762992-189764855:189762932-189764855:+	0.66224	0.0114885
ENSG00000104904;RI:19:2271385:2271442-2271444:2271530:+	0.0834396	0.0116883
ENSG00000107130;AF:9:130172578:130172727-130200958:130193828:130193945-130200958:+	-0.221495	0.011988
ENSG00000107130;AF:9:130193828:130193945-130200958:130200432:130200611-130200958:+	0.339377	0.011988
ENSG00000116752;SE:1:114575751-114576688:114576758-114581299:-	-0.145783	0.011988
ENSG00000130699;AF:20:62014707-62064305:62064366:62014707-62064451:62065810:-	0.409247	0.011988
ENSG00000143947;AF:2:55231903:55232108-55232808:55232432:55232518-55232808:+	-0.0896635	0.011988
ENSG00000161981;RI:16:55777:55882-56539:56613:+	0.180493	0.011988
ENSG00000178999;A5:17:8206639-8206740:8206639-8206750:-	0.156993	0.011988
ENSG00000197746;SE:10:71822007-71823888:71823896-71825837:-	-0.11386	0.011988
ENSG00000214114;AF:1:38867610-38872573:38872605:38867610-38873018:38873278:-	0.289328	0.011988
ENSG00000095574;AF:10:123007176-123008575:123008687:123007176-123008694:123008817:-	0.384472	0.0124875
ENSG00000105640;RI:19:17861293:17861307-17861425:17861472:+	-0.0449621	0.0124875
ENSG00000108010;AL:10:130180321-130183285:130183643:130180321-130183868:130184521:+	0.248738	0.0124875
ENSG00000112146;SE:6:53093978-53094692:53094841-53095513:+	0.249229	0.0124875
ENSG00000154511;AL:1:92832737:92833034-92847183:92842167:92844195-92847183:-	0.309836	0.0124875
ENSG00000162298;AF:11:65133618-65134254:65134429:65133618-65134456:65134532:-	0.695719	0.0124875
ENSG00000170638;AF:22:50185917:50186001-50193027:50190598:50190648-50193027:+	-0.317998	0.0124875
ENSG00000077152;RI:1:202333010:202333093-202333237:202333335:-	0.112206	0.012987
ENSG00000077152;RI:1:202334989:202335058-202335642:202335818:-	0.217232	0.012987
ENSG00000077152;SE:1:202333555-202334989:202335058-202335642:-	-0.193542	0.012987
ENSG00000136826;RI:9:107487028:107487192-107487295:107488267:-	-0.324531	0.012987
ENSG00000149658;SE:20:63196734-63202287:63203807-63213864:-	-0.126957	0.012987
ENSG00000197355;RI:9:137081998:137082064-137082637:137084538:+	0.238329	0.012987
ENSG00000117385;RI:1:42746375:42746852-42747272:42747412:-	0.355251	0.0134865
ENSG00000159596;SE:1:45688275-45690974:45691110-45693204:+	-0.144336	0.0134865
ENSG00000168175;SE:14:55051803-55061680:55061701-55062618:+	-0.137794	0.0134865
ENSG00000184281;AF:11:2400536:2400798-2402294:2401018:2401485-2402294:+	-0.312108	0.0134865
ENSG00000197818;A3:20:49849680-49850762:49849680-49850810:+	0.534241	0.0134865
ENSG00000205476;AF:14:99536088-99576463:99576592:99536088-99580021:99580126:-	0.565126	0.0134865
ENSG00000213639;AF:2:28751746:28751820-28776851:28751853:28752176-28776851:+	0.294962	0.0134865
ENSG00000228852;SE:1:95243525-95249355:95249448-95263985:-	-0.553124	0.0134865
ENSG00000111530;AF:12:67269281:67269785-67281910:67269901:67270260-67281910:+	-0.268648	0.0137363
ENSG00000072803;SE:5:171910797-171957597:171957698-172006458:-	-0.284198	0.013986
ENSG00000108256;SE:17:29267530-29285992:29287716-29293783:-	-0.101168	0.013986
ENSG00000147533;A5:8:41490617-41490833:41490566-41490833:+	-0.196111	0.013986
ENSG00000148481;SE:10:15837318-15838228:15838279-15841426:-	-0.244116	0.013986
ENSG00000156869;SE:1:99710949-99712105:99712163-99712418:-	-0.355278	0.013986
ENSG00000157833;SE:2:26185276-26186189:26186358-26187231:+	0.194753	0.013986
ENSG00000160633;A3:19:5657347-5661488:5657347-5661521:+	0.172095	0.013986
ENSG00000160633;RI:19:5667353:5667450-5667820:5667886:+	0.305093	0.013986
ENSG00000161016;A5:8:144792140-144792245:144792140-144792366:-	-0.0453005	0.013986
ENSG00000161016;AF:8:144791495-144791773:144791959:144791495-144792366:144792390:-	-0.146428	0.013986
ENSG00000162572;AL:1:1284090-1285571:1285597:1284090-1285926:1286168:+	-0.435054	0.013986
ENSG00000164104;A5:4:173333669-173334044:173333669-173334246:-	0.228894	0.013986
ENSG00000164104;A5:4:173333669-173334246:173333669-173334272:-	-0.0666362	0.013986
ENSG00000170606;RI:5:133101759:133101809-133101811:133101878:+	-0.0858094	0.013986
ENSG00000171135;A3:3:9890811-9892809:9890811-9892915:+	0.225417	0.013986
ENSG00000182944;AF:22:29268291:29268349-29272216:29269223:29269662-29272216:+	-0.697292	0.013986
ENSG00000183655;SE:15:85761011-85768017:85769820-85794766:-	-0.280603	0.013986
ENSG00000197136;A3:11:65630604-65634079:65630604-65634126:+	0.171532	0.013986
ENSG00000240303;RI:3:132578796:132578881-132579492:132579558:-	0.175763	0.013986
ENSG00000111530;AF:12:67269390:67269785-67281910:67269901:67270260-67281910:+	-0.146485	0.0141525
ENSG00000120071;AF:17:46172232-46192823:46193198:46172232-46223671:46223676:-	0.552538	0.0144855
ENSG00000204628;AF:5:181242345-181243692:181244209:181242345-181248009:181248096:-	-0.174087	0.0144855
ENSG00000064995;SE:6:34878720-34879967:34880063-34880289:-	-0.175743	0.014985
ENSG00000072803;AL:5:171863621:171864101-171868610:171867778:171868149-171868610:-	-0.221021	0.014985
ENSG00000072803;MX:5:171910797-171914343:171914405-172006458:171910797-171957597:171957698-172006458:-	0.257212	0.014985
ENSG00000103226;SE:16:16293744-16293960:16294081-16294168:+	0.202056	0.014985
ENSG00000109971;AF:11:123061329-123061588:123061833:123061329-123062064:123062335:-	0.308104	0.014985
ENSG00000130332;AF:19:2324196-2324742:2324906:2324196-2328387:2328586:-	0.172797	0.014985
ENSG00000142252;AL:19:45080029-45088509:45088699:45080029-45090107:45090537:+	0.494896	0.014985
ENSG00000142864;AF:1:67426285-67429436:67429657:67426285-67429988:67430372:-	0.0931134	0.014985
ENSG00000142864;AF:1:67426285-67429436:67429657:67426285-67429988:67430399:-	0.0855463	0.014985
ENSG00000155868;AF:5:157139448-157142401:157142775:157139448-157142820:157143184:-	-0.295477	0.014985
ENSG00000156876;RI:1:100107628:100107717-100107810:100108004:-	0.218747	0.014985
ENSG00000165689;A5:9:136407938-136409874:136407938-136410090:-	0.268818	0.014985
ENSG00000173436;MX:1:19597109-19600787:19600971-19622100:19597109-19617258:19617336-19622100:+	0.351591	0.014985
ENSG00000173436;SE:1:19597109-19597834:19597853-19622100:+	-0.188915	0.014985
ENSG00000243147;AF:2:27771744:27771799-27772674:27771975:27772385-27772674:+	0.413633	0.014985
ENSG00000116199;AF:1:179025804:179025858-179043715:179025896:179026098-179043715:+	0.151801	0.0154845
ENSG00000162385;SE:1:53228954-53233542:53233652-53235577:-	-0.103372	0.0154845
ENSG00000169914;AL:1:19906616-19906728:19906944:19906616-19907570:19912945:+	0.0964	0.0154845
ENSG00000172757;AF:11:65856242-65858097:65858194:65856242-65859231:65859289:-	0.304023	0.0154845
ENSG00000136108;AF:13:52455467:52455626-52456523:52455972:52456179-52456523:+	-0.205728	0.0157343
ENSG00000134308;AF:2:9591515-9620642:9620701:9591515-9630159:9630616:-	0.329967	0.015984
ENSG00000146731;AF:7:56059865:56060416-56060807:56060611:56060678-56060807:+	0.247432	0.015984
ENSG00000183828;AL:14:105172939:105173261-105176534:105175865:105175987-105176534:-	-0.266757	0.015984
ENSG00000197081;RI:6:160088033:160088147-160089107:160089253:+	0.123626	0.015984
ENSG00000240303;RI:3:132578796:132579056-132579492:132579558:-	0.196927	0.015984
ENSG00000248919;MX:7:99435268-99447952:99448188-99466129:99435268-99460086:99460193-99466129:-	0.473747	0.015984
ENSG00000254986;A3:11:66480465-66482180:66480465-66482196:+	-0.511304	0.015984
ENSG00000164611;AF:5:160421855:160421891-160422302:160421904:160422155-160422302:+	0.232142	0.0162338
ENSG00000164611;AF:5:160421869:160421891-160422302:160421904:160422155-160422302:+	0.272212	0.0162338
ENSG00000113387;AF:5:32585887:32585971-32591563:32588537:32588584-32591563:+	0.742197	0.016317
ENSG00000066279;SE:1:197096164-197100431:197105185-197117789:-	-0.134261	0.0164835
ENSG00000123933;SE:4:2252522-2255155:2255351-2257982:-	0.164338	0.0164835
ENSG00000127191;SE:9:136921215-136922382:136922493-136923852:+	0.191906	0.0164835
ENSG00000136152;AL:13:45465210-45465441:45465658:45465210-45466517:45466624:+	-0.14447	0.0164835
ENSG00000173653;A3:11:66843861-66843956:66843861-66843960:+	-0.171378	0.0164835
ENSG00000183889;MX:16:16333884-16335861:16335992-16340306:16333884-16336052:16336137-16340306:+	-0.321606	0.0164835
ENSG00000063180;AF:19:48638144-48638240:48638385:48638144-48638888:48639138:-	0.148806	0.016983
ENSG00000119487;AF:9:125444598-125451058:125451101:125444598-125484443:125484501:-	-0.516759	0.016983
ENSG00000130303;SE:19:17404189-17404371:17404437-17405291:-	-0.174209	0.016983
ENSG00000183828;A3:14:105177027-105177692:105176991-105177692:-	-0.195183	0.016983
ENSG00000198915;AF:10:43206122-43229637:43229739:43206122-43266845:43266919:-	-0.37607	0.016983
ENSG00000160633;A3:19:5657347-5661488:5657347-5661518:+	0.186511	0.017316
ENSG00000034713;AF:16:75566389:75566520-75566852:75566598:75566762-75566852:+	-0.559647	0.0174825
ENSG00000089280;RI:16:31184939:31185179-31188325:31188357:+	0.179044	0.0174825
ENSG00000095574;AF:10:123007176-123008575:123008687:123007176-123008694:123008807:-	0.329588	0.0174825
ENSG00000104881;AF:19:45398339-45404999:45405038:45398339-45406292:45406349:-	-0.250482	0.0174825
ENSG00000113328;AF:5:163437766:163437804-163441078:163439191:163439520-163441078:+	0.482175	0.0174825
ENSG00000143633;RI:1:231223763:231224414-231225471:231225523:-	0.333068	0.0174825
ENSG00000160685;SE:1:155002943-155014015:155014093-155014655:+	-0.112311	0.0174825
ENSG00000198755;A5:6:35469285-35469381:35469027-35469381:+	0.0606771	0.0174825
ENSG00000011485;SE:19:46376574-46383411:46383476-46383780:+	-0.186641	0.017982
ENSG00000084733;AF:2:26034110:26034735-26098662:26098530:26098577-26098662:+	-0.19544	0.017982
ENSG00000099783;SE:19:8455574-8462529:8462581-8463497:+	-0.179184	0.017982
ENSG00000099783;SE:19:8471427-8473664:8473708-8474167:+	-0.148195	0.017982
ENSG00000101182;AF:20:62140944-62142475:62142596:62140944-62143208:62143440:-	0.217158	0.017982
ENSG00000130309;AF:19:17555594:17555973-17559311:17556561:17556679-17559311:+	-0.154828	0.017982
ENSG00000130706;SE:20:62303781-62304461:62304577-62306197:+	-0.118543	0.017982
ENSG00000131153;AF:16:85687574-85687713:85688025:85687574-85688809:85688999:-	0.207522	0.017982
ENSG00000142252;A5:19:45079377-45079907:45079279-45079907:+	0.316915	0.017982
ENSG00000151287;SE:13:102769541-102770012:102770086-102773682:-	-0.323422	0.017982
ENSG00000196428;AF:3:150410969:150411308-150458376:150456951:150457127-150458376:+	0.283186	0.017982
ENSG00000196428;SE:3:150411308-150457076:150457127-150458376:+	-0.280581	0.017982
ENSG00000255100;A5:11:76782856-76782991:76782856-76783003:-	0.468105	0.017982
ENSG00000269713;SE:1:149064482-149065637:149065689-149069594:-	0.358262	0.017982
ENSG00000277258;A5:17:38738595-38738749:38738595-38738753:-	0.15855	0.017982
ENSG00000182199;AF:12:57229724:57229811-57230803:57230086:57230244-57230803:+	-0.227454	0.0182674
ENSG00000100442;SE:14:45130800-45133323:45133439-45134349:-	0.0820466	0.0184815
ENSG00000138326;RI:10:78037439:78037441-78040204:78040225:+	0.477834	0.0184815
ENSG00000173726;SE:1:235113910-235119339:235119406-235119818:-	0.0700426	0.0184815
ENSG00000198816;AF:19:7515292:7515406-7519205:7516118:7516249-7519205:+	0.141094	0.0184815
ENSG00000225828;A3:1:32361564-32361730:32361535-32361730:-	0.0937475	0.0184815
ENSG00000259332;SE:15:79889354-79907629:79907684-79923452:-	-0.336507	0.0184815
ENSG00000261105;SE:13:75618906-75622260:75622303-75635829:-	-0.353021	0.0184815
ENSG00000077235;RI:16:27463541:27463592-27464395:27464836:-	0.207058	0.0187313
ENSG00000125249;SE:13:97434784-97441768:97441850-97464205:+	0.143502	0.018981
ENSG00000133134;A5:X:103310433-103310583:103310433-103310860:-	0.120008	0.018981
ENSG00000160714;RI:1:154552404:154552464-154552736:154552820:-	0.122889	0.018981
ENSG00000196476;A5:20:290307-290587:290307-290591:-	-0.299791	0.018981
ENSG00000160710;AF:1:154602626-154606006:154606300:154602626-154607992:154608186:-	0.880124	0.0192308
ENSG00000071537;A3:14:81506241-81526733:81506178-81526733:-	-0.231717	0.0194805
ENSG00000107317;A3:9:136980284-136980680:136980284-136980833:+	0.322491	0.0194805
ENSG00000127838;AL:2:218271549-218272570:218272911:218271549-218317955:218318256:+	0.379598	0.0194805
ENSG00000131899;RI:17:18235470:18235537-18236607:18236760:+	0.138294	0.0194805
ENSG00000131899;RI:17:18236835:18236939-18237481:18237773:+	0.170856	0.0194805
ENSG00000140391;AF:15:77056255-77070892:77071228:77056255-77083847:77083984:-	0.602082	0.0194805
ENSG00000143947;AF:2:55232432:55232518-55232808:55232689:55232708-55232808:+	-0.0547677	0.0194805
ENSG00000160888;A3:19:13150552-13152944:13150552-13153097:+	0.0792694	0.0194805
ENSG00000166165;A5:14:103522177-103522301:103522177-103522438:-	0.0859542	0.0194805
ENSG00000166165;AF:14:103520311-103520469:103520728:103520311-103521073:103521101:-	0.144553	0.0194805
ENSG00000166165;AF:14:103520311-103521073:103521101:103520311-103521263:103521322:-	-0.105819	0.0194805
ENSG00000166165;SE:14:103520311-103520469:103520592-103521263:-	-0.0888324	0.0194805
ENSG00000168763;SE:2:96829134-96831969:96832068-96832552:+	0.179062	0.0194805
ENSG00000170889;AL:19:54206462-54206553:54206565:54206462-54207398:54207647:+	0.0597303	0.0194805
ENSG00000170889;SE:19:54206462-54206553:54206724-54207398:+	0.0621667	0.0194805
ENSG00000175931;AF:17:76398991-76399308:76399374:76398991-76399449:76399617:-	0.387363	0.0194805
ENSG00000185305;AL:5:53883945:53886713-54113202:53887365:53887383-54113202:-	0.377778	0.0194805
ENSG00000006194;AL:16:3284205-3286023:3286060:3284205-3289393:3289835:+	-0.259219	0.01998
ENSG00000006194;SE:16:3284205-3285681:3285754-3286023:+	0.276647	0.01998
ENSG00000072803;AL:5:171861549:171864101-171868610:171867778:171868149-171868610:-	-0.176415	0.01998
ENSG00000093009;SE:22:19494382-19494474:19494602-19495981:+	0.206727	0.01998
ENSG00000100075;AF:22:19178240-19178387:19178521:19178240-19178580:19178739:-	-0.213115	0.01998
ENSG00000112312;AF:6:24774931:24775112-24777222:24775467:24775824-24777222:+	-0.206931	0.01998
ENSG00000112983;SE:5:138157267-138157642:138157894-138159555:-	0.270376	0.01998
ENSG00000117650;AL:1:211658657:211658712-211667106:211663525:211663652-211667106:-	-0.278127	0.01998
ENSG00000117676;SE:1:26555625-26556076:26556163-26556654:+	0.210205	0.01998
ENSG00000131876;AF:15:101293172-101294848:101294961:101293172-101295097:101295255:-	0.297568	0.01998
ENSG00000131876;RI:15:101285726:101285801-101286908:101287010:-	0.210933	0.01998
ENSG00000135535;AF:6:109379662-109381710:109381901:109379662-109382204:109382812:-	0.257982	0.01998
ENSG00000135535;RI:6:109366514:109368325-109368922:109369017:-	-0.247342	0.01998
ENSG00000142166;AF:21:33324477:33324638-33335524:33324904:33325131-33335524:+	0.0771635	0.01998
ENSG00000142166;AF:21:33324477:33324638-33335524:33324973:33325131-33335524:+	0.116481	0.01998
ENSG00000156467;SE:8:96231132-96231379:96231515-96231774:-	0.126111	0.01998
ENSG00000156467;SE:8:96233227-96234423:96234536-96235512:-	-0.137073	0.01998
ENSG00000162775;SE:1:110342268-110345539:110345649-110346308:+	-0.0988839	0.01998
ENSG00000164045;SE:3:48177988-48180721:48180840-48182929:-	-0.145855	0.01998
ENSG00000164611;AF:5:160421858:160421891-160422302:160421904:160422155-160422302:+	0.229134	0.01998
ENSG00000185088;AL:15:63125872:63126020-63155621:63148250:63154060-63155621:-	0.662121	0.01998
ENSG00000185088;AL:15:63125872:63126020-63155621:63153859:63154060-63155621:-	0.234966	0.01998
ENSG00000215252;AF:15:34553956-34581466:34581499:34553956-34583516:34583651:-	0.274767	0.01998
ENSG00000215252;AF:15:34553956-34581466:34581499:34553956-34588391:34588503:-	0.266183	0.01998
ENSG00000228109;AF:3:197003637:197003697-197004494:197003750:197003970-197004494:+	0.45889	0.01998
ENSG00000143774;AF:1:228140290:228140363-228145511:228144328:228144752-228145511:+	-0.488139	0.0202298
ENSG00000077235;A5:16:27470395-27471565:27470395-27471748:-	0.133596	0.0208125
ENSG00000068137;AF:17:42674409-42675901:42676090:42674409-42676402:42676633:-	0.351636	0.020979
ENSG00000068137;AF:17:42674409-42675901:42676090:42674409-42676402:42676994:-	0.454584	0.020979
ENSG00000080824;A3:14:102102085-102139250:102102082-102139250:-	-0.411136	0.020979
ENSG00000101166;SE:20:59036760-59037191:59037280-59038466:-	-0.164392	0.020979
ENSG00000110958;AF:12:56673065-56687250:56687997:56673065-56687998:56688375:-	0.247474	0.020979
ENSG00000123505;AF:6:110874770:110875215-110887505:110875575:110875622-110887505:+	-0.188122	0.020979
ENSG00000123505;SE:6:110875215-110887505:110887591-110888857:+	-0.222659	0.020979
ENSG00000133247;RI:19:55341794:55342046-55342215:55342380:+	0.283755	0.020979
ENSG00000149273;SE:11:75401733-75402352:75402446-75404020:+	-0.0619306	0.020979
ENSG00000160124;AL:3:122359629:122359827-122362968:122359862:122359919-122362968:-	0.440014	0.020979
ENSG00000168264;A5:1:234607852-234608447:234607852-234608495:-	-0.137336	0.020979
ENSG00000168264;AF:1:234607852-234608034:234608094:234607852-234608447:234609525:-	0.102304	0.020979
ENSG00000172594;SE:6:122789458-122795677:122795890-122796824:+	-0.295594	0.020979
ENSG00000180304;AF:15:64691591-64700485:64700590:64691591-64703029:64703194:-	0.198988	0.020979
ENSG00000180304;AF:15:64691591-64700485:64700590:64691591-64703029:64703281:-	0.182541	0.020979
ENSG00000180304;SE:15:64690549-64691434:64691591-64703029:-	-0.153162	0.020979
ENSG00000258102;A3:12:116548288-116550371:116548288-116550375:+	-0.592968	0.020979
ENSG00000105640;AF:19:17859932:17859974-17861293:17860125:17860314-17861293:+	0.0964177	0.0212288
ENSG00000109534;AF:4:109815510:109815545-109816153:109815635:109815804-109816153:+	-0.415575	0.0212288
ENSG00000109534;AF:4:109815510:109815545-109816153:109815828:109816005-109816153:+	-0.49775	0.0212288
ENSG00000182552;SE:4:183651131-183651218:183651323-183655881:-	-0.527377	0.0212288
ENSG00000182552;SE:4:183651131-183651218:183651327-183655881:-	-0.432586	0.0212288
ENSG00000104408;AF:8:108241913-108242112:108242833:108241913-108248613:108248668:-	-0.354072	0.021312
ENSG00000104408;MX:8:108236203-108239958:108240075-108248613:108236203-108241799:108241913-108248613:-	-0.257773	0.021312
ENSG00000137267;A3:6:3155055-3155625:3154923-3155625:-	-0.0966602	0.0214785
ENSG00000215154;SE:16:2603727-2610462:2611052-2613960:+	-0.174028	0.0214785
ENSG00000137409;RI:6:36970406:36970473-36970647:36970694:-	0.0973953	0.0217283
ENSG00000137409;SE:6:36975717-36976498:36976598-36977199:-	0.0544378	0.0217283
ENSG00000070761;RI:16:58114810:58114920-58115269:58115457:-	0.14901	0.021978
ENSG00000104093;SE:15:51450346-51451645:51451697-51453550:-	-0.247825	0.021978
ENSG00000112039;SE:6:35462914-35463848:35463980-35466244:+	0.148779	0.021978
ENSG00000118418;SE:6:79201726-79202063:79202155-79202276:-	0.141215	0.021978
ENSG00000120159;A3:9:26884902-26886104:26884885-26886104:-	0.179887	0.021978
ENSG00000120159;SE:9:26884885-26886104:26886188-26887313:-	-0.257263	0.021978
ENSG00000147679;AL:8:116770366-116779483:116779586:116770366-116848888:116849079:+	-0.253852	0.021978
ENSG00000150403;SE:13:113520733-113534045:113534240-113539357:+	-0.14757	0.021978
ENSG00000162413;AF:1:6599452-6599750:6599816:6599452-6601797:6603001:-	-0.302681	0.021978
ENSG00000162413;AF:1:6599452-6601797:6602869:6599452-6614450:6614607:-	-0.131769	0.021978
ENSG00000162413;AF:1:6599452-6601797:6603001:6599452-6614450:6614607:-	-0.307856	0.021978
ENSG00000162413;AL:1:6590724:6593658-6595485:6594081:6594110-6595485:-	-0.131769	0.021978
ENSG00000163320;SE:3:88055999-88057191:88057292-88058019:-	0.110271	0.021978
ENSG00000174748;A3:3:23917173-23917850:23917173-23917947:+	-0.0912076	0.021978
ENSG00000225280;AF:20:21397818:21397912-21399263:21398893:21398948-21399263:+	-0.444431	0.021978
ENSG00000241570;AL:3:142964636-142964746:142964812:142964636-142966908:142967466:+	-0.566888	0.021978
ENSG00000241570;AL:3:142964636-142964746:142964812:142964636-142990015:142990587:+	-0.658551	0.021978
ENSG00000105618;RI:19:54129057:54129185-54129272:54129370:+	0.244093	0.0224775
ENSG00000108590;AF:17:6650433-6651349:6651427:6650433-6651501:6651575:-	-0.30659	0.0224775
ENSG00000108590;SE:17:6644659-6649982:6650078-6650356:-	-0.178662	0.0224775
ENSG00000133639;AF:12:92144447-92145060:92145233:92144447-92145388:92145897:-	0.0985317	0.0224775
ENSG00000134294;AF:12:46371379-46372321:46372446:46371379-46372509:46372771:-	0.236382	0.0224775
ENSG00000150779;SE:11:112085462-112085978:112086310-112086640:-	0.179527	0.0224775
ENSG00000163156;AF:1:151156664:151156722-151166471:151166066:151166203-151166471:+	-0.184553	0.0224775
ENSG00000180957;AF:22:27914347-27919102:27919199:27914347-27919811:27920134:-	-0.684322	0.0224775
ENSG00000197045;A5:14:54481458-54482122:54481458-54482153:-	0.205341	0.0224775
ENSG00000243147;AF:2:27771744:27771799-27772674:27772190:27772385-27772674:+	0.354335	0.0224775
ENSG00000138434;AF:2:181891833:181892277-181892615:181892353:181892378-181892615:+	-0.326349	0.0227273
ENSG00000138434;AF:2:181891985:181892277-181892615:181892353:181892378-181892615:+	-0.338525	0.0227273
ENSG00000138434;AF:2:181892196:181892277-181892615:181892353:181892378-181892615:+	-0.588779	0.0227273
ENSG00000144713;A3:3:12839584-12840142:12839530-12840142:-	0.0462841	0.0227273
ENSG00000154719;SE:21:25585754-25587701:25587789-25588835:-	0.196247	0.022977
ENSG00000175265;RI:15:34386625:34386741-34387833:34387952:-	-0.133033	0.022977
ENSG00000213995;AF:13:110615591:110615647-110622216:110615661:110615774-110622216:+	-0.227057	0.0232268
ENSG00000213995;SE:13:110624279-110625190:110625278-110627439:+	0.227057	0.0232268
ENSG00000148303;A5:9:133348573-133348922:133348388-133348922:+	0.248914	0.02331
ENSG00000148303;AF:9:133348218:133348246-133348922:133348252:133348388-133348922:+	0.146652	0.02331
ENSG00000185088;AL:15:63125872:63126020-63155621:63153853:63154060-63155621:-	0.568919	0.02331
ENSG00000167085;A5:17:49413291-49414742:49413291-49414744:-	-0.35167	0.0233766
ENSG00000156735;SE:8:38177139-38192688:38192795-38207512:+	-0.118823	0.0234765
ENSG00000173674;SE:X:20135841-20138539:20138622-20141625:-	-0.0958651	0.0234765
ENSG00000149273;AF:11:75399557:75399577-75400694:75399699:75399866-75400694:+	-0.255279	0.0236014
ENSG00000034713;AL:16:75566907-75568037:75568405:75566907-75577279:75577881:+	0.249482	0.0237263
ENSG00000106460;A5:7:12211547-12214201:12211425-12214201:+	0.379819	0.0237263
ENSG00000106460;SE:7:12211547-12214201:12214394-12214809:+	0.327763	0.0237263
ENSG00000067955;A5:16:67029485-67029727:67029149-67029727:+	-0.224013	0.023976
ENSG00000067955;AF:16:67029116:67029149-67029727:67029245:67029485-67029727:+	0.394071	0.023976
ENSG00000078237;AF:12:4321205:4321303-4331280:4324643:4324763-4331280:+	-0.344682	0.023976
ENSG00000083937;SE:3:87227556-87240323:87240453-87240699:+	0.168233	0.023976
ENSG00000139163;SE:12:22673660-22682281:22682339-22684483:+	0.133731	0.023976
ENSG00000143384;SE:1:150577491-150578244:150578491-150578843:-	0.0934063	0.023976
ENSG00000143543;RI:1:153976693:153976775-153976976:153977013:-	0.134423	0.023976
ENSG00000164975;SE:9:15444706-15447095:15447244-15451320:+	-0.12734	0.023976
ENSG00000169242;A3:1:155131634-155133503:155131634-155133730:+	0.185057	0.023976
ENSG00000169242;RI:1:155133503:155133568-155133730:155133780:+	0.217203	0.023976
ENSG00000188659;AL:15:82263188-82264673:82264889:82263188-82265569:82265748:+	0.433946	0.023976
ENSG00000239300;SE:2:9505610-9506787:9507015-9512317:+	-0.268476	0.023976
ENSG00000133247;A5:19:55342380-55342742:55342046-55342742:+	0.195747	0.0244755
ENSG00000153132;SE:4:140413087-140426704:140426787-140427537:-	0.241718	0.0244755
ENSG00000170144;A5:2:177212871-177215539:177212805-177215539:+	-0.0877545	0.0244755
ENSG00000170144;SE:2:177216940-177217705:177217845-177219037:+	0.0583601	0.0244755
ENSG00000185499;A3:1:155192274-155192786:155192247-155192786:-	0.33209	0.0244755
ENSG00000185499;A3:1:155192283-155192786:155192247-155192786:-	0.343709	0.0244755
ENSG00000185499;A3:1:155192310-155192786:155192247-155192786:-	0.310054	0.0244755
ENSG00000185885;AF:11:313853:314356-314922:314418:314456-314922:+	-0.066232	0.0244755
ENSG00000203288;AL:1:151791245-151791435:151791545:151791245-151793815:151794402:+	0.310299	0.0244755
ENSG00000214736;A3:6:41789336-41789531:41789336-41789568:+	-0.0568933	0.0244755
ENSG00000174748;AF:3:23917132:23917239-23917850:23917299:23917444-23917850:+	-0.164724	0.0247253
ENSG00000198901;A5:15:90981981-90983906:90981981-90984018:-	0.149409	0.0248918
ENSG00000198901;AL:15:90966050:90966653-90969524:90966800:90967202-90969524:-	0.16941	0.0248918
ENSG00000198901;SE:15:90981033-90981499:90981669-90981748:-	0.145444	0.0248918
ENSG00000101608;AF:18:3247481:3247587-3253233:3252275:3252325-3253233:+	-0.271683	0.024975
ENSG00000115963;AF:2:150474984-150485286:150485382:150474984-150486694:150486866:-	0.480044	0.024975
ENSG00000124614;AF:6:34425221-34425796:34426026:34425221-34426032:34426125:-	-0.176785	0.024975
ENSG00000125931;AF:X:72302934-72305825:72305914:72302934-72307025:72307187:-	-0.265383	0.024975
ENSG00000145860;A5:5:159163079-159168873:159163079-159168992:-	-0.178462	0.024975
ENSG00000151748;SE:14:50665619-50667382:50667500-50667874:-	0.13427	0.024975
ENSG00000162729;A3:1:160091631-160091808:160091608-160091808:-	0.0974206	0.024975
ENSG00000184990;AF:14:104753160:104753319-104755630:104753718:104753888-104755630:+	-0.262591	0.024975
ENSG00000184990;AL:14:104756760-104757275:104757312:104756760-104759428:104759578:+	-0.262591	0.024975
ENSG00000187147;RI:1:44649883:44649957-44650704:44651723:+	0.221804	0.024975
ENSG00000196776;SE:3:108051970-108055520:108055566-108057477:-	0.183329	0.024975
ENSG00000100219;AF:22:28799153-28799960:28800133:28799153-28800298:28800597:-	0.132119	0.025308
ENSG00000100219;RI:22:28796047:28796123-28796150:28796192:-	-0.0918152	0.025308
ENSG00000008130;AF:1:1765446-1778289:1778470:1765446-1779905:1779962:-	-0.225019	0.0254745
ENSG00000107223;A3:9:136862496-136862906:136862345-136862906:-	0.0532669	0.0254745
ENSG00000143862;RI:1:202135459:202135526-202135707:202135800:-	0.164485	0.0254745
ENSG00000160917;A3:7:99452440-99454041:99452440-99454044:+	-0.303131	0.0254745
ENSG00000162337;SE:11:68439916-68445573:68445686-68446436:+	0.170196	0.0254745
ENSG00000177954;RI:1:153990763:153990802-153990914:153991034:+	-0.0876073	0.0254745
ENSG00000180964;SE:X:103254017-103254605:103254677-103255078:-	-0.0618915	0.0254745
ENSG00000205323;SE:12:55800629-55800854:55800900-55803629:-	-0.0754122	0.0254745
ENSG00000228300;AF:19:1275438:1275830-1277183:1276021:1276103-1277183:+	-0.173173	0.0254745
ENSG00000182199;AF:12:57229724:57229811-57230803:57230103:57230244-57230803:+	-0.664037	0.0255744
ENSG00000182199;AF:12:57229724:57229811-57230803:57230360:57230462-57230803:+	-0.655902	0.0255744
ENSG00000182199;AL:12:57232292-57232453:57232568:57232292-57232704:57232822:+	0.655902	0.0255744
ENSG00000110958;SE:12:56664800-56666204:56666266-56670275:-	-0.106549	0.025641
ENSG00000110958;SE:12:56666266-56670275:56670364-56671749:-	-0.11238	0.025641
ENSG00000183726;AF:1:25338317:25338456-25340474:25338460:25338817-25340474:+	-0.157587	0.025641
ENSG00000183726;AF:1:25338323:25338456-25340474:25338460:25338817-25340474:+	-0.190893	0.025641
ENSG00000197694;AF:9:128552593:128552696-128566738:128552746:128552805-128566738:+	-0.290483	0.0258075
ENSG00000197694;AF:9:128552593:128552696-128566738:128552969:128553031-128566738:+	-0.214574	0.0258075
ENSG00000197694;AF:9:128552746:128552805-128566738:128553322:128553382-128566738:+	0.416667	0.0258075
ENSG00000090238;A5:16:30094897-30094998:30094897-30095103:-	0.124565	0.025974
ENSG00000090238;SE:16:30092799-30094385:30094475-30094789:-	0.150273	0.025974
ENSG00000119335;AF:9:128683655:128684007-128691170:128690250:128690727-128691170:+	-0.378444	0.025974
ENSG00000119335;AF:9:128685083:128685213-128691170:128690250:128690727-128691170:+	-0.365186	0.025974
ENSG00000126016;A3:X:112823188-112825072:112823144-112825072:-	-0.144035	0.025974
ENSG00000132436;SE:7:50447297-50448181:50448289-50450301:-	-0.555855	0.025974
ENSG00000136527;AF:3:185931852-185934429:185937420:185931852-185937825:185938013:-	-0.543348	0.025974
ENSG00000141424;SE:18:36124700-36126219:36127016-36129114:-	-0.172031	0.025974
ENSG00000141696;SE:17:41808004-41809706:41809834-41810863:-	-0.124147	0.025974
ENSG00000179820;AF:19:53867883:53867943-53873528:53869439:53869838-53873528:+	0.196215	0.025974
ENSG00000179820;SE:19:53867943-53869690:53869838-53873528:+	-0.309881	0.025974
ENSG00000011295;AL:17:16026702-16027374:16028786:16026702-16044503:16045015:+	-0.23634	0.0262238
ENSG00000011295;AL:17:16026702-16027374:16028912:16026702-16044503:16045015:+	-0.235687	0.0262238
ENSG00000171824;A3:1:11070988-11072087:11070973-11072087:-	0.167871	0.0262238
ENSG00000171824;A3:1:11080549-11080764:11080514-11080764:-	-0.168685	0.0262238
ENSG00000177600;A5:11:810357-811597:810048-811597:+	0.0906334	0.0262238
ENSG00000177600;A5:11:810357-811597:810321-811597:+	-0.0460181	0.0262238
ENSG00000142864;A3:1:67424977-67425083:67424959-67425083:-	-0.0479835	0.0263736
ENSG00000276293;AL:17:38771174:38771272-38777687:38776604:38776625-38777687:-	-0.300807	0.0264735
ENSG00000112312;AF:6:24774931:24775112-24777222:24775413:24775502-24777222:+	-0.167127	0.02664
ENSG00000112312;AF:6:24774938:24775244-24777222:24775467:24775824-24777222:+	-0.10692	0.02664
ENSG00000183828;SE:14:105177027-105177123:105177325-105177692:-	0.135788	0.02664
ENSG00000014919;AL:10:99711844:99713479-99716348:99714652:99714718-99716348:-	-0.161733	0.026973
ENSG00000035862;A5:17:78855864-78855964:78855864-78857522:-	0.167214	0.026973
ENSG00000075702;SE:19:36081570-36081794:36081935-36083063:+	0.222913	0.026973
ENSG00000112081;SE:6:36598983-36599821:36600276-36601152:+	0.106055	0.026973
ENSG00000113811;RI:3:53885826:53885830-53885834:53885912:-	-0.114528	0.026973
ENSG00000117385;A5:1:42746852-42747253:42746852-42747272:-	0.227407	0.026973
ENSG00000134086;AF:3:10141008:10142187-10146514:10142546:10143021-10146514:+	-0.0953269	0.026973
ENSG00000141756;A5:17:41820049-41820269:41819675-41820269:+	0.13551	0.026973
ENSG00000141756;AF:17:41812680:41812739-41813193:41812790:41812922-41813193:+	0.296134	0.026973
ENSG00000157045;AF:16:15041676-15044334:15046054:15041676-15047442:15047494:-	-0.334214	0.026973
ENSG00000159461;AF:16:56414344-56423670:56424195:56414344-56424831:56424871:-	-0.688668	0.026973
ENSG00000159461;AF:16:56414344-56424831:56424871:56414344-56424911:56424995:-	0.621424	0.026973
ENSG00000165280;AF:9:35068362-35071757:35072014:35068362-35072337:35072549:-	0.19538	0.026973
ENSG00000166925;A3:7:100467237-100467552:100467168-100467552:-	0.12554	0.026973
ENSG00000172270;AF:19:571277:571579-579500:575047:575140-579500:+	-0.475684	0.026973
ENSG00000185201;AL:11:308438-309013:309392:308438-314922:315272:+	-0.335928	0.026973
ENSG00000188242;AL:5:466124:466526-472679:470510:471965-472679:-	0.38755	0.026973
ENSG00000196352;MX:1:207339417-207340391:207340508-207359546:207339417-207347447:207347561-207359546:+	-0.320016	0.026973
ENSG00000198088;SE:X:107153503-107154096:107154246-107167649:-	-0.168316	0.026973
ENSG00000198752;AF:14:102944487-102945174:102945331:102944487-102945662:102945724:-	0.192272	0.026973
ENSG00000166165;RI:14:103522023:103522177-103522438:103522505:-	0.101435	0.0272727
ENSG00000198901;MX:15:90981981-90984018:90984140-90994407:90981981-90984693:90984825-90994407:-	0.239708	0.0272852
ENSG00000198901;SE:15:90981981-90982622:90982745-90984018:-	0.108868	0.0272852
ENSG00000105640;AF:19:17859953:17859974-17861293:17860125:17860314-17861293:+	0.0886587	0.0274725
ENSG00000122643;AF:7:33026915-33035934:33035983:33026915-33062568:33062796:-	-0.596982	0.0274725
ENSG00000133740;A3:8:85209409-85212157:85209409-85212160:+	0.319464	0.0274725
ENSG00000139880;SE:14:23049943-23051970:23052083-23052473:-	0.202252	0.0274725
ENSG00000147679;AL:8:116770366-116771456:116774690:116770366-116848888:116849079:+	-0.263357	0.0274725
ENSG00000163923;SE:3:187121328-187127999:187128062-187139213:-	-0.10794	0.0274725
ENSG00000007866;MX:6:35479316-35480060:35480122-35484560:35479316-35480312:35480374-35484560:-	0.13235	0.027972
ENSG00000085063;SE:11:33731468-33733495:33733610-33736382:-	0.54385	0.027972
ENSG00000100075;AF:22:19178240-19178387:19178521:19178240-19178580:19178635:-	-0.244632	0.027972
ENSG00000107175;RI:9:35732996:35733143-35733215:35733282:+	0.10897	0.027972
ENSG00000118363;AF:11:74949271:74949399-74965034:74949524:74949649-74965034:+	0.28556	0.027972
ENSG00000132475;AF:17:75779184-75779542:75779603:75779184-75779657:75779758:-	-0.278378	0.027972
ENSG00000152082;AL:2:130182775-130188125:130188262:130182775-130190469:130190713:+	0.178953	0.027972
ENSG00000165792;RI:14:20995901:20995951-20996209:20996292:+	0.224238	0.027972
ENSG00000172845;AF:2:173956232-173962972:173963379:173956232-173964405:173964553:-	0.374113	0.027972
ENSG00000172845;AF:2:173956232-173963761:173963835:173956232-173964405:173964553:-	0.236988	0.027972
ENSG00000172845;SE:2:173956232-173963761:173963883-173964405:-	0.157966	0.027972
ENSG00000176912;AL:18:641320:641451-657842:649620:649964-657842:-	-0.248935	0.027972
ENSG00000196950;AF:2:195657128:195657281-195680032:195657449:195657609-195680032:+	-0.227264	0.027972
ENSG00000242207;AF:17:48628675:48628858-48634551:48629549:48629651-48634551:+	0.174795	0.027972
ENSG00000278023;AL:17:35918342:35918443-35925515:35922655:35922675-35925515:-	0.336722	0.027972
ENSG00000011426;AF:7:36389806:36390044-36396266:36390235:36390541-36396266:+	-0.199159	0.0281385
ENSG00000008988;A3:8:56073768-56074060:56073272-56074060:-	0.2966	0.028305
ENSG00000008988;AF:8:56074159-56074254:56074356:56074159-56074381:56074581:-	0.270847	0.028305
ENSG00000008988;AL:8:56073075:56073272-56074060:56073316:56073768-56074060:-	-0.36878	0.028305
ENSG00000122026;A5:13:27251850-27253765:27251656-27253765:+	0.195906	0.028305
ENSG00000122026;A5:13:27251850-27253765:27251699-27253765:+	0.222075	0.028305
ENSG00000122026;AF:13:27251362:27251585-27253765:27251597:27251699-27253765:+	0.415876	0.028305
ENSG00000058262;SE:3:128052559-128052835:128052902-128055516:+	-0.110335	0.0284715
ENSG00000105325;A3:19:3532095-3532417:3532095-3532577:+	-0.116255	0.0284715
ENSG00000105325;A5:19:3534522-3534795:3534513-3534795:+	-0.119167	0.0284715
ENSG00000109270;A3:4:99885675-99887296:99885654-99887296:-	0.118592	0.0284715
ENSG00000109270;SE:4:99892034-99893955:99894000-99894335:-	-0.106854	0.0284715
ENSG00000160124;AF:3:122363027-122365336:122365574:122363027-122383174:122383231:-	-0.395098	0.0284715
ENSG00000170515;AF:12:56104319:56104825-56106588:56104919:56105098-56106588:+	-0.0905373	0.0284715
ENSG00000170515;AF:12:56104537:56104825-56106588:56104919:56105098-56106588:+	-0.137399	0.0284715
ENSG00000175063;AF:20:45812576:45812796-45813437:45813006:45813290-45813437:+	-0.17542	0.0284715
ENSG00000175063;MX:20:45813464-45814384:45814470-45815854:45813464-45815390:45815540-45815854:+	-0.529316	0.0284715
ENSG00000183684;SE:17:81889329-81889783:81889969-81890689:-	0.0605038	0.0284715
ENSG00000188242;AL:5:466124:466526-472679:472107:472593-472679:-	0.304784	0.0284715
ENSG00000243789;AF:15:41828085:41828188-41834740:41832429:41832512-41834740:+	-0.381387	0.0284715
ENSG00000164949;AF:8:94260512-94260698:94260770:94260512-94262090:94262319:-	-0.277717	0.0287213
ENSG00000164949;AF:8:94260512-94260698:94260770:94260512-94262090:94262345:-	-0.13394	0.0287213
ENSG00000164949;AF:8:94260512-94260698:94260770:94260512-94262205:94262345:-	-0.200232	0.0287213
ENSG00000164949;AF:8:94260512-94260698:94260770:94260512-94262205:94262350:-	-0.317614	0.0287213
ENSG00000198901;A3:15:90967202-90969079:90966653-90969079:-	-0.0981715	0.0287213
ENSG00000198901;SE:15:90981981-90984693:90984825-90994407:-	-0.286723	0.0287213
ENSG00000160710;AF:1:154602626-154607992:154608186:154602626-154627855:154627912:-	-0.608491	0.0288462
ENSG00000160710;AF:1:154602626-154607992:154608186:154602626-154627954:154627986:-	-0.787342	0.0288462
ENSG00000120071;AF:17:46172232-46192823:46193400:46172232-46223671:46223676:-	0.514284	0.028971
ENSG00000160633;A3:19:5667164-5667347:5667164-5667353:+	-0.0967141	0.028971
ENSG00000172167;A3:8:120461255-120463687:120461255-120463692:+	0.202147	0.028971
ENSG00000196456;AF:7:150379335:150379392-150388422:150382696:150382823-150388422:+	-0.173701	0.028971
ENSG00000233613;AF:13:113468901:113468954-113475860:113475390:113475432-113475860:+	-0.11739	0.028971
ENSG00000065600;SE:1:212375300-212376794:212376884-212377562:-	0.148424	0.0292208
ENSG00000065600;SE:1:212410521-212413898:212414080-212414722:-	0.133386	0.0292208
ENSG00000067064;A3:10:1044171-1048864:1043393-1048864:-	0.114142	0.0292208
ENSG00000067064;AF:10:1043393-1048264:1048397:1043393-1048864:1049103:-	0.164737	0.0292208
ENSG00000067064;RI:10:1043301:1043393-1043999:1044171:-	0.113823	0.0292208
ENSG00000067064;SE:10:1043393-1043999:1044171-1048864:-	-0.0765811	0.0292208
ENSG00000105655;A3:19:18437105-18437599:18436479-18437599:-	0.184015	0.0292208
ENSG00000105655;A5:19:18437105-18437599:18437105-18437860:-	0.202625	0.0292208
ENSG00000131153;AF:16:85687574-85688809:85688999:85687574-85689796:85690073:-	-0.126066	0.0292208
ENSG00000160752;AF:1:155308755:155308965-155310064:155308984:155309076-155310064:+	-0.271659	0.0292208
ENSG00000160752;AF:1:155308803:155308965-155310064:155308984:155309076-155310064:+	0.223591	0.0292208
ENSG00000160752;AF:1:155308889:155308965-155310064:155308984:155309076-155310064:+	-0.178614	0.0292208
ENSG00000160752;SE:1:155308965-155310064:155310205-155312255:+	-0.172765	0.0292208
ENSG00000213639;SE:2:28751820-28752038:28752176-28776851:+	-0.214181	0.0292208
ENSG00000185201;SE:11:308438-308755:308889-309013:+	0.137037	0.0294705
ENSG00000185670;A5:11:62753715-62753964:62753715-62754126:-	-0.164768	0.0294705
ENSG00000206573;AF:3:9391826-9396560:9396624:9391826-9397424:9397493:-	0.409383	0.0294705
ENSG00000206573;AF:3:9391826-9396560:9396624:9391826-9398299:9398367:-	0.482179	0.0294705
ENSG00000206573;AF:3:9391826-9396560:9396634:9391826-9397424:9397496:-	-0.474072	0.0294705
ENSG00000206573;AF:3:9391826-9397424:9397496:9391826-9398299:9398367:-	0.527968	0.0294705
ENSG00000100650;RI:14:69768798:69768896-69769182:69770540:+	0.165579	0.0298701
ENSG00000072818;A5:17:7350430-7350950:7350404-7350950:+	0.227912	0.02997
ENSG00000072818;A5:17:7350599-7350950:7350430-7350950:+	-0.250224	0.02997
ENSG00000101158;RI:20:58988914:58989021-58989488:58989640:+	0.147008	0.02997
ENSG00000101158;RI:20:58993624:58993764-58994110:58994239:+	0.193375	0.02997
ENSG00000116741;SE:1:192809181-192809458:192809535-192810166:+	0.0970503	0.02997
ENSG00000134884;AF:13:106559657-106561832:106561951:106559657-106567573:106567623:-	0.511787	0.02997
ENSG00000134884;SE:13:106557131-106557559:106557616-106559432:-	-0.363856	0.02997
ENSG00000136485;RI:17:63589000:63589237-63594203:63594266:+	-0.113392	0.02997
ENSG00000146007;A5:5:140704004-140704426:140703991-140704426:+	0.107631	0.02997
ENSG00000146007;AF:5:140698680:140698831-140700819:140700464:140700478-140700819:+	-0.281686	0.02997
ENSG00000151726;SE:4:184768450-184770399:184770476-184773081:-	-0.344427	0.02997
ENSG00000154832;AF:18:50286858-50287423:50287570:50286858-50287587:50287636:-	0.326562	0.02997
ENSG00000154832;AF:18:50286858-50287423:50287570:50286858-50287587:50287651:-	0.3437	0.02997
ENSG00000154832;AF:18:50286858-50287423:50287570:50286858-50287587:50287680:-	0.420777	0.02997
ENSG00000154832;RI:18:50285749:50285928-50286022:50286257:-	0.162444	0.02997
ENSG00000165175;A3:X:38801487-38802535:38801487-38804310:+	0.183332	0.02997
ENSG00000165689;SE:9:136407938-136408999:136409067-136410090:-	0.251473	0.02997
ENSG00000168906;AF:2:85539168:85539378-85541083:85539604:85539672-85541083:+	-0.161899	0.02997
ENSG00000168906;AF:2:85539168:85539378-85541083:85539642:85540000-85541083:+	-0.146219	0.02997
ENSG00000170876;SE:3:14125205-14128855:14129085-14129412:+	0.115441	0.02997
ENSG00000182149;AF:16:71915626:71915728-71922474:71921424:71921453-71922474:+	-0.254691	0.02997
ENSG00000197601;A5:11:13712055-13712966:13712046-13712966:+	0.0976587	0.0304695
ENSG00000214432;A5:15:91023594-91030131:91023435-91030131:+	-0.376641	0.0304695
ENSG00000160710;AF:1:154602626-154607992:154608186:154602626-154627954:154627976:-	-0.653607	0.0307692
ENSG00000107130;AF:9:130172578:130172727-130200958:130200432:130200611-130200958:+	-0.106644	0.030969
ENSG00000114480;AF:3:81705613-81743557:81743629:81705613-81761375:81762161:-	-0.276323	0.030969
ENSG00000123178;AF:13:49931134-49935617:49935753:49931134-49936130:49936340:-	0.283697	0.030969
ENSG00000145241;SE:4:67509105-67510673:67511025-67512402:-	0.210956	0.030969
ENSG00000150403;SE:13:113501880-113503496:113503588-113510238:+	-0.153505	0.030969
ENSG00000170088;SE:4:165103096-165111649:165111679-165112747:-	-0.321972	0.030969
ENSG00000184154;A3:11:72095096-72095379:72095096-72095694:+	-0.306692	0.030969
ENSG00000184154;AL:11:72095096-72095379:72095565:72095096-72095694:72095839:+	-0.322534	0.030969
ENSG00000184154;AL:11:72095096-72095379:72095595:72095096-72095694:72095839:+	-0.325005	0.030969
ENSG00000184154;AL:11:72095096-72095379:72095597:72095096-72095694:72095839:+	-0.290665	0.030969
ENSG00000184154;AL:11:72095096-72095379:72095599:72095096-72095694:72095839:+	-0.297824	0.030969
ENSG00000184154;AL:11:72095096-72095379:72095612:72095096-72095694:72095839:+	-0.3406	0.030969
ENSG00000233429;SE:7:27096388-27099074:27099366-27099779:+	-0.137264	0.030969
ENSG00000233429;SE:7:27096388-27099098:27099366-27099779:+	-0.159695	0.030969
ENSG00000065029;A3:6:35287845-35290253:35287845-35290266:+	0.160958	0.0314685
ENSG00000065029;A3:6:35291737-35292540:35291737-35292554:+	0.262994	0.0314685
ENSG00000065029;A3:6:35293044-35293751:35293044-35294456:+	0.398665	0.0314685
ENSG00000065029;AF:6:35258909:35259386-35281056:35259774:35259841-35281056:+	0.408277	0.0314685
ENSG00000065029;AF:6:35258982:35259386-35281056:35259774:35259841-35281056:+	0.398665	0.0314685
ENSG00000065029;AF:6:35259528:35259727-35281056:35259774:35259841-35281056:+	0.468965	0.0314685
ENSG00000065029;AF:6:35259604:35259727-35281056:35259774:35259841-35281056:+	0.525302	0.0314685
ENSG00000065029;RI:6:35290641:35290716-35291278:35291403:+	0.160958	0.0314685
ENSG00000104679;AL:8:23294864-23295459:23295630:23294864-23295967:23296121:+	0.401916	0.0314685
ENSG00000104964;AF:19:3061257-3062174:3062234:3061257-3062700:3063107:-	0.257815	0.0314685
ENSG00000126215;A3:14:103711245-103711466:103711180-103711466:-	-0.119759	0.0314685
ENSG00000126215;A3:14:103711661-103715424:103711567-103715424:-	-0.199983	0.0314685
ENSG00000126215;A3:14:103712968-103715424:103712931-103715424:-	0.237804	0.0314685
ENSG00000126215;SE:14:103711567-103712875:103712931-103715424:-	-0.160984	0.0314685
ENSG00000138668;AF:4:82371584-82373119:82373150:82371584-82373446:82373986:-	0.206278	0.0314685
ENSG00000138668;SE:4:82354154-82354895:82355001-82355304:-	0.0776821	0.0314685
ENSG00000138668;SE:4:82358820-82359471:82359639-82373446:-	-0.107451	0.0314685
ENSG00000138668;SE:4:82359639-82371528:82371584-82373446:-	-0.0941314	0.0314685
ENSG00000143294;AF:1:156750610:156750731-156782282:156767500:156768239-156782282:+	0.127068	0.0314685
ENSG00000143294;AF:1:156750610:156750731-156782282:156767553:156767583-156782282:+	0.228877	0.0314685
ENSG00000149273;AF:11:75399486:75399577-75400694:75400404:75400585-75400694:+	-0.301108	0.0314685
ENSG00000160124;AF:3:122371800-122372983:122373022:122371800-122383148:122383227:-	-0.250923	0.0314685
ENSG00000160124;AF:3:122371800-122372983:122373022:122371800-122383174:122383231:-	-0.131336	0.0314685
ENSG00000170315;AF:17:16380931:16381029-16381902:16381290:16381462-16381902:+	0.183565	0.0314685
ENSG00000173436;SE:1:19597109-19617258:19617336-19622100:+	-0.255962	0.0314685
ENSG00000173436;SE:1:19623583-19625392:19625632-19626387:+	0.130468	0.0314685
ENSG00000182986;A3:19:52893927-52897520:52893856-52897520:-	-0.514084	0.0314685
ENSG00000182986;SE:19:52891346-52893384:52893619-52893779:-	0.501634	0.0314685
ENSG00000213639;AF:2:28751640:28751820-28776851:28752011:28752176-28776851:+	-0.331383	0.0314685
ENSG00000213639;SE:2:28776982-28778351:28778589-28778809:+	0.103611	0.0314685
ENSG00000175063;SE:20:45813464-45815390:45815540-45815854:+	0.556799	0.031635
ENSG00000008405;A3:12:106997406-106997488:106997386-106997488:-	0.0883879	0.031968
ENSG00000071626;AF:19:1407680:1407802-1417500:1409824:1410079-1417500:+	-0.33342	0.031968
ENSG00000071626;AF:19:1407680:1407802-1417500:1415740:1415940-1417500:+	-0.38094	0.031968
ENSG00000100219;AF:22:28799153-28799960:28800133:28799153-28800298:28800572:-	0.0919548	0.031968
ENSG00000112312;AF:6:24774938:24775244-24777222:24775413:24775502-24777222:+	-0.077005	0.031968
ENSG00000112759;AF:6:44219505:44219782-44227263:44227004:44227039-44227263:+	0.46235	0.031968
ENSG00000120963;AF:8:101201743-101204650:101204701:101201743-101205435:101205461:-	-0.409803	0.031968
ENSG00000120963;AL:8:101177878:101178387-101199990:101198933:101199239-101199990:-	0.409803	0.031968
ENSG00000146282;SE:6:87515020-87515833:87515946-87516806:-	0.192821	0.031968
ENSG00000151923;RI:10:119576611:119576750-119577080:119577203:-	0.229493	0.031968
ENSG00000152270;A5:11:14786685-14789106:14786532-14789106:+	-0.297964	0.031968
ENSG00000155100;SE:8:91073911-91076592:91076731-91078356:+	0.184154	0.031968
ENSG00000167004;SE:15:43746706-43753824:43753902-43756649:+	-0.149963	0.031968
ENSG00000256746;AF:11:47271141-47271962:47272075:47271141-47272076:47272110:-	-0.499975	0.031968
ENSG00000162521;AF:1:32651148:32651322-32651914:32651356:32651432-32651914:+	0.228472	0.0323427
ENSG00000162521;AF:1:32651234:32651322-32651914:32651356:32651432-32651914:+	0.415178	0.0323427
ENSG00000162521;AF:1:32651278:32651322-32651914:32651356:32651432-32651914:+	0.396568	0.0323427
ENSG00000162521;AL:1:32672901-32679640:32680040:32672901-32680526:32680657:+	-0.415178	0.0323427
ENSG00000008056;A3:X:47572999-47574002:47572961-47574002:-	0.445954	0.0324675
ENSG00000108107;AL:19:55388048-55388243:55392085:55388048-55402943:55403250:+	-0.167086	0.0324675
ENSG00000123374;AF:12:55966831:55967124-55967857:55967321:55967402-55967857:+	-0.474558	0.0324675
ENSG00000127540;AF:19:1599560-1602037:1602129:1599560-1605360:1605490:-	0.128229	0.0324675
ENSG00000128951;AF:15:48331095:48331191-48332268:48331456:48331726-48332268:+	0.258964	0.0324675
ENSG00000135547;AF:6:125747664:125747726-125751801:125749580:125749859-125751801:+	0.133631	0.0324675
ENSG00000150764;AF:11:111976906:111977007-111980737:111977309:111977794-111980737:+	0.480863	0.0324675
ENSG00000169710;AF:17:82096452-82097491:82097527:82096452-82098121:82098332:-	0.129806	0.0324675
ENSG00000079332;SE:10:70153969-70155088:70155124-70157764:-	0.113864	0.032967
ENSG00000105974;AF:7:116524785:116525092-116526525:116525982:116526061-116526525:+	-0.503566	0.032967
ENSG00000105974;AF:7:116525982:116526061-116526525:116526277:116526388-116526525:+	0.457358	0.032967
ENSG00000110090;AF:11:68815487-68818599:68818692:68815487-68841775:68841916:-	0.241625	0.032967
ENSG00000116237;SE:1:6233643-6234405:6234511-6234886:-	-0.161951	0.032967
ENSG00000125740;AL:19:45468712-45470629:45472081:45468712-45472551:45475178:+	0.288578	0.032967
ENSG00000234745;RI:6:31356167:31356442-31356688:31356957:-	0.0748386	0.032967
ENSG00000272398;AL:6:106969833:106971834-106974578:106973387:106973437-106974578:-	-0.28909	0.032967
ENSG00000131876;AF:15:101293172-101294848:101294961:101293172-101295097:101295251:-	0.148055	0.0333
ENSG00000179820;SE:19:53867943-53869754:53869838-53873528:+	-0.138761	0.0333
ENSG00000103353;A5:16:23557767-23557950:23557745-23557950:+	0.0731275	0.0334665
ENSG00000177954;A5:1:153991034-153991115:153990802-153991115:+	0.0143305	0.0334665
ENSG00000177954;SE:1:153990802-153990914:153991034-153991115:+	0.0117093	0.0334665
ENSG00000198918;AF:X:119786732-119787281:119787456:119786732-119789908:119791595:-	-0.0781153	0.0334665
ENSG00000255236;AF:11:68122053:68122203-68130179:68129798:68130082-68130179:+	-0.496449	0.0334665
ENSG00000114857;SE:3:42619708-42620016:42620043-42621429:+	0.190867	0.0337163
ENSG00000114857;SE:3:42621516-42627200:42627227-42630546:+	0.207764	0.0337163
ENSG00000172270;AF:19:571277:571579-579500:575213:575386-579500:+	-0.394199	0.0337163
ENSG00000160752;SE:1:155308965-155310043:155310205-155312255:+	-0.155213	0.0337662
ENSG00000082515;SE:5:154941265-154950821:154950938-154956371:+	-0.136916	0.033966
ENSG00000104131;SE:15:44554667-44557489:44557650-44560249:+	-0.106896	0.033966
ENSG00000126787;SE:14:55148473-55148594:55148684-55150799:-	0.137413	0.033966
ENSG00000128272;RI:22:39520564:39520751-39521354:39521671:+	-0.0270742	0.033966
ENSG00000156860;SE:16:30662859-30663042:30663102-30664215:+	0.0792634	0.033966
ENSG00000163808;SE:3:44761884-44774395:44774437-44775254:+	-0.252561	0.033966
ENSG00000163808;SE:3:44826460-44826996:44827193-44827459:+	0.194826	0.033966
ENSG00000170965;AF:X:134602122-134658328:134658483:134602122-134764234:134764263:-	0.258746	0.033966
ENSG00000172339;AL:1:94974407:94983306-95027129:94983550:94983633-95027129:-	-0.306984	0.033966
ENSG00000173334;A5:8:125433768-125436006:125433609-125436006:+	-0.154356	0.033966
ENSG00000173334;AF:8:125430321:125431262-125433317:125432859:125433086-125433317:+	0.228078	0.033966
ENSG00000173334;AF:8:125432209:125432324-125433317:125432859:125433086-125433317:+	0.298774	0.033966
ENSG00000127663;AF:19:4969114:4969230-5032866:5016325:5016339-5032866:+	0.522315	0.0344655
ENSG00000127663;SE:19:5110818-5119118:5119219-5119653:+	-0.165385	0.0344655
ENSG00000157514;AF:X:107715950-107716690:107717062:107715950-107721859:107722272:-	0.420087	0.0344655
ENSG00000169223;A3:5:177332269-177334284:177332246-177334284:-	0.109526	0.0344655
ENSG00000198088;SE:X:107175193-107193029:107193072-107206273:-	-0.116482	0.0344655
ENSG00000144283;AF:2:158456964:158457218-158533180:158457455:158458307-158533180:+	-0.555652	0.0347985
ENSG00000144283;AF:2:158457099:158457218-158533180:158457455:158458307-158533180:+	-0.462568	0.0347985
ENSG00000144283;AF:2:158457112:158457218-158533180:158457455:158458307-158533180:+	-0.377063	0.0347985
ENSG00000103507;RI:16:31109673:31109783-31110077:31110124:+	0.188951	0.034965
ENSG00000103507;RI:16:31110401:31110499-31111091:31111219:+	0.370668	0.034965
ENSG00000103742;AF:15:65385115-65385459:65385770:65385115-65385831:65386031:-	0.457816	0.034965
ENSG00000107819;A3:10:101036561-101036667:101036561-101036723:+	0.115532	0.034965
ENSG00000132613;A3:16:70674528-70676881:70674432-70676881:-	0.0954972	0.034965
ENSG00000141756;SE:17:41813279-41817058:41817203-41818089:+	-0.0875721	0.034965
ENSG00000151012;SE:4:138180790-138182297:138182393-138183202:-	-0.126685	0.034965
ENSG00000151012;SE:4:138183305-138185121:138185244-138214585:-	-0.126685	0.034965
ENSG00000170315;AF:17:16380931:16381029-16381902:16381341:16381515-16381902:+	0.288065	0.034965
ENSG00000172845;AF:2:173956232-173963761:173964219:173956232-173964405:173964553:-	0.157747	0.034965
ENSG00000198612;SE:2:237089994-237093663:237094197-237095822:+	0.227662	0.034965
ENSG00000173653;SE:11:66845237-66845500:66845562-66845860:+	-0.117636	0.0352148
ENSG00000103363;A3:16:2775625-2776993:2775556-2776993:-	0.0556614	0.035298
ENSG00000103363;SE:16:2772102-2775451:2775556-2776993:-	-0.0618842	0.035298
ENSG00000103363;SE:16:2772102-2775451:2775625-2776993:-	0.0832961	0.035298
ENSG00000117724;AF:1:214603195:214603321-214613714:214603484:214603648-214613714:+	-0.0967248	0.0354645
ENSG00000148481;SE:10:15837318-15837542:15837633-15838228:-	0.145265	0.0354645
ENSG00000151702;SE:11:128758326-128764651:128764821-128768118:+	-0.372946	0.0354645
ENSG00000162972;SE:2:199959880-199961781:199961928-199963733:+	-0.166229	0.0354645
ENSG00000033011;AF:16:5071819:5072057-5072951:5072248:5072303-5072951:+	-0.442022	0.035964
ENSG00000100038;RI:22:21959132:21959232-21959587:21959736:-	0.215036	0.035964
ENSG00000103194;SE:16:84768358-84772541:84772685-84775160:+	-0.200893	0.035964
ENSG00000138621;AF:15:75023590:75023626-75043441:75028172:75028453-75043441:+	-0.432106	0.035964
ENSG00000148248;AL:9:133361449:133363759-133364840:133363795:133363892-133364840:-	-0.153322	0.035964
ENSG00000150779;SE:11:112085462-112085967:112086310-112086640:-	0.169299	0.035964
ENSG00000151923;AF:10:119588248-119588326:119588357:119588248-119593452:119593513:-	-0.598198	0.035964
ENSG00000151923;AF:10:119588248-119593452:119593513:119588248-119596434:119596495:-	0.36024	0.035964
ENSG00000151923;AF:10:119588248-119593452:119593513:119588248-119596434:119596510:-	0.194345	0.035964
ENSG00000165097;A3:6:18207529-18208129:18207529-18208132:+	0.11428	0.035964
ENSG00000165097;A5:6:18217885-18221909:18217880-18221909:+	-0.101061	0.035964
ENSG00000166710;AF:15:44711509:44711613-44715423:44711927:44712020-44715423:+	-0.159823	0.035964
ENSG00000167118;A3:9:128371415-128377995:128371415-128378036:+	-0.196088	0.035964
ENSG00000177565;AL:3:177019355:177025524-177026373:177025985:177026041-177026373:-	-0.470693	0.035964
ENSG00000177565;AL:3:177023339:177025524-177026373:177025985:177026041-177026373:-	-0.329281	0.035964
ENSG00000177565;AL:3:177025345:177025524-177026373:177025985:177026041-177026373:-	-0.533919	0.035964
ENSG00000181029;A5:19:7681049-7682242:7681026-7682242:+	-0.092063	0.035964
ENSG00000188015;AF:1:153548490-153549028:153549126:153548490-153549181:153549372:-	0.493157	0.035964
ENSG00000198081;AF:18:5294001-5295813:5296040:5294001-5297012:5297053:-	-0.535586	0.035964
ENSG00000273559;RI:17:38810276:38810400-38810468:38810595:-	0.400818	0.035964
ENSG00000197694;AF:9:128552558:128552696-128566738:128552746:128552805-128566738:+	-0.327683	0.0361305
ENSG00000197694;AF:9:128552587:128552696-128566738:128552746:128552805-128566738:+	-0.424663	0.0361305
ENSG00000197694;AF:9:128552590:128552696-128566738:128552746:128552805-128566738:+	-0.328947	0.0361305
ENSG00000122026;AF:13:27251561:27251585-27253765:27251597:27251699-27253765:+	0.233127	0.0362138
ENSG00000138829;SE:5:128527967-128530595:128530693-128536402:-	-0.161695	0.0364635
ENSG00000225163;RI:14:96945049:96945150-96945238:96945394:+	0.202998	0.0364635
ENSG00000006194;AF:16:3263800:3263883-3289393:3283510:3284205-3289393:+	-0.142669	0.03663
ENSG00000173812;RI:17:41689778:41689941-41690088:41690189:+	0.0330022	0.03663
ENSG00000142252;AL:19:45080029-45088509:45088699:45080029-45090107:45091524:+	0.230328	0.0367133
ENSG00000142252;SE:19:45079279-45079907:45080029-45090107:+	-0.185846	0.0367133
ENSG00000198755;RI:6:35468420:35468439-35468799:35468873:+	-0.0478498	0.0368382
ENSG00000198755;RI:6:35468947:35469027-35469381:35469529:+	0.0282187	0.0368382
ENSG00000198755;RI:6:35468947:35469285-35469381:35469529:+	-0.0668964	0.0368382
ENSG00000105258;SE:19:36114412-36114659:36114713-36114798:-	-0.120214	0.036963
ENSG00000108960;SE:17:55403868-55407746:55407820-55411257:-	-0.202084	0.036963
ENSG00000124171;AL:20:50738079-50749659:50753741:50738079-50756685:50756795:+	-0.149661	0.036963
ENSG00000129250;SE:17:4998156-4999013:4999046-4999850:+	0.0925279	0.036963
ENSG00000129484;SE:14:20357149-20357396:20357520-20357638:+	0.119304	0.036963
ENSG00000139921;A5:14:51243976-51245313:51243971-51245313:+	0.130481	0.036963
ENSG00000198951;RI:22:42070282:42070366-42070763:42070830:-	-0.163333	0.036963
ENSG00000065029;AF:6:35259498:35259727-35281056:35259774:35259841-35281056:+	0.268803	0.037296
ENSG00000071626;AF:19:1407677:1407802-1417500:1415740:1415940-1417500:+	-0.24748	0.037296
ENSG00000156467;A3:8:96231515-96231774:96231132-96231774:-	0.0784282	0.037296
ENSG00000095574;AF:10:123007176-123008575:123008687:123007176-123008694:123008812:-	0.203986	0.0374625
ENSG00000166164;A3:16:50316023-50319202:50315958-50319202:-	0.244265	0.0374625
ENSG00000167005;AF:16:56447989-56451087:56451375:56447989-56452150:56452199:-	-0.14314	0.0374625
ENSG00000172354;AF:7:100673749:100673923-100676535:100676138:100676322-100676535:+	0.259078	0.0374625
ENSG00000175061;AL:17:16440253-16441074:16441190:16440253-16441368:16441861:+	0.441972	0.0374625
ENSG00000185359;A5:17:81696003-81696357:81695999-81696357:+	0.27105	0.0374625
ENSG00000188994;AF:6:87155549:87155759-87215903:87213738:87213865-87215903:+	-0.328439	0.0374625
ENSG00000188994;AF:6:87155565:87155759-87215903:87213738:87213865-87215903:+	-0.379657	0.0374625
ENSG00000197694;AF:9:128552746:128552805-128566738:128552969:128553031-128566738:+	0.221381	0.0376053
ENSG00000229807;A5:X:73821029-73826115:73821029-73826738:-	0.109872	0.0376623
ENSG00000229807;AF:X:73833374-73837440:73838873:73833374-73850930:73851091:-	0.155667	0.0376623
ENSG00000229807;SE:X:73829231-73831066:73831206-73833238:-	0.123656	0.0376623
ENSG00000229807;SE:X:73829231-73831066:73831274-73833238:-	0.0691075	0.0376623
ENSG00000073169;A3:22:50206520-50208488:50206520-50208536:+	0.0803902	0.037962
ENSG00000114416;AF:3:180912671:180912736-180933334:180915434:180915528-180933334:+	0.269317	0.037962
ENSG00000130881;AF:19:33177603:33177729-33196730:33194584:33194858-33196730:+	0.120163	0.037962
ENSG00000140553;A3:15:90935982-90936137:90935982-90936285:+	0.149079	0.037962
ENSG00000140553;RI:15:90948142:90948283-90948654:90948794:+	0.148906	0.037962
ENSG00000169228;RI:5:177301925:177301987-177302128:177302496:-	0.166439	0.037962
ENSG00000237036;AF:10:31318540-31319515:31319881:31318540-31320283:31320447:-	0.661204	0.037962
ENSG00000077235;SE:16:27481191-27482511:27482585-27483044:-	0.0828567	0.0380869
ENSG00000144136;AF:2:112647704:112647738-112652702:112651946:112652072-112652702:+	-0.218847	0.0382118
ENSG00000144136;RI:2:112660387:112660572-112661142:112661226:+	0.133279	0.0382118
ENSG00000006327;SE:16:3020491-3021215:3021319-3021555:+	-0.180172	0.0384615
ENSG00000059122;SE:16:2934667-2936332:2936425-2937121:+	-0.500375	0.0384615
ENSG00000074855;A3:19:17329541-17329757:17328983-17329757:-	0.194646	0.0384615
ENSG00000139505;SE:13:25258692-25260574:25260687-25261668:-	0.217931	0.0384615
ENSG00000143368;AF:1:149927294-149927432:149927591:149927294-149927726:149928344:-	0.0775136	0.0384615
ENSG00000150593;SE:10:110890670-110894091:110894198-110894412:+	-0.152462	0.0384615
ENSG00000159840;AF:7:143381575:143381779-143382248:143381907:143382091-143382248:+	-0.306489	0.0384615
ENSG00000160710;AF:1:154602626-154607992:154608186:154602626-154627855:154627980:-	-0.766241	0.0384615
ENSG00000166889;A3:11:59643035-59647754:59642980-59647754:-	-0.094017	0.0384615
ENSG00000176845;AF:17:83079691:83079985-83084938:83080199:83080229-83084938:+	-0.092403	0.0384615
ENSG00000183889;A3:16:16333884-16335861:16333884-16336052:+	0.318389	0.0384615
ENSG00000196711;SE:8:52534600-52538431:52538507-52539831:-	0.309006	0.0384615
ENSG00000165792;RI:14:20993118:20993191-20993969:20994063:+	0.118798	0.038628
ENSG00000165792;RI:14:20994794:20994901-20995165:20995233:+	0.17468	0.038628
ENSG00000229807;MX:X:73837503-73841292:73841321-73850502:73837503-73841382:73841473-73850502:-	0.0967483	0.038628
ENSG00000089351;AF:19:34999387:34999436-35009119:35000287:35000486-35009119:+	-0.411766	0.038961
ENSG00000089351;AF:19:34999387:34999436-35009119:35000456:35000486-35009119:+	-0.157123	0.038961
ENSG00000089351;AF:19:35000287:35000486-35009119:35001140:35001244-35009119:+	0.380486	0.038961
ENSG00000089351;SE:19:35009329-35009423:35009443-35009888:+	0.133171	0.038961
ENSG00000099783;SE:19:8474244-8483158:8483211-8485603:+	-0.0962	0.038961
ENSG00000105655;RI:19:18437599:18437760-18437860:18437988:-	0.122398	0.038961
ENSG00000123374;RI:12:55966831:55967124-55967857:55967934:+	0.434716	0.038961
ENSG00000133657;SE:3:194419967-194424402:194424432-194425342:-	0.202745	0.038961
ENSG00000134186;RI:1:108696277:108696337-108696740:108697504:+	-0.189071	0.038961
ENSG00000137154;A5:9:19379618-19380088:19379618-19380190:-	-0.0182817	0.038961
ENSG00000143543;A3:1:153977013-153977170:153976922-153977170:-	-0.0820095	0.038961
ENSG00000154545;A5:X:52191873-52192057:52191861-52192057:+	0.268728	0.038961
ENSG00000154545;RI:X:52188206:52188285-52188674:52188765:+	0.25751	0.038961
ENSG00000156052;AF:9:77922345-78030515:78030604:77922345-78031100:78031458:-	0.161046	0.038961
ENSG00000162613;SE:1:77968203-77969022:77969084-77969925:-	0.0902521	0.038961
ENSG00000166823;A5:15:89750227-89750509:89750227-89751024:-	-0.238791	0.038961
ENSG00000166902;AF:11:59809920-59810240:59810300:59809920-59810604:59810872:-	0.156481	0.038961
ENSG00000169155;SE:9:126805132-126808793:126808915-126832487:+	-0.0852128	0.038961
ENSG00000183054;AF:2:110569724-110576432:110576823:110569724-110576953:110577101:-	0.385965	0.038961
ENSG00000196843;RI:2:96549753:96549805-96550188:96550285:+	0.177257	0.038961
ENSG00000163956;A3:4:3520229-3524907:3520193-3524907:-	0.0627228	0.0393357
ENSG00000163956;AF:4:3525051-3531983:3532149:3525051-3532209:3532420:-	-0.115035	0.0393357
ENSG00000163956;AF:4:3525051-3531983:3532149:3525051-3532209:3532422:-	-0.109415	0.0393357
ENSG00000163956;SE:4:3516198-3516387:3516718-3518034:-	0.0896634	0.0393357
ENSG00000134086;SE:3:10142187-10146514:10146636-10149787:+	-0.07129	0.0394605
ENSG00000174748;A5:3:23917239-23917850:23917173-23917850:+	-0.0645817	0.0395604
ENSG00000103502;A5:16:29861259-29862586:29861259-29862815:-	0.276508	0.03996
ENSG00000109971;AF:11:123061329-123061452:123061483:123061329-123062064:123062335:-	0.280927	0.03996
ENSG00000113732;SE:5:172983964-172994775:172994822-173020238:+	-0.133124	0.03996
ENSG00000133315;A3:11:63999036-63999331:63999000-63999331:-	-0.18145	0.03996
ENSG00000163950;SE:4:1700070-1703596:1703700-1711874:-	-0.111683	0.03996
ENSG00000164109;SE:4:120060977-120065672:120065818-120066662:-	-0.103644	0.03996
ENSG00000198242;AF:17:28719393:28720030-28720707:28720079:28720213-28720707:+	-0.133774	0.03996
ENSG00000213066;SE:6:167026615-167027867:167027993-167032603:+	0.168955	0.03996
ENSG00000213923;AF:22:38314169-38316665:38316973:38314169-38317986:38318084:-	0.27545	0.03996
ENSG00000213923;AF:22:38314169-38317160:38317411:38314169-38317986:38318084:-	0.192577	0.03996
ENSG00000213923;AL:22:38290691:38291938-38293255:38292314:38292611-38293255:-	-0.231588	0.03996
ENSG00000265808;AL:1:120150898:120157192-120160384:120157291:120159402-120160384:-	-0.100635	0.03996
ENSG00000116209;SE:1:54045786-54047267:54047372-54053356:-	-0.146235	0.0402098
ENSG00000116209;SE:1:54047372-54048650:54048682-54053000:-	0.114703	0.0402098
ENSG00000177410;AL:20:49279208-49280485:49281181:49279208-49289045:49289260:+	0.213949	0.0404595
ENSG00000187244;RI:19:44819582:44819726-44820705:44820822:+	0.144612	0.0404595
ENSG00000206503;RI:6:29944500:29944616-29945059:29945091:+	0.176748	0.0404595
ENSG00000065029;AF:6:35258982:35259386-35281056:35259672:35259841-35281056:+	0.207793	0.0406866
ENSG00000065029;SE:6:35293044-35293751:35293915-35294456:+	0.14969	0.0406866
ENSG00000182199;AF:12:57229684:57229811-57230803:57230086:57230244-57230803:+	0.137338	0.0406866
ENSG00000089737;A3:14:94079747-94081119:94079621-94081119:-	0.111014	0.040959
ENSG00000089737;AF:14:94051462-94051748:94051824:94051462-94052998:94053378:-	-0.146317	0.040959
ENSG00000089737;SE:14:94062621-94079025:94079621-94081119:-	-0.34528	0.040959
ENSG00000095564;A5:10:91959282-91959785:91959154-91959785:+	0.0657882	0.040959
ENSG00000099381;AF:16:30957294:30957964-30958717:30958296:30958384-30958717:+	-0.0882978	0.040959
ENSG00000138095;SE:2:43889876-43890223:43890362-43894545:-	0.100309	0.040959
ENSG00000166200;A3:15:49137458-49139528:49137437-49139528:-	0.0818739	0.040959
ENSG00000182934;SE:11:126267712-126268003:126268086-126268688:-	-0.0683309	0.040959
ENSG00000188994;SE:6:87213865-87214998:87215142-87215903:+	-0.421752	0.040959
ENSG00000215717;SE:1:109090882-109091660:109091748-109092890:+	0.0711238	0.040959
ENSG00000089280;A3:16:31182664-31183858:31182664-31183861:+	0.0701184	0.0412088
ENSG00000144283;AF:2:158457133:158457218-158533180:158457455:158458307-158533180:+	-0.482697	0.0412088
ENSG00000206573;AF:3:9391826-9397424:9397496:9391826-9398522:9398579:-	0.755257	0.0412587
ENSG00000124193;SE:20:43458509-43459153:43459420-43459771:+	0.0593769	0.0414585
ENSG00000153714;AL:9:12776027-12777200:12777578:12776027-12821386:12822131:+	0.179434	0.0414585
ENSG00000266941;A3:19:5900009-5901271:5900009-5901277:+	-0.351832	0.0414585
ENSG00000267106;SE:19:9621645-9626784:9626860-9632228:+	0.418482	0.0414585
ENSG00000162413;AF:1:6599452-6599750:6599816:6599452-6614450:6614560:-	-0.432029	0.0416013
ENSG00000229807;AF:X:73831274-73831370:73831397:73831274-73832878:73833046:-	0.0823797	0.041847
ENSG00000229807;AF:X:73831274-73831370:73831397:73831274-73833238:73833761:-	0.0916264	0.041847
ENSG00000229807;AF:X:73833374-73837440:73841474:73833374-73850930:73851091:-	0.0572712	0.041847
ENSG00000111605;SE:12:69251338-69252086:69252216-69253051:+	0.120978	0.041958
ENSG00000111669;AF:12:6867420:6867681-6868864:6868100:6868255-6868864:+	-0.332256	0.041958
ENSG00000111669;AF:12:6867420:6867681-6868864:6868114:6868509-6868864:+	-0.28639	0.041958
ENSG00000112081;AF:6:36594391:36594481-36596761:36594592:36594755-36596761:+	0.0896281	0.041958
ENSG00000125835;A3:20:2461939-2462636:2461793-2462636:-	-0.0531565	0.041958
ENSG00000136108;SE:13:52456607-52460899:52460974-52461058:+	-0.0916351	0.041958
ENSG00000141646;AF:18:51030597:51030623-51048686:51047047:51047295-51048686:+	0.324067	0.041958
ENSG00000141646;AL:18:51076776-51077252:51077291:51076776-51078256:51085039:+	0.507235	0.041958
ENSG00000141646;SE:18:51030623-51046920:51047295-51048686:+	-0.208597	0.041958
ENSG00000141905;AF:19:3359647:3359685-3381712:3366549:3366666-3381712:+	-0.533434	0.041958
ENSG00000141905;AF:19:3359647:3359685-3381712:3366586:3366666-3381712:+	-0.408574	0.041958
ENSG00000141905;AL:19:3456635-3457883:3457989:3456635-3462752:3462900:+	0.325787	0.041958
ENSG00000141905;AL:19:3456635-3457883:3457989:3456635-3462752:3463142:+	0.391211	0.041958
ENSG00000141905;SE:19:3452666-3453763:3453916-3456550:+	0.177847	0.041958
ENSG00000141905;SE:19:3452666-3456550:3456635-3462752:+	-0.212092	0.041958
ENSG00000145147;AF:4:20253260:20253994-20256672:20254920:20255075-20256672:+	-0.112851	0.041958
ENSG00000145147;AF:4:20253564:20253994-20256672:20254920:20255075-20256672:+	-0.146063	0.041958
ENSG00000145147;SE:4:20524177-20525149:20525172-20528949:+	-0.156702	0.041958
ENSG00000149273;AF:11:75399519:75399577-75400694:75399699:75399866-75400694:+	-0.13021	0.041958
ENSG00000153443;SE:16:4609983-4610493:4610555-4614678:-	-0.153912	0.041958
ENSG00000154734;AF:21:26842685-26842990:26843018:26842685-26843466:26843540:-	0.163081	0.041958
ENSG00000154734;AF:21:26842685-26843466:26843540:26842685-26843742:26843777:-	-0.0980116	0.041958
ENSG00000154832;SE:18:50285247-50285325:50285351-50285749:-	0.128052	0.041958
ENSG00000163257;AL:4:17804312:17804756-17810447:17809425:17809692-17810447:-	-0.0719945	0.041958
ENSG00000197982;A5:1:37808439-37808531:37808306-37808531:+	0.100571	0.041958
ENSG00000198517;AF:7:1530714:1530898-1539149:1538708:1538826-1539149:+	-0.128286	0.041958
ENSG00000264538;SE:17:30732123-30732486:30732608-30734897:+	0.235905	0.041958
ENSG00000076382;SE:17:28580120-28582727:28582819-28583511:-	0.160275	0.0422078
ENSG00000076382;SE:17:28585411-28585534:28585653-28585864:-	-0.178036	0.0422078
ENSG00000105245;AF:19:40686995-40689563:40689592:40686995-40690460:40690608:-	0.366715	0.0422078
ENSG00000105245;AF:19:40686995-40690040:40690164:40686995-40690460:40690608:-	0.285044	0.0422078
ENSG00000064995;SE:6:34878720-34879626:34879736-34879967:-	0.102162	0.0424575
ENSG00000131876;AF:15:101287010-101287656:101288448:101287010-101295097:101295255:-	0.268644	0.0424575
ENSG00000143033;SE:1:93120672-93127232:93127299-93133703:+	-0.45674	0.0424575
ENSG00000228696;AL:17:46334680:46334837-46352820:46339397:46339774-46352820:-	0.310721	0.0424575
ENSG00000275052;AF:2:55615506-55616518:55616617:55615506-55617144:55617588:-	0.208272	0.0424575
ENSG00000275052;AF:2:55615506-55616518:55616617:55615506-55617144:55617608:-	0.150298	0.0424575
ENSG00000275052;AF:2:55615506-55616518:55616617:55615506-55617144:55617614:-	0.170339	0.0424575
ENSG00000120963;AF:8:101201743-101204650:101204701:101201743-101205435:101205474:-	-0.414745	0.042624
ENSG00000164104;AF:4:173333669-173334044:173334249:173333669-173334272:173335125:-	0.0533402	0.042624
ENSG00000141480;A3:17:4716033-4716147:4716033-4716412:+	0.299334	0.0427073
ENSG00000141480;AF:17:4710630:4710744-4715973:4714551:4715043-4715973:+	-0.194222	0.0427073
ENSG00000146278;AF:6:89080751:89080973-89083753:89081836:89082735-89083753:+	-0.149585	0.0427073
ENSG00000146278;AF:6:89080778:89081434-89083753:89081836:89082735-89083753:+	-0.0641027	0.0427073
ENSG00000205476;AF:14:99536088-99580021:99580126:99536088-99603167:99604026:-	-0.3739	0.0427073
ENSG00000107862;SE:10:102359435-102360184:102360395-102361022:+	-0.0962314	0.042957
ENSG00000115368;SE:2:189448508-189448801:189448834-189450903:+	0.123985	0.042957
ENSG00000138668;AF:4:82359639-82373446:82373983:82359639-82374298:82374503:-	-0.0888691	0.0431568
ENSG00000119335;AF:9:128689987:128690026-128691170:128690250:128690727-128691170:+	-0.195341	0.04329
ENSG00000165689;AF:9:136407938-136409874:136410268:136407938-136410328:136410600:-	0.158363	0.04329
ENSG00000170889;A5:19:54200961-54201160:54200893-54201160:+	0.082981	0.04329
ENSG00000071626;AF:19:1407613:1407802-1417500:1409824:1410079-1417500:+	-0.125015	0.0433852
ENSG00000071626;AF:19:1407613:1407802-1417500:1415740:1415940-1417500:+	-0.0914429	0.0433852
ENSG00000071626;AF:19:1407677:1407802-1417500:1409824:1410079-1417500:+	-0.173748	0.0433852
ENSG00000071626;SE:19:1422396-1425878:1425960-1428842:+	-0.0726622	0.0433852
ENSG00000105258;A5:19:36114066-36114151:36114066-36114177:-	0.0762618	0.0434565
ENSG00000116489;SE:1:112619883-112646755:112646794-112647210:+	0.066466	0.0434565
ENSG00000122406;SE:1:92832117-92833389:92833458-92833545:+	-0.0327833	0.0434565
ENSG00000131650;A3:16:2967445-2967526:2967445-2967810:+	0.579678	0.0434565
ENSG00000135069;SE:9:78317804-78328051:78328188-78328981:+	-0.0425073	0.0434565
ENSG00000141560;A5:17:82720965-82722804:82720841-82722804:+	-0.290153	0.0434565
ENSG00000141560;SE:17:82716896-82718444:82718571-82718906:+	0.124032	0.0434565
ENSG00000141560;SE:17:82720363-82720761:82720841-82722804:+	0.110195	0.0434565
ENSG00000164967;A5:9:34611332-34611860:34611332-34612064:-	0.0848384	0.0434565
ENSG00000168385;SE:2:241315982-241316422:241316575-241317499:+	0.32633	0.0434565
ENSG00000187555;AF:16:8930397-8956308:8956380:8930397-8962476:8962612:-	-0.845278	0.0434565
ENSG00000248919;SE:7:99435268-99441390:99441487-99460086:-	0.251137	0.0434565
ENSG00000277258;AF:17:38740442-38746468:38746628:38740442-38747879:38748184:-	-0.0866794	0.0434565
ENSG00000173812;AF:17:41688901:41689069-41690088:41689903:41689941-41690088:+	-0.0521753	0.0437063
ENSG00000138668;AF:4:82371584-82373119:82373150:82371584-82373446:82373956:-	0.096176	0.0438312
ENSG00000138668;AL:4:82354847:82355401-82356796:82356554:82356683-82356796:-	-0.089523	0.0438312
ENSG00000138668;SE:4:82355401-82356537:82356683-82356796:-	0.0475007	0.0438312
ENSG00000198901;RI:15:90981499:90981669-90981748:90981981:-	0.0703484	0.0438652
ENSG00000106609;SE:7:66948694-66950952:66951135-66953226:+	-0.19914	0.043956
ENSG00000118046;A3:19:1223172-1223638:1223172-1226454:+	0.0813914	0.043956
ENSG00000118046;RI:19:1221213:1221340-1221949:1222006:+	0.114204	0.043956
ENSG00000122643;AF:7:33026915-33035934:33035983:33026915-33062568:33062776:-	0.441138	0.043956
ENSG00000122643;AF:7:33026915-33035934:33035983:33026915-33062568:33062797:-	0.388683	0.043956
ENSG00000123485;SE:2:233842205-233844205:233844283-233845728:-	-0.175902	0.043956
ENSG00000125835;SE:20:2465819-2467192:2467315-2467607:-	0.0283645	0.043956
ENSG00000130402;AF:19:38647738:38647907-38714469:38710833:38711361-38714469:+	-0.178	0.043956
ENSG00000144224;AF:2:135741619:135742011-135748267:135742523:135742753-135748267:+	-0.208513	0.043956
ENSG00000160710;AF:1:154602626-154607992:154608186:154602626-154627855:154627968:-	-0.200972	0.043956
ENSG00000163001;A3:2:55537585-55543938:55537585-55544025:+	0.143957	0.043956
ENSG00000167106;AF:9:127953925-127963722:127963745:127953925-127979992:127980513:-	0.259384	0.043956
ENSG00000167106;SE:9:127953604-127953805:127953925-127979992:-	-0.246268	0.043956
ENSG00000184178;SE:4:52885866-52907457:52907591-52920725:-	-0.292404	0.043956
ENSG00000232527;AL:1:144227030:144227379-144245686:144245238:144245315-144245686:-	-0.166807	0.043956
ENSG00000259511;AF:15:84172493:84172585-84174008:84172973:84173074-84174008:+	0.472245	0.043956
ENSG00000115307;A3:2:74527121-74527248:74527059-74527248:-	0.0887242	0.0441225
ENSG00000115307;RI:2:74528751:74528935-74529132:74529282:-	0.158949	0.0441225
ENSG00000115307;RI:2:74529132:74529282-74529362:74529499:-	0.10833	0.0441225
ENSG00000161677;A5:19:50510445-50511075:50510445-50511117:-	0.354758	0.0442058
ENSG00000161677;SE:19:50506572-50507574:50507699-50510286:-	0.119484	0.0442058
ENSG00000188612;AF:17:75181188-75182382:75182563:75181188-75182814:75182956:-	0.0508779	0.0442058
ENSG00000188612;AF:17:75181188-75182382:75182563:75181188-75182814:75182983:-	0.0563415	0.0442058
ENSG00000206573;AF:3:9391826-9396560:9396624:9391826-9397002:9397032:-	0.267292	0.0442058
ENSG00000176454;AF:15:34365701-34366914:34366981:34365701-34366987:34367176:-	-0.228798	0.044289
ENSG00000176454;SE:15:34360209-34361400:34361532-34362196:-	0.123498	0.044289
ENSG00000105640;AF:19:17859876:17859974-17861293:17860125:17860314-17861293:+	-0.0103257	0.0443307
ENSG00000104331;SE:8:56966352-56967110:56967218-56978050:-	0.0912131	0.0444555
ENSG00000171858;RI:20:62388309:62388364-62388457:62388519:+	-0.00788427	0.0444555
ENSG00000227128;AF:10:101232252:101232434-101237939:101236068:101237710-101237939:+	-0.185896	0.0444555
ENSG00000197694;AF:9:128552587:128552696-128566738:128553322:128553382-128566738:+	0.526342	0.044733
ENSG00000197694;AF:9:128552746:128552805-128566738:128553147:128553311-128566738:+	0.302933	0.044733
ENSG00000004478;AF:12:2794953:2795244-2797138:2795657:2796368-2797138:+	-0.113549	0.044955
ENSG00000004478;AF:12:2794953:2795244-2797138:2796681:2796964-2797138:+	-0.0965132	0.044955
ENSG00000006451;SE:7:39696859-39697408:39697510-39706123:+	0.124041	0.044955
ENSG00000012983;A5:14:50532158-50532400:50532158-50532448:-	-0.112228	0.044955
ENSG00000050393;SE:6:13802346-13803730:13804315-13806925:-	0.167231	0.044955
ENSG00000095139;SE:11:118572550-118581246:118581509-118583179:+	-0.0793853	0.044955
ENSG00000100227;SE:22:42599793-42601970:42602056-42602770:-	-0.135878	0.044955
ENSG00000109971;AF:11:123061329-123062347:123062669:123061329-123062750:123063230:-	-0.333957	0.044955
ENSG00000110958;AF:12:56673065-56687250:56687997:56673065-56687998:56688284:-	0.0866668	0.044955
ENSG00000110958;AF:12:56673065-56687250:56687997:56673065-56687998:56688287:-	0.0705663	0.044955
ENSG00000110958;AF:12:56673065-56687250:56687997:56673065-56687998:56688300:-	0.0818206	0.044955
ENSG00000110958;SE:12:56664800-56665632:56666266-56670275:-	0.0866668	0.044955
ENSG00000126934;AF:19:4097343-4099201:4100679:4097343-4101019:4101047:-	0.313018	0.044955
ENSG00000126934;SE:19:4095449-4097279:4097343-4101019:-	-0.294478	0.044955
ENSG00000129493;AF:14:31403049-31420152:31420295:31403049-31420472:31420582:-	0.371098	0.044955
ENSG00000130675;AF:7:157006639-157008998:157009435:157006639-157009660:157010651:-	0.220665	0.044955
ENSG00000130724;AF:19:58554236-58554865:58554973:58554236-58554988:58555090:-	-0.320704	0.044955
ENSG00000130724;AF:19:58554236-58554865:58554973:58554236-58554988:58555124:-	-0.169502	0.044955
ENSG00000134684;SE:1:32791254-32797592:32797638-32797763:-	0.0624525	0.044955
ENSG00000136108;AF:13:52455439:52455626-52456523:52455972:52456179-52456523:+	-0.0951162	0.044955
ENSG00000141279;SE:17:47585745-47586148:47586244-47586365:+	0.597206	0.044955
ENSG00000143889;AF:2:38591648-38599898:38600026:38591648-38602438:38602857:-	0.216966	0.044955
ENSG00000143889;AF:2:38591648-38599898:38600026:38591648-38602438:38602966:-	0.396238	0.044955
ENSG00000143889;AF:2:38591648-38599898:38600026:38591648-38602438:38603036:-	0.232877	0.044955
ENSG00000147889;AF:9:21971208-21971329:21971400:21971208-21974678:21975098:-	0.252291	0.044955
ENSG00000148634;AF:10:68073686-68074650:68074857:68073686-68075144:68075348:-	0.278768	0.044955
ENSG00000149273;AF:11:75399515:75399577-75400694:75399699:75399866-75400694:+	-0.203895	0.044955
ENSG00000149273;AF:11:75399519:75399577-75400694:75399670:75399840-75400694:+	-0.0824266	0.044955
ENSG00000149273;AF:11:75399519:75399577-75400694:75400404:75400585-75400694:+	-0.0961888	0.044955
ENSG00000149273;AF:11:75399531:75399577-75400694:75399699:75399866-75400694:+	-0.0771426	0.044955
ENSG00000149273;AF:11:75399557:75399577-75400694:75399670:75399840-75400694:+	-0.257165	0.044955
ENSG00000149273;AL:11:75404868-75405614:75405680:75404868-75421727:75422280:+	0.0817823	0.044955
ENSG00000149273;SE:11:75400824-75401640:75402446-75404020:+	-0.1831	0.044955
ENSG00000149273;SE:11:75402446-75404054:75404207-75404672:+	-0.218756	0.044955
ENSG00000149925;AF:16:30064274:30064505-30067234:30065673:30065927-30067234:+	-0.196919	0.044955
ENSG00000151502;SE:11:134225345-134234897:134235053-134239991:+	-0.131468	0.044955
ENSG00000162065;AF:16:2475051:2475170-2496034:2493597:2493706-2496034:+	-0.719067	0.044955
ENSG00000163597;SE:17:76557857-76558374:76558600-76558945:+	0.205965	0.044955
ENSG00000164442;AF:6:139373952-139374132:139374213:139373952-139374413:139374605:-	0.153553	0.044955
ENSG00000165689;A5:9:136405978-136406946:136405978-136407145:-	0.109386	0.044955
ENSG00000165689;SE:9:136407938-136410090:136410239-136410328:-	-0.134829	0.044955
ENSG00000166734;SE:15:44328787-44331988:44332078-44337763:+	-0.233736	0.044955
ENSG00000169609;AL:15:82989106:82989157-83010237:83008405:83008675-83010237:-	0.48084	0.044955
ENSG00000172795;AL:5:112976986-112983974:112984651:112976986-112985835:112986010:+	-0.216811	0.044955
ENSG00000175970;SE:12:120710718-120711590:120711745-120713274:+	0.0771872	0.044955
ENSG00000176142;AF:3:119462148-119463336:119463581:119462148-119468735:119468830:-	0.331007	0.044955
ENSG00000176142;AF:3:119462148-119463336:119463616:119462148-119468735:119468830:-	0.296851	0.044955
ENSG00000176142;AL:3:119437934:119438103-119458018:119452447:119452530-119458018:-	0.331007	0.044955
ENSG00000213638;AF:19:1905378:1905439-1911890:1908019:1908635-1911890:+	-0.0941025	0.044955
ENSG00000213780;RI:6:30911684:30911767-30912014:30912146:+	0.171904	0.044955
ENSG00000241360;AF:22:37658727:37659356-37665555:37664911:37665103-37665555:+	-0.0447072	0.044955
ENSG00000069849;AF:3:141876124:141876394-141903620:141876855:141876910-141903620:+	-0.184764	0.0454545
ENSG00000104679;AL:8:23294864-23295459:23295630:23294864-23295967:23296279:+	0.188652	0.0454545
ENSG00000108107;AL:19:55388048-55388243:55388343:55388048-55391554:55391803:+	0.0496153	0.0454545
ENSG00000108107;AL:19:55388048-55391554:55391803:55388048-55402943:55403250:+	-0.0632391	0.0454545
ENSG00000113141;AF:5:140647058:140647309-140648471:140647842:140647924-140648471:+	0.39942	0.0454545
ENSG00000143842;A3:1:204117707-204121871:204117707-204121900:+	0.210013	0.0454545
ENSG00000167797;A5:11:67507689-67507860:67507689-67508001:-	0.0643084	0.0454545
ENSG00000176101;A5:9:137189265-137189807:137189151-137189807:+	0.0450433	0.0454545
ENSG00000230124;SE:1:180314722-180326411:180326562-180397516:-	0.0868064	0.0454545
ENSG00000067064;A5:10:1044171-1048264:1044171-1048864:-	0.0616333	0.0455544
ENSG00000067955;AF:16:67029116:67029149-67029727:67029179:67029485-67029727:+	0.197486	0.045954
ENSG00000116251;AF:1:6197756-6199562:6199612:6197756-6200489:6200842:-	-0.0692309	0.045954
ENSG00000125875;RI:20:441588:441689-441857:442043:-	0.112285	0.045954
ENSG00000136146;SE:13:48090418-48093548:48093687-48094954:-	0.137949	0.045954
ENSG00000163319;SE:4:83456958-83458346:83458429-83459740:+	-0.153265	0.045954
ENSG00000168116;A5:6:57046921-57047313:57046776-57047313:+	0.196019	0.045954
ENSG00000169228;SE:5:177302644-177302752:177302830-177303009:-	-0.0817216	0.045954
ENSG00000184163;RI:1:1243954:1244105-1244191:1244275:-	0.138101	0.045954
ENSG00000217801;A3:1:1064589-1065830:1064589-1065949:+	0.183967	0.045954
ENSG00000226696;A5:19:54448215-54448562:54448215-54448633:-	-0.200717	0.045954
ENSG00000006194;SE:16:3284205-3288454:3288570-3289393:+	-0.142595	0.0462038
ENSG00000170638;RI:22:50197823:50197995-50198075:50198186:+	0.0671759	0.0462038
ENSG00000185947;AF:16:31873758:31873969-31884498:31874066:31874264-31884498:+	-0.220311	0.0462038
ENSG00000185947;AF:16:31873807:31873969-31884498:31874066:31874264-31884498:+	-0.533174	0.0462038
ENSG00000206573;AF:3:9391826-9397002:9397032:9391826-9397424:9397496:-	-0.3051	0.0463108
ENSG00000063244;A5:19:55669181-55669444:55669169-55669444:+	-0.0549375	0.0464535
ENSG00000063244;SE:19:55655153-55658862:55658981-55659210:+	0.038972	0.0464535
ENSG00000107201;SE:9:32491420-32492391:32492538-32493761:-	-0.0842759	0.0464535
ENSG00000162402;AL:1:55066359:55069107-55071814:55071273:55071490-55071814:-	-0.151639	0.0464535
ENSG00000198081;SE:18:5293327-5293972:5294001-5295813:-	-0.345263	0.0464535
ENSG00000203706;A5:1:210231771-210233635:210231771-210233951:-	0.150672	0.0464535
ENSG00000203706;AF:1:210231771-210232698:210232972:210231771-210233951:210234047:-	0.215506	0.0464535
ENSG00000140553;RI:15:90949654:90949720-90950154:90950267:+	0.118434	0.04662
ENSG00000198242;AF:17:28719393:28720030-28720707:28720244:28720430-28720707:+	-0.0842244	0.04662
ENSG00000198242;AF:17:28719991:28720030-28720707:28720079:28720213-28720707:+	-0.133456	0.04662
ENSG00000143198;AF:1:165631240:165631293-165632231:165632063:165632142-165632231:+	-0.151176	0.0467033
ENSG00000143198;SE:1:165631293-165632231:165632274-165649841:+	-0.13749	0.0467033
ENSG00000172977;AF:11:65712378:65712445-65712766:65712500:65712597-65712766:+	0.775858	0.0467033
ENSG00000172977;AF:11:65712424:65712445-65712766:65712500:65712597-65712766:+	0.584475	0.0467033
ENSG00000107829;A5:10:101676436-101694381:101676436-101695240:-	0.149844	0.046953
ENSG00000120137;SE:5:168561516-168563889:168564065-168566013:-	-0.096552	0.046953
ENSG00000122026;SE:13:27253843-27254220:27254281-27255242:+	-0.0347149	0.046953
ENSG00000162944;SE:2:197572280-197587992:197588021-197595991:-	0.437516	0.046953
ENSG00000163815;AF:3:45001548:45001608-45030827:45030130:45030237-45030827:+	-0.467534	0.046953
ENSG00000163815;AF:3:45026183:45026471-45030827:45030130:45030237-45030827:+	-0.425222	0.046953
ENSG00000166192;AF:15:72116851:72117166-72139312:72118325:72118464-72139312:+	0.370504	0.046953
ENSG00000221909;AF:7:99548506-99551854:99552134:99548506-99558300:99558536:-	-0.247311	0.046953
ENSG00000011426;SE:7:36415884-36417080:36417190-36419244:+	-0.115296	0.0470779
ENSG00000011485;RI:19:46387366:46387453-46388408:46388448:+	0.0769195	0.0472028
ENSG00000113739;AF:5:173326010-173326589:173326797:173326010-173328043:173328053:-	0.200355	0.0472028
ENSG00000113739;AF:5:173326010-173326589:173326797:173326010-173328043:173329503:-	0.0956782	0.0472028
ENSG00000123933;SE:4:2258011-2258885:2259057-2261725:-	0.0807486	0.0472028
ENSG00000149273;AF:11:75399557:75399577-75400694:75400404:75400585-75400694:+	-0.15575	0.0472028
ENSG00000149273;AF:11:75399699:75399866-75400694:75400404:75400585-75400694:+	0.140656	0.0472028
ENSG00000160072;RI:1:1485782:1485838-1486110:1486235:+	0.103934	0.0472028
ENSG00000160072;SE:1:1486668-1487863:1487914-1489204:+	-0.103934	0.0472028
ENSG00000166471;RI:11:9280654:9281041-9283371:9283593:-	-0.178227	0.0472028
ENSG00000166471;SE:11:9283593-9286455:9286593-9287702:-	-0.0879175	0.0472028
ENSG00000188994;AF:6:87155581:87155759-87215903:87213738:87213865-87215903:+	-0.34634	0.0472028
ENSG00000233024;SE:16:18368386-18372723:18372854-18374832:-	0.110497	0.0472028
ENSG00000063180;SE:19:48638144-48638240:48638293-48638888:-	0.0686011	0.0474525
ENSG00000128591;SE:7:128849578-128849976:128850074-128850384:+	-0.0714843	0.0474525
ENSG00000139637;AF:12:53303168:53303193-53306680:53306086:53306320-53306680:+	-0.281971	0.0474525
ENSG00000171202;SE:11:85648089-85650249:85650341-85654063:+	-0.190599	0.0474525
ENSG00000175063;SE:20:45813464-45814384:45814470-45815390:+	-0.477104	0.0474525
ENSG00000277586;RI:8:24954181:24954220-24954222:24954305:-	-0.162637	0.0474525
ENSG00000054967;RI:11:73394477:73394734-73395087:73395285:+	0.157103	0.047952
ENSG00000084764;A5:2:27024297-27025583:27024252-27025583:+	0.19553	0.047952
ENSG00000084764;AF:2:26970658:26970802-27022212:27002856:27003079-27022212:+	-0.466506	0.047952
ENSG00000105329;SE:19:41332281-41341883:41342030-41342170:-	-0.093209	0.047952
ENSG00000106144;AL:7:143292698-143293147:143293226:143292698-143294230:143294481:+	-0.467695	0.047952
ENSG00000109971;AF:11:123061329-123062064:123062136:123061329-123062750:123063230:-	-0.317428	0.047952
ENSG00000120963;A5:8:101201743-101202333:101201743-101204650:-	0.395751	0.047952
ENSG00000123485;AL:2:233841893:233842205-233845728:233844225:233844283-233845728:-	0.16326	0.047952
ENSG00000124380;AL:2:69897456-69903181:69903407:69897456-69904254:69905218:+	0.174428	0.047952
ENSG00000125844;SE:20:17643127-17658596:17660528-17679999:-	-0.290035	0.047952
ENSG00000127418;A3:4:1010169-1010924:1010169-1010927:+	-0.340807	0.047952
ENSG00000140553;A3:15:90940473-90942437:90940473-90942912:+	0.200795	0.047952
ENSG00000141232;A3:17:50864163-50866058:50863960-50866058:-	-0.0717906	0.047952
ENSG00000143013;SE:1:87329244-87331227:87331309-87332013:+	0.178741	0.047952
ENSG00000157399;AL:X:2949623:2949727-2953143:2952831:2952992-2953143:-	-0.38828	0.047952
ENSG00000160200;AF:21:43073341-43075770:43075945:43073341-43076225:43076362:-	-0.197437	0.047952
ENSG00000162222;AF:11:62728069:62728227-62728823:62728642:62728736-62728823:+	-0.152663	0.047952
ENSG00000162433;AF:1:65147670:65147763-65190710:65148203:65148552-65190710:+	0.229558	0.047952
ENSG00000165280;RI:9:35060313:35060525-35060801:35060923:-	0.0902982	0.047952
ENSG00000166483;AF:11:9573681:9574509-9575888:9574687:9575375-9575888:+	-0.0934663	0.047952
ENSG00000168393;SE:2:241678649-241680229:241680319-241685769:-	-0.165434	0.047952
ENSG00000176444;AF:1:155270977-155273201:155273329:155270977-155278375:155278491:-	-0.322976	0.047952
ENSG00000176444;SE:1:155268359-155268708:155268792-155269488:-	0.180943	0.047952
ENSG00000176444;SE:1:155268359-155268708:155268795-155269488:-	0.144984	0.047952
ENSG00000178028;A5:1:44220443-44220559:44220309-44220559:+	0.202212	0.047952
ENSG00000181938;AL:16:58392787-58393554:58393673:58392787-58404499:58406036:+	0.486137	0.047952
ENSG00000182199;SE:12:57232292-57232453:57232575-57232704:+	0.156776	0.047952
ENSG00000198911;SE:22:41903155-41904535:41904732-41904863:+	0.0635323	0.047952
ENSG00000220205;AF:17:8162369-8162878:8162948:8162369-8163467:8163546:-	0.135513	0.047952
ENSG00000220205;AF:17:8162369-8162878:8162975:8162369-8163467:8163546:-	-0.0904582	0.047952
ENSG00000056097;SE:5:32379210-32380075:32380172-32385508:-	-0.0768269	0.0484515
ENSG00000103035;A3:16:74304394-74305289:74304394-74305446:+	0.0422152	0.0484515
ENSG00000103035;SE:16:74296988-74299576:74299745-74300115:+	0.0655657	0.0484515
ENSG00000160072;SE:1:1489274-1489692:1489811-1490257:+	0.0926394	0.0484515
ENSG00000117758;SE:1:27810289-27811992:27812060-27812163:+	0.0581846	0.048951
ENSG00000172466;AF:18:35340733-35343744:35343932:35340733-35344360:35344456:-	0.176793	0.048951
ENSG00000172466;AF:18:35340733-35343744:35343932:35340733-35344370:35344456:-	0.101223	0.048951
ENSG00000105290;AF:19:35869473:35869810-35870896:35870184:35870250-35870896:+	-0.365411	0.0494505
ENSG00000105290;AF:19:35873646:35873713-35874741:35874508:35874662-35874741:+	-0.191984	0.0494505
ENSG00000105290;SE:19:35877825-35878085:35878108-35878584:+	-0.180106	0.0494505
ENSG00000112110;AF:6:159789812:159789888-159790940:159790466:159790639-159790940:+	0.0759412	0.0494505
ENSG00000114978;A3:2:74172752-74178661:74172749-74178661:-	-0.115589	0.0494505
ENSG00000130829;AF:X:153642534:153642611-153647919:153647196:153647425-153647919:+	-0.092393	0.0494505
ENSG00000130829;SE:X:153642611-153647452:153647666-153647919:+	0.139045	0.0494505
ENSG00000147050;MX:X:45059466-45060022:45060156-45061324:45059466-45060609:45060764-45061324:+	-0.213315	0.0494505
ENSG00000147050;SE:X:45059466-45060022:45060156-45061324:+	-0.209687	0.0494505
ENSG00000147050;SE:X:45090864-45106542:45106649-45107410:+	0.185044	0.0494505
ENSG00000170906;A3:19:54106446-54106764:54106446-54106811:+	0.236836	0.0494505
ENSG00000184752;SE:12:94971620-94994170:94994257-95002739:-	-0.0884481	0.0494505
ENSG00000247556;AL:15:41286100-41287983:41289155:41286100-41298041:41298781:+	0.332151	0.0494505
ENSG00000247556;AL:15:41286100-41287983:41289155:41286100-41298041:41306534:+	0.184517	0.0494505
ENSG00000247556;AL:15:41286100-41296804:41297290:41286100-41298041:41298781:+	0.328749	0.0494505
ENSG00000080986;AL:18:2610861-2614954:2615314:2610861-2616437:2616635:+	0.113242	0.0499501
ENSG00000086598;SE:12:123586939-123587611:123587631-123590342:+	0.061967	0.0499501
ENSG00000101199;SE:20:63282851-63283851:63283880-63284866:+	0.272308	0.0499501
ENSG00000104472;AF:8:140511298:140511646-140514369:140511982:140512025-140514369:+	0.117784	0.0499501
ENSG00000107164;SE:9:130630788-130631161:130631293-130631557:+	0.107039	0.0499501
ENSG00000109332;AF:4:102826636-102827427:102827551:102826636-102827944:102828010:-	-0.803673	0.0499501
ENSG00000113384;A5:5:32143880-32173746:32143880-32173810:-	0.0855286	0.0499501
ENSG00000113384;SE:5:32135686-32143749:32143880-32173810:-	-0.0734437	0.0499501
ENSG00000124614;AF:6:34425221-34425796:34426026:34425221-34426032:34426050:-	-0.19133	0.0499501
ENSG00000147799;SE:8:144534202-144537721:144537813-144545249:-	-0.24418	0.0499501
ENSG00000147799;SE:8:144537813-144543873:144543970-144545249:-	0.24839	0.0499501
ENSG00000155256;AL:10:97757723-97757868:97758171:97757723-97759236:97760895:+	0.256497	0.0499501
ENSG00000162236;A5:11:62824565-62825025:62824565-62825036:-	0.150668	0.0499501
ENSG00000170222;A5:17:10705615-10706438:10705527-10706438:+	0.185745	0.0499501
ENSG00000184515;AF:X:102154810-102155593:102155790:102154810-102155859:102156057:-	0.0806799	0.0499501
ENSG00000198380;SE:2:69350183-69354259:69354312-69354489:-	0.128154	0.0499501
ENSG00000229999;MX:22:40376515-40378170:40378263-40388145:40376515-40379352:40379466-40388145:-	-0.401255	0.0499501
ENSG00000230612;AL:5:132689834-132697519:132697956:132689834-132721355:132721583:+	-0.369922	0.0499501
ENSG00000248275;A5:5:181263789-181264052:181263766-181264052:+	-0.182311	0.0499501

## Sheet: DAS_TadA
Supplementary Data 12: DAS events of TadA-TadA*-transfected 293T cells compared with GFP samples
DAS events	ΔPSI	P-value
ENSG00000011426;AF:7:36389806:36390044-36396266:36390171:36390211-36396266:+	-0.383342	0
ENSG00000059122;SE:16:2934667-2936332:2936425-2937121:+	-0.891041	0
ENSG00000070010;A5:22:19475100-19475470:19475100-19475496:-	-0.313604	0
ENSG00000070010;RI:22:19450621:19450744-19454802:19454830:-	0.330262	0
ENSG00000075624;AF:7:5529400-5529535:5529949:5529400-5530524:5530595:-	0.304869	0
ENSG00000079459;AF:8:11802766:11802910-11808794:11803012:11803518-11808794:+	-0.651375	0
ENSG00000079459;AF:8:11802766:11802910-11808794:11807943:11808317-11808794:+	-0.52168	0
ENSG00000092199;A3:14:21211566-21211810:21211306-21211810:-	-0.283546	0
ENSG00000093000;A5:22:45171152-45171600:45171143-45171600:+	0.459766	0
ENSG00000104824;AF:19:38847434-38851068:38851155:38847434-38852296:38852347:-	0.345923	0
ENSG00000105323;AF:19:41262519:41262582-41268223:41265079:41265167-41268223:+	0.942675	0
ENSG00000105323;AF:19:41262519:41262582-41268223:41265122:41265343-41268223:+	0.809243	0
ENSG00000105372;A3:19:41860289-41860775:41860289-41860785:+	0.200413	0
ENSG00000109332;AF:4:102826636-102827427:102827522:102826636-102827735:102827849:-	-0.608697	0
ENSG00000109332;AF:4:102826636-102827427:102827522:102826636-102827944:102828010:-	-0.677881	0
ENSG00000112759;AF:6:44223794:44223955-44227263:44227004:44227039-44227263:+	0.84497	0
ENSG00000112983;AL:5:138169263:138169358-138170345:138169363:138169388-138170345:-	0.715449	0
ENSG00000115268;A3:19:1438892-1439961:1438892-1439968:+	0.374467	0
ENSG00000115268;A3:19:1438892-1439968:1438892-1440026:+	-0.685032	0
ENSG00000115268;RI:19:1438807:1438892-1439961:1440253:+	0.461237	0
ENSG00000115268;RI:19:1438807:1438892-1439968:1440253:+	0.700686	0
ENSG00000115677;AF:2:241268541-241315102:241315292:241268541-241316871:241317061:-	-0.361822	0
ENSG00000120885;AF:8:27610600-27611110:27611205:27610600-27614655:27614700:-	-0.602668	0
ENSG00000124614;AF:6:34425221-34425516:34425580:34425221-34426032:34426067:-	-0.55846	0
ENSG00000124614;AF:6:34425221-34425796:34426026:34425221-34426032:34426052:-	0.755651	0
ENSG00000131876;RI:15:101285726:101285801-101286908:101287010:-	0.314654	0
ENSG00000136942;A5:9:124858067-124858276:124858067-124858458:-	0.446098	0
ENSG00000138326;RI:10:78037439:78037441-78040204:78040225:+	0.725835	0
ENSG00000140988;SE:16:1963256-1963653:1964365-1964449:-	0.285122	0
ENSG00000141562;AF:17:82458185:82458508-82459992:82458746:82458830-82459992:+	-0.739777	0
ENSG00000143774;AF:1:228140290:228140363-228145511:228144328:228144752-228145511:+	-0.62011	0
ENSG00000143947;AF:2:55231903:55232108-55232808:55232689:55232708-55232808:+	-0.264741	0
ENSG00000145495;AF:5:10353899:10353917-10377798:10354639:10354671-10377798:+	0.521004	0
ENSG00000150316;RI:11:94970977:94971065-94971375:94971487:-	0.391882	0
ENSG00000151923;AF:10:119588248-119588326:119588357:119588248-119593452:119593513:-	-0.724286	0
ENSG00000158864;RI:1:161213864:161213921-161214156:161214395:+	0.452055	0
ENSG00000159840;AF:7:143381575:143381779-143382248:143381907:143382091-143382248:+	-0.481746	0
ENSG00000166441;A3:11:8683265-8683863:8683265-8683961:+	0.639165	0
ENSG00000166441;A3:11:8684081-8684686:8684081-8684823:+	-0.713268	0
ENSG00000166441;SE:11:8684081-8684686:8684892-8685678:+	-0.723209	0
ENSG00000169045;A5:5:179616218-179616869:179616218-179617021:-	0.257991	0
ENSG00000169045;AF:5:179623164-179623281:179623707:179623164-179624317:179624411:-	-0.252809	0
ENSG00000169045;AF:5:179623164-179623636:179623671:179623164-179624317:179624411:-	-0.549379	0
ENSG00000175063;MX:20:45813464-45814384:45814470-45815854:45813464-45815390:45815540-45815854:+	-0.618224	0
ENSG00000184009;RI:17:81512232:81512360-81512734:81512781:-	0.430026	0
ENSG00000187109;AF:12:76060279-76067371:76067570:76060279-76084567:76084731:-	0.373729	0
ENSG00000188529;AL:1:23964804:23967723-23971573:23970364:23971439-23971573:-	0.615305	0
ENSG00000188529;AL:1:23967301:23967723-23971573:23970364:23971439-23971573:-	0.77494	0
ENSG00000196756;RI:20:38421006:38421098-38422092:38422241:-	0.328585	0
ENSG00000197756;AL:2:216500031-216501341:216501462:216500031-216529270:216529454:+	-0.490814	0
ENSG00000197756;AL:2:216500031-216501341:216501462:216500031-216578921:216579180:+	-0.731427	0
ENSG00000198901;A5:15:90981033-90981499:90981033-90981748:-	0.538118	0
ENSG00000204463;AF:6:31651776-31652247:31652393:31651776-31652424:31652700:-	0.43334	0
ENSG00000213930;AF:9:34646589:34646786-34647089:34646845:34646919-34647089:+	-0.735554	0
ENSG00000229117;A5:12:56117211-56117482:56116799-56117482:+	0.344971	0
ENSG00000234741;A5:1:173864704-173865229:173864704-173865510:-	0.351973	0
ENSG00000181938;AL:16:58392787-58393554:58393673:58392787-58404499:58406036:+	0.936294	0.0014985
ENSG00000167088;A3:18:21622801-21623748:21622801-21623875:+	0.474382	0.001998
ENSG00000114942;A5:2:206160059-206160557:206160018-206160557:+	-0.640653	0.0024975
ENSG00000164949;AF:8:94260512-94260698:94260770:94260512-94262090:94262319:-	-0.449367	0.0024975
ENSG00000160633;A3:19:5657347-5661488:5657347-5661518:+	0.248312	0.002664
ENSG00000160633;A3:19:5657347-5661488:5657347-5661521:+	0.224217	0.002664
ENSG00000160633;RI:19:5667353:5667450-5667820:5667886:+	0.338036	0.002664
ENSG00000147679;AL:8:116770366-116771456:116774690:116770366-116848888:116849079:+	-0.385117	0.00274725
ENSG00000147679;AL:8:116770366-116779483:116779586:116770366-116848888:116849079:+	-0.397369	0.00274725
ENSG00000070950;SE:3:8912372-8913644:8913720-8935871:-	0.317643	0.002997
ENSG00000100811;SE:14:100274758-100276490:100276648-100277418:+	0.225051	0.002997
ENSG00000106244;A5:7:99403505-99404858:99403505-99404862:-	0.334125	0.002997
ENSG00000119328;SE:9:108934565-108935638:108935689-108936308:+	-0.261142	0.002997
ENSG00000125534;A3:20:63520894-63521284:63520894-63521512:+	0.248581	0.002997
ENSG00000130560;SE:9:135939759-135942162:135942289-135945028:-	0.214795	0.002997
ENSG00000130706;SE:20:62303781-62304461:62304577-62306197:+	-0.134406	0.002997
ENSG00000135829;SE:1:182854178-182855577:182855713-182856532:+	0.213605	0.002997
ENSG00000162613;A3:1:77948914-77949155:77948774-77949155:-	0.334147	0.002997
ENSG00000173442;AF:11:65576038:65576406-65579078:65578201:65578278-65579078:+	-0.392097	0.002997
ENSG00000183011;AF:17:7857198-7857383:7857891:7857198-7857894:7858079:-	-0.244499	0.002997
ENSG00000124614;AF:6:34425221-34425516:34425580:34425221-34426032:34426050:-	-0.498306	0.00333
ENSG00000184990;AF:14:104753160:104753319-104755630:104753718:104753888-104755630:+	0.474124	0.00333
ENSG00000184990;AL:14:104756760-104757275:104757312:104756760-104759428:104759578:+	0.474124	0.00333
ENSG00000184990;AL:14:104756760-104757275:104757312:104756760-104759428:104759659:+	0.805503	0.00333
ENSG00000115268;A3:19:1438892-1439968:1438892-1440019:+	-0.295023	0.0037962
ENSG00000124160;SE:20:46070536-46079387:46079453-46089817:-	-0.26789	0.003996
ENSG00000164104;A5:4:173333669-173334044:173333669-173334246:-	0.26587	0.003996
ENSG00000205078;A3:16:77212646-77212847:77212646-77212857:+	0.39127	0.003996
ENSG00000240303;RI:3:132578796:132578881-132579492:132579558:-	0.239634	0.003996
ENSG00000240303;RI:3:132578796:132579056-132579492:132579558:-	0.314356	0.003996
ENSG00000269893;SE:4:118278792-118278944:118279137-118279389:+	0.270582	0.003996
ENSG00000096654;AF:6:27472433-27472661:27472681:27472433-27472973:27473118:-	-0.338747	0.0044955
ENSG00000108256;SE:17:29267530-29285992:29287716-29293783:-	0.203574	0.0044955
ENSG00000128311;AF:22:37018753-37019583:37019640:37018753-37020162:37020183:-	0.467272	0.0044955
ENSG00000161981;A3:16:55549-55777:55549-55794:+	-0.192521	0.0044955
ENSG00000161981;RI:16:55777:55882-56539:56613:+	0.200253	0.0044955
ENSG00000165782;A5:14:20460845-20461163:20460845-20461184:-	-0.26034	0.0044955
ENSG00000183011;AF:17:7857198-7857383:7857562:7857198-7857894:7858079:-	-0.205592	0.0044955
ENSG00000188529;AL:1:23967307:23967956-23971573:23970364:23971439-23971573:-	0.560794	0.0044955
ENSG00000014919;AL:10:99711844:99713479-99716348:99714652:99714718-99716348:-	-0.311198	0.00499501
ENSG00000072571;A3:5:163464802-163467701:163464802-163467704:+	-0.450202	0.00499501
ENSG00000089280;RI:16:31184939:31185179-31188325:31188357:+	0.304608	0.00499501
ENSG00000148303;A5:9:133348817-133348922:133348388-133348922:+	0.384424	0.00499501
ENSG00000169914;AL:1:19906616-19906728:19906944:19906616-19907570:19912945:+	0.182978	0.00499501
ENSG00000196776;SE:3:108051970-108055520:108055566-108057477:-	0.300164	0.00499501
ENSG00000080824;A3:14:102102085-102139250:102102082-102139250:-	-0.476047	0.00524476
ENSG00000080824;SE:14:102085431-102085965:102086124-102086217:-	-0.501731	0.00524476
ENSG00000128311;AF:22:37018753-37019400:37019527:37018753-37020162:37020183:-	0.286294	0.00524476
ENSG00000171453;A5:6:43520185-43520275:43519838-43520275:+	0.761572	0.00524476
ENSG00000171453;SE:6:43519838-43520066:43520185-43520275:+	0.411692	0.00524476
ENSG00000104177;AF:15:48168839-48169845:48169910:48168839-48178077:48178353:-	0.448067	0.00549451
ENSG00000123575;A5:X:104188306-104189608:104188177-104189608:+	0.22325	0.00549451
ENSG00000169155;SE:9:126805132-126808793:126808915-126832487:+	-0.176817	0.00549451
ENSG00000187634;AF:1:939275:939460-941144:940346:940462-941144:+	-0.697488	0.00549451
ENSG00000198546;SE:10:133309463-133309776:133309977-133310164:+	0.191653	0.00549451
ENSG00000234183;AF:7:44848416:44848493-44849459:44849059:44849232-44849459:+	-0.312734	0.00549451
ENSG00000042753;AF:19:46846142-46850134:46850316:46846142-46850764:46850825:-	-0.322254	0.00599401
ENSG00000143947;AF:2:55231903:55232108-55232808:55232402:55232708-55232808:+	-0.238857	0.00599401
ENSG00000153443;AF:16:4610555-4613960:4614402:4610555-4614678:4614926:-	0.252956	0.00599401
ENSG00000182899;MX:3:197951311-197952540:197952625-197954003:197951311-197953488:197953660-197954003:+	-0.69226	0.00599401
ENSG00000183207;AF:19:48993616:48993902-49003279:48999307:48999373-49003279:+	-0.513561	0.00599401
ENSG00000183207;AL:19:49003334-49004207:49004236:49003334-49004277:49004382:+	0.49818	0.00599401
ENSG00000197421;AF:22:18794791-18824928:18825001:18794791-18843293:18843399:-	-0.818965	0.00599401
ENSG00000242207;AF:17:48628675:48628858-48634551:48629549:48629651-48634551:+	0.33289	0.00599401
ENSG00000160014;AF:19:46601074:46601176-46605827:46601364:46601437-46605827:+	-0.354904	0.00624376
ENSG00000160014;AF:19:46601074:46601176-46605827:46605193:46605305-46605827:+	-0.367307	0.00624376
ENSG00000115268;RI:19:1438807:1438892-1440026:1440253:+	0.233358	0.00632701
ENSG00000108010;AL:10:130180321-130183285:130183643:130180321-130183868:130184521:+	0.301326	0.00649351
ENSG00000125534;SE:20:63520894-63521284:63521363-63521512:+	0.121026	0.00649351
ENSG00000145495;AF:5:10353703:10353917-10377798:10354639:10354671-10377798:+	0.279275	0.00649351
ENSG00000145495;AF:5:10353715:10353917-10377798:10354639:10354671-10377798:+	0.405009	0.00649351
ENSG00000145495;AF:5:10353767:10353917-10377798:10354639:10354671-10377798:+	0.453144	0.00649351
ENSG00000105323;AF:19:41262519:41262582-41268223:41262671:41262981-41268223:+	0.931814	0.00674326
ENSG00000105323;AF:19:41262519:41262582-41268223:41264847:41265121-41268223:+	0.899569	0.00674326
ENSG00000165782;RI:14:20457858:20458702-20459206:20459296:-	0.354142	0.00674326
ENSG00000188529;AL:1:23967618:23967956-23971573:23970364:23971439-23971573:-	0.871097	0.00674326
ENSG00000025796;AF:6:107929514-107957222:107957340:107929514-107957886:107957931:-	-0.392236	0.00749251
ENSG00000066279;SE:1:197096164-197100431:197105185-197117789:-	-0.176599	0.00749251
ENSG00000124614;AF:6:34425221-34425516:34425580:34425221-34425796:34426026:-	-0.284199	0.00749251
ENSG00000133112;RI:13:45340712:45340820-45341042:45341158:-	0.552715	0.00749251
ENSG00000140307;MX:15:59652326-59652879:59652975-59657406:59652326-59656815:59657033-59657406:-	0.506382	0.00749251
ENSG00000140990;RI:16:1961497:1961636-1961797:1961975:+	-0.150013	0.00749251
ENSG00000143106;AL:1:109411953:109413135-109415237:109414809:109414904-109415237:-	-0.253065	0.00749251
ENSG00000162402;AL:1:55066359:55069107-55071814:55071273:55071490-55071814:-	-0.221763	0.00749251
ENSG00000164949;AF:8:94260512-94260698:94260770:94260512-94262205:94262345:-	-0.422826	0.00749251
ENSG00000184009;RI:17:81511188:81511626-81511763:81511803:-	0.606651	0.00774226
ENSG00000053372;A5:1:19252248-19254782:19251863-19254782:+	0.203413	0.00799201
ENSG00000071626;AF:19:1407677:1407802-1417500:1409824:1410079-1417500:+	-0.376987	0.00799201
ENSG00000071626;AF:19:1407677:1407802-1417500:1415740:1415940-1417500:+	-0.317588	0.00799201
ENSG00000071626;AF:19:1407735:1407802-1417500:1409824:1410079-1417500:+	-0.443675	0.00799201
ENSG00000071626;AF:19:1407735:1407802-1417500:1415740:1415940-1417500:+	-0.538349	0.00799201
ENSG00000100219;AF:22:28799153-28799960:28800133:28799153-28800298:28800558:-	0.454718	0.00799201
ENSG00000106004;AF:7:27142085-27142726:27142775:27142085-27143046:27143668:-	0.130427	0.00799201
ENSG00000125875;RI:20:441588:441689-441857:442043:-	0.208955	0.00799201
ENSG00000140988;AF:16:1963256-1964276:1964365:1963256-1964449:1964812:-	0.242613	0.00799201
ENSG00000142541;A5:19:49490600-49490779:49490576-49490779:+	-0.172583	0.00799201
ENSG00000142541;RI:19:49489850:49491266-49491425:49491547:+	0.396754	0.00799201
ENSG00000155868;AF:5:157139448-157142401:157142775:157139448-157142820:157143184:-	-0.384678	0.00799201
ENSG00000156976;AL:3:186787264-186787495:186787522:186787264-186787803:186788507:+	-0.886553	0.00799201
ENSG00000156976;SE:3:186787264-186787479:186787584-186787803:+	-0.714983	0.00799201
ENSG00000159840;A5:7:143382685-143382801:143382447-143382801:+	0.554694	0.00824176
ENSG00000164949;AF:8:94260512-94260698:94260770:94260512-94262090:94262345:-	-0.262181	0.00832501
ENSG00000065000;RI:19:2112860:2112967-2113336:2113413:-	0.265937	0.00849151
ENSG00000176092;AF:1:26324310-26324790:26324981:26324310-26325065:26325120:-	0.463182	0.00849151
ENSG00000224093;AL:1:93594449-93600656:93600762:93594449-93602138:93602440:+	-0.615645	0.00849151
ENSG00000013441;RI:2:200859680:200859746-200861238:200861466:-	0.527754	0.00899101
ENSG00000077152;RI:1:202334989:202335058-202335642:202335818:-	0.247833	0.00899101
ENSG00000077152;SE:1:202333555-202334989:202335058-202335642:-	-0.248086	0.00899101
ENSG00000096060;A5:6:35642843-35688732:35642843-35688804:-	0.266013	0.00899101
ENSG00000101290;SE:20:5127149-5173523:5173659-5175183:+	0.359112	0.00899101
ENSG00000104904;A3:19:2269744-2271385:2269744-2271782:+	0.35919	0.00899101
ENSG00000104904;AF:19:2269520:2269744-2271385:2270291:2270676-2271385:+	-0.204953	0.00899101
ENSG00000105323;AF:19:41262519:41262582-41268223:41262662:41263016-41268223:+	0.88525	0.00899101
ENSG00000105323;AF:19:41262519:41262582-41268223:41264411:41264692-41268223:+	0.4499	0.00899101
ENSG00000142864;AF:1:67426285-67429436:67429657:67426285-67429988:67430386:-	0.182314	0.00899101
ENSG00000142864;AF:1:67426285-67429436:67429657:67426285-67429988:67430415:-	0.243125	0.00899101
ENSG00000143543;A5:1:153976922-153977170:153976922-153977339:-	0.240093	0.00899101
ENSG00000143543;RI:1:153976693:153976775-153976976:153977013:-	0.15565	0.00899101
ENSG00000146731;AF:7:56059865:56060416-56060807:56060611:56060678-56060807:+	0.288503	0.00899101
ENSG00000173442;AF:11:65576046:65576406-65579078:65578201:65578278-65579078:+	-0.349569	0.00899101
ENSG00000173442;AF:11:65576062:65576406-65579078:65578201:65578278-65579078:+	-0.323536	0.00899101
ENSG00000173653;A3:11:66843861-66843956:66843861-66843960:+	-0.158289	0.00899101
ENSG00000176454;RI:15:34359589:34359745-34360111:34360209:-	0.349832	0.00899101
ENSG00000182899;A3:3:197950221-197950713:197950221-197950732:+	-0.559709	0.00899101
ENSG00000184110;AF:16:28688558:28688828-28711657:28711474:28711518-28711657:+	0.417184	0.00899101
ENSG00000184281;AF:11:2400536:2400798-2402294:2401018:2401485-2402294:+	-0.35581	0.00899101
ENSG00000269713;SE:1:149064482-149065637:149065689-149069594:-	0.465204	0.00899101
ENSG00000147679;AL:8:116770366-116771456:116771783:116770366-116848888:116849079:+	-0.354952	0.00915751
ENSG00000138326;AF:10:78033732:78033904-78035352:78033917:78033986-78035352:+	0.393577	0.00924076
ENSG00000116044;AL:2:177227595:177227953-177232392:177231805:177232008-177232392:-	0.536998	0.00949051
ENSG00000147140;AF:X:71283590:71283721-71284397:71284194:71284231-71284397:+	-0.277125	0.00949051
ENSG00000175063;SE:20:45813464-45815390:45815540-45815854:+	0.598734	0.00949051
ENSG00000071626;AF:19:1407680:1407802-1417500:1409824:1410079-1417500:+	-0.307435	0.00959041
ENSG00000011426;AF:7:36389821:36390044-36396266:36390171:36390211-36396266:+	-0.306786	0.00974026
ENSG00000103275;A5:16:1312667-1314020:1312558-1314020:+	0.338152	0.00974026
ENSG00000103275;SE:16:1309773-1312347:1312558-1314020:+	-0.336235	0.00974026
ENSG00000168066;AF:11:64776626-64777987:64778037:64776626-64778362:64778747:-	0.371632	0.00974026
ENSG00000168066;AL:11:64764606:64765518-64766900:64765604:64766155-64766900:-	-0.355059	0.00974026
ENSG00000162910;A5:1:228108318-228108437:228108318-228109149:-	0.478105	0.00982351
ENSG00000162910;AF:1:228108318-228108437:228108744:228108318-228109149:228109283:-	0.339078	0.00982351
ENSG00000162910;AF:1:228108318-228108437:228109254:228108318-228109261:228109299:-	0.319887	0.00982351
ENSG00000002330;AF:11:64270337-64271613:64271868:64270337-64284182:64284369:-	0.501013	0.00999001
ENSG00000108389;AF:17:58512941-58513988:58514036:58512941-58514363:58514624:-	0.404169	0.00999001
ENSG00000111530;AF:12:67269281:67269785-67281910:67269901:67270260-67281910:+	-0.307455	0.00999001
ENSG00000111530;AL:12:67269785-67270431:67270795:67269785-67281910:67282176:+	0.223545	0.00999001
ENSG00000120742;AL:3:150544292:150544498-150546052:150545397:150545778-150546052:-	-0.166971	0.00999001
ENSG00000124380;AL:2:69897456-69903181:69903407:69897456-69904254:69905218:+	0.27137	0.00999001
ENSG00000124614;AF:6:34425221-34425516:34425580:34425221-34426032:34426052:-	0.226566	0.00999001
ENSG00000124614;AF:6:34425221-34425796:34426026:34425221-34426032:34426067:-	-0.252168	0.00999001
ENSG00000129484;A3:14:20357149-20357396:20357149-20357638:+	0.263951	0.00999001
ENSG00000135486;AF:12:54280780:54280822-54281386:54281006:54281094-54281386:+	-0.335421	0.00999001
ENSG00000138668;AF:4:82358820-82359471:82359639:82358820-82373446:82373991:-	-0.219589	0.00999001
ENSG00000138668;AF:4:82371584-82373119:82373150:82371584-82373446:82373986:-	0.276442	0.00999001
ENSG00000143320;A3:1:156705546-156705709:156705503-156705709:-	0.219874	0.00999001
ENSG00000148303;A5:9:133348573-133348922:133348388-133348922:+	0.314445	0.00999001
ENSG00000154719;SE:21:25585754-25587701:25587789-25588835:-	0.251962	0.00999001
ENSG00000169972;AF:1:1308611:1308720-1309086:1308788:1308972-1309086:+	-0.233719	0.00999001
[truncated: 1,305 more rows]
