# Supplementary material for: Cytosine and adenine deaminase base-editors induce broad and nonspecific changes in gene expression and splicing
Source: Commun Biol. 2021 Jul 16;4:882. doi: 10.1038/s42003-021-02406-5 (PMC8285404; doi:10.1038/s42003-021-02406-5)
Supplement: Supplementary file 16 — Supplementary Data 13 [file 42003_2021_2406_MOESM16_ESM.xlsx]

## Sheet: DEG_BE3
Supplementary Data 13: DEGs of BE3-transfected HeLa cells compared with GFP samples
ID	Genename	baseMean	log2FoldChange	lfcSE	stat	pvalue	padj
ENSG00000001617	SEMA3F	515.374	1.13335	0.273488	4.14407	3.41e-05	0.00146523
ENSG00000002549	LAP3	759.133	-1.22733	0.239807	-5.11799	3.09e-07	3.37e-05
ENSG00000003400	CASP10	68.936	-1.41419	0.41515	-3.40645	0.000658133	0.0145561
ENSG00000004864	SLC25A13	856.705	-1.1655	0.286151	-4.07301	4.64e-05	0.00186404
ENSG00000005469	CROT	148.562	-1.01404	0.331443	-3.05947	0.00221725	0.0355348
ENSG00000005884	ITGA3	6181.5	1.382	0.265906	5.19733	2.02e-07	2.41e-05
ENSG00000006016	CRLF1	831.951	2.21311	0.236647	9.35193	8.61e-21	3.57e-17
ENSG00000006283	CACNA1G	107.922	1.40921	0.403796	3.4899	0.000483206	0.0117327
ENSG00000006611	USH1C	1678.05	1.08468	0.266728	4.0666	4.77e-05	0.00190029
ENSG00000007237	GAS7	48.2337	-2.36503	0.553919	-4.26962	1.96e-05	0.000933684
ENSG00000007516	BAIAP3	310.774	2.17286	0.356688	6.09177	1.12e-09	2.87e-07
ENSG00000007923	DNAJC11	747.165	-1.60893	0.267724	-6.00965	1.86e-09	4.54e-07
ENSG00000009950	MLXIPL	1323.74	1.26231	0.266988	4.72795	2.27e-06	0.000169495
ENSG00000010539	ZNF200	351.613	-1.09889	0.346912	-3.16764	0.00153683	0.0275832
ENSG00000011143	MKS1	228.195	-1.04968	0.330459	-3.17642	0.00149103	0.0269779
ENSG00000011201	ANOS1	505.111	1.11213	0.290998	3.82176	0.000132501	0.0041961
ENSG00000011347	SYT7	277.512	1.4082	0.272501	5.16767	2.37e-07	2.71e-05
ENSG00000011422	PLAUR	1591.48	2.21638	0.245974	9.01062	2.05e-19	6.61e-16
ENSG00000012171	SEMA3B	6193.37	1.08062	0.22857	4.72773	2.27e-06	0.000169495
ENSG00000013392	RWDD2A	165.598	-1.38042	0.333683	-4.13692	3.52e-05	0.00149661
ENSG00000013441	CLK1	3895.89	1.14969	0.259602	4.42869	9.48e-06	0.000526429
ENSG00000013563	DNASE1L1	379.536	1.04929	0.267601	3.92111	8.81e-05	0.00306917
ENSG00000013588	GPRC5A	11769.3	1.36305	0.265171	5.14026	2.74e-07	3.06e-05
ENSG00000015171	ZMYND11	171.719	-1.19505	0.350773	-3.40689	0.000657075	0.0145464
ENSG00000015479	MATR3	182.866	1.78155	0.443334	4.01854	5.86e-05	0.00222298
ENSG00000021645	NRXN3	58.1217	-1.49798	0.452068	-3.31362	0.000920966	0.018901
ENSG00000022267	FHL1	2371.18	1.18601	0.274315	4.32353	1.54e-05	0.000771476
ENSG00000023171	GRAMD1B	3816.88	1.39353	0.279487	4.98602	6.16e-07	5.89e-05
ENSG00000025039	RRAGD	298.664	1.06093	0.293521	3.61448	0.000300947	0.00810853
ENSG00000029534	ANK1	252.27	-1.24816	0.314101	-3.97374	7.08e-05	0.00259095
ENSG00000031081	ARHGAP31	436.667	-1.50678	0.294726	-5.11248	3.18e-07	3.45e-05
ENSG00000037042	TUBG2	921.628	1.11361	0.233174	4.77585	1.79e-06	0.000140451
ENSG00000037474	NSUN2	4211.81	-1.00902	0.272936	-3.69692	0.000218235	0.00640156
ENSG00000039068	CDH1	15.3076	-6.87149	1.67309	-4.10706	4.01e-05	0.00165066
ENSG00000040275	SPDL1	1153.15	-1.7177	0.347761	-4.93931	7.84e-07	7.03e-05
ENSG00000042429	MED17	394.375	1.45662	0.259803	5.6066	2.06e-08	3.55e-06
ENSG00000044574	HSPA5	59809.3	1.18074	0.283515	4.16463	3.12e-05	0.00136801
ENSG00000047634	SCML1	2815.61	1.04819	0.252048	4.15869	3.2e-05	0.00139568
ENSG00000047932	GOPC	507.819	-1.62009	0.319863	-5.06496	4.08e-07	4.24e-05
ENSG00000049089	COL9A2	157.498	-1.97598	0.382232	-5.16958	2.35e-07	2.69e-05
ENSG00000052344	PRSS8	111.397	2.73331	0.505144	5.41096	6.27e-08	8.97e-06
ENSG00000053108	FSTL4	98.3747	3.278	0.444682	7.37156	1.69e-13	1.3e-10
ENSG00000053372	MRTO4	1797.85	-1.04944	0.244127	-4.29872	1.72e-05	0.000849141
ENSG00000054179	ENTPD2	415.681	2.17766	0.349468	6.23136	4.62e-10	1.33e-07
ENSG00000055130	CUL1	1835.17	-1.09699	0.258658	-4.24107	2.22e-05	0.00103195
ENSG00000056558	TRAF1	35.4025	-2.18533	0.664669	-3.28784	0.00100958	0.0202194
ENSG00000058085	LAMC2	14.4993	-2.99299	1.0229	-2.92598	0.00343374	0.0482418
ENSG00000059728	MXD1	1061.33	1.58275	0.308539	5.12981	2.9e-07	3.23e-05
ENSG00000059804	SLC2A3	6948.75	1.48727	0.285286	5.21326	1.86e-07	2.27e-05
ENSG00000061656	SPAG4	658.121	1.42166	0.249001	5.70949	1.13e-08	2.14e-06
ENSG00000062582	MRPS24	45.3932	1.45485	0.495745	2.93468	0.00333891	0.0472293
ENSG00000062725	APPBP2	348.696	-1.45493	0.321795	-4.52129	6.15e-06	0.000378957
ENSG00000063761	ADCK1	195.686	-1.49893	0.345892	-4.33352	1.47e-05	0.000746305
ENSG00000064012	CASP8	635.234	-1.24127	0.311192	-3.98877	6.64e-05	0.00247273
ENSG00000064195	DLX3	43.8727	1.53477	0.495267	3.09887	0.00194259	0.0323839
ENSG00000064703	DDX20	699.621	-1.37932	0.263065	-5.24328	1.58e-07	1.99e-05
ENSG00000065534	MYLK	589.273	-1.46956	0.282901	-5.19462	2.05e-07	2.41e-05
ENSG00000065618	COL17A1	61.2395	1.38891	0.430804	3.224	0.00126413	0.0238688
ENSG00000066248	NGEF	899.297	1.22303	0.27302	4.47963	7.48e-06	0.000442249
ENSG00000066468	FGFR2	39.4813	-2.62453	0.621396	-4.22361	2.4e-05	0.00110125
ENSG00000067064	IDI1	2072.6	1.12338	0.31375	3.5805	0.000342939	0.00899635
ENSG00000067533	RRP15	595.594	-1.54171	0.30711	-5.02005	5.17e-07	5.19e-05
ENSG00000068654	POLR1A	1496.7	-1.30343	0.273631	-4.76346	1.9e-06	0.000147764
ENSG00000068976	PYGM	46.7873	-2.22272	0.519177	-4.28124	1.86e-05	0.000904041
ENSG00000068985	PAGE1	538.085	-1.14064	0.264414	-4.31384	1.6e-05	0.000801935
ENSG00000069399	BCL3	1581.47	1.11757	0.255113	4.3807	1.18e-05	0.000624916
ENSG00000069849	ATP1B3	25469.1	1.40375	0.289708	4.84539	1.26e-06	0.000103953
ENSG00000070756	PABPC1	64238.5	1.01703	0.234819	4.33112	1.48e-05	0.000753166
ENSG00000070915	SLC12A3	587.495	-1.31311	0.368513	-3.56327	0.000366268	0.00950529
ENSG00000073146	MOV10L1	42.9793	-1.87561	0.524936	-3.57302	0.000352885	0.00920736
ENSG00000073464	CLCN4	258.802	-1.67613	0.333464	-5.02642	5e-07	5.04e-05
ENSG00000073756	PTGS2	229.456	1.24128	0.286678	4.32987	1.49e-05	0.000754811
ENSG00000074181	NOTCH3	5754.17	1.3703	0.275165	4.97993	6.36e-07	6.04e-05
ENSG00000075407	ZNF37A	474.648	-1.42315	0.369886	-3.84753	0.000119314	0.00385306
ENSG00000076344	RGS11	421.222	1.34571	0.264151	5.09446	3.5e-07	3.73e-05
ENSG00000079215	SLC1A3	553.479	-1.05204	0.242339	-4.34118	1.42e-05	0.000725843
ENSG00000079459	FDFT1	13331	1.34209	0.254596	5.27144	1.35e-07	1.74e-05
ENSG00000080031	PTPRH	564.502	1.20914	0.295031	4.09835	4.16e-05	0.00170432
ENSG00000080561	MID2	753.115	1.07208	0.274382	3.90725	9.34e-05	0.00319313
ENSG00000080573	COL5A3	62.5985	2.02926	0.430899	4.70936	2.48e-06	0.00018173
ENSG00000080845	DLGAP4	2940.71	1.09815	0.212589	5.16558	2.4e-07	2.73e-05
ENSG00000081041	CXCL2	26.3254	-3.89882	0.981536	-3.97217	7.12e-05	0.00260488
ENSG00000081181	ARG2	394.509	1.69957	0.277946	6.11475	9.67e-10	2.51e-07
ENSG00000081386	ZNF510	148.505	-1.79088	0.431061	-4.15458	3.26e-05	0.00141675
ENSG00000081665	ZNF506	40.4856	-3.11678	0.633073	-4.92325	8.51e-07	7.54e-05
ENSG00000082397	EPB41L3	305.517	-1.32019	0.365081	-3.61615	0.000299014	0.00807755
ENSG00000083817	ZNF416	28.5041	-2.14844	0.731108	-2.9386	0.00329695	0.0469331
ENSG00000084090	STARD7	2672.58	-1.16878	0.245409	-4.7626	1.91e-06	0.000147998
ENSG00000084110	HAL	85.171	2.65746	0.488956	5.43496	5.48e-08	7.88e-06
ENSG00000084636	COL16A1	215.168	-2.09095	0.335766	-6.22741	4.74e-10	1.35e-07
ENSG00000085276	MECOM	304.472	-1.07792	0.365014	-2.95308	0.00314619	0.0456599
ENSG00000085644	ZNF213	569.351	-1.09158	0.280795	-3.88745	0.000101302	0.00340881
ENSG00000085741	WNT11	410.197	1.10018	0.3163	3.47827	0.000504654	0.0120904
ENSG00000085982	USP40	494.376	-1.33343	0.322976	-4.12856	3.65e-05	0.00154505
ENSG00000086062	B4GALT1	6670.99	1.11333	0.201591	5.5227	3.34e-08	5.39e-06
ENSG00000086289	EPDR1	1232.17	-1.19937	0.244846	-4.89846	9.66e-07	8.3e-05
ENSG00000087074	PPP1R15A	2986.01	1.54025	0.268103	5.745	9.19e-09	1.84e-06
ENSG00000087460	GNAS	64780.8	1.01119	0.201861	5.00935	5.46e-07	5.38e-05
ENSG00000088340	FER1L4	229.402	1.9651	0.301853	6.51014	7.51e-11	2.69e-08
ENSG00000088826	SMOX	1816.96	1.69926	0.252642	6.72593	1.74e-11	7.34e-09
ENSG00000088881	EBF4	69.5352	2.28282	0.445263	5.1269	2.95e-07	3.26e-05
ENSG00000089163	SIRT4	53.7124	-1.90641	0.491735	-3.87691	0.00010579	0.00353118
ENSG00000089280	FUS	7427.21	-1.33266	0.284179	-4.68952	2.74e-06	0.00019396
ENSG00000089327	FXYD5	4627.2	1.17219	0.214698	5.45972	4.77e-08	7.18e-06
ENSG00000089775	ZBTB25	1473.64	1.16021	0.237108	4.89318	9.92e-07	8.47e-05
ENSG00000090006	LTBP4	3362.96	1.48079	0.26692	5.54769	2.89e-08	4.8e-06
ENSG00000090238	YPEL3	573.685	1.22762	0.274575	4.47099	7.79e-06	0.000452665
ENSG00000090539	CHRD	323.984	1.33276	0.300371	4.43704	9.12e-06	0.000515299
ENSG00000091732	ZC3HC1	529.662	-1.03324	0.248212	-4.16273	3.14e-05	0.00137738
ENSG00000092295	TGM1	146.129	-1.11714	0.380369	-2.93699	0.00331412	0.0470513
ENSG00000092969	TGFB2	65.5634	-1.43101	0.464956	-3.07773	0.00208583	0.0340869
ENSG00000095303	PTGS1	3730.54	1.16747	0.265263	4.40118	1.08e-05	0.000581141
ENSG00000095397	WHRN	2492.6	1.09468	0.278992	3.9237	8.72e-05	0.00304841
ENSG00000095539	SEMA4G	19.6608	-3.7223	0.974458	-3.81987	0.000133522	0.00421923
ENSG00000095752	IL11	423.244	3.37371	0.941345	3.58392	0.000338474	0.00889528
ENSG00000095794	CREM	2815.27	1.09899	0.217921	5.04307	4.58e-07	4.67e-05
ENSG00000099194	SCD	53372.2	1.2384	0.239148	5.1784	2.24e-07	2.6e-05
ENSG00000099251	HSD17B7P2	205.069	1.54396	0.347298	4.44563	8.76e-06	0.000498997
ENSG00000099783	HNRNPM	6023.94	-1.40781	0.269404	-5.22567	1.74e-07	2.16e-05
ENSG00000099822	HCN2	894.091	1.9706	0.285088	6.91226	4.77e-12	2.31e-09
ENSG00000099834	CDHR5	28.5532	2.09693	0.608148	3.44806	0.000564621	0.0130963
ENSG00000099860	GADD45B	2394.34	1.80252	0.26216	6.87564	6.17e-12	2.94e-09
ENSG00000099958	DERL3	81.276	1.41589	0.463084	3.05753	0.00223173	0.0356733
ENSG00000099994	SUSD2	67.3249	1.77023	0.453721	3.90158	9.56e-05	0.00325354
ENSG00000100053	CRYBB3	11.9005	-3.41545	1.1683	-2.92343	0.00346195	0.0484272
ENSG00000100226	GTPBP1	3739.25	1.6134	0.263028	6.13394	8.57e-10	2.28e-07
ENSG00000100234	TIMP3	3298.52	1.05509	0.219786	4.80054	1.58e-06	0.000126243
ENSG00000100385	IL2RB	107.118	2.38481	0.420891	5.66611	1.46e-08	2.62e-06
ENSG00000100413	POLR3H	582.517	-1.44459	0.336361	-4.29476	1.75e-05	0.000862242
ENSG00000100558	PLEK2	490.782	1.0443	0.294943	3.54067	0.000399108	0.0101757
ENSG00000100764	PSMC1	1341.8	-1.01569	0.249832	-4.06549	4.79e-05	0.00190413
ENSG00000100814	CCNB1IP1	3041.48	1.18413	0.269395	4.3955	1.11e-05	0.000594331
ENSG00000100867	DHRS2	37.0217	1.88346	0.645764	2.91663	0.00353834	0.0492585
ENSG00000100902	PSMA6	120.111	1.36545	0.328999	4.15031	3.32e-05	0.00143695
ENSG00000101076	HNF4A	154.941	-1.90498	0.478216	-3.98353	6.79e-05	0.00251187
ENSG00000101187	SLCO4A1	6161.74	1.22122	0.270428	4.51588	6.31e-06	0.000385497
ENSG00000101197	BIRC7	162.954	1.05552	0.308779	3.41837	0.000629973	0.0141488
ENSG00000101204	CHRNA4	165.225	2.60531	0.372114	7.00137	2.53e-12	1.39e-09
ENSG00000101213	PTK6	2062.37	1.19605	0.267192	4.47639	7.59e-06	0.000447188
ENSG00000101680	LAMA1	1367.19	-1.67368	0.302342	-5.53572	3.1e-08	5.11e-06
ENSG00000101782	RIOK3	3305.08	1.01725	0.215803	4.71378	2.43e-06	0.000179114
ENSG00000101811	CSTF2	1012.57	-1.20414	0.264075	-4.55984	5.12e-06	0.000327457
ENSG00000101850	GPR143	59.1708	-1.56436	0.453423	-3.45012	0.000560337	0.0130282
ENSG00000101935	AMMECR1	462.199	-1.02619	0.259923	-3.94806	7.88e-05	0.00282181
ENSG00000102007	PLP2	8084.88	1.0427	0.207884	5.01577	5.28e-07	5.27e-05
ENSG00000102048	ASB9	232.833	-1.68582	0.392789	-4.29193	1.77e-05	0.000867408
ENSG00000102053	ZC3H12B	64.2306	-1.85734	0.494867	-3.75321	0.000174585	0.00531442
ENSG00000102317	RBM3	6331.38	-1.18422	0.195854	-6.04645	1.48e-09	3.71e-07
ENSG00000102854	MSLN	3885.76	1.63623	0.239224	6.83974	7.93e-12	3.66e-09
ENSG00000102870	ZNF629	303.927	-1.36642	0.412887	-3.30943	0.000934865	0.0190783
ENSG00000103042	SLC38A7	325.097	-1.90645	0.344942	-5.52688	3.26e-08	5.32e-06
ENSG00000103089	FA2H	518.301	1.31348	0.269421	4.87518	1.09e-06	9.2e-05
ENSG00000103121	CMC2	1418.01	1.13049	0.284466	3.97408	7.07e-05	0.00259061
ENSG00000103196	CRISPLD2	401.849	1.89586	0.286492	6.61751	3.65e-11	1.47e-08
ENSG00000103653	CSK	1295.99	-1.19318	0.224901	-5.30535	1.12e-07	1.48e-05
ENSG00000103740	ACSBG1	34.6431	2.10554	0.562795	3.74122	0.000183129	0.00553965
ENSG00000103888	CEMIP	324.772	2.96014	0.353251	8.37971	5.31e-17	1.03e-13
ENSG00000104356	POP1	478.535	-1.29523	0.263133	-4.92234	8.55e-07	7.55e-05
ENSG00000104381	GDAP1	235.369	-1.09301	0.319598	-3.41996	0.000626313	0.0140884
ENSG00000104549	SQLE	7370.43	1.36788	0.284212	4.81288	1.49e-06	0.000119344
ENSG00000104888	SLC17A7	112.041	2.02757	0.518832	3.90796	9.31e-05	0.00319131
ENSG00000104921	FCER2	16.2479	3.20557	0.825963	3.88101	0.000104025	0.00348155
ENSG00000105141	CASP14	48.1621	2.89925	0.65688	4.41367	1.02e-05	0.000554785
ENSG00000105258	POLR2I	97.9592	1.38582	0.429788	3.22442	0.0012623	0.0238498
ENSG00000105290	APLP1	1198.33	1.55544	0.267275	5.81962	5.9e-09	1.28e-06
ENSG00000105329	AC011462.1	3414.26	1.87786	0.248558	7.55503	4.19e-14	3.47e-11
ENSG00000105376	ICAM5	1571.97	1.09754	0.330643	3.31942	0.000902037	0.0186819
ENSG00000105427	CNFN	43.6401	1.69324	0.540259	3.13412	0.00172368	0.0298263
ENSG00000105516	DBP	1116.35	1.62118	0.274975	5.89574	3.73e-09	8.33e-07
ENSG00000105649	RAB3A	270.483	1.28287	0.307497	4.17199	3.02e-05	0.00134078
ENSG00000105696	TMEM59L	146.326	1.67898	0.39856	4.21262	2.52e-05	0.00114539
ENSG00000105699	LSR	37.9606	-1.73931	0.557801	-3.11815	0.00181993	0.030925
ENSG00000105708	ZNF14	101.712	-1.30933	0.383546	-3.41376	0.000640726	0.0143349
ENSG00000105856	HBP1	2721.88	1.11576	0.285247	3.91157	9.17e-05	0.00315511
ENSG00000105929	ATP6V0A4	45.935	-3.4665	0.637085	-5.4412	5.29e-08	7.68e-06
ENSG00000105948	TTC26	281.387	-1.02264	0.303854	-3.36558	0.000763839	0.0163825
ENSG00000105974	CAV1	1369.89	-1.03114	0.28763	-3.58495	0.000337137	0.00886816
ENSG00000106004	HOXA5	645.438	1.29643	0.287842	4.50396	6.67e-06	0.000403525
ENSG00000106211	HSPB1	32051.5	1.36465	0.224816	6.07011	1.28e-09	3.26e-07
ENSG00000106305	AIMP2	675.398	-1.49018	0.297219	-5.01375	5.34e-07	5.29e-05
ENSG00000106366	SERPINE1	1637.62	1.4397	0.229708	6.26752	3.67e-10	1.12e-07
ENSG00000106976	DNM1	288.495	1.14444	0.273971	4.17723	2.95e-05	0.00131633
ENSG00000107099	DOCK8	55.2323	-2.91347	0.655668	-4.44352	8.85e-06	0.000501955
ENSG00000107159	CA9	209.59	2.08066	0.392144	5.30584	1.12e-07	1.48e-05
ENSG00000107731	UNC5B	1812.56	1.5244	0.323201	4.71657	2.4e-06	0.000178226
ENSG00000107984	DKK1	155.824	-1.56513	0.357286	-4.3806	1.18e-05	0.000624916
ENSG00000108352	RAPGEFL1	135.189	-1.36526	0.357959	-3.81403	0.00013672	0.00431091
ENSG00000108448	TRIM16L	3010.7	-1.30777	0.207709	-6.29619	3.05e-10	9.63e-08
ENSG00000108511	HOXB6	317.552	1.21121	0.284036	4.26429	2.01e-05	0.000945381
ENSG00000108515	ENO3	2088.19	1.14415	0.243973	4.68967	2.74e-06	0.00019396
ENSG00000108551	RASD1	26.8072	1.98378	0.600382	3.3042	0.000952466	0.0192884
ENSG00000108592	FTSJ3	2341.79	-1.0296	0.218928	-4.7029	2.56e-06	0.00018596
ENSG00000108641	B9D1	350.958	-1.00588	0.326846	-3.07752	0.00208732	0.0340921
ENSG00000108691	CCL2	38.1963	-2.6087	0.618859	-4.21534	2.49e-05	0.00113698
ENSG00000108733	PEX12	73.5527	-1.85364	0.559015	-3.31591	0.00091345	0.0188132
ENSG00000108785	HSD17B1P1	82.1051	1.10077	0.37337	2.94819	0.00319642	0.0460948
ENSG00000108821	COL1A1	2725.21	2.15615	0.28087	7.67667	1.63e-14	1.44e-11
ENSG00000109063	MYH3	123.474	-1.12176	0.3342	-3.35657	0.000789163	0.0168262
ENSG00000109107	ALDOC	1522.54	1.50389	0.282964	5.31479	1.07e-07	1.42e-05
ENSG00000109321	AREG	27.5818	2.37446	0.60133	3.94868	7.86e-05	0.00282088
ENSG00000109756	RAPGEF2	878.964	-1.17027	0.263896	-4.43458	9.23e-06	0.000518019
ENSG00000109846	CRYAB	109.919	2.88999	0.372074	7.76726	8.02e-15	8.03e-12
ENSG00000110042	DTX4	743.943	-1.1161	0.237585	-4.69768	2.63e-06	0.000188673
ENSG00000110080	ST3GAL4	3863.62	1.04686	0.213628	4.90037	9.57e-07	8.27e-05
ENSG00000110697	PITPNM1	5786.56	1.00289	0.26621	3.76731	0.000165019	0.00506929
ENSG00000111196	MAGOHB	541.084	-1.11367	0.25741	-4.32644	1.52e-05	0.000765325
ENSG00000111358	GTF2H3	770.455	-1.34573	0.246029	-5.4698	4.51e-08	6.89e-06
ENSG00000111452	ADGRD1	545.214	1.52876	0.229683	6.65595	2.81e-11	1.15e-08
ENSG00000111678	C12orf57	282.398	1.6256	0.284056	5.72283	1.05e-08	2.03e-06
ENSG00000111716	LDHB	281.989	1.872	0.385303	4.8585	1.18e-06	9.81e-05
ENSG00000111775	COX6A1	687.178	1.38882	0.340861	4.07444	4.61e-05	0.00185643
ENSG00000112144	ICK	237.926	-1.15723	0.284407	-4.06891	4.72e-05	0.00189193
ENSG00000112715	VEGFA	4930.08	1.13801	0.254036	4.47971	7.47e-06	0.000442249
ENSG00000112972	HMGCS1	42014.3	1.73668	0.589075	2.94815	0.00319679	0.0460948
ENSG00000113070	HBEGF	265.225	1.1601	0.299255	3.87662	0.000105918	0.00353142
ENSG00000113312	TTC1	1076.19	-1.1	0.278623	-3.94801	7.88e-05	0.00282181
ENSG00000113448	PDE4D	2262.52	1.393	0.267934	5.19906	2e-07	2.4e-05
ENSG00000113657	DPYSL3	90.1646	1.29124	0.370073	3.48914	0.00048457	0.011756
ENSG00000113763	UNC5A	90.4757	1.94106	0.398789	4.8674	1.13e-06	9.55e-05
ENSG00000113790	EHHADH	258.643	-1.02782	0.341603	-3.0088	0.0026228	0.0401508
ENSG00000114315	HES1	1491.79	1.27398	0.250915	5.07733	3.83e-07	4.04e-05
ENSG00000114480	GBE1	877.305	1.05427	0.261026	4.03896	5.37e-05	0.00208996
ENSG00000114491	UMPS	1134.88	-1.26501	0.254642	-4.96778	6.77e-07	6.32e-05
ENSG00000114737	CISH	509.437	1.33229	0.28648	4.65055	3.31e-06	0.000227813
ENSG00000114784	EIF1B	2016.2	1.07975	0.264033	4.08947	4.32e-05	0.0017577
ENSG00000114854	TNNC1	268.638	-2.40359	0.294989	-8.14804	3.7e-16	6.32e-13
ENSG00000114993	RTKN	173.632	-1.60607	0.373633	-4.29853	1.72e-05	0.000849141
ENSG00000115129	TP53I3	387.67	-1.62365	0.325398	-4.98974	6.05e-07	5.81e-05
ENSG00000115155	OTOF	47.5226	1.58772	0.528615	3.00355	0.00266851	0.0406204
ENSG00000115183	TANC1	4885.22	1.05442	0.250235	4.21373	2.51e-05	0.00114153
ENSG00000115257	PCSK4	94.2331	1.30139	0.357224	3.64307	0.000269407	0.00749385
ENSG00000115325	DOK1	122.438	-1.15605	0.395326	-2.9243	0.00345237	0.0483398
ENSG00000115363	EVA1A	22.5212	-4.92498	1.21272	-4.06109	4.88e-05	0.00193776
ENSG00000115414	FN1	5570.93	1.9954	0.197527	10.1019	5.42e-24	5.25e-20
ENSG00000115541	HSPE1	1775.85	2.07933	0.216807	9.59071	8.75e-22	5.08e-18
ENSG00000115657	ABCB6	86.9321	1.29461	0.375331	3.44926	0.000562125	0.0130489
ENSG00000115738	ID2	596.747	1.02568	0.256997	3.99103	6.58e-05	0.00245873
ENSG00000115756	HPCAL1	2659.35	1.06943	0.241503	4.42824	9.5e-06	0.000526507
ENSG00000115993	TRAK2	511.705	-1.46832	0.287452	-5.10807	3.25e-07	3.51e-05
ENSG00000116183	PAPPA2	24.2408	2.24658	0.635072	3.53751	0.000403919	0.0102713
ENSG00000116299	KIAA1324	301.652	-1.62587	0.331139	-4.90992	9.11e-07	7.97e-05
ENSG00000116396	KCNC4	1070.98	1.0059	0.27718	3.62903	0.000284486	0.00779383
ENSG00000116741	RGS2	1771.86	1.18216	0.216684	5.4557	4.88e-08	7.27e-06
ENSG00000116761	CTH	2904.6	1.39414	0.26837	5.19484	2.05e-07	2.41e-05
ENSG00000116863	ADPRHL2	417.352	-1.58639	0.290779	-5.45564	4.88e-08	7.27e-06
ENSG00000116983	HPCAL4	59.2766	2.70624	0.48971	5.52621	3.27e-08	5.32e-06
ENSG00000117245	KIF17	38.5548	-1.67107	0.567659	-2.94379	0.00324219	0.0464267
ENSG00000117266	CDK18	2020.36	1.08764	0.252642	4.30505	1.67e-05	0.00082734
ENSG00000117318	ID3	6573.03	1.70166	0.214357	7.93843	2.05e-15	2.59e-12
ENSG00000117525	F3	209.975	-1.10638	0.287399	-3.84964	0.00011829	0.00383815
ENSG00000118194	TNNT2	21.8016	-3.28552	0.905284	-3.62927	0.000284224	0.00779383
ENSG00000118276	B4GALT6	51.5073	-1.75224	0.489954	-3.57635	0.000348429	0.00912387
ENSG00000118454	ANKRD13C	1564.95	1.02343	0.239231	4.278	1.89e-05	0.000914238
ENSG00000118523	CCN2	640.064	-1.05237	0.254248	-4.13913	3.49e-05	0.00148666
ENSG00000118620	ZNF430	322.595	-1.0285	0.269054	-3.82265	0.000132024	0.00418557
ENSG00000118816	CCNI	6254.91	1.04635	0.23958	4.36743	1.26e-05	0.000658991
ENSG00000119139	TJP2	104.39	1.30573	0.37409	3.49041	0.000482278	0.01172
ENSG00000119227	PIGZ	120.849	1.32826	0.330395	4.0202	5.81e-05	0.00221603
ENSG00000119321	FKBP15	821.402	-1.02992	0.237536	-4.33587	1.45e-05	0.000739686
ENSG00000119401	TRIM32	483.255	-1.09701	0.279687	-3.92228	8.77e-05	0.00305902
ENSG00000119541	VPS4B	625.914	-1.06205	0.323063	-3.28744	0.00101103	0.0202345
ENSG00000119616	FCF1	1549.82	-1.03253	0.223779	-4.61407	3.95e-06	0.00026649
ENSG00000119684	MLH3	397.857	-1.04347	0.26973	-3.86856	0.000109479	0.0036046
ENSG00000119725	ZNF410	30.2068	2.10939	0.599523	3.51844	0.000434085	0.0108717
ENSG00000119737	GPR75	29.7846	-3.14317	0.77866	-4.03663	5.42e-05	0.00209953
ENSG00000119917	IFIT3	1494.4	-1.15865	0.247426	-4.68282	2.83e-06	0.000199442
ENSG00000119922	IFIT2	2045.26	-1.25658	0.266598	-4.71339	2.44e-06	0.000179114
ENSG00000120049	KCNIP2	21.9939	-2.68722	0.788712	-3.4071	0.000656572	0.0145464
ENSG00000120068	HOXB8	308.139	1.08578	0.324024	3.35093	0.000805418	0.0171351
ENSG00000120075	HOXB5	258.638	1.09304	0.268278	4.07429	4.62e-05	0.00185643
ENSG00000120129	DUSP1	11730.8	2.22998	0.274489	8.12411	4.51e-16	7.27e-13
ENSG00000120256	LRP11	96.2044	1.12214	0.367748	3.05138	0.0022779	0.0362268
ENSG00000120688	WBP4	253.213	-1.0558	0.336209	-3.1403	0.00168776	0.0293138
ENSG00000120693	SMAD9	263.526	1.3821	0.288514	4.79042	1.66e-06	0.000131697
ENSG00000120694	HSPH1	12595.3	1.16002	0.292633	3.96407	7.37e-05	0.00267021
ENSG00000120696	KBTBD7	231.882	-1.46396	0.300837	-4.8663	1.14e-06	9.57e-05
ENSG00000120708	TGFBI	32.5893	-2.49498	0.685894	-3.63757	0.000275226	0.0075957
ENSG00000120925	RNF170	253.232	-1.18061	0.337571	-3.49738	0.000469859	0.0114951
ENSG00000121417	ZNF211	104.912	-1.55563	0.412731	-3.76912	0.000163825	0.00504754
ENSG00000121671	CRY2	896.634	1.13868	0.321261	3.54442	0.000393477	0.0100573
ENSG00000121903	ZSCAN20	109.477	-1.88891	0.402404	-4.69407	2.68e-06	0.000191569
ENSG00000121931	LRIF1	613.245	-1.2622	0.314443	-4.01407	5.97e-05	0.00225664
ENSG00000122641	INHBA	15.3838	6.91687	1.42768	4.84483	1.27e-06	0.000103953
ENSG00000122783	CYREN	187.616	-1.25473	0.369882	-3.39225	0.000693207	0.0151254
ENSG00000122870	BICC1	1222.13	-1.24565	0.251488	-4.95314	7.3e-07	6.73e-05
ENSG00000123342	MMP19	25.5599	-3.23232	0.820188	-3.94095	8.12e-05	0.00289188
ENSG00000123358	NR4A1	4402.16	2.33423	0.28938	8.06631	7.25e-16	1e-12
ENSG00000123415	SMUG1	708.688	-1.03689	0.28815	-3.59844	0.000320129	0.00852895
ENSG00000123838	C4BPA	126.343	1.38506	0.376165	3.68205	0.00023137	0.00667891
ENSG00000124102	PI3	267.999	-1.77674	0.318797	-5.57327	2.5e-08	4.22e-06
ENSG00000124120	TTPAL	588.107	-1.65465	0.28503	-5.80518	6.43e-09	1.36e-06
ENSG00000124160	NCOA5	388.219	-1.69141	0.374492	-4.51656	6.29e-06	0.000385077
ENSG00000124216	SNAI1	1839.51	1.66409	0.29863	5.57243	2.51e-08	4.22e-06
ENSG00000124217	MOCS3	205.111	-2.20588	0.432608	-5.09903	3.41e-07	3.66e-05
ENSG00000124279	FASTKD3	408.8	-1.48565	0.34746	-4.27574	1.91e-05	0.000920501
ENSG00000124459	ZNF45	174.877	-1.48815	0.354646	-4.19614	2.71e-05	0.00122237
ENSG00000124466	LYPD3	1027.18	1.09731	0.264988	4.14096	3.46e-05	0.00147916
ENSG00000124608	AARS2	646.275	-1.03261	0.319477	-3.2322	0.00122841	0.0233968
ENSG00000124614	RPS10	113.256	1.4024	0.341855	4.10232	4.09e-05	0.0016777
ENSG00000124635	HIST1H2BJ	395.278	1.63817	0.274067	5.97725	2.27e-09	5.4e-07
ENSG00000124659	TBCC	622.55	-1.05454	0.255296	-4.13067	3.62e-05	0.00153344
ENSG00000124782	RREB1	3013.46	1.15299	0.254904	4.52324	6.09e-06	0.000376284
ENSG00000124920	MYRF	1257.76	1.29793	0.237202	5.47182	4.45e-08	6.84e-06
ENSG00000125148	MT2A	4512.87	1.07199	0.269289	3.9808	6.87e-05	0.00252801
ENSG00000125378	BMP4	68.7336	-1.37414	0.44782	-3.06852	0.00215122	0.0347836
ENSG00000125459	MSTO1	552.782	-1.35728	0.272082	-4.98849	6.09e-07	5.83e-05
ENSG00000125534	PPDPF	6761.21	1.05158	0.235964	4.45651	8.33e-06	0.000479044
ENSG00000125657	TNFSF9	4837.76	1.13478	0.299947	3.78327	0.000154782	0.00480734
ENSG00000125772	GPCPD1	1128.78	1.1361	0.261109	4.35105	1.35e-05	0.000700099
ENSG00000125812	GZF1	266.526	-1.01329	0.30512	-3.32095	0.000897101	0.0186351
ENSG00000125817	CENPB	2052.81	-1.06564	0.315468	-3.37797	0.000730242	0.0157667
ENSG00000125826	RBCK1	7255.28	1.48352	0.322532	4.59962	4.23e-06	0.000279996
ENSG00000125846	ZNF133	184.409	-1.03255	0.29779	-3.46738	0.000525563	0.0124489
ENSG00000125966	MMP24	158.601	-1.82283	0.35602	-5.12003	3.05e-07	3.36e-05
ENSG00000125968	ID1	2406.11	1.19241	0.2227	5.35435	8.59e-08	1.18e-05
ENSG00000126001	CEP250	1978.1	-1.02517	0.225763	-4.54092	5.6e-06	0.000354367
ENSG00000126003	PLAGL2	712.283	-1.13142	0.252815	-4.47529	7.63e-06	0.000448572
ENSG00000126368	NR1D1	2810.66	2.37315	0.300149	7.90659	2.65e-15	3.2e-12
ENSG00000126603	GLIS2	655.721	1.0193	0.307898	3.31051	0.000931248	0.0190435
ENSG00000127418	FGFRL1	1632.1	1.34555	0.242264	5.55407	2.79e-08	4.66e-06
ENSG00000128016	ZFP36	1598.72	1.76343	0.257585	6.84604	7.59e-12	3.56e-09
ENSG00000128191	DGCR8	420.362	-1.38295	0.323889	-4.26982	1.96e-05	0.000933684
ENSG00000128408	RIBC2	103.549	-1.66913	0.483565	-3.45172	0.000557027	0.012972
ENSG00000128510	CPA4	100.251	-4.27391	0.612214	-6.98107	2.93e-12	1.58e-09
ENSG00000128564	VGF	89.8476	1.71092	0.374025	4.57433	4.78e-06	0.000311073
ENSG00000128908	INO80	1364.08	-1.20084	0.250526	-4.79327	1.64e-06	0.000130192
ENSG00000129194	SOX15	12.835	-3.57338	1.158	-3.08581	0.00203001	0.0334002
ENSG00000129355	CDKN2D	727.096	1.16304	0.328682	3.5385	0.000402408	0.0102418
ENSG00000129474	AJUBA	2025.78	-1.68445	0.254718	-6.61299	3.77e-11	1.48e-08
ENSG00000129757	CDKN1C	2959.73	1.15018	0.271563	4.23541	2.28e-05	0.00105326
ENSG00000130021	PUDP	201.63	-1.69472	0.390279	-4.34233	1.41e-05	0.000723336
ENSG00000130066	SAT1	18131.1	1.9408	0.607656	3.19391	0.00140358	0.0258459
ENSG00000130347	RTN4IP1	306.947	-1.02094	0.30809	-3.31376	0.000920494	0.018901
ENSG00000130349	C6orf203	200.689	-1.30418	0.392441	-3.32325	0.000889761	0.0185091
ENSG00000130558	OLFM1	2781.34	1.54519	0.24309	6.35644	2.06e-10	6.89e-08
ENSG00000130600	H19	2393.72	1.58721	0.251709	6.30571	2.87e-10	9.15e-08
ENSG00000130635	COL5A1	15910	1.10147	0.234743	4.69225	2.7e-06	0.000192334
ENSG00000130700	GATA5	64.7582	-1.39948	0.449496	-3.11344	0.00184922	0.0312455
ENSG00000130707	ASS1	95448	1.14499	0.219982	5.20493	1.94e-07	2.37e-05
ENSG00000130720	FIBCD1	1482.43	1.84936	0.259002	7.14032	9.31e-13	6.01e-10
ENSG00000130749	AC008755.1	342.594	-2.39382	0.788888	-3.03442	0.00240995	0.0377685
ENSG00000130772	MED18	316.489	-1.55436	0.314391	-4.94403	7.65e-07	6.96e-05
ENSG00000130921	C12orf65	685.555	-1.02705	0.236516	-4.34243	1.41e-05	0.000723336
ENSG00000130997	POLN	38.3721	-1.9777	0.647924	-3.05237	0.00227044	0.0361478
ENSG00000131015	ULBP2	655.414	1.14094	0.250725	4.55055	5.35e-06	0.000340008
ENSG00000131043	AAR2	956.342	-1.12628	0.230994	-4.87581	1.08e-06	9.2e-05
ENSG00000131069	ACSS2	6380.32	1.95723	0.228542	8.56401	1.09e-17	2.44e-14
ENSG00000131263	RLIM	8411.36	1.08321	0.332453	3.25823	0.00112108	0.0219086
ENSG00000131650	KREMEN2	667.612	1.05755	0.334852	3.15826	0.00158713	0.0281897
ENSG00000131746	TNS4	556.9	1.47533	0.252254	5.84858	4.96e-09	1.1e-06
ENSG00000131944	FAAP24	227.646	-1.37236	0.384151	-3.57246	0.000353643	0.00921885
ENSG00000132326	PER2	467.887	1.20527	0.272948	4.41574	1.01e-05	0.00055052
ENSG00000132434	LANCL2	146.169	-1.22803	0.367214	-3.34419	0.000825246	0.0174546
ENSG00000132466	ANKRD17	2140.82	-1.00187	0.243195	-4.11962	3.79e-05	0.00158204
ENSG00000132470	ITGB4	2522.73	1.56435	0.303253	5.15856	2.49e-07	2.81e-05
ENSG00000132535	DLG4	811.492	1.08253	0.28059	3.85804	0.000114301	0.00373374
ENSG00000132561	MATN2	114.866	1.51426	0.385127	3.93184	8.43e-05	0.00298178
ENSG00000132600	PRMT7	1850.07	-1.26112	0.233284	-5.40593	6.45e-08	9.18e-06
ENSG00000132702	HAPLN2	25.696	2.02882	0.626689	3.23736	0.00120641	0.0230639
ENSG00000132801	ZSWIM3	178.243	-2.62946	0.400105	-6.57193	4.97e-11	1.87e-08
ENSG00000132881	CPLANE2	96.5238	-1.44215	0.430444	-3.35039	0.00080698	0.0171557
ENSG00000132906	CASP9	2318.86	1.31479	0.246994	5.32317	1.02e-07	1.37e-05
ENSG00000133101	CCNA1	784.066	1.27782	0.247627	5.16028	2.47e-07	2.8e-05
ENSG00000133265	HSPBP1	1465.68	-1.04924	0.275707	-3.80565	0.000141431	0.00444497
ENSG00000133401	PDZD2	83.3412	-1.54447	0.464918	-3.32204	0.000893633	0.0185763
ENSG00000133488	SEC14L4	73.6387	-1.68053	0.477712	-3.51787	0.000435019	0.0108717
ENSG00000133985	TTC9	172.524	-1.08575	0.310171	-3.50049	0.000464407	0.0113809
ENSG00000134107	BHLHE40	6946.98	1.8654	0.265619	7.02284	2.17e-12	1.21e-09
ENSG00000134121	CHL1	19.5905	3.3585	0.841001	3.99346	6.51e-05	0.00243998
ENSG00000134198	TSPAN2	14.5447	-6.79812	1.67603	-4.05608	4.99e-05	0.00196613
ENSG00000134419	RPS15A	1995.64	1.2304	0.263689	4.66608	3.07e-06	0.000213796
ENSG00000134508	CABLES1	688.184	-1.04612	0.252422	-4.14432	3.41e-05	0.00146523
ENSG00000134627	PIWIL4	55.1202	-1.75527	0.481386	-3.6463	0.000266048	0.00743603
ENSG00000134780	DAGLA	391.251	-1.0038	0.334023	-3.0052	0.00265407	0.0404684
ENSG00000134827	TCN1	24.3865	3.74344	0.730808	5.12234	3.02e-07	3.33e-05
ENSG00000135119	RNFT2	121.991	-1.98769	0.400471	-4.96339	6.93e-07	6.43e-05
ENSG00000135346	CGA	68879.1	2.29165	0.275181	8.32779	8.24e-17	1.49e-13
ENSG00000135392	DNAJC14	544.963	-1.02711	0.272153	-3.77402	0.000160639	0.00497331
ENSG00000135406	PRPH	134.804	1.9	0.386294	4.91854	8.72e-07	7.65e-05
ENSG00000135407	AVIL	67.2983	-1.48787	0.425531	-3.49649	0.000471416	0.0115138
ENSG00000135441	BLOC1S1	57.0784	1.7488	0.581646	3.00664	0.00264157	0.0403318
ENSG00000135521	LTV1	226.036	-1.17002	0.324829	-3.60195	0.00031584	0.00843789
ENSG00000135678	CPM	2373.67	1.0326	0.232892	4.43382	9.26e-06	0.000518019
ENSG00000135775	COG2	694.964	-1.51199	0.312333	-4.84096	1.29e-06	0.000105702
ENSG00000135829	DHX9	6348.03	-1.17171	0.237001	-4.9439	7.66e-07	6.96e-05
ENSG00000135845	PIGC	497.573	-1.11884	0.280256	-3.9922	6.55e-05	0.00244976
ENSG00000135905	DOCK10	141.55	-1.18025	0.404306	-2.9192	0.00350936	0.048902
ENSG00000135917	SLC19A3	8.51399	-6.02535	1.75646	-3.43039	0.00060272	0.0136956
ENSG00000135919	SERPINE2	1354.81	2.36216	0.332927	7.09512	1.29e-12	7.4e-10
ENSG00000136002	ARHGEF4	1858.45	1.24693	0.262255	4.75464	1.99e-06	0.000152328
ENSG00000136149	RPL13AP25	41.596	2.36386	0.521569	4.53222	5.84e-06	0.00036452
ENSG00000136205	TNS3	2213.8	-1.17469	0.224813	-5.22518	1.74e-07	2.16e-05
ENSG00000136244	IL6	53.8544	-2.82215	0.66576	-4.23899	2.25e-05	0.00103993
ENSG00000136286	MYO1G	56.9267	1.39883	0.47744	2.92986	0.0033912	0.047806
ENSG00000136379	ABHD17C	1261.17	1.1711	0.240815	4.86309	1.16e-06	9.64e-05
ENSG00000136450	SRSF1	1121.9	-1.18739	0.278491	-4.26367	2.01e-05	0.000946495
ENSG00000136870	ZNF189	161.171	-2.20681	0.4796	-4.60135	4.2e-06	0.000278313
ENSG00000136937	NCBP1	1201.72	-1.08906	0.289673	-3.75964	0.000170161	0.00519612
ENSG00000137103	TMEM8B	380.071	1.29624	0.275712	4.70142	2.58e-06	0.000186632
ENSG00000137124	ALDH1B1	597.764	-1.36344	0.272883	-4.99642	5.84e-07	5.65e-05
ENSG00000137193	PIM1	9110.64	1.43147	0.328107	4.3628	1.28e-05	0.000671874
ENSG00000137275	RIPK1	332.103	-1.61311	0.324372	-4.97304	6.59e-07	6.2e-05
ENSG00000137331	IER3	731.871	2.00059	0.273511	7.31449	2.58e-13	1.88e-10
ENSG00000137440	FGFBP1	675.298	2.31706	0.299112	7.74644	9.45e-15	8.59e-12
ENSG00000137491	SLCO2B1	29.1176	3.05935	0.831798	3.67799	0.000235078	0.00675694
ENSG00000137547	MRPL15	1000.67	-1.07294	0.253978	-4.22453	2.39e-05	0.00109849
ENSG00000137648	TMPRSS4	45.76	1.65959	0.513772	3.23021	0.001237	0.0235403
ENSG00000137727	ARHGAP20	82.8424	-1.45511	0.397639	-3.65938	0.000252825	0.00712821
ENSG00000137806	NDUFAF1	181.355	-1.10298	0.375263	-2.93921	0.00329054	0.0468877
ENSG00000137878	GCOM1	256.754	1.30763	0.393133	3.32618	0.000880453	0.0183621
ENSG00000138100	TRIM54	140.701	-1.50849	0.326957	-4.61373	3.96e-06	0.00026649
ENSG00000138166	DUSP5	4777.84	1.93861	0.301159	6.43716	1.22e-10	4.21e-08
ENSG00000138356	AOX1	176.513	-2.29701	0.40434	-5.6809	1.34e-08	2.45e-06
ENSG00000138496	PARP9	604.107	-1.00726	0.258641	-3.89445	9.84e-05	0.00333443
ENSG00000138794	CASP6	155.765	-1.52468	0.345612	-4.41152	1.03e-05	0.000559256
ENSG00000138829	FBN2	7921.61	-1.57648	0.24318	-6.48275	9.01e-11	3.15e-08
ENSG00000139174	PRICKLE1	31.0178	-2.19184	0.625048	-3.50667	0.000453756	0.0112108
ENSG00000139211	AMIGO2	71.2212	-1.84216	0.462907	-3.97955	6.9e-05	0.00253809
ENSG00000139278	GLIPR1	61.4347	2.22894	0.473347	4.70889	2.49e-06	0.00018173
ENSG00000139289	PHLDA1	443.253	1.81417	0.319056	5.68607	1.3e-08	2.39e-06
ENSG00000139344	AMDHD1	144.899	1.29459	0.325032	3.98297	6.81e-05	0.00251454
ENSG00000139675	HNRNPA1L2	54.6706	-1.47922	0.462384	-3.19912	0.0013785	0.025563
ENSG00000140104	CLBA1	159.467	-1.22934	0.408219	-3.01147	0.00259987	0.0398418
ENSG00000140264	SERF2	1220.22	1.16976	0.313545	3.73074	0.000190918	0.0056981
ENSG00000140465	CYP1A1	784.071	2.10245	0.261676	8.03457	9.39e-16	1.24e-12
ENSG00000140691	ARMC5	150.636	-1.24947	0.374843	-3.33331	0.000858193	0.0179682
ENSG00000140749	IGSF6	49.6472	2.40871	0.473607	5.08588	3.66e-07	3.88e-05
ENSG00000141076	UTP4	1666.8	-1.40504	0.283415	-4.95754	7.14e-07	6.6e-05
ENSG00000141219	C17orf80	315.794	-1.03593	0.273013	-3.79442	0.000147988	0.00462601
ENSG00000141424	SLC39A6	4524.95	1.60233	0.217409	7.37011	1.7e-13	1.3e-10
ENSG00000141524	TMC6	1512.62	1.09797	0.291728	3.76367	0.000167436	0.00512906
ENSG00000141738	GRB7	1725.5	1.36266	0.288935	4.71615	2.4e-06	0.000178226
ENSG00000141753	IGFBP4	2108.71	1.31895	0.291938	4.51792	6.24e-06	0.000384219
ENSG00000141854	MISP3	228.925	1.13425	0.383597	2.95689	0.00310763	0.0452813
ENSG00000142102	PGGHG	306.074	1.21784	0.322874	3.77186	0.000162038	0.00500593
ENSG00000142156	COL6A1	1735.2	1.23924	0.230837	5.36847	7.94e-08	1.11e-05
ENSG00000142173	COL6A2	469.279	1.70373	0.280837	6.06662	1.31e-09	3.3e-07
ENSG00000142408	CACNG8	18.6877	-3.71924	1.09746	-3.38894	0.000701635	0.015274
ENSG00000142611	PRDM16	46.8997	1.48066	0.495363	2.98904	0.00279857	0.0420872
ENSG00000143365	RORC	287.627	1.30178	0.296539	4.38989	1.13e-05	0.000607627
ENSG00000143369	ECM1	446.701	1.89394	0.240291	7.88185	3.23e-15	3.75e-12
ENSG00000143375	CGN	196.754	-1.11081	0.315413	-3.52177	0.000428673	0.0107781
ENSG00000143382	ADAMTSL4	2026.18	1.19675	0.244678	4.8911	1e-06	8.54e-05
ENSG00000143384	MCL1	13378.5	1.11613	0.303476	3.67782	0.000235236	0.00675694
ENSG00000143507	DUSP10	255.297	1.02352	0.269662	3.79558	0.000147298	0.00461938
ENSG00000143512	HHIPL2	64.3083	1.69271	0.488964	3.46182	0.00053653	0.0126365
ENSG00000143590	EFNA3	246.884	1.07401	0.324759	3.30711	0.000942654	0.0191431
ENSG00000143882	ATP6V1C2	63.1203	1.5225	0.454968	3.34639	0.000818714	0.0173543
ENSG00000143952	VPS54	684.345	-1.18012	0.249012	-4.73921	2.15e-06	0.000160999
ENSG00000144043	TEX261	621.004	-1.45239	0.33153	-4.38086	1.18e-05	0.000624916
ENSG00000144120	TMEM177	363.91	-1.47987	0.354343	-4.17637	2.96e-05	0.00131927
ENSG00000144136	SLC20A1	7021.84	1.42202	0.224112	6.34515	2.22e-10	7.33e-08
ENSG00000144182	LIPT1	73.7106	-1.20367	0.398848	-3.01787	0.00254555	0.0392163
ENSG00000144579	CTDSP1	1368.27	-1.12754	0.285112	-3.95471	7.66e-05	0.00276436
ENSG00000145287	PLAC8	1151.19	-1.49898	0.256485	-5.84431	5.09e-09	1.12e-06
ENSG00000145536	ADAMTS16	105.129	-1.59832	0.37586	-4.25244	2.11e-05	0.000987259
ENSG00000145908	ZNF300	310.106	-1.00838	0.319506	-3.15605	0.00159921	0.0283005
ENSG00000145945	FAM50B	18.7184	-2.71366	0.867931	-3.12658	0.00176852	0.0303713
ENSG00000146021	KLHL3	27.1884	-1.94366	0.651215	-2.98467	0.00283881	0.0424505
ENSG00000146090	RASGEF1C	47.7385	1.64547	0.484125	3.39885	0.000676703	0.0148808
ENSG00000146094	DOK3	14.9485	-3.30151	1.07432	-3.07312	0.00211835	0.0343757
ENSG00000146197	SCUBE3	44.223	-1.86017	0.512736	-3.62793	0.000285702	0.00781977
ENSG00000146223	RPL7L1	3876.43	-1.04641	0.213229	-4.90745	9.23e-07	8.05e-05
ENSG00000146463	ZMYM4	943.317	-1.17204	0.257665	-4.54868	5.4e-06	0.000342287
ENSG00000146540	C7orf50	1612.15	-1.14247	0.289943	-3.9403	8.14e-05	0.00289258
ENSG00000146592	CREB5	409.669	1.39105	0.303385	4.58509	4.54e-06	0.000298825
ENSG00000146666	LINC00525	19.6619	-4.7964	1.2423	-3.8609	0.000112968	0.00370271
ENSG00000146757	ZNF92	313.169	-1.04825	0.315794	-3.31941	0.000902079	0.0186819
ENSG00000147041	SYTL5	9.19227	3.04076	1.04324	2.91474	0.00355987	0.0494871
ENSG00000147124	ZNF41	328.806	-1.27319	0.337997	-3.76686	0.00016531	0.00506929
ENSG00000147168	IL2RG	9.86832	3.16484	1.05485	3.00028	0.00269733	0.040918
ENSG00000147174	GCNA	35.009	-1.83355	0.596269	-3.07504	0.00210474	0.0342418
ENSG00000147454	SLC25A37	4222.96	1.0792	0.252222	4.27877	1.88e-05	0.000912623
ENSG00000147509	RGS20	109.408	-1.07997	0.368778	-2.92851	0.0034059	0.0479435
ENSG00000147689	FAM83A	1012.14	1.846	0.260204	7.09443	1.3e-12	7.4e-10
ENSG00000147804	SLC39A4	648.241	1.025	0.274987	3.72743	0.000193439	0.0057556
ENSG00000148291	SURF2	398.656	-1.02656	0.316797	-3.24042	0.00119354	0.0228781
ENSG00000148459	PDSS1	232.066	-1.0635	0.32157	-3.30721	0.000942305	0.0191431
ENSG00000148677	ANKRD1	54.2569	-4.22036	0.67723	-6.23179	4.61e-10	1.33e-07
ENSG00000149131	SERPING1	112.225	1.7121	0.380906	4.49482	6.96e-06	0.000417487
ENSG00000149573	MPZL2	229.244	1.0476	0.285437	3.67014	0.000242413	0.00691807
ENSG00000149596	JPH2	920.406	-1.1841	0.235935	-5.01875	5.2e-07	5.21e-05
ENSG00000149781	FERMT3	56.998	-2.15541	0.494188	-4.36151	1.29e-05	0.000674648
ENSG00000149798	CDC42EP2	13.9032	3.72671	0.910336	4.09377	4.24e-05	0.00173102
ENSG00000149925	ALDOA	131.291	1.3287	0.318223	4.17538	2.97e-05	0.00132299
ENSG00000150201	FXYD4	71.1051	2.30095	0.446078	5.15817	2.49e-07	2.81e-05
ENSG00000150991	UBC	42689.7	1.81612	0.268007	6.77638	1.23e-11	5.51e-09
ENSG00000151065	DCP1B	157.364	-1.47029	0.351946	-4.17758	2.95e-05	0.00131628
ENSG00000151093	OXSM	227.168	-1.0989	0.32514	-3.37979	0.000725412	0.0156741
ENSG00000151929	BAG3	3629.73	1.08644	0.290922	3.73448	0.000188103	0.00566062
ENSG00000153162	BMP6	3757.84	1.46744	0.267791	5.4798	4.26e-08	6.58e-06
ENSG00000153234	NR4A2	860.355	1.48052	0.324015	4.5693	4.89e-06	0.000316815
ENSG00000154127	UBASH3B	554.46	-1.58086	0.273447	-5.7812	7.42e-09	1.52e-06
ENSG00000154217	PITPNC1	572.816	1.70198	0.261237	6.51511	7.26e-11	2.64e-08
ENSG00000154309	DISP1	72.3417	-1.45225	0.491482	-2.95484	0.00312832	0.0454459
ENSG00000154710	RABGEF1	240.609	1.35119	0.327302	4.12826	3.66e-05	0.00154505
ENSG00000155016	CYP2U1	60.9982	-1.46949	0.445454	-3.29886	0.000970776	0.0196046
ENSG00000155367	PPM1J	74.62	1.65298	0.470261	3.51502	0.000439713	0.0109702
ENSG00000155393	HEATR3	313.641	-1.17621	0.315999	-3.72219	0.000197499	0.00586439
ENSG00000155636	RBM45	232.206	-1.14302	0.358412	-3.18913	0.00142702	0.026162
ENSG00000155918	RAET1L	185.461	1.30806	0.297062	4.40332	1.07e-05	0.000576497
ENSG00000156381	ANKRD9	4387.05	1.05666	0.272954	3.87122	0.000108293	0.00358543
ENSG00000156398	SFXN2	120.779	-1.63778	0.417336	-3.92437	8.7e-05	0.00304841
ENSG00000156475	PPP2R2B	801.515	-1.54658	0.252887	-6.1157	9.61e-10	2.51e-07
ENSG00000156510	HKDC1	1949.86	-1.53197	0.264558	-5.79068	7.01e-09	1.45e-06
ENSG00000156521	TYSND1	923.715	-1.02687	0.317071	-3.2386	0.00120117	0.0229941
ENSG00000156853	ZNF689	168.513	-1.53649	0.385145	-3.98937	6.62e-05	0.0024727
ENSG00000157426	AASDH	147.155	-1.1395	0.336895	-3.38237	0.000718632	0.0155507
ENSG00000157514	TSC22D3	4020.97	1.60029	0.255077	6.27378	3.52e-10	1.1e-07
ENSG00000157895	C12orf43	488.961	-1.11944	0.282063	-3.96875	7.23e-05	0.00262927
ENSG00000158006	PAFAH2	214.074	-1.56858	0.348461	-4.50144	6.75e-06	0.000407491
ENSG00000158050	DUSP2	1626.72	1.94423	0.266217	7.30317	2.81e-13	1.99e-10
ENSG00000158106	RHPN1	250.754	1.14166	0.302907	3.769	0.000163906	0.00504754
ENSG00000158258	CLSTN2	20.2139	-2.86534	0.830056	-3.45198	0.00055648	0.012972
ENSG00000158286	RNF207	178.398	-1.43631	0.450286	-3.18976	0.00142389	0.0261211
ENSG00000158292	GPR153	777.314	1.06346	0.284877	3.73305	0.000189173	0.00567695
ENSG00000158555	GDPD5	2261.62	1.01914	0.225837	4.51272	6.4e-06	0.000390456
ENSG00000158813	EDA	102.538	1.96734	0.37288	5.27605	1.32e-07	1.7e-05
ENSG00000158865	SLC5A11	16.027	-3.11033	0.971055	-3.20305	0.00135982	0.0252974
ENSG00000159164	SV2A	9.09381	-6.1197	1.75078	-3.49542	0.000473308	0.0115368
ENSG00000159167	STC1	44.082	2.93649	0.506944	5.79254	6.93e-09	1.45e-06
ENSG00000159184	HOXB13	225.289	-1.00438	0.336322	-2.98636	0.00282322	0.0423443
ENSG00000159307	SCUBE1	361.913	1.42002	0.297284	4.77664	1.78e-06	0.000140283
ENSG00000159423	ALDH4A1	202.793	-1.0881	0.297414	-3.65853	0.000253662	0.00713794
ENSG00000159753	CARMIL2	593.76	2.06091	0.363553	5.66879	1.44e-08	2.59e-06
ENSG00000159792	PSKH1	180.678	-1.91106	0.474798	-4.02501	5.7e-05	0.00218851
ENSG00000159899	NPR2	51.6027	-1.90924	0.507862	-3.75937	0.000170341	0.00519612
ENSG00000159905	AC006213.1	28.5645	-2.75801	0.716562	-3.84894	0.000118629	0.00384289
ENSG00000160051	IQCC	59.1836	-1.77634	0.530252	-3.35	0.000808119	0.0171674
ENSG00000160087	UBE2J2	1226.15	-1.19218	0.256083	-4.65546	3.23e-06	0.000224039
ENSG00000160111	CPAMD8	147.465	1.81704	0.360313	5.04296	4.58e-07	4.67e-05
ENSG00000160117	ANKLE1	69.4328	-2.08549	0.452368	-4.61015	4.02e-06	0.000270485
ENSG00000160179	ABCG1	728.421	1.70871	0.282886	6.04029	1.54e-09	3.82e-07
ENSG00000160201	U2AF1	124.352	1.18739	0.369282	3.21541	0.0013026	0.0244839
ENSG00000160207	HSF2BP	27.2239	-2.60893	0.788617	-3.30824	0.000938856	0.0191195
ENSG00000160326	SLC2A6	395.652	-1.18952	0.380789	-3.12382	0.0017852	0.0305674
ENSG00000160336	ZNF761	294.986	-1.78293	0.357711	-4.98428	6.22e-07	5.92e-05
ENSG00000160471	COX6B2	79.6906	1.66822	0.47577	3.50635	0.00045429	0.0112108
ENSG00000161091	MFSD12	21640	1.03157	0.210271	4.90591	9.3e-07	8.09e-05
ENSG00000161270	NPHS1	80.8547	1.30973	0.39884	3.28384	0.00102402	0.0204358
ENSG00000161638	ITGA5	7402.79	1.12496	0.24052	4.67721	2.91e-06	0.000203495
ENSG00000161677	JOSD2	267.598	-1.06018	0.331144	-3.20158	0.00136677	0.0253893
ENSG00000161914	ZNF653	56.514	-1.5993	0.483541	-3.30748	0.000941378	0.0191431
ENSG00000161960	EIF4A1	317.105	1.9353	0.341611	5.66523	1.47e-08	2.62e-06
ENSG00000161970	RPL26	726.871	1.74995	0.268552	6.51625	7.21e-11	2.64e-08
ENSG00000162086	ZNF75A	99.9988	-2.4296	0.535786	-4.53465	5.77e-06	0.000361899
ENSG00000162105	SHANK2	40.3531	3.14919	0.63446	4.96357	6.92e-07	6.43e-05
ENSG00000162227	TAF6L	174.144	-1.30217	0.384354	-3.38793	0.000704213	0.0153071
ENSG00000162344	FGF19	70.1911	1.68911	0.466444	3.62125	0.000293179	0.00796437
ENSG00000162396	PARS2	133.897	-2.57709	0.445349	-5.78667	7.18e-09	1.48e-06
ENSG00000162419	GMEB1	303.685	-1.34277	0.278392	-4.82331	1.41e-06	0.000114532
ENSG00000162545	CAMK2N1	1386.82	1.92335	0.287966	6.67909	2.4e-11	9.97e-09
ENSG00000162600	OMA1	154.501	-1.06528	0.357933	-2.97619	0.00291854	0.04322
ENSG00000162614	NEXN	319.175	-1.38338	0.375191	-3.68714	0.000226792	0.00659063
ENSG00000162639	HENMT1	670.848	-1.32278	0.312749	-4.22952	2.34e-05	0.0010778
ENSG00000162645	GBP2	195.32	1.99993	0.379422	5.27098	1.36e-07	1.74e-05
ENSG00000162729	IGSF8	3602.85	1.83805	0.277872	6.61472	3.72e-11	1.48e-08
ENSG00000162733	DDR2	192.777	-1.53177	0.305438	-5.01499	5.3e-07	5.27e-05
ENSG00000162745	OLFML2B	52.7775	-1.94779	0.508914	-3.82734	0.000129536	0.00412469
ENSG00000162757	C1orf74	88.6208	-1.40631	0.450538	-3.12139	0.00179997	0.0307115
ENSG00000162772	ATF3	3112.33	1.08471	0.235709	4.6019	4.19e-06	0.000278313
ENSG00000162804	SNED1	609.867	2.24225	0.255174	8.78711	1.53e-18	4.18e-15
ENSG00000162931	TRIM17	58.7293	-1.61289	0.460102	-3.50551	0.00045573	0.0112156
ENSG00000163053	SLC16A14	75.2985	-1.30917	0.407513	-3.21258	0.00131551	0.0246945
ENSG00000163104	SMARCAD1	395.149	-1.16397	0.293644	-3.96387	7.37e-05	0.00267021
ENSG00000163121	NEURL3	28.6656	-4.31247	0.907856	-4.75016	2.03e-06	0.000154239
ENSG00000163220	S100A9	8.12494	3.62525	1.17625	3.08204	0.00205588	0.0337686
ENSG00000163286	ALPG	744.952	1.16703	0.339716	3.4353	0.000591906	0.013556
ENSG00000163295	ALPI	15645.3	1.51093	0.25351	5.96003	2.52e-09	5.86e-07
ENSG00000163297	ANTXR2	4.02527	5.96216	1.90687	3.12667	0.00176798	0.0303713
ENSG00000163312	HELQ	86.2795	-1.69594	0.469696	-3.61072	0.000305351	0.00818908
ENSG00000163344	PMVK	751.312	-1.05178	0.246089	-4.27398	1.92e-05	0.00092321
ENSG00000163435	ELF3	3052.34	1.34206	0.252507	5.31495	1.07e-07	1.42e-05
ENSG00000163463	KRTCAP2	80.6982	-1.34793	0.398279	-3.3844	0.000713353	0.0154826
ENSG00000163467	TSACC	47.9546	2.32372	0.524053	4.43414	9.24e-06	0.000518019
ENSG00000163491	NEK10	30.4659	-3.17685	0.761978	-4.16922	3.06e-05	0.00134744
ENSG00000163659	TIPARP	6068.75	1.55679	0.289867	5.37069	7.84e-08	1.11e-05
ENSG00000163660	CCNL1	4864.52	1.32856	0.241988	5.49021	4.01e-08	6.26e-06
ENSG00000163832	ELP6	525.067	-1.17926	0.296404	-3.97855	6.93e-05	0.00254561
ENSG00000163946	TASOR	1032.74	-1.29211	0.300891	-4.29428	1.75e-05	0.000862642
ENSG00000163993	S100P	4431.59	1.31406	0.238218	5.51622	3.46e-08	5.56e-06
ENSG00000164002	EXO5	74.1845	-1.86764	0.552221	-3.38206	0.000719451	0.0155569
ENSG00000164011	ZNF691	162.818	-1.16152	0.351501	-3.30446	0.00095158	0.0192851
ENSG00000164047	CAMP	8.36889	4.04251	1.29958	3.11062	0.00186698	0.0314667
ENSG00000164051	CCDC51	833.087	-1.05681	0.236965	-4.45976	8.21e-06	0.000474656
ENSG00000164053	ATRIP	263.541	-1.37651	0.361093	-3.81208	0.000137801	0.00434029
ENSG00000164167	LSM6	281.575	-1.10443	0.333813	-3.30853	0.000937871	0.0191128
ENSG00000164171	ITGA2	1091.85	1.18104	0.248044	4.76139	1.92e-06	0.000148495
ENSG00000164211	STARD4	2943.57	1.47176	0.287533	5.11857	3.08e-07	3.37e-05
ENSG00000164252	AGGF1	285.732	-1.31195	0.362407	-3.62009	0.000294503	0.00799286
ENSG00000164296	TIGD6	80.2543	-1.45105	0.471928	-3.07474	0.00210688	0.0342574
ENSG00000164308	ERAP2	129.64	-1.24393	0.340156	-3.65693	0.000255252	0.00717134
ENSG00000164850	GPER1	411.878	-1.75162	0.33679	-5.20094	1.98e-07	2.39e-05
ENSG00000164953	TMEM67	172.003	-1.20447	0.312353	-3.85612	0.0001152	0.00375045
ENSG00000165168	CYBB	48.044	-3.26254	0.65555	-4.9768	6.46e-07	6.11e-05
ENSG00000165449	SLC16A9	121.816	-1.10458	0.353413	-3.12547	0.0017752	0.0304455
ENSG00000165507	DEPP1	89.6027	1.31083	0.40117	3.26751	0.00108497	0.0213611
ENSG00000165685	TMEM52B	402.463	-1.55442	0.317336	-4.89836	9.66e-07	8.3e-05
ENSG00000165879	FRAT1	123.031	-2.00626	0.510618	-3.92909	8.53e-05	0.00301242
ENSG00000165887	ANKRD2	103.734	-4.24772	0.524918	-8.09217	5.86e-16	8.51e-13
ENSG00000165916	PSMC3	6849.34	-1.03926	0.218937	-4.74686	2.07e-06	0.000155834
ENSG00000165917	RAPSN	6.97736	-5.73715	1.85756	-3.08854	0.00201143	0.0331321
ENSG00000165929	TC2N	132.529	1.12114	0.349278	3.20989	0.00132788	0.0248624
ENSG00000165959	CLMN	530.128	1.20185	0.236874	5.07377	3.9e-07	4.06e-05
ENSG00000166012	TAF1D	15465.3	1.0188	0.296005	3.44184	0.000577764	0.0133347
ENSG00000166046	TCP11L2	623.142	1.00891	0.275255	3.66535	0.000246998	0.00700471
ENSG00000166106	ADAMTS15	177.146	-1.30802	0.322624	-4.05434	5.03e-05	0.0019757
ENSG00000166136	NDUFB8	82.7277	1.385	0.369509	3.74822	0.000178094	0.00541555
ENSG00000166188	ZNF319	222.808	-1.21059	0.337679	-3.58504	0.000337026	0.00886816
ENSG00000166189	HPS6	469.111	-4.41136	0.770486	-5.72542	1.03e-08	2.01e-06
ENSG00000166246	C16orf71	14.846	-2.95998	1.00845	-2.93519	0.00333342	0.0472207
ENSG00000166272	WBP1L	670.885	-1.14466	0.277747	-4.12124	3.77e-05	0.00158142
ENSG00000166289	PLEKHF1	171.325	-1.25437	0.317916	-3.94559	7.96e-05	0.00284687
ENSG00000166387	PPFIBP2	39.3187	-1.61967	0.556696	-2.90943	0.00362087	0.0499797
ENSG00000166407	LMO1	111.583	-1.26683	0.365358	-3.46738	0.000525558	0.0124489
ENSG00000166444	ST5	366.64	-1.01525	0.28429	-3.57118	0.000355376	0.0092557
ENSG00000166446	CDYL2	3750.37	1.02391	0.2739	3.73827	0.000185294	0.00559932
ENSG00000166532	RIMKLB	3442.96	1.24204	0.248427	4.99961	5.74e-07	5.6e-05
ENSG00000166562	SEC11C	586.112	-1.04662	0.251036	-4.16921	3.06e-05	0.00134744
ENSG00000166741	NNMT	362.206	-1.49289	0.301652	-4.94905	7.46e-07	6.85e-05
ENSG00000166821	PEX11A	263.404	-1.23915	0.310087	-3.99614	6.44e-05	0.00241559
ENSG00000166888	STAT6	1699	-1.04085	0.268754	-3.87286	0.000107567	0.00356998
ENSG00000166938	DIS3L	532.555	-1.04515	0.278009	-3.75941	0.000170314	0.00519612
ENSG00000167011	NAT16	106.785	1.9912	0.44355	4.48924	7.15e-06	0.000426225
ENSG00000167046	AL357033.1	39.7751	1.81046	0.519868	3.48253	0.000496696	0.0119702
ENSG00000167105	TMEM92	83.6927	2.66432	0.458714	5.80824	6.31e-09	1.35e-06
ENSG00000167112	TRUB2	1070.75	-1.31332	0.27859	-4.71418	2.43e-06	0.000179114
ENSG00000167216	KATNAL2	82.9894	-1.32769	0.444719	-2.98546	0.00283153	0.0424073
ENSG00000167378	IRGQ	1178.09	1.01904	0.247823	4.11194	3.92e-05	0.0016273
ENSG00000167397	VKORC1	109.923	1.61311	0.401188	4.02083	5.8e-05	0.00221309
ENSG00000167447	SMG8	372.212	-1.21093	0.257731	-4.69845	2.62e-06	0.000188433
ENSG00000167470	MIDN	3787.6	1.00189	0.289036	3.46632	0.000527637	0.0124574
ENSG00000167562	ZNF701	169.08	-1.04317	0.334722	-3.11652	0.00183	0.0310417
ENSG00000167617	CDC42EP5	27.4292	2.31922	0.786802	2.94765	0.00320196	0.0461464
ENSG00000167632	TRAPPC9	680.302	1.12656	0.255691	4.40592	1.05e-05	0.000571756
ENSG00000167653	PSCA	243.322	1.36697	0.331829	4.11949	3.8e-05	0.00158204
ENSG00000167701	GPT	103.496	1.65222	0.379115	4.35809	1.31e-05	0.000682802
ENSG00000167716	WDR81	194.732	-1.25752	0.38521	-3.26452	0.00109651	0.0215299
ENSG00000167748	KLK1	76.1115	2.11581	0.477885	4.42745	9.54e-06	0.00052744
ENSG00000167797	CDK2AP2	1932.61	1.19843	0.243146	4.92886	8.27e-07	7.35e-05
ENSG00000167862	MRPL58	821.727	-1.12937	0.246599	-4.57979	4.65e-06	0.000304421
ENSG00000167971	CASKIN1	128.995	1.26699	0.371525	3.41025	0.000649039	0.0144652
ENSG00000168016	TRANK1	200.255	-1.43643	0.380242	-3.77767	0.000158301	0.00490616
ENSG00000168040	FADD	250.957	-2.23927	0.375832	-5.95817	2.55e-09	5.88e-07
ENSG00000168209	DDIT4	6510.9	1.08844	0.288034	3.77888	0.000157535	0.00488762
ENSG00000168286	THAP11	625.175	-1.15815	0.259716	-4.45929	8.22e-06	0.000474743
ENSG00000168461	RAB31	3090.44	1.27794	0.212976	6.00039	1.97e-09	4.76e-07
ENSG00000168661	ZNF30	90.4973	-2.20047	0.461314	-4.77001	1.84e-06	0.000143808
ENSG00000168795	ZBTB5	1775.6	1.0185	0.304837	3.34113	0.000834375	0.0175709
ENSG00000168806	LCMT2	111.92	-3.78264	1.09285	-3.46127	0.000537626	0.0126521
ENSG00000168818	STX18	428.186	-1.03331	0.348656	-2.96369	0.00303969	0.0446114
ENSG00000168952	STXBP6	121.098	-1.70099	0.413432	-4.11432	3.88e-05	0.00161559
ENSG00000169174	PCSK9	17904.4	1.50716	0.279648	5.38949	7.07e-08	1e-05
ENSG00000169184	MN1	7370.65	1.32747	0.272852	4.86516	1.14e-06	9.6e-05
ENSG00000169247	SH3TC2	50.5617	-2.23506	0.66075	-3.38262	0.000717984	0.0155483
ENSG00000169330	MINAR1	19.5942	-3.12045	0.922387	-3.38302	0.00071694	0.0155373
ENSG00000169583	CLIC3	240.353	1.50619	0.369586	4.07535	4.59e-05	0.00185314
ENSG00000169621	APLF	31.557	-2.2581	0.650356	-3.4721	0.0005164	0.0122753
ENSG00000169715	MT1E	1632.85	-1.04123	0.328538	-3.16929	0.00152814	0.0274861
ENSG00000169876	MUC17	9.26828	4.18026	1.34501	3.10798	0.00188372	0.0316753
ENSG00000169894	MUC3A	41.4636	2.33421	0.505762	4.61523	3.93e-06	0.000266091
ENSG00000169951	ZNF764	107.497	-1.37737	0.435466	-3.16299	0.0015616	0.0278384
ENSG00000169994	MYO7B	104.598	1.9663	0.378099	5.2005	1.99e-07	2.39e-05
ENSG00000170049	KCNAB3	14.2377	-4.3264	1.30605	-3.31258	0.0009244	0.0189447
ENSG00000170270	GON7	100.304	-1.2823	0.435327	-2.94559	0.00322339	0.0463415
ENSG00000170364	SETMAR	129.384	-1.47497	0.437754	-3.36941	0.000753304	0.0161924
ENSG00000170396	ZNF804A	42.6309	-4.03288	0.829112	-4.86409	1.15e-06	9.62e-05
ENSG00000170425	ADORA2B	278.058	-1.00596	0.29288	-3.43473	0.000593155	0.0135739
ENSG00000170442	KRT86	225.333	2.23267	0.329663	6.77258	1.27e-11	5.57e-09
ENSG00000170458	CD14	17.5503	-3.12637	0.960724	-3.25419	0.00113718	0.022119
ENSG00000170468	RIOX1	374.063	-1.52074	0.29234	-5.20194	1.97e-07	2.39e-05
ENSG00000170473	PYM1	520.004	-1.61392	0.300951	-5.36271	8.2e-08	1.14e-05
ENSG00000170604	IRF2BP1	418.53	-1.2512	0.377971	-3.31032	0.000931908	0.0190435
ENSG00000170631	ZNF16	129.262	-1.04888	0.338746	-3.09636	0.0019591	0.0326217
ENSG00000170689	HOXB9	759.595	1.18848	0.246866	4.81428	1.48e-06	0.000118841
ENSG00000170955	CAVIN3	160.699	-1.72456	0.415627	-4.14931	3.33e-05	0.0014411
ENSG00000170965	PLAC1	92.1015	1.25428	0.382356	3.28039	0.00103663	0.0206049
ENSG00000171103	TRMT61B	456.275	-1.02534	0.247818	-4.13747	3.51e-05	0.00149522
ENSG00000171121	KCNMB3	12.8272	-5.13406	1.62071	-3.16779	0.00153603	0.0275832
ENSG00000171130	ATP6V0E2	42.5912	-1.67856	0.525947	-3.19149	0.00141539	0.025998
ENSG00000171155	C1GALT1C1	342.586	-1.16737	0.286208	-4.07876	4.53e-05	0.00183126
ENSG00000171169	NAIF1	295.871	-1.44668	0.332379	-4.3525	1.35e-05	0.000697951
ENSG00000171246	NPTX1	9339.83	1.18909	0.217481	5.46755	4.56e-08	6.9e-06
ENSG00000171368	TPPP	634.053	1.4546	0.294293	4.94269	7.71e-07	6.97e-05
ENSG00000171428	NAT1	112.631	-1.69434	0.370577	-4.57216	4.83e-06	0.000313603
ENSG00000171631	P2RY6	321.986	-1.02648	0.292372	-3.51086	0.000446651	0.0110766
ENSG00000171680	PLEKHG5	247.396	1.27374	0.347268	3.6679	0.00024455	0.00694887
ENSG00000171798	KNDC1	93.0889	1.24939	0.418012	2.98888	0.00280006	0.0420878
ENSG00000171872	KLF17	19.4128	-3.43429	0.954154	-3.59931	0.000319067	0.00850845
ENSG00000171931	FBXW10	17.3222	-2.83946	0.930798	-3.05057	0.0022841	0.0363056
ENSG00000172123	SLFN12	138.883	-1.90771	0.41398	-4.60822	4.06e-06	0.000272382
ENSG00000172260	NEGR1	66.1448	-1.48272	0.435772	-3.40252	0.000667663	0.0147305
ENSG00000172270	BSG	29691.2	1.0563	0.230785	4.57697	4.72e-06	0.000307869
ENSG00000172339	ALG14	138.969	-1.56041	0.344395	-4.53086	5.87e-06	0.000366075
ENSG00000172379	ARNT2	233.064	3.23455	0.302237	10.702	9.96e-27	1.45e-22
ENSG00000172731	LRRC20	174.46	-1.26156	0.337793	-3.73473	0.000187918	0.00566062
ENSG00000172748	ZNF596	63.4153	1.76938	0.431867	4.09705	4.18e-05	0.0017115
ENSG00000172794	RAB37	67.379	2.07643	0.480061	4.32535	1.52e-05	0.00076647
ENSG00000172927	MYEOV	324.813	1.66867	0.361565	4.61513	3.93e-06	0.000266091
ENSG00000173013	CCDC96	13.6958	-3.67876	1.2148	-3.02828	0.00245953	0.0382565
ENSG00000173065	FAM222B	284.159	-1.3302	0.332148	-4.00483	6.21e-05	0.00233657
ENSG00000173110	HSPA6	376.928	4.11113	0.280484	14.6573	1.21e-48	3.51e-44
ENSG00000173141	MRPL57	443.902	-1.15086	0.324411	-3.54754	0.000388846	0.00998215
ENSG00000173171	MTX1	681.304	-1.11958	0.286861	-3.90285	9.51e-05	0.00324025
ENSG00000173218	VANGL1	668.695	-1.12326	0.24745	-4.53936	5.64e-06	0.000355443
ENSG00000173237	C11orf86	1453.62	1.35185	0.24783	5.45476	4.9e-08	7.27e-06
ENSG00000173391	OLR1	3482.2	-1.62674	0.241396	-6.73887	1.6e-11	6.82e-09
ENSG00000173432	SAA1	28.3174	-4.73911	1.02923	-4.60453	4.13e-06	0.000275975
ENSG00000173482	PTPRM	2270.78	1.30942	0.258063	5.07402	3.89e-07	4.06e-05
ENSG00000173546	CSPG4	1443.56	1.36811	0.335177	4.08175	4.47e-05	0.00181032
ENSG00000173559	NABP1	1404.22	-1.14677	0.350857	-3.26849	0.00108121	0.021309
ENSG00000173614	NMNAT1	159.503	-1.28994	0.37362	-3.45255	0.000555308	0.012972
ENSG00000173812	EIF1	23698.1	1.1758	0.245809	4.78338	1.72e-06	0.000136024
ENSG00000173846	PLK3	905.607	1.42516	0.275471	5.17354	2.3e-07	2.65e-05
ENSG00000174021	GNG5	113.145	1.36086	0.335869	4.05175	5.08e-05	0.0019896
ENSG00000174292	TNK1	286.764	-1.18925	0.303061	-3.92413	8.7e-05	0.00304841
ENSG00000174358	SLC6A19	46.1769	1.84779	0.578273	3.19536	0.00139657	0.025774
ENSG00000174365	SNHG11	190.735	-1.46173	0.350591	-4.16932	3.06e-05	0.00134744
ENSG00000174428	GTF2IRD2B	112.468	-1.35802	0.355156	-3.82373	0.000131449	0.00417646
ENSG00000174564	IL20RB	522.892	1.04217	0.32054	3.25129	0.00114881	0.0222952
ENSG00000174886	NDUFA11	149.1	1.28579	0.322767	3.98364	6.79e-05	0.00251187
ENSG00000174938	SEZ6L2	1595.22	1.2893	0.241744	5.33331	9.64e-08	1.3e-05
ENSG00000175040	CHST2	314.01	-1.3885	0.403586	-3.4404	0.00058085	0.0133766
ENSG00000175063	UBE2C	6671.13	1.04458	0.249684	4.18362	2.87e-05	0.00128578
ENSG00000175084	DES	586.531	1.10325	0.255042	4.32576	1.52e-05	0.00076636
ENSG00000175137	SH3BP5L	430.103	-1.49671	0.33255	-4.50072	6.77e-06	0.000408028
ENSG00000175213	ZNF408	346.831	-1.04105	0.270486	-3.84879	0.000118701	0.00384289
ENSG00000175274	TP53I11	300.06	1.25833	0.321633	3.9123	9.14e-05	0.00314927
ENSG00000175283	DOLK	207.909	-2.12408	0.447176	-4.74999	2.03e-06	0.000154239
ENSG00000175564	UCP3	20.7601	-5.8657	1.56144	-3.75659	0.000172246	0.0052487
ENSG00000175592	FOSL1	1093.17	1.89989	0.303896	6.25179	4.06e-10	1.21e-07
ENSG00000175595	ERCC4	270.928	-1.29638	0.300865	-4.30886	1.64e-05	0.000815983
ENSG00000175764	TTLL11	79.3689	-1.70244	0.481334	-3.53692	0.000404824	0.0102763
ENSG00000175832	ETV4	1471.92	1.38827	0.269882	5.14399	2.69e-07	3.02e-05
ENSG00000176125	UFSP1	20.2106	-2.96875	0.94875	-3.12912	0.0017533	0.0301993
ENSG00000176340	COX8A	621.981	1.00849	0.260644	3.86924	0.000109173	0.00360086
ENSG00000176396	EID2	351.313	-1.47539	0.331489	-4.4508	8.55e-06	0.000490014
ENSG00000176692	FOXC2	909.449	1.4092	0.28529	4.93952	7.83e-07	7.03e-05
ENSG00000176714	CCDC121	66.0494	-1.85499	0.571388	-3.24647	0.00116847	0.0225615
ENSG00000177138	FAM9B	33.2413	-2.38538	0.627865	-3.79919	0.00014517	0.00455756
ENSG00000177192	PUS1	1011.15	-1.01349	0.261147	-3.88092	0.000104063	0.00348155
ENSG00000177352	CCDC71	185.297	-2.55675	0.86267	-2.96377	0.00303897	0.0446114
ENSG00000177410	ZFAS1	2204.75	2.0036	0.257862	7.77006	7.84e-15	8.03e-12
ENSG00000177602	HASPIN	412.526	-1.21611	0.247186	-4.9198	8.66e-07	7.62e-05
ENSG00000177606	JUN	5740.71	1.28634	0.245704	5.23534	1.65e-07	2.06e-05
ENSG00000177666	PNPLA2	1690.96	1.29207	0.268276	4.8162	1.46e-06	0.000118029
ENSG00000177721	ANXA2R	1477.66	1.15112	0.248929	4.62431	3.76e-06	0.00025682
ENSG00000177854	TMEM187	223.838	-1.356	0.365125	-3.71381	0.000204161	0.00603137
ENSG00000177946	CENPBD1	206.853	-2.24274	0.422915	-5.30305	1.14e-07	1.49e-05
ENSG00000177984	LCN15	141.677	1.12824	0.31757	3.55272	0.000381264	0.00982423
ENSG00000178028	DMAP1	893.918	-1.27485	0.279025	-4.56895	4.9e-06	0.000316815
ENSG00000178033	CALHM5	111.649	-1.43064	0.473047	-3.02431	0.00249204	0.0385661
ENSG00000178096	BOLA1	331.03	-1.09059	0.296828	-3.67413	0.000238659	0.00682824
ENSG00000178127	NDUFV2	156.159	1.44697	0.409519	3.53335	0.000410325	0.0103978
ENSG00000178150	ZNF114	51.8457	-1.91068	0.520728	-3.66926	0.000243258	0.00692571
ENSG00000178229	ZNF543	64.0044	-1.73267	0.547229	-3.16625	0.00154417	0.0276465
ENSG00000178597	PSAPL1	10.4359	-6.31945	1.72361	-3.6664	0.000245986	0.00698282
ENSG00000178623	GPR35	41.6808	1.85137	0.557657	3.3199	0.000900491	0.0186788
ENSG00000178726	THBD	318.9	1.1949	0.272317	4.38789	1.14e-05	0.000612109
ENSG00000178750	STX19	25.129	2.32624	0.708376	3.28391	0.00102378	0.0204358
ENSG00000178752	ERFE	409.516	1.03871	0.327096	3.17554	0.00149556	0.0270431
ENSG00000178821	TMEM52	263.16	1.47901	0.353139	4.18817	2.81e-05	0.00126217
ENSG00000178826	TMEM139	132.372	-1.50354	0.377213	-3.9859	6.72e-05	0.00249357
ENSG00000178921	PFAS	1782.39	-1.03534	0.285817	-3.62238	0.000291901	0.00796119
ENSG00000178927	CYBC1	783.526	-1.2348	0.297272	-4.15377	3.27e-05	0.00141965
ENSG00000178934	LGALS7B	14.6558	2.64345	0.876629	3.01547	0.00256582	0.0394032
ENSG00000179023	KLHDC7A	52.1036	-2.92482	0.604798	-4.83603	1.32e-06	0.00010775
ENSG00000179041	RRS1	649.663	-1.12567	0.249737	-4.50743	6.56e-06	0.000398507
ENSG00000179094	AC129492.1	5937.64	1.82525	0.600366	3.04023	0.00236398	0.037249
ENSG00000179284	DAND5	21.9113	2.18529	0.67087	3.25739	0.00112442	0.0219296
ENSG00000179409	GEMIN4	1076.5	-1.18395	0.249768	-4.74021	2.13e-06	0.00016062
ENSG00000179431	FJX1	374.512	-1.62369	0.341279	-4.75766	1.96e-06	0.000150861
ENSG00000179562	GCC1	656.982	-1.0417	0.248418	-4.19332	2.75e-05	0.0012358
ENSG00000179820	MYADM	2468	1.12924	0.22862	4.93938	7.84e-07	7.03e-05
ENSG00000179869	ABCA13	203.347	-3.69316	0.476329	-7.75338	8.95e-15	8.59e-12
ENSG00000179918	SEPHS2	1399.08	-1.33948	0.25668	-5.21849	1.8e-07	2.22e-05
ENSG00000179965	ZNF771	115.676	-1.29546	0.397165	-3.26176	0.00110721	0.0216813
ENSG00000180035	ZNF48	108.766	-1.62227	0.470602	-3.44723	0.00056637	0.0131159
ENSG00000180066	C10orf91	172.66	1.31373	0.393679	3.33706	0.000846686	0.0177786
ENSG00000180423	HARBI1	104.589	-1.4451	0.41219	-3.5059	0.000455064	0.0112108
ENSG00000180447	GAS1	478.428	-1.33701	0.329478	-4.05795	4.95e-05	0.00195865
ENSG00000180592	SKIDA1	277.278	-1.25834	0.343047	-3.66812	0.000244339	0.00694887
ENSG00000180626	ZNF594	177.489	-2.40279	0.424405	-5.66156	1.5e-08	2.66e-06
ENSG00000180818	HOXC10	2732.12	1.67187	0.234987	7.11473	1.12e-12	6.78e-10
ENSG00000181007	ZFP82	185.328	-2.20084	0.317812	-6.92497	4.36e-12	2.15e-09
ENSG00000181215	C4orf50	90.2523	1.29144	0.405805	3.18241	0.00146053	0.0265858
ENSG00000181218	HIST3H2A	870.988	1.3856	0.260511	5.31877	1.04e-07	1.4e-05
ENSG00000181284	TMEM102	75.8834	-2.00839	0.503473	-3.98908	6.63e-05	0.0024727
ENSG00000181392	SYNE4	29.4814	-3.56017	0.821006	-4.33635	1.45e-05	0.000739363
ENSG00000181444	ZNF467	528.563	1.98371	0.321612	6.16803	6.91e-10	1.91e-07
ENSG00000181458	TMEM45A	300.019	-1.22371	0.375669	-3.25743	0.00112428	0.0219296
ENSG00000181481	RNF135	225.226	-1.07756	0.333338	-3.23264	0.00122653	0.023387
ENSG00000181652	ATG9B	19.5312	2.23071	0.738503	3.02059	0.00252284	0.0389491
ENSG00000181773	GPR3	128.386	2.13221	0.346201	6.15886	7.33e-10	1.99e-07
ENSG00000181830	SLC35C1	286.958	-1.35437	0.374423	-3.61721	0.000297793	0.00805207
ENSG00000181856	SLC2A4	143.364	1.34998	0.391967	3.44412	0.000572918	0.013257
ENSG00000182141	ZNF708	104.217	-1.26423	0.381926	-3.31014	0.000932502	0.0190435
ENSG00000182310	SPACA6	202.227	-1.92396	0.337791	-5.69571	1.23e-08	2.27e-06
ENSG00000182782	HCAR2	45.2382	-1.66725	0.502296	-3.31926	0.000902572	0.0186819
ENSG00000182809	CRIP2	1151.69	1.88338	0.28626	6.57927	4.73e-11	1.81e-08
ENSG00000182810	DDX28	197.984	-2.49303	0.454144	-5.48951	4.03e-08	6.26e-06
ENSG00000182885	ADGRG3	34.1176	3.34353	0.639994	5.22431	1.75e-07	2.16e-05
ENSG00000182993	C12orf60	37.5017	-2.08764	0.573214	-3.64199	0.00027054	0.00751227
ENSG00000183186	C2CD4C	419.48	1.14406	0.329416	3.47301	0.000514657	0.0122505
ENSG00000183323	CCDC125	148.038	-1.64982	0.398883	-4.1361	3.53e-05	0.00149978
ENSG00000183666	GUSBP1	282.88	-1.15797	0.288273	-4.01692	5.9e-05	0.00223542
ENSG00000183668	PSG9	31.6519	-2.18631	0.619272	-3.53044	0.000414864	0.0104853
ENSG00000183671	GPR1	88.8569	-1.92285	0.420913	-4.56828	4.92e-06	0.000316815
ENSG00000183801	OLFML1	31.1222	-4.7871	1.08404	-4.416	1.01e-05	0.00055052
ENSG00000183963	SMTN	1306.61	1.42557	0.260673	5.46883	4.53e-08	6.89e-06
ENSG00000184110	EIF3C	828.608	-1.59006	0.277347	-5.73312	9.86e-09	1.93e-06
ENSG00000184194	GPR173	250.695	1.38336	0.302827	4.56816	4.92e-06	0.000316815
ENSG00000184261	KCNK12	7.02072	-5.74876	1.78095	-3.22791	0.00124697	0.0236525
ENSG00000184371	CSF1	813.382	-1.19221	0.289957	-4.11166	3.93e-05	0.0016273
ENSG00000184378	ACTRT3	35.2897	-2.56542	0.810998	-3.16329	0.00155995	0.0278313
ENSG00000184497	TMEM255B	254.716	1.10591	0.28683	3.85561	0.000115441	0.00375408
ENSG00000184502	GAST	49.2901	2.0177	0.513962	3.92577	8.65e-05	0.00303572
ENSG00000184545	DUSP8	287.136	1.33125	0.293385	4.53756	5.69e-06	0.000357721
ENSG00000184584	TMEM173	218.468	-1.05701	0.324765	-3.25469	0.00113517	0.0220947
ENSG00000184678	HIST2H2BE	918.653	1.65058	0.27637	5.97237	2.34e-09	5.52e-07
ENSG00000184857	TMEM186	291.586	-1.31884	0.300893	-4.38309	1.17e-05	0.000622335
ENSG00000185022	MAFF	1430.07	1.52959	0.34486	4.43539	9.19e-06	0.000517457
ENSG00000185085	INTS5	307.662	-1.37196	0.400888	-3.4223	0.000620934	0.0140108
ENSG00000185112	FAM43A	254.763	-1.50201	0.309054	-4.86002	1.17e-06	9.77e-05
ENSG00000185187	SIGIRR	855.727	1.09024	0.296221	3.6805	0.000232778	0.00670621
ENSG00000185267	CDNF	71.8084	1.17588	0.391907	3.00039	0.00269633	0.040918
ENSG00000185291	IL3RA	71.2631	1.94694	0.474164	4.10604	4.02e-05	0.00165558
ENSG00000185347	TEDC1	480.008	-1.06783	0.335798	-3.17997	0.0014729	0.0267578
ENSG00000185467	KPNA7	16.7077	-3.54275	1.04206	-3.39974	0.000674497	0.0148502
ENSG00000185477	GPRIN3	238.169	2.30499	0.403064	5.71866	1.07e-08	2.05e-06
ENSG00000185499	MUC1	2760.09	1.35035	0.226719	5.95604	2.58e-09	5.91e-07
ENSG00000185507	IRF7	172.741	1.13886	0.361972	3.14627	0.00165369	0.0289457
ENSG00000185515	BRCC3	607.508	-1.39117	0.301973	-4.60695	4.09e-06	0.000273418
ENSG00000185633	NDUFA4L2	118.306	1.15193	0.348859	3.30199	0.000960004	0.0194005
ENSG00000185641	AC034236.1	357.947	2.64325	0.340069	7.77267	7.68e-15	8.03e-12
ENSG00000185650	ZFP36L1	3027.13	1.33043	0.215823	6.16445	7.07e-10	1.94e-07
ENSG00000185905	C16orf54	23.2709	-2.17058	0.731061	-2.96909	0.00298685	0.0439849
ENSG00000186086	NBPF6	22.4855	-3.60019	0.921965	-3.90491	9.43e-05	0.00321663
ENSG00000186104	CYP2R1	116.644	-1.21133	0.396023	-3.05873	0.00222276	0.0355837
ENSG00000186141	POLR3C	517.167	-1.68941	0.331091	-5.10256	3.35e-07	3.6e-05
ENSG00000186205	2021-03-01	1328.75	-1.04162	0.295887	-3.52033	0.000431011	0.0108088
ENSG00000186280	KDM4D	59.1852	-2.461	0.593899	-4.14381	3.42e-05	0.00146523
ENSG00000186510	CLCNKA	60.3998	1.70617	0.422993	4.03356	5.49e-05	0.00211875
ENSG00000186517	ARHGAP30	33.0648	-1.79589	0.597607	-3.00513	0.00265469	0.0404684
ENSG00000186577	SMIM29	489.179	1.08068	0.256891	4.20677	2.59e-05	0.00117175
ENSG00000186638	KIF24	172.072	-1.08329	0.3139	-3.45106	0.000558379	0.0129931
ENSG00000186832	KRT16	333.676	1.36501	0.276476	4.93718	7.93e-07	7.08e-05
ENSG00000187134	AKR1C1	145.436	1.66401	0.363098	4.58282	4.59e-06	0.000301409
ENSG00000187187	ZNF546	40.481	-1.54692	0.52699	-2.93539	0.00333126	0.0472132
ENSG00000187486	KCNJ11	50.8784	1.84785	0.540824	3.41673	0.000633782	0.0142234
ENSG00000187608	ISG15	10640.6	1.22821	0.229194	5.35882	8.38e-08	1.16e-05
ENSG00000187678	SPRY4	683.195	2.31336	0.736529	3.14089	0.00168436	0.0292722
ENSG00000187713	TMEM203	752.544	-1.03388	0.26143	-3.95471	7.66e-05	0.00276436
ENSG00000187720	THSD4	210.894	1.89562	0.441643	4.29219	1.77e-05	0.000867408
ENSG00000187730	GABRD	33.5442	1.87592	0.546737	3.43112	0.000601084	0.0136723
ENSG00000187775	DNAH17	895.201	1.17041	0.244129	4.79422	1.63e-06	0.000129931
ENSG00000187796	CARD9	50.0367	-1.79719	0.575537	-3.12264	0.00179238	0.030636
ENSG00000187815	ZFP69	39.2788	-2.02918	0.607211	-3.3418	0.000832374	0.0175542
ENSG00000187837	HIST1H1C	3514.65	1.63157	0.299772	5.44268	5.25e-08	7.68e-06
ENSG00000187957	DNER	1546.61	1.86759	0.300983	6.20496	5.47e-10	1.54e-07
ENSG00000188157	AGRN	21236.1	1.12116	0.307923	3.64104	0.000271544	0.00752446
ENSG00000188185	LINC00265	117.153	-1.46517	0.352846	-4.15243	3.29e-05	0.00142586
ENSG00000188215	DCUN1D3	858.623	1.10744	0.334849	3.30729	0.000942031	0.0191431
ENSG00000188229	TUBB4B	12530.8	-1.03656	0.215679	-4.80602	1.54e-06	0.000123169
ENSG00000188242	AC010442.1	30.0362	1.81978	0.567784	3.20506	0.00135035	0.0251857
ENSG00000188290	HES4	5272.59	1.68097	0.25691	6.54303	6.03e-11	2.24e-08
ENSG00000188295	ZNF669	157.051	-1.09148	0.356985	-3.05748	0.00223204	0.0356733
ENSG00000188315	C3orf62	117.321	-1.06788	0.350258	-3.04884	0.00229724	0.0364546
ENSG00000188483	IER5L	2654.26	1.51326	0.263317	5.7469	9.09e-09	1.83e-06
ENSG00000188517	COL25A1	292.595	1.18559	0.273365	4.33703	1.44e-05	0.00073839
ENSG00000188536	HBA2	75.3039	4.79028	0.526197	9.10358	8.74e-20	3.17e-16
ENSG00000188549	CCDC9B	457.707	-1.00476	0.315262	-3.18707	0.0014372	0.0262493
ENSG00000188620	HMX3	1194.92	1.07278	0.252015	4.2568	2.07e-05	0.000969755
ENSG00000188643	S100A16	5998.27	1.18114	0.217064	5.44142	5.29e-08	7.68e-06
ENSG00000189060	H1F0	18481.9	1.62983	0.305201	5.34018	9.29e-08	1.27e-05
ENSG00000189171	S100A13	179.736	1.11742	0.342441	3.2631	0.00110199	0.0215989
ENSG00000189334	S100A14	326.082	2.30388	0.274224	8.40143	4.41e-17	9.15e-14
ENSG00000189350	TOGARAM2	674.709	-2.75752	0.313937	-8.78367	1.58e-18	4.18e-15
ENSG00000196152	ZNF79	104.78	-2.85614	0.5193	-5.49997	3.8e-08	6e-06
ENSG00000196155	PLEKHG4	450.472	-1.24855	0.345452	-3.61426	0.000301204	0.00810853
ENSG00000196196	HRCT1	75.3013	-1.29148	0.419592	-3.07793	0.00208443	0.0340869
ENSG00000196352	CD55	63272.6	1.59353	0.211664	7.5286	5.13e-14	4.14e-11
ENSG00000196372	ASB13	312.642	-1.08178	0.314589	-3.4387	0.000584511	0.0134184
ENSG00000196407	THEM5	44.3779	1.70787	0.491894	3.47203	0.000516543	0.0122753
ENSG00000196557	CACNA1H	2505.28	1.55518	0.278688	5.58037	2.4e-08	4.08e-06
ENSG00000196581	AJAP1	35.896	5.01532	0.72237	6.94287	3.84e-12	1.92e-09
ENSG00000196663	TECPR2	333.784	-1.15897	0.332373	-3.48697	0.000488533	0.0118127
ENSG00000196689	TRPV1	123.968	-1.17557	0.387962	-3.03012	0.00244457	0.0381054
ENSG00000196700	ZNF512B	493.857	-1.11461	0.367293	-3.03466	0.00240803	0.0377588
ENSG00000196793	ZNF239	155.336	-1.6264	0.47321	-3.43694	0.000588318	0.0134888
ENSG00000196876	SCN8A	14.1754	-3.25696	1.06031	-3.07169	0.00212848	0.0344755
ENSG00000196878	LAMB3	7436.64	1.40071	0.215491	6.5001	8.03e-11	2.84e-08
ENSG00000197013	ZNF429	65.7309	-1.71621	0.530016	-3.23803	0.00120357	0.0230248
ENSG00000197019	SERTAD1	383.262	1.11404	0.293642	3.79388	0.000148313	0.00462622
ENSG00000197037	ZSCAN25	345.856	-1.33284	0.351313	-3.7939	0.000148301	0.00462622
ENSG00000197044	ZNF441	139.85	-1.84551	0.355253	-5.19492	2.05e-07	2.41e-05
ENSG00000197279	ZNF165	86.097	1.38276	0.382176	3.61812	0.000296753	0.00803194
ENSG00000197362	ZNF786	142.701	-1.46823	0.464811	-3.15876	0.00158441	0.0281587
ENSG00000197558	SSPO	34.9689	2.4479	0.618369	3.95865	7.54e-05	0.00272587
ENSG00000197670	AL157838.1	113.669	2.56835	0.410692	6.25371	4.01e-10	1.21e-07
ENSG00000197753	LHFPL5	140.358	1.32807	0.356453	3.72579	0.000194704	0.00578732
ENSG00000197766	CFD	1601.82	1.0944	0.241785	4.52635	6e-06	0.000372378
ENSG00000197808	ZNF461	60.1625	-1.45337	0.461857	-3.14679	0.00165073	0.0289457
ENSG00000197841	ZNF181	202.908	-1.27297	0.372127	-3.4208	0.000624361	0.0140663
ENSG00000197847	SLC22A20P	23.2156	-2.95049	0.800773	-3.68455	0.000229104	0.00663329
ENSG00000197989	SNHG12	1616.92	1.11382	0.244295	4.55934	5.13e-06	0.000327518
ENSG00000198003	CCDC151	228.734	1.28114	0.350159	3.65875	0.000253453	0.00713794
ENSG00000198081	ZBTB14	200.892	-1.40954	0.338056	-4.16956	3.05e-05	0.00134744
ENSG00000198088	NUP62CL	575.205	1.3892	0.241952	5.74165	9.38e-09	1.86e-06
ENSG00000198205	ZXDA	222.798	-1.48225	0.315875	-4.69252	2.7e-06	0.000192334
ENSG00000198223	CSF2RA	521.672	-1.56633	0.264991	-5.91088	3.4e-09	7.66e-07
ENSG00000198346	ZNF813	157.813	-1.64979	0.388066	-4.25131	2.13e-05	0.000990642
ENSG00000198455	ZXDB	4431.42	-1.35181	0.238015	-5.67952	1.35e-08	2.45e-06
ENSG00000198576	ARC	121.064	1.13159	0.382889	2.9554	0.00312265	0.0453863
ENSG00000198598	MMP17	1353.9	1.69498	0.285739	5.93193	2.99e-09	6.79e-07
ENSG00000198626	RYR2	105.022	-1.72353	0.479022	-3.59803	0.000320642	0.00853477
ENSG00000198680	TUSC1	176.434	-1.66086	0.373973	-4.44113	8.95e-06	0.000506581
ENSG00000198695	MT-ND6	9259.01	-1.07392	0.204037	-5.26337	1.41e-07	1.8e-05
ENSG00000198730	CTR9	2001.44	-1.16402	0.221664	-5.25129	1.51e-07	1.92e-05
ENSG00000198732	SMOC1	6878.05	1.76454	0.247984	7.11552	1.11e-12	6.78e-10
ENSG00000198796	ALPK2	519.469	-1.25936	0.272741	-4.61741	3.89e-06	0.000264877
ENSG00000198886	MT-ND4	130708	1.03379	0.327689	3.1548	0.00160607	0.0283873
ENSG00000198888	MT-ND1	20984.5	-1.39154	0.277865	-5.00795	5.5e-07	5.4e-05
ENSG00000198890	PRMT6	429.805	-2.24155	0.392518	-5.71069	1.13e-08	2.14e-06
ENSG00000198901	PRC1	119.794	1.52712	0.388749	3.92829	8.56e-05	0.0030188
ENSG00000200087	SNORA73B	214.889	2.14059	0.290613	7.36577	1.76e-13	1.31e-10
ENSG00000200534	SNORA33	69.7123	2.23589	0.502921	4.44581	8.76e-06	0.000498997
ENSG00000200879	SNORD14E	110.112	4.58365	0.486451	9.42265	4.4e-21	2.13e-17
ENSG00000200913	SNORD46	40.9343	2.35107	0.531454	4.42383	9.7e-06	0.00053432
ENSG00000201264	SNORD73B	9.23471	3.05481	1.04702	2.91762	0.00352718	0.0491268
ENSG00000202125	RNU1-100P	4.76592	6.20399	1.80259	3.4417	0.000578077	0.0133347
ENSG00000202314	SNORD6	141.562	1.76831	0.414664	4.26443	2e-05	0.000945381
ENSG00000202502	RNA5SP151	5.72936	5.45506	1.68128	3.24458	0.00117623	0.022651
ENSG00000203362	POLH-AS1	218.658	1.07927	0.343316	3.14365	0.00166854	0.0290842
ENSG00000203814	HIST2H2BF	93.1607	1.94346	0.386226	5.03191	4.86e-07	4.93e-05
ENSG00000204103	MAFB	427.232	1.07452	0.259271	4.14441	3.41e-05	0.00146523
ENSG00000204104	TRAF3IP1	372.849	-1.26014	0.284117	-4.4353	9.19e-06	0.000517457
ENSG00000204291	COL15A1	1504.56	2.09325	0.211968	9.87531	5.33e-23	3.87e-19
ENSG00000204335	SP5	160.576	-1.40405	0.346461	-4.05256	5.07e-05	0.00198811
ENSG00000204520	MICA	1542.21	1.05231	0.284712	3.69604	0.000218991	0.00641726
ENSG00000204525	HLA-C	175.044	1.80079	0.320863	5.61235	2e-08	3.45e-06
ENSG00000204569	PPP1R10	204.996	-3.7458	0.973985	-3.84585	0.000120134	0.00386772
ENSG00000204941	PSG5	69.6874	-1.74473	0.530052	-3.29162	0.000996116	0.0199773
ENSG00000204947	ZNF425	23.7443	-2.16858	0.698263	-3.10567	0.00189846	0.0318678
ENSG00000205220	PSMB10	68.2542	-1.42291	0.468838	-3.03498	0.00240554	0.0377401
ENSG00000205323	SARNP	18.5741	2.35414	0.749255	3.14197	0.00167816	0.0292169
ENSG00000205336	ADGRG1	1448.29	1.06511	0.211791	5.02907	4.93e-07	4.99e-05
ENSG00000205426	KRT81	253.191	2.11909	0.345816	6.12778	8.91e-10	2.35e-07
ENSG00000205517	RGL3	764.391	1.1042	0.258738	4.26764	1.98e-05	0.000938953
ENSG00000205544	TMEM256	128.115	1.84727	0.410592	4.49905	6.83e-06	0.000410387
ENSG00000206149	HERC2P9	322.483	-1.12423	0.291435	-3.85757	0.000114521	0.00373671
ENSG00000206530	CFAP44	35.7588	-2.29738	0.662712	-3.46663	0.000527017	0.0124566
ENSG00000206754	SNORD101	14.0494	2.70865	0.855267	3.16702	0.00154009	0.0276245
ENSG00000206832	RNU6V	5.95693	4.58778	1.57155	2.91927	0.00350856	0.048902
ENSG00000207445	SNORD15B	23.8615	2.26955	0.643317	3.52789	0.000418891	0.0105779
ENSG00000207523	SNORA66	39.818	3.08189	0.529948	5.81545	6.05e-09	1.3e-06
ENSG00000211459	MT-RNR1	30838.8	1.61575	0.326833	4.94365	7.67e-07	6.96e-05
ENSG00000212123	PRR22	17.0668	-3.17674	0.929894	-3.41624	0.000634924	0.014238
ENSG00000212237	RNA5SP18	208.238	1.38954	0.350234	3.96745	7.26e-05	0.00264029
ENSG00000212371	RF00404	37.7626	2.77224	0.60715	4.56599	4.97e-06	0.000318702
ENSG00000212607	SNORA3B	13.6186	4.44658	1.03248	4.3067	1.66e-05	0.000822591
ENSG00000213214	ARHGEF35	97.8495	-1.14248	0.373201	-3.06131	0.00220368	0.0354098
ENSG00000213420	GPC2	416.518	1.27666	0.350596	3.6414	0.000271157	0.00752091
ENSG00000213442	RPL18AP3	294.396	1.32198	0.263783	5.01161	5.4e-07	5.33e-05
ENSG00000213609	RPL7AP50	17.3182	2.64173	0.752242	3.51181	0.000445059	0.0110655
ENSG00000213621	RPSAP54	40.0186	-2.72	0.603496	-4.50706	6.57e-06	0.000398507
ENSG00000213757	AC020898.1	13.4014	3.88327	0.96856	4.00932	6.09e-05	0.00229655
ENSG00000213782	DDX47	74.4803	1.63947	0.404192	4.05617	4.99e-05	0.00196613
ENSG00000213859	KCTD11	133.323	-2.08066	0.474319	-4.38662	1.15e-05	0.000614578
ENSG00000213923	CSNK1E	3042.63	1.38748	0.267786	5.18129	2.2e-07	2.57e-05
ENSG00000213970	AC006122.1	18.4572	2.42508	0.770786	3.14624	0.00165382	0.0289457
ENSG00000214093	AL096701.1	22.6262	1.99847	0.644442	3.1011	0.00192806	0.0322527
ENSG00000214145	LINC00887	424.601	1.27142	0.394672	3.22147	0.00127536	0.024034
ENSG00000214274	ANG	108.504	1.70949	0.432654	3.95116	7.78e-05	0.00279727
ENSG00000214455	RCN1P2	66.0791	1.3032	0.438641	2.97099	0.00296838	0.0437794
ENSG00000214944	ARHGEF28	698.142	-1.08831	0.232624	-4.6784	2.89e-06	0.000202805
ENSG00000215271	HOMEZ	162.115	-1.29704	0.445808	-2.90941	0.00362112	0.0499797
ENSG00000215417	MIR17HG	61.1183	-2.76394	0.556212	-4.96922	6.72e-07	6.3e-05
ENSG00000217527	RPS16P5	40.7144	4.44238	0.63871	6.95523	3.52e-12	1.86e-09
ENSG00000217801	AL390719.1	790.241	1.26074	0.252237	4.99823	5.79e-07	5.62e-05
ENSG00000220323	HIST2H2BD	226.138	2.11777	0.334133	6.33812	2.33e-10	7.59e-08
ENSG00000220749	RPL21P28	101.914	1.53266	0.356977	4.29343	1.76e-05	0.000864499
ENSG00000221539	SNORD99	32.7078	2.10936	0.570084	3.70009	0.000215526	0.0063285
ENSG00000221716	SNORA11	21.618	2.78827	0.71992	3.87303	0.000107491	0.00356998
ENSG00000221869	CEBPD	2440.52	-1.13632	0.240953	-4.71595	2.41e-06	0.000178226
ENSG00000221886	ZBED8	238.919	-1.00461	0.318874	-3.15049	0.00162998	0.028705
ENSG00000221909	FAM200A	143.28	-1.46204	0.431538	-3.38797	0.00070412	0.0153071
ENSG00000221955	SLC12A8	192.313	-1.21535	0.338583	-3.58953	0.000331278	0.00876166
ENSG00000222033	LINC01124	42.0727	-2.05433	0.667748	-3.0765	0.00209448	0.0341514
ENSG00000222881	RF00019	24.4907	2.11778	0.676704	3.12955	0.00175075	0.0301732
ENSG00000223396	RPS10P7	790.835	1.0508	0.235716	4.4579	8.28e-06	0.000476894
ENSG00000223461	AC004471.1	46.9967	2.43994	0.577406	4.2257	2.38e-05	0.00109453
ENSG00000223749	MIR503HG	91.7425	-3.00196	0.524793	-5.72027	1.06e-08	2.05e-06
ENSG00000223773	CD99P1	642.556	1.05369	0.256694	4.10484	4.05e-05	0.00166184
ENSG00000223820	CFL1P1	91.7144	-1.30397	0.44295	-2.94382	0.00324187	0.0464267
ENSG00000223959	AFG3L1P	350.422	-1.09516	0.292249	-3.74733	0.000178725	0.00542904
ENSG00000224032	EPB41L4A-AS1	2208.84	1.14632	0.269232	4.25776	2.06e-05	0.000967153
ENSG00000224051	CPTP	374.411	-1.11525	0.370085	-3.01349	0.00258261	0.0396172
ENSG00000224121	ATG12P2	24.6187	3.09149	0.690933	4.47438	7.66e-06	0.000448682
ENSG00000224321	RPL12P14	31.7886	-2.42615	0.640497	-3.78792	0.000151915	0.00472842
ENSG00000224323	DPRXP1	5.36039	5.35936	1.70255	3.14785	0.00164478	0.0288955
ENSG00000224349	AL365226.1	14.1237	3.98273	0.981987	4.05579	5e-05	0.00196613
ENSG00000224431	AC063976.2	70.8691	2.17309	0.457286	4.75214	2.01e-06	0.000153414
ENSG00000224536	AC096677.1	218.206	1.1418	0.31662	3.60621	0.000310703	0.00831595
ENSG00000224546	EIF4BP3	167.957	2.10308	0.433697	4.8492	1.24e-06	0.000102265
ENSG00000224746	AC015987.1	9.30218	3.83887	1.10959	3.45973	0.000540712	0.0126938
ENSG00000225092	AL355336.1	20.8431	3.49996	0.855893	4.08925	4.33e-05	0.0017577
ENSG00000225177	AL590617.2	54.0113	1.52653	0.497869	3.06612	0.00216855	0.0349859
ENSG00000225217	HSPA7	3.70322	5.82919	1.94929	2.99042	0.00278591	0.0419838
ENSG00000225420	AC104134.1	7.59566	3.51763	1.19725	2.93809	0.00330243	0.0469651
ENSG00000225442	MPRIP-AS1	29.0565	2.81642	0.660396	4.26474	2e-05	0.000945381
ENSG00000225521	AC005237.1	7.71096	4.35097	1.41701	3.07052	0.00213686	0.03459
ENSG00000225614	ZNF469	125.184	-1.66859	0.459188	-3.63378	0.000279297	0.00768066
ENSG00000225663	MCRIP1	177.436	-1.48683	0.381336	-3.89901	9.66e-05	0.00328441
ENSG00000225697	SLC26A6	1866.09	1.00855	0.252973	3.98678	6.7e-05	0.00249041
ENSG00000225761	AL596247.1	29.9368	2.43166	0.668519	3.63738	0.000275422	0.0075957
ENSG00000225855	RUSC1-AS1	403.592	1.6727	0.253218	6.60578	3.95e-11	1.53e-08
ENSG00000225978	HAR1A	21.986	2.8962	0.693193	4.17805	2.94e-05	0.0013156
ENSG00000226137	BAIAP2-DT	148.781	-2.28683	0.494073	-4.62853	3.68e-06	0.000252231
ENSG00000226174	TEX22	22.8945	-2.59282	0.811105	-3.19665	0.00139036	0.0257172
ENSG00000226281	AL031123.1	29.5254	2.23521	0.646484	3.45749	0.000545225	0.0127791
ENSG00000226396	AL031727.1	147.909	1.29722	0.388086	3.3426	0.000829966	0.0175289
ENSG00000226744	AC005326.1	13.8425	2.79044	0.848287	3.2895	0.00100366	0.0201147
ENSG00000226752	CUTALP	434.101	-1.08194	0.35299	-3.06506	0.00217625	0.0350668
ENSG00000226803	ZNF451-AS1	80.2212	2.03505	0.460506	4.41916	9.91e-06	0.000544971
ENSG00000227014	AC007285.1	56.2515	2.07644	0.477228	4.35105	1.35e-05	0.000700099
ENSG00000227063	RPL41P1	1779.05	-1.76479	0.3078	-5.73356	9.83e-09	1.93e-06
ENSG00000228000	RPL7AP65	13.6086	2.89835	0.86917	3.33462	0.000854147	0.0178975
ENSG00000228106	AL392172.1	291.527	1.30417	0.337856	3.86013	0.000113325	0.0037102
ENSG00000228253	MT-ATP8	189.407	-1.89649	0.387245	-4.8974	9.71e-07	8.32e-05
ENSG00000228288	PCAT6	25.2251	2.26116	0.626037	3.61187	0.000304001	0.00817424
ENSG00000228526	MIR34AHG	170.993	-2.36396	0.33137	-7.13391	9.76e-13	6.16e-10
ENSG00000228554	AC004837.2	12.4514	3.55791	0.97753	3.6397	0.00027296	0.0075493
ENSG00000228634	AL136115.1	26.4614	3.2107	0.661171	4.85608	1.2e-06	9.91e-05
ENSG00000228799	LINC01939	53.131	1.58354	0.456804	3.46655	0.000527174	0.0124566
ENSG00000229020	AKR7A2P1	28.4784	1.88099	0.590051	3.18784	0.00143338	0.0262125
ENSG00000229021	AL450992.1	13.483	-3.18101	1.08876	-2.92168	0.00348148	0.0486106
ENSG00000229048	DUTP1	11.0603	3.00358	0.986506	3.04467	0.00232937	0.0368036
ENSG00000229119	AC026403.1	75.7363	1.2586	0.422662	2.97779	0.00290335	0.043089
ENSG00000229152	ANKRD10-IT1	437.58	1.30967	0.325869	4.01901	5.84e-05	0.00222145
ENSG00000229191	AL358473.1	39.0578	2.07124	0.555383	3.72939	0.000191945	0.00572287
ENSG00000229447	AC114495.2	33.268	1.95488	0.621339	3.14623	0.00165389	0.0289457
ENSG00000229598	PRDX3P1	31.6268	2.639	0.611836	4.31325	1.61e-05	0.000802714
ENSG00000229832	AL360091.1	23.7711	2.34329	0.750134	3.12382	0.00178518	0.0305674
ENSG00000229873	OGFR-AS1	79.6135	2.417	0.564441	4.28211	1.85e-05	0.000902041
ENSG00000229950	TFAP2A-AS1	142.08	2.38457	0.352572	6.76335	1.35e-11	5.84e-09
ENSG00000230002	ALMS1-IT1	236.571	1.14798	0.394063	2.91319	0.00357751	0.0496611
ENSG00000230188	AL158156.1	6.55081	4.72003	1.49893	3.14894	0.00163863	0.028805
ENSG00000230551	AC021078.1	1489.7	1.22317	0.270772	4.51734	6.26e-06	0.000384457
ENSG00000230701	FBXW4P1	55.8978	2.32829	0.440997	5.27961	1.29e-07	1.68e-05
ENSG00000230836	LINC01293	22.5741	-2.68714	0.797496	-3.36947	0.000753132	0.0161924
ENSG00000231107	LINC01508	22.203	-2.78622	0.871566	-3.1968	0.00138963	0.0257172
ENSG00000231160	KLF3-AS1	119.864	3.74087	0.462198	8.09364	5.79e-16	8.51e-13
ENSG00000231233	CFAP58-DT	65.2284	1.72752	0.497597	3.47174	0.000517106	0.0122786
ENSG00000231663	COA6-AS1	271.049	1.06148	0.310137	3.42261	0.000620227	0.0140058
ENSG00000231721	LINC-PINT	366.22	1.29663	0.276726	4.68562	2.79e-06	0.000197211
ENSG00000231731	AC010976.1	204.93	1.58089	0.332946	4.74819	2.05e-06	0.00015522
ENSG00000231793	DOC2GP	6.35862	-5.60482	1.8111	-3.0947	0.00197012	0.0326972
ENSG00000232043	AL133230.1	62.3916	2.45949	0.431036	5.706	1.16e-08	2.15e-06
ENSG00000232053	AC078845.1	18.4955	2.41554	0.737939	3.27335	0.00106279	0.0210242
ENSG00000232163	RPLP1P13	12.7707	2.94097	0.982295	2.99397	0.00275369	0.0415847
ENSG00000232491	SAPCD2P3	15.0673	3.68381	0.905576	4.06792	4.74e-05	0.00189435
ENSG00000233122	CTAGE7P	12.9085	-4.08331	1.30083	-3.139	0.00169528	0.0294092
ENSG00000233246	AL513327.2	5.74976	-5.46172	1.87669	-2.91029	0.00361094	0.0499579
ENSG00000233392	AC104809.2	16.363	2.84217	0.826324	3.43953	0.000582719	0.0134055
ENSG00000233429	HOTAIRM1	212.642	1.29621	0.325202	3.98587	6.72e-05	0.00249357
ENSG00000233493	TMEM238	267.55	1.1715	0.277706	4.21848	2.46e-05	0.00112305
ENSG00000233913	RPL10P9	1916.92	1.17455	0.342328	3.43106	0.000601222	0.0136723
ENSG00000234041	AL512326.3	8.35237	4.48139	1.29181	3.46908	0.000522235	0.0123903
ENSG00000234127	TRIM26	351.245	-1.2227	0.35072	-3.48625	0.000489846	0.0118291
ENSG00000234478	ACBD3-AS1	15.6848	2.48791	0.850958	2.92366	0.00345946	0.0484158
ENSG00000234796	AC113607.1	59.0089	3.63999	0.523524	6.95286	3.58e-12	1.86e-09
ENSG00000235034	C19orf81	74.6828	1.53822	0.424442	3.62409	0.000289979	0.0079219
ENSG00000235066	AC009303.2	28.1819	4.81956	0.805014	5.98692	2.14e-09	5.13e-07
ENSG00000235106	BRD3OS	415.707	-1.06308	0.3639	-2.92136	0.00348503	0.048633
ENSG00000235262	KDM5C-IT1	7.14827	3.78981	1.30105	2.9129	0.00358095	0.049685
ENSG00000235363	SNRPGP10	247.985	-1.09319	0.275242	-3.97173	7.14e-05	0.00260642
ENSG00000235481	UBE2R2-AS1	9.18988	5.24533	1.42445	3.68235	0.000231097	0.00667766
ENSG00000235552	RPL6P27	368.847	1.08924	0.295894	3.68118	0.000232156	0.00669496
ENSG00000235586	AC011247.1	34.3607	2.82574	0.556601	5.07678	3.84e-07	4.04e-05
ENSG00000235748	SEPT14P12	36.8036	2.26026	0.637148	3.54747	0.000388952	0.00998215
ENSG00000235823	OLMALINC	1124.13	1.15593	0.286299	4.03748	5.4e-05	0.00209903
ENSG00000235908	RHOA-IT1	31.1068	3.00547	0.632318	4.7531	2e-06	0.000153086
ENSG00000236054	Z82246.1	17.3968	4.07143	0.952757	4.27331	1.93e-05	0.000924444
ENSG00000236065	AL020995.1	21.1531	3.50977	0.792071	4.43113	9.37e-06	0.000523507
ENSG00000236699	ARHGEF38	7.80527	3.55689	1.19786	2.96937	0.00298411	0.0439668
ENSG00000236751	LINC01186	85.1493	-1.93381	0.433323	-4.46275	8.09e-06	0.000469021
ENSG00000236772	AL034550.1	18.998	2.32134	0.711892	3.2608	0.00111098	0.0217258
ENSG00000236824	BCYRN1	24.619	-7.55749	1.56853	-4.8182	1.45e-06	0.000117181
ENSG00000237015	AL031186.1	16.4312	-2.63868	0.90602	-2.91239	0.00358677	0.0497034
ENSG00000237330	RNF223	430.172	1.59439	0.325263	4.90187	9.49e-07	8.23e-05
ENSG00000237491	AL669831.5	83.2217	-1.26288	0.399465	-3.16143	0.00156999	0.0279366
ENSG00000237506	RPSAP15	51.8266	1.98267	0.451389	4.39238	1.12e-05	0.000601813
ENSG00000237686	AL109615.3	328.79	2.40355	0.334231	7.1913	6.42e-13	4.32e-10
ENSG00000237748	UQCRBP1	14.5999	2.75303	0.874845	3.14687	0.00165027	0.0289457
ENSG00000237892	KLF7-IT1	19.4652	2.08675	0.709526	2.94105	0.00327102	0.0466783
ENSG00000238390	RF01241	34.2376	3.41344	0.598192	5.70627	1.15e-08	2.15e-06
ENSG00000239503	MARK2P8	20.6098	2.70077	0.762021	3.54422	0.000393773	0.0100573
ENSG00000240057	AC078785.1	70.6151	-4.00357	0.576147	-6.94887	3.68e-12	1.88e-09
ENSG00000240132	ETF1P2	31.8116	2.97946	0.599151	4.9728	6.6e-07	6.2e-05
ENSG00000240204	SMKR1	66.3673	-1.55109	0.477085	-3.25117	0.00114931	0.0222952
ENSG00000240553	AL031428.1	9.19165	5.22295	1.40091	3.72825	0.000192815	0.00574292
ENSG00000240583	AQP1	44.5453	1.48142	0.487069	3.0415	0.00235403	0.0371326
ENSG00000240668	KRT8P36	143.989	1.87595	0.34508	5.43629	5.44e-08	7.86e-06
ENSG00000240849	TMEM189	1349.75	1.03035	0.225596	4.56722	4.94e-06	0.000317535
ENSG00000240857	RDH14	295.824	-1.13463	0.28062	-4.0433	5.27e-05	0.00205441
ENSG00000240970	RPL23AP64	62.3294	1.67031	0.455826	3.66436	0.00024796	0.00702513
ENSG00000241127	YAE1	190.537	-1.46758	0.3375	-4.34838	1.37e-05	0.000707426
ENSG00000241217	RN7SL809P	31.3892	2.12215	0.609819	3.47997	0.000501468	0.0120452
ENSG00000242125	SNHG3	4791.31	1.20473	0.243502	4.9475	7.52e-07	6.89e-05
ENSG00000242299	AC073861.1	144.406	1.1675	0.32124	3.63435	0.000278677	0.00767817
ENSG00000242338	BMS1P4	14.8562	-2.99493	0.989779	-3.02586	0.00247928	0.0384607
ENSG00000242622	AC092910.3	67.0486	-1.43564	0.4214	-3.40684	0.000657191	0.0145464
ENSG00000242779	ZNF702P	386.447	-1.18753	0.264949	-4.4821	7.39e-06	0.00043893
ENSG00000242802	AP5Z1	1134.93	-1.05636	0.286446	-3.68783	0.000226175	0.00658195
ENSG00000243094	AC079203.1	10.847	4.4368	1.27661	3.47545	0.00051	0.0121758
ENSG00000243137	PSG4	194.764	-1.98936	0.371704	-5.35201	8.7e-08	1.19e-05
ENSG00000243279	PRAF2	191.027	1.53442	0.358902	4.27533	1.91e-05	0.000920664
ENSG00000243477	NAA80	408.339	1.49232	0.278241	5.3634	8.17e-08	1.14e-05
ENSG00000243667	WDR92	68.7322	-1.44485	0.437175	-3.30497	0.000949855	0.0192759
ENSG00000244124	ATP1B3-AS1	97.3442	1.39958	0.369418	3.78861	0.00015149	0.00472025
ENSG00000244405	ETV5	1202.94	1.52567	0.23747	6.42468	1.32e-10	4.46e-08
ENSG00000245149	RNF139-AS1	168.16	1.14592	0.304194	3.76708	0.000165169	0.00506929
ENSG00000245522	AC026250.1	42.1877	-2.64109	0.590525	-4.47244	7.73e-06	0.000451849
ENSG00000245970	AP003352.1	44.2789	2.07415	0.488782	4.2435	2.2e-05	0.00102247
ENSG00000246477	AF131216.1	37.3313	1.89729	0.532836	3.56075	0.000369801	0.00957986
ENSG00000246922	UBAP1L	27.8463	-3.70195	0.845617	-4.37781	1.2e-05	0.00063163
ENSG00000247796	AC008966.1	29.1205	-2.91009	0.84774	-3.43276	0.000597462	0.0136188
ENSG00000248109	MARCOL	1277.41	1.4193	0.30845	4.60141	4.2e-06	0.000278313
ENSG00000248503	AL356235.1	80.6255	2.21151	0.437062	5.05994	4.19e-07	4.32e-05
ENSG00000248643	RBM14-RBM4	23.6183	1.8799	0.645743	2.91122	0.00360022	0.0498334
ENSG00000248773	AC108727.1	41.0376	2.46818	0.568033	4.34514	1.39e-05	0.000716651
ENSG00000249007	AL691482.3	27.3332	2.05651	0.617891	3.32827	0.000873875	0.0182571
ENSG00000249138	AC084871.1	11.3586	5.53801	1.36731	4.05031	5.12e-05	0.00199653
ENSG00000249249	AC010226.1	23.6441	2.45275	0.66468	3.69012	0.000224145	0.00654189
ENSG00000249252	AC098829.1	15.7174	3.43093	0.924922	3.70943	0.000207726	0.00613046
ENSG00000249641	HOXC13-AS	65.167	-1.88008	0.53119	-3.53937	0.000401087	0.0102172
ENSG00000249884	RNF103-CHMP3	144.671	2.56323	0.408793	6.27024	3.6e-10	1.11e-07
ENSG00000250033	SLC7A11-AS1	153.625	1.73623	0.388321	4.47112	7.78e-06	0.000452665
ENSG00000250068	AL445187.1	24.8813	2.65706	0.704262	3.77283	0.000161408	0.0049918
ENSG00000250133	HOXC-AS2	282.556	1.29347	0.307259	4.2097	2.56e-05	0.00115846
ENSG00000250337	PURPL	530.163	-1.04082	0.304755	-3.41526	0.000637211	0.0142783
ENSG00000250722	SELENOP	422.266	1.79364	0.350536	5.11686	3.11e-07	3.38e-05
ENSG00000250899	AC125807.2	132.706	-1.62229	0.485148	-3.34391	0.000826072	0.0174593
ENSG00000251186	AC105345.2	8.15104	3.32908	1.12791	2.95154	0.00316194	0.0457057
ENSG00000251191	LINC00589	8.09476	6.95833	1.58693	4.38478	1.16e-05	0.000618657
ENSG00000251365	LINC02236	26.0422	-3.87755	0.942646	-4.11348	3.9e-05	0.0016192
ENSG00000251562	MALAT1	45473.6	1.77001	0.303587	5.83032	5.53e-09	1.21e-06
ENSG00000251602	AL928654.1	51.2783	-2.78143	0.67383	-4.12779	3.66e-05	0.00154597
ENSG00000251682	AC122718.2	21.6749	2.77209	0.703832	3.93857	8.2e-05	0.00291001
ENSG00000251985	RNU6-1161P	33.2788	-2.10854	0.678337	-3.10839	0.00188108	0.0316493
ENSG00000252620	RNU6ATAC24P	19.5361	2.38274	0.765041	3.11452	0.00184245	0.0311618
ENSG00000252759	RF00019	33.7066	3.01961	0.594891	5.07591	3.86e-07	4.04e-05
ENSG00000252915	RF00019	12.0601	3.69898	1.03255	3.58239	0.000340462	0.00893945
ENSG00000253217	AP001574.1	84.2759	2.18608	0.458068	4.77239	1.82e-06	0.0001425
ENSG00000253276	CCDC71L	286.61	-1.70198	0.417422	-4.07736	4.55e-05	0.00183973
ENSG00000253290	AC069113.1	28.2507	2.03064	0.625605	3.24589	0.00117084	0.0225771
ENSG00000253385	AP003696.1	13.354	3.30618	0.896784	3.6867	0.000227177	0.00659063
ENSG00000253667	AC100821.1	46.327	2.02332	0.520929	3.88405	0.000102729	0.00344486
ENSG00000253686	LINC01484	100.862	1.40664	0.361214	3.89421	9.85e-05	0.00333443
ENSG00000253931	AC105118.1	90.7706	1.77515	0.394958	4.49453	6.97e-06	0.000417487
ENSG00000253966	AC008514.2	33.0106	2.37213	0.587975	4.03441	5.47e-05	0.00211673
ENSG00000254397	AC132192.1	76.0409	2.56425	0.466593	5.49569	3.89e-08	6.11e-06
ENSG00000254449	SF3A3P2	14.6205	3.28769	0.89267	3.68298	0.000230524	0.00666773
ENSG00000254632	AP003119.1	58.2904	-2.63226	0.526335	-5.00112	5.7e-07	5.57e-05
ENSG00000254884	PRR13P2	22.9687	3.33236	0.790672	4.21459	2.5e-05	0.00113898
ENSG00000255150	EID3	284.892	1.78818	0.278116	6.42963	1.28e-10	4.37e-08
ENSG00000255717	SNHG1	7670.54	1.29712	0.230082	5.63767	1.72e-08	3e-06
ENSG00000255860	AP000812.2	10.6415	-4.85809	1.63956	-2.96305	0.00304606	0.0446278
ENSG00000256069	A2MP1	50.0824	-2.63592	0.639859	-4.11954	3.8e-05	0.00158204
ENSG00000256073	URB1-AS1	78.5774	1.25517	0.406033	3.0913	0.00199281	0.0329751
ENSG00000256087	ZNF432	159.518	-1.32077	0.38205	-3.45706	0.000546104	0.0127894
ENSG00000256294	ZNF225	57.4306	-1.89096	0.533468	-3.54466	0.000393119	0.0100573
ENSG00000256433	AC005840.2	17.3439	-3.2747	1.06014	-3.08893	0.0020088	0.0331263
ENSG00000256609	AC084880.3	18.0366	2.82622	0.786394	3.59389	0.000325776	0.00864414
ENSG00000256771	ZNF253	85.207	-1.41109	0.482975	-2.92166	0.00348175	0.0486106
ENSG00000256879	AC129102.1	8.51982	4.06037	1.27714	3.17926	0.00147653	0.0267823
ENSG00000257531	AC008147.3	21.7698	2.23665	0.713352	3.13541	0.00171613	0.0297175
ENSG00000257596	SCAT2	174.938	1.43499	0.319351	4.49347	7.01e-06	0.000418696
ENSG00000257803	AC010200.1	37.5243	2.0954	0.658701	3.1811	0.00146716	0.026679
ENSG00000258056	AC009779.2	78.661	-1.78997	0.519942	-3.44263	0.000576081	0.0133196
ENSG00000258086	AC079313.1	15.4937	2.66094	0.87766	3.03185	0.00243058	0.0379688
ENSG00000258102	MAP1LC3B2	33.4664	1.70155	0.550676	3.08994	0.002002	0.0331066
ENSG00000258302	AC025034.1	32.4357	3.25105	0.628159	5.17552	2.27e-07	2.63e-05
ENSG00000258441	LINC00641	103.027	-2.30747	0.387003	-5.9624	2.49e-09	5.82e-07
ENSG00000258667	HIF1A-AS2	22.1098	3.08114	0.722169	4.2665	1.99e-05	0.000940667
ENSG00000258725	PRC1-AS1	75.9503	2.04979	0.524608	3.90729	9.33e-05	0.00319313
ENSG00000258904	AL157871.5	30.9689	1.88762	0.59789	3.15713	0.00159328	0.0282645
ENSG00000258951	KRT18P7	18.8139	2.553	0.811648	3.14546	0.00165827	0.0289574
ENSG00000259083	AL132639.3	44.1605	3.07437	0.544234	5.64899	1.61e-08	2.82e-06
ENSG00000259118	AL139022.1	23.6371	2.72393	0.691998	3.93632	8.27e-05	0.00293377
ENSG00000259201	AC090971.2	8.29495	4.46571	1.39022	3.21223	0.00131707	0.0247078
ENSG00000259238	AC092755.2	24.0725	4.253	0.769677	5.52569	3.28e-08	5.32e-06
ENSG00000259248	USP3-AS1	50.3282	1.65069	0.50085	3.29579	0.000981463	0.0197791
ENSG00000259374	NDUFB4P11	23.59	-2.24609	0.723333	-3.1052	0.00190152	0.0318823
ENSG00000259456	ADNP-AS1	61.9392	1.5386	0.434494	3.54113	0.000398414	0.0101669
ENSG00000259475	AC036108.1	61.3415	1.72457	0.44711	3.85715	0.000114719	0.00373898
ENSG00000259732	AC092757.2	17.3633	2.5614	0.770373	3.32488	0.000884577	0.0184276
ENSG00000259820	AC083843.3	47.8834	-3.1887	0.597902	-5.33316	9.65e-08	1.3e-05
ENSG00000259863	SH3RF3-AS1	140.525	1.41271	0.416148	3.39473	0.000686968	0.0150546
ENSG00000259881	AC092384.2	27.1391	3.09256	0.648928	4.76564	1.88e-06	0.000146564
ENSG00000259884	AC025259.3	21.1519	3.18959	0.717622	4.44467	8.8e-06	0.000500254
ENSG00000259921	AC022819.1	24.0994	2.17116	0.672464	3.22866	0.0012437	0.023606
ENSG00000259956	RBM15B	1422.31	-1.22271	0.279038	-4.38188	1.18e-05	0.00062465
ENSG00000259984	AL928711.1	18.3421	2.64554	0.827855	3.19565	0.00139517	0.0257733
ENSG00000260095	AC106820.3	42.9848	1.51169	0.479783	3.15077	0.00162839	0.0286945
ENSG00000260213	AC092718.2	33.4698	2.68961	0.611241	4.40024	1.08e-05	0.000582583
ENSG00000260267	AC026471.1	183.46	1.59654	0.319873	4.99117	6e-07	5.79e-05
ENSG00000260545	AC026771.1	6.52774	5.65758	1.63825	3.45343	0.000553514	0.0129421
ENSG00000260604	AL590004.3	193.128	-1.58082	0.381902	-4.13933	3.48e-05	0.00148666
ENSG00000260708	AL118516.1	435.853	1.22238	0.312717	3.9089	9.27e-05	0.00318259
ENSG00000260855	AL591848.4	27.7477	-1.91529	0.636165	-3.01067	0.0026067	0.0399254
ENSG00000260896	ARLNC1	182.446	1.17131	0.30261	3.87069	0.000108526	0.00358543
ENSG00000261040	WFDC21P	614.08	1.06684	0.259516	4.11089	3.94e-05	0.00163042
ENSG00000261150	EPPK1	1628.45	-1.33101	0.286154	-4.65137	3.3e-06	0.000227451
ENSG00000261216	AC007216.2	75.0859	3.38322	0.58322	5.80093	6.59e-09	1.39e-06
ENSG00000261226	AC092384.3	26.3532	2.20223	0.664516	3.31403	0.000919607	0.0188998
ENSG00000261351	AC116913.1	38.858	1.84645	0.503113	3.67004	0.000242513	0.00691807
ENSG00000261474	AC026471.4	85.1554	2.19797	0.403186	5.45151	4.99e-08	7.36e-06
ENSG00000261505	AL031714.1	298.124	1.33457	0.341319	3.91003	9.23e-05	0.00317153
ENSG00000261553	AL137782.1	39.6896	3.04093	0.645397	4.71172	2.46e-06	0.000180133
ENSG00000261556	SMG1P7	44.5479	-1.94919	0.608011	-3.20585	0.00134666	0.025133
ENSG00000261578	AP003119.3	89.3931	2.26069	0.367554	6.15065	7.72e-10	2.07e-07
ENSG00000261592	AC010531.3	35.631	3.29563	0.598792	5.50381	3.72e-08	5.9e-06
ENSG00000261596	AC005632.2	54.3627	2.47625	0.600062	4.12666	3.68e-05	0.00155137
ENSG00000261669	AC008731.1	20.6679	2.26668	0.748963	3.02643	0.0024746	0.0384198
ENSG00000261716	AC239868.1	739.924	1.65696	0.287743	5.75847	8.49e-09	1.72e-06
ENSG00000261730	AL034346.1	106.9	-1.35633	0.446641	-3.03674	0.00239152	0.037588
ENSG00000262001	DLGAP1-AS2	386.193	1.07019	0.272856	3.92219	8.77e-05	0.00305902
ENSG00000262185	AC005736.1	137.048	-1.79165	0.402124	-4.45547	8.37e-06	0.000480419
ENSG00000262803	AL354943.1	12.6166	4.33219	1.06686	4.0607	4.89e-05	0.0019383
ENSG00000263272	AC004148.2	117.625	1.18648	0.368133	3.22296	0.00126874	0.0239248
ENSG00000263393	AC011825.2	16.423	2.38228	0.78979	3.01635	0.00255838	0.0393513
ENSG00000263528	IKBKE	183.201	-2.29197	0.440935	-5.19797	2.01e-07	2.41e-05
ENSG00000263826	AC112907.3	78.5837	1.39329	0.450163	3.09508	0.00196759	0.0326963
ENSG00000263847	AP005899.1	86.2311	1.88463	0.410098	4.59557	4.32e-06	0.00028484
ENSG00000264112	AC015813.1	146.998	-2.10895	0.333451	-6.32461	2.54e-10	8.19e-08
ENSG00000264573	RN7SL15P	48.0654	4.50527	0.58886	7.65083	2e-14	1.71e-11
ENSG00000265112	MIR3153	90.0506	3.74497	0.973542	3.84675	0.000119695	0.00385789
ENSG00000265136	AC124283.4	30.4333	1.88503	0.59392	3.17388	0.00150417	0.0271648
ENSG00000265190	ANXA8	567.691	-1.63322	0.291419	-5.60438	2.09e-08	3.57e-06
ENSG00000265681	RPL17	149.633	1.56386	0.338864	4.615	3.93e-06	0.000266091
ENSG00000265917	MIR3685	11.7178	-3.98919	1.30672	-3.05284	0.00226689	0.036111
ENSG00000265962	GACAT2	45.6395	1.71382	0.516771	3.3164	0.000911839	0.0187933
ENSG00000266053	NDUFV2-AS1	32.2699	1.83121	0.581422	3.14953	0.00163532	0.0287641
ENSG00000266088	AC004585.1	49.967	1.34566	0.451373	2.98126	0.00287068	0.0426853
ENSG00000266235	MIR3176	7.42482	-5.82839	1.81909	-3.20402	0.00135525	0.0252447
ENSG00000266651	AC093484.4	80.1933	1.43918	0.408688	3.52148	0.00042915	0.0107807
ENSG00000266709	AC005224.4	34.8057	1.92965	0.562891	3.42811	0.000607795	0.0137894
ENSG00000266714	MYO15B	1549.74	1.67544	0.233017	7.1902	6.47e-13	4.32e-10
ENSG00000267121	AC008105.3	175.16	1.10556	0.29616	3.73297	0.000189232	0.00567695
ENSG00000267530	LINC01836	188.527	-1.19597	0.320565	-3.73081	0.000190864	0.0056981
ENSG00000267703	AC020917.2	4.44927	6.10722	1.85906	3.2851	0.00101945	0.020389
ENSG00000267780	AC021594.2	23.5675	-2.61661	0.794088	-3.29512	0.000983807	0.0198126
ENSG00000267922	AC007785.1	40.6364	-2.60524	0.603896	-4.31406	1.6e-05	0.000801935
ENSG00000268257	AIRN	11.5767	4.18141	1.07557	3.88761	0.000101236	0.00340881
ENSG00000268460	AC006262.1	118.562	-1.35241	0.378093	-3.57693	0.000347651	0.00911172
ENSG00000268879	IGFL1P1	90.5098	-2.08872	0.431823	-4.83699	1.32e-06	0.000107532
ENSG00000269113	TRABD2B	401.976	1.5848	0.26245	6.03849	1.56e-09	3.83e-07
ENSG00000269399	AC008764.6	52.098	-2.16558	0.506605	-4.27468	1.91e-05	0.000921805
ENSG00000269858	EGLN2	99.1973	1.23714	0.397934	3.1089	0.00187785	0.0316315
ENSG00000269899	AC025857.2	37.3976	1.84213	0.599448	3.07304	0.00211889	0.0343757
ENSG00000269927	AC004817.3	47.8131	2.79548	0.619879	4.50972	6.49e-06	0.000395188
ENSG00000269929	AL158152.1	79.7713	-1.5337	0.449964	-3.40851	0.000653197	0.0145241
ENSG00000269967	AL136115.2	27.3528	3.26828	0.719861	4.54015	5.62e-06	0.000354875
ENSG00000270184	AC018695.4	54.6002	1.5408	0.4742	3.24926	0.00115707	0.0223859
ENSG00000270300	PHACTR2P1	6.0126	4.60546	1.58194	2.91126	0.00359972	0.0498334
ENSG00000270629	NBPF14	786.941	-1.15336	0.257645	-4.47656	7.59e-06	0.000447188
ENSG00000270640	AC104695.4	27.1272	3.09307	0.700354	4.41644	1e-05	0.00055052
ENSG00000270647	TAF15	3328.32	-1.06135	0.25989	-4.08385	4.43e-05	0.00179657
ENSG00000270733	AL355877.2	15.6998	2.47489	0.815885	3.03338	0.00241828	0.0378177
ENSG00000270903	HNRNPA3P9	40.0226	2.21282	0.620488	3.56626	0.000362117	0.00942282
ENSG00000270933	AC010719.1	27.2372	-2.28034	0.663951	-3.4345	0.000593658	0.0135747
ENSG00000271270	TMCC1-AS1	158.311	-1.67669	0.380614	-4.40523	1.06e-05	0.000572517
ENSG00000271500	AC005183.1	16.1811	3.05662	0.790461	3.86688	0.000110236	0.00362542
ENSG00000271509	AC018714.1	35.6685	-1.87859	0.585668	-3.2076	0.00133846	0.0250122
ENSG00000271557	YPEL5P2	10.9065	4.4502	1.14556	3.88475	0.000102437	0.00343904
ENSG00000271870	AC024060.1	68.3451	-1.25753	0.411904	-3.05297	0.0022659	0.036111
ENSG00000272034	SNORD14A	49.1626	2.1627	0.512638	4.21876	2.46e-05	0.00112305
ENSG00000272072	AC004492.1	40.3633	2.62551	0.57311	4.58117	4.62e-06	0.000303108
ENSG00000272320	AL445309.1	11.4414	-4.9651	1.65502	-3.00003	0.00269954	0.040918
ENSG00000272455	AL391244.2	127.564	-1.37002	0.353291	-3.87788	0.000105369	0.0035212
ENSG00000272533	SNORA28	11.5095	3.25248	1.04887	3.10093	0.00192916	0.0322527
ENSG00000272556	GTF2IP13	110.772	-2.14539	0.435051	-4.93135	8.17e-07	7.27e-05
ENSG00000272711	AC019069.1	19.3104	-4.7312	1.40246	-3.37349	0.000742214	0.0160014
ENSG00000272734	ADIRF-AS1	458.413	1.08479	0.264876	4.09545	4.21e-05	0.00172093
ENSG00000272758	AC083798.2	76.2494	1.29286	0.400001	3.23214	0.00122865	0.0233968
ENSG00000272872	AP000525.1	43.9339	-1.51062	0.513449	-2.9421	0.00325999	0.0465667
ENSG00000272888	LINC01578	3613.8	1.09887	0.236122	4.6538	3.26e-06	0.000225315
ENSG00000273015	AC008124.1	786.056	1.1405	0.31302	3.64355	0.000268901	0.00748695
ENSG00000273062	AL449106.1	25.1794	2.20757	0.612826	3.60228	0.000315441	0.00843499
ENSG00000273136	NBPF26	361.331	-1.25106	0.325593	-3.84239	0.00012184	0.00391397
ENSG00000273145	BX537318.1	97.1813	1.42464	0.371086	3.83911	0.000123481	0.00395357
ENSG00000273151	AC073957.3	94.0714	1.15502	0.384555	3.00351	0.00266886	0.0406204
ENSG00000273271	AP000254.1	47.3216	2.88499	0.545688	5.28689	1.24e-07	1.62e-05
ENSG00000273353	AL008718.3	24.0087	2.61026	0.765539	3.40971	0.000650323	0.0144716
ENSG00000273356	LINC02019	88.0537	1.70327	0.375745	4.53305	5.81e-06	0.00036386
ENSG00000273443	AL645608.8	68.4174	1.45421	0.457342	3.1797	0.00147426	0.0267578
ENSG00000273559	CWC25	289.12	-1.23633	0.276536	-4.47077	7.79e-06	0.000452665
ENSG00000273599	AL731571.1	130.28	2.10693	0.448253	4.7003	2.6e-06	0.000187194
ENSG00000273759	AL117379.1	250.419	1.61065	0.342496	4.70267	2.57e-06	0.00018596
ENSG00000273760	AC245041.1	614.173	-1.29018	0.335345	-3.84733	0.000119413	0.00385306
ENSG00000273783	AL136040.1	6.54232	-5.64573	1.79872	-3.13875	0.00169672	0.0294165
ENSG00000273820	USP27X	24.8734	-2.36745	0.723602	-3.27176	0.00106881	0.0211
ENSG00000274051	RF02271	6.17405	4.61482	1.56802	2.94308	0.00324961	0.0464739
ENSG00000274213	AC015912.3	170.164	1.2079	0.304165	3.97119	7.15e-05	0.00260907
ENSG00000274349	ZNF658	28.7175	-2.40395	0.805778	-2.98339	0.00285077	0.0425418
ENSG00000274600	RIMBP3B	6.53946	-5.64526	1.89159	-2.9844	0.0028414	0.0424674
ENSG00000274849	AC023043.4	167.752	1.79637	0.400297	4.48759	7.2e-06	0.000428651
ENSG00000274885	AC087241.4	14.6676	3.30983	0.920287	3.59652	0.000322507	0.00856903
ENSG00000274925	ZKSCAN2-DT	93.4429	-1.19323	0.367369	-3.24805	0.001162	0.0224515
ENSG00000275092	AL031710.2	78.3755	2.54476	0.411572	6.18303	6.29e-10	1.76e-07
ENSG00000275180	AC048341.2	32.002	-2.56965	0.648034	-3.9653	7.33e-05	0.0026609
ENSG00000275437	AL121832.3	283.943	1.54248	0.340821	4.52578	6.02e-06	0.000372577
ENSG00000275713	HIST1H2BH	326.376	1.38717	0.291645	4.75638	1.97e-06	0.000151422
ENSG00000275793	RIMBP3	18.7855	-4.69191	1.25632	-3.73465	0.000187978	0.00566062
ENSG00000275895	U2AF1L5	95.4148	1.2829	0.430056	2.98309	0.00285352	0.042561
ENSG00000276168	RN7SL1	1809.61	-2.66196	0.305825	-8.70418	3.2e-18	7.74e-15
ENSG00000276234	TADA2A	282.506	-1.01914	0.293273	-3.47507	0.000510726	0.0121769
ENSG00000276334	AL133243.2	110.299	1.51029	0.411214	3.67276	0.000239945	0.00685828
ENSG00000276337	AC105429.1	98.1599	1.22084	0.38028	3.21038	0.00132558	0.0248355
ENSG00000276517	AL133243.3	92.0495	2.19825	0.399025	5.50906	3.61e-08	5.76e-06
ENSG00000276533	AC018926.2	12.7753	2.90649	0.886618	3.27817	0.00104482	0.0207109
ENSG00000276645	RF00017	9.87533	3.94477	1.10658	3.56483	0.000364085	0.0094571
ENSG00000276791	AC092117.1	19.7861	-2.67761	0.866772	-3.08918	0.00200709	0.0331263
ENSG00000276805	AL133216.2	89.1082	-1.74469	0.491929	-3.54664	0.000390181	0.0100008
ENSG00000276823	RF00017	26.1203	3.63691	0.714948	5.08696	3.64e-07	3.87e-05
ENSG00000276850	AC245041.2	719.018	-1.77667	0.250284	-7.09861	1.26e-12	7.4e-10
ENSG00000277075	HIST1H2AE	219.078	2.21411	0.28583	7.74624	9.47e-15	8.59e-12
ENSG00000277224	HIST1H2BF	52.6059	1.51993	0.459316	3.30911	0.000935925	0.0190866
ENSG00000277496	AL357033.4	87.6204	1.32533	0.404138	3.27941	0.00104026	0.0206487
ENSG00000277687	AL139407.1	22.3358	2.28324	0.745321	3.06343	0.00218814	0.0351847
ENSG00000277840	AC026368.1	9.37131	3.31288	1.06793	3.10215	0.00192121	0.0321568
ENSG00000278493	AC039056.2	52.4773	2.30501	0.660915	3.48761	0.000487362	0.0117942
ENSG00000278600	AC015871.3	178.959	1.04769	0.342611	3.05794	0.00222861	0.0356578
ENSG00000278763	FAM27B	36.8444	-1.87918	0.636587	-2.95196	0.00315764	0.0456935
ENSG00000278771	RN7SL3	56.9227	-2.37681	0.51028	-4.65786	3.2e-06	0.000221982
ENSG00000278905	AC106818.1	28.3533	-3.2421	0.803033	-4.03732	5.41e-05	0.00209903
ENSG00000278963	AC005921.3	32.4889	1.97899	0.593291	3.33562	0.000851101	0.0178584
ENSG00000278985	AC092718.7	37.8236	1.72521	0.530588	3.25151	0.00114793	0.0222952
ENSG00000278987	AL031009.1	118.469	2.04674	0.390938	5.23547	1.65e-07	2.06e-05
ENSG00000279086	AC073130.3	19.4813	3.24602	0.761802	4.26097	2.04e-05	0.00095489
ENSG00000279133	AC018628.1	90.797	1.70278	0.386454	4.40617	1.05e-05	0.000571756
ENSG00000279159	AC003681.1	94.3341	1.64064	0.370314	4.43041	9.41e-06	0.000524252
ENSG00000279207	AC015813.6	111.147	-1.07294	0.349648	-3.06864	0.00215033	0.0347836
ENSG00000279336	AL353662.3	5.52007	5.40516	1.69166	3.19518	0.00139742	0.025774
ENSG00000279342	AP000866.6	155.439	2.07643	0.411569	5.04516	4.53e-07	4.65e-05
ENSG00000279432	AC015799.1	62.3824	1.72697	0.545453	3.16611	0.00154492	0.0276465
ENSG00000279520	AC093525.8	36.2817	1.767	0.540633	3.26839	0.00108159	0.021309
ENSG00000279570	AC099804.1	18.3582	2.10597	0.713675	2.95089	0.00316863	0.0457341
ENSG00000279602	AC109326.1	579.084	1.74753	0.345072	5.06426	4.1e-07	4.24e-05
ENSG00000279691	AC113410.3	67.6537	3.11029	0.4587	6.78066	1.2e-11	5.43e-09
ENSG00000279738	AL022311.1	87.966	1.58411	0.417396	3.79522	0.000147514	0.00462115
ENSG00000279765	AC013394.1	138.503	2.83415	0.363012	7.80732	5.84e-15	6.52e-12
ENSG00000279862	AC092964.1	19.6458	3.65066	0.851808	4.28578	1.82e-05	0.000888764
ENSG00000279940	AC073862.3	13.2838	3.66886	1.05861	3.46573	0.000528793	0.0124745
ENSG00000280039	RN7SKP23	23.3993	2.41908	0.718992	3.36455	0.000766688	0.0164193
ENSG00000280042	AC022336.3	24.7286	2.35092	0.637991	3.68488	0.000228812	0.00663144
ENSG00000280138	AC027290.2	347.651	1.992	0.319348	6.23771	4.44e-10	1.31e-07
ENSG00000280160	AC135050.7	26.3163	1.87842	0.636504	2.95115	0.00316593	0.0457341
ENSG00000280217	AC126564.1	144.004	1.2604	0.30685	4.10754	4e-05	0.00164959
ENSG00000280254	AC233723.2	19.8603	-3.11303	0.915398	-3.40074	0.000672046	0.0148074
ENSG00000280367	AP002364.1	249.913	2.07754	0.333112	6.23675	4.47e-10	1.31e-07
ENSG00000280378	AL353898.3	49.0724	2.82014	0.498455	5.65777	1.53e-08	2.7e-06
ENSG00000280420	AC005355.2	10.4485	4.02149	1.13325	3.54863	0.000387244	0.00996065
ENSG00000280916	FOXCUT	48.1632	-1.63486	0.55216	-2.96085	0.00306788	0.0448596
ENSG00000281183	NPTN-IT1	81.9163	1.55332	0.487332	3.18739	0.00143563	0.0262371
ENSG00000281344	HELLPAR	56.418	-2.57109	0.593715	-4.33051	1.49e-05	0.000753952
ENSG00000281406	BLACAT1	60.9192	1.70919	0.490279	3.48615	0.000490027	0.0118291
ENSG00000282034	AC106886.5	7.28353	-5.79988	1.79037	-3.23948	0.00119747	0.0229383
ENSG00000283045	AC103703.1	14.679	3.44706	0.975915	3.53213	0.00041223	0.0104283
ENSG00000283050	GTF2IP12	61.9897	-1.82124	0.513667	-3.54558	0.000391755	0.0100323
ENSG00000283538	AC005972.3	141.084	2.01306	0.454492	4.42925	9.46e-06	0.000526062
ENSG00000283761	AC118553.2	27.4772	3.18632	0.712124	4.47438	7.66e-06	0.000448682
ENSG00000283849	AC092053.2	8.19539	4.45534	1.2991	3.42957	0.00060454	0.0137262
ENSG00000284543	LINC01226	10.6935	-4.86502	1.63125	-2.98239	0.00286008	0.0426097
ENSG00000284602	AL031432.4	20.3796	-3.41991	0.976959	-3.50056	0.00046428	0.0113809
ENSG00000284669	AC092053.3	77.3987	3.02713	0.42111	7.18846	6.55e-13	4.32e-10
ENSG00000284946	AC068831.7	795.973	1.2227	0.286176	4.27255	1.93e-05	0.000926071
ENSG00000285278	AL138885.3	167.386	1.27063	0.370024	3.4339	0.000594955	0.0135829
ENSG00000285294	LINC00842	55.1177	-1.81984	0.50077	-3.63408	0.000278975	0.00767909
ENSG00000285849	AL021918.4	13.7412	2.66175	0.850103	3.13109	0.00174158	0.0300508
ENSG00000286064	AL035413.2	12.2694	-6.55428	1.66523	-3.93595	8.29e-05	0.0029347
ENSG00000286177	AC011462.6	76.3215	1.43313	0.406409	3.52631	0.000421391	0.0106318
ENSG00000286223	AC064836.4	63.6489	1.98558	0.422165	4.70332	2.56e-06	0.00018596
ENSG00000286242	AC018797.3	83.9578	2.45485	0.473426	5.18529	2.16e-07	2.53e-05

## Sheet: DEG_TadA
Supplementary Data 13: DEGs of TadA-TadA*-transfected HeLa cells compared with GFP samples
ID	Genename	baseMean	log2FoldChange	lfcSE	stat	pvalue	padj
ENSG00000004478	FKBP4	8793.91	1.1598	0.216807	5.34945	8.82e-08	1.11e-05
ENSG00000005249	PRKAR2B	54.2608	-1.66108	0.388814	-4.27218	1.94e-05	0.00115083
ENSG00000005486	RHBDD2	5068.5	1.13979	0.193727	5.88348	4.02e-09	6.79e-07
ENSG00000006283	CACNA1G	208.838	2.39346	0.322979	7.41058	1.26e-13	5.14e-11
ENSG00000013441	CLK1	4410.28	1.18286	0.248459	4.76079	1.93e-06	0.000169144
ENSG00000013588	GPRC5A	11606.4	1.08386	0.300244	3.60994	0.000306273	0.0104675
ENSG00000014914	MTMR11	447.697	1.34005	0.281655	4.75776	1.96e-06	0.000171205
ENSG00000015568	RGPD5	33.4792	2.67526	0.552731	4.84008	1.3e-06	0.000119743
ENSG00000016082	ISL1	285.831	1.2244	0.319759	3.82912	0.0001286	0.00528746
ENSG00000037637	FBXO42	1415.75	1.03487	0.185718	5.57225	2.51e-08	3.66e-06
ENSG00000041982	TNC	22.5358	2.05996	0.612647	3.3624	0.000772693	0.0212182
ENSG00000044574	HSPA5	89479.7	1.75485	0.289763	6.05618	1.39e-09	2.67e-07
ENSG00000047617	ANO2	2881.39	1.12626	0.273799	4.11345	3.9e-05	0.00201974
ENSG00000048740	CELF2	205.32	1.02847	0.300256	3.42531	0.000614102	0.0177153
ENSG00000049249	TNFRSF9	136.937	1.61441	0.36719	4.39666	1.1e-05	0.000732082
ENSG00000051108	HERPUD1	4624.89	1.83376	0.200402	9.15041	5.67e-20	4.77e-17
ENSG00000052795	FNIP2	351.895	1.00651	0.282321	3.56511	0.000363698	0.0119629
ENSG00000053108	FSTL4	49.3865	1.77106	0.517639	3.42141	0.00062297	0.0178549
ENSG00000055483	USP36	4911.03	1.36607	0.224303	6.09032	1.13e-09	2.21e-07
ENSG00000059728	MXD1	1213.18	1.57898	0.278645	5.66663	1.46e-08	2.24e-06
ENSG00000061656	SPAG4	636.493	1.10468	0.293409	3.76496	0.000166573	0.00652935
ENSG00000062282	DGAT2	282.486	-1.68586	0.302545	-5.57227	2.51e-08	3.66e-06
ENSG00000069431	ABCC9	29.4964	2.95211	0.667426	4.42313	9.73e-06	0.00066153
ENSG00000069812	HES2	755.899	-1.15778	0.26499	-4.36914	1.25e-05	0.000801275
ENSG00000070669	ASNS	274.97	1.86582	0.262512	7.10756	1.18e-12	4.11e-10
ENSG00000071537	SEL1L	4190.2	1.33577	0.220797	6.04978	1.45e-09	2.76e-07
ENSG00000072682	P4HA2	4305.98	2.29014	0.226289	10.1205	4.48e-24	6.78e-21
ENSG00000073756	PTGS2	370.446	1.9481	0.227122	8.57731	9.71e-18	6.53e-15
ENSG00000075391	RASAL2	2402.89	1.04945	0.269363	3.89603	9.78e-05	0.00425135
ENSG00000077522	ACTN2	46.3797	3.29677	0.525256	6.27651	3.46e-10	7.59e-08
ENSG00000078081	LAMP3	228.227	1.239	0.296144	4.18378	2.87e-05	0.00157745
ENSG00000079150	FKBP7	67.3688	-1.07891	0.347157	-3.10784	0.00188462	0.0411532
ENSG00000079335	CDC14A	336.431	1.20742	0.244376	4.94082	7.78e-07	7.62e-05
ENSG00000079337	RAPGEF3	611.428	1.35975	0.221876	6.12842	8.88e-10	1.77e-07
ENSG00000080546	SESN1	236.822	-1.04314	0.246134	-4.2381	2.25e-05	0.00130928
ENSG00000080644	CHRNA3	70.1029	2.2683	0.347384	6.52967	6.59e-11	1.63e-08
ENSG00000080823	MOK	365.906	1.48133	0.294492	5.03014	4.9e-07	5.03e-05
ENSG00000080824	HSP90AA1	181510	1.71463	0.250173	6.85378	7.19e-12	2.2e-09
ENSG00000083444	PLOD1	7516.25	1.06127	0.189404	5.6032	2.1e-08	3.12e-06
ENSG00000083799	CYLD	1383.38	1.10684	0.248811	4.44853	8.65e-06	0.000598709
ENSG00000085563	ABCB1	463.591	1.92209	0.268948	7.1467	8.89e-13	3.16e-10
ENSG00000086061	DNAJA1	9896.88	1.32625	0.255527	5.19027	2.1e-07	2.35e-05
ENSG00000087074	PPP1R15A	7683.45	2.96766	0.253271	11.7174	1.04e-31	3.49e-28
ENSG00000088340	FER1L4	246.17	1.82084	0.395625	4.60244	4.18e-06	0.000329064
ENSG00000089060	SLC8B1	3537.76	1.11772	0.180554	6.1905	6e-10	1.21e-07
ENSG00000090020	SLC9A1	1257.67	1.03359	0.241027	4.28828	1.8e-05	0.00108325
ENSG00000090273	NUDC	8037.28	1.01947	0.232875	4.37776	1.2e-05	0.000783698
ENSG00000090520	DNAJB11	2051.73	1.13064	0.221678	5.10039	3.39e-07	3.64e-05
ENSG00000091831	ESR1	20.1593	2.97261	0.684876	4.34036	1.42e-05	0.000889392
ENSG00000092531	SNAP23	333.239	1.063	0.239332	4.44154	8.93e-06	0.000615666
ENSG00000095637	SORBS1	761.298	1.02003	0.276495	3.68915	0.000225001	0.00814444
ENSG00000096384	HSP90AB1	92476.8	1.30755	0.204981	6.3789	1.78e-10	4.18e-08
ENSG00000096654	ZNF184	758.648	1.36849	0.234483	5.83619	5.34e-09	8.98e-07
ENSG00000099251	HSD17B7P2	228.742	1.50223	0.298725	5.02881	4.94e-07	5.03e-05
ENSG00000099958	DERL3	88.911	1.34799	0.384296	3.5077	0.000451998	0.0140575
ENSG00000100401	RANGAP1	16447.6	1.20934	0.21399	5.65141	1.59e-08	2.42e-06
ENSG00000100664	EIF5	8456.63	1.52289	0.276881	5.50016	3.79e-08	5.29e-06
ENSG00000101096	NFATC2	180.936	1.12321	0.269703	4.16461	3.12e-05	0.00170053
ENSG00000102580	DNAJC3	3132.87	1.12434	0.240182	4.6812	2.85e-06	0.000235158
ENSG00000102908	NFAT5	3661.39	1.11518	0.275444	4.04867	5.15e-05	0.00253863
ENSG00000104413	ESRP1	42.6952	2.64101	0.446371	5.91663	3.29e-09	5.65e-07
ENSG00000104805	NUCB1	6398	1.12074	0.179286	6.25113	4.07e-10	8.81e-08
ENSG00000104814	MAP4K1	194.635	4.13578	0.354772	11.6576	2.1e-31	6.35e-28
ENSG00000105219	CNTD2	220.53	1.41708	0.324929	4.36121	1.29e-05	0.000824683
ENSG00000105492	SIGLEC6	388.083	1.1215	0.219135	5.11786	3.09e-07	3.36e-05
ENSG00000105550	FGF21	52.8551	1.67305	0.414167	4.03956	5.36e-05	0.00262643
ENSG00000105738	SIPA1L3	3284.24	1.12568	0.181145	6.21424	5.16e-10	1.07e-07
ENSG00000105939	ZC3HAV1	8823.93	1.38407	0.186215	7.43268	1.06e-13	4.47e-11
ENSG00000105963	ADAP1	331.725	1.12013	0.235989	4.74652	2.07e-06	0.000178925
ENSG00000106211	HSPB1	64174.7	2.41874	0.219769	11.0059	3.58e-28	8.34e-25
ENSG00000106526	ACTR3C	117.747	1.38361	0.405998	3.40792	0.000654605	0.0185651
ENSG00000106571	GLI3	616.542	1.10592	0.20763	5.32641	1e-07	1.24e-05
ENSG00000106688	SLC1A1	168.553	-1.1187	0.259421	-4.31231	1.62e-05	0.000987204
ENSG00000106852	LHX6	160.02	-1.26336	0.312685	-4.04036	5.34e-05	0.00262177
ENSG00000106948	AKNA	1314.36	1.40051	0.20812	6.72936	1.7e-11	4.87e-09
ENSG00000106991	ENG	1053.31	-1.1152	0.235264	-4.74021	2.13e-06	0.000183862
ENSG00000107201	DDX58	997.694	1.08856	0.240728	4.52194	6.13e-06	0.000455598
ENSG00000107485	GATA3	62.6096	1.42021	0.387672	3.66342	0.000248872	0.00875711
ENSG00000107551	RASSF4	39.3674	-1.73099	0.444479	-3.89444	9.84e-05	0.00427333
ENSG00000107863	ARHGAP21	2599.37	1.09445	0.225637	4.8505	1.23e-06	0.000115023
ENSG00000107864	CPEB3	919.479	1.49083	0.222825	6.69059	2.22e-11	6.23e-09
ENSG00000108001	EBF3	55.3631	-1.31767	0.42062	-3.13267	0.00173222	0.038714
ENSG00000108691	CCL2	39.5129	-1.59243	0.487242	-3.26825	0.00108214	0.0273241
ENSG00000108771	DHX58	155.73	1.35736	0.306315	4.43125	9.37e-06	0.000639987
ENSG00000108821	COL1A1	3411.32	2.26206	0.311014	7.27319	3.51e-13	1.36e-10
ENSG00000109220	CHIC2	333.468	1.20371	0.278414	4.32347	1.54e-05	0.000950474
ENSG00000109321	AREG	22.093	1.65823	0.545681	3.03882	0.00237505	0.0489253
ENSG00000109674	NEIL3	258.756	-1.18469	0.247939	-4.77813	1.77e-06	0.000157302
ENSG00000109794	FAM149A	28.7936	1.76812	0.540765	3.26967	0.00107674	0.0272206
ENSG00000109819	PPARGC1A	680.873	1.05482	0.259551	4.06401	4.82e-05	0.00239299
ENSG00000109846	CRYAB	708.74	5.45101	0.325165	16.7638	4.49e-63	6.79e-59
ENSG00000110172	CHORDC1	12918.1	1.35981	0.239889	5.66852	1.44e-08	2.23e-06
ENSG00000110195	FOLR1	31372.1	-1.04071	0.205801	-5.0569	4.26e-07	4.42e-05
ENSG00000110799	VWF	1080	1.45483	0.262557	5.54099	3.01e-08	4.27e-06
ENSG00000111011	RSRC2	5559.71	1.13416	0.269635	4.20627	2.6e-05	0.00146304
ENSG00000111186	WNT5B	14.1844	2.41074	0.709298	3.39877	0.000676896	0.0191256
ENSG00000111335	OAS2	24.7596	1.77869	0.529249	3.36078	0.000777231	0.0213042
ENSG00000111452	ADGRD1	518.909	1.17157	0.270644	4.32883	1.5e-05	0.000931461
ENSG00000111859	NEDD9	573.597	1.02883	0.281288	3.65756	0.000254632	0.0089376
ENSG00000112110	MRPL18	3409.15	1.18925	0.227434	5.229	1.7e-07	1.98e-05
ENSG00000112186	CAP2	1172.47	1.52359	0.277166	5.49703	3.86e-08	5.34e-06
ENSG00000112984	KIF20A	2804.92	-1.28074	0.181698	-7.0487	1.81e-12	6.14e-10
ENSG00000113448	PDE4D	2478.99	1.33414	0.225014	5.92913	3.05e-09	5.33e-07
ENSG00000113555	PCDH12	71.3866	1.13947	0.342128	3.33054	0.000866766	0.0232117
ENSG00000113742	CPEB4	1100.12	1.51196	0.272999	5.53834	3.05e-08	4.3e-06
ENSG00000114019	AMOTL2	6978.88	1.25476	0.314856	3.98519	6.74e-05	0.00318568
ENSG00000114251	WNT5A	1570.41	-1.01129	0.211856	-4.77348	1.81e-06	0.000160213
ENSG00000114988	LMAN2L	1428.76	1.28028	0.235756	5.43054	5.62e-08	7.52e-06
ENSG00000115008	IL1A	44.131	1.44406	0.443649	3.25496	0.00113409	0.0281995
ENSG00000115267	IFIH1	963.054	2.36077	0.215429	10.9585	6.05e-28	1.31e-24
ENSG00000115363	EVA1A	88.5905	1.88484	0.483401	3.89913	9.65e-05	0.00421556
ENSG00000115541	HSPE1	1658.17	1.65935	0.205823	8.06202	7.5e-16	3.91e-13
ENSG00000115963	RND3	1418.02	1.03274	0.299391	3.44948	0.000561669	0.0165821
ENSG00000115993	TRAK2	1158.34	1.19156	0.254017	4.69086	2.72e-06	0.000226174
ENSG00000116161	CACYBP	10561.1	1.06894	0.20448	5.22759	1.72e-07	1.98e-05
ENSG00000116183	PAPPA2	46.3149	3.06169	0.513591	5.96134	2.5e-09	4.51e-07
ENSG00000116701	NCF2	191.375	1.02383	0.285997	3.57988	0.000343756	0.0113937
ENSG00000116741	RGS2	2562.73	1.69741	0.286423	5.92626	3.1e-09	5.38e-07
ENSG00000116752	BCAS2	2445.77	1.19321	0.24631	4.84433	1.27e-06	0.000117923
ENSG00000116761	CTH	3293.63	1.40558	0.237202	5.92569	3.11e-09	5.38e-07
ENSG00000117000	RLF	1138.88	1.12712	0.290263	3.88308	0.000103143	0.00442009
ENSG00000117226	GBP3	39.1518	2.4476	0.455912	5.36857	7.94e-08	1.02e-05
ENSG00000117262	GPR89A	452.026	1.20445	0.255303	4.71775	2.38e-06	0.000201008
ENSG00000117318	ID3	5803.7	1.17811	0.233423	5.04712	4.49e-07	4.63e-05
ENSG00000117650	NEK2	2072.76	-1.04122	0.204919	-5.08115	3.75e-07	3.91e-05
ENSG00000118503	TNFAIP3	2114.73	1.66412	0.238842	6.96745	3.23e-12	1.05e-09
ENSG00000118513	MYB	54.1867	-1.25877	0.396019	-3.17856	0.00148007	0.0343732
ENSG00000118976	OTUD4P1	3.59661	5.41847	1.73774	3.11811	0.00182017	0.0401165
ENSG00000119508	NR4A3	526.552	1.56179	0.303063	5.15334	2.56e-07	2.83e-05
ENSG00000119630	PGF	444.701	3.45852	0.258886	13.3592	1.05e-40	1.06e-36
ENSG00000119915	ELOVL3	106.919	-1.47255	0.295586	-4.98179	6.3e-07	6.25e-05
ENSG00000119917	IFIT3	3153.82	1.13983	0.211545	5.3881	7.12e-08	9.34e-06
ENSG00000119922	IFIT2	7661.92	2.20205	0.211407	10.4161	2.09e-25	3.52e-22
ENSG00000119938	PPP1R3C	1038.46	1.47403	0.262119	5.62352	1.87e-08	2.83e-06
ENSG00000120071	KANSL1	665.875	1.32903	0.214651	6.19158	5.96e-10	1.21e-07
ENSG00000120129	DUSP1	12641.3	2.06424	0.318267	6.48586	8.82e-11	2.15e-08
ENSG00000120278	PLEKHG1	580.64	1.15497	0.316588	3.64818	0.000264108	0.00916532
ENSG00000120694	HSPH1	23103.4	2.11055	0.295829	7.13435	9.72e-13	3.42e-10
ENSG00000120738	EGR1	124.656	1.02903	0.275735	3.73196	0.000189998	0.00716899
ENSG00000120885	CLU	17142.5	1.31917	0.217231	6.07268	1.26e-09	2.44e-07
ENSG00000121104	FAM117A	27.8572	1.76283	0.512647	3.43869	0.000584538	0.017074
ENSG00000121274	TENT4B	2144.63	1.48084	0.244481	6.05709	1.39e-09	2.67e-07
ENSG00000121281	ADCY7	1636.29	1.2123	0.218443	5.54975	2.86e-08	4.1e-06
ENSG00000121743	GJA3	161.865	-1.31541	0.373106	-3.52556	0.000422586	0.0133485
ENSG00000121931	LRIF1	1247.9	1.03013	0.294154	3.502	0.000461783	0.0142446
ENSG00000122884	P4HA1	2215.54	1.01975	0.239102	4.26493	2e-05	0.00117957
ENSG00000123342	MMP19	162.368	2.79942	0.413975	6.7623	1.36e-11	3.99e-09
ENSG00000123358	NR4A1	3148.05	1.39711	0.240177	5.81701	5.99e-09	9.91e-07
ENSG00000123700	KCNJ2	24.4382	1.96993	0.61091	3.22458	0.00126157	0.030713
ENSG00000124194	GDAP1L1	16.7708	2.35996	0.689417	3.42313	0.000619054	0.0177903
ENSG00000124549	BTN2A3P	391.743	2.31859	0.259324	8.94089	3.86e-19	3e-16
ENSG00000124664	SPDEF	321.723	1.21007	0.274014	4.41607	1.01e-05	0.000678917
ENSG00000125347	IRF1	1051.09	1.04485	0.197639	5.28666	1.25e-07	1.49e-05
ENSG00000125505	MBOAT7	3853.27	1.23576	0.185049	6.678	2.42e-11	6.66e-09
ENSG00000126368	NR1D1	1710.64	1.10863	0.262894	4.21702	2.48e-05	0.00140813
ENSG00000127124	HIVEP3	477.088	1.42174	0.239798	5.92892	3.05e-09	5.33e-07
ENSG00000127666	TICAM1	2072.81	1.1956	0.209008	5.72037	1.06e-08	1.68e-06
ENSG00000128253	RFPL2	70.3082	7.85916	1.08787	7.22434	5.04e-13	1.93e-10
ENSG00000128422	KRT17	11278.3	1.29744	0.249807	5.19378	2.06e-07	2.32e-05
ENSG00000128564	VGF	81.2295	1.23774	0.373392	3.31486	0.000916903	0.0242327
ENSG00000128573	FOXP2	226.893	1.81249	0.290896	6.2307	4.64e-10	9.8e-08
ENSG00000128692	EIF2S2P4	102.871	1.83459	0.343793	5.33632	9.49e-08	1.18e-05
ENSG00000128710	HOXD10	235.613	-1.01954	0.324587	-3.14104	0.0016835	0.0378486
ENSG00000129195	PIMREG	837.96	-1.12635	0.231877	-4.85756	1.19e-06	0.000111685
ENSG00000130045	NXNL2	181.508	-1.3166	0.327199	-4.02385	5.73e-05	0.00279003
ENSG00000130300	PLVAP	11.2789	2.68913	0.855716	3.14255	0.00167481	0.0376814
ENSG00000130487	KLHDC7B	375.887	1.46015	0.274225	5.32467	1.01e-07	1.24e-05
ENSG00000130766	SESN2	2488.17	1.76213	0.278544	6.32623	2.51e-10	5.71e-08
ENSG00000130803	ZNF317	2085.93	1.06659	0.257448	4.14295	3.43e-05	0.00183638
ENSG00000131016	AKAP12	628.309	1.04898	0.255912	4.099	4.15e-05	0.0021246
ENSG00000131018	SYNE1	1710.49	1.17491	0.222017	5.292	1.21e-07	1.47e-05
ENSG00000131115	ZNF227	416.87	1.00027	0.221348	4.51899	6.21e-06	0.000460844
ENSG00000131885	KRT17P1	13.6992	3.02101	0.771316	3.91669	8.98e-05	0.0039891
ENSG00000131979	GCH1	1253.41	1.78974	0.219445	8.15575	3.47e-16	1.94e-13
ENSG00000132002	DNAJB1	60520.4	3.09046	0.585475	5.27855	1.3e-07	1.55e-05
ENSG00000132906	CASP9	4219.4	2.21748	0.321064	6.90667	4.96e-12	1.56e-09
ENSG00000133067	LGR6	100.653	1.96754	0.307225	6.40423	1.51e-10	3.6e-08
ENSG00000133401	PDZD2	250.859	1.7358	0.322851	5.37647	7.6e-08	9.91e-06
ENSG00000133710	SPINK5	3654.84	1.15742	0.266021	4.35087	1.36e-05	0.00085666
ENSG00000134057	CCNB1	4509.12	-1.05567	0.193378	-5.45908	4.79e-08	6.47e-06
ENSG00000134070	IRAK2	56.5843	1.63976	0.402071	4.07828	4.54e-05	0.00227311
ENSG00000134262	AP4B1	763.316	1.5315	0.230666	6.63948	3.15e-11	8.43e-09
ENSG00000134321	RSAD2	321.46	3.28608	0.354032	9.28188	1.67e-20	1.53e-17
ENSG00000134343	ANO3	14.3513	3.45229	0.825017	4.18451	2.86e-05	0.00157523
ENSG00000134909	ARHGAP32	1172.96	1.08417	0.247318	4.38372	1.17e-05	0.000767507
ENSG00000135253	KCP	182.291	1.24841	0.277923	4.49195	7.06e-06	0.000509675
ENSG00000135378	PRRG4	883.73	1.31369	0.233922	5.61595	1.95e-08	2.94e-06
ENSG00000135549	PKIB	34.7504	1.55063	0.502476	3.08598	0.00202883	0.0433882
ENSG00000135870	RC3H1	1506.83	1.00816	0.299974	3.36084	0.000777072	0.0213042
ENSG00000135924	DNAJB2	2723.11	1.75249	0.191744	9.13976	6.26e-20	5.12e-17
ENSG00000136149	RPL13AP25	80.1956	3.16091	0.394424	8.01399	1.11e-15	5.51e-13
ENSG00000136826	KLF4	4327.33	1.13865	0.178413	6.38207	1.75e-10	4.13e-08
ENSG00000136943	CTSV	107.208	-1.30351	0.291654	-4.46937	7.84e-06	0.00055466
ENSG00000137094	DNAJB5	543.424	1.25026	0.278665	4.48662	7.24e-06	0.000519042
ENSG00000137221	TJAP1	1454.45	1.04391	0.230842	4.52219	6.12e-06	0.000455598
ENSG00000137267	TUBB2A	2987.22	-1.16122	0.258065	-4.4997	6.81e-06	0.00049502
ENSG00000137270	GCM1	18.8492	2.46216	0.744247	3.30826	0.000938774	0.0246599
ENSG00000137285	TUBB2B	223.327	-1.002	0.255934	-3.91509	9.04e-05	0.00400435
ENSG00000137393	RNF144B	574.731	1.17988	0.289295	4.07847	4.53e-05	0.00227311
ENSG00000137440	FGFBP1	188.721	-1.29018	0.250843	-5.14338	2.7e-07	2.96e-05
ENSG00000137491	SLCO2B1	21.9163	2.27072	0.632146	3.59207	0.000328056	0.0109815
ENSG00000137801	THBS1	264.195	1.40784	0.28693	4.90655	9.27e-07	8.9e-05
ENSG00000137970	RPL7P9	347.009	2.23	0.313946	7.10315	1.22e-12	4.19e-10
ENSG00000138135	CH25H	7.5762	5.50075	1.44366	3.81028	0.00013881	0.00561959
ENSG00000138166	DUSP5	3838.36	1.21745	0.322747	3.77217	0.000161835	0.00636011
ENSG00000138640	FAM13A	913.45	1.03156	0.290251	3.55404	0.000379367	0.012294
ENSG00000138646	HERC5	2456.18	1.02125	0.181922	5.61364	1.98e-08	2.97e-06
ENSG00000139044	B4GALNT3	53.1187	2.26339	0.428077	5.28734	1.24e-07	1.49e-05
ENSG00000139239	RPL14P1	225.249	1.90415	0.285126	6.67826	2.42e-11	6.66e-09
ENSG00000139269	INHBE	498.829	1.42064	0.284097	5.00055	5.72e-07	5.73e-05
ENSG00000139291	TMEM19	222.356	-1.03014	0.300612	-3.42681	0.000610718	0.0176345
ENSG00000140403	DNAJA4	2132.01	2.74792	0.265279	10.3586	3.82e-25	6.09e-22
ENSG00000140807	NKD1	55.0167	-1.2185	0.389086	-3.13171	0.00173793	0.0387556
ENSG00000141447	OSBPL1A	2989.63	1.17779	0.242413	4.85862	1.18e-06	0.000111435
ENSG00000141639	MAPK4	224.244	1.34603	0.337644	3.98655	6.7e-05	0.00317982
ENSG00000142065	ZFP14	241.255	-1.06687	0.285118	-3.74185	0.000182669	0.00698831
ENSG00000142149	HUNK	134.422	1.23153	0.280402	4.39203	1.12e-05	0.000741973
ENSG00000142528	ZNF473	904.441	1.88559	0.282827	6.66692	2.61e-11	7.12e-09
ENSG00000142627	EPHA2	8236.16	1.04842	0.25079	4.18046	2.91e-05	0.00159772
ENSG00000143322	ABL2	6314.05	1.237	0.273301	4.52612	6.01e-06	0.000448876
ENSG00000143507	DUSP10	393.391	1.69382	0.272699	6.21131	5.25e-10	1.08e-07
ENSG00000144061	NPHP1	105.251	-1.08768	0.327006	-3.32618	0.000880436	0.0234468
ENSG00000144158	AL078621.1	24.3093	2.16808	0.594417	3.64741	0.000264902	0.00917185
ENSG00000144381	HSPD1	59704.6	1.30887	0.217996	6.00407	1.92e-09	3.57e-07
ENSG00000144655	CSRNP1	1529.57	1.8913	0.279914	6.75673	1.41e-11	4.11e-09
ENSG00000144730	IL17RD	53.0054	-1.41704	0.40229	-3.52244	0.000427599	0.0134787
ENSG00000144802	NFKBIZ	613.367	1.43115	0.270031	5.29996	1.16e-07	1.41e-05
ENSG00000144893	MED12L	26.8284	3.45419	0.628827	5.49306	3.95e-08	5.43e-06
ENSG00000145506	NKD2	1449.4	1.18715	0.227022	5.22924	1.7e-07	1.98e-05
ENSG00000146232	NFKBIE	463.318	1.03885	0.296641	3.50204	0.000461704	0.0142446
ENSG00000146386	ABRACL	272.38	-1.04742	0.243572	-4.30026	1.71e-05	0.00103251
ENSG00000146426	TIAM2	77.9394	1.11051	0.336749	3.29774	0.000974663	0.0252953
ENSG00000146592	CREB5	707.843	2.17909	0.270419	8.05818	7.74e-16	3.91e-13
ENSG00000146666	LINC00525	19.9767	-2.29051	0.661061	-3.4649	0.000530424	0.0159238
ENSG00000146677	AC004453.1	89.5962	2.45616	0.369225	6.6522	2.89e-11	7.8e-09
ENSG00000147003	CLTRN	68.3992	1.35107	0.435186	3.10458	0.00190552	0.041544
ENSG00000147119	CHST7	418.457	-1.388	0.240852	-5.76287	8.27e-09	1.33e-06
ENSG00000147509	RGS20	102.241	-1.22292	0.354998	-3.44486	0.000571357	0.0167762
ENSG00000147689	FAM83A	981.515	1.50921	0.237176	6.36326	1.98e-10	4.56e-08
ENSG00000148143	ZNF462	512.757	1.51929	0.255723	5.94116	2.83e-09	5.01e-07
ENSG00000148339	SLC25A25	2327.05	1.10789	0.263794	4.19984	2.67e-05	0.00149132
ENSG00000148346	LCN2	151.195	1.26917	0.377824	3.35916	0.000781806	0.0214102
ENSG00000148677	ANKRD1	558.381	3.51873	0.856361	4.10893	3.97e-05	0.00204915
ENSG00000148841	ITPRIP	6201.72	1.01055	0.192538	5.24858	1.53e-07	1.8e-05
ENSG00000149196	HIKESHI	2300.04	1.25774	0.218088	5.76713	8.06e-09	1.3e-06
ENSG00000149257	SERPINH1	17088	2.75032	0.230561	11.9288	8.38e-33	3.17e-29
ENSG00000149428	HYOU1	11115	1.67806	0.202613	8.28209	1.21e-16	7.18e-14
ENSG00000149925	ALDOA	135.258	1.14703	0.279892	4.09812	4.17e-05	0.00212913
ENSG00000150457	LATS2	3132.84	1.25952	0.277603	4.53713	5.7e-06	0.000429253
ENSG00000150991	UBC	44763.5	1.62697	0.279324	5.82466	5.72e-09	9.52e-07
ENSG00000151014	NOCT	1048.5	2.03602	0.312549	6.51423	7.31e-11	1.8e-08
ENSG00000151632	AKR1C2	21.0986	-3.37006	0.711798	-4.73457	2.2e-06	0.000187648
ENSG00000151687	ANKAR	102.717	1.07218	0.335805	3.19285	0.00140875	0.0331238
ENSG00000151743	AMN1	115.005	-1.0118	0.30438	-3.32415	0.000886869	0.0235831
ENSG00000151929	BAG3	11819.4	3.02982	0.23056	13.1411	1.91e-39	1.16e-35
ENSG00000152137	HSPB8	4599.07	1.40919	0.206867	6.81207	9.62e-12	2.91e-09
ENSG00000152409	JMY	2744	1.13745	0.249772	4.55394	5.27e-06	0.00039931
ENSG00000152766	ANKRD22	4.17206	5.6288	1.63211	3.44878	0.000563119	0.0166087
ENSG00000153132	CLGN	525.546	1.08535	0.213458	5.08462	3.68e-07	3.88e-05
ENSG00000153234	NR4A2	879.834	1.26817	0.324387	3.90945	9.25e-05	0.00406885
ENSG00000153253	SCN3A	14.9276	3.72636	0.802099	4.64577	3.39e-06	0.000274877
ENSG00000154447	SH3RF1	528.016	1.08683	0.227028	4.7872	1.69e-06	0.000150969
ENSG00000154451	GBP5	8.75672	3.10472	0.98234	3.16054	0.00157479	0.0360203
ENSG00000154781	CCDC174	793.982	1.0255	0.217944	4.70535	2.53e-06	0.000211849
ENSG00000155066	PROM2	470.824	1.35747	0.218351	6.21692	5.07e-10	1.06e-07
ENSG00000155096	AZIN1	8241.43	1.2981	0.212146	6.11892	9.42e-10	1.86e-07
ENSG00000155660	PDIA4	14761.8	1.45145	0.259553	5.5921	2.24e-08	3.31e-06
ENSG00000155918	RAET1L	251.271	1.67358	0.24806	6.74668	1.51e-11	4.36e-09
ENSG00000155962	CLIC2	207.006	1.73664	0.312568	5.55603	2.76e-08	3.98e-06
ENSG00000156869	FRRS1	266.957	1.01854	0.254129	4.00796	6.12e-05	0.00294919
ENSG00000157502	PWWP3B	4.25106	5.68802	1.62741	3.49514	0.000473813	0.0145416
ENSG00000157540	DYRK1A	1470.87	1.22954	0.214951	5.72011	1.06e-08	1.68e-06
ENSG00000158079	PTPDC1	762.725	1.14353	0.205828	5.55577	2.76e-08	3.98e-06
ENSG00000158246	TENT5B	611.427	1.15126	0.344783	3.33907	0.000840581	0.0226912
ENSG00000159184	HOXB13	214.261	-1.04371	0.319983	-3.26176	0.00110722	0.0276814
ENSG00000159251	ACTC1	66.6676	1.21963	0.398886	3.05758	0.00223133	0.0464389
ENSG00000159450	TCHH	20.496	-2.32018	0.621425	-3.73364	0.000188731	0.0071479
ENSG00000160325	CACFD1	496.087	1.05317	0.222194	4.73986	2.14e-06	0.000183862
ENSG00000160469	BRSK1	58.0263	1.36143	0.395247	3.4445	0.000572125	0.0167762
ENSG00000160570	DEDD2	2751.14	1.73397	0.277852	6.24064	4.36e-10	9.35e-08
ENSG00000160695	VPS11	1276.27	1.14116	0.241733	4.72073	2.35e-06	0.000198636
ENSG00000160953	PWWP3A	1023.96	1.09384	0.192826	5.67266	1.41e-08	2.19e-06
ENSG00000160963	COL26A1	86.2739	1.87727	0.355774	5.27658	1.32e-07	1.56e-05
ENSG00000161091	MFSD12	24342.8	1.07331	0.210684	5.09441	3.5e-07	3.73e-05
ENSG00000161638	ITGA5	8136.88	1.10196	0.232725	4.73502	2.19e-06	0.000187648
ENSG00000162511	LAPTM5	21.2037	2.76852	0.593533	4.66447	3.09e-06	0.000253058
ENSG00000162616	DNAJB4	3825.45	1.06359	0.311679	3.41244	0.000643829	0.018311
ENSG00000162623	TYW3	1263.12	1.14538	0.224648	5.09856	3.42e-07	3.66e-05
ENSG00000162733	DDR2	494.691	1.4256	0.260739	5.46752	4.56e-08	6.22e-06
ENSG00000162736	NCSTN	2656.26	1.10432	0.190904	5.7847	7.26e-09	1.19e-06
ENSG00000162738	VANGL2	24.9644	2.16826	0.581669	3.72765	0.00019327	0.00728336
ENSG00000162772	ATF3	6293.41	2.2297	0.309029	7.21517	5.39e-13	2.04e-10
ENSG00000162783	IER5	17123.1	1.57757	0.259615	6.07656	1.23e-09	2.4e-07
ENSG00000162924	REL	498.001	1.05862	0.323969	3.26764	0.00108448	0.0273251
ENSG00000163171	CDC42EP3	669.305	1.16217	0.254124	4.57324	4.8e-06	0.000368845
ENSG00000163472	TMEM79	618.637	1.91732	0.237847	8.06113	7.56e-16	3.91e-13
ENSG00000163884	KLF15	55.0998	1.75514	0.389361	4.50775	6.55e-06	0.000478893
ENSG00000164070	HSPA4L	3607.27	1.97784	0.235553	8.39657	4.6e-17	2.84e-14
ENSG00000164309	CMYA5	53.0474	1.70217	0.418319	4.06906	4.72e-05	0.0023532
ENSG00000164430	CGAS	2248.25	1.13632	0.271311	4.18826	2.81e-05	0.00155511
ENSG00000164603	BMT2	267.093	1.71415	0.287961	5.95272	2.64e-09	4.72e-07
ENSG00000164949	GEM	566.68	1.00859	0.261771	3.85295	0.000116702	0.00491854
ENSG00000165030	NFIL3	2064.86	1.26177	0.225153	5.60403	2.09e-08	3.12e-06
ENSG00000165121	AL353743.1	426.163	1.66758	0.268502	6.21069	5.28e-10	1.08e-07
ENSG00000165312	OTUD1	1939.17	1.33292	0.243866	5.4658	4.61e-08	6.25e-06
ENSG00000165591	FAAH2	366.574	1.06163	0.239875	4.42574	9.61e-06	0.000655043
ENSG00000165895	ARHGAP42	866.833	1.00519	0.208918	4.8114	1.5e-06	0.000135384
ENSG00000165949	IFI27	63.8841	1.11448	0.367098	3.03591	0.00239812	0.0492665
ENSG00000165995	CACNB2	99.6341	1.45932	0.435966	3.34732	0.000815981	0.022106
ENSG00000166049	PASD1	2816.46	1.06218	0.229986	4.61848	3.87e-06	0.000307838
ENSG00000166225	FRS2	1085.44	1.2042	0.267083	4.50869	6.52e-06	0.000477936
ENSG00000167280	ENGASE	2303.07	1.60328	0.217798	7.36133	1.82e-13	7.25e-11
ENSG00000167281	RBFOX3	36.0466	1.92116	0.454747	4.22469	2.39e-05	0.00137395
ENSG00000167306	MYO5B	429.971	1.35756	0.227185	5.97557	2.29e-09	4.18e-07
ENSG00000167656	LY6D	38.3923	-1.36859	0.433888	-3.15425	0.0016091	0.0366665
ENSG00000167995	BEST1	295.353	2.14844	0.298912	7.18755	6.6e-13	2.43e-10
ENSG00000168016	TRANK1	460.27	1.2341	0.295605	4.17483	2.98e-05	0.00163181
ENSG00000168398	BDKRB2	31.6561	2.27996	0.490975	4.64374	3.42e-06	0.000276845
ENSG00000168564	CDKN2AIP	940.564	1.09399	0.292917	3.73481	0.000187857	0.00713267
ENSG00000168685	IL7R	200.524	1.70215	0.389428	4.37089	1.24e-05	0.000798377
ENSG00000168769	TET2	710.495	1.37279	0.26538	5.17291	2.3e-07	2.57e-05
ENSG00000169047	IRS1	728.611	1.06729	0.19478	5.47948	4.27e-08	5.84e-06
ENSG00000169554	ZEB2	354.403	1.16566	0.290009	4.01941	5.83e-05	0.002834
ENSG00000169684	CHRNA5	389.118	1.6814	0.222327	7.56273	3.95e-14	1.71e-11
ENSG00000169715	MT1E	1464.43	-1.36806	0.272823	-5.01445	5.32e-07	5.36e-05
ENSG00000169814	BTD	132.645	-1.00262	0.28606	-3.50492	0.000456736	0.0141757
ENSG00000169951	ZNF764	222.586	1.02942	0.322104	3.19594	0.00139377	0.032797
ENSG00000169994	MYO7B	75.8702	1.04769	0.334014	3.13668	0.00170871	0.0383584
ENSG00000170315	UBB	11477.6	1.01077	0.24335	4.15357	3.27e-05	0.00176876
ENSG00000170581	STAT2	1476.35	1.16448	0.219178	5.31295	1.08e-07	1.32e-05
ENSG00000170801	HTRA3	286.935	-1.39202	0.312958	-4.44794	8.67e-06	0.000598981
ENSG00000170921	TANC2	3324.49	1.28535	0.239441	5.36815	7.95e-08	1.02e-05
ENSG00000170959	DCDC1	15.5125	3.56874	0.779935	4.57568	4.75e-06	0.000365498
ENSG00000170961	HAS2	21.3374	2.35972	0.630332	3.74361	0.000181392	0.00697471
ENSG00000171155	C1GALT1C1	334.404	-1.0642	0.270433	-3.93516	8.31e-05	0.00375983
ENSG00000171236	LRG1	36.8416	-1.99297	0.467574	-4.26236	2.02e-05	0.00119089
ENSG00000171522	PTGER4	221.121	1.09724	0.257892	4.25463	2.09e-05	0.00122504
ENSG00000171786	NHLH1	59.6802	2.39298	0.43141	5.54689	2.91e-08	4.15e-06
ENSG00000171855	IFNB1	19.3991	2.91039	0.638492	4.55822	5.16e-06	0.000393226
ENSG00000171988	JMJD1C	2455.35	1.20862	0.251958	4.7969	1.61e-06	0.000144271
ENSG00000172006	ZNF554	202.228	1.25293	0.298925	4.19144	2.77e-05	0.00153909
ENSG00000172183	ISG20	656.341	1.56826	0.211394	7.41864	1.18e-13	4.9e-11
ENSG00000172432	GTPBP2	4825.75	1.04889	0.199439	5.25921	1.45e-07	1.7e-05
ENSG00000172667	ZMAT3	842.414	-1.06403	0.304416	-3.49532	0.00047349	0.0145416
ENSG00000172828	CES3	179.247	1.5142	0.287379	5.269	1.37e-07	1.62e-05
ENSG00000172974	AC007318.1	86.7405	2.1502	0.373905	5.75067	8.89e-09	1.42e-06
ENSG00000173110	HSPA6	11346.3	8.77685	0.266606	32.9207	1.11e-237	3.37e-233
ENSG00000173209	AHSA2P	1669.34	1.027	0.250285	4.10333	4.07e-05	0.00209588
ENSG00000173531	MST1	65.3688	1.22136	0.388105	3.14698	0.00164965	0.0372537
ENSG00000173540	GMPPB	840.351	1.17574	0.23841	4.93157	8.16e-07	7.94e-05
ENSG00000173546	CSPG4	1934.26	1.70065	0.27146	6.26482	3.73e-10	8.13e-08
ENSG00000173557	C2orf70	94.9412	1.44782	0.324136	4.4667	7.94e-06	0.000560335
ENSG00000173918	C1QTNF1	54.2238	2.01438	0.493334	4.08319	4.44e-05	0.00223665
ENSG00000174358	SLC6A19	98.1363	2.90069	0.861713	3.36619	0.000762147	0.0210128
ENSG00000174564	IL20RB	1129.92	2.319	0.243628	9.51859	1.76e-21	1.83e-18
ENSG00000174684	B4GAT1	501.764	-1.05594	0.253986	-4.15747	3.22e-05	0.00174197
ENSG00000174851	YIF1A	2522.79	-1.11142	0.233276	-4.76438	1.89e-06	0.000167131
ENSG00000174951	FUT1	464.364	2.81434	0.302508	9.30337	1.36e-20	1.29e-17
ENSG00000175040	CHST2	278.649	-1.72018	0.344869	-4.98791	6.1e-07	6.08e-05
ENSG00000175197	DDIT3	1380.31	2.20573	0.27639	7.98051	1.46e-15	6.89e-13
ENSG00000175592	FOSL1	913.16	1.26294	0.307962	4.10097	4.11e-05	0.00211014
ENSG00000176244	ACBD7	56.8225	-1.37164	0.380835	-3.60167	0.000316184	0.0106855
ENSG00000176915	ANKLE2	6509.25	1.4303	0.205691	6.95364	3.56e-12	1.15e-09
ENSG00000177138	FAM9B	32.2414	-1.90839	0.555269	-3.43688	0.000588453	0.0171553
ENSG00000177606	JUN	9071.91	1.93972	0.306658	6.32534	2.53e-10	5.71e-08
ENSG00000177855	CACYBPP2	104.092	2.37075	0.402183	5.89469	3.75e-09	6.38e-07
ENSG00000178082	TWF1P1	28.1955	2.50157	0.581664	4.30072	1.7e-05	0.00103251
ENSG00000178084	HTR3C	34.6192	4.79384	0.665722	7.20097	5.98e-13	2.23e-10
ENSG00000178229	ZNF543	138.855	1.02787	0.289184	3.55439	0.000378857	0.012294
ENSG00000178297	TMPRSS9	103.163	1.42083	0.359035	3.95737	7.58e-05	0.00349036
ENSG00000178381	ZFAND2A	2920.59	2.60182	0.238756	10.8974	1.19e-27	2.39e-24
ENSG00000178429	RPS3AP5	21.3782	3.17086	0.710331	4.46391	8.05e-06	0.000566337
ENSG00000178464	RPL10P16	75.0215	2.07127	0.396272	5.22689	1.72e-07	1.98e-05
ENSG00000178597	PSAPL1	9.85593	-3.30739	0.998895	-3.31105	0.000929465	0.0244791
ENSG00000179021	C3orf38	549.625	1.26065	0.294906	4.27474	1.91e-05	0.00114443
ENSG00000179046	TRIML2	1129.05	2.28744	0.263217	8.6903	3.61e-18	2.6e-15
ENSG00000179148	ALOXE3	168.814	2.25172	0.323058	6.97002	3.17e-12	1.04e-09
ENSG00000179331	RAB39A	33.8177	8.66413	1.2725	6.80874	9.85e-12	2.95e-09
ENSG00000180574	EIF2S3B	42.2632	2.00393	0.444032	4.51302	6.39e-06	0.000470568
ENSG00000180581	SRP9P1	56.1416	2.25548	0.391836	5.75619	8.6e-09	1.38e-06
ENSG00000180592	SKIDA1	259.742	-1.31094	0.321671	-4.0754	4.59e-05	0.00229603
ENSG00000180739	S1PR5	40.9768	-1.50038	0.454786	-3.29908	0.000970006	0.0252177
ENSG00000181524	RPL24P4	38.6138	1.45121	0.448414	3.23632	0.00121083	0.0297406
ENSG00000181585	TMIE	16.8959	2.81829	0.753143	3.74204	0.000182534	0.00698831
ENSG00000181722	ZBTB20	330.725	1.09718	0.321546	3.41219	0.000644433	0.018311
ENSG00000182393	IFNL1	53.2165	5.08683	0.60226	8.44624	3.01e-17	1.94e-14
ENSG00000182795	C1orf116	43.2268	1.36728	0.425728	3.21164	0.00131982	0.0315224
ENSG00000182858	ALG12	229.554	1.19581	0.246989	4.84154	1.29e-06	0.000119229
ENSG00000182890	GLUD2	28.1564	1.81937	0.519679	3.50094	0.000463617	0.0142721
ENSG00000183199	HSP90AB3P	88.0568	3.37575	0.40147	8.40847	4.15e-17	2.62e-14
ENSG00000183458	AC138932.1	274.433	1.28394	0.265957	4.82761	1.38e-06	0.000125951
ENSG00000183655	KLHL25	718.697	2.32849	0.259788	8.96305	3.16e-19	2.52e-16
ENSG00000183671	GPR1	206.783	1.13119	0.312815	3.61617	0.00029899	0.0102466
ENSG00000183696	UPP1	1507.54	1.08883	0.260758	4.17562	2.97e-05	0.00162913
ENSG00000183826	BTBD9	423.771	1.22235	0.266931	4.57928	4.67e-06	0.000360184
ENSG00000184304	PRKD1	100.464	1.26159	0.300526	4.19794	2.69e-05	0.00150111
ENSG00000184545	DUSP8	572.606	2.38359	0.247046	9.64837	4.99e-22	6.05e-19
ENSG00000184867	ARMCX2	63.2787	-1.16307	0.371187	-3.13339	0.00172798	0.0386477
ENSG00000184925	LCN12	29.061	1.58194	0.502979	3.14515	0.00166001	0.0374318
ENSG00000184937	WT1	45.7773	2.23237	0.465228	4.79844	1.6e-06	0.000143586
ENSG00000185022	MAFF	1566.84	1.44911	0.29226	4.95829	7.11e-07	7.03e-05
ENSG00000185088	RPS27L	2075.51	-1.21099	0.22569	-5.36574	8.06e-08	1.03e-05
ENSG00000185338	SOCS1	50.2436	1.62106	0.434321	3.73241	0.000189656	0.00716504
ENSG00000185361	TNFAIP8L1	346.216	-1.1886	0.287349	-4.13643	3.53e-05	0.00187606
ENSG00000185495	AC138393.1	166.389	-1.17662	0.303843	-3.87248	0.000107735	0.00458703
ENSG00000185567	AHNAK2	4030.41	-1.08717	0.243169	-4.47084	7.79e-06	0.000552167
ENSG00000185641	AC034236.1	272.491	1.84416	0.262141	7.035	1.99e-12	6.7e-10
ENSG00000185745	IFIT1	3814.65	1.04301	0.200758	5.19539	2.04e-07	2.31e-05
ENSG00000185834	RPL12P4	204.254	1.8585	0.314741	5.90485	3.53e-09	6.03e-07
ENSG00000186056	MATN1-AS1	46.1764	1.68673	0.544083	3.10012	0.0019344	0.0419619
ENSG00000186076	AC012085.1	78.9459	2.91728	0.490166	5.95161	2.66e-09	4.73e-07
ENSG00000186166	CCDC84	2299.66	1.2085	0.231192	5.22727	1.72e-07	1.98e-05
ENSG00000186352	ANKRD37	141.572	1.69047	0.412548	4.09764	4.17e-05	0.00212935
ENSG00000186416	NKRF	1090.47	1.05381	0.19324	5.45339	4.94e-08	6.65e-06
ENSG00000186517	ARHGAP30	30.5238	-1.76682	0.483367	-3.65524	0.000256937	0.00897826
ENSG00000186831	KRT17P2	44.3324	2.25465	0.436574	5.16442	2.41e-07	2.68e-05
ENSG00000187045	TMPRSS6	29.5061	2.26431	0.57537	3.93539	8.31e-05	0.00375983
ENSG00000187134	AKR1C1	45.19	-2.96748	0.459623	-6.45633	1.07e-10	2.6e-08
ENSG00000187534	PRR13P5	141.416	1.35124	0.293813	4.59897	4.25e-06	0.000333728
ENSG00000187653	TMSB4XP8	78.8263	1.40874	0.440156	3.20055	0.00137164	0.0324852
ENSG00000187699	C2orf88	16.8435	2.11316	0.63745	3.31502	0.000916359	0.0242327
ENSG00000187908	DMBT1	3.69863	5.491	1.74456	3.14751	0.00164669	0.0372148
ENSG00000187922	LCN10	16.5911	2.3608	0.658263	3.58641	0.000335265	0.0111611
ENSG00000188089	PLA2G4E	9.68611	6.87319	1.495	4.59746	4.28e-06	0.000335286
ENSG00000188092	GPR89B	386.418	1.23866	0.264728	4.67899	2.88e-06	0.00023707
ENSG00000188229	TUBB4B	11933	-1.07586	0.206151	-5.21881	1.8e-07	2.06e-05
ENSG00000188321	ZNF559	109.245	-1.03871	0.311244	-3.3373	0.000845978	0.0228165
ENSG00000188536	HBA2	90.4233	4.70584	0.483206	9.73879	2.06e-22	2.6e-19
ENSG00000188610	FAM72B	521.107	-1.04229	0.280164	-3.72028	0.000199005	0.00744333
ENSG00000188760	TMEM198	82.4296	1.29904	0.350471	3.70654	0.000210109	0.00774433
ENSG00000188883	KLRG2	334.739	-1.01833	0.323025	-3.15247	0.00161894	0.0367798
ENSG00000188985	DHFRP1	20.4669	1.99263	0.57806	3.4471	0.000566636	0.0166799
ENSG00000189064	GAGE2A	343.192	-1.03506	0.225193	-4.59634	4.3e-06	0.000336211
ENSG00000189403	HMGB1	8870.04	-1.00274	0.187121	-5.3588	8.38e-08	1.06e-05
ENSG00000196182	STK40	2206.84	1.16051	0.204755	5.66777	1.45e-08	2.23e-06
ENSG00000196205	EEF1A1P5	3109.57	1.87383	0.284975	6.5754	4.85e-11	1.24e-08
ENSG00000196220	SRGAP3	34.6446	1.50569	0.46876	3.21206	0.00131788	0.0315127
ENSG00000196428	TSC22D2	2728.49	1.12418	0.257366	4.36803	1.25e-05	0.000802109
ENSG00000196557	CACNA1H	2228.74	1.05008	0.31196	3.36608	0.000762434	0.0210128
ENSG00000196656	AC004057.1	305.987	3.12102	0.350252	8.91078	5.07e-19	3.83e-16
ENSG00000196743	GM2A	608.671	-1.27356	0.194364	-6.55247	5.66e-11	1.43e-08
ENSG00000197110	IFNL3	6.0918	5.1867	1.49131	3.47795	0.000505271	0.0153533
ENSG00000197555	SIPA1L1	559.233	1.06565	0.242214	4.39965	1.08e-05	0.000725911
ENSG00000197822	OCLN	36.7485	1.54709	0.498551	3.10317	0.00191462	0.0417122
ENSG00000197933	ZNF823	273.163	-1.14306	0.278107	-4.11015	3.95e-05	0.00204536
ENSG00000198053	SIRPA	27.9328	1.51601	0.483797	3.13357	0.00172694	0.0386477
ENSG00000198130	HIBCH	1106.66	1.34837	0.237368	5.68049	1.34e-08	2.11e-06
ENSG00000198406	BZW1P2	136.691	3.16674	0.39666	7.98353	1.42e-15	6.89e-13
ENSG00000198517	MAFK	10306.1	1.29024	0.204035	6.3236	2.56e-10	5.73e-08
ENSG00000198520	ARMH1	194.751	3.00026	0.340571	8.8095	1.26e-18	9.28e-16
ENSG00000198522	GPN1	2058.48	1.46342	0.231117	6.33194	2.42e-10	5.55e-08
ENSG00000198758	EPS8L3	643.237	1.19112	0.278393	4.27854	1.88e-05	0.00112728
ENSG00000198774	RASSF9	569.638	2.24829	0.268474	8.37432	5.55e-17	3.36e-14
ENSG00000198855	FICD	430.471	1.45218	0.262162	5.53923	3.04e-08	4.3e-06
ENSG00000200879	SNORD14E	31.0387	2.178	0.538224	4.04664	5.2e-05	0.00255656
ENSG00000203635	AC144450.1	29.9253	3.82109	0.67536	5.65786	1.53e-08	2.34e-06
ENSG00000203930	LINC00632	31.3401	2.23641	0.510367	4.38197	1.18e-05	0.000772027
ENSG00000203965	EFCAB7	347.202	1.27223	0.252274	5.04304	4.58e-07	4.72e-05
ENSG00000204253	HNRNPCP2	118.071	1.1339	0.29527	3.84022	0.000122925	0.00512375
ENSG00000204389	HSPA1A	30.4738	3.02808	0.565741	5.35241	8.68e-08	1.09e-05
ENSG00000204516	MICB	1176.57	1.13392	0.260356	4.35528	1.33e-05	0.000843084
ENSG00000204525	HLA-C	151.83	1.23817	0.31591	3.91937	8.88e-05	0.00395668
ENSG00000205609	EIF3CL	71.323	2.221	0.471414	4.71136	2.46e-06	0.00020627
ENSG00000205746	AC126755.1	155.674	1.64736	0.272713	6.04064	1.54e-09	2.9e-07
ENSG00000205763	RP9P	1049.05	1.28596	0.238016	5.40284	6.56e-08	8.74e-06
ENSG00000208028	MIR616	26.3318	2.19714	0.533632	4.11733	3.83e-05	0.00199052
ENSG00000210196	MT-TP	1149.28	-1.00552	0.253268	-3.97019	7.18e-05	0.00333828
ENSG00000211892	IGHG4	115.34	9.47569	1.23156	7.69407	1.43e-14	6.34e-12
ENSG00000211893	IGHG2	3.49141	5.41599	1.76344	3.07127	0.00213151	0.0449488
ENSG00000211897	IGHG3	19.2195	7.86401	1.35963	5.78393	7.3e-09	1.19e-06
ENSG00000212371	RF00404	26.5397	1.81941	0.568512	3.2003	0.00137287	0.0324852
ENSG00000212664	AC064799.1	31.8793	2.35803	0.546514	4.31467	1.6e-05	0.000983121
ENSG00000212802	RPL15P3	499.277	2.49372	0.290115	8.59561	8.28e-18	5.83e-15
ENSG00000212994	RPS26P6	62.0038	4.71387	0.590618	7.98125	1.45e-15	6.89e-13
ENSG00000213073	AL353625.1	97.6977	1.41799	0.326597	4.3417	1.41e-05	0.000887641
ENSG00000213080	AL354714.2	49.2426	2.3252	0.43558	5.33817	9.39e-08	1.17e-05
ENSG00000213178	RPL22P1	180.92	1.55347	0.346289	4.48606	7.26e-06	0.000519042
ENSG00000213252	AP001282.1	3.83251	5.51475	1.65786	3.32643	0.000879664	0.0234468
ENSG00000213261	EEF1B2P6	20.1146	2.86007	0.690819	4.14011	3.47e-05	0.00185269
ENSG00000213366	GSTM2	89.6227	-1.2639	0.415894	-3.039	0.00237365	0.0489253
ENSG00000213430	HSPD1P1	201.416	3.40653	0.358514	9.50181	2.06e-21	2.08e-18
ENSG00000213442	RPL18AP3	882.016	3.0574	0.255135	11.9834	4.34e-33	1.88e-29
ENSG00000213553	RPLP0P6	1526.02	3.65685	0.276609	13.2203	6.7e-40	5.07e-36
ENSG00000213614	HEXA	360.105	1.00149	0.261069	3.83613	0.000124988	0.0051883
ENSG00000213699	SLC35F6	2493.18	1.00027	0.2774	3.60587	0.000311115	0.0105664
ENSG00000213757	AC020898.1	15.9503	3.80196	0.804877	4.72365	2.32e-06	0.000196353
ENSG00000213859	KCTD11	348.84	1.35014	0.346737	3.89384	9.87e-05	0.00427775
ENSG00000213862	AC044787.1	34.8832	2.0883	0.477825	4.37043	1.24e-05	0.000798377
ENSG00000213865	C8orf44	74.5021	-1.08243	0.343408	-3.15201	0.00162148	0.0368099
ENSG00000213881	NPM1P6	29.8806	2.25275	0.576301	3.90898	9.27e-05	0.0040708
ENSG00000214185	XPOTP1	10.1324	4.39579	1.11002	3.96011	7.49e-05	0.00346103
ENSG00000214226	C17orf67	392.53	1.20995	0.249322	4.85295	1.22e-06	0.000113962
ENSG00000214389	RPS3AP26	197.154	2.92627	0.356732	8.203	2.34e-16	1.36e-13
ENSG00000214455	RCN1P2	106.252	1.98905	0.332534	5.98149	2.21e-09	4.06e-07
ENSG00000214485	RPL7P1	487.221	3.19781	0.347421	9.20442	3.44e-20	2.97e-17
ENSG00000214517	PPME1	3567.52	1.03645	0.219783	4.71579	2.41e-06	0.000202392
ENSG00000214694	ARHGEF33	159.344	-1.12466	0.308207	-3.64904	0.000263226	0.00915571
ENSG00000214796	AC098934.1	62.4619	-1.30779	0.408741	-3.19956	0.00137636	0.0325136
ENSG00000215154	AC141586.1	274.298	1.12834	0.271188	4.16074	3.17e-05	0.0017233
ENSG00000215784	FAM72D	128.173	-1.10101	0.340228	-3.23609	0.00121179	0.0297406
ENSG00000215835	AL596087.1	12.8246	2.35185	0.732051	3.21268	0.00131501	0.0315072
ENSG00000216285	AC078819.1	35.7871	2.38008	0.541829	4.39267	1.12e-05	0.000741408
ENSG00000216775	AL109918.1	228.333	-1.12492	0.263289	-4.27258	1.93e-05	0.00115083
ENSG00000217716	RPS10P3	20.31	2.5142	0.638415	3.93819	8.21e-05	0.00374162
ENSG00000218208	RPS27AP11	10.5341	5.99162	1.37902	4.34484	1.39e-05	0.000876896
ENSG00000218358	RAET1K	93.4374	1.90476	0.315452	6.03821	1.56e-09	2.93e-07
ENSG00000218426	AL590867.2	662.212	2.38346	0.294394	8.09617	5.67e-16	3.12e-13
ENSG00000219159	AC011298.1	7.89371	6.56675	1.44898	4.53199	5.84e-06	0.000438755
ENSG00000219200	RNASEK	32.6938	1.4134	0.452954	3.1204	0.00180607	0.039864
ENSG00000219201	AC138392.1	23.9923	2.34441	0.573103	4.09073	4.3e-05	0.00217245
ENSG00000219507	FTH1P8	94.5487	1.3061	0.409198	3.19185	0.00141363	0.0331868
ENSG00000220472	AL139095.2	119.754	3.68348	0.382426	9.63188	5.86e-22	6.83e-19
ENSG00000220842	RPL21P16	158.206	2.77007	0.350723	7.89817	2.83e-15	1.32e-12
ENSG00000221886	ZBED8	229.467	-1.00277	0.258955	-3.87239	0.000107775	0.00458703
ENSG00000221955	SLC12A8	163.106	-1.87441	0.296899	-6.31329	2.73e-10	6.03e-08
ENSG00000223803	RPS20P14	23.7048	3.03819	0.621558	4.88802	1.02e-06	9.72e-05
ENSG00000224411	HSP90AA2P	213.119	3.71897	0.329632	11.2822	1.61e-29	4.05e-26
ENSG00000224431	AC063976.2	112.255	2.68056	0.40464	6.62455	3.48e-11	9.25e-09
ENSG00000224546	EIF4BP3	117.639	1.11493	0.309153	3.60641	0.000310467	0.0105562
ENSG00000224550	AC114491.1	14.8747	5.57753	1.19087	4.68357	2.82e-06	0.000233095
ENSG00000224631	RPS27AP16	439.532	2.35352	0.310675	7.57552	3.58e-14	1.57e-11
ENSG00000224687	RASAL2-AS1	95.4534	1.21999	0.343567	3.55094	0.000383855	0.0124101
ENSG00000224831	TMEM183B	36.0958	2.05363	0.561283	3.65882	0.00025338	0.00890538
ENSG00000224858	RPL29P11	43.0793	1.70355	0.433645	3.92844	8.55e-05	0.00383301
ENSG00000224861	YBX1P1	117.155	1.22985	0.333197	3.69107	0.00022331	0.00810263
ENSG00000225031	EIF4BP7	47.2493	2.46031	0.456425	5.39038	7.03e-08	9.29e-06
ENSG00000225217	HSPA7	77.3113	9.85839	1.2234	8.05818	7.74e-16	3.91e-13
ENSG00000225259	ST13P6	33.767	2.86343	0.56966	5.02656	4.99e-07	5.07e-05
ENSG00000225511	LINC00475	16.2734	-3.06773	0.811312	-3.7812	0.000156074	0.00618188
ENSG00000225573	RPL35P5	30.7512	3.86271	0.611157	6.32032	2.61e-10	5.81e-08
ENSG00000226002	GTF2IP14	35.5149	1.6082	0.467097	3.44296	0.00057538	0.0168553
ENSG00000226049	TLK2P1	20.4701	3.49612	0.687876	5.08249	3.73e-07	3.9e-05
ENSG00000226084	AC113935.1	122.273	2.55779	0.338584	7.55436	4.21e-14	1.79e-11
ENSG00000226121	AC009487.2	25.0833	1.96432	0.617855	3.17925	0.00147656	0.034318
ENSG00000226167	AP4B1-AS1	24.7059	1.93487	0.559928	3.45558	0.000549119	0.0163231
ENSG00000226221	RPL26P19	149.463	1.41877	0.332636	4.26523	2e-05	0.00117957
ENSG00000226360	RPL10AP6	137.575	3.33085	0.340517	9.78174	1.35e-22	1.77e-19
ENSG00000226415	TPI1P1	49.6362	1.53035	0.444874	3.43996	0.000581807	0.0170271
ENSG00000226525	RPS7P10	32.2693	3.19002	0.534096	5.97275	2.33e-09	4.23e-07
ENSG00000226744	AC005326.1	20.292	3.11636	0.672781	4.63205	3.62e-06	0.00028908
ENSG00000227008	AL009174.1	31.9856	1.88228	0.471865	3.98902	6.63e-05	0.00315182
ENSG00000227063	RPL41P1	1536.09	-2.2848	0.229482	-9.95637	2.37e-23	3.25e-20
ENSG00000227376	FTH1P16	60.3955	2.34788	0.496365	4.73015	2.24e-06	0.000191249
ENSG00000227473	TSSK5P	75.1553	-1.60063	0.345262	-4.63598	3.55e-06	0.00028574
ENSG00000227725	GCOM2	7.48068	3.93493	1.19076	3.30455	0.000951305	0.0248736
ENSG00000227827	AC138969.2	60.7443	1.4749	0.389856	3.78319	0.000154829	0.00614868
ENSG00000228175	GEMIN8P4	120.217	1.34542	0.337664	3.9845	6.76e-05	0.00318745
ENSG00000228232	GAPDHP1	100.953	1.75131	0.363515	4.81773	1.45e-06	0.000131558
ENSG00000228589	SPCS2P4	50.1414	1.94944	0.460333	4.23484	2.29e-05	0.00132081
ENSG00000228613	AC141930.1	17.0859	3.93086	0.807224	4.8696	1.12e-06	0.000105747
ENSG00000229020	AKR7A2P1	27.2963	1.50733	0.490066	3.07577	0.00209961	0.0445243
ENSG00000229119	AC026403.1	186.489	2.68972	0.329125	8.17234	3.02e-16	1.73e-13
ENSG00000229413	AC018638.1	31.0137	1.71353	0.53034	3.23101	0.00123353	0.0301517
ENSG00000229638	RPL4P4	244.596	2.32611	0.272767	8.52782	1.49e-17	9.81e-15
ENSG00000229644	NAMPTP1	29.6918	1.70062	0.492779	3.45108	0.000558354	0.0165165
ENSG00000229891	LINC01315	95.2043	-1.7409	0.351339	-4.95504	7.23e-07	7.13e-05
ENSG00000229994	RPL5P4	19.3806	2.59949	0.693354	3.74915	0.000177432	0.00684855
ENSG00000230202	AL450405.1	589.911	1.41594	0.264105	5.36128	8.26e-08	1.05e-05
ENSG00000230383	AC009245.1	177.105	5.01782	0.413665	12.1302	7.31e-34	3.69e-30
ENSG00000230409	TCEA1P2	89.2372	2.26631	0.428572	5.28805	1.24e-07	1.49e-05
ENSG00000230629	RPS23P8	138.725	2.50415	0.325321	7.69748	1.39e-14	6.27e-12
ENSG00000230715	AC018638.2	279.595	1.01813	0.225362	4.51777	6.25e-06	0.000462392
ENSG00000230825	AC005532.1	28.5746	2.84733	0.534009	5.332	9.71e-08	1.2e-05
ENSG00000230897	RPS18P12	21.057	2.37842	0.695815	3.41817	0.000630427	0.0180145
ENSG00000231120	BTF3P10	13.7556	2.84598	0.76006	3.74441	0.000180816	0.00696142
ENSG00000231160	KLF3-AS1	39.9493	1.50336	0.487561	3.08343	0.00204628	0.0436996
ENSG00000231645	KRT17P6	25.3091	2.95782	0.601495	4.91744	8.77e-07	8.5e-05
ENSG00000231991	ANXA2P2	112.58	1.18058	0.384784	3.06816	0.0021538	0.0453874
ENSG00000232150	ST13P4	20.6421	2.80285	0.675767	4.14766	3.36e-05	0.00180223
ENSG00000232472	EEF1B2P3	118.642	2.15438	0.391915	5.49705	3.86e-08	5.34e-06
ENSG00000232573	RPL3P4	224.487	1.7283	0.309899	5.57697	2.45e-08	3.6e-06
ENSG00000233101	HOXB-AS3	109.391	-1.06817	0.345903	-3.08808	0.00201455	0.043144
ENSG00000233426	EIF3FP3	46.4365	2.25911	0.434681	5.19717	2.02e-07	2.29e-05
ENSG00000233476	EEF1A1P6	431.528	2.38025	0.350929	6.78272	1.18e-11	3.5e-09
ENSG00000233695	GAS6-AS1	87.7688	-1.77547	0.359086	-4.9444	7.64e-07	7.5e-05
ENSG00000233830	EIF4HP1	73.4396	1.85293	0.421468	4.39637	1.1e-05	0.000732082
ENSG00000233846	SELENOTP1	4.48419	5.7438	1.59264	3.60646	0.0003104	0.0105562
ENSG00000234009	RPL5P34	82.6717	2.59797	0.369833	7.0247	2.15e-12	7.13e-10
ENSG00000234127	TRIM26	988.458	1.69189	0.282559	5.98775	2.13e-09	3.93e-07
ENSG00000234268	AP000936.3	13.2517	4.38458	1.0169	4.31172	1.62e-05	0.000987204
ENSG00000234287	AC099560.2	84.4646	2.26304	0.374993	6.03488	1.59e-09	2.97e-07
ENSG00000234393	AL592546.1	19.9368	2.16374	0.642906	3.36555	0.000763898	0.021034
ENSG00000234424	AL353743.4	59.5829	1.44766	0.401992	3.60121	0.000316739	0.0106855
ENSG00000234513	AC073072.2	6.05426	5.16432	1.55059	3.33055	0.000866755	0.0232117
ENSG00000234518	PTGES3P1	84.3607	2.51804	0.381234	6.60497	3.98e-11	1.05e-08
ENSG00000234618	RPSAP9	158.189	3.80773	0.412128	9.2392	2.48e-20	2.21e-17
ENSG00000234742	AC144530.1	16.3279	2.76716	0.697907	3.96495	7.34e-05	0.00339679
ENSG00000234796	AC113607.1	33.2612	2.37601	0.605451	3.92436	8.7e-05	0.00389276
ENSG00000234797	RPS3AP6	601.659	2.99001	0.311351	9.60333	7.74e-22	8.68e-19
ENSG00000235066	AC009303.2	10.5395	2.91728	0.924513	3.15548	0.00160234	0.0365673
ENSG00000235174	RPL39P3	490.273	2.46795	0.305079	8.08955	5.99e-16	3.24e-13
ENSG00000235552	RPL6P27	552.385	1.69051	0.263774	6.40895	1.47e-10	3.52e-08
ENSG00000235957	COX7CP1	10.9796	4.53927	1.08027	4.20196	2.65e-05	0.00148284
ENSG00000236060	HSPB1P1	39.1398	4.24218	0.615075	6.89701	5.31e-12	1.66e-09
ENSG00000236404	VLDLR-AS1	34.6279	1.60691	0.51878	3.09749	0.0019517	0.0422463
ENSG00000236439	AC099336.2	134.567	5.35722	0.778198	6.88414	5.81e-12	1.8e-09
ENSG00000236552	RPL13AP5	1815.9	3.08641	0.289618	10.6568	1.62e-26	3.06e-23
ENSG00000236698	EIF1AXP1	98.8256	2.75552	0.384596	7.16472	7.79e-13	2.81e-10
ENSG00000236824	BCYRN1	21.3443	-5.924	1.14756	-5.16227	2.44e-07	2.7e-05
ENSG00000237214	AL080243.2	36.0839	3.36596	0.540285	6.22997	4.67e-10	9.8e-08
ENSG00000237264	FTH1P11	32.7377	2.31318	0.577119	4.00816	6.12e-05	0.00294919
ENSG00000237296	SMG1P1	18.215	3.45921	0.78985	4.37957	1.19e-05	0.00077887
ENSG00000237350	CDC42P6	17.068	2.30214	0.670439	3.43378	0.000595216	0.0173024
ENSG00000237491	AL669831.5	76.1528	-1.44108	0.343054	-4.20073	2.66e-05	0.00148817
ENSG00000237506	RPSAP15	112.205	3.02573	0.352291	8.58873	8.79e-18	6.05e-15
ENSG00000237961	AC118282.1	6.47955	6.28364	1.54658	4.06292	4.85e-05	0.00240019
ENSG00000237984	PTENP1	45.3424	1.82533	0.417485	4.3722	1.23e-05	0.000798377
ENSG00000239415	AP001469.3	100.605	-1.18372	0.348454	-3.39707	0.000681127	0.0192093
ENSG00000240036	AC104563.1	14.4987	3.65641	0.858241	4.26036	2.04e-05	0.00119926
ENSG00000240057	AC078785.1	72.7976	-2.00936	0.390122	-5.15059	2.6e-07	2.86e-05
ENSG00000240087	RPSAP12	111.728	5.68607	0.544856	10.4359	1.7e-25	3.03e-22
ENSG00000240970	RPL23AP64	96.8063	2.22479	0.383604	5.79969	6.64e-09	1.09e-06
ENSG00000241011	AC108073.2	4.83522	5.85384	1.56825	3.73273	0.000189418	0.00716497
ENSG00000241061	RPL5P1	20.0109	2.23037	0.653509	3.41291	0.000642722	0.018311
ENSG00000241217	RN7SL809P	34.4695	1.99358	0.490271	4.06628	4.78e-05	0.00237752
ENSG00000241506	PSMC1P1	85.0302	2.11304	0.415452	5.08613	3.65e-07	3.87e-05
ENSG00000241612	AC114728.1	30.259	8.4941	1.29629	6.5526	5.65e-11	1.43e-08
ENSG00000242071	RPL7AP6	361.741	1.86357	0.298821	6.2364	4.48e-10	9.54e-08
ENSG00000242125	SNHG3	2388.46	-1.07341	0.221964	-4.83595	1.33e-06	0.000121883
ENSG00000242262	AC092597.1	16.6303	5.74358	1.20892	4.751	2.02e-06	0.000176008
ENSG00000242299	AC073861.1	169.886	1.2771	0.284943	4.48195	7.4e-06	0.000527875
ENSG00000242588	AC108010.1	79.5221	1.69326	0.333097	5.08338	3.71e-07	3.9e-05
ENSG00000243199	AC115223.1	285.254	1.12256	0.273199	4.10894	3.97e-05	0.00204915
ENSG00000243403	AC090543.2	7.13266	4.49287	1.34989	3.32831	0.000873747	0.0233161
ENSG00000243679	AC018638.5	319.797	1.00252	0.254745	3.93541	8.31e-05	0.00375983
ENSG00000243701	DUBR	97.8141	-1.27017	0.326992	-3.8844	0.000102585	0.00440328
ENSG00000244124	ATP1B3-AS1	132.068	1.76007	0.418733	4.20332	2.63e-05	0.00147669
ENSG00000244313	AC024293.1	196.929	1.44069	0.313822	4.59078	4.42e-06	0.000343743
ENSG00000244398	AC116533.1	830.876	2.65264	0.266282	9.96175	2.24e-23	3.23e-20
ENSG00000244582	RPL21P120	11.9062	7.14776	1.37458	5.19995	1.99e-07	2.27e-05
ENSG00000244716	BX679664.3	363.952	1.04689	0.266193	3.93283	8.4e-05	0.00377484
ENSG00000246174	KCTD21-AS1	78.5819	-1.4378	0.408108	-3.52309	0.000426542	0.0134594
ENSG00000248873	SERBP1P6	7.55237	4.57659	1.30368	3.51051	0.000447245	0.0140023
ENSG00000249407	IL20RB-AS1	9.8648	3.0726	0.898178	3.42093	0.000624084	0.0178549
ENSG00000249565	SERBP1P5	29.6931	2.11015	0.51025	4.13553	3.54e-05	0.00187737
ENSG00000249661	TNRC18P1	13.2388	2.51357	0.763921	3.29036	0.0010006	0.0257696
ENSG00000249936	RAC1P2	61.041	1.92185	0.406444	4.72846	2.26e-06	0.000192304
ENSG00000250182	EEF1A1P13	42.845	1.97496	0.471837	4.18567	2.84e-05	0.00157006
ENSG00000250337	PURPL	424.392	-2.07312	0.283644	-7.30889	2.69e-13	1.06e-10
ENSG00000250509	AC034213.1	200.005	2.01697	0.301166	6.69719	2.12e-11	6.01e-09
ENSG00000250982	GAPDHP35	4.57636	5.75281	1.62141	3.54803	0.000388122	0.0125213
ENSG00000251136	AF117829.1	101.312	1.22893	0.316178	3.88681	0.00010157	0.00439086
ENSG00000251226	AP001999.1	19.0233	2.02572	0.663244	3.05425	0.00225621	0.0468348
ENSG00000251333	RTN3P1	9.93395	3.93486	1.04653	3.75991	0.000169974	0.00661129
ENSG00000251432	LINC02615	170.293	1.2622	0.293848	4.29542	1.74e-05	0.00105319
ENSG00000253341	AC115837.1	22.8047	1.71569	0.542943	3.15999	0.00157775	0.0360335
ENSG00000253616	AC107959.3	121.404	1.50892	0.433858	3.47791	0.000505334	0.0153533
ENSG00000253666	AP000424.1	35.3729	1.49316	0.4822	3.09655	0.00195787	0.0423497
ENSG00000253667	AC100821.1	49.7871	1.87114	0.423986	4.41321	1.02e-05	0.0006849
ENSG00000253669	GASAL1	35.7099	-1.61957	0.518683	-3.12247	0.00179343	0.0397157
ENSG00000253785	AC008429.2	24.6208	2.65317	0.626164	4.23719	2.26e-05	0.00130961
ENSG00000253981	ALG1L13P	100.081	1.49867	0.351134	4.26808	1.97e-05	0.00116986
ENSG00000254428	AP003392.1	147.971	1.88143	0.295542	6.36604	1.94e-10	4.52e-08
ENSG00000254612	AP001000.1	152.013	2.22694	0.420825	5.29183	1.21e-07	1.47e-05
ENSG00000254632	AP003119.1	56.2061	-1.97419	0.464332	-4.25168	2.12e-05	0.00123708
ENSG00000254837	AP001372.2	51.5249	-1.78894	0.480549	-3.7227	0.000197101	0.00738178
ENSG00000254909	AP003392.2	50.8848	1.29441	0.406501	3.18427	0.00145121	0.0338328
ENSG00000255248	MIR100HG	1274.37	1.466	0.224136	6.54065	6.13e-11	1.53e-08
ENSG00000255769	GOLGA2P10	370.111	1.03752	0.221348	4.68726	2.77e-06	0.000229555
ENSG00000256223	ZNF10	294.939	1.23566	0.292837	4.21961	2.45e-05	0.00139729
ENSG00000256663	AC112777.1	114.905	1.19271	0.362911	3.2865	0.00101442	0.0260147
ENSG00000257576	HSPD1P4	42.8928	2.79777	0.557198	5.02114	5.14e-07	5.2e-05
ENSG00000258102	MAP1LC3B2	41.3158	1.81736	0.444149	4.09177	4.28e-05	0.00216632
ENSG00000258521	AL157871.2	16.1379	2.99105	0.769967	3.88464	0.000102481	0.00440328
ENSG00000258645	HSPE1P2	11.4585	2.5529	0.841484	3.03381	0.00241487	0.049577
ENSG00000258704	SRP54-AS1	47.7402	-1.24471	0.386555	-3.22001	0.00128185	0.0310634
ENSG00000259781	HMGB1P6	1000.93	-1.5999	0.216492	-7.39009	1.47e-13	5.92e-11
ENSG00000259803	SLC22A31	74.2664	2.18366	0.450327	4.84907	1.24e-06	0.000115498
ENSG00000260404	AC110079.1	465.823	1.2384	0.260104	4.76116	1.92e-06	0.000169144
ENSG00000260458	KCNJ18	206.94	4.25985	0.372208	11.4448	2.5e-30	6.87e-27
ENSG00000260604	AL590004.3	157.922	-2.60014	0.331539	-7.84264	4.41e-15	2.02e-12
ENSG00000260708	AL118516.1	213.741	-1.11894	0.310628	-3.60219	0.000315545	0.0106809
ENSG00000261270	AC012181.2	34.8675	1.82285	0.49374	3.69193	0.000222559	0.00809065
ENSG00000261773	AC244090.3	7.43433	-4.37807	1.32658	-3.30028	0.000965901	0.025172
ENSG00000261821	AC090826.1	118.222	-1.15185	0.351006	-3.28156	0.00103233	0.0263624
ENSG00000262333	HNRNPA1P16	71.105	-1.12165	0.362348	-3.0955	0.00196484	0.0423948
ENSG00000262454	MIR193BHG	220.764	-1.55971	0.290797	-5.36356	8.16e-08	1.04e-05
ENSG00000263154	AC110285.3	73.0562	-1.22647	0.363617	-3.37298	0.000743605	0.0206064
ENSG00000263266	RPS7P1	140.458	1.68494	0.335047	5.02897	4.93e-07	5.03e-05
ENSG00000264350	SNRPGP2	125.843	-1.10125	0.295787	-3.7231	0.000196789	0.00737921
ENSG00000265763	ZNF488	267.936	-1.42706	0.264861	-5.38796	7.13e-08	9.34e-06
ENSG00000266714	MYO15B	1493.82	1.33525	0.299297	4.46129	8.15e-06	0.000570672
ENSG00000266983	AC011444.1	50.8162	-1.38606	0.393788	-3.51981	0.000431855	0.0135987
ENSG00000267100	ILF3-DT	414.089	-1.1162	0.318129	-3.50863	0.000450423	0.0140373
ENSG00000267544	AC007229.1	18.8166	3.0881	0.696802	4.43182	9.34e-06	0.00063972
ENSG00000268223	ARL14EPL	19.455	3.91503	0.79301	4.93692	7.94e-07	7.75e-05
ENSG00000268460	AC006262.1	251.914	1.09097	0.313856	3.47602	0.00050891	0.0154105
ENSG00000268510	IFNL3P1	13.0106	5.41183	1.21878	4.44037	8.98e-06	0.000617619
ENSG00000268621	IGFL2-AS1	764.41	-1.08732	0.244398	-4.44898	8.63e-06	0.000598709
ENSG00000268658	LINC00664	35.0907	6.25656	0.950577	6.58185	4.65e-11	1.2e-08
ENSG00000268858	AL118506.1	287.922	1.2241	0.283853	4.31245	1.61e-05	0.000987204
ENSG00000268964	ERVV-2	145.964	-1.02915	0.273802	-3.75874	0.000170771	0.00663376
ENSG00000269378	AC022149.1	55.0013	1.3324	0.415046	3.21025	0.00132618	0.0316244
ENSG00000269720	CCDC194	59.3166	1.27287	0.386231	3.29564	0.000981995	0.0254419
ENSG00000269825	AC022150.4	368.271	1.14067	0.279028	4.08801	4.35e-05	0.00219437
ENSG00000270276	HIST2H4B	5.873	5.10288	1.56205	3.26679	0.00108774	0.0273311
ENSG00000271329	AL035417.2	16.3457	2.13197	0.693343	3.07491	0.00210565	0.04459
ENSG00000271503	CCL5	507.023	1.59512	0.241774	6.59755	4.18e-11	1.09e-08
ENSG00000271833	AL445222.1	48.5417	-1.19395	0.393788	-3.03196	0.00242975	0.0498209
ENSG00000271870	AC024060.1	63.5266	-1.36186	0.342659	-3.97439	7.06e-05	0.00329506
ENSG00000272047	GTF2H5	227.548	-1.00429	0.263255	-3.81488	0.000136248	0.0055566
ENSG00000272106	AL691432.2	50.9504	-1.22266	0.402041	-3.04112	0.002357	0.0486198
ENSG00000272150	NBPF25P	110.27	2.65794	0.370269	7.1784	7.05e-13	2.57e-10
ENSG00000272645	GTF2IP20	447.098	1.16417	0.264728	4.39762	1.09e-05	0.000731107
ENSG00000273599	AL731571.1	102.322	1.34348	0.383575	3.50251	0.000460893	0.0142446
ENSG00000273760	AC245041.1	580.647	-1.30319	0.289873	-4.49572	6.93e-06	0.000501957
ENSG00000274012	RN7SL2	2930	-1.58608	0.256542	-6.18252	6.31e-10	1.26e-07
ENSG00000274051	RF02271	6.42287	4.31572	1.35484	3.18541	0.00144548	0.0337253
ENSG00000274512	TBC1D3L	71.891	1.06678	0.344173	3.09955	0.00193812	0.0420126
ENSG00000275216	AL161431.1	2724.89	-1.04533	0.188955	-5.53214	3.16e-08	4.43e-06
ENSG00000276168	RN7SL1	1797.39	-1.8373	0.264352	-6.9502	3.65e-12	1.16e-09
ENSG00000276710	CSPG4P10	201.469	1.15016	0.260988	4.40694	1.05e-05	0.000703464
ENSG00000276850	AC245041.2	734.451	-1.23532	0.211819	-5.83197	5.48e-09	9.16e-07
ENSG00000277511	AC116407.2	53.1211	-1.49981	0.427409	-3.50908	0.000449658	0.014028
ENSG00000277998	AC107075.1	19.3554	3.89806	0.762535	5.11197	3.19e-07	3.45e-05
ENSG00000278662	GOLGA6L10	76.6284	1.11828	0.350957	3.18637	0.00144069	0.0336655
ENSG00000278771	RN7SL3	57.6924	-1.64143	0.468586	-3.50295	0.00046014	0.0142446
ENSG00000279159	AC003681.1	87.8878	1.22993	0.32164	3.82393	0.00013134	0.00537817
ENSG00000279483	AC090498.1	428.922	3.016	0.316388	9.53262	1.53e-21	1.66e-18
ENSG00000279488	AC004623.1	10.8734	3.02116	0.915554	3.29982	0.000967476	0.0251735
ENSG00000279821	AC145098.2	108.363	-1.03834	0.298062	-3.48364	0.000494638	0.0150586
ENSG00000281183	NPTN-IT1	88.1535	1.43937	0.410031	3.51039	0.000447448	0.0140023
ENSG00000282572	AC215522.2	7.45535	5.48499	1.47976	3.70669	0.00020999	0.00774433
ENSG00000282978	AC110994.2	28.6716	3.06924	0.571575	5.36979	7.88e-08	1.02e-05
ENSG00000283041	AC008038.1	613.484	2.62363	0.27645	9.49045	2.3e-21	2.25e-18
ENSG00000283050	GTF2IP12	143.857	1.16071	0.324657	3.57517	0.000349994	0.0115624
ENSG00000283538	AC005972.3	117.605	1.36489	0.36503	3.73911	0.000184676	0.00704726
ENSG00000284543	LINC01226	40.5695	1.82803	0.442555	4.13063	3.62e-05	0.00189733
ENSG00000285043	AC093512.2	124.756	1.40687	0.277499	5.06984	3.98e-07	4.14e-05
ENSG00000285588	AL160254.1	114.54	2.26781	0.419955	5.40013	6.66e-08	8.84e-06
ENSG00000285976	AL135905.2	262.925	1.72473	0.357557	4.82365	1.41e-06	0.000128089
ENSG00000286134	AC114930.1	21.1073	4.46471	0.929831	4.80164	1.57e-06	0.000141732

## Sheet: DAS_BE3
Supplementary Data 13: DAS events of BE3-transfected HeLa cells compared with GFP samples
DAS events	ΔPSI	P-value
ENSG00000000460;SE:1:169798958-169800883:169800971-169802621:+	0.298133	0.033966
ENSG00000001629;AF:7:92246234:92246519-92294889:92294462:92294516-92294889:+	0.319315	0.031968
ENSG00000002822;AF:7:1816228-1817459:1817499:1816228-1872645:1872756:-	-0.755576	0.0454545
ENSG00000004455;AL:1:33014365:33014594-33021367:33019683:33020161-33021367:-	-0.268929	0.02997
ENSG00000004455;SE:1:33010833-33011448:33011710-33012074:-	-0.221763	0.02997
ENSG00000004455;SE:1:33010833-33012074:33012122-33013207:-	0.116238	0.048951
ENSG00000004455;SE:1:33021703-33024442:33024567-33036736:-	-0.0509073	0.0494505
ENSG00000004478;AF:12:2794953:2795244-2797138:2795657:2796368-2797138:+	0.185728	0.03996
ENSG00000004478;AF:12:2794953:2795244-2797138:2796681:2796964-2797138:+	0.146122	0.03996
ENSG00000004660;AF:17:3885730-3890693:3890743:3885730-3892939:3893044:-	-0.407453	0.034965
ENSG00000005175;AF:12:47701604-47702688:47702816:47701604-47705952:47706026:-	-0.233196	0.0367133
ENSG00000005175;SE:12:47670345-47679493:47679594-47679704:-	0.174497	0.0367133
ENSG00000005175;SE:12:47701604-47702688:47702846-47705952:-	-0.119378	0.036963
ENSG00000006194;AF:16:3263800:3263883-3289393:3283510:3284205-3289393:+	0.199064	0.0318432
ENSG00000006194;AL:16:3284205-3286023:3286060:3284205-3289393:3289835:+	0.478079	0.024975
ENSG00000006194;SE:16:3284205-3285681:3285754-3286023:+	-0.423528	0.024975
ENSG00000006194;SE:16:3284205-3288454:3288570-3289393:+	0.230688	0.0318432
ENSG00000006432;SE:14:70734498-70735961:70736029-70738245:-	0.382259	0.047952
ENSG00000009307;AF:1:114750207-114757925:114757987:114750207-114758576:114758676:-	0.26618	0.043956
ENSG00000009307;AL:1:114739870:114739922-114749821:114748317:114748418-114749821:-	0.516238	0.023976
ENSG00000010278;AF:12:6199882:6200072-6225426:6200385:6200565-6225426:+	-0.877015	0.010323
ENSG00000010278;AF:12:6200385:6200565-6225426:6200759:6200973-6225426:+	0.800501	0.00774226
ENSG00000010278;AL:12:6236275-6236419:6236738:6236275-6237763:6238139:+	-0.800501	0.00774226
ENSG00000010278;SE:12:6200072-6200384:6200565-6225426:+	0.655638	0.0154845
ENSG00000011304;A3:19:806556-808360:806556-808380:+	0.527421	0.044955
ENSG00000011304;AF:19:797428:797505-799413:798428:798545-799413:+	-0.404117	0.044955
ENSG00000011426;AF:7:36389806:36390044-36396266:36390171:36390211-36396266:+	0.67881	0.00549451
ENSG00000011426;AF:7:36389806:36390044-36396266:36390235:36390541-36396266:+	0.353246	0.018315
ENSG00000011426;AF:7:36389821:36390044-36396266:36390171:36390211-36396266:+	0.53404	0.00549451
ENSG00000011426;AF:7:36389821:36390044-36396266:36390235:36390541-36396266:+	0.208846	0.0241758
ENSG00000011426;SE:7:36415884-36417080:36417190-36419244:+	0.181594	0.0241758
ENSG00000011485;SE:19:46376574-46383411:46383476-46383780:+	0.297935	0.0254745
ENSG00000013375;AF:6:83191014-83193179:83193231:83191014-83193823:83193936:-	0.609725	0.0404595
ENSG00000013375;AL:6:83168528:83169323-83170305:83169521:83169841-83170305:-	0.459948	0.0404595
ENSG00000013441;AF:2:200861862-200864101:200864561:200861862-200864564:200864656:-	-0.833032	0.00749251
ENSG00000013441;AF:2:200861862-200864101:200864561:200861862-200864564:200864691:-	-0.523041	0.014985
ENSG00000013441;AF:2:200861862-200864101:200864561:200861862-200864564:200864699:-	-0.159052	0.0404595
ENSG00000013441;RI:2:200859680:200859746-200861238:200861466:-	-0.683168	0.0112388
ENSG00000013441;SE:2:200859746-200860125:200860215-200861238:-	-0.248652	0.0206044
ENSG00000013588;A5:12:12912300-12912447:12912142-12912447:+	-0.130137	0.020979
ENSG00000013588;AF:12:12891559:12891664-12908243:12891974:12892042-12908243:+	-0.27318	0.020979
ENSG00000013588;AF:12:12891579:12891664-12912084:12908244:12909171-12912084:+	0.860941	0
ENSG00000013588;AF:12:12891579:12891664-12912084:12909069:12909171-12912084:+	0.882146	0.002997
ENSG00000013588;SE:12:12891664-12908243:12909171-12912084:+	-0.152216	0.020979
ENSG00000013810;A3:4:1723870-1730886:1723870-1730887:+	-0.915491	0.032967
ENSG00000015153;AL:12:42161699:42161765-42237599:42235642:42235997-42237599:-	-0.645207	0.023976
ENSG00000015568;AF:2:109794308:109794537-109801783:109794685:109795076-109801783:+	0.449283	0.0244755
ENSG00000015568;SE:2:109808404-109808750:109808895-109813460:+	0.335973	0.0244755
ENSG00000029993;AF:X:150980509:150980644-150985595:150983286:150983376-150985595:+	-0.118594	0.0418332
ENSG00000029993;AF:X:150980509:150980644-150985595:150983385:150983591-150985595:+	-0.293671	0.0124875
ENSG00000029993;AF:X:150983286:150983376-150985595:150983385:150983591-150985595:+	-0.198177	0.0262238
ENSG00000029993;AF:X:150983286:150983376-150985595:150983406:150983591-150985595:+	0.204927	0.03663
ENSG00000033178;SE:4:67623222-67624126:67624253-67624994:-	0.286493	0.047952
ENSG00000037474;SE:5:6620298-6622016:6622100-6623214:-	0.261362	0.0324675
ENSG00000038382;AF:5:14143702:14143882-14270825:14183798:14183959-14270825:+	0.217503	0.044955
ENSG00000038382;AF:5:14143837:14143882-14270825:14183798:14183959-14270825:+	0.356401	0.044955
ENSG00000042429;A3:11:93801972-93807501:93801972-93809717:+	-0.81501	0.0314685
ENSG00000042753;AF:19:46839578-46845993:46846148:46839578-46850764:46850834:-	-0.815479	0.00599401
ENSG00000042753;MX:19:46838799-46839465:46839578-46850764:46838799-46845993:46846142-46850764:-	0.660654	0.035964
ENSG00000044446;SE:X:18901603-18902792:18902910-18905758:-	-0.484657	0.0164835
ENSG00000049656;AF:5:1325816-1326015:1326255:1325816-1326261:1326436:-	0.176414	0.0472028
ENSG00000049656;AF:5:1325816-1326015:1326255:1325816-1330280:1331844:-	0.201441	0.0472028
ENSG00000054148;SE:9:136850137-136850506:136850560-136850755:+	-0.188203	0.032967
ENSG00000054267;AF:1:235326968-235327160:235327487:235326968-235327769:235327863:-	0.714676	0.021978
ENSG00000056097;SE:5:32379210-32380075:32380172-32385508:-	0.125949	0.023976
ENSG00000058673;RI:1:203801575:203801628-203802652:203803016:+	0.473665	0.045288
ENSG00000058673;SE:1:203795794-203796293:203796496-203801575:+	-0.376097	0.045288
ENSG00000058673;SE:1:203795794-203796451:203796607-203801575:+	-0.68482	0.045288
ENSG00000059728;A3:2:69935465-69937019:69935465-69937235:+	-0.20866	0.0499501
ENSG00000059728;SE:2:69916220-69921736:69921765-69935351:+	0.220765	0.0499501
ENSG00000062650;SE:10:86446449-86451967:86452131-86453220:-	-0.17534	0.026973
ENSG00000063127;SE:19:49306132-49309301:49309411-49309651:-	-0.354219	0.0414585
ENSG00000063169;AF:19:47608196:47608282-47670443:47609123:47609168-47670443:+	-0.213487	0.0434565
ENSG00000063241;SE:19:55455330-55455636:55455845-55456349:-	-0.336915	0.043956
ENSG00000065328;SE:10:13161606-13164128:13164209-13170922:+	0.282896	0.0344655
ENSG00000065978;SE:1:42693523-42696199:42696288-42696642:+	0.0842484	0.034965
ENSG00000066044;AF:19:7991831-8002052:8002203:7991831-8005495:8005659:-	-0.150718	0.0404595
ENSG00000066044;MX:19:7963807-7967565:7967790-7973725:7963807-7973559:7973625-7973725:-	-0.126248	0.0464535
ENSG00000067955;A5:16:67029485-67029727:67029149-67029727:+	0.211808	0.0382118
ENSG00000067955;AF:16:67029116:67029149-67029727:67029179:67029485-67029727:+	-0.197115	0.0382118
ENSG00000067955;AF:16:67029116:67029149-67029727:67029245:67029485-67029727:+	-0.462264	0.0382118
ENSG00000067955;SE:16:67029813-67036639:67036755-67066682:+	0.130635	0.0382118
ENSG00000068024;A3:2:239126694-239134245:239126679-239134245:-	-0.345214	0.0391275
ENSG00000068024;AF:2:239352918-239400377:239400949:239352918-239401402:239401654:-	0.345241	0.0391275
ENSG00000068024;AF:2:239352918-239400978:239401011:239352918-239401402:239401654:-	0.297204	0.0391275
ENSG00000068137;AF:17:42674409-42675901:42676090:42674409-42676402:42676994:-	-0.570229	0.038961
ENSG00000068354;A3:X:48539920-48541285:48539920-48541333:+	-0.317107	0.031968
ENSG00000069696;AF:11:637293:637589-639433:639057:639158-639433:+	-0.518125	0.014985
ENSG00000069849;AF:3:141876124:141876394-141903620:141876855:141876910-141903620:+	0.331835	0.027972
ENSG00000070010;A5:22:19475100-19475470:19475100-19475496:-	0.241672	0.0427073
ENSG00000070010;RI:22:19450621:19450744-19454802:19454830:-	-0.33168	0.0427073
ENSG00000070495;A3:17:76721356-76721798:76721351-76721798:-	0.942985	0.001998
ENSG00000070495;SE:17:76720498-76721263:76721356-76721798:-	0.119001	0.03996
ENSG00000070831;AF:1:22052689:22052742-22078429:22053297:22053433-22078429:+	0.596474	0.00499501
ENSG00000070831;AF:1:22052707:22052742-22078429:22053297:22053433-22078429:+	0.493127	0.0274725
ENSG00000070882;AF:7:24892621-24918047:24918093:24892621-24979886:24980188:-	-0.52057	0.021978
ENSG00000070882;AF:7:24892621-24918047:24918093:24892621-24981399:24981634:-	-0.852725	0.021978
ENSG00000071082;A3:2:101006071-101017859:101006071-101017889:+	-0.37525	0.03996
ENSG00000071082;AL:2:101006071-101006350:101007267:101006071-101017889:101018289:+	-0.215185	0.03996
ENSG00000071082;AL:2:101006071-101017889:101018289:101006071-101018998:101019728:+	0.301933	0.02664
ENSG00000071082;AL:2:101006071-101017889:101018289:101006071-101023625:101024032:+	0.514421	0.02664
ENSG00000071082;RI:2:101002293:101002315-101002702:101002808:+	-0.36581	0.015984
ENSG00000071127;AF:4:10088741-10091523:10093019:10088741-10093043:10093155:-	-0.556004	0.0499501
ENSG00000071127;AF:4:10088741-10093043:10093155:10088741-10096326:10096618:-	0.561919	0.0499501
ENSG00000071127;AF:4:10103986-10106429:10106556:10103986-10116113:10116339:-	-0.542402	0.0499501
ENSG00000071994;AF:6:170583747-170584055:170584226:170583747-170584299:170584612:-	-0.277892	0.0325508
ENSG00000071994;AF:6:170583747-170584055:170584226:170583747-170584299:170584660:-	-0.53998	0.028305
ENSG00000071994;AF:6:170583747-170584055:170584226:170583747-170584299:170584692:-	-0.639584	0.028305
ENSG00000071994;AL:6:170577594:170577717-170578857:170578482:170578656-170578857:-	-0.319138	0.0325508
ENSG00000071994;AL:6:170580093:170580105-170583057:170581747:170582265-170583057:-	-0.74306	0.0318432
ENSG00000071994;AL:6:170580093:170580105-170583057:170581748:170582265-170583057:-	-0.639584	0.028305
ENSG00000072818;A5:17:7350599-7350950:7350430-7350950:+	0.372922	0.042957
ENSG00000072958;AF:19:16197911:16198068-16203459:16198157:16198308-16203459:+	0.840975	0.00599401
ENSG00000072958;AF:19:16197913:16198068-16203459:16198157:16198308-16203459:+	0.239962	0.0464535
ENSG00000072958;AF:19:16197934:16198068-16203459:16198157:16198308-16203459:+	0.164102	0.0464535
ENSG00000072958;SE:19:16228208-16228770:16228928-16233493:+	-0.227875	0.0344655
ENSG00000073614;AF:12:385974-388233:388530:385974-388927:389454:-	-0.558031	0.010989
ENSG00000073614;SE:12:366104-384031:384153-385897:-	0.424041	0.010989
ENSG00000073803;A5:3:185283119-185285517:185283027-185285517:+	-0.43247	0.00599401
ENSG00000074071;A3:16:1772534-1772604:1772513-1772604:-	-0.0484258	0.044955
ENSG00000074201;SE:11:77622673-77624963:77625070-77629763:-	-0.287081	0.02997
ENSG00000075415;A5:12:98595848-98597856:98595557-98597856:+	-0.415148	0.017982
ENSG00000076321;AF:1:173714984:173715078-173716003:173715303:173715654-173716003:+	0.360326	0.0314685
ENSG00000076685;AF:10:103174982-103181185:103181320:103174982-103193236:103193306:-	-0.238377	0.04329
ENSG00000076685;MX:10:103111805-103139406:103139479-103193236:103111805-103174858:103174982-103193236:-	0.660682	0.04329
ENSG00000076685;SE:10:103111805-103139406:103139479-103174858:-	0.658399	0.04329
ENSG00000077312;AF:19:40750637:40750701-40757332:40751209:40751481-40757332:+	0.380359	0.023976
ENSG00000077312;AF:19:40750637:40750701-40757332:40751298:40751481-40757332:+	0.453671	0.02997
ENSG00000077721;A3:X:119581596-119582588:119581596-119582597:+	-0.164079	0.047952
ENSG00000077721;SE:X:119575400-119581507:119581596-119582588:+	0.214649	0.035964
ENSG00000078237;AF:12:4321205:4321303-4331280:4324643:4324763-4331280:+	0.595292	0.002997
ENSG00000079459;A3:8:11802931-11809667:11802931-11809792:+	-0.398189	0.0205509
ENSG00000079459;AF:8:11795573:11796011-11802759:11802239:11802455-11802759:+	0.333333	0.0205509
ENSG00000079459;AF:8:11802611:11802931-11808794:11803012:11803518-11808794:+	0.499165	0.0134865
ENSG00000079459;AF:8:11802611:11802931-11808794:11807943:11808317-11808794:+	0.190925	0.026973
ENSG00000079459;AF:8:11802739:11802931-11808794:11803012:11803518-11808794:+	0.440336	0.017982
ENSG00000079459;AF:8:11802766:11802910-11808794:11803012:11803518-11808794:+	0.66214	0.00899101
ENSG00000079459;AF:8:11802766:11802910-11808794:11807943:11808317-11808794:+	0.451198	0.0134865
ENSG00000079459;AF:8:11803012:11803518-11808794:11807943:11808317-11808794:+	-0.439856	0.00899101
ENSG00000079459;SE:8:11802931-11803091:11803225-11803322:+	-0.225649	0.037962
ENSG00000080824;SE:14:102085431-102085965:102086124-102086217:-	0.439865	0.00699301
ENSG00000081154;A3:3:101574279-101579589:101574279-101579790:+	-0.225719	0.043956
ENSG00000082068;SE:5:37605238-37687910:37688007-37697655:+	-0.180831	0.046953
ENSG00000082153;AF:2:200811546:200811727-200813208:200811923:200811990-200813208:+	0.352139	0.0313972
ENSG00000082153;AF:2:200811546:200811727-200813208:200812676:200812885-200813208:+	0.605166	0.01998
ENSG00000082153;AF:2:200811546:200811727-200813208:200812989:200813050-200813208:+	0.353864	0.0313972
ENSG00000082153;AF:2:200811546:200811946-200813208:200812676:200812885-200813208:+	0.544703	0.0313972
ENSG00000082153;AF:2:200811546:200811990-200813208:200812676:200812885-200813208:+	0.224935	0.033966
ENSG00000082153;AF:2:200811546:200811990-200813208:200812989:200813050-200813208:+	0.311927	0.0313972
ENSG00000082153;AF:2:200811910:200811990-200813208:200812989:200813050-200813208:+	0.24772	0.0313972
ENSG00000082153;AF:2:200811923:200811990-200813208:200812676:200812885-200813208:+	0.300835	0.033966
ENSG00000082153;AF:2:200812185:200812309-200813208:200812989:200813050-200813208:+	0.205998	0.0313972
ENSG00000082153;AF:2:200812356:200812493-200813208:200812676:200812885-200813208:+	0.41369	0.033966
ENSG00000084207;A3:11:67585241-67586104:67585241-67586389:+	-0.620307	0.002997
ENSG00000085872;A3:19:16530913-16532598:16530880-16532598:-	-0.124509	0.0454545
ENSG00000086232;AL:7:6046723:6047091-6048807:6047204:6047246-6048807:-	-0.438436	0.001998
ENSG00000086504;A5:16:370225-370444:370225-370485:-	-0.404837	0.047952
ENSG00000086504;AF:16:370225-370444:370502:370225-371067:371289:-	-0.645018	0.023976
ENSG00000087088;A3:19:48954962-48955548:48954962-48955687:+	-0.335705	0.037962
ENSG00000087088;A5:19:48954964-48955687:48954962-48955687:+	-0.487832	0.037962
ENSG00000087088;A5:19:48955599-48955687:48954962-48955687:+	-0.416438	0.037962
ENSG00000087088;RI:19:48960810:48960914-48961532:48961798:+	-0.337406	0.037962
ENSG00000087088;SE:19:48954962-48955687:48955833-48956198:+	0.264251	0.0415584
ENSG00000087302;SE:14:52001866-52004194:52004242-52004362:+	0.15339	0.044955
ENSG00000087302;SE:14:52001866-52004240:52004242-52004362:+	0.158202	0.044955
ENSG00000088256;SE:19:3094787-3110149:3110333-3113330:+	0.239331	0.0164835
ENSG00000088832;RI:20:1368978:1369039-1369772:1370072:-	0.216977	0.041958
ENSG00000089123;SE:20:13587370-13616857:13617123-13623446:-	-0.466415	0.0264735
ENSG00000089157;A3:12:120199000-120199118:120198993-120199118:-	0.174467	0.034965
ENSG00000089157;A3:12:120200891-120201083:120200831-120201083:-	-0.128252	0.034965
ENSG00000089157;AL:12:120198704:120198739-120198854:120198745:120198799-120198854:-	0.401116	0.034965
ENSG00000089693;AF:12:6752362-6752882:6752916:6752362-6752939:6753069:-	0.149845	0.045954
ENSG00000089693;AF:12:6752362-6752882:6752916:6752362-6752939:6753555:-	-0.276222	0.037296
ENSG00000089693;AF:12:6752362-6752939:6752967:6752362-6767141:6767475:-	-0.519546	0.037296
ENSG00000089693;AF:12:6752362-6752939:6753069:6752362-6767141:6767475:-	-0.409967	0.037296
ENSG00000090060;AF:14:96501433:96501589-96520055:96502412:96502600-96520055:+	-0.386022	0.024975
ENSG00000090060;AF:14:96501433:96501589-96520055:96502558:96502600-96520055:+	-0.630293	0.024975
ENSG00000090060;AF:14:96502412:96502600-96520055:96502851:96502954-96520055:+	0.452807	0.024975
ENSG00000090060;AF:14:96502412:96502600-96520055:96504289:96504699-96520055:+	0.357874	0.024975
ENSG00000090060;AF:14:96502558:96502600-96520055:96502851:96502954-96520055:+	0.696212	0.024975
ENSG00000090060;AF:14:96502558:96502600-96520055:96504289:96504699-96520055:+	0.497339	0.0437063
ENSG00000090060;MX:14:96521072-96525310:96525391-96527953:96521072-96527430:96527539-96527953:+	-0.316	0.024975
ENSG00000090060;SE:14:96521072-96525310:96525391-96527430:+	-0.205254	0.0321107
ENSG00000090263;AF:7:141010660-141014352:141014429:141010660-141014551:141014679:-	-0.462965	0.014985
ENSG00000090263;AF:7:141010660-141014352:141014429:141010660-141014911:141014949:-	-0.582471	0.00599401
ENSG00000090263;AF:7:141010660-141014551:141014679:141010660-141015095:141015228:-	0.341457	0.0404595
ENSG00000090263;AF:7:141010660-141014911:141014949:141010660-141015095:141015228:-	0.489095	0.017982
ENSG00000090530;AF:3:189995442-190116580:190116648:189995442-190121537:190121678:-	-0.666463	0.0374625
ENSG00000091527;AF:3:133574434:133574551-133575039:133574648:133574756-133575039:+	-0.748203	0.0262238
ENSG00000091527;AL:3:133586722-133587896:133588052:133586722-133588353:133589162:+	-0.748203	0.0262238
ENSG00000093009;SE:22:19494382-19494474:19494602-19495981:+	-0.286082	0.026973
ENSG00000095303;AF:9:122370542:122370842-122371186:122371005:122371091-122371186:+	-0.717295	0.02997
ENSG00000095397;AF:9:114478771-114503107:114503173:114478771-114504184:114504970:-	-0.243306	0.034965
ENSG00000095397;AF:9:114478771-114503107:114503173:114478771-114504184:114505450:-	0.121686	0.034965
ENSG00000095397;AL:9:114478321:114478771-114504184:114503551:114503699-114504184:-	0.236699	0.032967
ENSG00000095564;A5:10:91959282-91959785:91959154-91959785:+	-0.138741	0.021978
ENSG00000095906;AF:16:1782901:1783036-1786537:1784010:1784066-1786537:+	0.349571	0.00999001
ENSG00000095906;AF:16:1782932:1783036-1786537:1784010:1784066-1786537:+	0.48302	0.00999001
ENSG00000095906;AF:16:1782968:1783036-1786537:1784010:1784066-1786537:+	0.921854	0.00999001
ENSG00000095906;AF:16:1782996:1783036-1786537:1784010:1784066-1786537:+	0.771615	0.0145688
ENSG00000095906;AF:16:1783007:1783036-1786537:1784010:1784066-1786537:+	0.658181	0.00999001
ENSG00000095906;AF:16:1783023:1783506-1786537:1784010:1784066-1786537:+	0.731483	0.00999001
ENSG00000096717;AF:10:67884669:67885151-67887417:67885181:67885399-67887417:+	0.356428	0.016983
ENSG00000096717;SE:10:67887533-67888882:67889123-67891402:+	0.257955	0.016983
ENSG00000099624;RI:19:1244315:1244440-1244737:1244825:+	-0.246953	0.0224775
ENSG00000099783;RI:19:8465324:8465362-8465480:8465515:+	-0.202891	0.035964
ENSG00000099783;SE:19:8455574-8462529:8462581-8463497:+	0.260257	0.0224775
ENSG00000099797;AF:19:14517085:14517384-14562525:14529560:14529711-14562525:+	-0.490529	0
ENSG00000099797;AF:19:14517085:14517384-14562525:14529592:14529711-14562525:+	-0.708119	0
ENSG00000099797;AF:19:14517085:14517384-14562525:14529594:14529711-14562525:+	-0.449122	0.018981
ENSG00000099797;AF:19:14517085:14517384-14562525:14529610:14529711-14562525:+	-0.392276	0.0366063
ENSG00000099797;AF:19:14517085:14517384-14562525:14529630:14529711-14562525:+	-0.47012	0.018981
ENSG00000099797;AF:19:14517085:14517384-14562525:14529636:14529711-14562525:+	-0.508138	0.018981
ENSG00000099797;AF:19:14517085:14517384-14562525:14529657:14529711-14562525:+	-0.474734	0.018981
ENSG00000099797;AF:19:14517085:14517384-14562525:14562052:14562121-14562525:+	-0.329475	0.0498252
ENSG00000099800;A5:19:2427324-2427414:2427324-2427459:-	0.0914228	0.036963
ENSG00000099875;A5:19:2046468-2046522:2046468-2046604:-	-0.209491	0.0297203
ENSG00000099875;A5:19:2050947-2051096:2050947-2051218:-	0.192204	0.0297203
ENSG00000100138;AF:22:41680364-41682356:41682622:41680364-41690435:41690504:-	0.357313	0.00749251
ENSG00000100138;AF:22:41680364-41688794:41688867:41680364-41690435:41690504:-	0.379564	0.00749251
ENSG00000100138;AF:22:41680364-41688794:41688909:41680364-41690435:41690504:-	0.387246	0.00749251
ENSG00000100138;SE:22:41680364-41688794:41688981-41690435:-	0.731565	0
ENSG00000100142;AF:22:37952607:37952815-37956773:37953663:37953807-37956773:+	-0.659653	0.026973
ENSG00000100142;AL:22:37967170-37967625:37969312:37967170-37972230:37972298:+	0.659653	0.026973
ENSG00000100227;SE:22:42599793-42601970:42602056-42602770:-	0.267236	0.011988
ENSG00000100316;A5:22:39318592-39319595:39318592-39319727:-	0.527855	0.00539461
ENSG00000100316;AF:22:39318592-39319028:39319111:39318592-39319390:39319592:-	0.591766	0.00674326
ENSG00000100316;AF:22:39318592-39319028:39319111:39318592-39319390:39319623:-	-0.632381	0.00963322
ENSG00000100316;AF:22:39318592-39319028:39319111:39318592-39319595:39319771:-	-0.578458	0.00337163
ENSG00000100316;AF:22:39318592-39319390:39319592:39318592-39319595:39319623:-	-0.260529	0.0134865
ENSG00000100316;AF:22:39318592-39319390:39319592:39318592-39319595:39319649:-	-0.7478	0
ENSG00000100316;AF:22:39318592-39319390:39319592:39318592-39319595:39319771:-	-0.94895	0
ENSG00000100316;AF:22:39318592-39319390:39319592:39318592-39319727:39320389:-	-0.450086	0.0134865
ENSG00000100316;RI:22:39312884:39312984-39313191:39313310:-	-0.641377	0
ENSG00000100348;A3:22:36480837-36481564:36480787-36481564:-	0.228178	0.047952
ENSG00000100380;AF:22:40850880-40854538:40854598:40850880-40856431:40856565:-	0.321343	0.013986
ENSG00000100410;AF:22:41468147-41468455:41468499:41468147-41468602:41468625:-	0.459847	0.0164835
ENSG00000100528;MX:14:54427841-54430261:54430404-54436369:54427841-54432108:54432220-54436369:-	-0.258814	0.02664
ENSG00000100528;MX:14:54430404-54432108:54432220-54441247:54430404-54436369:54436437-54441247:-	0.20066	0.02664
ENSG00000100528;SE:14:54430404-54432108:54432220-54436369:-	0.160518	0.02664
ENSG00000100575;A3:14:58409084-58410843:58409081-58410843:-	-0.791483	0.017982
ENSG00000100575;A3:14:58409168-58410843:58409084-58410843:-	0.256418	0.026973
ENSG00000100591;AF:14:77457870:77457982-77459616:77458037:77458269-77459616:+	0.622383	0.01998
ENSG00000100596;A3:14:77521615-77552096:77521581-77552096:-	-0.20068	0.047952
ENSG00000100632;AL:14:69380576:69380640-69394825:69386655:69387083-69394825:-	-0.466493	0.0284715
ENSG00000100796;AF:14:91509704-91510075:91510300:91509704-91510529:91510554:-	0.726477	0.02997
ENSG00000100811;SE:14:100262466-100274698:100274758-100276490:+	0.130908	0.048951
ENSG00000100814;A5:14:20316560-20317794:20316560-20317795:-	0.695323	0.0470779
ENSG00000100814;AF:14:20326793-20329174:20329374:20326793-20333254:20333312:-	0.324424	0.0470779
ENSG00000100814;MX:14:20316560-20317794:20317974-20325539:20316560-20318256:20318470-20325539:-	0.664168	0.0362138
ENSG00000100814;SE:14:20326793-20329174:20329373-20333254:-	0.360188	0.0362138
ENSG00000100836;AF:14:23321543:23322295-23322999:23322539:23322784-23322999:+	0.620047	0.037962
ENSG00000100902;AL:14:35308995-35310217:35310287:35308995-35310740:35311052:+	0.888562	0.00549451
ENSG00000101057;SE:20:43673899-43681784:43681855-43682794:+	-0.0645756	0.0434565
ENSG00000101132;AF:20:54207847:54208124-54214351:54208300:54208442-54214351:+	0.322626	0.00599401
ENSG00000101132;AF:20:54208095:54208124-54214351:54208300:54208442-54214351:+	0.2593	0.00599401
ENSG00000101150;SE:20:63873816-63875816:63875875-63882719:+	0.245844	0.0262238
ENSG00000101150;SE:20:63873816-63882719:63882820-63889190:+	0.202202	0.0262238
ENSG00000101166;SE:20:59036760-59037191:59037280-59038466:-	0.180563	0.032967
ENSG00000101166;SE:20:59036760-59037191:59037299-59038466:-	0.0828594	0.0494505
ENSG00000101181;SE:20:62183057-62188790:62188805-62193416:+	0.280569	0.021978
ENSG00000101182;AF:20:62140944-62142475:62142596:62140944-62143208:62143440:-	-0.452208	0.027972
ENSG00000101197;A3:20:63239233-63239358:63239233-63239412:+	0.260647	0.0474525
ENSG00000101210;A3:20:63497928-63499058:63497803-63499058:-	-0.447542	0.044955
ENSG00000101247;SE:20:13798500-13801508:13801683-13808842:+	-0.900204	0.0224775
ENSG00000101558;AF:18:9914002:9914335-9931810:9915770:9915820-9931810:+	0.470134	0.00624376
ENSG00000101558;AF:18:9914052:9914335-9931810:9915770:9915820-9931810:+	0.410508	0.00624376
ENSG00000101558;AF:18:9914062:9914335-9931810:9915770:9915820-9931810:+	0.25822	0.00832501
ENSG00000101558;SE:18:9914335-9924903:9924995-9931810:+	-0.11114	0.02997
ENSG00000101558;SE:18:9937066-9944924:9945058-9950395:+	-0.0896488	0.02997
ENSG00000102054;A3:X:16858849-16862955:16858822-16862955:-	-0.159254	0.023976
ENSG00000102054;AF:X:16869220-16869494:16869886:16869220-16870038:16870361:-	-0.356559	0.011988
ENSG00000102054;AF:X:16869220-16869494:16869886:16869220-16870038:16870414:-	-0.262293	0.011988
ENSG00000102103;A3:X:48902042-48902233:48902042-48902732:+	-0.34621	0.041958
ENSG00000102144;AF:X:77910739:77910835-78109867:78104174:78104405-78109867:+	-0.174189	0.00532801
ENSG00000102144;AF:X:78065216:78065272-78109867:78104174:78104405-78109867:+	-0.357072	0.001998
ENSG00000102144;SE:X:78065272-78096653:78096768-78109867:+	0.997578	0
ENSG00000102178;SE:X:154485979-154486228:154486333-154486537:-	0.197637	0.035964
ENSG00000102265;AF:X:47582408:47582474-47583408:47582509:47582590-47583408:+	0.432783	0.02997
ENSG00000102265;SE:X:47582474-47583408:47583536-47584936:+	0.0797579	0.0494505
ENSG00000102317;RI:X:48575561:48575667-48575815:48576083:+	0.186483	0.0373626
ENSG00000102317;RI:X:48575561:48575667-48575922:48576083:+	0.687703	0.00549451
ENSG00000102317;SE:X:48575283-48575561:48575630-48576314:+	0.302007	0.0274725
ENSG00000102317;SE:X:48575283-48575561:48576083-48576314:+	0.371738	0.0274725
ENSG00000102317;SE:X:48575667-48575815:48576083-48576314:+	-0.15211	0.0302198
ENSG00000102401;AF:X:101622797:101623276-101623786:101623361:101623430-101623786:+	0.350984	0.032967
ENSG00000103005;A3:16:58010112-58011018:58010112-58011442:+	-0.49218	0.0357143
ENSG00000103005;AL:16:58010112-58011442:58011475:58010112-58012321:58013558:+	0.456989	0.0357143
ENSG00000103035;A3:16:74304394-74305289:74304394-74305446:+	-0.12243	0.02997
ENSG00000103035;SE:16:74296988-74299576:74299745-74300115:+	-0.0813079	0.02997
ENSG00000103061;A3:16:68302509-68304026:68302501-68304026:-	-0.248937	0.0427073
ENSG00000103061;AL:16:68284503:68284695-68302381:68298035:68301405-68302381:-	-0.254467	0.0427073
ENSG00000103257;AF:16:87851849-87863590:87863639:87851849-87868885:87869488:-	-0.0508385	0.0264735
ENSG00000103260;A3:16:715393-715584:715393-715876:+	0.118204	0.032967
ENSG00000103260;AF:16:715641:715984-716933:716427:716715-716933:+	-0.259702	0.032967
ENSG00000103260;AF:16:715641:715984-716933:716574:716715-716933:+	-0.300649	0.0194805
ENSG00000103275;AF:16:1309510:1309773-1314020:1311871:1312667-1314020:+	0.42633	0.0464535
ENSG00000103342;AF:16:11898035-11914989:11915210:11898035-11916042:11916082:-	-0.485083	0.01998
ENSG00000103353;A5:16:23557767-23557950:23557745-23557950:+	0.0758611	0.047952
ENSG00000103363;A3:16:2775625-2776993:2775556-2776993:-	-0.147119	0.015984
ENSG00000103363;RI:16:2771414:2771604-2771994:2772102:-	0.157236	0.015984
ENSG00000103363;SE:16:2772102-2775451:2775625-2776993:-	-0.515671	0.001998
ENSG00000103365;A3:16:23493587-23494303:23493521-23494303:-	-0.73785	0.0404595
ENSG00000103485;SE:16:29679210-29694664:29694755-29696996:+	-0.287812	0.0254745
ENSG00000103495;AF:16:29807536:29807828-29808230:29807929:29808013-29808230:+	-0.911674	0.01998
ENSG00000103591;AF:15:67236820-67254414:67254675:67236820-67255137:67255195:-	0.37715	0.0314685
ENSG00000103591;AF:15:67236820-67254559:67254736:67236820-67255137:67255195:-	0.311935	0.0314685
ENSG00000104660;AF:8:30095398:30095528-30101898:30095649:30095888-30101898:+	0.455242	0.01998
ENSG00000104660;AF:8:30095410:30095528-30104300:30101940:30101973-30104300:+	0.608292	0.01998
ENSG00000104660;AF:8:30095420:30095528-30101898:30095649:30095888-30101898:+	0.432296	0.01998
ENSG00000104660;AL:8:30104486-30104734:30105087:30104486-30105746:30106028:+	-0.608292	0.01998
ENSG00000104660;AL:8:30104486-30104734:30105087:30104486-30105746:30108524:+	-0.44951	0.0228343
ENSG00000104660;AL:8:30104486-30104734:30105087:30104486-30131976:30132183:+	-0.476164	0.021645
ENSG00000104660;AL:8:30104486-30105746:30106089:30104486-30131976:30132183:+	-0.432296	0.01998
ENSG00000104687;AF:8:30712088-30726893:30727010:30712088-30727530:30727667:-	-0.510663	0.0412088
ENSG00000104687;AF:8:30712088-30726893:30727010:30712088-30727530:30727835:-	-0.449935	0.029304
ENSG00000104687;AF:8:30712088-30726893:30727010:30712088-30727530:30727999:-	-0.202522	0.029304
ENSG00000104687;MX:8:30684199-30689161:30689319-30696380:30684199-30692969:30693055-30696380:-	-0.504513	0.029304
ENSG00000104824;AF:19:38847434-38849308:38849368:38847434-38852296:38852347:-	-0.425197	0.0332168
ENSG00000104824;AF:19:38847434-38849700:38850333:38847434-38851068:38851155:-	0.348885	0.031635
ENSG00000104824;AF:19:38847434-38849700:38850333:38847434-38852296:38852338:-	0.200912	0.031635
ENSG00000104824;AF:19:38847434-38851068:38851155:38847434-38852296:38852338:-	-0.210563	0.031635
ENSG00000104825;AF:19:38899700:38899739-38905015:38899952:38900211-38905015:+	-0.448546	0.00799201
ENSG00000104856;SE:19:45002996-45009814:45009822-45011936:+	0.380831	0.047952
ENSG00000104881;AF:19:45398339-45404999:45405038:45398339-45406292:45406349:-	-0.386486	0.0244755
ENSG00000104889;SE:19:12807079-12807206:12807329-12807419:+	0.174902	0.045954
ENSG00000104899;SE:19:2249744-2250337:2250479-2250652:+	-0.328849	0.0144855
ENSG00000104979;AF:19:13774561:13774707-13778052:13774824:13774903-13778052:+	-0.411216	0.00499501
ENSG00000104980;AF:19:7931188-7931679:7931830:7931188-7932627:7932746:-	-0.59846	0.0324675
ENSG00000105223;AF:19:40348685:40348768-40365718:40359642:40359695-40365718:+	0.745482	0.028971
ENSG00000105223;AF:19:40348690:40348768-40365718:40359642:40359695-40365718:+	0.454697	0.028971
ENSG00000105258;A3:19:36114713-36114798:36114412-36114798:-	-0.377755	0.038961
ENSG00000105372;A3:19:41860289-41860775:41860289-41860785:+	0.5296	0.00799201
ENSG00000105372;AF:19:41859918:41860289-41860775:41860446:41860494-41860775:+	0.0402686	0.042957
ENSG00000105372;AF:19:41860255:41860289-41860775:41860446:41860494-41860775:+	0.0611504	0.041292
ENSG00000105372;SE:19:41861212-41861480:41861560-41869031:+	0.0552472	0.041292
ENSG00000105516;A5:19:48633655-48634349:48633655-48634508:-	0.496283	0.001998
ENSG00000105640;AF:19:17859932:17859974-17861293:17860125:17860314-17861293:+	0.361163	0.00999001
ENSG00000105656;AF:19:18472882-18475814:18475933:18472882-18521921:18522127:-	-0.2591	0.038961
ENSG00000105722;AF:19:42250565-42253842:42253899:42250565-42254537:42254635:-	0.572928	0.0227273
ENSG00000105722;AF:19:42250565-42253842:42253899:42250565-42254978:42255107:-	0.477894	0.034965
ENSG00000105722;AF:19:42250565-42254537:42254635:42250565-42254978:42255157:-	-0.31029	0.0227273
ENSG00000105810;AF:7:92833690-92833873:92833917:92833690-92836478:92836594:-	0.361503	0.011988
ENSG00000105856;A3:7:107169027-107179817:107169027-107179879:+	-0.276748	0.029304
ENSG00000105856;A5:7:107169185-107179879:107169027-107179879:+	-0.420412	0.003996
ENSG00000105856;SE:7:107169027-107174448:107174745-107179879:+	-0.298019	0.029304
ENSG00000105974;AF:7:116524785:116525092-116526525:116525982:116526061-116526525:+	0.660534	0.01998
ENSG00000105974;AF:7:116525009:116525805-116526525:116525982:116526061-116526525:+	0.655514	0.02997
ENSG00000105974;AF:7:116525982:116526061-116526525:116526277:116526388-116526525:+	-0.425584	0.02997
ENSG00000105983;AF:7:156836885-156892470:156892590:156836885-156892928:156892987:-	-0.598017	0.02997
ENSG00000105983;AF:7:156836885-156892470:156892590:156836885-156892928:156893159:-	-0.625806	0.02997
ENSG00000105983;AF:7:156836885-156892470:156892590:156836885-156892928:156893183:-	-0.425819	0.02997
ENSG00000105983;AF:7:156836885-156892470:156892590:156836885-156892928:156893208:-	-0.619894	0.02997
ENSG00000106004;AF:7:27142085-27142726:27142775:27142085-27143046:27143668:-	0.127754	0.0444555
ENSG00000106089;A3:7:73700840-73702845:73700794-73702845:-	0.422044	0.02997
ENSG00000106245;A3:7:99409004-99410034:99409004-99410037:+	0.257622	0.014985
ENSG00000106245;A5:7:99409245-99410034:99409004-99410034:+	-0.163882	0.0237263
ENSG00000106400;SE:7:101218217-101218319:101218485-101222604:+	-0.277706	0.00899101
ENSG00000106462;AF:7:148847305-148883197:148883509:148847305-148884164:148884245:-	-0.520322	0.0203796
ENSG00000106462;AF:7:148847305-148883197:148883509:148847305-148884164:148884248:-	-0.426175	0.0203796
ENSG00000106462;AF:7:148847305-148883197:148883509:148847305-148884164:148884278:-	-0.497245	0.0203796
ENSG00000106462;AF:7:148847305-148883197:148883509:148847305-148884164:148884287:-	-0.693003	0.0203796
ENSG00000106462;AF:7:148847305-148883197:148883509:148847305-148884164:148884321:-	-0.43002	0.0203796
ENSG00000106462;SE:7:148814137-148814914:148815039-148815506:-	0.203556	0.026973
ENSG00000106462;SE:7:148818117-148818978:148819059-148819596:-	-0.146562	0.047952
ENSG00000106484;AF:7:130486171:130486395-130495368:130494530:130494551-130495368:+	0.36195	0.047952
ENSG00000106571;AF:7:42223295-42227651:42227721:42223295-42236971:42237013:-	-0.759287	0.0324675
ENSG00000106571;AF:7:42223295-42227651:42227721:42223295-42237784:42237870:-	-0.574349	0.0324675
ENSG00000106615;AF:7:151491014-151517891:151518069:151491014-151519898:151520120:-	-0.520521	0.020979
ENSG00000106615;AF:7:151491014-151519032:151519183:151491014-151519460:151519924:-	-0.183531	0.020979
ENSG00000106636;AL:7:44208198-44208407:44208707:44208198-44212247:44212889:+	-0.26767	0.021978
ENSG00000106636;SE:7:44208198-44211023:44211124-44212247:+	-0.140603	0.02664
ENSG00000106636;SE:7:44211124-44211554:44211604-44212247:+	-0.251413	0.021978
ENSG00000107036;SE:9:5753238-5753536:5753646-5754841:+	0.455006	0.043956
ENSG00000107175;RI:9:35732996:35733143-35733215:35733282:+	-0.20778	0.024975
ENSG00000107262;A5:9:33262830-33264206:33262830-33264224:-	0.0869695	0.044955
ENSG00000107262;A5:9:33262830-33264206:33262830-33264276:-	0.399039	0.00999001
ENSG00000107262;A5:9:33262830-33264224:33262830-33264276:-	0.150025	0.0324675
ENSG00000107263;AF:9:131650949-131709620:131709721:131650949-131739770:131739944:-	0.424374	0.0314685
ENSG00000107263;AF:9:131650949-131709620:131709721:131650949-131739770:131740074:-	0.323066	0.0314685
ENSG00000107372;AF:9:72363606-72364462:72364626:72363606-72364696:72365197:-	-0.38694	0.01998
ENSG00000107779;A3:10:86924641-86929297:86924641-86929300:+	0.776808	0.0104895
ENSG00000107779;AL:10:86924641-86929300:86929746:86924641-86930301:86932825:+	-0.498261	0.0247253
ENSG00000107819;A3:10:101036561-101036667:101036561-101036723:+	-0.114217	0.0374625
ENSG00000107829;A5:10:101676436-101694381:101676436-101695240:-	0.219924	0.027972
ENSG00000107984;AF:10:52314680:52315085-52316295:52315252:52315306-52316295:+	-0.344285	0.042957
ENSG00000108010;AL:10:130180321-130183285:130183643:130180321-130183868:130184521:+	-0.46676	0.00599401
ENSG00000108055;AF:10:110567691:110567831-110568938:110568327:110568487-110568938:+	0.0799241	0.0434565
ENSG00000108061;AF:10:110919547:110919657-110964125:110920003:110920146-110964125:+	0.319908	0.0164835
ENSG00000108106;A3:19:55404478-55406815:55404401-55406815:-	-0.30754	0.0024975
ENSG00000108106;SE:19:55401762-55404061:55404147-55404288:-	-0.383962	0.001998
ENSG00000108107;AL:19:55388048-55388243:55388343:55388048-55391554:55391803:+	-0.169502	0.0367965
ENSG00000108107;AL:19:55388048-55388243:55388343:55388048-55402943:55403250:+	-0.275071	0.0324675
ENSG00000108107;AL:19:55388048-55388243:55388373:55388048-55391554:55391803:+	-0.343198	0.00649351
ENSG00000108298;A3:17:39200349-39201213:39200349-39201222:+	0.506208	0.00499501
ENSG00000108528;A5:17:4939212-4939816:4939212-4939849:-	0.217059	0.026973
ENSG00000108590;AF:17:6650433-6651349:6651427:6650433-6651501:6651575:-	0.270837	0.0247253
ENSG00000108590;AF:17:6650433-6651349:6651427:6650433-6651501:6651634:-	0.130776	0.031968
ENSG00000108590;SE:17:6644659-6649982:6650078-6650356:-	0.197744	0.0224775
ENSG00000108654;AF:17:64504842-64505439:64505596:64504842-64506076:64506521:-	-0.294838	0.040959
ENSG00000108654;AF:17:64504842-64505746:64505956:64504842-64506076:64506521:-	-0.276696	0.0477855
ENSG00000108654;RI:17:64500549:64500773-64502010:64502069:-	-0.294044	0.0477855
ENSG00000108773;A5:17:42118403-42119054:42118403-42119245:-	-0.275946	0.017982
ENSG00000108953;AL:17:1345328:1345499-1364859:1361671:1362008-1364859:-	0.531864	0.037962
ENSG00000108953;AL:17:1345328:1345499-1364859:1361681:1362008-1364859:-	0.126224	0.04662
ENSG00000108953;SE:17:1345499-1354211:1354347-1364859:-	-0.315984	0.0499501
ENSG00000108953;SE:17:1365058-1369709:1369741-1400047:-	-0.0884737	0.037962
ENSG00000109103;AF:17:28547849-28547999:28548173:28547849-28552338:28552549:-	0.316367	0.0284715
ENSG00000109103;AL:17:28547524:28547849-28552338:28551825:28552092-28552338:-	-0.297813	0.0284715
ENSG00000109107;AF:17:28575544-28575965:28576424:28575544-28576801:28577264:-	-0.363701	0.044955
ENSG00000109107;SE:17:28575544-28575965:28576020-28576801:-	-0.199953	0.044955
ENSG00000109519;AF:4:7064223-7067440:7067547:7064223-7067971:7068197:-	-0.213315	0.03996
ENSG00000109685;AF:4:1871454:1871542-1900626:1892782:1892891-1900626:+	-0.555598	0.0499501
ENSG00000109805;A3:4:17823123-17823647:17823123-17823672:+	0.225854	0.0352148
ENSG00000109805;SE:4:17814998-17815274:17815358-17817261:+	0.225854	0.0352148
ENSG00000109854;A5:11:20363798-20364237:20363749-20364237:+	-0.2996	0.020979
ENSG00000109854;A5:11:20363912-20364237:20363749-20364237:+	-0.167093	0.0494505
ENSG00000109929;AF:11:121292453:121292816-121303366:121292852:121293078-121303366:+	0.255529	0.044955
ENSG00000109971;AF:11:123061329-123061452:123061483:123061329-123062064:123062136:-	-0.248136	0.0175209
ENSG00000109971;AF:11:123061329-123061452:123061483:123061329-123062064:123062139:-	-0.245834	0.0177947
ENSG00000109971;AF:11:123061329-123061452:123061483:123061329-123062064:123062207:-	-0.299831	0.0175209
ENSG00000109971;AF:11:123061329-123061452:123061483:123061329-123062064:123062335:-	-0.797528	0.00949051
ENSG00000109971;AF:11:123061329-123061452:123061483:123061329-123062347:123062669:-	-0.503822	0.0175209
ENSG00000109971;AF:11:123061329-123061452:123061483:123061329-123062750:123063230:-	-0.693582	0.00711788
ENSG00000109971;AF:11:123061329-123061588:123061833:123061329-123062064:123062136:-	-0.210205	0.023976
ENSG00000109971;AF:11:123061329-123061588:123061833:123061329-123062064:123062139:-	-0.254311	0.0177947
ENSG00000109971;AF:11:123061329-123061588:123061833:123061329-123062064:123062207:-	-0.256696	0.0184228
ENSG00000109971;AF:11:123061329-123061588:123061833:123061329-123062064:123062335:-	-0.81899	0.00711788
ENSG00000109971;AF:11:123061329-123061588:123061833:123061329-123062347:123062669:-	-0.401878	0.0175209
ENSG00000109971;AF:11:123061329-123061588:123061833:123061329-123062750:123063230:-	-0.605759	0
ENSG00000109971;AF:11:123061329-123061869:123062022:123061329-123062064:123062335:-	-0.315487	0.0175209
ENSG00000109971;AF:11:123061329-123061869:123062022:123061329-123062750:123063230:-	-0.414795	0.0284715
ENSG00000109971;AF:11:123061329-123061913:123062032:123061329-123062064:123062335:-	-0.332772	0.00949051
ENSG00000109971;AF:11:123061329-123061913:123062032:123061329-123062750:123063230:-	-0.446036	0.0284715
ENSG00000109971;AF:11:123061329-123062064:123062136:123061329-123062750:123063230:-	-0.248334	0.027048
ENSG00000109971;AF:11:123061329-123062064:123062207:123061329-123062750:123063230:-	-0.283208	0.023976
ENSG00000109971;AF:11:123061329-123062064:123062335:123061329-123062347:123062669:-	0.544032	0.00711788
ENSG00000109971;AF:11:123061329-123062064:123062335:123061329-123062750:123063230:-	0.336725	0.0175209
ENSG00000109971;AF:11:123061329-123062347:123062669:123061329-123062750:123063230:-	-0.30085	0.0284715
ENSG00000109971;AL:11:123059982:123060268-123061120:123060593:123060798-123061120:-	0.737528	0.0175209
ENSG00000109971;AL:11:123059982:123060268-123061120:123060607:123060798-123061120:-	0.482167	0.0177947
ENSG00000110002;SE:11:124115482-124116566:124116680-124117497:+	-0.244286	0.013986
ENSG00000110047;AF:11:64874518-64877825:64877917:64874518-64878061:64878541:-	-0.322985	0.0454545
ENSG00000110047;AF:11:64874518-64877825:64877917:64874518-64878061:64878719:-	-0.644671	0.0104895
ENSG00000110060;AF:11:125895789-125895907:125896330:125895789-125903170:125903221:-	-0.471391	0.00799201
ENSG00000110321;AF:11:10806885-10807255:10807295:10806885-10808705:10808923:-	-0.751607	0.016317
ENSG00000110321;AF:11:10806885-10807255:10807334:10806885-10808705:10808923:-	-0.807768	0.0122378
ENSG00000110321;AF:11:10806885-10808277:10808630:10806885-10808705:10808923:-	-0.804247	0
ENSG00000110321;AF:11:10807381-10807534:10808084:10807381-10808705:10808919:-	-0.438927	0.048951
ENSG00000110321;MX:11:10806047-10806820:10806885-10808705:10806047-10807255:10807381-10808705:-	0.368254	0.0305944
ENSG00000110321;SE:11:10801087-10801661:10801774-10802049:-	0.242809	0.0440559
ENSG00000110536;SE:11:47565986-47569700:47569891-47571471:+	-0.0979715	0.0244755
ENSG00000110955;AL:12:56639188:56639307-56642458:56639959:56640192-56642458:-	0.208439	0.0292208
ENSG00000110955;AL:12:56639188:56639307-56642458:56639991:56640192-56642458:-	0.379612	0.0292208
ENSG00000110955;AL:12:56639188:56639307-56642458:56640100:56640192-56642458:-	0.371248	0.0292208
ENSG00000110955;SE:12:56642580-56642673:56642684-56643403:-	-0.371248	0.0292208
ENSG00000110958;A5:12:56664800-56665632:56664800-56666204:-	-0.15847	0.0324675
ENSG00000110958;AF:12:56673065-56687250:56687997:56673065-56687998:56688284:-	-0.33989	0.00649351
ENSG00000110958;AF:12:56673065-56687250:56687997:56673065-56687998:56688287:-	-0.309961	0.012987
ENSG00000110958;AF:12:56673065-56687250:56687997:56673065-56687998:56688300:-	-0.282142	0.00865801
ENSG00000110958;MX:12:56664800-56666204:56666266-56671749:56664800-56670275:56670364-56671749:-	0.0851188	0.049062
ENSG00000110958;SE:12:56664800-56665632:56666266-56670275:-	-0.33989	0.00649351
ENSG00000110958;SE:12:56664800-56666204:56666266-56670275:-	0.172275	0.012987
ENSG00000110958;SE:12:56666266-56670275:56670364-56671749:-	0.120165	0.0426716
ENSG00000110958;SE:12:56673065-56686869:56686917-56687998:-	-0.0903725	0.0446429
ENSG00000111057;RI:12:52950328:52950410-52950750:52950906:+	-0.0481903	0.026973
ENSG00000111266;SE:12:12487187-12500519:12500682-12519862:-	0.259292	0.041958
ENSG00000111300;RI:12:112039229:112039339-112040481:112040578:-	-0.24425	0.0362138
ENSG00000111300;SE:12:112090864-112093051:112093136-112108716:-	0.214293	0.0362138
ENSG00000111371;AF:12:46229639-46239679:46239895:46229639-46268526:46268806:-	-0.710739	0.0111888
ENSG00000111371;AF:12:46229639-46239679:46239895:46229639-46268865:46269043:-	-0.752531	0.0111888
ENSG00000111371;AL:12:46183063:46189071-46197720:46196127:46196276-46197720:-	0.437323	0.00799201
ENSG00000111371;AL:12:46187801:46189071-46197720:46196127:46196276-46197720:-	0.750652	0.010656
ENSG00000111371;AL:12:46188565:46189071-46197720:46196127:46196276-46197720:-	0.491142	0.00799201
ENSG00000111530;AF:12:67269281:67269785-67281910:67269901:67270260-67281910:+	0.408762	0.0174825
ENSG00000111530;AF:12:67269390:67269785-67281910:67269901:67270260-67281910:+	0.214896	0.0193556
ENSG00000111530;AF:12:67269726:67269785-67281910:67269901:67270260-67281910:+	0.385424	0.0193556
ENSG00000111530;AL:12:67269785-67270431:67270795:67269785-67281910:67282176:+	-0.253226	0.0187313
ENSG00000111540;AF:12:55973913:55974000-55986869:55974078:55974139-55986869:+	-0.37529	0.0164835
ENSG00000111605;SE:12:69251338-69252086:69252216-69253051:+	-0.190906	0.0434565
ENSG00000111639;A5:12:6492972-6493058:6492972-6493459:-	0.121384	0.0445269
ENSG00000111639;A5:12:6492972-6493459:6492972-6493674:-	0.178095	0.041958
ENSG00000111639;A5:12:6492972-6493459:6492972-6493717:-	-0.122159	0.047952
ENSG00000111639;A5:12:6492972-6493674:6492972-6493717:-	-0.265221	0.02997
ENSG00000111639;AF:12:6492467-6492862:6493046:6492467-6493717:6493840:-	-0.385373	0.042957
ENSG00000111639;AF:12:6492972-6493058:6493598:6492972-6493674:6493718:-	0.298376	0.02997
ENSG00000111639;AF:12:6492972-6493251:6493295:6492972-6493459:6493840:-	0.242157	0.041958
ENSG00000111639;AF:12:6492972-6493251:6493295:6492972-6493674:6493718:-	0.36656	0.02997
ENSG00000111843;AF:6:10723125:10723241-10724961:10724422:10724633-10724961:+	-0.398343	0.0141525
ENSG00000111843;SE:6:10723241-10724556:10724633-10724961:+	0.374373	0.0124875
ENSG00000111843;SE:6:10723241-10724570:10724633-10724961:+	0.220374	0.0124875
ENSG00000111843;SE:6:10723241-10724961:10725037-10725907:+	-0.214574	0.034965
ENSG00000112081;AF:6:36594353:36594481-36596761:36594592:36594755-36596761:+	-0.175726	0.032967
ENSG00000112081;AF:6:36594367:36594481-36596761:36594592:36594755-36596761:+	0.229714	0.00799201
ENSG00000112081;AF:6:36594391:36594481-36596761:36594592:36594755-36596761:+	-0.365667	0.00799201
ENSG00000112081;SE:6:36598983-36599821:36600276-36601152:+	-0.373497	0.00799201
ENSG00000112096;AF:6:159692863-159693145:159693234:159692863-159745130:159745186:-	0.394993	0.01998
ENSG00000112096;AF:6:159692863-159693145:159693241:159692863-159745130:159745186:-	0.315114	0.01998
ENSG00000112096;AF:6:159692863-159693145:159693244:159692863-159745130:159745186:-	0.263669	0.0376766
ENSG00000112096;AF:6:159692863-159693145:159693278:159692863-159745130:159745186:-	0.441045	0.01998
ENSG00000112096;AF:6:159692863-159693145:159693328:159692863-159745130:159745186:-	0.357057	0.023976
ENSG00000112096;AF:6:159692863-159727129:159727353:159692863-159745130:159745186:-	0.337697	0.0311688
ENSG00000112096;AF:6:159692863-159727266:159727357:159692863-159745130:159745186:-	0.347903	0.033966
ENSG00000112096;RI:6:159679064:159679298-159682474:159682638:-	-0.157734	0.0434565
ENSG00000112306;A5:6:132815224-132816461:132815088-132816461:+	-0.103612	0.00949051
ENSG00000112312;AF:6:24774931:24775112-24777222:24775413:24775502-24777222:+	0.28521	0.00999001
ENSG00000112312;AF:6:24774931:24775112-24777222:24775467:24775824-24777222:+	0.293164	0.00999001
ENSG00000112312;AF:6:24774938:24775244-24777222:24775413:24775502-24777222:+	0.123415	0.036963
ENSG00000112312;AF:6:24774938:24775244-24777222:24775467:24775824-24777222:+	0.129331	0.036963
ENSG00000112335;SE:6:108214622-108222950:108223045-108260760:-	0.199672	0.020979
ENSG00000112541;AL:6:165711019:165711153-165987529:165939456:165940766-165987529:-	-0.332282	0.042624
ENSG00000112541;AL:6:165939456:165940766-165987529:165948223:165949914-165987529:-	0.317029	0.042624
ENSG00000112541;SE:6:165940766-165949255:165949619-165987529:-	-0.285255	0.042624
ENSG00000112578;A3:6:41931556-41931704:41931556-41931728:+	-0.323396	0.011988
ENSG00000112651;SE:6:43054486-43055545:43055618-43055897:-	0.221972	0.033966
ENSG00000112695;AL:6:75237823:75237988-75241176:75240301:75240385-75241176:-	0.406933	0.0044955
ENSG00000112695;MX:6:75237988-75240301:75240385-75243717:75237988-75241176:75241265-75243717:-	-0.340872	0.0194805
ENSG00000112695;SE:6:75237988-75240277:75240385-75241176:-	-0.395532	0.0194805
ENSG00000112695;SE:6:75240385-75241123:75241265-75243717:-	0.218149	0.0247253
ENSG00000112695;SE:6:75240385-75241176:75241265-75243717:-	0.112998	0.026973
ENSG00000112715;AF:6:43770213:43771312-43774341:43771992:43772101-43774341:+	0.686328	0.0374625
ENSG00000112972;SE:5:43298975-43307766:43307824-43313356:-	0.149065	0.0194805
ENSG00000112983;AL:5:138156897:138157267-138160069:138159575:138159599-138160069:-	0.532653	0.033966
ENSG00000112983;AL:5:138169263:138169358-138170345:138169363:138169388-138170345:-	-0.476575	0.033966
ENSG00000113013;AF:5:138574126-138574771:138575009:138574126-138575238:138575411:-	-0.349776	0.0224775
ENSG00000113013;AF:5:138574126-138574771:138575009:138574126-138575238:138575724:-	-0.521414	0.02997
ENSG00000113013;AF:5:138574126-138574994:138575166:138574126-138575238:138575724:-	-0.771309	0.0224775
ENSG00000113161;AF:5:75336329:75336617-75342583:75337168:75337300-75342583:+	-0.288783	0.027972
ENSG00000113161;AF:5:75336329:75336617-75342583:75337232:75337300-75342583:+	-0.662958	0.020979
ENSG00000113161;AF:5:75336329:75336617-75342583:75337246:75337300-75342583:+	-0.201035	0.027972
ENSG00000113161;AF:5:75336329:75336617-75342583:75339532:75339721-75342583:+	-0.319203	0.027972
ENSG00000113161;AF:5:75337168:75337300-75342583:75338133:75338303-75342583:+	0.206982	0.027972
ENSG00000113161;AF:5:75337168:75337300-75342583:75339532:75339721-75342583:+	0.152355	0.03108
ENSG00000113161;AF:5:75337232:75337300-75342583:75338133:75338303-75342583:+	0.68831	0.020979
ENSG00000113161;AF:5:75337232:75337300-75342583:75339532:75339721-75342583:+	0.42466	0.027972
ENSG00000113161;AF:5:75337246:75337300-75342583:75338133:75338303-75342583:+	0.167759	0.0328671
ENSG00000113161;AF:5:75338133:75338303-75342583:75339532:75339721-75342583:+	-0.387737	0.027972
ENSG00000113282;A3:5:157789567-157791703:157789513-157791703:-	-0.234015	0.0384615
ENSG00000113312;A5:5:160009193-160010500:160009190-160010500:+	0.123206	0.041958
ENSG00000113328;AF:5:163437569:163437804-163441078:163439191:163439520-163441078:+	0.643463	0.0262238
ENSG00000113328;RI:5:163437571:163437664-163437765:163437804:+	0.336281	0.0262238
ENSG00000113384;A5:5:32143880-32173746:32143880-32173810:-	-0.117107	0.044955
ENSG00000113387;A3:5:32585625-32586369:32585625-32586429:+	-0.36382	0.0034965
ENSG00000113387;AF:5:32531633:32531916-32588512:32585559:32585625-32588512:+	0.343691	0.00699301
ENSG00000113387;AF:5:32531633:32531916-32588512:32586114:32586501-32588512:+	0.14144	0.044289
ENSG00000113387;AF:5:32585887:32585971-32591563:32588537:32588584-32591563:+	0.881127	0
ENSG00000113387;SE:5:32531916-32571091:32571174-32588512:+	-0.191666	0.0293706
ENSG00000113387;SE:5:32585625-32586369:32586501-32588512:+	-0.680938	0.00699301
ENSG00000113456;SE:5:34911812-34913470:34913578-34913927:-	0.58625	0.0424575
ENSG00000113569;AF:5:37364384-37370666:37370785:37364384-37370821:37371081:-	0.254359	0.0312188
ENSG00000113569;SE:5:37309267-37310552:37310743-37314198:-	0.218718	0.0312188
ENSG00000113575;AF:5:134206131-134224257:134224393:134206131-134225441:134225554:-	-0.545647	0.023976
ENSG00000113575;AF:5:134206131-134225441:134225554:134206131-134225760:134226142:-	0.232464	0.0254745
ENSG00000113712;A5:5:149496860-149505447:149496860-149505483:-	0.124575	0.047952
ENSG00000113712;SE:5:149525171-149529604:149529719-149550075:-	-0.177975	0.037962
ENSG00000113732;AL:5:172994822-173020238:173020557:172994822-173034399:173034884:+	0.193526	0.023976
ENSG00000113732;SE:5:172983964-172994775:172994822-173020238:+	0.188478	0.023976
ENSG00000114125;SE:3:141738516-141743509:141743556-141745159:+	0.332236	0.035964
ENSG00000114353;AF:3:50230776:50230998-50252100:50235952:50236453-50252100:+	-0.233098	0.035964
ENSG00000114353;SE:3:50236453-50252100:50252142-50252397:+	0.242034	0.035964
ENSG00000114354;AF:3:100709361:100709431-100713643:100709606:100709721-100713643:+	0.424386	0.0337163
ENSG00000114354;AF:3:100709361:100709431-100713643:100709970:100710295-100713643:+	0.704905	0.0337163
ENSG00000114391;SE:3:101681215-101682429:101682492-101682771:-	0.0709738	0.02997
ENSG00000114473;A5:3:197945686-197949541:197945686-197949839:-	-0.645858	0.0194805
ENSG00000114942;A3:2:206159684-206159913:206159684-206159959:+	0.157108	0.02997
ENSG00000115216;A3:2:27428731-27433249:27428731-27433254:+	0.156924	0.0314685
ENSG00000115286;A5:19:1383942-1387811:1383937-1387811:+	0.576583	0.00999001
ENSG00000115286;AF:19:1383631:1383942-1387811:1384051:1384156-1387811:+	0.476926	0.01332
ENSG00000115286;SE:19:1383942-1386518:1386639-1387811:+	-0.451675	0.00999001
ENSG00000115317;A3:2:74529912-74530445:74529912-74530461:+	-0.77755	0.024975
ENSG00000115541;A5:2:197500918-197501074:197500439-197501074:+	-0.146022	0.026973
ENSG00000115657;SE:2:219216832-219217670:219217807-219218125:-	0.481371	0.02997
ENSG00000115758;AF:2:10445264-10447474:10447780:10445264-10448121:10448504:-	-0.272989	0.026973
ENSG00000115942;AF:2:200959440-200963049:200963258:200959440-200963490:200963680:-	-0.319942	0.045954
ENSG00000116017;AF:19:925781:925920-929262:926037:926059-929262:+	0.354562	0.040959
ENSG00000116017;SE:19:965080-966572:966868-968405:+	0.331501	0.040959
ENSG00000116044;AF:2:177234271-177263403:177263800:177234271-177264532:177265131:-	-0.317664	0.033966
ENSG00000116141;SE:1:220528873-220576646:220576736-220579354:+	-0.404641	0.047952
ENSG00000116161;AF:1:174999163:174999689-175004614:174999945:175000195-175004614:+	0.496264	0.011655
ENSG00000116161;AF:1:174999733:175000195-175004614:175000213:175000599-175004614:+	0.3833	0.011655
ENSG00000116161;AF:1:174999945:175000195-175004614:175000213:175000599-175004614:+	-0.327253	0.0174825
ENSG00000116161;AF:1:174999955:175000195-175004614:175000213:175000599-175004614:+	0.344147	0.00699301
ENSG00000116199;AF:1:179025804:179025858-179043715:179025896:179026098-179043715:+	-0.134242	0.041958
ENSG00000116209;A5:1:54048682-54053000:54048682-54053356:-	0.324413	0.027972
ENSG00000116209;AF:1:54045786-54047267:54048013:54045786-54053356:54053441:-	0.213653	0.0398601
ENSG00000116209;AF:1:54047372-54053000:54053192:54047372-54053356:54053504:-	-0.0912492	0.0398601
ENSG00000116209;SE:1:54045786-54047267:54047372-54053356:-	0.150981	0.0398601
ENSG00000116209;SE:1:54047372-54048650:54048682-54053356:-	-0.186924	0.0398601
ENSG00000116212;MX:1:53946549-53947788:53947821-53951986:53946549-53947862:53947981-53951986:+	0.243758	0.0442058
ENSG00000116212;SE:1:53946549-53947788:53947821-53951986:+	0.146646	0.0442058
ENSG00000116489;SE:1:112619883-112646755:112646794-112647210:+	-0.122665	0.023976
ENSG00000116539;A3:1:155380131-155395459:155380116-155395459:-	0.310022	0.047952
ENSG00000116539;SE:1:155482449-155520225:155520356-155521100:-	-0.229019	0.047952
ENSG00000116604;SE:1:156469020-156475108:156475237-156477012:-	0.237343	0.02331
ENSG00000116604;SE:1:156475237-156476494:156476514-156477012:-	0.20344	0.02331
ENSG00000116604;SE:1:156479346-156479586:156479796-156480834:-	0.209603	0.02331
ENSG00000116752;SE:1:114575751-114576688:114576758-114581299:-	0.195716	0.00749251
ENSG00000116857;A5:1:201153959-201154148:201153959-201154362:-	0.607506	0.026973
ENSG00000116857;AF:1:201153959-201154148:201154433:201153959-201154445:201154501:-	0.304075	0.0494505
ENSG00000116857;AF:1:201153959-201154362:201154418:201153959-201154445:201154501:-	-0.394798	0.047952
ENSG00000116857;AF:1:201153959-201154362:201154418:201153959-201171490:201171574:-	-0.49388	0.047952
ENSG00000116871;AF:1:36176717:36176842-36177873:36177469:36177574-36177873:+	-0.659427	0.048951
ENSG00000117262;SE:1:145608175-145608348:145608675-145616234:+	-0.546553	0
ENSG00000117308;A5:1:23796265-23796509:23796265-23796697:-	-0.524506	0.031968
ENSG00000117308;AF:1:23799436-23800387:23800402:23799436-23800712:23800753:-	-0.492061	0.031968
ENSG00000117308;AF:1:23799436-23800387:23800402:23799436-23800712:23800761:-	-0.434887	0.031968
ENSG00000117308;AF:1:23799436-23800387:23800402:23799436-23800712:23800770:-	-0.657712	0.02997
ENSG00000117308;AF:1:23799436-23800387:23800402:23799436-23800712:23800781:-	-0.430184	0.03663
ENSG00000117308;AF:1:23799436-23800387:23800402:23799436-23800712:23800804:-	-0.314974	0.031968
ENSG00000117335;AF:1:207752068:207752097-207757014:207752115:207752309-207757014:+	-0.43887	0.044955
ENSG00000117335;AF:1:207752068:207752097-207757014:207752123:207752309-207757014:+	-0.363937	0.044955
ENSG00000117650;AL:1:211658657:211658712-211667106:211663525:211663652-211667106:-	0.497662	0.027972
ENSG00000117724;AF:1:214603195:214603321-214613714:214603484:214603648-214613714:+	0.152339	0.0264735
ENSG00000118200;A3:1:200844869-200847210:200844869-200847258:+	0.217104	0.048951
ENSG00000118363;AF:11:74949271:74949399-74965034:74949524:74949649-74965034:+	0.288851	0.0291375
ENSG00000118363;AL:11:74949399-74965034:74965169:74949399-74976857:74977056:+	0.349741	0.0291375
ENSG00000118363;SE:11:74949399-74963595:74963687-74965034:+	-0.255197	0.027972
ENSG00000118418;A5:6:79201726-79202276:79201726-79202317:-	0.0795278	0.045954
ENSG00000118418;SE:6:79201726-79202063:79202155-79202276:-	-0.0924254	0.045954
ENSG00000118640;AF:2:85561562:85561644-85579009:85577593:85577649-85579009:+	-0.439054	0.0494505
ENSG00000118680;AF:18:3261479:3261502-3272884:3262613:3262756-3272884:+	0.577983	0.0227273
ENSG00000118680;AF:18:3261909:3262237-3272884:3262613:3262756-3272884:+	0.202459	0.0227273
ENSG00000118894;SE:16:5091895-5093484:5093564-5095452:-	-0.409201	0.0499501
ENSG00000118894;SE:16:5095514-5097280:5097353-5097644:-	0.319598	0.0499501
ENSG00000119013;SE:2:201072059-201072279:201072361-201078881:+	-0.196464	0.025974
ENSG00000119139;AF:9:69151646:69151771-69212548:69205171:69205233-69212548:+	-0.550081	0.0492507
ENSG00000119139;AF:9:69174277:69174432-69212548:69205171:69205233-69212548:+	-0.334682	0.0492507
ENSG00000119139;AF:9:69174282:69174432-69212548:69205171:69205233-69212548:+	-0.614292	0.0434565
ENSG00000119139;AF:9:69174294:69174432-69212548:69205171:69205233-69212548:+	-0.585229	0.028971
ENSG00000119139;RI:9:69252815:69252900-69254209:69255187:+	-0.487595	0.0492507
ENSG00000119335;AF:9:128683655:128684007-128691170:128689226:128689655-128691170:+	0.135464	0.0329216
ENSG00000119335;AF:9:128683655:128684007-128691170:128689987:128690026-128691170:+	0.591502	0
ENSG00000119335;AF:9:128683655:128684007-128691170:128689989:128690026-128691170:+	-0.157735	0.0329216
ENSG00000119335;AF:9:128683655:128684007-128691170:128690250:128690727-128691170:+	0.316059	0.00749251
ENSG00000119335;AF:9:128685083:128685213-128691170:128689987:128690026-128691170:+	0.261858	0.0280969
ENSG00000119335;AF:9:128685083:128685213-128691170:128689989:128690026-128691170:+	-0.460237	0.0104063
ENSG00000119335;AF:9:128685083:128685213-128691170:128690250:128690727-128691170:+	0.507186	0.00749251
ENSG00000119335;AF:9:128689226:128689655-128691170:128689987:128690026-128691170:+	0.252421	0.0124875
ENSG00000119335;AF:9:128689226:128689655-128691170:128689989:128690026-128691170:+	-0.124058	0.0329216
ENSG00000119335;AF:9:128689989:128690026-128691170:128690250:128690727-128691170:+	0.51687	0.00749251
ENSG00000119335;AF:9:128689989:128690026-128691170:128690281:128690544-128691170:+	0.498329	0.00749251
ENSG00000119509;SE:9:100126549-100214925:100215040-100215401:+	0.512901	0.0442058
ENSG00000119509;SE:9:100126549-100215401:100215488-100226062:+	-0.287107	0.0442058
ENSG00000119801;SE:2:30147062-30148245:30148541-30156628:+	-0.331871	0.034965
ENSG00000120137;SE:5:168561516-168563889:168564065-168566013:-	0.303769	0.00749251
ENSG00000120137;SE:5:168568998-168578634:168578707-168579256:-	-0.348044	0.00749251
ENSG00000120149;A5:5:174725067-174729159:174725038-174729159:+	-0.189165	0.048951
ENSG00000120254;AF:6:150865944:150866049-150876090:150866333:150866387-150876090:+	-0.899291	0.0212288
ENSG00000120254;AF:6:150865944:150866049-150876090:150866506:150866635-150876090:+	-0.81815	0.0212288
ENSG00000120306;AL:5:140243463-140244642:140244810:140243463-140265707:140265830:+	-0.446349	0.00374625
ENSG00000120306;AL:5:140243463-140265707:140265830:140243463-140281497:140282052:+	0.487648	0.00374625
ENSG00000120437;AF:6:159760328:159762142-159762919:159762495:159762777-159762919:+	0.130299	0.026973
ENSG00000120539;SE:10:27173259-27180953:27181066-27181480:+	0.19778	0.047952
ENSG00000120694;AF:13:31158863-31161476:31161927:31158863-31161982:31162039:-	0.123845	0.0412088
ENSG00000120694;SE:13:31141259-31143792:31143923-31145563:-	0.170724	0.0412088
ENSG00000120742;AL:3:150544292:150544498-150546052:150545397:150545778-150546052:-	-0.121319	0.030969
ENSG00000120742;SE:3:150544498-150545703:150545778-150546052:-	0.174182	0.030969
ENSG00000120802;AF:12:98515512:98516146-98527886:98516252:98516517-98527886:+	0.209384	0.0464535
ENSG00000120802;AF:12:98515618:98516146-98527886:98516252:98516517-98527886:+	0.565257	0.033966
ENSG00000120802;AF:12:98515852:98516146-98527886:98516252:98516517-98527886:+	0.415849	0.033966
ENSG00000120802;AL:12:98531838-98532823:98532966:98531838-98537475:98537713:+	-0.415849	0.033966
ENSG00000120832;SE:12:106978771-106985115:106985215-106986969:-	0.779242	0.0434565
ENSG00000120832;SE:12:106978771-106985115:106985225-106986969:-	0.587552	0.0434565
ENSG00000120925;AF:8:42887871-42896484:42896588:42887871-42897240:42897290:-	0.446364	0.035964
ENSG00000120925;AF:8:42887871-42896484:42896706:42887871-42897240:42897290:-	0.556926	0.035964
ENSG00000120925;AF:8:42887871-42896484:42896721:42887871-42897240:42897290:-	0.522477	0.035964
ENSG00000120925;AF:8:42887871-42896484:42896723:42887871-42897240:42897290:-	0.520009	0.035964
ENSG00000122026;A5:13:27251656-27253765:27251585-27253765:+	-0.494313	0
ENSG00000122026;A5:13:27251699-27253765:27251656-27253765:+	0.104191	0.038295
ENSG00000122026;A5:13:27251850-27253765:27251585-27253765:+	-0.0618388	0.044955
ENSG00000122026;A5:13:27251850-27253765:27251656-27253765:+	0.101663	0.038295
ENSG00000122026;A5:13:27251850-27253765:27251699-27253765:+	-0.153726	0.0428143
ENSG00000122026;AF:13:27251362:27251585-27253765:27251597:27251699-27253765:+	-0.279856	0.038295
ENSG00000122026;AF:13:27251561:27251585-27253765:27251597:27251699-27253765:+	-0.315373	0.0374625
ENSG00000122026;SE:13:27253843-27254220:27254281-27255242:+	0.0854241	0.038295
ENSG00000122376;AF:10:87094161:87094788-87096934:87095196:87095248-87096934:+	-0.23395	0.041958
ENSG00000122566;AL:7:26173057:26174782-26192495:26189927:26192338-26192495:-	0.379782	0.041958
ENSG00000122687;AF:7:2239707-2241296:2241303:2239707-2242162:2242198:-	-0.5	0.0324675
ENSG00000122882;AF:10:73163950-73167866:73168071:73163950-73168878:73169055:-	0.469979	0.0341658
ENSG00000122882;MX:10:73148404-73152293:73152421-73156275:73148404-73154256:73154448-73156275:-	-0.476838	0.0341658
ENSG00000122882;SE:10:73139737-73141387:73141485-73146276:-	-0.219145	0.0341658
ENSG00000122882;SE:10:73148404-73152293:73152421-73154256:-	-0.233605	0.0341658
ENSG00000122882;SE:10:73160551-73163733:73163950-73167866:-	0.203851	0.0341658
ENSG00000123136;RI:19:14409303:14409447-14409536:14409645:-	-0.2908	0.045954
ENSG00000123144;A3:19:12731557-12734313:12731421-12734313:-	-0.145843	0.0274725
ENSG00000123144;SE:19:12731068-12731344:12731557-12734313:-	-0.286836	0.0274725
ENSG00000123159;SE:19:14483006-14491656:14491743-14496037:-	0.485099	0.0044955
ENSG00000123562;A3:X:103678651-103684681:103678600-103684681:-	0.271503	0.0268482
ENSG00000123562;AF:X:103685260-103686631:103686668:103685260-103687989:103688064:-	-0.202635	0.0268482
ENSG00000123562;AF:X:103685260-103686631:103686684:103685260-103687989:103688027:-	0.462502	0.0214785
ENSG00000123562;AF:X:103685260-103686631:103686684:103685260-103687989:103688041:-	0.27644	0.0268482
ENSG00000123562;AF:X:103685260-103686631:103686684:103685260-103687989:103688064:-	0.213386	0.0268482
ENSG00000123562;AF:X:103685260-103686631:103686684:103685260-103687989:103688122:-	0.39739	0.0268482
ENSG00000123562;AF:X:103685260-103686631:103686684:103685260-103687989:103688158:-	0.212682	0.0268482
ENSG00000123562;AF:X:103685260-103686631:103686705:103685260-103687989:103688027:-	0.230203	0.0306836
ENSG00000123562;AF:X:103685260-103686631:103686705:103685260-103687989:103688122:-	0.372917	0.0268482
ENSG00000123562;AF:X:103685260-103686631:103686709:103685260-103687989:103688027:-	0.508969	0.0214785
ENSG00000123562;AF:X:103685260-103686631:103686709:103685260-103687989:103688041:-	0.273033	0.0280873
ENSG00000123562;AF:X:103685260-103686631:103686709:103685260-103687989:103688122:-	0.518393	0.0214785
ENSG00000123562;AF:X:103685260-103686631:103686816:103685260-103687989:103688027:-	0.156065	0.0443889
ENSG00000123562;AF:X:103685260-103686631:103686818:103685260-103687989:103688027:-	0.268888	0.0268482
ENSG00000123562;AF:X:103685260-103686631:103686818:103685260-103687989:103688122:-	0.188183	0.0268482
ENSG00000123815;A5:19:40714635-40716587:40714635-40716862:-	-0.63034	0.045954
ENSG00000123843;AF:1:207088842:207088946-207089482:207089213:207089361-207089482:+	0.251095	0.0274725
ENSG00000123843;AF:1:207088894:207088946-207089482:207089213:207089361-207089482:+	0.181609	0.02997
ENSG00000124160;SE:20:46070536-46079387:46079453-46089817:-	0.401018	0.010989
ENSG00000124171;AL:20:50738079-50749659:50753741:50738079-50756685:50756795:+	0.575382	0.0034965
ENSG00000124177;AF:20:41551360-41614709:41614773:41551360-41618340:41618494:-	-0.451824	0.0344655
ENSG00000124177;MX:20:41533570-41551305:41551360-41618340:41533570-41564011:41564151-41618340:-	0.338152	0.03996
ENSG00000124177;SE:20:41533570-41551305:41551360-41618340:-	0.280193	0.0344655
ENSG00000124380;AL:2:69897456-69903181:69903407:69897456-69904254:69905218:+	-0.247128	0.034965
ENSG00000124422;AF:17:21028674-21042220:21042273:21028674-21043321:21043409:-	-0.679525	0.032967
ENSG00000124562;SE:6:34757551-34757912:34757954-34762595:+	0.22225	0.023976
ENSG00000124614;AF:6:34425221-34425796:34426026:34425221-34426032:34426050:-	0.475528	0.02997
ENSG00000124614;AF:6:34425221-34425796:34426026:34425221-34426032:34426067:-	0.547815	0.02997
ENSG00000124733;AF:6:43013389-43013786:43013968:43013389-43016420:43016868:-	0.438113	0.042957
ENSG00000124733;AF:6:43013389-43013786:43013968:43013389-43016795:43016866:-	0.5	0.041958
ENSG00000124733;AF:6:43013389-43013898:43013983:43013389-43016795:43016866:-	0.1488	0.042957
ENSG00000124762;AL:6:36678939-36680474:36680857:36678939-36684097:36684498:+	-0.521636	0.00999001
ENSG00000124782;AF:6:7107597:7107768-7176655:7107808:7108060-7176655:+	-0.485622	0.041958
ENSG00000124782;AF:6:7107597:7107768-7176655:7108031:7108060-7176655:+	-0.45226	0.041958
ENSG00000124782;SE:6:7231907-7240438:7240602-7246424:+	0.323265	0.041958
ENSG00000124795;MX:6:18258062-18258304:18258405-18264385:18258062-18263843:18263996-18264385:-	0.33333	0.032967
ENSG00000125445;A3:17:75261983-75262463:75261983-75262497:+	-0.179433	0.047952
ENSG00000125534;A3:20:63520894-63521284:63520894-63521512:+	-0.28099	0.00599401
ENSG00000125534;SE:20:63520894-63521284:63521363-63521512:+	-0.0492523	0.0404595
ENSG00000125611;AF:2:112584240:112584486-112585974:112584872:112584918-112585974:+	0.540871	0.00582751
ENSG00000125611;AF:2:112584441:112584649-112585974:112584872:112584918-112585974:+	0.300027	0.00582751
ENSG00000125611;AF:2:112584469:112584649-112585974:112584872:112584918-112585974:+	0.527542	0.00582751
ENSG00000125691;AF:17:38853105-38853302:38853428:38853105-38853698:38853722:-	-0.436087	0.020979
ENSG00000125691;AF:17:38853105-38853359:38853424:38853105-38853698:38853737:-	-0.396584	0.0262238
ENSG00000125691;AF:17:38853105-38853359:38853424:38853105-38853698:38853843:-	-0.425365	0.0384615
ENSG00000125743;A3:19:45688566-45691887:45688466-45691887:-	0.112881	0.027972
ENSG00000125743;AF:19:45688566-45691412:45691771:45688566-45691887:45691917:-	0.243744	0.0460373
ENSG00000125743;AF:19:45688566-45691412:45691771:45688566-45691887:45692333:-	0.353551	0.0428322
ENSG00000125743;MX:19:45688566-45689233:45689347-45691887:45688566-45690572:45690667-45691887:-	0.550468	0.0104895
ENSG00000125743;SE:19:45688566-45689233:45689347-45691887:-	-0.0426496	0.0460373
ENSG00000125743;SE:19:45688566-45690572:45690667-45691887:-	-0.159336	0.0244755
ENSG00000125835;A3:20:2461939-2462636:2461793-2462636:-	-0.1356	0.016983
ENSG00000125870;A5:20:16730164-16731668:16730064-16731668:+	0.0894084	0.036963
ENSG00000125968;RI:20:31605283:31605813-31606053:31606515:+	-0.0734216	0.0324675
ENSG00000126254;A3:19:35631405-35633077:35631405-35633101:+	-0.707417	0.026973
ENSG00000126561;SE:17:42304652-42305610:42305702-42306241:+	0.236464	0.02997
ENSG00000126698;SE:1:28229023-28230131:28230252-28232921:-	-0.248926	0.0034965
ENSG00000126749;SE:12:6975378-6983002:6983206-6987782:+	-0.595191	0.003996
ENSG00000126787;SE:14:55148473-55148594:55148684-55150799:-	-0.275344	0.035964
ENSG00000127184;A5:5:86619496-86620668:86619442-86620668:+	0.175534	0.034965
ENSG00000127540;AF:19:1599560-1602037:1602129:1599560-1605360:1605490:-	-0.25778	0.0324675
ENSG00000127554;AL:16:1984476-1984747:1985009:1984476-1985866:1986112:+	0.283657	0.011988
ENSG00000127564;A3:16:2979936-2980219:2979912-2980219:-	-0.723165	0.0194805
ENSG00000127564;AF:16:2979936-2980219:2980282:2979936-2980286:2980476:-	-0.451933	0.0194805
ENSG00000127774;A5:17:3669012-3669098:3668899-3669098:+	-0.165267	0.016983
ENSG00000127993;A5:7:92529183-92529476:92528924-92529476:+	-0.226905	0.048951
ENSG00000128016;A5:19:39407109-39407743:39406928-39407743:+	-0.311096	0.0142358
ENSG00000128016;AF:19:39406813:39406928-39407743:39407439:39407481-39407743:+	0.136407	0.031968
ENSG00000128016;AF:19:39406857:39407109-39407743:39407439:39407481-39407743:+	-0.256873	0.0142358
ENSG00000128309;AL:22:37024810-37025002:37025081:37024810-37029216:37029801:+	-0.719953	0.0044955
ENSG00000128309;AL:22:37024810-37025002:37025081:37024810-37029216:37029822:+	-0.214297	0.0382118
ENSG00000128311;AF:22:37018753-37019400:37019527:37018753-37020162:37020183:-	0.517195	0.002997
ENSG00000128567;SE:7:131509585-131510236:131510331-131510828:-	-0.121519	0.03996
ENSG00000128609;AF:7:123550586-123557404:123557455:123550586-123557775:123557904:-	-0.352701	0.035964
ENSG00000128891;A3:15:40562206-40562772:40562007-40562772:-	-0.858304	0.0254745
ENSG00000128951;A5:15:48331726-48332268:48331479-48332268:+	-0.306385	0.013986
ENSG00000128951;A5:15:48331795-48332268:48331479-48332268:+	-0.170968	0.0262238
ENSG00000128951;A5:15:48331795-48332268:48331726-48332268:+	0.246685	0.0262238
ENSG00000128951;AF:15:48331095:48331191-48332268:48331405:48331479-48332268:+	-0.20022	0.027972
ENSG00000128951;AF:15:48331095:48331191-48332268:48331456:48331726-48332268:+	0.266001	0.0262238
ENSG00000128989;A3:15:52568902-52569116:52568900-52569116:-	0.38283	0.0499501
ENSG00000128989;A5:15:52568902-52569112:52568902-52569116:-	0.420373	0.0499501
ENSG00000128989;SE:15:52557222-52568848:52568900-52569116:-	-0.32081	0.0499501
ENSG00000129226;A3:17:7579726-7579810:7579726-7579849:+	0.239524	0.035964
ENSG00000129235;AF:17:6640758:6641227-6641753:6641466:6641642-6641753:+	0.558068	0.021978
ENSG00000129235;AF:17:6640985:6641100-6641753:6641466:6641642-6641753:+	0.613716	0.021978
ENSG00000129235;AF:17:6641016:6641152-6641753:6641466:6641642-6641753:+	0.360272	0.021978
ENSG00000129235;AF:17:6641027:6641227-6641753:6641466:6641642-6641753:+	0.246047	0.0223776
ENSG00000129235;AF:17:6641034:6641227-6641753:6641466:6641642-6641753:+	0.569635	0.021978
ENSG00000129347;RI:19:10557552:10557682-10557769:10557895:-	-0.259511	0.047952
ENSG00000129347;RI:19:10564929:10565034-10565717:10565790:-	-0.383565	0.02997
ENSG00000129351;AF:19:10654261:10654487-10670516:10655496:10655585-10670516:+	0.512859	0.027972
ENSG00000129351;AF:19:10654304:10654487-10670516:10655496:10655585-10670516:+	0.398375	0.0314685
ENSG00000129351;AF:19:10654328:10654487-10670516:10655496:10655585-10670516:+	0.314995	0.027972
ENSG00000129351;AF:19:10654361:10654487-10670516:10654938:10655147-10670516:+	0.370902	0.0437063
ENSG00000129351;AF:19:10654361:10654487-10670516:10655024:10655123-10670516:+	0.432356	0.0437063
ENSG00000129351;AF:19:10654361:10654487-10670516:10655496:10655585-10670516:+	0.481239	0.027972
ENSG00000129351;AF:19:10654938:10655147-10670516:10655496:10655585-10670516:+	0.48454	0.0391608
ENSG00000129351;AF:19:10655024:10655123-10670516:10655496:10655585-10670516:+	0.489734	0.0437063
ENSG00000129351;SE:19:10683970-10687346:10687708-10688550:+	-0.142167	0.048174
ENSG00000129354;A3:19:10579864-10581266:10579858-10581266:-	-0.342258	0.038961
ENSG00000129493;AF:14:31403049-31420152:31420295:31403049-31420472:31420582:-	-0.370752	0.0224775
ENSG00000129518;A5:14:34536275-34539256:34536275-34539555:-	-0.157613	0.0354645
ENSG00000129696;SE:8:33503935-33507229:33507321-33509746:-	0.301009	0.0404595
ENSG00000129757;A5:11:2884134-2884670:2884134-2885202:-	-0.159994	0.021978
ENSG00000129911;AF:19:1854760-1862794:1862858:1854760-1863041:1863568:-	-0.248116	0.024975
ENSG00000130066;SE:X:23783883-23784294:23784403-23785328:+	0.0727913	0.026973
ENSG00000130303;AF:19:17404189-17404371:17404537:17404189-17405291:17405530:-	-0.136342	0.023976
ENSG00000130303;SE:19:17404189-17404371:17404437-17405291:-	0.170029	0.016983
ENSG00000130349;A5:6:107028797-107039749:107028271-107039749:+	-0.529329	0.042957
ENSG00000130558;AF:9:135075422:135075802-135090195:135087260:135087442-135090195:+	0.318108	0.0440393
ENSG00000130558;AF:9:135075422:135075802-135090195:135087674:135088139-135090195:+	0.30324	0.0440393
ENSG00000130558;AF:9:135075422:135075802-135090195:135087739:135088139-135090195:+	0.28476	0.0440393
ENSG00000130558;AF:9:135075520:135075802-135090195:135087260:135087442-135090195:+	0.30651	0.0440393
ENSG00000130558;AF:9:135075520:135075802-135090195:135087674:135088139-135090195:+	0.279452	0.0440393
ENSG00000130558;AF:9:135075520:135075802-135090195:135087739:135088139-135090195:+	0.234793	0.0440393
ENSG00000130560;SE:9:135939759-135942162:135942289-135945028:-	-0.188872	0.015984
ENSG00000130600;A3:11:1995998-1996079:1995941-1996079:-	0.206529	0.023976
ENSG00000130600;RI:11:1995176:1995788-1995876:1995998:-	-0.159974	0.0447552
ENSG00000130600;RI:11:1995176:1995794-1995876:1995998:-	-0.212664	0.023976
ENSG00000130600;RI:11:1995876:1995941-1996079:1996191:-	0.459129	0.023976
ENSG00000130600;SE:11:1995794-1995876:1995941-1996079:-	-0.336648	0.023976
ENSG00000130699;AF:20:62014707-62064305:62064366:62014707-62064451:62065810:-	0.298847	0.043956
ENSG00000130703;AF:20:62236918:62237003-62256057:62238485:62238597-62256057:+	-0.857978	0
ENSG00000130703;AF:20:62236918:62237003-62256057:62238542:62238597-62256057:+	-0.742149	0.028305
ENSG00000130703;AF:20:62236918:62237003-62256057:62238549:62238597-62256057:+	-0.490683	0.0424575
ENSG00000130703;AF:20:62236918:62237003-62256057:62238564:62238597-62256057:+	-0.748098	0.028305
ENSG00000130731;A5:16:635340-635518:635340-635612:-	0.302926	0.045954
ENSG00000130731;SE:16:635340-635518:635774-636094:-	0.232285	0.045954
ENSG00000130829;AF:X:153642534:153642611-153647919:153647196:153647425-153647919:+	-0.181864	0.0499501
ENSG00000131043;A5:20:36236782-36239821:36236503-36239821:+	-0.34386	0.015984
ENSG00000131116;SE:19:43608107-43608505:43608603-43614229:-	-0.289603	0.016983
ENSG00000131153;AF:16:85687574-85687713:85688025:85687574-85688809:85688999:-	-0.33446	0.0164835
ENSG00000131236;AF:1:40040583:40040783-40059334:40040882:40040965-40059334:+	0.465239	0.0224775
ENSG00000131236;AF:1:40040749:40040801-40059334:40040882:40040965-40059334:+	0.566521	0.0224775
ENSG00000131238;A3:1:40092504-40097115:40092500-40097115:-	0.364752	0.044955
ENSG00000131238;SE:1:40092507-40093933:40094019-40097115:-	-0.223455	0.044955
ENSG00000131370;AF:3:15330566-15331784:15332063:15330566-15332271:15332476:-	-0.750387	0.00749251
ENSG00000131370;AF:3:15330566-15331784:15332063:15330566-15332271:15332629:-	-0.52656	0.00749251
ENSG00000131459;AF:5:180338600-180352372:180352900:180338600-180353211:180353336:-	-0.189858	0.028971
ENSG00000131459;AF:5:180338600-180352372:180352900:180338600-180353211:180353387:-	-0.203759	0.027972
ENSG00000131746;SE:17:40478648-40479674:40479842-40480700:-	-0.391697	0.048951
ENSG00000131797;SE:16:31700738-31702535:31702681-31703156:+	0.479499	0.032967
ENSG00000131871;AF:15:101276675-101277281:101277314:101276675-101277342:101277500:-	-0.385495	0.02997
ENSG00000131876;AF:15:101293172-101294848:101294961:101293172-101295097:101295204:-	-0.288514	0.047952
ENSG00000131876;AF:15:101293172-101294848:101294961:101293172-101295097:101295255:-	-0.608466	0.017982
ENSG00000131876;AF:15:101293172-101294848:101294961:101293172-101295097:101295282:-	-0.471449	0.0404595
ENSG00000131981;SE:14:55129300-55137370:55137391-55138045:+	0.23087	0.0174825
ENSG00000132002;AF:19:14517046-14517479:14517569:14517046-14517591:14517833:-	-0.446708	0.00999001
ENSG00000132002;AF:19:14517046-14517479:14517569:14517046-14518139:14518420:-	-0.218943	0.00999001
ENSG00000132002;AF:19:14517046-14517591:14517833:14517046-14518139:14518420:-	-0.114258	0.0258075
ENSG00000132432;A5:7:54757594-54759038:54757594-54759162:-	-0.209518	0.02997
ENSG00000132475;AF:17:75779184-75779542:75779603:75779184-75779647:75779780:-	-0.823824	0
ENSG00000132475;AF:17:75779184-75779542:75779603:75779184-75779657:75779758:-	-0.732151	0
ENSG00000132475;AF:17:75779184-75779542:75779603:75779184-75779657:75779778:-	-0.672054	0.00162338
ENSG00000132475;AF:17:75779184-75779542:75779603:75779184-75779657:75779779:-	-0.801191	0
ENSG00000132507;A3:17:7307752-7309597:7307752-7309615:+	-0.181773	0.0405594
ENSG00000132507;AF:17:7306999:7307115-7309615:7307582:7307752-7309615:+	-0.146451	0.0475953
ENSG00000132507;AF:17:7306999:7307115-7309615:7307631:7307752-7309615:+	0.287244	0.0398352
ENSG00000132507;AF:17:7306999:7307115-7309615:7308371:7308575-7309615:+	0.218219	0.0475953
ENSG00000132507;AF:17:7307326:7307409-7309615:7307993:7308133-7309615:+	-0.461167	0.0398352
ENSG00000132507;AF:17:7307631:7307752-7309615:7307993:7308133-7309615:+	-0.48869	0.0398352
ENSG00000132507;AF:17:7307993:7308133-7309615:7308371:7308575-7309615:+	0.407446	0.0398352
ENSG00000132510;AF:17:7839904:7840024-7844901:7844207:7844353-7844901:+	-0.254449	0.025974
ENSG00000132510;AF:17:7839962:7840024-7844901:7844207:7844353-7844901:+	-0.399964	0.025974
ENSG00000132522;AL:17:7311324:7311590-7313029:7312662:7312839-7313029:-	-0.81811	0.025974
ENSG00000132950;RI:13:19851355:19851448-19851689:19852190:-	-0.575103	0.012987
ENSG00000133030;AL:17:17078076-17096768:17097337:17078076-17126702:17126853:+	-0.385877	0.01998
ENSG00000133657;SE:3:194419967-194424402:194424432-194425342:-	-0.240863	0.0404595
ENSG00000134001;AF:14:67360353:67360456-67364767:67360556:67360734-67364767:+	0.154341	0.044955
ENSG00000134086;AF:3:10141008:10142187-10146514:10142546:10143021-10146514:+	0.167957	0.047952
ENSG00000134107;RI:3:4979962:4980031-4980301:4980408:+	-0.349222	0.002997
ENSG00000134202;SE:1:109739493-109739833:109739908-109740240:-	0.100421	0.017982
ENSG00000134294;AF:12:46371379-46372321:46372446:46371379-46372509:46372773:-	0.47888	0.0424575
ENSG00000134375;SE:1:201957574-201962804:201962924-201963616:+	-0.101858	0.0294705
ENSG00000134453;A3:10:6105097-6106141:6105097-6106144:+	0.30837	0.0224775
ENSG00000134508;AF:18:23135763:23136607-23188838:23155825:23155952-23188838:+	-0.339146	0.0417582
ENSG00000134508;AF:18:23136424:23136607-23188838:23155825:23155952-23188838:+	-0.614651	0.0417582
ENSG00000134508;AF:18:23136493:23136607-23188838:23155825:23155952-23188838:+	-0.71856	0.0238095
ENSG00000134508;AL:18:23188909-23190305:23190530:23188909-23194448:23194540:+	-0.603173	0.021978
ENSG00000134508;AL:18:23188909-23194448:23194540:23188909-23257895:23258139:+	0.5	0.0238095
ENSG00000134684;RI:1:32781048:32781127-32781129:32781145:-	0.19615	0.010989
ENSG00000134809;A5:11:57530234-57530658:57530234-57530727:-	0.182608	0.016983
ENSG00000135018;SE:9:83665145-83666350:83666433-83669185:-	0.225726	0.0474525
ENSG00000135069;SE:9:78317804-78328051:78328188-78328981:+	0.0637056	0.035964
ENSG00000135111;SE:12:114679651-114679913:114679972-114680879:-	0.189895	0.00999001
ENSG00000135114;AL:12:121020292:121021058-121031442:121023739:121024137-121031442:-	0.447241	0.015984
ENSG00000135114;SE:12:121031617-121033461:121033743-121038774:-	0.14582	0.030969
ENSG00000135249;A3:7:105536612-105542408:105536612-105542492:+	0.611693	0.045954
ENSG00000135390;A5:12:53672645-53676053:53672645-53676242:-	0.216968	0.032967
ENSG00000135390;AF:12:53672645-53676053:53676192:53672645-53676242:53676398:-	0.331047	0.0164835
ENSG00000135404;A3:12:55726964-55727082:55726963-55727082:-	0.67909	0.0492507
ENSG00000135404;AF:12:55727339-55727612:55727815:55727339-55727864:55727900:-	-0.16641	0.0492507
ENSG00000135404;AF:12:55727339-55727612:55727815:55727339-55728276:55728482:-	-0.206976	0.0492507
ENSG00000135404;AF:12:55727339-55727864:55727900:55727339-55728276:55728482:-	0.172336	0.0492507
ENSG00000135404;AF:12:55728352-55728516:55728650:55728352-55729282:55729707:-	-0.289307	0.0492507
ENSG00000135480;AL:12:52232791-52233041:52233148:52232791-52233276:52233440:+	-0.387981	0.035964
ENSG00000135486;AF:12:54280193:54280822-54281386:54281006:54281094-54281386:+	0.409313	0.024975
ENSG00000135486;AF:12:54280193:54280822-54281386:54281186:54281295-54281386:+	0.394248	0.024975
ENSG00000135617;SE:2:73228574-73228795:73228962-73229461:-	-0.115237	0.0494505
ENSG00000135678;A5:12:68932840-68933130:68932840-68933142:-	-0.505169	0.014985
ENSG00000135678;A5:12:68932840-68933130:68932840-68933160:-	-0.669301	0.014985
ENSG00000135678;A5:12:68932840-68933160:68932840-68933170:-	0.5	0.0468282
ENSG00000135678;AF:12:68932840-68933130:68933171:68932840-68963169:68963269:-	-0.610105	0.0274725
ENSG00000135821;A5:1:182388750-182390497:182388750-182391175:-	-0.370798	0.013986
ENSG00000135821;AF:1:182388750-182391175:182391404:182388750-182391679:182391759:-	0.373378	0.00999001
ENSG00000135821;AF:1:182388750-182391175:182391404:182388750-182391679:182391774:-	0.943911	0.00499501
ENSG00000135821;AF:1:182388750-182391175:182391404:182388750-182391679:182391790:-	0.371839	0.0137363
ENSG00000135821;AF:1:182388750-182391175:182391404:182388750-182391679:182392206:-	0.737884	0.00499501
ENSG00000135829;SE:1:182854178-182855577:182855713-182856532:+	-0.274794	0.017982
ENSG00000135940;AF:2:97646097:97646189-97646517:97646289:97646391-97646517:+	-0.457528	0.043956
ENSG00000136111;SE:13:75312898-75324237:75324401-75326197:-	-0.189867	0.0334665
ENSG00000136205;AF:7:47529147-47539499:47539601:47529147-47582051:47582144:-	-0.390903	0.02997
ENSG00000136247;RI:7:6577434:6577498-6577590:6577720:+	0.412679	0.034965
ENSG00000136261;AF:7:16646134:16646304-16665437:16661214:16661252-16665437:+	0.918623	0.018981
ENSG00000136261;AF:7:16646134:16646304-16665437:16662133:16662254-16665437:+	0.999999	0.00949051
ENSG00000136450;A5:17:58006527-58006907:58006527-58006944:-	-0.0871435	0.030969
ENSG00000136450;AL:17:58003493:58003718-58004923:58003807:58004001-58004923:-	0.390204	0.028971
ENSG00000136527;AF:3:185925626-185926601:185929073:185925626-185937825:185938103:-	-0.568731	0.023976
ENSG00000136603;AF:3:170357685:170357763-170359699:170358509:170358645-170359699:+	0.507026	0.0404595
ENSG00000136630;AF:1:220879400:220880449-220881194:220881069:220881099-220881194:+	-0.258069	0.045954
ENSG00000136816;A3:9:129809032-129809342:129809032-129810227:+	0.118317	0.046953
ENSG00000136819;AF:9:129833709-129835139:129835281:129833709-129835788:129835863:-	0.492235	0.0104895
ENSG00000136830;AF:9:127531778-127568820:127569088:127531778-127578922:127578989:-	0.352518	0.00899101
ENSG00000136908;RI:9:127936553:127936655-127937434:127937523:-	-0.410106	0.015984
ENSG00000136930;A5:9:124414935-124415113:124414935-124415131:-	-0.376232	0.0291375
ENSG00000136930;AF:9:124414935-124415113:124415291:124414935-124415364:124415444:-	-0.612031	0.0174825
ENSG00000136930;AF:9:124414935-124415131:124415307:124414935-124415364:124415444:-	-0.517086	0.0291375
ENSG00000136942;AL:9:124857883:124858067-124860183:124858469:124858537-124860183:-	-0.361697	0.014985
ENSG00000136997;A3:8:127736623-127738251:127736623-127738292:+	-0.189975	0.02997
ENSG00000137154;A5:9:19379618-19380088:19379618-19380190:-	-0.164412	0.00549451
ENSG00000137288;SE:6:33700513-33701346:33701420-33711549:-	0.132245	0.0264735
ENSG00000137310;A3:6:31158722-31158897:31158722-31159143:+	-0.128692	0.0499501
ENSG00000137804;A3:15:41349241-41350991:41349241-41351033:+	-0.364445	0.0494505
ENSG00000137807;SE:15:69440487-69440768:69441079-69444790:+	-0.385878	0.02997
ENSG00000137818;A3:15:69453020-69453647:69453020-69455170:+	-0.223999	0.0104895
ENSG00000137818;A5:15:69453721-69455170:69453020-69455170:+	-0.401322	0.00599401
ENSG00000137857;AL:15:45154000-45155447:45155535:45154000-45155802:45155851:+	-0.463237	0.037962
ENSG00000138032;AL:2:44218537-44229993:44231471:44218537-44232316:44232721:+	-0.835888	0.023976
ENSG00000138085;A5:2:27212607-27213177:27212467-27213177:+	0.11312	0.0164835
ENSG00000138166;SE:10:110502869-110503433:110503490-110506935:+	-0.0914409	0.033966
ENSG00000138172;A3:10:103451285-103452156:103451182-103452156:-	-0.41587	0.0354645
ENSG00000138182;A3:10:89725158-89726293:89725158-89726413:+	-0.19588	0.0384615
ENSG00000138182;A5:10:89701717-89705294:89701680-89705294:+	-0.362718	0.00699301
ENSG00000138326;A5:10:78034316-78035352:78033986-78035352:+	0.268801	0.020979
ENSG00000138326;AF:10:78033760:78033904-78035352:78033917:78033986-78035352:+	0.771692	0
ENSG00000138326;AF:10:78033836:78033904-78035352:78033917:78033986-78035352:+	0.18667	0.0367133
ENSG00000138326;AF:10:78033863:78033904-78035352:78033917:78033986-78035352:+	0.678961	0
ENSG00000138326;AF:10:78033874:78033904-78035352:78033917:78033986-78035352:+	0.198803	0.0367133
ENSG00000138326;AF:10:78033874:78033904-78035352:78034210:78034421-78035352:+	-0.293632	0.0367133
ENSG00000138326;AF:10:78033877:78033904-78035352:78034210:78034421-78035352:+	-0.286596	0.0440559
ENSG00000138326;AF:10:78033891:78033904-78035352:78033917:78033986-78035352:+	0.142335	0.0440559
ENSG00000138326;AF:10:78033917:78033986-78035352:78034210:78034421-78035352:+	-0.47221	0.00699301
ENSG00000138326;SE:10:78037304-78037439:78037441-78040204:+	0.145804	0.0367133
ENSG00000138434;AF:2:181891888:181892277-181892615:181892353:181892378-181892615:+	0.552193	0.014985
ENSG00000138434;AF:2:181891985:181892277-181892615:181892353:181892378-181892615:+	0.249022	0.0424575
ENSG00000138434;SE:2:181919446-181920597:181920662-181921948:+	0.274488	0.0337163
ENSG00000138668;AF:4:82371584-82373119:82373150:82371584-82373446:82373956:-	-0.339366	0.026973
ENSG00000138668;AF:4:82371584-82373119:82373150:82371584-82373446:82373986:-	-0.320076	0.026973
ENSG00000138668;AL:4:82354847:82355401-82356796:82356554:82356683-82356796:-	0.264579	0.0467532
ENSG00000138668;SE:4:82355401-82356537:82356683-82356796:-	-0.189358	0.026973
ENSG00000138668;SE:4:82359639-82371528:82371584-82373446:-	0.201784	0.026973
ENSG00000138829;SE:5:128527967-128530595:128530693-128536402:-	0.121835	0.0384615
ENSG00000139146;AF:12:31298224-31323944:31324162:31298224-31327023:31327058:-	0.549119	0.0332168
ENSG00000139146;AF:12:31298224-31326024:31326372:31298224-31327023:31327058:-	0.184401	0.0332168
ENSG00000139163;SE:12:22673660-22682281:22682339-22684483:+	-0.274887	0.015984
ENSG00000139190;AL:12:6462237:6464941-6465842:6465203:6465333-6465842:-	-0.427845	0.011988
ENSG00000139190;AL:12:6464671:6464941-6465842:6465203:6465333-6465842:-	-0.614929	0.011988
ENSG00000140105;AF:14:100369258-100375283:100375355:100369258-100376260:100376299:-	0.321995	0.0367965
ENSG00000140105;AF:14:100369258-100375283:100375355:100369258-100376260:100376330:-	-0.468815	0.0367965
ENSG00000140105;AF:14:100369258-100375283:100375473:100369258-100376260:100376299:-	0.238496	0.0367965
ENSG00000140105;AF:14:100369258-100375283:100375473:100369258-100376260:100376308:-	-0.377832	0.025974
ENSG00000140105;AF:14:100369258-100375283:100375473:100369258-100376260:100376330:-	-0.218111	0.0367965
ENSG00000140105;AF:14:100369258-100375283:100375475:100369258-100376260:100376299:-	0.341537	0.0333952
ENSG00000140105;AF:14:100369258-100375283:100375644:100369258-100376260:100376299:-	0.255007	0.0333952
ENSG00000140105;AF:14:100369258-100375283:100375644:100369258-100376260:100376308:-	-0.412619	0.025974
ENSG00000140105;AF:14:100369258-100375283:100375644:100369258-100376260:100376330:-	-0.277688	0.0333952
ENSG00000140105;AL:14:100354531:100354566-100361708:100360524:100360662-100361708:-	0.584474	0.025974
ENSG00000140105;SE:14:100354566-100360554:100360662-100361708:-	-0.227831	0.0333952
ENSG00000140105;SE:14:100361921-100369087:100369258-100376260:-	0.155233	0.0367965
ENSG00000140299;AF:15:59682514-59688732:59688926:59682514-59689135:59689320:-	-0.31119	0.0406593
ENSG00000140299;AF:15:59682514-59688732:59688926:59682514-59689135:59689339:-	-0.223539	0.0357143
ENSG00000140299;AF:15:59682514-59688732:59688926:59682514-59689135:59689443:-	-0.685765	0.0164835
ENSG00000140299;AF:15:59682514-59688732:59688926:59682514-59689135:59689534:-	-0.37562	0.0347985
ENSG00000140299;SE:15:59664120-59665350:59665442-59668103:-	-0.755674	0.0164835
ENSG00000140395;A3:15:78295793-78299562:78295725-78299562:-	-0.224391	0.035964
ENSG00000140612;MX:15:84670069-84670725:84670782-84687625:84670069-84680713:84680832-84687625:-	0.404103	0.0384615
ENSG00000140740;SE:16:21976243-21980547:21980700-21983088:+	-0.208083	0.031968
ENSG00000140988;A5:16:1962656-1962736:1962656-1963149:-	-0.425246	0.027972
ENSG00000140988;AF:16:1963256-1964276:1964365:1963256-1964449:1964812:-	-0.504025	0.027972
ENSG00000140988;RI:16:1962497:1962656-1963149:1963256:-	-0.460592	0.027972
ENSG00000140988;SE:16:1962909-1963149:1963256-1964276:-	0.118448	0.031968
ENSG00000140988;SE:16:1963256-1963653:1964365-1964449:-	-0.394879	0.027972
ENSG00000140990;A5:16:1961636-1961797:1961611-1961797:+	-0.164012	0.035964
ENSG00000141456;AL:17:4682725:4682952-4690888:4683034:4683079-4690888:-	-0.942847	0.011988
ENSG00000141552;AF:17:81891647:81891705-81893552:81891721:81891841-81893552:+	-0.390664	0.0322178
ENSG00000141552;AF:17:81891647:81891705-81893552:81891732:81891833-81893552:+	-0.370507	0.0322178
ENSG00000141552;AF:17:81891647:81891705-81893552:81891746:81891863-81893552:+	-0.319607	0.0322178
ENSG00000141552;AF:17:81891647:81891705-81893552:81891938:81892106-81893552:+	-0.441993	0.0322178
ENSG00000141552;AF:17:81891720:81891841-81894467:81892063:81892106-81894467:+	0.277876	0.0322178
ENSG00000141552;SE:17:81892106-81893552:81893614-81894467:+	0.287543	0.0322178
ENSG00000141568;SE:17:82587272-82595782:82596191-82601303:+	-0.28279	0.047952
ENSG00000141569;AF:17:75892850-75896002:75896050:75892850-75896524:75896558:-	0.532992	0.047952
ENSG00000141570;AF:17:79796540-79796930:79797116:79796540-79798242:79798331:-	-0.191285	0.047286
ENSG00000141570;AF:17:79796540-79796930:79797116:79796540-79801401:79801533:-	0.385038	0.01998
ENSG00000141570;AF:17:79796540-79798242:79798331:79796540-79801401:79801533:-	0.506061	0.00999001
ENSG00000141867;AF:19:15273133-15331836:15331906:15273133-15332290:15332540:-	-0.42286	0.0274725
ENSG00000141968;AF:19:6784118:6784241-6820702:6816436:6816471-6820702:+	-0.764423	0.035964
ENSG00000142166;AF:21:33324477:33324638-33335524:33324904:33325131-33335524:+	-0.370188	0.00999001
ENSG00000142166;AF:21:33324477:33324638-33335524:33324973:33325131-33335524:+	-0.283788	0.00999001
ENSG00000142178;AF:21:43426192-43426800:43426853:43426192-43427010:43427092:-	0.260582	0.036963
ENSG00000142227;SE:19:48325610-48325991:48326053-48326830:+	-0.270563	0.0499501
ENSG00000142444;AF:19:10929621:10930324-10933361:10932068:10932260-10933361:+	-0.430526	0.0304695
ENSG00000142657;AF:1:10412834:10413251-10416987:10415292:10415392-10416987:+	-0.537934	0.014985
ENSG00000142864;A3:1:67424322-67424888:67424277-67424888:-	-0.108225	0.023976
ENSG00000142864;A3:1:67424977-67425083:67424959-67425083:-	0.0907752	0.023976
ENSG00000142864;AF:1:67426285-67429436:67429657:67426285-67429988:67430372:-	-0.0960657	0.0304695
ENSG00000142864;AF:1:67426285-67429436:67429657:67426285-67429988:67430386:-	-0.223465	0.023976
ENSG00000142864;AF:1:67426285-67429436:67429657:67426285-67429988:67430399:-	-0.160804	0.023976
ENSG00000142864;AF:1:67426285-67429436:67429657:67426285-67429988:67430415:-	-0.515428	0.017982
ENSG00000142867;A5:1:85270906-85274944:85270906-85276296:-	-0.397126	0.024975
ENSG00000143061;SE:1:116604025-116606492:116606551-116607942:-	-0.234646	0.0214785
ENSG00000143106;AF:1:109421926-109425326:109426132:109421926-109426302:109426427:-	-0.0924869	0.0352148
ENSG00000143106;AL:1:109411953:109413135-109415237:109414809:109414904-109415237:-	0.159519	0.0352148
ENSG00000143147;AF:1:168133921-168134906:168135037:168133921-168136257:168136386:-	-0.447768	0.023976
ENSG00000143198;AF:1:165630861:165631293-165649841:165632240:165632274-165649841:+	0.167549	0.0491175
ENSG00000143198;AF:1:165631213:165631293-165649841:165632240:165632274-165649841:+	-0.221254	0.0491175
ENSG00000143198;AL:1:165654351-165655368:165655617:165654351-165661429:165661796:+	0.226623	0.0491175
ENSG00000143198;AL:1:165654351-165655368:165655620:165654351-165661429:165661796:+	0.0996048	0.0491175
ENSG00000143198;AL:1:165654351-165655368:165656133:165654351-165661429:165661796:+	0.221254	0.0491175
ENSG00000143198;SE:1:165631293-165632231:165632274-165649841:+	-0.230386	0.0491175
ENSG00000143252;SE:1:161314425-161323614:161323670-161340594:+	-0.238944	0.026973
ENSG00000143252;SE:1:161323670-161328396:161328497-161340594:+	0.332201	0.00599401
ENSG00000143252;SE:1:161340655-161356677:161356840-161362329:+	-0.134752	0.02997
ENSG00000143294;A5:1:156768239-156782282:156767583-156782282:+	0.260302	0.026973
ENSG00000143375;SE:1:151511515-151515495:151515616-151518506:+	-0.541312	0.0214785
ENSG00000143384;AF:1:150577491-150578244:150578777:150577491-150578843:150579530:-	0.134675	0.0494505
ENSG00000143384;SE:1:150577491-150578244:150578491-150578843:-	0.0914085	0.0494505
ENSG00000143418;AF:1:150969091-150971849:150971935:150969091-150974318:150974477:-	-0.443472	0.0422078
ENSG00000143418;AF:1:150969091-150971849:150971935:150969091-150974619:150975004:-	-0.231231	0.0422078
ENSG00000143420;AF:1:150627592-150629061:150629116:150627592-150629414:150629576:-	-0.959604	0
ENSG00000143420;AF:1:150627592-150629061:150629128:150627592-150629414:150629576:-	-0.460181	0.0412088
ENSG00000143420;AF:1:150627592-150629061:150629140:150627592-150629414:150629577:-	0.281873	0.0494505
ENSG00000143476;SE:1:212035942-212042993:212043118-212044660:+	0.243626	0.03996
ENSG00000143543;A5:1:153976922-153977170:153976922-153977339:-	0.28658	0.0202298
ENSG00000143543;RI:1:153976693:153976775-153976976:153977013:-	-0.116781	0.0202298
ENSG00000143549;A3:1:154176248-154182988:154176179-154182988:-	0.189551	0.0357143
ENSG00000143549;AF:1:154176248-154178114:154178183:154176248-154182988:154183174:-	-0.455978	0.025974
ENSG00000143549;AF:1:154176248-154182988:154183174:154176248-154183609:154183816:-	0.481708	0.0272727
ENSG00000143549;AL:1:154156366:154157721-154170400:154158609:154159048-154170400:-	0.447203	0.025974
ENSG00000143549;AL:1:154157526:154157721-154170400:154158609:154159048-154170400:-	-0.29893	0.025974
ENSG00000143549;SE:1:154173201-154176115:154176179-154182988:-	-0.313316	0.0272727
ENSG00000143553;SE:1:153658886-153659138:153659184-153659448:+	0.282461	0.010989
ENSG00000143622;AF:1:155910506-155910656:155910881:155910506-155911243:155911402:-	-0.542599	0.023976
ENSG00000143622;AF:1:155910804-155910878:155910915:155910804-155911243:155911344:-	0.395792	0.023976
ENSG00000143622;AF:1:155910804-155910878:155910915:155910804-155911243:155911404:-	0.259394	0.026973
ENSG00000143742;SE:1:225783368-225786862:225786985-225789240:+	-0.206034	0.0162338
ENSG00000143742;SE:1:225783368-225789034:225789141-225789240:+	-0.224857	0.0162338
ENSG00000143753;AF:1:224183266:224183418-224189577:224183675:224183831-224189577:+	-0.615809	0.01998
ENSG00000143819;AF:1:225810092:225810169-225828725:225810412:225810615-225828725:+	0.178159	0.0499501
ENSG00000143819;AF:1:225810092:225810169-225828725:225825354:225825544-225828725:+	0.194275	0.0499501
ENSG00000143819;AF:1:225810134:225810615-225828725:225825354:225825544-225828725:+	0.384396	0.047952
ENSG00000143947;A5:2:55232708-55232808:55232518-55232808:+	0.106773	0.016983
ENSG00000143947;AF:2:55231903:55232108-55232808:55232402:55232708-55232808:+	-0.674269	0.002997
ENSG00000143947;AF:2:55231903:55232108-55232808:55232432:55232518-55232808:+	-0.102188	0.016983
ENSG00000143947;AF:2:55231903:55232108-55232808:55232681:55232708-55232808:+	-0.187768	0.0351077
ENSG00000143947;AF:2:55231903:55232108-55232808:55232688:55232708-55232808:+	-0.263971	0.016983
ENSG00000143947;AF:2:55231903:55232108-55232808:55232689:55232708-55232808:+	-0.638984	0
ENSG00000143947;AF:2:55232432:55232518-55232808:55232689:55232708-55232808:+	-0.339465	0.00599401
ENSG00000144224;AF:2:135741868:135742011-135748267:135742523:135742753-135748267:+	0.667487	0.027972
ENSG00000144381;AF:2:197498850-197499782:197499817:197498850-197499999:197500221:-	-0.439249	0.012987
ENSG00000144381;AF:2:197498850-197499782:197499817:197498850-197500160:197500274:-	-0.577088	0.012987
ENSG00000144381;AF:2:197498850-197499782:197499822:197498850-197499999:197500221:-	-0.386225	0.012987
ENSG00000144381;AF:2:197498850-197499782:197499822:197498850-197500160:197500274:-	-0.562352	0.012987
ENSG00000144381;AF:2:197498850-197499782:197499879:197498850-197499999:197500221:-	-0.20014	0.0324675
ENSG00000144381;AF:2:197498850-197499782:197499879:197498850-197500160:197500274:-	-0.347534	0.012987
ENSG00000144381;AF:2:197498850-197499999:197500221:197498850-197516610:197516737:-	0.710007	0.0166976
ENSG00000144381;AF:2:197498850-197500160:197500274:197498850-197516610:197516737:-	0.872237	0.012987
ENSG00000144591;A3:2:219498938-219499956:219498938-219499961:+	0.295039	0.0422078
ENSG00000144591;RI:2:219506254:219506422-219506698:219506987:+	-0.608597	0.0422078
ENSG00000144659;AF:3:39383324:39383793-39389495:39384432:39384705-39389495:+	0.904547	0.00999001
ENSG00000144713;A3:3:12840341-12841494:12840242-12841494:-	-0.371709	0.0034965
ENSG00000144713;A3:3:12840353-12841494:12840242-12841494:-	-0.0866358	0.025641
ENSG00000144713;A3:3:12840353-12841494:12840341-12841494:-	0.244481	0.00524476
ENSG00000145425;AF:4:151099631:151099866-151100485:151099873:151099966-151100485:+	0.520528	0.034965
ENSG00000145592;A5:5:40834606-40835019:40834606-40835183:-	-0.137288	0.015984
ENSG00000145623;A5:5:38846387-38869032:38846126-38869032:+	0.226668	0.00999001
ENSG00000145623;AL:5:38944319-38944946:38945113:38944319-38945218:38945596:+	-0.476168	0.0154845
ENSG00000145632;RI:5:58458084:58458171-58458399:58458528:-	-0.133903	0.0464535
ENSG00000145912;AL:5:178149460:178149838-178150888:178150639:178150709-178150888:-	-0.176669	0.033966
ENSG00000145912;AL:5:178149482:178149838-178153491:178150826:178150993-178153491:-	-0.204072	0.044955
ENSG00000146278;AF:6:89080751:89080973-89083753:89081836:89082735-89083753:+	0.472632	0.023976
ENSG00000146410;SE:6:136244869-136249037:136249153-136250264:-	0.507263	0.0494505
ENSG00000146457;AF:6:159726998:159727333-159736258:159727566:159727703-159736258:+	0.80198	0.035964
ENSG00000146457;AF:6:159726998:159727333-159736258:159727588:159727703-159736258:+	0.411377	0.035964
ENSG00000146476;SE:6:151452586-151454548:151454653-151458328:+	0.249728	0.043956
ENSG00000146731;AF:7:56059865:56060416-56060807:56060611:56060678-56060807:+	-0.338564	0.031968
ENSG00000147050;SE:X:45059466-45060022:45060156-45061324:+	0.459779	0.035964
ENSG00000147050;SE:X:45059466-45060609:45060764-45061324:+	0.482887	0.035964
ENSG00000147140;AF:X:71283583:71283721-71284397:71284194:71284231-71284397:+	0.167907	0.035964
ENSG00000147140;AF:X:71283590:71283721-71284397:71284194:71284231-71284397:+	0.691139	0.014985
ENSG00000147140;AF:X:71283653:71283721-71284397:71284194:71284231-71284397:+	0.959659	0
ENSG00000147155;A3:X:48521907-48522145:48521907-48522193:+	-0.264894	0.016983
ENSG00000147155;A3:X:48521907-48523699:48521907-48523754:+	0.244998	0.016983
ENSG00000147155;A3:X:48521907-48523699:48521907-48523923:+	0.100742	0.0224775
ENSG00000147155;SE:X:48521907-48522145:48522252-48523699:+	-0.292279	0.016983
ENSG00000147383;SE:X:152831117-152831634:152831700-152846282:+	-0.289063	0.00949051
ENSG00000147533;A3:8:41506012-41507054:41506012-41507059:+	0.134974	0.0304695
ENSG00000147533;A5:8:41490617-41490833:41490566-41490833:+	0.12421	0.0304695
ENSG00000147604;AF:8:73292797-73292882:73292922:73292797-73293599:73293898:-	-0.276793	0.0164835
ENSG00000147604;AF:8:73292797-73292882:73292922:73292797-73295765:73295789:-	-0.186481	0.0164835
ENSG00000147679;AL:8:116770366-116771456:116771783:116770366-116779483:116779586:+	-0.498012	0.0344655
ENSG00000147679;AL:8:116770366-116771456:116774690:116770366-116779483:116779586:+	-0.331667	0.035964
ENSG00000147679;AL:8:116770366-116779483:116779586:116770366-116848888:116849079:+	0.542677	0.026973
ENSG00000147799;SE:8:144534202-144537721:144537813-144545249:-	0.424157	0.015984
ENSG00000147889;AF:9:21971208-21971329:21971400:21971208-21974678:21975098:-	-0.231643	0.0357975
ENSG00000147889;AF:9:21971208-21971329:21971400:21971208-21994139:21994411:-	-0.36181	0.0357975
ENSG00000147889;AF:9:21971208-21971329:21971400:21971208-21994139:21994624:-	-0.331081	0.0357975
ENSG00000147889;AF:9:21971208-21971335:21971346:21971208-21974678:21975098:-	-0.226215	0.0357975
ENSG00000147889;AF:9:21971208-21971335:21971346:21971208-21994139:21994411:-	-0.346954	0.0368203
ENSG00000147889;AF:9:21971208-21971335:21971346:21971208-21994139:21994624:-	-0.317347	0.0402722
ENSG00000147889;AF:9:21971208-21974678:21974866:21971208-21994139:21994411:-	-0.467058	0.0357975
ENSG00000147889;AF:9:21971208-21974678:21974866:21971208-21994139:21994624:-	-0.437858	0.0357975
ENSG00000147955;A5:9:34635858-34636997:34635858-34637220:-	-0.295015	0.044955
ENSG00000147955;SE:9:34635858-34636997:34637089-34637220:-	-0.123797	0.0474525
ENSG00000148180;A5:9:121326792-121327308:121326682-121327308:+	0.241071	0.032967
ENSG00000148248;AL:9:133361449:133363759-133364840:133363795:133363892-133364840:-	0.132454	0.0494505
ENSG00000148248;AL:9:133361450:133363759-133365985:133364969:133365026-133365985:-	0.345263	0.0404595
ENSG00000148303;A5:9:133348817-133348922:133348388-133348922:+	-0.524252	0.014985
ENSG00000148303;AF:9:133348218:133348246-133348922:133348252:133348388-133348922:+	-0.210406	0.0374625
ENSG00000148308;SE:9:133031164-133042087:133042306-133043728:+	0.172289	0.045954
ENSG00000148335;AF:9:129626175:129626295-129632650:129626444:129626541-129632650:+	0.540058	0.0284715
ENSG00000148362;RI:9:136992640:136992700-136992925:136993243:+	0.237247	0.045954
ENSG00000148362;RI:9:136992640:136992974-136993053:136993243:+	0.380153	0.015984
ENSG00000148426;AF:10:11823339:11823470-11851997:11831683:11831822-11851997:+	0.542236	0.0202298
ENSG00000148426;AF:10:11823398:11823470-11851997:11831683:11831822-11851997:+	0.141773	0.034965
ENSG00000148426;SE:10:11852215-11862912:11863042-11866531:+	0.176632	0.0202298
ENSG00000148481;SE:10:15837318-15837542:15837633-15838228:-	-0.365866	0.0484515
ENSG00000148481;SE:10:15837318-15838228:15838279-15841426:-	0.246934	0.0484515
ENSG00000148634;AF:10:68073686-68074650:68074857:68073686-68075144:68075348:-	-0.308873	0.02997
ENSG00000149177;SE:11:48112983-48121003:48121266-48123613:+	0.207789	0.044955
ENSG00000149257;A5:11:75563770-75566316:75562884-75566316:+	-0.721948	0.013986
ENSG00000149273;A3:11:75402446-75404020:75402446-75404054:+	0.0382679	0.0443889
ENSG00000149273;A5:11:75399866-75400694:75399840-75400694:+	0.307179	0.0296787
ENSG00000149273;A5:11:75402446-75404672:75402379-75404672:+	-0.588445	0
ENSG00000149273;AF:11:75399486:75399577-75400694:75399670:75399840-75400694:+	0.809391	0
ENSG00000149273;AF:11:75399486:75399577-75400694:75399699:75399866-75400694:+	0.670469	0.00619381
ENSG00000149273;AF:11:75399486:75399577-75400694:75400404:75400585-75400694:+	0.582185	0.00619381
ENSG00000149273;AF:11:75399515:75399577-75400694:75399670:75399840-75400694:+	0.537862	0.00619381
ENSG00000149273;AF:11:75399515:75399577-75400694:75399699:75399866-75400694:+	0.257577	0.044955
ENSG00000149273;AF:11:75399515:75399577-75400694:75400404:75400585-75400694:+	0.203233	0.0431354
ENSG00000149273;AF:11:75399518:75399577-75400694:75399670:75399840-75400694:+	0.85372	0
ENSG00000149273;AF:11:75399518:75399577-75400694:75399699:75399866-75400694:+	0.791951	0
ENSG00000149273;AF:11:75399518:75399577-75400694:75400404:75400585-75400694:+	0.620218	0.00952893
ENSG00000149273;AF:11:75399519:75399577-75400694:75399670:75399840-75400694:+	0.192095	0.0260792
ENSG00000149273;AF:11:75399519:75399577-75400694:75399699:75399866-75400694:+	0.100326	0.0464535
ENSG00000149273;AF:11:75399519:75399577-75400694:75400404:75400585-75400694:+	0.161618	0.0296787
ENSG00000149273;AF:11:75399531:75399577-75400694:75399670:75399840-75400694:+	0.528532	0.00516151
ENSG00000149273;AF:11:75399531:75399577-75400694:75399699:75399866-75400694:+	0.34091	0.00952893
ENSG00000149273;AF:11:75399531:75399577-75400694:75400404:75400585-75400694:+	0.531106	0.00516151
ENSG00000149273;AF:11:75399537:75399577-75400694:75399670:75399840-75400694:+	0.362766	0.0322078
ENSG00000149273;AF:11:75399542:75399577-75400694:75399670:75399840-75400694:+	0.398072	0.0296787
ENSG00000149273;AF:11:75399557:75399577-75400694:75399670:75399840-75400694:+	-0.287207	0.0369246
ENSG00000149273;AF:11:75399557:75399577-75400694:75399699:75399866-75400694:+	-0.370271	0.0260792
ENSG00000149273;AF:11:75399557:75399577-75400694:75400404:75400585-75400694:+	-0.371875	0.0132724
ENSG00000149273;AF:11:75399670:75399840-75400694:75400404:75400585-75400694:+	-0.280981	0.0260792
ENSG00000149273;AL:11:75402446-75404020:75404109:75402446-75404672:75404730:+	0.398072	0.0296787
ENSG00000149273;AL:11:75402446-75404020:75404156:75402446-75404672:75404730:+	0.280981	0.0260792
ENSG00000149273;AL:11:75404868-75405583:75405688:75404868-75421727:75422280:+	-0.177455	0.0443889
ENSG00000149273;AL:11:75404868-75405614:75405680:75404868-75421727:75422280:+	0.0992697	0.0482753
ENSG00000149273;AL:11:75404868-75405614:75405692:75404868-75421727:75422280:+	-0.0631436	0.0431354
ENSG00000149273;AL:11:75404868-75405614:75405884:75404868-75421727:75422280:+	-0.416141	0.0084461
ENSG00000149273;AL:11:75404868-75405614:75406913:75404868-75421727:75422280:+	-0.156971	0.0482753
ENSG00000149273;MX:11:75401733-75402352:75402379-75404672:75401733-75404020:75404207-75404672:+	0.305367	0.00619381
ENSG00000149273;SE:11:75401733-75402352:75402446-75404020:+	0.0691187	0.0296787
ENSG00000149273;SE:11:75402446-75404054:75404207-75404672:+	-0.325445	0.0260792
ENSG00000149483;AL:11:61366216-61367428:61367540:61366216-61367923:61368583:+	0.440679	0.0407592
ENSG00000149483;AL:11:61367998-61368252:61368283:61367998-61368597:61368751:+	0.506625	0.017982
ENSG00000149483;AL:11:61367998-61368252:61368283:61367998-61368597:61369211:+	0.639392	0.017982
ENSG00000149483;AL:11:61367998-61368252:61368283:61367998-61368772:61369211:+	0.391485	0.0404595
ENSG00000149483;RI:11:61364250:61364315-61364433:61364518:+	0.506625	0.017982
ENSG00000149554;A5:11:125626034-125626749:125626012-125626749:+	-0.424155	0.0431568
ENSG00000149554;A5:11:125626034-125626749:125626029-125626749:+	-0.482634	0.0431568
ENSG00000149554;AF:11:125625974:125626012-125626749:125626341:125626575-125626749:+	0.334765	0.0431568
ENSG00000149554;AF:11:125625977:125626012-125626749:125626341:125626575-125626749:+	0.310742	0.0431568
ENSG00000149554;AF:11:125626005:125626034-125626749:125626229:125626642-125626749:+	-0.431347	0.0431568
ENSG00000149658;SE:20:63196734-63202287:63203807-63213864:-	0.109806	0.043956
ENSG00000149679;SE:20:62393605-62394157:62394265-62394937:-	0.247313	0.036963
ENSG00000149792;AL:11:65124652-65125488:65125733:65124652-65127002:65127250:+	0.5	0.0104895
ENSG00000149798;AF:11:65314818:65314954-65320544:65317042:65317242-65320544:+	0.407183	0.0164835
ENSG00000149806;A5:11:65121821-65122036:65121821-65122090:-	-0.433999	0
ENSG00000149925;AF:16:30064274:30064505-30067234:30065791:30065927-30067234:+	0.488421	0.017982
ENSG00000149925;AF:16:30064434:30064505-30067234:30065791:30065927-30067234:+	0.82708	0.011988
ENSG00000149932;A3:16:29962132-29963107:29962132-29963110:+	-0.20468	0.0224775
ENSG00000149932;A3:16:29968254-29971408:29968254-29971411:+	-0.181628	0.0224775
ENSG00000149932;AF:16:29940885:29941017-29963110:29962087:29962132-29963110:+	-0.590722	0.00499501
ENSG00000149932;SE:16:29971578-29972042:29972140-29972950:+	0.117296	0.0374625
ENSG00000150316;RI:11:94970977:94971065-94971375:94971487:-	-0.330588	0.01998
ENSG00000150687;AF:11:86791059:86791195-86807631:86800240:86800651-86807631:+	-0.145102	0.020979
ENSG00000150753;AF:5:10249921:10250445-10254145:10250537:10250893-10254145:+	0.541075	0
ENSG00000150753;AF:5:10250216:10250445-10254145:10250537:10250893-10254145:+	0.602096	0
ENSG00000150779;SE:11:112085462-112085967:112086310-112086640:-	-0.291401	0.0127373
ENSG00000150779;SE:11:112085462-112085978:112086310-112086640:-	-0.333422	0.0127373
ENSG00000150938;SE:2:36378525-36378854:36378924-36379143:+	0.306826	0.041958
ENSG00000151012;SE:4:138180790-138182297:138182393-138183202:-	0.337256	0.00599401
ENSG00000151012;SE:4:138183305-138185121:138185244-138214585:-	0.337256	0.00599401
ENSG00000151135;SE:12:106956065-106957082:106957149-106967111:+	0.205469	0.047952
ENSG00000151287;SE:13:102769541-102770012:102770086-102773682:-	0.419634	0.011988
ENSG00000151465;SE:10:12210322-12215740:12215835-12217361:+	0.224162	0.044955
ENSG00000151500;A5:11:134252916-134253227:134252916-134253299:-	-0.237635	0.0312188
ENSG00000151500;AF:11:134252916-134253227:134253248:134252916-134253299:134253370:-	-0.727432	0.00499501
ENSG00000151572;A3:12:100971406-100974783:100971406-100974845:+	-0.369007	0.0499501
ENSG00000152082;A5:2:130181830-130182627:130181797-130182627:+	0.291762	0.027972
ENSG00000152082;AF:2:130181772:130181830-130182627:130182257:130182452-130182627:+	0.519856	0.027972
ENSG00000152082;AF:2:130181772:130181830-130182627:130182415:130182452-130182627:+	0.504046	0.027972
ENSG00000152082;AF:2:130182313:130182452-130190469:130182555:130182775-130190469:+	0.295159	0.027972
ENSG00000152082;AL:2:130182775-130188125:130188262:130182775-130190469:130190695:+	-0.482771	0.027972
ENSG00000152104;SE:1:214398001-214401685:214401772-214402883:-	0.44411	0.00999001
ENSG00000152684;SE:5:52788414-52799885:52801120-52801409:+	0.139441	0.038961
ENSG00000152700;A5:5:134612756-134613010:134612756-134613076:-	0.444081	0.034965
ENSG00000153048;A5:16:8859335-8861642:8859335-8861666:-	0.532842	0.0128871
ENSG00000153048;AF:16:8859335-8861666:8861713:8859335-8867252:8867428:-	-0.514568	0.0128871
ENSG00000153048;AF:16:8859335-8861666:8861713:8859335-8867707:8867887:-	-0.458499	0.042957
ENSG00000153048;AF:16:8859335-8861666:8861713:8859335-8868049:8868401:-	-0.528342	0.0107393
ENSG00000153048;AF:16:8859335-8861666:8861713:8859335-8868966:8869006:-	-0.560373	0
ENSG00000153048;AF:16:8859335-8861666:8861713:8859335-8868966:8869009:-	-0.433959	0.0128871
ENSG00000153048;AF:16:8859335-8867252:8867428:8859335-8867707:8867887:-	0.300081	0.042957
ENSG00000153048;AF:16:8859335-8867707:8867887:8859335-8868049:8868401:-	-0.322687	0.0456419
ENSG00000153048;AF:16:8859335-8867707:8867887:8859335-8868966:8869006:-	-0.342948	0.04773
ENSG00000153071;AL:5:39394354:39394421-39418181:39417573:39417610-39418181:-	0.789939	0.044955
ENSG00000153071;SE:5:39383271-39388305:39388367-39388799:-	0.359318	0.044955
ENSG00000153094;AF:2:111119378:111119569-111123733:111120929:111121188-111123733:+	-0.545788	0.0434565
ENSG00000153094;AL:2:111124139-111128627:111128837:111124139-111164133:111168445:+	0.614832	0.0434565
ENSG00000153094;RI:2:111123746:111123869-111124050:111124139:+	-0.769532	0.0144855
ENSG00000153094;SE:2:111150147-111161419:111161550-111164133:+	-0.322735	0.0434565
ENSG00000153187;A5:1:244859374-244860353:244859374-244860358:-	0.453709	0.020979
ENSG00000153187;AF:1:244862730-244863617:244863653:244862730-244863674:244864091:-	-0.453749	0
ENSG00000153187;AL:1:244846625:244846706-244854973:244853939:244854503-244854973:-	-0.767512	0.020979
ENSG00000153879;AF:19:33373330:33373895-33379144:33374312:33374613-33379144:+	0.277366	0.00599401
ENSG00000154832;AF:18:50286858-50287423:50287570:50286858-50287587:50287680:-	-0.854565	0.00999001
ENSG00000155034;AL:7:5480558:5481931-5491231:5489178:5490212-5491231:-	0.297904	0.027972
ENSG00000155090;AF:8:102652397-102653470:102654375:102652397-102655566:102655902:-	-0.11316	0.0274725
ENSG00000155229;A5:10:97459282-97459362:97459282-97459659:-	-0.82001	0.026973
ENSG00000155287;SE:10:99612599-99613696:99613924-99620045:-	0.288159	0.02997
ENSG00000155366;AF:1:112705168-112706833:112707056:112705168-112707078:112707403:-	-0.585524	0.023976
ENSG00000155755;A3:2:201639050-201640893:201639045-201640893:-	-0.728469	0.011988
ENSG00000155755;AF:2:201640924-201642609:201642692:201640924-201643359:201643402:-	-0.487078	0.0335664
ENSG00000155755;AF:2:201640924-201642609:201642692:201640924-201643359:201643484:-	-0.728469	0.011988
ENSG00000155755;AF:2:201640924-201642609:201642692:201640924-201643359:201643570:-	-0.425792	0.0314685
ENSG00000155755;SE:2:201639045-201640261:201640265-201640893:-	-0.536315	0.0314685
ENSG00000155868;AF:5:157139448-157142401:157142775:157139448-157142820:157143184:-	0.391369	0.0244755
ENSG00000156017;AF:9:75017448-75027053:75027099:75017448-75028012:75028394:-	-0.334105	0.02997
ENSG00000156467;SE:8:96231132-96231379:96231515-96231774:-	0.227311	0.021978
ENSG00000156467;SE:8:96233227-96234423:96234536-96235512:-	-0.210322	0.021978
ENSG00000156508;A5:6:73520056-73521000:73520056-73521507:-	0.285756	0.0194805
ENSG00000156599;SE:11:57688665-57690031:57690437-57692611:+	0.618394	0.01998
ENSG00000156642;A3:15:73563257-73570150:73563245-73570150:-	0.213083	0.024975
ENSG00000156642;SE:15:73592137-73597022:73597369-73633125:-	-0.270644	0.024975
ENSG00000156697;SE:X:129911150-129911766:129911921-129919175:+	-0.143765	0.043956
ENSG00000156735;SE:8:38177139-38192688:38192795-38207512:+	0.193136	0.0334665
ENSG00000157483;AF:15:59205485-59206706:59206761:59205485-59208681:59208781:-	-0.189901	0.035964
ENSG00000157557;AF:21:38805831:38806120-38810035:38809636:38809796-38810035:+	0.301891	0.00849151
ENSG00000157557;SE:21:38806120-38806451:38806808-38810035:+	-0.291511	0.00849151
ENSG00000157741;AF:7:139230356:139230468-139237005:139231485:139231952-139237005:+	-0.409994	0.0104895
ENSG00000158042;SE:11:6682402-6682747:6682815-6683123:-	0.24343	0.022977
ENSG00000158092;AF:3:136928039:136928227-136945583:136930470:136930594-136945583:+	-0.44651	0.0422078
ENSG00000158092;AF:3:136928039:136928227-136945583:136930502:136930594-136945583:+	-0.608168	0.0194805
ENSG00000158825;SE:1:20605039-20613842:20613899-20618452:+	0.131587	0.015984
ENSG00000158864;RI:1:161213864:161213921-161214156:161214395:+	-0.272947	0.0314685
ENSG00000159176;AF:1:201496304-201496422:201496573:201496304-201507070:201507123:-	-0.543056	0.0374625
ENSG00000159217;AL:17:49031973-49036550:49036933:49031973-49038168:49038438:+	0.428258	0.032967
ENSG00000159335;AF:12:6765516:6765638-6769603:6766376:6766750-6769603:+	-0.46453	0.00999001
ENSG00000159335;AF:12:6766376:6766750-6769603:6769053:6769177-6769603:+	0.492467	0.00999001
ENSG00000159399;AF:2:74833981:74834643-74854293:74835170:74835338-74854293:+	-0.14243	0.034965
ENSG00000159596;SE:1:45688275-45690974:45691110-45693204:+	0.132038	0.034965
ENSG00000159840;AF:7:143381575:143381779-143382248:143381907:143382091-143382248:+	0.423222	0.034965
ENSG00000160014;AF:19:46601074:46601176-46605827:46601367:46601437-46605827:+	0.882515	0.0454545
ENSG00000160124;AF:3:122371800-122372983:122373022:122371800-122383148:122383227:-	-0.247414	0.0284715
ENSG00000160124;AF:3:122371800-122372983:122373022:122371800-122383174:122383231:-	-0.31304	0.00599401
ENSG00000160131;AF:X:151396515:151396647-151403631:151397204:151397361-151403631:+	-0.210181	0.01998
ENSG00000160256;A5:21:44943837-44960100:44943792-44960100:+	0.0991835	0.036963
ENSG00000160446;A3:9:128721530-128721651:128721502-128721651:-	0.177262	0.047952
ENSG00000160633;A3:19:5657347-5661488:5657347-5661518:+	-0.336276	0.023976
ENSG00000160633;A3:19:5657347-5661488:5657347-5661521:+	-0.243142	0.023976
ENSG00000160633;RI:19:5667353:5667450-5667820:5667886:+	-0.219412	0.041292
ENSG00000160679;RI:1:153636572:153636653-153638295:153638448:+	-0.236855	0.020979
ENSG00000160752;AF:1:155308755:155308965-155310064:155308968:155309076-155310064:+	0.321761	0.0490419
ENSG00000160752;AF:1:155308755:155308965-155310064:155308970:155309076-155310064:+	-0.235059	0.0490419
ENSG00000160752;AF:1:155308755:155308965-155310064:155308984:155309076-155310064:+	0.733582	0
ENSG00000160752;AF:1:155308803:155308965-155310064:155308968:155309076-155310064:+	0.912143	0.011988
ENSG00000160752;AF:1:155308803:155308965-155310064:155308984:155309076-155310064:+	0.911299	0
ENSG00000160752;AF:1:155308854:155308965-155310064:155308970:155309076-155310064:+	-0.704131	0.00799201
ENSG00000160752;AF:1:155308854:155308965-155310064:155308984:155309076-155310064:+	0.369555	0.0490419
ENSG00000160752;AF:1:155308889:155308965-155310064:155308970:155309076-155310064:+	-0.187693	0.035964
ENSG00000160752;AF:1:155308889:155308965-155310064:155308984:155309076-155310064:+	0.177984	0.0490419
ENSG00000160752;SE:1:155308965-155310043:155310205-155312255:+	0.164116	0.0490419
ENSG00000160752;SE:1:155308965-155310064:155310205-155312255:+	0.106415	0.0490419
ENSG00000160813;RI:7:100435631:100435767-100435848:100436064:-	-0.269479	0.020979
ENSG00000160888;A3:19:13150552-13152944:13150552-13153097:+	0.296054	0.003996
ENSG00000161016;A5:8:144792140-144792245:144792140-144792366:-	-0.461518	0.002664
ENSG00000161016;A5:8:144792140-144792266:144792140-144792366:-	-0.340915	0.002664
ENSG00000161016;AF:8:144791495-144791773:144791959:144791495-144792366:144792390:-	-0.34311	0.002664
ENSG00000161547;A3:17:76736464-76736799:76736443-76736799:-	-0.165201	0.041958
ENSG00000161671;A5:19:50476723-50477929:50476658-50477929:+	-0.170419	0.0412088
ENSG00000161671;AF:19:50476521:50476658-50477929:50476943:50477221-50477929:+	0.491904	0.03996
ENSG00000161956;RI:17:7571373:7571870-7571909:7571969:+	0.230783	0.041958
ENSG00000161970;AF:17:8382315-8382775:8383009:8382315-8383157:8383250:-	-0.478531	0.015984
ENSG00000161981;RI:16:55777:55882-56539:56613:+	-0.151492	0.044955
ENSG00000162063;A3:16:2448978-2449111:2448978-2449282:+	-0.270055	0.024975
ENSG00000162222;A5:11:62728736-62728823:62728227-62728823:+	-0.278351	0.0434565
ENSG00000162222;AF:11:62728069:62728227-62728823:62728642:62728736-62728823:+	0.14084	0.0434565
ENSG00000162244;A5:3:51995469-51995663:51995469-51995765:-	0.585011	0.0185269
ENSG00000162244;A5:3:51995469-51995663:51995469-51995779:-	0.65222	0
ENSG00000162244;A5:3:51995469-51995731:51995469-51995765:-	0.501329	0.0258203
ENSG00000162244;A5:3:51995469-51995731:51995469-51995779:-	0.523094	0.00599401
ENSG00000162244;A5:3:51995469-51995740:51995469-51995765:-	0.696048	0.00599401
ENSG00000162244;A5:3:51995469-51995740:51995469-51995779:-	0.872411	0
ENSG00000162244;A5:3:51995469-51995765:51995469-51995769:-	-0.669391	0.00666001
ENSG00000162244;A5:3:51995469-51995769:51995469-51995779:-	0.774134	0.002997
ENSG00000162244;AF:3:51995469-51995740:51995844:51995469-51995857:51995895:-	0.526361	0.0258203
ENSG00000162244;AF:3:51995469-51995765:51995814:51995469-51995857:51995881:-	-0.358648	0.0107892
ENSG00000162244;AF:3:51995469-51995779:51995815:51995469-51995857:51995881:-	-0.931496	0
ENSG00000162244;AF:3:51995469-51995779:51995815:51995469-51995857:51995895:-	-0.52611	0.00599401
ENSG00000162244;AF:3:51995469-51995779:51995815:51995469-51995857:51995942:-	-0.389159	0.00599401
ENSG00000162385;SE:1:53228954-53233542:53233652-53235577:-	0.150758	0.014985
ENSG00000162419;A3:1:28668839-28683583:28668839-28683586:+	-0.355748	0.0484515
ENSG00000162419;A3:1:28683740-28690074:28683740-28690104:+	-0.292225	0.0484515
ENSG00000162521;A3:1:32672901-32679640:32672901-32680526:+	0.37164	0.0362138
ENSG00000162521;AL:1:32672901-32679640:32680204:32672901-32680526:32680657:+	0.372096	0.0362138
ENSG00000162729;A3:1:160091631-160091808:160091608-160091808:-	-0.124373	0.0264735
ENSG00000162734;AF:1:160205337:160205522-160211543:160211287:160211314-160211543:+	-0.132233	0.0434565
ENSG00000162885;SE:1:235484515-235489168:235489268-235494681:-	0.232709	0.041958
ENSG00000163156;A5:1:151166252-151166471:151166203-151166471:+	-0.245589	0.0187313
ENSG00000163156;AF:1:151156664:151156722-151166471:151166079:151166252-151166471:+	0.306464	0.0187313
ENSG00000163257;AL:4:17804312:17804756-17810447:17809425:17809692-17810447:-	0.127944	0.037962
ENSG00000163634;AF:3:63838499-63839683:63839773:63838499-63863772:63863868:-	-0.806863	0.0104895
ENSG00000163635;SE:3:63996483-63997621:63997687-63999450:+	0.646953	0.03996
ENSG00000163659;AF:3:156674342:156674796-156677657:156674845:156675391-156677657:+	0.159683	0.0423576
ENSG00000163659;AF:3:156674342:156674796-156677657:156675569:156675778-156677657:+	0.172688	0.035964
ENSG00000163659;AF:3:156674342:156674796-156677657:156676664:156676694-156677657:+	0.133821	0.035964
ENSG00000163659;AF:3:156674845:156675391-156677657:156676664:156676694-156677657:+	-0.366633	0.035964
ENSG00000163659;AF:3:156675569:156675778-156677657:156676664:156676694-156677657:+	-0.35414	0.035964
ENSG00000163682;A3:4:39458598-39458891:39458440-39458891:-	-0.196112	0.02997
ENSG00000163682;AF:4:39454944-39456406:39457125:39454944-39457597:39457681:-	0.719167	0
ENSG00000163848;AF:3:125331238-125357736:125357818:125331238-125375102:125375249:-	-0.559045	0.041958
ENSG00000163848;AF:3:125331238-125357736:125357818:125331238-125375102:125375354:-	-0.459012	0.041958
ENSG00000163874;A3:1:37481835-37482350:37481835-37482434:+	-0.182802	0.0457043
ENSG00000163874;A3:1:37481835-37482354:37481835-37482434:+	-0.264251	0.0314685
ENSG00000163923;SE:3:187121328-187127999:187128062-187139213:-	0.176027	0.00799201
ENSG00000163950;SE:4:1700070-1703596:1703700-1711874:-	0.275604	0.013986
ENSG00000163956;AF:4:3525051-3531983:3532149:3525051-3532209:3532446:-	-0.223411	0.027972
ENSG00000163993;A5:4:6694070-6696893:6693912-6696893:+	0.207979	0.00699301
ENSG00000164040;A5:4:128272517-128286669:128272517-128286716:-	0.338287	0.017982
ENSG00000164040;AF:4:128272517-128286669:128286787:128272517-128288018:128288203:-	-0.358409	0.017982
ENSG00000164040;AF:4:128272517-128286716:128286878:128272517-128287373:128287811:-	-0.220619	0.0242757
ENSG00000164040;AF:4:128272517-128286716:128286878:128272517-128287373:128288829:-	-0.413499	0.032967
ENSG00000164040;AF:4:128272517-128286716:128286878:128272517-128288018:128288203:-	-0.828322	0.0044955
ENSG00000164040;AF:4:128272517-128287373:128287811:128272517-128288018:128288203:-	-0.222544	0.0242757
ENSG00000164045;SE:3:48177988-48180721:48180840-48182929:-	0.295005	0.012987
ENSG00000164104;A5:4:173333669-173334044:173333669-173334246:-	-0.488256	0.025974
ENSG00000164236;SE:5:10618462-10624725:10625181-10638028:+	-0.169742	0.034965
ENSG00000164265;AF:5:147871498:147871679-147881446:147872018:147872321-147881446:+	0.305451	0.026973
ENSG00000164405;A5:5:132866691-132866869:132866687-132866869:+	-0.361457	0.00999001
ENSG00000164442;AF:6:139373952-139374132:139374213:139373952-139374264:139374362:-	-0.347688	0.0237263
ENSG00000164442;AF:6:139373952-139374132:139374213:139373952-139374413:139374605:-	0.381855	0.0124875
ENSG00000164442;AF:6:139373952-139374132:139374213:139373952-139374413:139374620:-	-0.225993	0.0124875
ENSG00000164442;AF:6:139373952-139374264:139374362:139373952-139374413:139374605:-	0.76297	0.00499501
ENSG00000164463;AF:5:173056368:173056479-173080585:173057394:173057683-173080585:+	-0.544745	0.041958
ENSG00000164576;A5:5:154452499-154453402:154452495-154453402:+	0.310432	0.03996
ENSG00000164603;AF:7:112915447-112939220:112939298:112915447-112939591:112939916:-	-0.50153	0.0414585
ENSG00000164611;AF:5:160421855:160421891-160422302:160421904:160422155-160422302:+	-0.336547	0.02997
ENSG00000164611;AF:5:160421869:160421891-160422302:160421904:160422155-160422302:+	-0.267298	0.0474525
ENSG00000164715;AF:7:98106885:98107280-98137315:98126565:98126757-98137315:+	0.15879	0.0434565
ENSG00000164828;AF:7:816615:816673-838798:832507:832601-838798:+	0.473401	0.043956
ENSG00000164897;AF:7:151082593-151082764:151083091:151082593-151083338:151083400:-	0.440519	0.023976
ENSG00000164897;AF:7:151082593-151083338:151083400:151082593-151083434:151083546:-	-0.254518	0.038961
ENSG00000164919;A3:8:99892052-99893639:99892047-99893639:-	0.428562	0.0124875
ENSG00000164919;AL:8:99878148:99878265-99887490:99885992:99886382-99887490:-	0.758917	0
ENSG00000164967;A5:9:34611332-34611860:34611332-34612064:-	-0.264681	0.028971
ENSG00000165006;AF:9:34179013:34179240-34220908:34220439:34220467-34220908:+	0.30403	0.041958
ENSG00000165055;RI:7:128476729:128476875-128477082:128477173:+	-0.373843	0.0499501
ENSG00000165119;AF:9:83978452-83980153:83980190:83978452-83980503:83980604:-	-0.194011	0.041958
ENSG00000165119;AF:9:83978452-83980153:83980190:83978452-83980503:83980616:-	-0.284037	0.041958
ENSG00000165195;AF:X:15331992-15335355:15335407:15331992-15335501:15335554:-	-0.629931	0.0360889
ENSG00000165195;AF:X:15331992-15335355:15335407:15331992-15335501:15335580:-	-0.704294	0.0360889
ENSG00000165195;AF:X:15331992-15335372:15335429:15331992-15335501:15335554:-	-0.629894	0.0360889
ENSG00000165195;AF:X:15331992-15335372:15335429:15331992-15335501:15335580:-	-0.72055	0.0360889
ENSG00000165233;SE:9:93107827-93108991:93109092-93110568:+	-0.231311	0.022977
ENSG00000165233;SE:9:93110721-93111879:93111938-93112218:+	0.220998	0.022977
ENSG00000165629;SE:10:7788263-7796121:7796155-7797047:+	0.151772	0.0194805
ENSG00000165629;SE:10:7802854-7806974:7807010-7807659:+	0.149393	0.0194805
ENSG00000165637;AF:10:75210154:75210212-75211134:75210645:75210716-75211134:+	-0.30985	0.026973
ENSG00000165637;AF:10:75210154:75210212-75211134:75210804:75210938-75211134:+	-0.524517	0.026973
ENSG00000165637;AF:10:75210154:75210212-75211134:75210814:75210938-75211134:+	-0.712845	0.020979
ENSG00000165637;AF:10:75210154:75210212-75211134:75210856:75210938-75211134:+	-0.743358	0.020979
ENSG00000165637;AF:10:75210154:75210212-75211134:75210864:75210938-75211134:+	-0.54717	0.026973
ENSG00000165637;AF:10:75210645:75210716-75211134:75210751:75210938-75211134:+	-0.122772	0.0301573
ENSG00000165637;AF:10:75210645:75210716-75211134:75210814:75210938-75211134:+	-0.342113	0.026973
ENSG00000165637;AF:10:75210645:75210716-75211134:75210856:75210938-75211134:+	-0.344318	0.026973
ENSG00000165688;AF:9:136410641:136410739-136411997:136411118:136411405-136411997:+	0.624735	0.0437063
ENSG00000165688;AF:9:136410644:136410739-136411997:136411118:136411405-136411997:+	0.234872	0.0437063
ENSG00000165898;SE:14:74494152-74494275:74494390-74494826:+	0.299969	0.031968
ENSG00000165912;AF:11:47183069-47185642:47185881:47183069-47186349:47186440:-	-0.530386	0.0374625
ENSG00000165934;SE:14:92131133-92134011:92134170-92134250:+	-0.387667	0.0164835
ENSG00000165949;SE:14:94110797-94111659:94111773-94114851:+	0.645587	0.0454545
ENSG00000166002;A3:11:93479284-93499276:93479269-93499276:-	-0.214715	0.023976
ENSG00000166002;AF:11:93499348-93537846:93537915:93499348-93543276:93543508:-	-0.351909	0.023976
ENSG00000166012;A3:11:93732313-93733087:93732291-93733087:-	-0.0806092	0.0487013
ENSG00000166012;A3:11:93733419-93734625:93733397-93734625:-	0.0831581	0.0487013
ENSG00000166012;A5:11:93734660-93736141:93734660-93736290:-	-0.13268	0.0487013
ENSG00000166012;AL:11:93738109:93738499-93741322:93738967:93739331-93741322:-	-0.216981	0.0497835
ENSG00000166012;RI:11:93730677:93730712-93731150:93731216:-	-0.0604745	0.0487013
ENSG00000166012;RI:11:93736694:93736751-93737064:93737239:-	-0.0941623	0.0487013
ENSG00000166012;SE:11:93737239-93738109:93738440-93739237:-	-0.543509	0
ENSG00000166012;SE:11:93737239-93738109:93738499-93739237:-	-0.108437	0.0487013
ENSG00000166012;SE:11:93738499-93739237:93739331-93741322:-	0.0957094	0.0487013
ENSG00000166133;A5:15:40569943-40571604:40569760-40571604:+	0.621666	0.012987
ENSG00000166136;AL:10:100523743:100523929-100526399:100523937:100524139-100526399:-	0.518694	0.041958
ENSG00000166165;RI:14:103522023:103522177-103522438:103522505:-	-0.431999	0.0324675
ENSG00000166233;SE:15:72475014-72496791:72496858-72518067:+	-0.367983	0.0374625
ENSG00000166337;A5:11:6611818-6611958:6611818-6612374:-	0.149695	0.0204795
ENSG00000166337;AF:11:6611818-6611958:6612177:6611818-6612374:6612539:-	0.335352	0.0204795
ENSG00000166451;SE:16:81014181-81017758:81017834-81020100:+	-0.455418	0.003996
ENSG00000166452;AL:11:8914930-8917287:8917416:8914930-8919337:8919537:+	0.655817	0.0044955
ENSG00000166452;AL:11:8914930-8917287:8917416:8914930-8919337:8920084:+	0.505146	0.0224775
ENSG00000166452;AL:11:8914930-8917287:8917504:8914930-8919337:8919537:+	0.444292	0.023976
ENSG00000166452;AL:11:8914930-8917287:8917748:8914930-8919337:8919537:+	0.429233	0.0325924
ENSG00000166471;RI:11:9280654:9281041-9283371:9283593:-	0.363025	0.032967
ENSG00000166710;AF:15:44711509:44711613-44715423:44711959:44712020-44715423:+	0.419196	0.017982
ENSG00000166716;A5:15:84790883-84797869:84790872-84797869:+	0.189145	0.0434565
ENSG00000166741;AF:11:114295825:114296710-114297951:114297363:114297398-114297951:+	-0.467385	0.0164835
ENSG00000166803;AL:15:64365606:64366075-64376743:64373707:64373764-64376743:-	-0.312061	0.0128205
ENSG00000166803;AL:15:64365748:64366075-64376743:64373707:64373764-64376743:-	-0.345029	0.0128205
ENSG00000166803;SE:15:64376905-64380958:64381038-64381326:-	0.273166	0.0128205
ENSG00000167004;SE:15:43746706-43753824:43753902-43756649:+	-0.273342	0.013986
ENSG00000167088;A3:18:21622801-21623748:21622801-21623875:+	-0.334271	0.011988
ENSG00000167106;AF:9:127953925-127963722:127963745:127953925-127979992:127980513:-	-0.270985	0.020979
ENSG00000167193;A5:17:1423650-1436620:1423650-1436790:-	-0.243361	0.0194805
ENSG00000167196;AF:15:75903878:75904103-75904491:75904125:75904252-75904491:+	0.32329	0.027972
ENSG00000167196;AF:15:75903958:75904103-75904491:75904125:75904252-75904491:+	0.3048	0.027972
ENSG00000167196;SE:15:75914205-75917230:75917394-75929884:+	0.174345	0.04662
ENSG00000167513;A5:16:88806674-88807051:88806638-88807051:+	0.139487	0.0104895
ENSG00000167526;A3:16:89560712-89560940:89560712-89560954:+	0.0751943	0.044955
ENSG00000167526;A3:16:89561063-89561227:89561063-89561596:+	-0.139671	0.041958
ENSG00000167526;RI:16:89560940:89561063-89561227:89561368:+	-0.550596	0.041958
ENSG00000167526;SE:16:89560712-89560954:89561063-89561227:+	-0.0776866	0.041958
ENSG00000167604;AF:19:35898822-35899707:35899740:35898822-35900442:35900650:-	-0.787713	0.0244755
ENSG00000167604;AF:19:35898822-35899707:35899740:35898822-35900442:35900662:-	-0.637047	0.0314685
ENSG00000167671;A3:19:4446413-4446500:4446197-4446500:-	-0.355071	0.048951
ENSG00000167671;AF:19:4454093-4455414:4455438:4454093-4457615:4457822:-	-0.33737	0.020979
ENSG00000167797;A5:11:67507689-67507860:67507689-67508001:-	-0.247034	0.00499501
ENSG00000167900;A3:17:78174950-78175050:78174788-78175050:-	-0.142523	0.047952
ENSG00000167996;AF:11:61965515-61966989:61967166:61965515-61967402:61967607:-	-0.289945	0.03996
ENSG00000168066;AF:11:64776626-64777987:64778037:64776626-64778362:64778763:-	-0.657641	0.0464535
ENSG00000168090;A3:7:100089066-100089290:100089066-100089293:+	0.243115	0.015984
ENSG00000168175;SE:14:55051803-55061680:55061701-55062618:+	0.17319	0.032967
ENSG00000168175;SE:14:55063325-55063852:55063938-55064616:+	-0.222026	0.032967
ENSG00000168264;AF:1:234607852-234608034:234608094:234607852-234608447:234609525:-	0.173952	0.017982
ENSG00000168264;AF:1:234607852-234608034:234608094:234607852-234608495:234609525:-	0.218336	0.017982
ENSG00000168275;AF:1:234373456:234373678-234374230:234373683:234373840-234374230:+	0.224088	0.014985
ENSG00000168393;SE:2:241678649-241680229:241680319-241685769:-	0.353203	0.027972
ENSG00000168502;AF:18:8705661:8706713-8718424:8717376:8717426-8718424:+	0.379783	0.0454545
ENSG00000168502;AF:18:8717376:8717426-8718424:8717898:8717962-8718424:+	-0.54828	0.0454545
ENSG00000168522;AF:8:43034194:43034392-43059092:43056328:43056546-43059092:+	-0.505144	0.038961
ENSG00000168522;AF:8:43056328:43056546-43059092:43056673:43057307-43059092:+	0.482947	0.017982
ENSG00000168522;AL:8:43069659-43070102:43070353:43069659-43077216:43077272:+	-0.468461	0.017982
ENSG00000168906;A5:2:85540000-85541083:85539672-85541083:+	0.121546	0.0473526
ENSG00000168906;AF:2:85539165:85539378-85541083:85539604:85539672-85541083:+	0.113081	0.0473526
ENSG00000168906;AF:2:85539165:85539378-85541083:85539642:85540000-85541083:+	0.0875583	0.0473526
ENSG00000168906;AF:2:85539168:85539378-85541083:85539642:85540000-85541083:+	-0.0925437	0.0473526
ENSG00000168906;RI:2:85542155:85542373-85542565:85542747:+	-0.0719533	0.0473526
ENSG00000169020;AF:4:673401-673912:674121:673401-674212:674330:-	-0.322191	0.041958
ENSG00000169057;AF:X:154092307-154094378:154094476:154092307-154097604:154097737:-	-0.327762	0.0483516
ENSG00000169057;AF:X:154092307-154094378:154094476:154092307-154097604:154097755:-	-0.550729	0.0467033
ENSG00000169057;AF:X:154092307-154094756:154094780:154092307-154097604:154097680:-	-0.404483	0.029304
ENSG00000169057;AF:X:154092307-154094756:154094780:154092307-154097604:154097737:-	-0.478152	0.029304
ENSG00000169057;AF:X:154092307-154094756:154094780:154092307-154097604:154097755:-	-0.771729	0.029304
ENSG00000169155;SE:9:126805132-126808793:126808915-126832487:+	0.208968	0.00849151
ENSG00000169223;A3:5:177332269-177334284:177332246-177334284:-	-0.16792	0.0314685
ENSG00000169223;A3:5:177337524-177337706:177337465-177337706:-	-0.102792	0.0314685
ENSG00000169242;AF:1:155127460:155128069-155131339:155129562:155129878-155131339:+	0.587444	0.011988
ENSG00000169242;RI:1:155133503:155133568-155133730:155133780:+	-0.236001	0.011988
ENSG00000169242;SE:1:155131634-155133503:155133568-155133730:+	0.179722	0.017982
ENSG00000169249;A3:X:15790536-15790865:15790536-15790934:+	-0.269738	0.0144855
ENSG00000169249;AL:X:15799953-15801274:15801790:15799953-15803688:15803796:+	0.489388	0.0144855
ENSG00000169583;RI:9:136995442:136995567-136995648:136995757:-	-0.31938	0.025974
ENSG00000169592;A3:16:30001040-30001212:30001040-30001465:+	0.43683	0.034965
ENSG00000169592;A3:16:30001040-30001414:30001040-30001465:+	0.201188	0.0487013
ENSG00000169592;AL:16:30001040-30001212:30001229:30001040-30001414:30001575:+	0.52949	0
ENSG00000169592;AL:16:30001040-30001212:30001229:30001040-30005221:30005717:+	0.490342	0.014985
ENSG00000169604;AL:2:69124643-69134995:69135169:69124643-69145326:69146401:+	-0.207547	0.041958
ENSG00000169710;AF:17:82096447-82097258:82097324:82096447-82098121:82098294:-	-0.423461	0.034965
ENSG00000169914;AL:1:19906616-19906728:19906944:19906616-19907570:19912945:+	-0.284502	0.017982
ENSG00000169972;AF:1:1308611:1308720-1309086:1308821:1308972-1309086:+	0.4253	0.021978
ENSG00000170100;A3:16:89217910-89220997:89217910-89221004:+	0.579403	0.044955
ENSG00000170144;A5:2:177212871-177215539:177212805-177215539:+	0.104237	0.025974
ENSG00000170153;AF:4:140967873-140996958:140997036:140967873-141132325:141133049:-	0.874576	0.00999001
ENSG00000170222;A5:17:10705615-10706438:10705527-10706438:+	-0.242291	0.035964
ENSG00000170242;AF:11:11841423:11842224-11884467:11880186:11880380-11884467:+	0.542319	0.0244755
ENSG00000170248;AF:3:33798630:33798937-33812072:33798940:33799538-33812072:+	0.483555	0.033966
ENSG00000170248;AF:3:33798630:33798937-33812072:33811063:33811191-33812072:+	0.410839	0.033966
ENSG00000170248;AL:3:33813628-33821955:33821999:33813628-33825187:33825340:+	-0.47601	0.033966
ENSG00000170248;AL:3:33813628-33821955:33822032:33813628-33825187:33825340:+	-0.483555	0.033966
ENSG00000170315;A3:17:16381184-16381902:16381184-16382359:+	0.291633	0.00915751
ENSG00000170315;A5:17:16381184-16381902:16381029-16381902:+	0.512876	0
ENSG00000170315;A5:17:16381679-16381902:16381515-16381902:+	-0.132529	0.0338123
ENSG00000170315;AF:17:16380799:16381184-16381902:16381290:16381462-16381902:+	0.260415	0.00915751
ENSG00000170315;AF:17:16380799:16381184-16381902:16381341:16381515-16381902:+	0.182937	0.00961538
ENSG00000170315;AF:17:16380799:16381184-16381902:16381465:16381679-16381902:+	0.171038	0.013431
ENSG00000170315;AF:17:16380931:16381029-16381902:16381091:16381184-16381902:+	-0.273984	0.00824176
ENSG00000170315;AF:17:16380931:16381029-16381902:16381290:16381462-16381902:+	-0.387762	0.00549451
ENSG00000170315;AF:17:16380931:16381029-16381902:16381341:16381515-16381902:+	-0.348661	0.00732601
ENSG00000170315;AF:17:16380931:16381029-16381902:16381465:16381679-16381902:+	-0.29379	0.00961538
ENSG00000170315;AF:17:16381091:16381184-16381902:16381290:16381462-16381902:+	0.0792589	0.031968
ENSG00000170315;AF:17:16381091:16381184-16381902:16381341:16381515-16381902:+	0.0511466	0.0461538
ENSG00000170315;AF:17:16381091:16381184-16381902:16381465:16381679-16381902:+	0.0517773	0.0461538
ENSG00000170315;AF:17:16381290:16381462-16381902:16381465:16381679-16381902:+	0.144707	0.0320513
ENSG00000170315;SE:17:16381184-16381902:16382130-16382359:+	0.102691	0.0252747
ENSG00000170382;SE:1:204620218-204682870:204682997-204685320:-	-0.40721	0.0304695
ENSG00000170540;AF:16:18798834-18801199:18801424:18798834-18801431:18801544:-	-0.411734	0.038961
ENSG00000170540;AF:16:18798834-18801199:18801424:18798834-18801431:18801548:-	-0.335153	0.038961
ENSG00000170540;AF:16:18798834-18801199:18801424:18798834-18801431:18801553:-	-0.849715	0.014985
ENSG00000170540;AF:16:18798834-18801199:18801424:18798834-18801431:18801572:-	-0.398348	0.0442058
ENSG00000170606;RI:5:133101759:133101809-133101811:133101878:+	0.131962	0.0194805
ENSG00000170734;SE:6:43576440-43582316:43582456-43583007:+	0.342128	0.016983
ENSG00000170889;A3:19:54201609-54206276:54201609-54207398:+	-0.24397	0.0220779
ENSG00000170889;A5:19:54200893-54201160:54200888-54201160:+	-0.446803	0.00649351
ENSG00000170889;A5:19:54200961-54201160:54200888-54201160:+	-0.339593	0.00649351
ENSG00000170889;A5:19:54200961-54201160:54200893-54201160:+	0.383131	0.00649351
ENSG00000170889;AL:19:54206462-54206553:54206565:54206462-54207398:54207647:+	0.286494	0.00649351
ENSG00000170889;SE:19:54201609-54206276:54206724-54207398:+	-0.129492	0.0482375
ENSG00000170889;SE:19:54206462-54206553:54206724-54207398:+	-0.0828225	0.0281385
ENSG00000170906;A5:19:54102898-54103114:54102888-54103114:+	-0.312744	0.0274725
ENSG00000170921;A5:17:63099357-63193991:63099246-63193991:+	-0.241769	0.032967
ENSG00000170921;SE:17:63412130-63412680:63412709-63413543:+	-0.362381	0.032967
ENSG00000170955;A3:11:6319671-6320093:6319564-6320093:-	-0.39865	0.013986
ENSG00000170955;AF:11:6319564-6319657:6320062:6319564-6320093:6320647:-	-0.233688	0.036963
ENSG00000171135;A3:3:9890811-9892809:9890811-9892915:+	-0.190082	0.026973
ENSG00000171861;SE:17:782692-783083:783327-787965:+	0.243584	0.025974
ENSG00000171863;A3:2:3575350-3575557:3575350-3575592:+	-0.268306	0.015984
ENSG00000172071;AF:2:88613853-88624746:88624929:88613853-88626967:88627576:-	-0.211115	0.046953
ENSG00000172115;SE:7:25124127-25124690:25124844-25125200:-	-0.20975	0.01998
ENSG00000172167;A3:8:120461255-120463687:120461255-120463692:+	-0.266057	0.0354645
ENSG00000172172;A5:8:120443308-120444948:120443308-120445068:-	-0.189146	0.00999001
ENSG00000172336;AF:7:100706053:100706304-100706821:100706336:100706396-100706821:+	0.121417	0.0194805
ENSG00000172530;AF:16:87951487:87951515-87975048:87963379:87963480-87975048:+	1	0
ENSG00000172809;A3:17:74209309-74209804:74209309-74209813:+	-0.13376	0.0187313
ENSG00000172809;A5:17:74203745-74203918:74203710-74203918:+	0.16442	0.0187313
ENSG00000172889;SE:9:136665817-136668241:136668362-136668557:+	-0.165059	0.0124875
ENSG00000172986;AL:3:72967719-72974977:72976926:72967719-72998077:72998138:+	-0.330548	0.0334665
ENSG00000173153;A5:11:64306846-64307168:64306448-64307168:+	-0.317138	0.0391275
ENSG00000173153;AF:11:64305572:64305736-64307168:64306227:64306448-64307168:+	-0.221719	0.0391275
ENSG00000173153;AF:11:64305578:64305736-64307168:64306227:64306448-64307168:+	-0.164033	0.0391275
ENSG00000173153;SE:11:64314367-64314741:64314911-64315001:+	-0.132116	0.0391275
ENSG00000173153;SE:11:64314367-64314744:64314911-64315001:+	-0.253129	0.0391275
ENSG00000173153;SE:11:64314367-64315001:64315270-64315707:+	0.466143	0.0391275
ENSG00000173166;A3:2:203490089-203491214:203490086-203491214:-	0.215208	0.04662
ENSG00000173166;AF:2:203495353-203533365:203533433:203495353-203535111:203535410:-	-0.599722	0.020979
ENSG00000173166;AL:2:203433682:203441413-203444868:203442078:203442080-203444868:-	0.348971	0.04662
ENSG00000173207;AF:1:154974653:154974912-154977987:154975032:154975104-154977987:+	0.454455	0.025974
ENSG00000173442;AF:11:65576038:65576406-65579078:65578201:65578278-65579078:+	0.385467	0.017982
ENSG00000173621;AF:11:66856647:66856864-66857735:66857118:66857296-66857735:+	0.174573	0.013986
ENSG00000173933;A5:11:66638893-66639700:66638752-66639700:+	-0.249967	0.035964
ENSG00000173933;AL:11:66640123-66646027:66646468:66640123-66649736:66649930:+	0.303122	0.035964
ENSG00000174307;AF:1:201466178-201466311:201466657:201466178-201468341:201469184:-	-0.237851	0.00499501
ENSG00000174444;A3:15:66501912-66502612:66501873-66502612:-	-0.109023	0.02997
ENSG00000174444;AL:15:66501399:66501504-66502612:66501560:66501912-66502612:-	0.438506	0.014985
ENSG00000174574;MX:1:38991600-38998171:38998311-39003347:38991600-39000972:39001106-39003347:+	0.359543	0.034965
ENSG00000174574;MX:1:38998311-39000972:39001106-39004045:38998311-39003347:39003418-39004045:+	-0.695273	0.0174825
ENSG00000174574;SE:1:39001106-39003347:39003418-39004045:+	0.169717	0.034965
ENSG00000174748;A3:3:23917173-23917837:23917173-23917850:+	-0.303817	0.0030969
ENSG00000174748;A3:3:23917173-23917850:23917173-23917947:+	0.318796	0.0030969
ENSG00000174748;A5:3:23917173-23917850:23917095-23917850:+	0.392408	0.027528
ENSG00000174748;A5:3:23917239-23917850:23917173-23917850:+	-0.474097	0.00442415
ENSG00000174748;A5:3:23917295-23917850:23917173-23917850:+	-0.433369	0.00442415
ENSG00000174748;AF:3:23916545:23917173-23917850:23917299:23917444-23917850:+	0.807232	0
ENSG00000174748;AF:3:23916979:23917095-23917850:23917132:23917239-23917850:+	0.981187	0.0030969
ENSG00000174748;AF:3:23917132:23917239-23917850:23917299:23917444-23917850:+	-0.707883	0.0030969
ENSG00000174748;AF:3:23917147:23917173-23917850:23917299:23917444-23917850:+	0.2109	0.00967782
ENSG00000174775;AF:11:534375-534518:534587:534375-535416:535534:-	-0.402807	0.041958
ENSG00000174775;AF:11:534375-534518:534587:534375-535416:535550:-	-0.29981	0.0454545
ENSG00000174886;AL:19:5891276:5893290-5896453:5894681:5894854-5896453:-	0.405213	0.020979
ENSG00000174917;AF:19:5679763-5680055:5680252:5679763-5680458:5680896:-	-0.321407	0.026973
ENSG00000174939;A5:16:29900741-29901552:29900566-29901552:+	-0.0937	0.0444555
ENSG00000174939;SE:16:29905959-29906079:29906127-29919531:+	-0.329796	0.0444555
ENSG00000175063;A3:20:45814470-45815390:45814470-45815443:+	0.511105	0.025308
ENSG00000175063;A5:20:45815745-45815854:45815540-45815854:+	-0.467951	0.018981
ENSG00000175063;AF:20:45812576:45812796-45813437:45813006:45813290-45813437:+	0.134659	0.0327854
ENSG00000175063;AF:20:45812635:45812796-45813437:45813006:45813290-45813437:+	0.144393	0.0327854
ENSG00000175063;AF:20:45812658:45812796-45813437:45813006:45813290-45813437:+	0.188953	0.0327854
ENSG00000175063;MX:20:45813464-45814384:45814470-45815854:45813464-45815390:45815540-45815854:+	0.591609	0.0327854
ENSG00000175063;MX:20:45813464-45814384:45814470-45815854:45813464-45815541:45815745-45815854:+	0.234368	0.0327854
ENSG00000175063;SE:20:45813464-45815390:45815540-45815854:+	-0.648776	0.0327854
ENSG00000175063;SE:20:45813464-45815541:45815745-45815854:+	-0.246711	0.0327854
ENSG00000175063;SE:20:45814470-45815390:45815540-45815854:+	-0.339881	0.0327854
ENSG00000175063;SE:20:45814470-45815443:45815745-45815854:+	-0.70694	0.018981
ENSG00000175197;A3:12:57517595-57517706:57517424-57517706:-	-0.421613	0.0454545
ENSG00000175197;RI:12:57517269:57517424-57517706:57517753:-	-0.371549	0.0454545
ENSG00000175305;AF:8:94894247-94895177:94895254:94894247-94896452:94896678:-	0.428475	0.041958
ENSG00000175334;SE:11:66002570-66003235:66003373-66003626:+	0.376519	0.023976
ENSG00000175348;SE:11:8956298-8962092:8962183-8964209:-	0.264189	0.018981
ENSG00000175470;SE:10:131934555-131934894:131935006-131940031:+	-0.384719	0.020979
ENSG00000175548;A3:12:38318458-38320161:38318458-38323913:+	-0.29321	0.048951
ENSG00000175550;A3:11:65919543-65919780:65919543-65920007:+	0.407195	0.0404595
ENSG00000175756;A5:1:1374790-1374997:1374790-1375075:-	0.204013	0.0224775
ENSG00000175756;A5:1:1374790-1374997:1374790-1375154:-	-0.121196	0.0391275
ENSG00000175756;A5:1:1374790-1375075:1374790-1375154:-	-0.263313	0.0224775
ENSG00000176014;AL:18:12311053-12325067:12325181:12311053-12329146:12329826:+	0.613793	0.0164835
ENSG00000176142;A3:3:119458184-119461962:119458083-119461962:-	-0.466547	0.0472028
ENSG00000176142;AF:3:119462148-119463336:119463614:119462148-119468735:119468830:-	0.438222	0.0472028
ENSG00000176142;AL:3:119437934:119438103-119458018:119452509:119452530-119458018:-	-0.630019	0.027972
ENSG00000176142;SE:3:119438103-119458018:119458240-119461962:-	-0.407013	0.0472028
ENSG00000176444;AF:1:155270977-155273201:155273329:155270977-155278375:155278491:-	0.584025	0.04662
ENSG00000176444;SE:1:155268359-155268708:155268792-155269488:-	-0.385741	0.04662
ENSG00000176444;SE:1:155268359-155268708:155268795-155269488:-	-0.332422	0.04662
ENSG00000176463;AL:15:92151014-92162756:92163546:92151014-92171780:92171847:+	0.796633	0.023976
ENSG00000176845;AF:17:83079691:83079985-83084938:83080199:83080229-83084938:+	-0.183813	0.026973
ENSG00000176871;AF:12:118052478-118061036:118061089:118052478-118062353:118062430:-	-0.626178	0.044289
ENSG00000176871;AF:12:118052478-118061036:118061140:118052478-118062353:118062430:-	-0.612509	0.027972
ENSG00000176871;AF:12:118052478-118062099:118062174:118052478-118062353:118062430:-	-0.468026	0.044289
ENSG00000177410;A5:20:49278738-49279104:49278716-49279104:+	-0.117813	0.0404595
ENSG00000177410;AL:20:49279208-49280485:49281181:49279208-49289045:49289260:+	-0.212547	0.0404595
ENSG00000177565;AL:3:177019355:177025524-177026373:177025985:177026041-177026373:-	0.789599	0.0499501
ENSG00000177565;AL:3:177020592:177022475-177032971:177032318:177032340-177032971:-	0.784642	0
ENSG00000177600;A5:11:810357-811597:810048-811597:+	0.273405	0.0157343
ENSG00000177600;AF:11:809965:810048-811597:810269:810321-811597:+	-0.353237	0.0157343
ENSG00000177600;AF:11:809984:810357-811597:810398:810497-811597:+	0.189741	0.041958
ENSG00000177600;AF:11:810003:810357-811597:810398:810497-811597:+	0.221286	0.041958
ENSG00000177600;AF:11:810269:810321-811597:810398:810497-811597:+	0.142438	0.041958
ENSG00000177731;AF:17:18257019-18258447:18258556:18257019-18258628:18258697:-	-0.691391	0.038628
ENSG00000177731;AF:17:18257019-18258447:18258556:18257019-18258628:18258723:-	-0.328013	0.038628
ENSG00000177731;AF:17:18257019-18258447:18258556:18257019-18258628:18258916:-	-0.491426	0.0144855
ENSG00000177889;A5:12:93410874-93411053:93410874-93411126:-	0.111114	0.0384615
ENSG00000177889;SE:12:93410079-93410734:93410874-93411053:-	-0.132203	0.028971
ENSG00000177954;A5:1:153991034-153991115:153990802-153991115:+	-0.0270601	0.0374625
ENSG00000177954;RI:1:153990763:153990802-153990914:153991034:+	-0.122014	0.0314685
ENSG00000178741;AF:15:74929232-74937688:74937776:74929232-74937915:74938066:-	0.116579	0.020646
ENSG00000178741;AF:15:74929232-74937688:74937776:74929232-74937915:74938070:-	0.130307	0.0222635
ENSG00000178741;AF:15:74929232-74937688:74937776:74929232-74937915:74938083:-	-0.179134	0.020646
ENSG00000178741;AL:15:74920280:74920442-74926766:74923594:74923770-74926766:-	0.112497	0.020646
ENSG00000178741;SE:15:74920442-74923648:74923770-74926766:-	-0.143658	0.020646
ENSG00000178741;SE:15:74920442-74926766:74926887-74929116:-	0.442641	0.01998
ENSG00000178741;SE:15:74926887-74929116:74929232-74937915:-	0.146589	0.020646
ENSG00000179010;A5:4:6640755-6640828:6640708-6640828:+	-0.112865	0.0244755
ENSG00000179085;A3:1:155140271-155140491:155140245-155140491:-	-0.0785482	0.046953
ENSG00000179304;AF:X:52896941:52897190-52899468:52897400:52898726-52899468:+	0.441055	0.0374625
ENSG00000179348;A3:3:128481944-128483860:128481902-128483860:-	0.180883	0.0237263
ENSG00000179348;AF:3:128487076-128487711:128487916:128487076-128492899:128493185:-	-0.337183	0.01998
ENSG00000179820;AF:19:53867883:53867943-53873528:53869439:53869838-53873528:+	-0.436074	0.0194805
ENSG00000179820;SE:19:53867943-53869690:53869838-53873528:+	0.816789	0.00674326
ENSG00000179820;SE:19:53867943-53869754:53869838-53873528:+	0.39951	0.00674326
ENSG00000179889;AF:16:14975200:14975220-14997753:14976763:14976904-14997753:+	-0.68931	0.031968
ENSG00000180573;A5:6:26124749-26138054:26124633-26138054:+	0.286766	0.032967
ENSG00000180694;SE:8:90625862-90631552:90631707-90645111:-	0.353252	0.0184815
ENSG00000180758;SE:1:9104634-9105486:9105680-9111276:-	0.306279	0.037962
ENSG00000180817;AF:10:70230399-70233264:70233434:70230399-70233728:70233911:-	0.457735	0.013986
ENSG00000180900;RI:8:143792485:143792635-143792708:143792867:-	-0.200986	0.038961
ENSG00000180900;SE:8:143791440-143791666:143791740-143791876:-	-0.17724	0.038961
ENSG00000180964;SE:X:103254017-103254605:103254677-103255078:-	0.16984	0.0134865
ENSG00000181625;SE:16:29455449-29455544:29455885-29457632:+	0.505938	0.038961
ENSG00000182149;AF:16:71894719:71894858-71915626:71895510:71895589-71915626:+	-0.347954	0.0382118
ENSG00000182149;AF:16:71915626:71915728-71922474:71921424:71921453-71922474:+	0.297003	0.0382118
ENSG00000182149;SE:16:71922680-71923288:71923380-71924769:+	0.256666	0.0382118
ENSG00000182149;SE:16:71923380-71924091:71924281-71924769:+	-0.220542	0.0382118
ENSG00000182199;A5:12:57232575-57232704:57232292-57232704:+	-0.483123	0.0374625
ENSG00000182199;AF:12:57229724:57229811-57230803:57230328:57230420-57230803:+	0.582134	0.0374625
ENSG00000182199;AF:12:57229724:57229811-57230803:57230360:57230462-57230803:+	0.494504	0.0374625
ENSG00000182199;AF:12:57229724:57229811-57230803:57230360:57230666-57230803:+	0.496969	0.0374625
ENSG00000182199;AF:12:57229724:57229811-57230803:57230368:57230420-57230803:+	0.464279	0.0374625
ENSG00000182199;AL:12:57232292-57232453:57232568:57232292-57232704:57232822:+	-0.494504	0.0374625
ENSG00000182199;SE:12:57232292-57232425:57232575-57232704:+	-0.484386	0.0393357
ENSG00000182199;SE:12:57232292-57232483:57232575-57232704:+	-0.301683	0.0374625
ENSG00000182240;AF:21:41226266:41226354-41237513:41236628:41236664-41237513:+	-0.364242	0.0357143
ENSG00000182240;AF:21:41226303:41226354-41237513:41236628:41236664-41237513:+	-0.584861	0.0164835
ENSG00000182240;AL:21:41250901-41257158:41257326:41250901-41275371:41276597:+	0.351953	0.040293
ENSG00000182378;AF:X:281192:281684-284167:283479:283520-284167:+	-0.811544	0.047952
ENSG00000182378;AF:X:281462:281684-284167:283479:283520-284167:+	-0.473576	0.047952
ENSG00000182872;A5:X:47180040-47180212:47180037-47180212:+	-0.163816	0.041958
ENSG00000182872;SE:X:47179495-47179684:47179781-47179880:+	-0.154702	0.041958
ENSG00000182899;A5:3:197950299-197950936:197950221-197950936:+	-0.17733	0.043956
ENSG00000183011;A5:17:7856843-7856985:7856843-7857015:-	-0.0733805	0.040959
ENSG00000183011;AF:17:7857198-7857383:7857562:7857198-7857894:7858079:-	0.102642	0.040959
ENSG00000183011;AF:17:7857198-7857383:7857891:7857198-7857894:7858079:-	0.157765	0.040959
ENSG00000183172;A5:22:42079954-42081925:42079905-42081925:+	0.10831	0.025974
ENSG00000183337;A5:X:40049991-40052113:40049991-40052219:-	-0.458709	0.026973
ENSG00000183506;AF:22:21492094-21514130:21514255:21492094-21517325:21517481:-	-0.431317	0.047952
ENSG00000183624;AF:3:129278828:129278905-129279710:129279005:129279203-129279710:+	0.485302	0.0436563
ENSG00000183624;AF:3:129278840:129278905-129279710:129279005:129279203-129279710:+	0.284096	0.0436563
ENSG00000183624;AF:3:129278846:129278905-129279710:129279005:129279203-129279710:+	0.457431	0.022977
ENSG00000183624;AF:3:129278880:129278905-129279710:129279005:129279203-129279710:+	0.769156	0.022977
ENSG00000183624;SE:3:129279915-129288854:129288997-129298354:+	0.340247	0.0436563
ENSG00000183726;AF:1:25337917:25338456-25340474:25338460:25338817-25340474:+	0.195045	0.034965
ENSG00000183726;AF:1:25338317:25338456-25340474:25338460:25338817-25340474:+	0.101047	0.0473526
ENSG00000183726;AF:1:25338323:25338456-25340474:25338460:25338817-25340474:+	0.39903	0.014985
ENSG00000183726;SE:1:25340579-25342961:25343073-25351626:+	0.0901464	0.0473526
ENSG00000183726;SE:1:25351693-25352882:25352974-25356793:+	-0.183923	0.02997
ENSG00000183864;A5:22:41437407-41446375:41437407-41446379:-	-0.31949	0.0034965
ENSG00000184009;A5:17:81510329-81510479:81510329-81510480:-	-0.251149	0.0287712
ENSG00000184009;AF:17:81512360-81512734:81512755:81512360-81514547:81514640:-	0.118973	0.047952
ENSG00000184009;AF:17:81512360-81512734:81512763:81512360-81514547:81514640:-	0.359576	0.027972
ENSG00000184009;AF:17:81512360-81512734:81512781:81512360-81514547:81514640:-	-0.294333	0.023976
ENSG00000184009;AF:17:81512360-81512734:81512791:81512360-81514547:81514640:-	-0.451655	0.023976
ENSG00000184009;RI:17:81511188:81511626-81511763:81511803:-	0.402582	0.047952
ENSG00000184009;RI:17:81512232:81512360-81512734:81512781:-	0.52567	0.02664
ENSG00000184056;A3:15:91017064-91017805:91017024-91017805:-	-0.693516	0.013986
ENSG00000184056;MX:15:91014433-91016963:91017024-91022154:91014433-91017805:91017885-91022154:-	0.381524	0.041958
ENSG00000184056;SE:15:91014433-91016963:91017024-91017805:-	0.473525	0.013986
ENSG00000184110;AF:16:28688558:28688828-28711657:28711363:28711518-28711657:+	-0.481473	0.0044955
ENSG00000184216;MX:X:154012678-154013043:154013433-154016032:154012678-154014042:154014278-154016032:-	-0.30215	0.048951
ENSG00000184216;SE:X:154013433-154014042:154014278-154016032:-	0.263236	0.048951
ENSG00000184470;AF:22:19931098-19932357:19932553:19931098-19941701:19941992:-	-0.457755	0.0499501
ENSG00000184470;SE:22:19919599-19931030:19931098-19941701:-	0.418273	0.0499501
ENSG00000184575;A5:12:64425182-64425338:64425138-64425338:+	-0.118525	0.044955
ENSG00000184575;RI:12:64425038:64425138-64425338:64425457:+	-0.387697	0.00999001
ENSG00000184990;AF:14:104753160:104753319-104755630:104753718:104753888-104755630:+	0.530353	0.0024975
ENSG00000184990;AL:14:104756760-104757275:104757312:104756760-104759428:104759578:+	0.530353	0.0024975
ENSG00000184990;AL:14:104756760-104757275:104757312:104756760-104759428:104759657:+	0.167456	0.0237263
ENSG00000184990;AL:14:104756760-104757275:104757312:104756760-104759428:104759659:+	0.47604	0.00333
ENSG00000185043;A3:15:90232447-90233669:90232327-90233669:-	-0.166131	0.0194805
ENSG00000185222;SE:X:103356606-103357083:103357161-103357615:+	0.175762	0.00849151
ENSG00000185250;SE:6:109400170-109403031:109403108-109419187:-	0.650904	0.043956
ENSG00000185250;SE:6:109431345-109436104:109436199-109440456:-	0.487822	0.043956
ENSG00000185262;A5:17:76265625-76265907:76265403-76265907:+	0.158642	0.015984
ENSG00000185332;AF:17:81327941-81329467:81329517:81327941-81330144:81330429:-	0.373665	0.0274725
ENSG00000185608;A5:22:19432859-19433265:19432607-19433265:+	-0.118315	0.035964
ENSG00000185627;A3:11:239076-244041:239076-244161:+	-0.371671	0.047952
ENSG00000185803;AF:8:144358557:144358610-144359184:144358613:144359065-144359184:+	0.950643	0.0031635
ENSG00000185803;AF:8:144358577:144358610-144359184:144358613:144359065-144359184:+	0.92651	0.0031635
ENSG00000185803;AF:8:144358596:144358610-144359184:144358613:144359065-144359184:+	0.99605	0.0031635
ENSG00000185885;AF:11:313853:314356-314922:314418:314456-314922:+	0.139439	0.035964
ENSG00000185947;AF:16:31873758:31873969-31884498:31874066:31874264-31884498:+	0.449653	0.026973
ENSG00000185947;SE:16:31885256-31890207:31890250-31914476:+	-0.291642	0.026973
ENSG00000185963;RI:9:92711363:92713461-92715253:92715463:-	-0.183509	0.042957
ENSG00000186166;A5:11:119011311-119011939:119011283-119011939:+	-0.395325	0.013986
ENSG00000186166;A5:11:119013262-119014994:119012254-119014994:+	-0.343442	0.044289
ENSG00000186166;RI:11:119011939:119012003-119012149:119012254:+	-0.320666	0.0174825
ENSG00000186395;A5:17:40818482-40818767:40818482-40818787:-	-0.241531	0.00549451
ENSG00000186468;AF:5:82277852-82277931:82278143:82277852-82278320:82278396:-	-0.311267	0.035964
ENSG00000186468;AF:5:82277852-82277931:82278143:82277852-82278320:82278577:-	-0.417279	0.035964
ENSG00000186577;A5:6:34247864-34248727:34247864-34248979:-	-0.264845	0.035964
ENSG00000186591;A3:7:129839335-129857511:129839275-129857511:-	-0.193393	0.023976
ENSG00000186591;A5:7:129879642-129880879:129879642-129880895:-	-0.128982	0.043956
ENSG00000186591;AF:7:129880971-129951278:129951327:129880971-129952503:129952631:-	-0.278737	0.023976
ENSG00000186591;AF:7:129880971-129951278:129951327:129880971-129952503:129952943:-	-0.441742	0.00799201
ENSG00000186591;AF:7:129880971-129951278:129951327:129880971-129952503:129952949:-	-0.14006	0.043956
ENSG00000186665;A5:17:67992103-67992901:67992103-67993044:-	0.247155	0.033966
ENSG00000186792;AF:3:50295619-50298821:50298831:50295619-50299213:50299468:-	-0.590701	0.038961
ENSG00000186907;AL:11:57468090-57468562:57468630:57468090-57468770:57468884:+	-0.343167	0.0487013
ENSG00000186907;AL:11:57468090-57468562:57468630:57468090-57476162:57477534:+	-0.120496	0.0487013
ENSG00000186951;AF:22:46150521:46150652-46151888:46150828:46151177-46151888:+	0.472006	0.027972
ENSG00000186951;AF:22:46150596:46150652-46151888:46150828:46151177-46151888:+	0.472469	0.027972
ENSG00000187840;AF:8:38030341:38030718-38057081:38047339:38047391-38057081:+	0.074833	0.026973
ENSG00000188290;A5:1:999613-999692:999613-999866:-	0.155632	0.028971
ENSG00000188290;SE:1:999613-999692:999787-999866:-	0.0657825	0.0374625
ENSG00000188536;A5:16:173007-173125:172958-173125:+	-0.914781	0
ENSG00000188612;AF:17:75181188-75182382:75182563:75181188-75182814:75182956:-	0.141193	0.0194805
ENSG00000188612;SE:17:75168401-75174752:75174823-75181057:-	0.126425	0.0194805
ENSG00000188643;AF:1:153608177-153608274:153608322:153608177-153608899:153609344:-	-0.366418	0.02997
ENSG00000188643;AF:1:153608177-153608274:153608322:153608177-153609178:153609337:-	-0.407217	0.02997
ENSG00000188643;AF:1:153608177-153608274:153608322:153608177-153612952:153613145:-	-0.233291	0.02997
ENSG00000188739;AL:1:235154881:235155112-235160511:235160195:235160248-235160511:-	-0.449967	0.020979
ENSG00000188846;A5:3:40457747-40457890:40457474-40457890:+	-0.299035	0.00999001
ENSG00000189159;A5:17:75148671-75153218:75148671-75153770:-	-0.476786	0.00856287
ENSG00000189159;AF:17:75148671-75152905:75153293:75148671-75153770:75153826:-	-0.481603	0.003996
ENSG00000189159;AF:17:75148671-75153770:75153826:75148671-75153829:75153866:-	0.683049	0.0024975
ENSG00000189159;AF:17:75148671-75153770:75153826:75148671-75154342:75154512:-	0.255868	0.0112388
ENSG00000189159;AF:17:75148671-75153770:75153826:75148671-75154342:75154675:-	0.495558	0.0024975
ENSG00000189159;AF:17:75148671-75153770:75153826:75148671-75154342:75154683:-	0.445374	0.00832501
ENSG00000189159;AF:17:75148671-75153829:75153866:75148671-75154342:75154512:-	-0.267204	0.0024975
ENSG00000189159;AF:17:75148671-75153829:75153866:75148671-75154342:75154683:-	-0.734806	0.0024975
ENSG00000189171;A3:1:153627598-153628121:153626533-153628121:-	0.286617	0.0164835
ENSG00000189171;AF:1:153626533-153626951:153627048:153626533-153628121:153628180:-	0.643404	0.002997
ENSG00000189171;AF:1:153626533-153627139:153627268:153626533-153628121:153628180:-	0.413869	0.00599401
ENSG00000189171;SE:1:153626533-153627483:153627598-153628121:-	0.372367	0.00599401
ENSG00000196352;AL:1:207339417-207340391:207340766:207339417-207359546:207359767:+	0.256866	0.0205628
ENSG00000196352;AL:1:207339417-207340391:207340766:207339417-207359546:207360502:+	0.118255	0.023199
ENSG00000196352;AL:1:207339417-207340391:207340766:207339417-207359546:207360966:+	-0.147848	0.023199
ENSG00000196352;MX:1:207339417-207340391:207340508-207359546:207339417-207347447:207347561-207359546:+	-0.230749	0.0205628
ENSG00000196352;MX:1:207339417-207347447:207347561-207359546:207339417-207354007:207354099-207359546:+	0.229039	0.0205628
ENSG00000196352;MX:1:207339417-207347447:207347561-207359546:207339417-207358516:207358621-207359546:+	0.207796	0.023199
ENSG00000196352;RI:1:207336693:207336818-207337329:207337409:+	-0.0565511	0.0440015
ENSG00000196352;RI:1:207336693:207336943-207336947:207337409:+	0.230126	0.0205628
ENSG00000196352;SE:1:207321865-207322236:207322289-207322382:+	-0.19429	0.0205628
ENSG00000196352;SE:1:207322567-207324559:207324750-207325622:+	-0.0553552	0.037962
ENSG00000196352;SE:1:207339417-207347447:207347561-207359546:+	0.137082	0.0205628
ENSG00000196419;AF:22:41621119:41621345-41621990:41621461:41621591-41621990:+	0.457007	0.002997
ENSG00000196428;AF:3:150410969:150411308-150458376:150456951:150457127-150458376:+	-0.330428	0.03996
ENSG00000196428;SE:3:150411308-150457076:150457127-150458376:+	0.34721	0.031968
ENSG00000196704;A5:17:68248157-68248640:68248110-68248640:+	-0.526385	0.026973
ENSG00000197694;AF:9:128552558:128552696-128566738:128552746:128552805-128566738:+	0.651103	0.00599401
ENSG00000197694;AF:9:128552558:128552696-128566738:128552969:128553031-128566738:+	0.690789	0.00599401
ENSG00000197694;AF:9:128552587:128552696-128566738:128552746:128552805-128566738:+	0.303029	0.0284715
ENSG00000197694;AF:9:128552590:128552696-128566738:128552746:128552805-128566738:+	0.476387	0.00599401
ENSG00000197694;AF:9:128552590:128552696-128566738:128552969:128553031-128566738:+	0.384458	0.0192664
ENSG00000197694;AF:9:128552590:128552696-128566738:128553147:128553311-128566738:+	0.759437	0.024975
ENSG00000197694;AF:9:128552593:128552696-128566738:128552746:128552805-128566738:+	0.50747	0.00599401
ENSG00000197694;AF:9:128552593:128552696-128566738:128552969:128553031-128566738:+	0.46236	0.00599401
ENSG00000197694;AF:9:128552746:128552805-128566738:128553147:128553311-128566738:+	-0.341085	0.0243506
ENSG00000197694;SE:9:128591625-128592983:128593042-128594175:+	0.31333	0.0192664
ENSG00000197746;SE:10:71822007-71823888:71823896-71825837:-	-0.0961672	0.017982
ENSG00000197747;AF:1:151986251-151992523:151992578:151986251-151993752:151993829:-	0.0788389	0.0464535
ENSG00000197747;AF:1:151986251-151992523:151992578:151986251-151993752:151994390:-	-0.0691269	0.0464535
ENSG00000197747;AL:1:151982915:151983324-151986099:151985158:151985335-151986099:-	0.120709	0.0464535
ENSG00000197747;AL:1:151982918:151983324-151986099:151985158:151985335-151986099:-	0.0788389	0.0464535
ENSG00000197756;AL:2:216500031-216501341:216501467:216500031-216529270:216529454:+	-0.404746	0.0404595
ENSG00000197894;AF:4:99085216-99085414:99085623:99085216-99088689:99088717:-	-0.346767	0.044955
ENSG00000197894;AF:4:99085216-99085414:99085623:99085216-99088689:99088736:-	-0.712071	0.014985
ENSG00000197894;AF:4:99085216-99085414:99085623:99085216-99088689:99088751:-	-0.148018	0.045954
ENSG00000197894;AF:4:99085216-99085414:99085623:99085216-99088689:99088801:-	-0.43271	0.034965
ENSG00000197894;SE:4:99076923-99079820:99079991-99081365:-	0.133951	0.044955
ENSG00000197958;A5:9:127449362-127449610:127449362-127450731:-	-0.206515	0.032967
ENSG00000197958;A5:9:127450804-127451050:127450804-127451281:-	-0.0345623	0.032967
ENSG00000197982;A5:1:37808439-37808531:37808306-37808531:+	-0.309026	0.011988
ENSG00000198003;AF:19:11431020-11434773:11435121:11431020-11435690:11435782:-	0.400628	0.0424575
ENSG00000198003;SE:19:11426571-11426683:11426784-11426873:-	-0.371431	0.0424575
ENSG00000198003;SE:19:11427040-11430699:11430776-11430899:-	-0.371431	0.0424575
ENSG00000198060;AF:10:92291163:92291529-92311135:92308478:92308603-92311135:+	0.106154	0.042957
ENSG00000198131;AL:19:58246794-58247282:58247328:58246794-58251308:58251384:+	0.631904	0.0114885
ENSG00000198242;AF:17:28719393:28720030-28720707:28720079:28720213-28720707:+	0.243351	0.024975
ENSG00000198242;AF:17:28719393:28720030-28720707:28720299:28720328-28720707:+	0.120686	0.03663
ENSG00000198242;SE:17:28720328-28720414:28720430-28720707:+	0.234737	0.014985
ENSG00000198258;A5:19:9827984-9828327:9827943-9828327:+	0.127002	0.0324675
ENSG00000198258;A5:19:9828064-9828327:9827943-9828327:+	0.31874	0.0124875
ENSG00000198258;A5:19:9828064-9828327:9827984-9828327:+	-0.0709626	0.0462038
ENSG00000198258;A5:19:9828675-9828837:9828389-9828837:+	0.483539	0.0324675
ENSG00000198363;AF:8:61684188-61689673:61689805:61684188-61714269:61714596:-	-0.484158	0.044955
ENSG00000198373;AF:16:69762306:69762391-69786996:69776187:69776241-69786996:+	0.350703	0.047952
ENSG00000198408;AF:10:101787523-101790896:101791453:101787523-101792839:101792946:-	-0.488905	0.018648
ENSG00000198408;MX:10:101792943-101793686:101793744-101797980:101792943-101793913:101793998-101797980:-	-0.196983	0.018648
ENSG00000198408;SE:10:101799455-101800242:101800400-101803735:-	-0.202024	0.018648
ENSG00000198517;AF:7:1537487:1538457-1539149:1538708:1538826-1539149:+	-0.268923	0.041958
ENSG00000198563;A3:6:31540664-31541950:31540534-31541950:-	-0.244307	0.02664
ENSG00000198563;AF:6:31540534-31541396:31541531:31540534-31541634:31541729:-	-1	0
ENSG00000198563;AF:6:31540534-31541396:31541531:31540534-31541950:31542448:-	-0.745808	0.00499501
ENSG00000198901;A3:15:90981669-90981748:90981033-90981748:-	-0.356718	0.043956
ENSG00000198901;AL:15:90966050:90966653-90969524:90966800:90967202-90969524:-	-0.23697	0.043956
ENSG00000198901;MX:15:90981981-90984018:90984140-90994407:90981981-90984693:90984825-90994407:-	-0.405659	0.043956
ENSG00000198901;SE:15:90981981-90984693:90984825-90994407:-	0.380124	0.043956
ENSG00000198951;A3:22:42070373-42070763:42070366-42070763:-	-0.251105	0.041958
ENSG00000198961;AF:5:109383520-109409144:109409316:109383520-109409842:109409994:-	-0.148317	0.025974
ENSG00000203668;AF:1:241636073-241639183:241639249:241636073-241639882:241640254:-	-0.227049	0.015984
ENSG00000204220;A3:6:33289628-33289770:33289628-33289775:+	0.605646	0.00499501
ENSG00000204335;AF:2:170715351:170715563-170716259:170716042:170716068-170716259:+	0.625665	0.0044955
ENSG00000204392;AF:6:31806142-31806486:31806602:31806142-31806755:31806852:-	-0.694731	0.0404595
ENSG00000204516;A3:6:31505871-31506143:31505871-31506272:+	-0.134153	0.044955
ENSG00000204516;AF:6:31494881:31494995-31505617:31498115:31498263-31505617:+	0.360047	0.0164835
ENSG00000204525;A3:6:31271348-31271599:31271331-31271599:-	0.286108	0.024975
ENSG00000204569;AF:6:30616998-30617224:30617244:30616998-30618558:30618612:-	0.552731	0.015984
ENSG00000204611;AF:19:52130588-52138464:52138825:52130588-52139732:52139904:-	0.356647	0.0337995
ENSG00000204611;AF:19:52130588-52138464:52138825:52130588-52139732:52139922:-	0.316393	0.0337995
ENSG00000204611;AL:19:52113091:52117024-52123923:52122269:52122457-52123923:-	0.778202	0.0337995
ENSG00000204628;A3:5:181239177-181239487:181238239-181239487:-	-0.393806	0.035964
ENSG00000204628;A3:5:181240345-181241492:181240327-181241492:-	0.247661	0.0343293
ENSG00000204628;A5:5:181239582-181241492:181239582-181242170:-	0.835643	0.013986
ENSG00000204628;A5:5:181241639-181242170:181241639-181242174:-	-0.171621	0.0293706
ENSG00000204628;AF:5:181242345-181242554:181243370:181242345-181243692:181243902:-	-0.171055	0.035964
ENSG00000204628;AF:5:181242345-181243680:181243904:181242345-181247124:181247576:-	-0.433589	0.035964
ENSG00000204628;AF:5:181242345-181243680:181243904:181242345-181248009:181248096:-	-0.251214	0.035964
ENSG00000204628;AF:5:181242345-181243692:181243742:181242345-181248009:181248096:-	-0.228222	0.035964
ENSG00000204628;AF:5:181242345-181243692:181243880:181242345-181247124:181247576:-	-0.213379	0.035964
ENSG00000204628;AF:5:181242345-181243692:181243880:181242345-181248009:181248096:-	-0.780532	0.013986
ENSG00000204628;AF:5:181242345-181243692:181243889:181242345-181248009:181248096:-	-0.106248	0.035964
ENSG00000204628;AF:5:181242345-181243692:181243902:181242345-181247124:181247576:-	0.149358	0.0362365
ENSG00000204628;AF:5:181242345-181243692:181243902:181242345-181248009:181248096:-	0.355202	0.02331
ENSG00000204628;AF:5:181242345-181243692:181243903:181242345-181247124:181247576:-	-0.338837	0.035964
ENSG00000204628;AF:5:181242345-181243692:181243903:181242345-181248009:181248096:-	-0.349337	0.013986
ENSG00000204628;AF:5:181242345-181243692:181244209:181242345-181248009:181248096:-	0.398871	0.0157343
ENSG00000204628;AL:5:181236934:181237042-181239067:181238120:181238239-181239067:-	-0.21515	0.035964
ENSG00000204628;AL:5:181236934:181237042-181239067:181238170:181238239-181239067:-	-0.778251	0.013986
ENSG00000204628;AL:5:181239038:181239582-181241492:181240313:181240345-181241492:-	-0.502696	0.013986
ENSG00000204628;AL:5:181240313:181240345-181241492:181240957:181241418-181241492:-	0.49799	0
ENSG00000204628;RI:5:181236929:181237042-181237609:181237719:-	-0.265969	0.035964
ENSG00000204628;SE:5:181239582-181241492:181241563-181242170:-	0.829584	0.0157343
ENSG00000205213;SE:11:27392518-27412789:27412860-27472118:-	-0.221987	0.0114885
ENSG00000205352;A3:12:53442733-53443487:53442733-53443567:+	-0.290736	0.0453637
ENSG00000205352;A3:12:53442733-53443487:53442733-53443679:+	-0.322879	0.0211217
ENSG00000205352;A3:12:53442733-53443541:53442733-53443679:+	-0.195874	0.0453637
ENSG00000205352;A5:12:53442586-53442695:53441800-53442695:+	-0.250505	0.0453637
ENSG00000205352;AF:12:53441605:53441792-53442695:53442555:53442586-53442695:+	0.583649	0.00924076
ENSG00000205352;AF:12:53441678:53441800-53442695:53442555:53442586-53442695:+	0.592491	0.012321
ENSG00000205352;AF:12:53441732:53441792-53442695:53442555:53442586-53442695:+	0.249312	0.0211217
ENSG00000205352;AF:12:53441745:53441792-53442695:53442555:53442586-53442695:+	0.351257	0.0184815
ENSG00000205352;AF:12:53441747:53441792-53442695:53442555:53442586-53442695:+	0.176174	0.0453637
ENSG00000205352;AF:12:53441748:53441792-53442695:53442555:53442586-53442695:+	0.50243	0.00924076
ENSG00000205352;AF:12:53441762:53441792-53442695:53442555:53442586-53442695:+	0.373833	0.0184815
ENSG00000205571;AL:5:70070751-70071171:70071182:70070751-70076521:70076586:+	-0.367025	0.041958
ENSG00000205571;AL:5:70070751-70071171:70071182:70070751-70076521:70076706:+	-0.338545	0.041958
ENSG00000205571;AL:5:70070751-70071171:70071182:70070751-70076521:70076927:+	-0.344928	0.041958
ENSG00000205571;AL:5:70070751-70071171:70071182:70070751-70077019:70077592:+	-0.299515	0.034965
ENSG00000205609;A5:16:28403648-28403783:28403648-28403787:-	0.914947	0.000999001
ENSG00000205937;AF:16:2264760-2267175:2267246:2264760-2268055:2268412:-	-0.44291	0.037962
ENSG00000205937;AF:16:2264760-2267209:2267829:2264760-2268055:2268091:-	0.654557	0.037962
ENSG00000205937;AF:16:2264760-2267575:2267852:2264760-2268055:2268091:-	0.530758	0.037962
ENSG00000205937;AF:16:2264760-2267663:2267848:2264760-2268055:2268091:-	0.353592	0.037962
ENSG00000205937;AF:16:2264760-2267663:2267848:2264760-2268055:2268412:-	-0.325197	0.037962
ENSG00000205937;AL:16:2253856:2254063-2262278:2255641:2255726-2262278:-	0.917976	0.037962
ENSG00000206053;AF:16:1678290:1678356-1685439:1680337:1680498-1685439:+	0.489525	0.015984
ENSG00000206053;AF:16:1678290:1678356-1685439:1680337:1680587-1685439:+	0.513357	0.015984
ENSG00000206053;AL:16:1698843-1700074:1700225:1698843-1702136:1702280:+	0.477162	0.015984
ENSG00000206053;MX:16:1678356-1685439:1685587-1697812:1678356-1691843:1691985-1697812:+	-0.476576	0.041958
ENSG00000213523;A3:5:140557332-140557428:140557272-140557428:-	-0.372519	0.041958
ENSG00000213639;AF:2:28751746:28751820-28776851:28751853:28752176-28776851:+	-0.344118	0.0427073
ENSG00000213639;SE:2:28751820-28752038:28752176-28776851:+	0.221541	0.0427073
ENSG00000213853;AF:16:10547677-10558994:10559154:10547677-10580549:10580698:-	-0.171032	0.021978
ENSG00000213995;A3:13:110637249-110638242:110637249-110638378:+	-0.13935	0.0404595
ENSG00000213995;AF:13:110615591:110615647-110622216:110615661:110615774-110622216:+	0.185408	0.0404595
ENSG00000213995;SE:13:110624279-110625190:110625278-110627439:+	-0.185408	0.0404595
ENSG00000214026;AF:11:1947278:1947379-1950899:1947554:1947578-1950899:+	0.25541	0.0404595
ENSG00000214114;AF:1:38867610-38872573:38872605:38867610-38873018:38873278:-	-0.450047	0.0124875
ENSG00000214736;A3:6:41789336-41789531:41789336-41789568:+	-0.156919	0.00599401
ENSG00000215252;AF:15:34553956-34581466:34581499:34553956-34582750:34582860:-	-0.432075	0.04329
ENSG00000215252;AF:15:34553956-34581466:34581499:34553956-34583516:34583651:-	-0.464201	0.0324675
ENSG00000215252;AF:15:34553956-34581466:34581499:34553956-34588391:34588503:-	-0.806931	0.02997
ENSG00000215367;SE:4:1116410-1117148:1117273-1123118:-	-0.601617	0.023976
ENSG00000217555;MX:16:66552793-66558190:66558348-66565886:66552793-66563122:66563217-66565886:+	-0.26893	0.024975
ENSG00000217555;SE:16:66558348-66563122:66563217-66565886:+	0.254597	0.024975
ENSG00000218891;A3:19:55580039-55580795:55579641-55580795:-	-0.167599	0.030969
ENSG00000221829;SE:9:35077399-35078141:35078343-35078605:-	0.173227	0.0484515
ENSG00000221983;SE:19:18571909-18572351:18572607-18573293:+	-0.346518	0.026973
ENSG00000223768;A5:21:45288244-45289351:45288165-45289351:+	0.32478	0.043956
ENSG00000223820;AF:10:87817928:87817989-87818902:87818313:87818336-87818902:+	0.426302	0.0434565
ENSG00000223820;AF:10:87818313:87818336-87818902:87818425:87818714-87818902:+	-0.371469	0.0434565
ENSG00000224533;AL:X:155489389-155492880:155494110:155489389-155611474:155611616:+	0.332521	0.033966
ENSG00000225648;A5:7:72829976-72830692:72829783-72830692:+	-0.164129	0.0324675
ENSG00000225648;AL:7:72831798-72833764:72834006:72831798-72836577:72836638:+	-0.208767	0.0308025
ENSG00000225648;SE:7:72829783-72830692:72830813-72831602:+	-0.176984	0.0308025
ENSG00000225648;SE:7:72831798-72833764:72833928-72836577:+	-0.169562	0.0308025
ENSG00000226696;A5:19:54448215-54448562:54448215-54448633:-	-0.259317	0.023976
ENSG00000226824;AL:7:66668913-66669230:66669298:66668913-66669743:66669855:+	-0.471414	0.0174825
ENSG00000226824;SE:7:66654626-66667398:66667610-66668764:+	-0.471414	0.0174825
ENSG00000227946;AF:2:206084605:206084748-206085957:206085522:206085803-206085957:+	0.235632	0.0324675
ENSG00000228439;SE:6:99521147-99526064:99526109-99531363:+	0.415997	0.0284715
ENSG00000228696;AL:17:46334680:46334837-46352820:46339397:46339774-46352820:-	-0.370542	0.041958
ENSG00000232110;SE:10:89283891-89285036:89285264-89291987:+	0.230857	0.014985
ENSG00000232442;A3:20:63627392-63628190:63627392-63628269:+	-0.134546	0.0324675
ENSG00000234127;SE:6:30201138-30204656:30204765-30213305:-	-0.342702	0.035964
ENSG00000236540;A3:22:20063150-20065146:20063128-20065146:-	-0.450011	0.0311355
ENSG00000236540;A3:22:20063153-20065146:20063128-20065146:-	-0.649781	0.0311355
ENSG00000236540;AL:22:20058030:20058473-20065146:20063034:20063128-20065146:-	-0.730098	0.0311355
ENSG00000236871;AF:X:1396427:1396648-1398825:1397025:1397224-1398825:+	0.489767	0.00599401
ENSG00000237412;A3:2:232523578-232523769:232523578-232523772:+	0.471836	0.0254745
ENSG00000237649;SE:6:33398387-33400392:33400514-33403314:+	-0.240548	0.0034965
ENSG00000238121;AF:13:30363226-30364069:30364196:30363226-30372285:30372374:-	0.525578	0.030969
ENSG00000239300;SE:2:9505610-9506787:9507015-9512317:+	-0.357084	0.0499501
ENSG00000239382;SE:19:36013089-36013344:36013422-36014175:-	0.460831	0.0374625
ENSG00000240682;SE:3:129130636-129134832:129134954-129140368:-	1	0
ENSG00000240849;A5:20:50129690-50130856:50129690-50130865:-	-0.307614	0.010989
ENSG00000240849;SE:20:50129690-50130865:50130947-50143502:-	0.316238	0.015984
ENSG00000240849;SE:20:50143621-50151212:50151315-50153517:-	-0.283879	0.010989
ENSG00000241404;A5:6:32164681-32166138:32164657-32166138:+	0.754557	0.0424575
ENSG00000241468;A3:7:99460223-99466129:99460193-99466129:-	-0.164879	0.01998
ENSG00000241468;A5:7:99460193-99466111:99460193-99466129:-	0.0976544	0.025974
ENSG00000241468;AF:7:99459263-99460086:99460499:99459263-99466111:99466167:-	-0.442758	0.025974
ENSG00000241468;AL:7:99448475:99449193-99466111:99459237:99459263-99466111:-	-0.635516	0.01998
ENSG00000241468;AL:7:99459237:99459263-99466111:99459664:99460193-99466111:-	0.724207	0.01998
ENSG00000242028;A3:15:43800784-43801132:43800784-43801518:+	-0.441434	0.037962
ENSG00000242294;A5:7:100336337-100338179:100336220-100338179:+	-0.187063	0.04662
ENSG00000242294;AF:7:100336079:100336220-100338179:100337577:100338014-100338179:+	0.537066	0.0274725
ENSG00000242294;AF:7:100336125:100336220-100338179:100337577:100338014-100338179:+	0.298933	0.04662
ENSG00000243943;AF:2:27583044:27583142-27598067:27583284:27583716-27598067:+	0.540233	0.026973
ENSG00000244274;AF:20:45406071:45406210-45408460:45406588:45406732-45408460:+	-0.636578	0.0337163
ENSG00000244274;AF:20:45406184:45406255-45408460:45406588:45406732-45408460:+	-0.504807	0.0337163
ENSG00000244462;A5:20:35659014-35664802:35659014-35664879:-	-0.397947	0.043956
ENSG00000245532;A5:11:65423678-65423963:65423657-65423963:+	-0.466978	0.00599401
ENSG00000245910;A3:8:66922725-66925437:66922392-66925437:-	-0.0924339	0.038961
ENSG00000245910;AF:8:66922725-66925437:66925541:66922725-66926198:66926398:-	-0.164613	0.038961
ENSG00000245910;SE:8:66922392-66922614:66922725-66925437:-	-0.0703468	0.038961
ENSG00000249082;A5:5:135039221-135039596:135039221-135039601:-	0.291623	0.0254745
ENSG00000249492;AF:5:43483959:43484001-43488044:43484072:43484301-43488044:+	0.494032	0.0254745
ENSG00000250299;AF:13:52600119:52600220-52621989:52617558:52617710-52621989:+	-0.389152	0.038961
ENSG00000250337;AL:5:27475695-27484926:27486146:27475695-27494235:27494318:+	0.523782	0.0324675
ENSG00000250337;SE:5:27475695-27476069:27476158-27477639:+	0.29893	0.0337163
ENSG00000250451;AF:12:53999267-53999577:53999620:53999267-53999709:54000010:-	-0.257775	0.0124875
ENSG00000250479;A3:22:23766296-23767374:23766275-23767374:-	-0.140479	0.022644
ENSG00000250479;SE:22:23766275-23767374:23767540-23767834:-	-0.318347	0.001998
ENSG00000250479;SE:22:23766275-23767374:23767593-23767834:-	-0.157835	0.022644
ENSG00000250903;AL:6:2269799-2397221:2397346:2269799-2398577:2398766:+	0.5	0.0494505
ENSG00000251022;MX:4:82895774-82897989:82898062-82900077:82895774-82899713:82899737-82900077:-	0.35965	0.0367965
ENSG00000251022;SE:4:82894847-82895692:82895774-82900077:-	0.303444	0.0367965
ENSG00000251022;SE:4:82895774-82899713:82899737-82900077:-	-0.46482	0.016983
ENSG00000251562;AF:11:65504519:65505019-65506386:65505207:65505662-65506386:+	0.161946	0.032967
ENSG00000253686;AF:5:173711948-173718841:173719692:173711948-173746020:173746209:-	-0.462017	0.046953
ENSG00000254772;AF:11:62572742-62573831:62573973:62572742-62573982:62574086:-	0.128127	0.013986
ENSG00000256690;AF:11:62832234:62832317-62833563:62832935:62833134-62833563:+	0.266032	0.032967
ENSG00000257103;MX:19:34196763-34208929:34209051-34215596:34196763-34215124:34215300-34215596:+	-0.278966	0.0262238
ENSG00000257103;SE:19:34194641-34195219:34195320-34196634:+	0.148755	0.0262238
ENSG00000257103;SE:19:34196763-34208929:34209051-34215124:+	-0.113219	0.0330919
ENSG00000257103;SE:19:34209051-34215124:34215300-34215596:+	0.100051	0.037962
ENSG00000257103;SE:19:34221738-34226408:34226464-34227365:+	-0.135119	0.0330919
ENSG00000259332;SE:15:79889354-79907629:79907684-79923452:-	-0.425567	0.015984
ENSG00000260896;AF:16:80840222-80870448:80870520:80840222-80892505:80892560:-	0.287355	0.035964
ENSG00000260896;AF:16:80840222-80870448:80870520:80840222-80892505:80892595:-	0.165063	0.0367133
ENSG00000261040;A3:17:60086079-60088197:60085985-60088197:-	-0.374755	0.0427073
ENSG00000261040;A3:17:60086126-60088197:60085985-60088197:-	-0.411466	0.017982
ENSG00000265681;A3:18:49491833-49492275:49491584-49492275:-	0.225532	0.0306966
ENSG00000265681;AF:18:49491584-49492258:49492444:49491584-49492458:49492485:-	0.146299	0.0467532
ENSG00000265681;AF:18:49491584-49492258:49492450:49491584-49492458:49492479:-	-0.488759	0.0324675
ENSG00000265681;AF:18:49491833-49492258:49492409:49491833-49492458:49492483:-	-0.450434	0.0488923
ENSG00000265681;AF:18:49491833-49492258:49492433:49491833-49492458:49492479:-	0.298861	0.0467532
ENSG00000265681;AF:18:49491833-49492275:49492305:49491833-49492458:49492479:-	0.502342	0.012987
ENSG00000265681;AF:18:49491833-49492275:49492305:49491833-49492458:49492482:-	0.431338	0.00649351
ENSG00000265681;AF:18:49491833-49492275:49492305:49491833-49492458:49492483:-	0.431819	0.0222635
ENSG00000265681;AF:18:49491833-49492275:49492305:49491833-49492458:49492508:-	0.437572	0.0103896
ENSG00000265681;AF:18:49491833-49492275:49492399:49491833-49492458:49492479:-	-0.415444	0.023088
ENSG00000265681;AF:18:49491833-49492275:49492399:49491833-49492458:49492482:-	-0.147966	0.0487013
ENSG00000265681;AF:18:49491833-49492275:49492399:49491833-49492458:49492483:-	-0.945865	0.00649351
ENSG00000265681;AF:18:49491833-49492275:49492399:49491833-49492458:49492508:-	-0.324683	0.023088
ENSG00000265681;AF:18:49491833-49492275:49492428:49491833-49492458:49492483:-	-0.423104	0.0467532
ENSG00000265681;RI:18:49491532:49491584-49491736:49491833:-	0.437421	0
ENSG00000265681;RI:18:49491532:49491584-49491746:49491833:-	0.437545	0
ENSG00000265681;SE:18:49491584-49491736:49491833-49492275:-	-0.277272	0.0306966
[truncated: 37 more rows]

## Sheet: DAS_TadA
Supplementary Data 13: DAS events of TadA-TadA*-transfected HeLa cells compared with GFP samples
DAS events	ΔPSI	P-value
ENSG00000002330;AF:11:64270337-64271613:64271868:64270337-64284182:64284369:-	0.863456	0.00499501
ENSG00000002330;AL:11:64270001:64270337-64284182:64276761:64277043-64284182:-	-0.668487	0.00874126
ENSG00000002330;SE:11:64270337-64271613:64271803-64284182:-	0.0973493	0.0491175
ENSG00000003056;AF:12:8943535-8943801:8943886:8943535-8946303:8946368:-	0.370894	0.031968
ENSG00000007038;AL:16:2818969-2820955:2821187:2818969-2825970:2826304:+	-0.176012	0.0499501
ENSG00000007038;AL:16:2818969-2820981:2821249:2818969-2825970:2826304:+	-0.159974	0.0499501
ENSG00000007202;AF:17:28644187-28644989:28645155:28644187-28645425:28645454:-	0.462751	0.0499501
ENSG00000008083;AF:6:15246296:15246584-15374117:15248855:15248964-15374117:+	0.21089	0.037962
ENSG00000008517;MX:16:3067415-3067984:3068010-3068990:3067415-3068180:3068239-3068990:+	-0.460292	0
ENSG00000009307;A3:1:114739922-114749821:114739890-114749821:-	-0.202596	0.01998
ENSG00000009307;SE:1:114736855-114737471:114737563-114737963:-	-0.155537	0.01998
ENSG00000010278;SE:12:6200072-6200384:6200565-6225426:+	0.810226	0.031968
ENSG00000011304;AF:19:797490:797505-799413:798428:798545-799413:+	-0.501983	0.03996
ENSG00000013588;A5:12:12912300-12912447:12912142-12912447:+	-0.228733	0.0104895
ENSG00000013588;AF:12:12890782:12891664-12908243:12891974:12892042-12908243:+	0.136751	0.023976
ENSG00000013588;AF:12:12891579:12891664-12912084:12908244:12909171-12912084:+	0.481353	0.00599401
ENSG00000014138;AF:11:65261920:65262371-65267477:65266481:65266706-65267477:+	0.498762	0.038961
ENSG00000023909;AF:1:93904588-93908665:93908790:93904588-93909038:93909410:-	-0.274249	0.0194805
ENSG00000033178;SE:4:67623222-67624126:67624253-67624994:-	0.293333	0.048951
ENSG00000034693;SE:6:143451115-143459085:143459216-143462916:+	0.153366	0.0414585
ENSG00000037241;AF:5:172958893:172959007-172959865:172959520:172959627-172959865:+	0.282052	0.044955
ENSG00000037474;SE:5:6625669-6631873:6631977-6632599:-	0.139907	0.0474525
ENSG00000039319;SE:5:80459494-80472761:80472923-80473754:+	0.327743	0.044955
ENSG00000042753;AF:19:46839578-46845993:46846148:46839578-46850764:46850834:-	-0.598773	0.00599401
ENSG00000056097;SE:5:32379210-32380075:32380172-32385508:-	-0.0840811	0.033966
ENSG00000058673;RI:1:203801575:203801628-203802652:203803016:+	0.405456	0.044955
ENSG00000058673;RI:1:203801575:203801628-203802957:203803016:+	0.33558	0.044955
ENSG00000063169;AF:19:47608196:47608282-47670443:47609123:47609168-47670443:+	-0.162736	0.035964
ENSG00000063241;SE:19:55455330-55455636:55455845-55456349:-	-0.235177	0.027972
ENSG00000064042;AF:4:41359607:41359803-41494536:41385979:41386006-41494536:+	0.323567	0.0424575
ENSG00000064042;AF:4:41360785:41360936-41494536:41385979:41386006-41494536:+	0.347446	0.0280969
ENSG00000064042;AF:4:41360787:41360936-41494536:41385979:41386006-41494536:+	0.376329	0.0280969
ENSG00000064042;AF:4:41360807:41360936-41494536:41385979:41386006-41494536:+	0.32436	0.0280969
ENSG00000064042;AF:4:41612339:41612603-41613466:41612902:41613098-41613466:+	-0.455704	0.0280969
ENSG00000064042;AF:4:41612339:41612603-41613466:41612902:41613104-41613466:+	-0.411306	0.0457875
ENSG00000064205;SE:20:44720121-44724738:44724992-44727087:+	-0.313368	0.042957
ENSG00000066697;AF:9:100427156:100427393-100441906:100427429:100427570-100441906:+	-0.20811	0.021978
ENSG00000066697;AF:9:100427156:100427393-100441906:100427437:100427570-100441906:+	0.220639	0.021978
ENSG00000066697;AF:9:100427277:100427393-100441906:100427429:100427570-100441906:+	-0.361597	0.0406593
ENSG00000066697;AF:9:100427429:100427570-100441906:100429514:100429662-100441906:+	0.51156	0.021978
ENSG00000066697;AF:9:100427437:100427570-100441906:100429514:100429662-100441906:+	-0.5554	0.021978
ENSG00000067560;SE:3:49362626-49368428:49368548-49375434:-	0.0982476	0.0314685
ENSG00000067955;A5:16:67029485-67029727:67029149-67029727:+	0.387748	0.0044955
ENSG00000067955;AF:16:67029116:67029149-67029727:67029179:67029485-67029727:+	-0.328294	0.00699301
ENSG00000067955;AF:16:67029116:67029149-67029727:67029245:67029485-67029727:+	-0.533581	0.0044955
ENSG00000068323;A3:X:49039410-49040455:49039345-49040455:-	-0.0731699	0.03996
ENSG00000069329;SE:16:46672472-46674314:46674462-46674564:-	0.250634	0.00499501
ENSG00000069345;A3:16:46971659-46971896:46971572-46971896:-	-0.170843	0.0104895
ENSG00000069696;AF:11:637293:637589-639433:639057:639158-639433:+	-0.518166	0.018981
ENSG00000070831;A5:1:22052868-22078429:22052742-22078429:+	-0.175859	0.0262238
ENSG00000070831;AF:1:22052689:22052742-22078429:22053297:22053433-22078429:+	0.461367	0.014985
ENSG00000070831;AF:1:22052707:22052742-22078429:22053297:22053433-22078429:+	0.472708	0.0262238
ENSG00000070831;AL:1:22086866-22089943:22090804:22086866-22091428:22092923:+	0.213979	0.0262238
ENSG00000071082;A3:2:101006071-101017859:101006071-101017889:+	-0.471374	0.011988
ENSG00000071082;AL:2:101006071-101006350:101007267:101006071-101017889:101018289:+	-0.187613	0.042624
ENSG00000071082;AL:2:101006071-101006350:101007267:101006071-101018998:101019728:+	0.245809	0.015984
ENSG00000071082;AL:2:101006071-101017889:101018289:101006071-101018998:101019728:+	0.301542	0.015984
ENSG00000071082;AL:2:101006071-101017889:101018289:101006071-101023625:101024032:+	0.587079	0.0207792
ENSG00000071082;RI:2:101002293:101002315-101002702:101002808:+	-0.272761	0
ENSG00000071626;AF:19:1407735:1407802-1417500:1409824:1410079-1417500:+	-0.764688	0
ENSG00000071626;AF:19:1407735:1407802-1417500:1415740:1415940-1417500:+	-0.613194	0.00799201
ENSG00000071626;SE:19:1418370-1418666:1418731-1421148:+	0.317287	0.00799201
ENSG00000071994;AL:6:170577559:170577717-170578857:170578482:170578656-170578857:-	0.39338	0.03996
ENSG00000072682;AF:5:132218644-132227086:132227378:132218644-132227790:132228082:-	-0.515678	0.021978
ENSG00000073111;A3:3:127604783-127604877:127604783-127604896:+	-0.0915504	0.0499501
ENSG00000073111;AF:3:127598410:127598472-127599318:127598862:127599148-127599318:+	-0.284553	0.0499501
ENSG00000073169;A3:22:50206520-50208488:50206520-50208536:+	0.158981	0.025974
ENSG00000073464;RI:X:10208045:10208181-10208275:10208590:+	0.27978	0.0474525
ENSG00000073803;A5:3:185283119-185285517:185283027-185285517:+	-0.307231	0.038961
ENSG00000074416;AF:3:127781895-127791200:127791261:127781895-127799420:127799464:-	0.684191	0.011988
ENSG00000075131;A5:15:66352955-66386607:66352955-66386650:-	0.447508	0.0382118
ENSG00000075131;AF:15:66352955-66356639:66356685:66352955-66386607:66386724:-	-0.346414	0.0494505
ENSG00000075131;AF:15:66352955-66356639:66356716:66352955-66386650:66386712:-	0.517396	0.035964
ENSG00000075188;SE:12:102112232-102115803:102115864-102118363:-	-0.167245	0.048951
ENSG00000075624;A3:7:5529663-5530524:5529400-5530524:-	0.475388	0.0048285
ENSG00000075624;AF:7:5529400-5529535:5529949:5529400-5530524:5530595:-	0.545039	0.00827744
ENSG00000075624;AF:7:5529663-5529806:5529982:5529663-5530524:5530600:-	0.334994	0.0048285
ENSG00000075624;AF:7:5529663-5530524:5530600:5529663-5562574:5562828:-	-0.334851	0.00827744
ENSG00000075624;AL:7:5528470:5528719-5529161:5528934:5529059-5529161:-	0.328086	0.0048285
ENSG00000075624;AL:7:5528586:5528719-5529161:5528934:5529059-5529161:-	0.337853	0.00827744
ENSG00000075624;SE:7:5529400-5529535:5529733-5530524:-	0.557442	0.00724276
ENSG00000077312;AF:19:40750637:40750701-40757332:40750859:40751481-40757332:+	-0.244211	0.0314685
ENSG00000080824;SE:14:102085431-102085965:102086124-102086217:-	-0.240502	0.0244755
ENSG00000081721;A3:1:161750145-161751655:161750145-161751668:+	-0.127966	0.040959
ENSG00000082153;AF:2:200811546:200811727-200813208:200812989:200813050-200813208:+	0.28506	0.03996
ENSG00000082153;AF:2:200811546:200811990-200813208:200812989:200813050-200813208:+	0.327607	0.01998
ENSG00000083896;SE:4:68338384-68344049:68344080-68349726:-	-0.157231	0.0404595
ENSG00000084754;A5:2:26239143-26244525:26239143-26244530:-	-0.235914	0.0224775
ENSG00000086598;SE:12:123586939-123587611:123587631-123590342:+	-0.245014	0.003996
ENSG00000087077;SE:7:100867606-100867861:100867988-100868108:+	0.18918	0.041958
ENSG00000087510;AF:20:56629302:56629592-56631205:56630234:56630372-56631205:+	0.115304	0.0344655
ENSG00000089009;A5:12:112408656-112409411:112408656-112409493:-	0.187244	0.043956
ENSG00000089157;A3:12:120198799-120198854:120198770-120198854:-	-0.42569	0.00765901
ENSG00000089157;A3:12:120200891-120201083:120200831-120201083:-	-0.218341	0.00574426
ENSG00000089157;AL:12:120198704:120198739-120198854:120198745:120198799-120198854:-	0.900444	0
ENSG00000089248;SE:12:112013609-112019756:112019894-112022150:+	0.1806	0.035964
ENSG00000089351;AF:19:34999387:34999436-35009119:35000426:35000486-35009119:+	0.155928	0.0480519
ENSG00000089351;AF:19:34999387:34999436-35009119:35001140:35001244-35009119:+	0.269234	0.0480519
ENSG00000089351;AF:19:35000287:35000486-35009119:35001140:35001244-35009119:+	0.23331	0.0480519
ENSG00000089351;AF:19:35000323:35000486-35009119:35001140:35001244-35009119:+	0.167499	0.0480519
ENSG00000089351;AF:19:35000456:35000486-35009119:35001140:35001244-35009119:+	0.275934	0.0480519
ENSG00000090263;AF:7:141010660-141014352:141014429:141010660-141014551:141014679:-	-0.585217	0.002997
ENSG00000090263;AF:7:141010660-141014352:141014429:141010660-141014911:141014949:-	-0.437952	0.002997
ENSG00000091651;AL:16:46693182-46694939:46695051:46693182-46695562:46696219:+	-0.45567	0.0274725
ENSG00000092199;AF:14:21234229-21262601:21262677:21234229-21269298:21269494:-	-0.47779	0.0204795
ENSG00000092621;AF:1:119711715:119712160-119721170:119714411:119714488-119721170:+	0.32894	0.031968
ENSG00000092964;AF:8:26514022:26514679-26581969:26578405:26578533-26581969:+	0.560341	0.0324675
ENSG00000093000;A5:22:45171152-45171600:45171143-45171600:+	0.531171	0.023976
ENSG00000093000;A5:22:45171177-45171600:45171143-45171600:+	0.429821	0.01998
ENSG00000093000;AF:22:45163986:45164296-45168168:45164646:45164758-45168168:+	-0.498794	0.01998
ENSG00000093000;AF:22:45164000:45164296-45168168:45164646:45164758-45168168:+	-0.271339	0.023976
ENSG00000093000;AL:22:45171683-45175894:45176006:45171683-45178238:45178314:+	0.262504	0.02997
ENSG00000093000;SE:22:45171683-45175894:45176080-45178238:+	0.222484	0.01998
ENSG00000095139;SE:11:118572550-118581246:118581509-118583179:+	0.15297	0.015984
ENSG00000095787;AF:10:28532493:28533007-28533998:28533540:28533620-28533998:+	0.43362	0.044955
ENSG00000095787;AF:10:28532779:28533007-28533998:28533419:28533620-28533998:+	-0.420285	0.044955
ENSG00000096654;AF:6:27472433-27472661:27472681:27472433-27472973:27473118:-	-0.190463	0.0334665
ENSG00000097007;A3:9:130714455-130854064:130714455-130854067:+	-0.286059	0.032967
ENSG00000099256;SE:10:24849891-24851388:24851464-24855318:-	0.212227	0.03996
ENSG00000099797;AF:19:14517085:14517384-14562525:14529560:14529711-14562525:+	-0.291003	0.0157343
ENSG00000099797;AF:19:14517085:14517384-14562525:14529592:14529711-14562525:+	-0.60916	0.0157343
ENSG00000099797;AF:19:14517085:14517384-14562525:14529594:14529711-14562525:+	-0.458119	0.0157343
ENSG00000099797;AF:19:14517085:14517384-14562525:14529610:14529711-14562525:+	-0.368499	0.0404595
ENSG00000099797;AF:19:14517085:14517384-14562525:14529630:14529711-14562525:+	-0.405419	0.0188811
ENSG00000099797;AF:19:14517085:14517384-14562525:14529636:14529711-14562525:+	-0.48133	0
ENSG00000099797;AF:19:14517085:14517384-14562525:14529657:14529711-14562525:+	-0.41755	0.020979
ENSG00000100138;AF:22:41680364-41682356:41682622:41680364-41690435:41690504:-	0.196691	0.00187313
ENSG00000100138;AF:22:41680364-41688794:41688867:41680364-41690435:41690504:-	0.280627	0.00187313
ENSG00000100138;AF:22:41680364-41688794:41688909:41680364-41690435:41690504:-	0.364733	0.00187313
ENSG00000100138;MX:22:41680364-41682356:41682587-41688794:41680364-41688152:41688327-41688794:-	0.210441	0.0374625
ENSG00000100138;SE:22:41680364-41688794:41688981-41690435:-	0.518704	0
ENSG00000100142;AL:22:37967170-37967625:37967798:37967170-38025579:38025768:+	0.308041	0.03663
ENSG00000100142;AL:22:37967170-37967625:37967801:37967170-38025579:38025768:+	0.265609	0.034965
ENSG00000100142;AL:22:37967170-37967625:37969312:37967170-38025579:38025768:+	0.384021	0.034965
ENSG00000100219;AF:22:28799153-28799960:28800133:28799153-28800298:28800524:-	0.14743	0.041958
ENSG00000100219;AF:22:28799153-28799960:28800133:28799153-28800298:28800572:-	0.258706	0.00932401
ENSG00000100219;RI:22:28796047:28796121-28796148:28796192:-	0.512273	0
ENSG00000100219;RI:22:28796047:28796123-28796150:28796192:-	0.541441	0
ENSG00000100263;A3:22:29260868-29263835:29260864-29263835:-	-0.228551	0.0499501
ENSG00000100297;SE:22:35400605-35401371:35401466-35403207:+	-0.186788	0.014985
ENSG00000100316;A3:22:39317021-39317461:39316841-39317461:-	-0.0698712	0.0470958
ENSG00000100316;AF:22:39318592-39319028:39319111:39318592-39319390:39319592:-	0.568657	0.00499501
ENSG00000100316;AF:22:39318592-39319390:39319592:39318592-39319595:39319623:-	-0.144025	0.0470958
ENSG00000100316;AF:22:39318592-39319390:39319592:39318592-39319595:39319649:-	-0.678299	0
ENSG00000100316;AF:22:39318592-39319390:39319592:39318592-39319595:39319771:-	-0.585776	0
ENSG00000100316;AF:22:39318592-39319390:39319592:39318592-39319727:39320389:-	-0.436406	0.0262238
ENSG00000100316;RI:22:39312884:39312984-39313191:39313310:-	-0.113759	0.0470958
ENSG00000100348;A3:22:36480837-36481564:36480787-36481564:-	0.168003	0.0494505
ENSG00000100348;AF:22:36480837-36481143:36481340:36480837-36481564:36482030:-	-0.210003	0.0494505
ENSG00000100353;AF:22:36526131-36528792:36528897:36526131-36529076:36529436:-	-0.235113	0.011988
ENSG00000100380;AF:22:40850880-40854538:40854598:40850880-40856431:40856565:-	0.287597	0.003996
ENSG00000100410;AF:22:41468147-41468455:41468499:41468147-41468602:41468625:-	0.434531	0.0434565
ENSG00000100601;SE:14:77679970-77694738:77694900-77704369:-	0.230491	0.024975
ENSG00000100614;AF:14:60245752:60246046-60282684:60256762:60256866-60282684:+	0.418158	0.021312
ENSG00000100614;AF:14:60245785:60246046-60282684:60256762:60256866-60282684:+	0.519724	0.021312
ENSG00000100614;AF:14:60249268:60249677-60282684:60256762:60256866-60282684:+	0.576373	0.021312
ENSG00000100632;AL:14:69380576:69380640-69394825:69386655:69387083-69394825:-	-0.512623	0.0164835
ENSG00000100632;SE:14:69380640-69386963:69387083-69394825:-	0.101185	0.0247253
ENSG00000100650;AF:14:69767124:69767255-69768138:69767940:69767987-69768138:+	0.625298	0.0344655
ENSG00000100811;SE:14:100262466-100274698:100274758-100276490:+	0.235375	0.000999001
ENSG00000100902;AL:14:35308995-35310217:35310287:35308995-35310740:35311052:+	0.717076	0
ENSG00000100908;A3:14:24139789-24140889:24139614-24140889:-	-0.172317	0.047952
ENSG00000100908;A3:14:24139816-24140889:24139614-24140889:-	-0.178727	0.047952
ENSG00000100934;SE:14:39091713-39092541:39092627-39093187:-	0.1692	0.033966
ENSG00000100941;SE:14:39177484-39177593:39177687-39177841:+	0.0766718	0.041958
ENSG00000101040;AF:20:47347926-47356380:47356414:47347926-47356657:47356889:-	-0.90172	0.014985
ENSG00000101057;SE:20:43673899-43681784:43681855-43682794:+	-0.0641205	0.0304695
ENSG00000101132;AF:20:54207847:54208124-54214351:54208300:54208442-54214351:+	0.275084	0.026973
ENSG00000101132;AF:20:54208095:54208124-54214351:54208300:54208442-54214351:+	0.148744	0.0284715
ENSG00000101166;A3:20:59037299-59038466:59037280-59038466:-	-0.0801637	0.0427073
ENSG00000101166;SE:20:59036760-59037191:59037299-59038466:-	-0.0969126	0.0427073
ENSG00000101187;AL:20:62669078-62669951:62670118:62669078-62685441:62685785:+	-0.490436	0.045954
ENSG00000101346;SE:20:32208065-32210071:32210192-32215269:+	0.115932	0.0454545
ENSG00000101558;AF:18:9914002:9914335-9931810:9915770:9915820-9931810:+	0.210651	0.02664
ENSG00000101558;SE:18:9914335-9924903:9924995-9931810:+	-0.122636	0.02664
ENSG00000101558;SE:18:9937066-9944924:9945058-9950395:+	-0.19275	0.024975
ENSG00000101911;A5:X:12799399-12809234:12799390-12809234:+	-0.116289	0.044955
ENSG00000102178;SE:X:154485979-154486228:154486333-154486537:-	0.201101	0.0284715
ENSG00000102401;A3:X:101623276-101623786:101623276-101623814:+	0.188762	0.035964
ENSG00000102401;A5:X:101623430-101623786:101623276-101623786:+	-0.249217	0.035964
ENSG00000102580;SE:13:95725252-95757644:95757796-95760040:+	0.137869	0.0364635
ENSG00000102921;AF:16:48548114-48551386:48551444:48548114-48553539:48553653:-	-0.397131	0.0499501
ENSG00000102921;AL:16:48542880:48543261-48548007:48546182:48546254-48548007:-	-0.397131	0.0499501
ENSG00000103018;A3:16:69459121-69462430:69459121-69462462:+	0.210367	0.014985
ENSG00000103342;A3:16:11896785-11897840:11896782-11897840:-	0.254218	0.01998
ENSG00000103363;RI:16:2771414:2771604-2771994:2772102:-	0.0835265	0.032967
ENSG00000103363;SE:16:2772102-2775451:2775625-2776993:-	-0.219149	0.023976
ENSG00000103485;A5:16:29695199-29696996:29694755-29696996:+	0.243866	0.0104895
ENSG00000103485;SE:16:29679210-29694664:29694755-29696996:+	-0.286235	0.0104895
ENSG00000103502;A5:16:29861259-29862586:29861259-29862815:-	-0.238586	0.0332168
ENSG00000103502;SE:16:29861259-29862586:29862720-29862815:-	-0.185732	0.0332168
ENSG00000104131;SE:15:44554667-44557489:44557650-44560249:+	0.121658	0.0144855
ENSG00000104312;SE:8:89758233-89759322:89759446-89762829:+	-0.300541	0.031968
ENSG00000104388;SE:8:60584815-60591858:60591969-60618580:+	0.170474	0.035964
ENSG00000104765;A5:8:26383496-26391243:26383478-26391243:+	-0.388949	0.0238095
ENSG00000104765;AF:8:26382898:26383230-26391243:26383378:26383478-26391243:+	0.137005	0.0428571
ENSG00000104765;AF:8:26382898:26383230-26391243:26383415:26383496-26391243:+	0.241568	0.0238095
ENSG00000104765;AF:8:26383378:26383478-26391243:26390362:26390517-26391243:+	-0.187318	0.0428571
ENSG00000104765;AF:8:26383415:26383496-26391243:26390362:26390517-26391243:+	-0.41625	0.021978
ENSG00000104824;AF:19:38847434-38849700:38850333:38847434-38852296:38852338:-	0.17644	0.0474525
ENSG00000104899;SE:19:2249744-2250337:2250479-2250652:+	-0.159199	0.036963
ENSG00000104904;A3:19:2269744-2271385:2269744-2271782:+	-0.340062	0
ENSG00000104979;AF:19:13774561:13774707-13778052:13774824:13774903-13778052:+	-0.687238	0
ENSG00000104980;AF:19:7931188-7931679:7931830:7931188-7932627:7932746:-	-0.639401	0.0224775
ENSG00000105372;A3:19:41860289-41860775:41860289-41860785:+	0.698165	0
ENSG00000105618;A3:19:54126617-54128073:54126617-54128091:+	0.258378	0.0404595
ENSG00000105640;AF:19:17859932:17859974-17861293:17860125:17860314-17861293:+	0.209609	0.01998
ENSG00000105722;AF:19:42250565-42253842:42253899:42250565-42254537:42254635:-	0.49371	0.013986
ENSG00000105722;AF:19:42250565-42253842:42253899:42250565-42254978:42255107:-	0.340576	0.041958
ENSG00000105722;AF:19:42250565-42254537:42254635:42250565-42254978:42255107:-	-0.253626	0.041958
ENSG00000105722;AF:19:42250565-42254537:42254635:42250565-42254978:42255157:-	-0.295737	0.013986
ENSG00000105810;AF:7:92833690-92833873:92833917:92833690-92836478:92836594:-	0.145773	0.0374625
ENSG00000105856;A5:7:107169185-107179879:107169027-107179879:+	-0.279598	0.01998
ENSG00000105974;AF:7:116524785:116525092-116526525:116525982:116526061-116526525:+	0.611097	0.0137363
ENSG00000105974;AF:7:116525009:116525805-116526525:116525982:116526061-116526525:+	0.57865	0.021978
ENSG00000105974;AF:7:116525982:116526061-116526525:116526277:116526388-116526525:+	-0.662209	0.0137363
ENSG00000106245;A3:7:99409004-99410034:99409004-99410037:+	0.1348	0.0344655
ENSG00000106245;A5:7:99409245-99410034:99409004-99410034:+	-0.165445	0.023976
ENSG00000106367;AF:7:101154483:101154517-101156594:101154985:101155028-101156594:+	0.651459	0.034965
ENSG00000106399;A5:7:7639144-7640320:7639144-7640723:-	-0.321374	0.034965
ENSG00000106399;AF:7:7639144-7639905:7640026:7639144-7640723:7640816:-	-0.218918	0.04329
ENSG00000106399;SE:7:7639144-7640320:7640581-7640723:-	-0.130428	0.03996
ENSG00000106400;SE:7:101218217-101218319:101218485-101222604:+	-0.127474	0.0344655
ENSG00000106609;SE:7:66948694-66950952:66951135-66953226:+	0.278245	0.01998
ENSG00000106615;AF:7:151491014-151519032:151519183:151491014-151519460:151519924:-	-0.166609	0.041958
ENSG00000107175;RI:9:35732996:35733143-35733215:35733282:+	-0.176665	0.016983
ENSG00000107262;A5:9:33262830-33264206:33262830-33264276:-	0.173642	0.0274725
ENSG00000107263;AF:9:131650949-131709620:131709721:131650949-131739770:131739944:-	0.455714	0.00524476
ENSG00000107263;AF:9:131650949-131709620:131709721:131650949-131739770:131740074:-	0.343501	0.00524476
ENSG00000107669;AL:10:121740424:121743858-121790169:121782494:121782699-121790169:-	-0.58213	0.0454545
ENSG00000107669;AL:10:121743195:121743858-121790169:121782494:121782699-121790169:-	-0.52066	0.0454545
ENSG00000107798;AF:10:89247649-89251737:89252058:89247649-89342611:89342704:-	0.133207	0.0204795
ENSG00000107819;A3:10:101036561-101036667:101036561-101036723:+	-0.124334	0.018981
ENSG00000107829;A5:10:101676436-101694381:101676436-101695240:-	0.156153	0.0284715
ENSG00000107957;SE:10:103668652-103673438:103673556-103693028:-	0.25025	0.014985
ENSG00000108010;AL:10:130180321-130183285:130183643:130180321-130183868:130184521:+	-0.235148	0.0344655
ENSG00000108106;SE:19:55401762-55404061:55404147-55404288:-	-0.0941931	0.017982
ENSG00000108107;AL:19:55388048-55388243:55388373:55388048-55391554:55391803:+	-0.165827	0.012987
ENSG00000108256;SE:17:29267530-29285992:29287716-29293783:-	0.37229	0.000999001
ENSG00000108528;A5:17:4939212-4939816:4939212-4939849:-	0.164398	0.038961
ENSG00000108654;AF:17:64504842-64505746:64505956:64504842-64506076:64506521:-	-0.274903	0.01998
ENSG00000108654;RI:17:64500549:64500773-64502010:64502069:-	-0.237767	0.0499501
ENSG00000108840;A5:17:44110803-44123254:44110803-44123504:-	0.578441	0.00524476
ENSG00000108840;SE:17:44110803-44117494:44117704-44123504:-	0.634946	0.00524476
ENSG00000108946;AF:17:68512032:68512142-68515394:68512450:68512548-68515394:+	0.465175	0.011988
ENSG00000108946;AF:17:68512032:68512142-68515394:68512882:68512978-68515394:+	0.230087	0.047952
ENSG00000108946;AF:17:68512450:68512548-68515394:68512882:68512978-68515394:+	-0.455688	0.011988
ENSG00000108946;AL:17:68530001-68530277:68532759:68530001-68551084:68551319:+	-0.565144	0.023976
ENSG00000108953;AL:17:1345328:1345499-1364859:1361681:1362008-1364859:-	0.125782	0.0477855
ENSG00000108953;SE:17:1345499-1354211:1354347-1364859:-	-0.574223	0.0034965
ENSG00000108953;SE:17:1354347-1361930:1362008-1364859:-	0.410538	0.00524476
ENSG00000108984;A5:17:69502685-69505780:69502684-69505780:+	-0.359565	0.0367965
ENSG00000108984;AF:17:69414834:69415000-69505780:69502429:69502684-69505780:+	-0.531856	0.0367965
ENSG00000108984;AF:17:69502154:69502417-69505780:69502429:69502684-69505780:+	-0.379454	0.0367965
ENSG00000109332;A3:4:102809723-102809792:102809703-102809792:-	-0.169952	0.0337163
ENSG00000109332;AF:4:102826636-102827427:102827520:102826636-102827944:102828159:-	-0.209971	0.0404595
ENSG00000109332;AF:4:102826636-102827427:102827522:102826636-102827592:102827948:-	-0.664634	0
ENSG00000109332;AF:4:102826636-102827427:102827522:102826636-102827735:102827849:-	-0.794197	0.0161838
ENSG00000109332;AF:4:102826636-102827427:102827522:102826636-102827944:102828159:-	-0.630582	0
ENSG00000109332;AF:4:102826636-102827427:102827522:102826636-102868715:102868875:-	-0.696285	0
ENSG00000109332;SE:4:102826636-102827592:102827741-102827944:-	-0.357725	0.0101149
ENSG00000109805;A3:4:17823123-17823647:17823123-17823672:+	0.155531	0.0494505
ENSG00000109805;SE:4:17814998-17815274:17815358-17817261:+	0.155531	0.0494505
ENSG00000110002;SE:11:124115482-124116566:124116680-124117497:+	-0.198543	0.003996
ENSG00000110172;A3:11:90210594-90211215:90210591-90211215:-	0.0979868	0.034965
ENSG00000110172;A3:11:90211335-90214018:90211318-90214018:-	-0.0979868	0.034965
ENSG00000110172;SE:11:90206272-90206748:90206810-90210536:-	-0.191126	0.026973
ENSG00000110321;AF:11:10806885-10807255:10807295:10806885-10808277:10808630:-	-0.609342	0
ENSG00000110321;AF:11:10806885-10807255:10807295:10806885-10808705:10808923:-	-0.590176	0.012987
ENSG00000110696;SE:11:16744684-16748097:16748157-16752785:+	0.189413	0.0224775
ENSG00000110851;SE:12:107754109-107754829:107754860-107756832:-	-0.234231	0.023976
ENSG00000111328;AF:12:123267282-123268169:123268254:123267282-123270887:123271141:-	0.613443	0
ENSG00000111328;AF:12:123267282-123268169:123268254:123267282-123271564:123272140:-	0.213355	0.021978
ENSG00000111328;AF:12:123267282-123268169:123268284:123267282-123269105:123269239:-	-0.473891	0.0464535
ENSG00000111328;AF:12:123267282-123268169:123268284:123267282-123272157:123272334:-	-0.792462	0.021978
ENSG00000111799;A3:6:75086557-75087577:75085365-75087577:-	-0.236015	0.036963
ENSG00000111799;AL:6:75084326:75085365-75087577:75086471:75086557-75087577:-	0.386053	0.036963
ENSG00000112081;AF:6:36594367:36594481-36596761:36594592:36594755-36596761:+	0.307237	0.001998
ENSG00000112081;AF:6:36594391:36594481-36596761:36594592:36594755-36596761:+	-0.285096	0.0014985
ENSG00000112081;SE:6:36598983-36599821:36600276-36601152:+	-0.296985	0
ENSG00000112110;AF:6:159789812:159789888-159790940:159790466:159790639-159790940:+	-0.206698	0.00899101
ENSG00000112183;AF:6:17281346:17281749-17282805:17282337:17282398-17282805:+	0.234652	0.035964
ENSG00000112578;SE:6:41927536-41930132:41930270-41930635:+	0.244984	0.011988
ENSG00000112697;SE:6:75265338-75267641:75267748-75284402:-	0.189306	0.0464535
ENSG00000113384;A5:5:32143880-32173746:32143880-32173810:-	-0.0829235	0.0344655
ENSG00000113384;SE:5:32135686-32143749:32143880-32173810:-	0.090867	0.0344655
ENSG00000113387;A3:5:32585625-32586369:32585625-32586429:+	-0.392289	0.0027972
ENSG00000113387;AF:5:32531633:32531916-32588512:32585559:32585625-32588512:+	0.40647	0
ENSG00000113387;AF:5:32585887:32585971-32591563:32588537:32588584-32591563:+	0.881127	0.002331
ENSG00000113387;SE:5:32531916-32571091:32571174-32588512:+	-0.288723	0.0027972
ENSG00000113387;SE:5:32585625-32586369:32586501-32588512:+	-0.569135	0
ENSG00000113407;A3:5:33448731-33453289:33448731-33453294:+	0.169526	0.044955
ENSG00000113441;AF:5:96935464:96936174-96979138:96958451:96958776-96979138:+	0.275605	0.0374625
ENSG00000113569;AF:5:37364384-37370666:37370785:37364384-37370821:37371081:-	0.257385	0.0112388
ENSG00000113569;SE:5:37309267-37310552:37310743-37314198:-	0.230543	0.0112388
ENSG00000113712;SE:5:149525171-149529604:149529719-149550075:-	-0.380061	0
ENSG00000114354;AF:3:100709361:100709431-100713643:100709606:100709721-100713643:+	0.342441	0.0424575
ENSG00000114391;SE:3:101681215-101682429:101682492-101682771:-	0.154336	0.000999001
ENSG00000114520;AF:3:125498194-125504623:125504744:125498194-125520032:125520181:-	0.397943	0.042957
ENSG00000114520;AL:3:125447711:125447826-125451305:125449070:125449255-125451305:-	-0.322919	0.042957
ENSG00000114520;SE:3:125498194-125504623:125504744-125520032:-	0.229879	0.011988
ENSG00000114544;AF:3:126068246-126083876:126083922:126068246-126084054:126084096:-	1	0
ENSG00000114739;RI:3:38478141:38478292-38478375:38478518:+	-0.312098	0.0394605
ENSG00000114850;AF:3:156553781-156553993:156554125:156553781-156554737:156554845:-	0.386719	0.0207792
ENSG00000114850;AF:3:156553781-156554737:156554845:156553781-156554957:156555117:-	-0.37134	0.0194805
ENSG00000114850;AF:3:156553781-156554737:156554845:156553781-156554957:156555125:-	-0.157263	0.0207792
ENSG00000114850;AF:3:156553781-156554737:156554845:156553781-156554957:156555149:-	-0.175739	0.0207792
ENSG00000114850;AF:3:156553781-156554737:156554845:156553781-156554957:156555184:-	-0.164466	0.0207792
ENSG00000114942;A5:2:206160059-206160557:206160018-206160557:+	-0.893719	0
ENSG00000114978;A3:2:74172752-74178661:74172749-74178661:-	0.171246	0.032967
ENSG00000115053;A5:2:231463316-231463701:231463316-231464160:-	0.32113	0.0402098
ENSG00000115053;A5:2:231463316-231464143:231463316-231464160:-	0.366205	0.0104895
ENSG00000115053;AF:2:231463316-231463586:231463693:231463316-231464160:231464199:-	0.320569	0.0314685
ENSG00000115053;AF:2:231463316-231464160:231464199:231463316-231464336:231464379:-	-0.373232	0.0314685
ENSG00000115053;AF:2:231463316-231464160:231464199:231463316-231464336:231464594:-	-0.135623	0.0402098
ENSG00000115053;AF:2:231463316-231464160:231464199:231463316-231482684:231483641:-	-0.354696	0.0314685
ENSG00000115091;AF:2:113890098:113890323-113913172:113890598:113890778-113913172:+	-0.199902	0.01332
ENSG00000115091;MX:2:113890323-113913172:113913227-113927345:113890323-113916884:113917008-113927345:+	0.138398	0.0351648
ENSG00000115091;SE:2:113890323-113913172:113913227-113916884:+	0.451356	0.00799201
ENSG00000115091;SE:2:113913227-113916884:113917008-113927345:+	0.18514	0.01332
ENSG00000115091;SE:2:113913227-113927345:113927455-113931301:+	-0.198085	0.014985
ENSG00000115268;A3:19:1438892-1439961:1438892-1439968:+	0.464346	0
ENSG00000115268;A3:19:1438892-1439968:1438892-1440019:+	-0.359643	0
ENSG00000115268;A3:19:1438892-1439968:1438892-1440026:+	-0.688981	0
ENSG00000115268;RI:19:1438807:1438892-1439968:1440253:+	0.311482	0.00237263
ENSG00000115286;A5:19:1383942-1387811:1383937-1387811:+	0.464635	0
ENSG00000115317;A3:2:74529912-74530445:74529912-74530461:+	-0.528538	0.0194805
ENSG00000115464;A3:2:61203263-61204256:61203206-61204256:-	-0.316102	0.035964
ENSG00000115514;A5:2:99327653-99332984:99327653-99333022:-	-0.166787	0.038961
ENSG00000115808;SE:2:36884075-36886716:36886826-36893898:-	0.203613	0.044955
ENSG00000115946;SE:2:68158529-68161215:68161362-68161683:+	-0.243359	0.00649351
ENSG00000116209;AF:1:54047372-54053000:54053192:54047372-54053356:54053504:-	-0.139986	0.048951
ENSG00000116251;AF:1:6197756-6199370:6199553:6197756-6199562:6199612:-	-0.132186	0.045954
ENSG00000116288;AF:1:7954291:7954323-7962763:7961663:7961735-7962763:+	-0.726495	0
ENSG00000116288;AF:1:7954291:7954323-7962763:7961663:7961793-7962763:+	-0.172423	0.00765901
ENSG00000116288;AF:1:7954291:7954323-7962763:7961692:7961735-7962763:+	-0.485053	0
ENSG00000116288;AF:1:7954291:7954323-7962763:7961701:7961735-7962763:+	-0.642442	0.0038295
ENSG00000116288;AF:1:7954291:7954323-7962763:7961748:7961793-7962763:+	-0.669901	0.0045954
ENSG00000116288;AF:1:7954291:7954323-7962763:7961894:7962081-7962763:+	-0.651488	0.0045954
ENSG00000116489;SE:1:112619883-112646755:112646794-112647210:+	-0.162477	0.00549451
ENSG00000116584;AF:1:155969300-155969534:155969729:155969300-155978365:155978427:-	0.734584	0.0127373
ENSG00000116584;AF:1:155969300-155969969:155971063:155969300-155978365:155978427:-	0.693423	0.0127373
ENSG00000116584;AF:1:155969300-155978067:155978160:155969300-155978365:155978427:-	0.608339	0.00849151
ENSG00000116584;AF:1:155969300-155978365:155978427:155969300-155978913:155979113:-	-0.734401	0.00849151
ENSG00000116604;SE:1:156469020-156475108:156475237-156477012:-	0.192457	0.0241425
ENSG00000116604;SE:1:156475237-156476494:156476514-156477012:-	0.161705	0.0241425
ENSG00000116604;SE:1:156479346-156479586:156479796-156480834:-	0.158952	0.0241425
ENSG00000116679;SE:1:185305643-185306485:185306625-185307014:-	-0.148667	0.017982
ENSG00000116752;SE:1:114575751-114576688:114576758-114581299:-	0.0696895	0.043956
ENSG00000116871;AF:1:36176717:36176842-36177873:36177469:36177574-36177873:+	-0.644957	0.014985
ENSG00000116871;RI:1:36176199:36176321-36176418:36176581:+	0.188861	0.0474525
ENSG00000116871;SE:1:36173478-36174898:36175008-36176199:+	-0.173277	0.0474525
ENSG00000117262;AF:1:145608019:145608175-145616234:145608613:145608675-145616234:+	0.787195	0.0274725
ENSG00000117751;AF:1:27830778:27830891-27832756:27831324:27831366-27832756:+	0.25385	0.0244755
ENSG00000117758;SE:1:27810289-27811992:27812060-27812163:+	-0.152574	0.0494505
ENSG00000118181;A5:11:119017545-119017925:119017545-119017958:-	-0.102154	0.014985
ENSG00000118246;A5:2:206765762-206766644:206765654-206766644:+	-0.394403	0.0224775
ENSG00000118246;A5:2:206765762-206766644:206765747-206766644:+	-0.347423	0.0224775
ENSG00000118363;AF:11:74949247:74949399-74965034:74949524:74949649-74965034:+	0.131646	0.0426573
ENSG00000118363;AF:11:74949261:74949399-74965034:74949524:74949649-74965034:+	0.136545	0.0426573
ENSG00000118363;AF:11:74949264:74949399-74965034:74949524:74949649-74965034:+	0.122132	0.0426573
ENSG00000118363;AL:11:74949399-74965034:74965169:74949399-74976857:74977056:+	-0.159685	0.0426573
ENSG00000118363;SE:11:74949399-74963595:74963687-74965034:+	-0.0767608	0.0426573
ENSG00000118655;SE:1:113905775-113906996:113907161-113908009:+	0.232193	0.038961
ENSG00000118816;AF:4:77058635-77064713:77065080:77058635-77075472:77075989:-	0.661267	0.0104895
ENSG00000118816;SE:4:77058635-77066249:77066405-77075472:-	0.177755	0.0104895
ENSG00000119013;A3:2:201072059-201072279:201072059-201072339:+	0.159171	0.040959
ENSG00000119013;SE:2:201072059-201072339:201072361-201078881:+	-0.118197	0.040959
ENSG00000119042;AF:2:199460532-199464921:199465167:199460532-199471014:199471266:-	0.695424	0.0044955
ENSG00000119335;AF:9:128683655:128684007-128691170:128689226:128689655-128691170:+	0.0797445	0.0402597
ENSG00000119335;AF:9:128683655:128684007-128691170:128689987:128690026-128691170:+	0.380775	0.004329
ENSG00000119335;AF:9:128683655:128684007-128691170:128689989:128690026-128691170:+	-0.317124	0
ENSG00000119335;AF:9:128685083:128685213-128691170:128689987:128690026-128691170:+	0.231466	0.010101
ENSG00000119335;AF:9:128685083:128685213-128691170:128689989:128690026-128691170:+	-0.442234	0.00519481
ENSG00000119335;AF:9:128685083:128685213-128691170:128690250:128690727-128691170:+	0.270036	0.0495868
ENSG00000119335;AF:9:128689226:128689655-128691170:128689987:128690026-128691170:+	0.126862	0.010101
ENSG00000119335;AF:9:128689226:128689655-128691170:128689989:128690026-128691170:+	-0.169535	0.010101
ENSG00000119335;AF:9:128689989:128690026-128691170:128690250:128690727-128691170:+	0.514483	0.004329
ENSG00000119335;AF:9:128689989:128690026-128691170:128690281:128690544-128691170:+	0.371753	0.00519481
ENSG00000119335;AF:9:128689989:128690026-128691170:128690285:128690439-128691170:+	0.333272	0.010101
ENSG00000119801;AF:2:30146961:30147062-30156628:30147952:30148091-30156628:+	0.257559	0.048951
ENSG00000119812;SE:2:33587320-33588335:33588519-33592080:-	0.193095	0.013986
ENSG00000119953;AF:10:110303587-110304393:110304697:110303587-110304748:110304938:-	0.24073	0.027972
ENSG00000120093;AF:17:48574014-48590125:48590272:48574014-48604480:48604912:-	-0.387736	0.0499501
ENSG00000120137;SE:5:168561516-168563889:168564065-168566013:-	0.31572	0.00899101
ENSG00000120137;SE:5:168568998-168578634:168578707-168579256:-	-0.194488	0.023976
ENSG00000120333;A5:1:175018576-175023272:175018576-175023364:-	-0.112336	0.041958
ENSG00000120437;AF:6:159760328:159762142-159762919:159762495:159762777-159762919:+	0.138052	0.023976
ENSG00000120705;SE:5:138513706-138517561:138517700-138518692:-	0.144448	0.041958
ENSG00000120742;AL:3:150544292:150544498-150546052:150545397:150545778-150546052:-	-0.106794	0.025974
ENSG00000120742;SE:3:150544498-150545703:150545778-150546052:-	0.199032	0.00999001
ENSG00000120885;AF:8:27610600-27611110:27611205:27610600-27611601:27611751:-	-0.297245	0.0171828
ENSG00000120885;AF:8:27610600-27611110:27611205:27610600-27614655:27614690:-	-0.433756	0.00715951
ENSG00000120885;AF:8:27610600-27611110:27611205:27610600-27614655:27614693:-	-0.822263	0
ENSG00000120885;AF:8:27610600-27611110:27611205:27610600-27614655:27614700:-	-0.620576	0
ENSG00000120885;AF:8:27610600-27611601:27611751:27610600-27614655:27614690:-	-0.325261	0.0161089
ENSG00000121039;AF:8:73294612:73295578-73297194:73295839:73295882-73297194:+	0.236634	0.042957
ENSG00000121350;SE:12:21449691-21452081:21452154-21455132:+	0.298944	0.041958
ENSG00000122026;A5:13:27251656-27253765:27251585-27253765:+	-0.0949936	0.044955
ENSG00000122026;A5:13:27251850-27253765:27251585-27253765:+	-0.0868957	0.044955
ENSG00000122026;A5:13:27251850-27253765:27251656-27253765:+	-0.190307	0.02997
ENSG00000122378;AF:10:80407829:80407956-80420466:80408493:80408643-80420466:+	-0.513036	0.02997
ENSG00000122958;MX:10:69133047-69157007:69157163-69162406:69133047-69158047:69158211-69162406:+	-0.696348	0.032967
ENSG00000123091;AF:1:51236339:51236879-51271151:51269918:51270125-51271151:+	-0.197161	0.020979
ENSG00000123091;SE:1:51236879-51269956:51270125-51271151:+	0.13525	0.020979
ENSG00000123268;AF:12:50763710:50763741-50780140:50764292:50764307-50780140:+	-0.262329	0.023976
ENSG00000123297;AL:12:57793073-57796177:57796261:57793073-57802555:57802631:+	0.362513	0.0437063
ENSG00000123297;AL:12:57793073-57796177:57797584:57793073-57802555:57802631:+	0.397665	0.0437063
ENSG00000123545;SE:6:96891391-96896084:96896153-96896744:-	-0.112556	0.036963
ENSG00000123562;AF:X:103685260-103686631:103686668:103685260-103687989:103688064:-	-0.202672	0.043956
ENSG00000123575;A5:X:104188306-104189608:104188177-104189608:+	0.147151	0.0394605
ENSG00000123728;AF:X:132217806-132217916:132218124:132217806-132219370:132219443:-	0.171208	0.041958
ENSG00000124172;A3:20:59028841-59030303:59026469-59030303:-	0.081336	0.026973
ENSG00000124193;SE:20:43458509-43459153:43459420-43459771:+	-0.12472	0.0174825
ENSG00000124257;A3:20:45888887-45890250:45888873-45890250:-	0.299077	0.0494505
ENSG00000124562;SE:6:34757551-34757912:34757954-34762595:+	0.213684	0.011988
ENSG00000124614;AF:6:34425221-34425516:34425580:34425221-34425796:34426026:-	-0.539657	0.00499501
ENSG00000124614;AF:6:34425221-34425516:34425580:34425221-34426032:34426050:-	-0.561625	0.011655
ENSG00000124614;AF:6:34425221-34425516:34425580:34425221-34426032:34426052:-	0.190848	0.0228343
ENSG00000124614;AF:6:34425221-34425516:34425580:34425221-34426032:34426067:-	-0.647852	0.00749251
ENSG00000124614;AF:6:34425221-34425516:34425580:34425221-34426032:34426125:-	-0.236957	0.00749251
ENSG00000124614;AF:6:34425221-34425796:34426026:34425221-34426032:34426052:-	0.892596	0
ENSG00000124614;SE:6:34417547-34417798:34417897-34418369:-	-0.103256	0.00999001
ENSG00000124795;A3:6:18236600-18237381:18236596-18237381:-	0.111117	0.0217283
ENSG00000124795;MX:6:18258062-18258304:18258405-18264385:18258062-18263843:18263996-18264385:-	0.33333	0.017982
ENSG00000124795;SE:6:18237516-18244508:18244603-18249651:-	-0.107778	0.0217283
ENSG00000124795;SE:6:18258062-18258304:18258405-18263843:-	0.147595	0.017982
ENSG00000125354;A3:X:119625396-119629318:119625379-119629318:-	-0.229139	0.034965
ENSG00000125354;AL:X:119616712:119616742-119629318:119616945:119620051-119629318:-	-0.664916	0.032634
ENSG00000125354;AL:X:119616712:119616742-119629318:119617639:119618786-119629318:-	-0.57301	0.032634
ENSG00000125354;SE:X:119616742-119625335:119625379-119629318:-	0.493018	0.032634
ENSG00000125505;AF:19:54188511-54189191:54189295:54188511-54189338:54189360:-	-0.30236	0.0434565
ENSG00000125505;AF:19:54188511-54189191:54189295:54188511-54189338:54189443:-	-0.201441	0.0434565
ENSG00000125505;AF:19:54188511-54189191:54189295:54188511-54189338:54189569:-	-0.383001	0.0224775
ENSG00000125505;AF:19:54188511-54189191:54189295:54188511-54189338:54189672:-	-0.223116	0.0434565
ENSG00000125505;AF:19:54188511-54189191:54189295:54188511-54189338:54189815:-	-0.122001	0.0434565
ENSG00000125691;A5:17:38853105-38853302:38853105-38853359:-	0.359881	0.00118631
ENSG00000125691;AF:17:38853105-38853302:38853428:38853105-38853698:38853722:-	-0.085692	0.0179265
ENSG00000125691;AF:17:38853105-38853359:38853424:38853105-38853698:38853722:-	-0.225609	0
ENSG00000125691;AF:17:38853105-38853359:38853424:38853105-38853698:38853735:-	-0.837395	0
ENSG00000125691;AF:17:38853105-38853359:38853424:38853105-38853698:38853737:-	-0.908615	0
ENSG00000125691;AF:17:38853105-38853359:38853424:38853105-38853698:38853738:-	-0.752669	0.00118631
ENSG00000125691;AF:17:38853105-38853359:38853424:38853105-38853698:38853740:-	-0.779955	0
ENSG00000125691;AF:17:38853105-38853359:38853424:38853105-38853698:38853843:-	-0.925826	0
ENSG00000125691;AL:17:38847865:38848057-38852604:38850422:38850475-38852604:-	0.837395	0
ENSG00000125753;SE:19:45518094-45521322:45521406-45522168:+	0.144199	0.017982
ENSG00000125863;AF:20:10420758-10431684:10431922:10420758-10434108:10434222:-	-0.344341	0.035964
ENSG00000125968;RI:20:31605283:31605813-31606053:31606515:+	0.0674023	0.0424575
ENSG00000125995;A5:20:35699494-35699633:35699456-35699633:+	-0.193305	0.00699301
ENSG00000125995;RI:20:35699451:35699494-35699633:35699763:+	0.538994	0
ENSG00000126261;AF:19:34428484:34428570-34430576:34428876:34429223-34430576:+	-0.183795	0.032967
ENSG00000126698;SE:1:28229023-28230131:28230252-28232921:-	-0.0826489	0.0304695
ENSG00000126749;SE:12:6975378-6983002:6983206-6987782:+	-0.44585	0.003996
ENSG00000127022;A3:5:179726759-179728591:179726759-179729360:+	0.26636	0.030969
ENSG00000127022;AF:5:179698417:179698603-179705679:179698906:179699049-179705679:+	-0.274126	0.030969
ENSG00000127022;AF:5:179698417:179698603-179705679:179698906:179699102-179705679:+	-0.185017	0.030969
ENSG00000127184;A5:5:86619496-86620668:86619442-86620668:+	0.306861	0
ENSG00000127540;AF:19:1599560-1602037:1602129:1599560-1605360:1605490:-	-0.208173	0.0124875
ENSG00000127564;A3:16:2979936-2980219:2979912-2980219:-	-0.894516	0.00649351
ENSG00000127564;AF:16:2979936-2980219:2980282:2979936-2980286:2980476:-	-0.520614	0.00649351
ENSG00000127774;A5:17:3669012-3669098:3668899-3669098:+	-0.0685003	0.045954
ENSG00000128218;A3:22:23753198-23754315:23753150-23754315:-	-0.280578	0.0494505
ENSG00000128309;AL:22:37024810-37025002:37025081:37024810-37029216:37029801:+	-0.577392	0.017982
ENSG00000128309;AL:22:37024810-37025002:37025081:37024810-37029216:37029822:+	-0.180469	0.026973
ENSG00000128311;AF:22:37018753-37019400:37019527:37018753-37019583:37019640:-	0.178983	0.0234765
ENSG00000128311;AF:22:37018753-37019400:37019527:37018753-37020162:37020183:-	0.339867	0.00799201
ENSG00000128346;AF:22:37953158-37953534:37953601:37953158-37953618:37953669:-	-0.337229	0.0499501
ENSG00000128346;SE:22:37947463-37951460:37951522-37953047:-	-0.335426	0.0499501
ENSG00000128567;RI:7:131508951:131509028-131509365:131509585:-	0.0976993	0.042957
ENSG00000128609;AF:7:123550586-123557404:123557455:123550586-123557775:123557904:-	-0.374706	0.0314685
ENSG00000128951;A3:15:48341363-48341463:48341363-48341515:+	-0.086606	0.044955
ENSG00000128951;A5:15:48331726-48332268:48331479-48332268:+	-0.18314	0.044955
ENSG00000128951;A5:15:48331795-48332268:48331479-48332268:+	-0.117609	0.044955
ENSG00000128951;A5:15:48331795-48332268:48331726-48332268:+	0.178097	0.044955
ENSG00000128951;AF:15:48331095:48331191-48332268:48331423:48331795-48332268:+	-0.195864	0.044955
ENSG00000128951;AF:15:48331095:48331191-48332268:48331456:48331726-48332268:+	0.240634	0.044955
ENSG00000128951;AF:15:48331095:48331191-48332268:48331473:48331795-48332268:+	0.150196	0.044955
ENSG00000129226;A3:17:7579726-7579810:7579726-7579849:+	0.224165	0.043956
ENSG00000129518;A5:14:34536275-34539256:34536275-34539555:-	-0.101524	0.0444555
ENSG00000129625;AF:5:112921256-112921720:112921997:112921256-112922073:112922227:-	-0.324518	0.03996
ENSG00000129625;AF:5:112921256-112921720:112921997:112921256-112922073:112922539:-	-0.289838	0.031968
ENSG00000129625;AL:5:112878085:112878835-112902380:112887015:112887183-112902380:-	0.259429	0.03996
ENSG00000129625;SE:5:112887183-112892450:112892817-112902380:-	-0.109459	0.0455544
ENSG00000129625;SE:5:112887183-112902380:112902518-112921163:-	0.113424	0.0455544
ENSG00000129757;A5:11:2884134-2884670:2884134-2885202:-	-0.152301	0.014985
ENSG00000130066;SE:X:23783883-23784294:23784403-23785328:+	-0.194746	0.00499501
ENSG00000130303;SE:19:17404189-17404371:17404437-17405291:-	0.108793	0.00999001
ENSG00000130559;SE:9:135862608-135865332:135865364-135866456:-	-0.234698	0.044955
ENSG00000130702;SE:20:62310311-62310419:62310572-62310665:-	-0.0883188	0.044955
ENSG00000130702;SE:20:62312780-62312888:62313010-62313088:-	-0.0883188	0.044955
ENSG00000130706;SE:20:62303781-62304461:62304577-62306197:+	-0.109001	0.016983
ENSG00000130731;A5:16:634797-634889:634797-635281:-	-0.200299	0.0367632
ENSG00000130731;A5:16:634797-634889:634797-636094:-	-0.16532	0.0367632
ENSG00000130731;A5:16:635340-635518:635340-635612:-	0.189666	0.0367632
ENSG00000130731;SE:16:634797-634889:634956-635281:-	-0.186535	0.0367632
ENSG00000130731;SE:16:634797-634889:635063-635281:-	-0.228604	0.0367632
ENSG00000131116;SE:19:43608107-43608505:43608603-43614229:-	-0.18644	0.033966
ENSG00000131238;A3:1:40092504-40097115:40092500-40097115:-	0.547442	0.00699301
ENSG00000131238;A3:1:40092507-40097115:40092500-40097115:-	0.224525	0.0384615
ENSG00000131263;SE:X:74596000-74612582:74612643-74614422:-	-0.196204	0.00549451
ENSG00000131508;SE:5:139561815-139562244:139562407-139600372:+	-0.230679	0.02997
ENSG00000131871;AF:15:101276675-101277281:101277314:101276675-101277342:101277453:-	0.752955	0.00499501
ENSG00000131876;SE:15:101285801-101286214:101286293-101286908:-	0.155106	0.0474525
ENSG00000131979;RI:14:54842008:54843054-54844001:54844143:-	0.485242	0.0474525
ENSG00000131981;SE:14:55129300-55137370:55137391-55138045:+	0.245384	0.011988
ENSG00000132002;AF:19:14517046-14517479:14517569:14517046-14517591:14517833:-	-0.60421	0.0024975
ENSG00000132002;AF:19:14517046-14517479:14517569:14517046-14518139:14518420:-	-0.0738815	0.034965
ENSG00000132196;A3:1:162796677-162797802:162796677-162797828:+	0.223472	0.02997
ENSG00000132432;A5:7:54757594-54759038:54757594-54759162:-	-0.235783	0.00599401
ENSG00000132475;AF:17:75779184-75779542:75779603:75779184-75779647:75779780:-	-0.763657	0
ENSG00000132475;AF:17:75779184-75779542:75779603:75779184-75779657:75779758:-	-0.634182	0
ENSG00000132475;AF:17:75779184-75779542:75779603:75779184-75779657:75779778:-	-0.384129	0
ENSG00000132475;AF:17:75779184-75779542:75779603:75779184-75779657:75779779:-	-0.678657	0
ENSG00000132485;AL:1:71063291:71065137-71066776:71065719:71065752-71066776:-	0.256141	0.0224775
ENSG00000132510;AF:17:7839962:7840024-7844901:7844207:7844353-7844901:+	-0.243619	0.0499501
ENSG00000132522;AF:17:7315119-7315252:7315322:7315119-7315331:7315564:-	-0.427271	0.0367965
ENSG00000132522;AF:17:7315119-7315252:7315328:7315119-7315331:7315564:-	-0.67045	0.0367965
ENSG00000132522;AL:17:7311324:7311590-7313029:7312662:7312839-7313029:-	-0.685305	0.0367965
ENSG00000133112;A3:13:45340785-45341042:45340184-45341042:-	-0.357428	0.00749251
ENSG00000133112;SE:13:45340184-45340712:45340820-45341042:-	-0.219471	0.0224775
ENSG00000133313;AF:18:74496307:74496431-74499882:74499342:74499375-74499882:+	0.352501	0.044955
ENSG00000133318;AL:11:63681778-63713971:63714479:63681778-63749991:63750423:+	0.465945	0.01998
ENSG00000133884;SE:11:65344069-65344580:65344621-65345666:+	-0.176833	0.038961
ENSG00000134046;A3:18:54203126-54204998:54203102-54204998:-	0.370151	0.031968
ENSG00000134086;AF:3:10141008:10142187-10146514:10142546:10143021-10146514:+	0.159771	0.040959
ENSG00000134107;RI:3:4979962:4980031-4980301:4980408:+	-0.091946	0.022977
ENSG00000134108;A5:3:5170583-5172150:5170556-5172150:+	0.180941	0.020979
ENSG00000134294;SE:12:46367340-46370512:46370627-46370776:-	0.183293	0.024975
ENSG00000134308;A5:2:9630534-9630813:9630534-9630941:-	-0.106578	0.015984
ENSG00000134308;AF:2:9591515-9620642:9620701:9591515-9630159:9630616:-	-0.345031	0.015984
ENSG00000134453;A3:10:6105097-6106141:6105097-6106144:+	0.230234	0.014985
ENSG00000134684;RI:1:32781048:32781127-32781129:32781145:-	0.150033	0.00899101
ENSG00000134684;SE:1:32791254-32797592:32797638-32797763:-	-0.113541	0.014985
ENSG00000134897;A3:13:102838739-102839551:102838739-102839572:+	-0.338869	0.0322178
ENSG00000134897;AF:13:102799049:102799521-102805307:102800401:102800735-102805307:+	0.272537	0.0322178
ENSG00000135018;SE:9:83665145-83666350:83666433-83669185:-	0.293561	0.0024975
ENSG00000135114;AL:12:121020292:121021058-121031442:121023739:121024137-121031442:-	0.128997	0.045954
ENSG00000135114;SE:12:121021058-121023990:121024137-121031442:-	-0.15382	0.037962
ENSG00000135114;SE:12:121024137-121027576:121027817-121031442:-	0.0635929	0.045954
ENSG00000135390;A5:12:53672645-53676053:53672645-53676242:-	0.28161	0.00599401
ENSG00000135390;AF:12:53672645-53676053:53676192:53672645-53676242:53676398:-	0.287747	0.00599401
ENSG00000135404;AF:12:55727339-55727864:55727900:55727339-55728276:55728482:-	0.314514	0
ENSG00000135446;A3:12:57751736-57752175:57751659-57752175:-	0.142876	0.0467532
ENSG00000135446;A3:12:57751752-57752175:57751659-57752175:-	0.711875	0.012987
ENSG00000135446;MX:12:57751090-57751207:57751342-57752175:57751090-57751500:57751736-57752175:-	0.357226	0.012987
ENSG00000135446;SE:12:57751342-57751500:57751659-57752175:-	-0.594713	0.012987
ENSG00000135446;SE:12:57751342-57751500:57751696-57752175:-	-0.250243	0.0467532
ENSG00000135525;AF:6:136421799-136466761:136466875:136421799-136550342:136550819:-	-0.256196	0.0494505
ENSG00000135678;A5:12:68932840-68933130:68932840-68933142:-	-0.303511	0.0374625
ENSG00000135678;AF:12:68932840-68933130:68933171:68932840-68963169:68963269:-	-0.531393	0.0374625
ENSG00000135821;A5:1:182388750-182390497:182388750-182391175:-	-0.179161	0.0212288
ENSG00000135821;A5:1:182388750-182391175:182388750-182391679:-	-0.105073	0.043956
ENSG00000135821;AF:1:182388750-182391175:182391404:182388750-182391679:182391759:-	0.328586	0.00666001
ENSG00000135821;AF:1:182388750-182391175:182391404:182388750-182391679:182391790:-	0.316055	0.00666001
ENSG00000135821;AF:1:182388750-182391175:182391404:182388750-182391679:182392206:-	0.503443	0.00666001
ENSG00000135829;RI:1:182883139:182883216-182883320:182883368:+	-0.0980593	0.041958
ENSG00000135829;SE:1:182854178-182855577:182855713-182856532:+	-0.262704	0.00749251
ENSG00000135842;SE:1:184823329-184823638:184823742-184831847:-	0.184529	0.0494505
ENSG00000135924;AF:2:219279516:219279898-219280578:219279920:219279975-219280578:+	0.555416	0.0384615
ENSG00000136045;A3:12:107692899-107692972:107692899-107693000:+	-0.119116	0.037962
ENSG00000136045;AF:12:107685732:107685971-107688448:107686042:107686137-107688448:+	0.139894	0.037962
ENSG00000136045;AF:12:107685802:107685971-107688448:107686042:107686137-107688448:+	-0.0981493	0.04329
ENSG00000136152;AL:13:45465210-45465441:45465658:45465210-45466517:45466624:+	0.314608	0.032967
ENSG00000136156;AF:13:48233203:48233477-48253808:48233599:48233645-48253808:+	-0.161502	0.044955
ENSG00000136238;SE:7:6392041-6398662:6398718-6400126:+	-0.0987832	0.034965
ENSG00000136240;AL:7:6445953:6446104-6483967:6474080:6474284-6483967:-	-0.212491	0.023976
ENSG00000136371;A5:15:79889354-79896791:79889354-79896872:-	0.231881	0.0164835
ENSG00000136450;A5:17:58005041-58005398:58005041-58005414:-	0.287938	0.0404595
ENSG00000136522;SE:3:179601790-179602652:179602797-179604527:-	0.129522	0.0434565
ENSG00000136527;AF:3:185931852-185934429:185937420:185931852-185937825:185938013:-	0.623204	0.0194805
ENSG00000136758;SE:10:27145590-27147498:27147668-27148906:-	-0.153366	0.024975
ENSG00000136819;AF:9:129833709-129835139:129835281:129833709-129835788:129835863:-	0.422485	0.0014985
ENSG00000136830;AF:9:127531778-127568820:127569088:127531778-127578922:127578989:-	0.125906	0.0434565
ENSG00000136930;AF:9:124414935-124415113:124415291:124414935-124415364:124415444:-	-0.339588	0.020979
ENSG00000136930;AF:9:124414935-124415131:124415307:124414935-124415364:124415444:-	-0.283685	0.020979
ENSG00000136937;SE:9:97641662-97643204:97643360-97645117:+	0.214198	0.037962
ENSG00000136942;AL:9:124857883:124858067-124860183:124858469:124858537-124860183:-	-0.339667	0.00499501
ENSG00000137154;A5:9:19379618-19380088:19379618-19380190:-	-0.135488	0.0014985
ENSG00000137288;SE:6:33700513-33701346:33701420-33711549:-	0.0616597	0.0464535
ENSG00000137504;RI:11:85663524:85663601-85663815:85665102:-	0.301605	0.041958
ENSG00000137693;A5:11:102206086-102223622:102206074-102223622:+	0.187084	0.041958
ENSG00000137693;SE:11:102206074-102209517:102209564-102223622:+	0.220906	0.041958
ENSG00000138032;AL:2:44218537-44230413:44231472:44218537-44244228:44244384:+	0.241238	0.048951
ENSG00000138032;AL:2:44218537-44232316:44232721:44218537-44244228:44244384:+	0.665353	0.034965
ENSG00000138032;AL:2:44218537-44232316:44234646:44218537-44244228:44244384:+	0.366779	0.0454545
ENSG00000138138;AF:10:87814612-87817795:87818160:87814612-87841187:87841343:-	0.18544	0.012987
ENSG00000138172;A3:10:103451285-103452156:103451182-103452156:-	-0.338611	0.0374625
ENSG00000138182;A5:10:89701717-89705294:89701680-89705294:+	-0.239609	0.028971
ENSG00000138279;SE:10:73388414-73396044:73396109-73396519:-	-0.0996781	0.038961
ENSG00000138279;SE:10:73398385-73400803:73400857-73414012:-	0.112176	0.038961
ENSG00000138326;A5:10:78034316-78035352:78033986-78035352:+	0.265686	0.00839161
ENSG00000138326;AF:10:78033760:78033904-78035352:78033917:78033986-78035352:+	0.771219	0
ENSG00000138326;AF:10:78033836:78033904-78035352:78033917:78033986-78035352:+	0.187151	0.0104895
ENSG00000138326;AF:10:78033863:78033904-78035352:78033917:78033986-78035352:+	0.635412	0
ENSG00000138326;AF:10:78033874:78033904-78035352:78033917:78033986-78035352:+	0.200576	0.00524476
[truncated: 668 more rows]
