# Supplementary material for: Cytosine and adenine deaminase base-editors induce broad and nonspecific changes in gene expression and splicing
Source: Commun Biol. 2021 Jul 16;4:882. doi: 10.1038/s42003-021-02406-5 (PMC8285404; doi:10.1038/s42003-021-02406-5)
Supplement: Supplementary file 17 — Supplementary Data 14 [file 42003_2021_2406_MOESM17_ESM.xlsx]

## Sheet: DEG_APO-15
Supplementary Data 14: DEGs of APOBEC1-transfected cells (1.5 μg) compared with GFP samples
ID	Genename	baseMean	log2FoldChange	lfcSE	stat	pvalue	padj
ENSG00000001631	KRIT1	112.002	-1.52127	0.292406	-5.20261	1.96507e-07	9.89276e-06
ENSG00000005436	GCFC2	824.819	-1.0445	0.138373	-7.54845	4.40476e-14	1.32664e-11
ENSG00000005801	ZNF195	824.921	-1.09546	0.172255	-6.35952	2.02381e-10	2.4857e-08
ENSG00000006555	TTC22	16.0872	2.38462	0.822178	2.90037	0.0037272	0.0345544
ENSG00000006756	ARSD	25.0791	-2.64258	0.696065	-3.79646	0.000146777	0.00262051
ENSG00000008517	IL32	90.7914	1.02492	0.340547	3.00962	0.00261576	0.0262379
ENSG00000009413	REV3L	908.116	-1.25802	0.209956	-5.9918	2.07532e-09	1.94799e-07
ENSG00000009694	TENM1	593.802	-1.69309	0.26425	-6.40714	1.48278e-10	1.87368e-08
ENSG00000010704	HFE	13.0215	-2.54417	0.88737	-2.86709	0.00414271	0.0374444
ENSG00000011405	PIK3C2A	1801.67	-1.1387	0.145858	-7.80692	5.86028e-15	2.24356e-12
ENSG00000015285	WAS	87.2744	1.04726	0.311776	3.35902	0.000782206	0.0101243
ENSG00000029363	BCLAF1	5290.39	-1.10918	0.110545	-10.0338	1.08296e-23	1.25031e-20
ENSG00000030419	IKZF2	42.0359	-1.3309	0.475391	-2.79959	0.00511676	0.0441515
ENSG00000032219	ARID4A	420.072	-1.03695	0.216715	-4.78487	1.71098e-06	6.13592e-05
ENSG00000033122	LRRC7	54.1927	-2.22664	0.45421	-4.90222	9.47603e-07	3.73392e-05
ENSG00000033178	UBA6	2061.47	-1.01493	0.137537	-7.37931	1.59114e-13	3.9648e-11
ENSG00000039319	ZFYVE16	1046.26	-1.33163	0.144712	-9.20194	3.5154e-20	3.04399e-17
ENSG00000047188	YTHDC2	1309.6	-1.08252	0.167381	-6.46739	9.97107e-11	1.30817e-08
ENSG00000059588	TARBP1	1751.06	-1.16289	0.156578	-7.42686	1.11203e-13	2.87436e-11
ENSG00000060566	CREB3L3	40.5894	1.54609	0.452063	3.42008	0.000626018	0.00845332
ENSG00000061987	MON2	926.988	-1.02678	0.189054	-5.43114	5.59957e-08	3.42662e-06
ENSG00000062370	ZNF112	113.817	-1.28543	0.29937	-4.29378	1.75653e-05	0.000445708
ENSG00000064300	NGFR	998.42	1.09263	0.139806	7.81533	5.48212e-15	2.18251e-12
ENSG00000064787	BCAS1	86.976	1.04434	0.323516	3.2281	0.00124617	0.0145996
ENSG00000066279	ASPM	2836.3	-1.43769	0.171132	-8.40103	4.42561e-17	2.64285e-14
ENSG00000066557	LRRC40	1687.98	-1.28092	0.148133	-8.64711	5.28223e-18	3.81157e-15
ENSG00000067533	RRP15	1060.75	-1.16219	0.135183	-8.59718	8.16969e-18	5.7748e-15
ENSG00000068885	IFT80	332.814	-1.03694	0.187321	-5.53561	3.10143e-08	2.0818e-06
ENSG00000069018	TRPC7	6.75117	-3.55871	1.28996	-2.75878	0.00580176	0.0485034
ENSG00000075407	ZNF37A	518.161	-1.14389	0.213376	-5.3609	8.28101e-08	4.74084e-06
ENSG00000077232	DNAJC10	1620.3	-1.09197	0.132254	-8.25661	1.49869e-16	8.50963e-14
ENSG00000077616	NAALAD2	244.798	-1.21784	0.214208	-5.68534	1.30556e-08	9.72456e-07
ENSG00000078177	N4BP2	292.18	-1.12538	0.207028	-5.43588	5.45279e-08	3.35458e-06
ENSG00000078596	ITM2A	80.0476	-1.28227	0.365438	-3.50887	0.000450023	0.0065
ENSG00000079215	SLC1A3	555.365	-1.12575	0.184273	-6.10913	1.00173e-09	1.0357e-07
ENSG00000080031	PTPRH	317.33	1.57603	0.190823	8.25912	1.46754e-16	8.47164e-14
ENSG00000080200	CRYBG3	550.351	-1.00321	0.237238	-4.2287	2.35043e-05	0.000560286
ENSG00000080345	RIF1	2366.3	-1.19313	0.165138	-7.22507	5.00831e-13	1.15645e-10
ENSG00000085224	ATRX	1958.04	-1.26369	0.164481	-7.68287	1.5556e-14	5.44241e-12
ENSG00000086200	IPO11	983.3	-1.02303	0.15448	-6.62238	3.53458e-11	5.41698e-09
ENSG00000089048	ESF1	1275.46	-1.51124	0.133235	-11.3427	8.06636e-30	1.86258e-26
ENSG00000090238	YPEL3	902.933	1.19005	0.161165	7.38402	1.53581e-13	3.85467e-11
ENSG00000090612	ZNF268	235.985	-1.10891	0.243834	-4.54783	5.42019e-06	0.00016555
ENSG00000091010	POU4F3	46.9261	2.82058	0.51736	5.45188	4.98414e-08	3.09929e-06
ENSG00000091039	OSBPL8	1373.15	-1.06432	0.134835	-7.89349	2.93841e-15	1.25648e-12
ENSG00000092439	TRPM7	1192.91	-1.20569	0.157163	-7.6716	1.69868e-14	5.88354e-12
ENSG00000095564	BTAF1	2466.01	-1.05514	0.169656	-6.21929	4.99425e-10	5.50894e-08
ENSG00000100191	SLC5A4	16.1512	-2.9124	0.859677	-3.38778	0.000704608	0.00928293
ENSG00000100439	ABHD4	681.689	1.25395	0.160063	7.83408	4.72302e-15	1.92455e-12
ENSG00000100478	AP4S1	129.842	-1.69405	0.283571	-5.974	2.3151e-09	2.14975e-07
ENSG00000101049	SGK2	33.0942	-1.96133	0.706327	-2.7768	0.00548971	0.0465121
ENSG00000101276	SLC52A3	17.7925	2.19618	0.689422	3.18554	0.00144484	0.0164184
ENSG00000101333	PLCB4	404.168	-1.21404	0.220939	-5.49492	3.9088e-08	2.54962e-06
ENSG00000101596	SMCHD1	1443.8	-1.10166	0.141127	-7.80618	5.89455e-15	2.24356e-12
ENSG00000101670	LIPG	39.0898	1.46832	0.518014	2.83452	0.0045895	0.0407072
ENSG00000101745	ANKRD12	394.538	-1.47514	0.218476	-6.75193	1.45892e-11	2.42938e-09
ENSG00000101901	ALG13	1296.03	-1.01449	0.141013	-7.19429	6.27868e-13	1.43071e-10
ENSG00000102053	ZC3H12B	199.413	-1.15678	0.297919	-3.88287	0.00010323	0.00194532
ENSG00000102100	SLC35A2	1090.68	1.11149	0.145598	7.63398	2.27623e-14	7.50854e-12
ENSG00000102287	GABRE	126.98	-1.50128	0.292261	-5.13677	2.79494e-07	1.32007e-05
ENSG00000102387	TAF7L	59.6228	-1.21722	0.395453	-3.07804	0.00208366	0.0219761
ENSG00000102683	SGCG	13.7781	2.43246	0.828525	2.93589	0.00332591	0.0316299
ENSG00000102780	DGKH	947.653	-1.28122	0.211751	-6.0506	1.44306e-09	1.41994e-07
ENSG00000103066	PLA2G15	543.868	1.03958	0.171578	6.05893	1.37026e-09	1.35601e-07
ENSG00000103494	RPGRIP1L	432.988	-1.11453	0.20707	-5.38235	7.3518e-08	4.28681e-06
ENSG00000103522	IL21R	29.6885	1.99915	0.526316	3.79838	0.000145647	0.0026057
ENSG00000104177	MYEF2	621.226	-1.07962	0.160104	-6.74322	1.54911e-11	2.56723e-09
ENSG00000104218	CSPP1	496.659	-1.16989	0.201968	-5.79246	6.93624e-09	5.6967e-07
ENSG00000104320	NBN	988.128	-1.07614	0.136039	-7.91054	2.56271e-15	1.10952e-12
ENSG00000104901	DKKL1	37.4389	1.563	0.48198	3.24287	0.00118333	0.0140488
ENSG00000105227	PRX	282.102	1.08899	0.21293	5.11429	3.14921e-07	1.47201e-05
ENSG00000105246	EBI3	18.1618	1.915	0.675893	2.83329	0.00460714	0.0408219
ENSG00000105605	CACNG7	59.9838	1.62408	0.379986	4.27406	1.91945e-05	0.000480274
ENSG00000105696	TMEM59L	370.366	1.06276	0.197316	5.3861	7.20016e-08	4.22686e-06
ENSG00000105855	ITGB8	27.8659	-1.77953	0.574405	-3.09804	0.00194807	0.0208187
ENSG00000105982	RNF32	144.829	-1.30997	0.299538	-4.3733	1.2238e-05	0.000334023
ENSG00000105996	HOXA2	42.1944	-1.71664	0.550339	-3.11925	0.00181314	0.0197095
ENSG00000105997	HOXA3	309.016	-1.033	0.210162	-4.91526	8.86652e-07	3.52584e-05
ENSG00000106633	GCK	123.58	1.28066	0.272343	4.70236	2.57178e-06	8.71586e-05
ENSG00000106809	OGN	6.5659	-4.18429	1.4513	-2.88313	0.00393743	0.03605
ENSG00000107187	LHX3	47.7991	1.45251	0.43822	3.31457	0.000917858	0.0114769
ENSG00000107890	ANKRD26	287.359	-1.63037	0.304426	-5.35554	8.53032e-08	4.85224e-06
ENSG00000109184	DCUN1D4	992.898	-1.07572	0.140311	-7.66667	1.76514e-14	6.05322e-12
ENSG00000109743	BST1	50.7983	1.43323	0.466981	3.06914	0.00214678	0.0224776
ENSG00000110324	IL10RA	177.968	1.08308	0.234344	4.62177	3.80481e-06	0.000121909
ENSG00000110723	EXPH5	384.837	-1.01934	0.231546	-4.40232	1.071e-05	0.000297953
ENSG00000110888	CAPRIN2	436.727	-1.0267	0.221577	-4.63359	3.59386e-06	0.000116117
ENSG00000111834	RSPH4A	34.933	-1.66618	0.602896	-2.76362	0.00571632	0.0480094
ENSG00000111981	ULBP1	98.6204	1.07717	0.329555	3.26857	0.00108093	0.0130905
ENSG00000112116	IL17F	72.4982	1.4752	0.376589	3.91728	8.95548e-05	0.00172419
ENSG00000113083	LOX	253.057	-1.1072	0.230208	-4.80957	1.51253e-06	5.51453e-05
ENSG00000113231	PDE8B	56.5039	-1.23033	0.390831	-3.148	0.00164393	0.0181914
ENSG00000113369	ARRDC3	2304.55	-1.80639	0.132771	-13.6053	3.72266e-42	1.61173e-38
ENSG00000113525	IL5	14.5344	2.54462	0.807464	3.15137	0.00162505	0.0180113
ENSG00000113593	PPWD1	859.119	-1.00486	0.149739	-6.71075	1.93625e-11	3.13383e-09
ENSG00000114857	NKTR	2788.08	-1.51556	0.212467	-7.13314	9.81077e-13	2.1106e-10
ENSG00000114933	INO80D	841.343	-1.20849	0.224049	-5.39386	6.89583e-08	4.07584e-06
ENSG00000115355	CCDC88A	1662.64	-1.11605	0.170351	-6.55146	5.69761e-11	8.18669e-09
ENSG00000115361	ACADL	62.8796	-1.21768	0.403556	-3.01737	0.00254979	0.0257327
ENSG00000115738	ID2	9287.47	-1.1613	0.123712	-9.38707	6.16915e-21	5.93541e-18
ENSG00000115963	RND3	1678.39	-1.27696	0.124113	-10.2887	7.9223e-25	1.09759e-21
ENSG00000116652	DLEU2L	22.9891	-2.06308	0.744064	-2.77272	0.00555907	0.0469505
ENSG00000116701	NCF2	27.5207	2.42316	0.661512	3.66307	0.000249212	0.00402681
ENSG00000116748	AMPD1	48.0077	1.3847	0.439923	3.14759	0.0016462	0.0182107
ENSG00000116977	LGALS8	233.3	-1.94224	0.260902	-7.44431	9.7451e-14	2.57657e-11
ENSG00000117281	CD160	34.8675	-2.69043	0.614759	-4.37641	1.20651e-05	0.000330344
ENSG00000117475	BLZF1	551.009	-1.09579	0.154381	-7.09796	1.26613e-12	2.62598e-10
ENSG00000117569	PTBP2	815.117	-1.20935	0.159482	-7.583	3.37659e-14	1.05362e-11
ENSG00000117620	SLC35A3	508.133	-1.08312	0.166894	-6.48988	8.59057e-11	1.16654e-08
ENSG00000118193	KIF14	1032.16	-1.09796	0.163678	-6.70803	1.97273e-11	3.17802e-09
ENSG00000118412	CASP8AP2	1571.89	-1.19888	0.180071	-6.6578	2.77951e-11	4.39595e-09
ENSG00000118762	PKD2	598.108	-1.0864	0.203243	-5.34533	9.02522e-08	5.1078e-06
ENSG00000118965	WDR35	966.327	-1.09283	0.148931	-7.33782	2.17096e-13	5.18576e-11
ENSG00000119547	ONECUT2	1217.1	-1.10874	0.213987	-5.18132	2.20327e-07	1.08707e-05
ENSG00000120215	MLANA	8.26533	-3.49881	1.25001	-2.79902	0.00512581	0.0442186
ENSG00000120328	PCDHB12	6.33164	-5.00288	1.61091	-3.10563	0.00189876	0.0204431
ENSG00000121310	ECHDC2	612.68	-1.13184	0.232317	-4.87197	1.1049e-06	4.25216e-05
ENSG00000121350	PYROXD1	386.195	-1.02414	0.192409	-5.32272	1.02224e-07	5.65599e-06
ENSG00000121577	POPDC2	53.4883	1.20914	0.389637	3.10323	0.0019142	0.0205902
ENSG00000122435	TRMT13	347.205	-1.46146	0.260744	-5.60494	2.0833e-08	1.47561e-06
ENSG00000122483	CCDC18	507.141	-1.05465	0.194745	-5.41558	6.10911e-08	3.66716e-06
ENSG00000122641	INHBA	95.594	-2.89458	0.383877	-7.54037	4.68638e-14	1.36401e-11
ENSG00000122861	PLAU	66.9518	1.22955	0.345611	3.5576	0.000374258	0.00559384
ENSG00000123009	NME2P1	19.2127	2.07829	0.670578	3.09925	0.00194009	0.0207759
ENSG00000123201	GUCY1B2	58.9569	-1.1809	0.382576	-3.08671	0.00202386	0.0214696
ENSG00000123219	CENPK	571.334	-1.16689	0.177271	-6.58249	4.62638e-11	6.84783e-09
ENSG00000123552	USP45	545.805	-1.07272	0.202445	-5.29882	1.16557e-07	6.31637e-06
ENSG00000123636	BAZ2B	300.288	-1.0407	0.247182	-4.21027	2.55066e-05	0.000600169
ENSG00000124091	GCNT7	11.5909	-2.88329	0.99081	-2.91003	0.0036139	0.0337479
ENSG00000124193	SRSF6	3937.72	-1.2802	0.112204	-11.4096	3.744e-30	9.26265e-27
ENSG00000124614	RPS10	90.9688	-1.11571	0.350951	-3.17911	0.0014773	0.0166834
ENSG00000124635	HIST1H2BJ	104.272	-1.81626	0.304439	-5.96593	2.4325e-09	2.24672e-07
ENSG00000124762	CDKN1A	2667.76	1.11143	0.137224	8.09937	5.52461e-16	2.98985e-13
ENSG00000125631	HTR5BP	3.82595	-5.27545	1.78979	-2.94753	0.00320323	0.0307844
ENSG00000125676	THOC2	2302.32	-1.10638	0.15009	-7.37139	1.6886e-13	4.17759e-11
ENSG00000125740	FOSB	209.325	-1.35362	0.332209	-4.07461	4.60913e-05	0.00100278
ENSG00000125798	FOXA2	59.6784	1.42406	0.411505	3.46062	0.000538925	0.0075176
ENSG00000125898	FAM110A	456.12	1.27329	0.186812	6.81588	9.36901e-12	1.63068e-09
ENSG00000126368	NR1D1	318.444	1.14972	0.22375	5.1384	2.77082e-07	1.31107e-05
ENSG00000126653	NSRP1	1114.17	-1.0933	0.153269	-7.13321	9.80516e-13	2.1106e-10
ENSG00000126790	L3HYPDH	184.649	-1.33477	0.236102	-5.65335	1.57346e-08	1.15954e-06
ENSG00000126804	ZBTB1	643.811	-1.10945	0.153276	-7.23823	4.54572e-13	1.05668e-10
ENSG00000126860	EVI2A	7.63127	-3.80878	1.31013	-2.90718	0.00364708	0.0339571
ENSG00000126861	OMG	13.0243	-4.1784	1.07743	-3.87811	0.000105273	0.00197842
ENSG00000127364	TAS2R4	53.662	-1.90023	0.492988	-3.85451	0.000115964	0.00214902
ENSG00000127720	METTL25	84.5631	-1.0415	0.325225	-3.2024	0.0013629	0.0156933
ENSG00000127914	AKAP9	1072.28	-1.44012	0.231599	-6.21817	5.03e-10	5.53076e-08
ENSG00000128000	ZNF780B	150.814	-1.88957	0.339345	-5.5683	2.57242e-08	1.78192e-06
ENSG00000128242	GAL3ST1	948.243	1.02183	0.136774	7.47092	7.96369e-14	2.17189e-11
ENSG00000128285	MCHR1	28.414	1.78819	0.556765	3.21176	0.00131926	0.0153028
ENSG00000128342	LIF	37.9487	1.3489	0.473246	2.85031	0.00436767	0.0391204
ENSG00000129003	VPS13C	960.33	-1.26421	0.192251	-6.57582	4.83874e-11	7.13168e-09
ENSG00000129167	TPH1	54.393	-2.29082	0.48287	-4.74418	2.09353e-06	7.317e-05
ENSG00000129317	PUS7L	1009.4	-1.60352	0.172869	-9.27594	1.76063e-20	1.60477e-17
ENSG00000129355	CDKN2D	651.909	1.31033	0.191663	6.83664	8.10731e-12	1.4254e-09
ENSG00000129480	DTD2	326.899	-1.05274	0.220407	-4.77634	1.78513e-06	6.35289e-05
ENSG00000129596	CDO1	25.5213	1.66472	0.577067	2.88479	0.00391675	0.0359461
ENSG00000129646	QRICH2	140.154	-1.029	0.330329	-3.11509	0.00183889	0.019941
ENSG00000130176	CNN1	124.408	1.46628	0.276796	5.29734	1.17503e-07	6.33928e-06
ENSG00000130182	ZSCAN10	51.2106	1.26332	0.452262	2.79333	0.0052168	0.0448537
ENSG00000130513	GDF15	127.922	2.16478	0.269545	8.03123	9.6498e-16	4.81537e-13
ENSG00000130997	POLN	163.932	-1.04313	0.272723	-3.82488	0.000130835	0.0023788
ENSG00000131015	ULBP2	453.544	1.06559	0.185281	5.75118	8.8623e-09	6.96042e-07
ENSG00000131096	PYY	17.6073	2.15247	0.763564	2.81898	0.00481765	0.0422869
ENSG00000132002	DNAJB1	8122.84	2.08599	0.129179	16.148	1.17214e-58	1.01495e-54
ENSG00000132199	ENOSF1	652.367	-1.15534	0.176929	-6.52996	6.57855e-11	9.26239e-09
ENSG00000132517	SLC52A1	4.07467	-5.36796	1.81214	-2.96223	0.00305423	0.029657
ENSG00000132535	DLG4	794.974	1.0812	0.155122	6.96998	3.16992e-12	6.06594e-10
ENSG00000133069	TMCC2	946.561	1.24927	0.141131	8.85189	8.60515e-19	6.77382e-16
ENSG00000133124	IRS4	7183.76	-1.34276	0.190184	-7.06033	1.66107e-12	3.3645e-10
ENSG00000133392	MYH11	39.4549	3.42107	0.528904	6.46821	9.91678e-11	1.30817e-08
ENSG00000133454	MYO18B	43.0837	2.28782	0.541529	4.22474	2.39212e-05	0.000567879
ENSG00000133739	LRRCC1	168.668	-1.02876	0.241907	-4.25273	2.11181e-05	0.000518389
ENSG00000133863	TEX15	463.61	-1.87172	0.230476	-8.12113	4.61862e-16	2.58017e-13
ENSG00000134489	HRH4	23.8193	1.6911	0.603103	2.804	0.00504726	0.0437042
ENSG00000134574	DDB2	924.874	1.17178	0.145921	8.03019	9.73195e-16	4.81537e-13
ENSG00000134962	KLB	24.3836	-1.88046	0.604552	-3.1105	0.00186769	0.0201902
ENSG00000135164	DMTF1	1460.45	-1.02391	0.162505	-6.30077	2.96168e-10	3.43303e-08
ENSG00000135205	CCDC146	62.759	-1.25651	0.410787	-3.05879	0.00222231	0.0231008
ENSG00000135315	CEP162	259.549	-1.23625	0.213597	-5.78778	7.13215e-09	5.83993e-07
ENSG00000135541	AHI1	465.804	-1.01038	0.186446	-5.41917	5.98769e-08	3.61306e-06
ENSG00000135976	ANKRD36	488.305	-1.2372	0.208006	-5.94792	2.71571e-09	2.48182e-07
ENSG00000136051	WASHC4	1034.85	-1.10774	0.180328	-6.14294	8.10102e-10	8.50264e-08
ENSG00000136149	RPL13AP25	102.393	1.69911	0.323913	5.24558	1.55793e-07	8.09004e-06
ENSG00000136167	LCP1	194.463	1.24726	0.229983	5.42328	5.85146e-08	3.54955e-06
ENSG00000136450	SRSF1	2148.67	-1.13467	0.132759	-8.54685	1.26496e-17	8.7626e-15
ENSG00000136872	ALDOB	13.1967	-2.92866	0.985428	-2.97196	0.00295902	0.0289761
ENSG00000136999	CCN3	18.4323	-2.40965	0.769103	-3.13307	0.00172991	0.0189671
ENSG00000137040	RANBP6	764.933	-1.15358	0.153456	-7.51733	5.59043e-14	1.56153e-11
ENSG00000137434	C6orf52	115.975	1.09212	0.325117	3.35916	0.000781802	0.0101228
ENSG00000137968	SLC44A5	490.556	-1.1013	0.19507	-5.64568	1.64533e-08	1.20481e-06
ENSG00000137970	RPL7P9	1092.55	1.86562	0.171516	10.8773	1.4792e-27	2.56168e-24
ENSG00000138182	KIF20B	1178.8	-1.49493	0.155082	-9.63963	5.43819e-22	5.53992e-19
ENSG00000138658	ZGRF1	922.531	-1.27362	0.167372	-7.6095	2.75154e-14	8.74334e-12
ENSG00000138688	KIAA1109	1000.79	-1.2625	0.203316	-6.20956	5.31336e-10	5.80547e-08
ENSG00000138778	CENPE	1308.89	-1.82367	0.19755	-9.23141	2.67092e-20	2.37205e-17
ENSG00000138892	TTLL8	4.75161	-5.58787	1.70263	-3.28191	0.00103107	0.0126281
ENSG00000139133	ALG10	231.7	-1.03376	0.233612	-4.42513	9.63863e-06	0.000272748
ENSG00000139287	TPH2	5.17281	5.94087	1.65623	3.58697	0.000334537	0.00510592
ENSG00000139351	SYCP3	9.68082	-3.39977	1.14903	-2.9588	0.00308837	0.0299381
ENSG00000139515	PDX1	172.04	1.03726	0.273803	3.78834	0.000151655	0.00268957
ENSG00000139618	BRCA2	970.341	-1.37725	0.184999	-7.4446	9.72371e-14	2.57657e-11
ENSG00000139679	LPAR6	8.63803	-3.11504	1.08411	-2.87336	0.0040613	0.0368335
ENSG00000140043	PTGR2	61.3795	-1.07146	0.377064	-2.8416	0.00448883	0.0400193
ENSG00000140254	DUOXA1	3.81452	-5.27151	1.80127	-2.92656	0.00342734	0.0323723
ENSG00000140557	ST8SIA2	174.769	1.09757	0.251355	4.36661	1.26191e-05	0.000341464
ENSG00000140678	ITGAX	57.5433	1.20834	0.410561	2.94314	0.00324901	0.0310864
ENSG00000140905	GCSH	79.6955	-1.2018	0.386322	-3.11088	0.0018653	0.0201749
ENSG00000140961	OSGIN1	85.1733	1.28889	0.329204	3.91516	9.03461e-05	0.00173749
ENSG00000141371	C17orf64	10.7003	2.59458	0.885119	2.93134	0.00337505	0.0319823
ENSG00000141738	GRB7	128.125	1.21858	0.260825	4.67204	2.98227e-06	9.93212e-05
ENSG00000142677	IL22RA1	10.9298	2.98758	0.963265	3.10151	0.00192536	0.0206762
ENSG00000143217	NECTIN4	51.2119	2.11501	0.424266	4.9851	6.19288e-07	2.6213e-05
ENSG00000143318	CASQ1	32.3281	1.4332	0.491055	2.91862	0.00351581	0.03301
ENSG00000144362	PHOSPHO2	63.9935	-1.16298	0.364677	-3.18908	0.00142728	0.0162621
ENSG00000144426	NBEAL1	404.945	-1.29646	0.268042	-4.83676	1.31974e-06	4.96314e-05
ENSG00000144445	KANSL1L	345.688	-1.21502	0.227508	-5.34056	9.26608e-08	5.21006e-06
ENSG00000144674	GOLGA4	2125.95	-1.18861	0.187175	-6.35025	2.14972e-10	2.60342e-08
ENSG00000144834	TAGLN3	58.5907	3.50447	0.456095	7.68364	1.54631e-14	5.44241e-12
ENSG00000145087	STXBP5L	34.6204	-1.60847	0.538055	-2.98941	0.00279515	0.0276529
ENSG00000145244	CORIN	34.8773	-1.74495	0.522834	-3.33748	0.000845429	0.0107814
ENSG00000145725	PPIP5K2	559.976	-1.22037	0.208215	-5.86111	4.59774e-09	3.96137e-07
ENSG00000145736	GTF2H2	319.791	-1.24615	0.200765	-6.20702	5.39977e-10	5.88133e-08
ENSG00000146006	LRRTM2	10.5174	-3.47883	1.04758	-3.32081	0.000897553	0.011289
ENSG00000146247	PHIP	2523.1	-1.37097	0.175173	-7.82636	5.02179e-15	2.0225e-12
ENSG00000146350	TBC1D32	634.504	-1.0388	0.160905	-6.45599	1.07517e-10	1.38954e-08
ENSG00000146414	SHPRH	686.115	-1.45299	0.202378	-7.17957	6.99334e-13	1.57287e-10
ENSG00000146476	ARMT1	1004.45	-1.03953	0.154686	-6.72026	1.81399e-11	2.96364e-09
ENSG00000146587	RBAK	703.864	-1.0315	0.194693	-5.29807	1.17033e-07	6.32378e-06
ENSG00000146677	AC004453.1	133.86	1.14348	0.322453	3.5462	0.000390828	0.00578492
ENSG00000146700	SSC4D	141.167	1.06893	0.289673	3.69013	0.000224137	0.00368274
ENSG00000147162	OGT	7794.85	-1.02402	0.161191	-6.35285	2.11361e-10	2.56866e-08
ENSG00000147206	NXF3	12.1096	-3.66673	1.01773	-3.60283	0.00031477	0.00484981
ENSG00000147223	RIPPLY1	9.07387	3.45313	1.11023	3.11029	0.00186902	0.0201983
ENSG00000148339	SLC25A25	1062.8	1.0648	0.138352	7.69635	1.40011e-14	5.10464e-12
ENSG00000148677	ANKRD1	378.101	-3.02954	0.204819	-14.7913	1.66769e-49	1.15524e-45
ENSG00000149308	NPAT	695.511	-1.17117	0.166437	-7.03671	1.96836e-12	3.91817e-10
ENSG00000149311	ATM	1853.11	-1.26888	0.176729	-7.17979	6.98179e-13	1.57287e-10
ENSG00000149633	KIAA1755	51.9497	1.52279	0.425281	3.58067	0.000342715	0.00521083
ENSG00000150627	WDR17	402.089	-1.11895	0.206707	-5.41323	6.18975e-08	3.70273e-06
ENSG00000151012	SLC7A11	919.283	-1.03371	0.172391	-5.99633	2.0183e-09	1.90999e-07
ENSG00000151304	SRFBP1	290.563	-1.0134	0.210274	-4.81941	1.43982e-06	5.30715e-05
ENSG00000151575	TEX9	88.3346	-1.30561	0.317473	-4.11252	3.9136e-05	0.000869724
ENSG00000151611	MMAA	81.4742	-1.1242	0.335155	-3.35426	0.000795788	0.0102617
ENSG00000151773	CCDC122	151.29	-1.1307	0.247532	-4.56792	4.92594e-06	0.000152321
ENSG00000151881	TMEM267	170.991	-1.16952	0.231769	-5.04606	4.51015e-07	1.99506e-05
ENSG00000151929	BAG3	3429.67	1.06347	0.121857	8.7272	2.61066e-18	1.92389e-15
ENSG00000152256	PDK1	936.137	-1.0365	0.145725	-7.11272	1.13775e-12	2.4176e-10
ENSG00000152270	PDE3B	295.558	-1.01605	0.247782	-4.10059	4.12096e-05	0.000908552
ENSG00000152582	SPEF2	114.342	-1.54093	0.353146	-4.36344	1.28034e-05	0.000345105
ENSG00000152672	CLEC4F	39.5705	-1.77818	0.498468	-3.56729	0.000360689	0.00542459
ENSG00000152763	WDR78	110.764	-1.11285	0.311177	-3.57627	0.000348525	0.00527836
ENSG00000152926	ZNF117	119.05	-2.24147	0.308378	-7.26858	3.63278e-13	8.50168e-11
ENSG00000153201	RANBP2	3902.14	-1.04928	0.162763	-6.44671	1.14302e-10	1.46629e-08
ENSG00000153914	SREK1	2230.64	-1.08864	0.153339	-7.09958	1.25138e-12	2.61101e-10
ENSG00000153922	CHD1	2255.27	-1.23579	0.156745	-7.88407	3.16888e-15	1.3385e-12
ENSG00000153993	SEMA3D	181.684	-1.01865	0.269442	-3.78058	0.000156466	0.00276243
ENSG00000154309	DISP1	372.317	1.11728	0.196658	5.68132	1.33656e-08	9.91284e-07
ENSG00000154485	MMP21	14.5972	-2.15818	0.769474	-2.80475	0.00503564	0.0436472
ENSG00000155085	AK9	136.479	-1.05652	0.282245	-3.74328	0.000181634	0.0031144
ENSG00000155100	OTUD6B	500.512	-1.29119	0.21244	-6.07789	1.21773e-09	1.23564e-07
ENSG00000155657	TTN	389.92	-1.62395	0.246208	-6.59585	4.22821e-11	6.34178e-09
ENSG00000155970	MICU3	103.974	-1.04885	0.289809	-3.6191	0.00029563	0.0046132
ENSG00000156876	SASS6	682.045	-1.18625	0.165892	-7.15073	8.63155e-13	1.90422e-10
ENSG00000156959	LHFPL4	9.00028	-5.52267	1.47424	-3.7461	0.000179602	0.00308413
ENSG00000158406	HIST1H4H	43.7125	-2.58969	0.50627	-5.11524	3.13339e-07	1.46659e-05
ENSG00000158578	ALAS2	17.1686	-2.38341	0.794618	-2.99944	0.0027048	0.0270002
ENSG00000160201	U2AF1	95.4479	-1.02126	0.313856	-3.25392	0.00113825	0.0136134
ENSG00000160570	DEDD2	1889.95	1.32116	0.167906	7.86843	3.5913e-15	1.49865e-12
ENSG00000162009	SSTR5	79.5683	1.09913	0.340144	3.23135	0.00123207	0.0144756
ENSG00000162383	SLC1A7	26.772	2.22139	0.574636	3.86573	0.00011076	0.00206807
ENSG00000162601	MYSM1	2629.61	-1.29792	0.170405	-7.61672	2.60197e-14	8.50206e-12
ENSG00000162645	GBP2	165.168	1.46824	0.249478	5.88524	3.97478e-09	3.49417e-07
ENSG00000162669	HFM1	60.209	-2.05184	0.443624	-4.62519	3.74249e-06	0.000120358
ENSG00000163002	NUP35	680.024	-1.09754	0.176195	-6.22911	4.69085e-10	5.20745e-08
ENSG00000163376	KBTBD8	421.076	-1.07029	0.174146	-6.14596	7.94819e-10	8.36758e-08
ENSG00000163635	ATXN7	17.7756	-2.46225	0.726743	-3.38807	0.000703874	0.00927678
ENSG00000163714	U2SURP	6197.23	-1.32966	0.121346	-10.9577	6.1056e-28	1.17485e-24
ENSG00000163728	TTC14	355.038	-1.346	0.195075	-6.89992	5.20308e-12	9.53512e-10
ENSG00000163823	CCR1	5.49707	5.01749	1.68096	2.98489	0.00283677	0.0279768
ENSG00000163867	ZMYM6	239.996	-1.24839	0.21942	-5.6895	1.27415e-08	9.55224e-07
ENSG00000164031	DNAJB14	821.841	-1.02703	0.156699	-6.55413	5.59663e-11	8.07687e-09
ENSG00000164066	INTU	536.129	-1.08356	0.224333	-4.83013	1.36445e-06	5.09808e-05
ENSG00000164078	MST1R	5.90832	-5.90358	1.64479	-3.58925	0.000331626	0.00506901
ENSG00000164327	RICTOR	1012.19	-1.18401	0.187732	-6.30695	2.84595e-10	3.33015e-08
ENSG00000164930	FZD6	1009.77	-1.03832	0.146704	-7.07765	1.46624e-12	3.0229e-10
ENSG00000164953	TMEM67	350.411	-1.08629	0.187978	-5.77882	7.52275e-09	6.10206e-07
ENSG00000165181	SHOC1	6.86054	-5.11877	1.54371	-3.31588	0.000913554	0.0114313
ENSG00000165259	HDX	102.019	-1.00818	0.293484	-3.43521	0.0005921	0.00810592
ENSG00000165338	HECTD2	330.066	-1.05745	0.210505	-5.02342	5.07593e-07	2.19762e-05
ENSG00000165525	NEMF	757.158	-1.22119	0.153379	-7.96195	1.69349e-15	7.608e-13
ENSG00000165861	ZFYVE1	679.857	1.11137	0.151296	7.34568	2.04711e-13	4.92386e-11
ENSG00000166262	FAM227B	61.3703	-1.12192	0.394863	-2.84129	0.00449315	0.0400373
ENSG00000166432	ZMAT1	53.2622	-1.602	0.412224	-3.88625	0.000101806	0.00192161
ENSG00000166592	RRAD	61.6183	1.3052	0.378875	3.44495	0.000571175	0.00787548
ENSG00000166670	MMP10	19.3583	-1.95182	0.663797	-2.94039	0.00327798	0.0313031
ENSG00000166762	CATSPER2	91.4033	-1.69901	0.446253	-3.80728	0.000140502	0.00252933
ENSG00000166924	NYAP1	192.141	1.29774	0.236952	5.47683	4.33021e-08	2.74189e-06
ENSG00000167157	PRRX2	31.6189	1.81558	0.590351	3.07543	0.00210203	0.0221227
ENSG00000167617	CDC42EP5	138.109	1.28759	0.301422	4.27174	1.93952e-05	0.000483289
ENSG00000167637	ZNF283	199.926	-1.28875	0.260417	-4.94879	7.46769e-07	3.06822e-05
ENSG00000167749	KLK4	153.915	1.05126	0.260897	4.02943	5.59133e-05	0.00116945
ENSG00000168000	BSCL2	36.9215	-1.88331	0.577568	-3.26077	0.00111111	0.0133673
ENSG00000168079	SCARA5	151.88	1.95246	0.284002	6.87479	6.20809e-12	1.11411e-09
ENSG00000168263	KCNV2	6.30645	-4.12524	1.48369	-2.78039	0.00542934	0.046136
ENSG00000168386	FILIP1L	111.973	-1.54249	0.337772	-4.56667	4.95526e-06	0.000152832
ENSG00000168878	SFTPB	6.88278	-4.25495	1.44608	-2.94241	0.00325672	0.0311343
ENSG00000168890	TMEM150A	92.1052	-1.04216	0.332212	-3.13704	0.00170666	0.0187478
ENSG00000168906	MAT2A	3941.14	-1.30203	0.117664	-11.0657	1.84014e-28	3.98345e-25
ENSG00000168918	INPP5D	67.0183	1.87596	0.360235	5.2076	1.91295e-07	9.68671e-06
ENSG00000169403	PTAFR	264.83	2.04302	0.209255	9.7633	1.61795e-22	1.69816e-19
ENSG00000169429	CXCL8	109.426	-2.85081	0.445614	-6.39749	1.57947e-10	1.96786e-08
ENSG00000169851	PCDH7	1976.71	-1.1814	0.138377	-8.53753	1.37116e-17	9.31204e-15
ENSG00000170214	ADRA1B	98.0653	1.13659	0.327257	3.47307	0.000514548	0.00726534
ENSG00000170775	GPR37	80.8445	1.09609	0.316487	3.46331	0.000533568	0.00745489
ENSG00000171017	LRRC8E	50.8281	1.28705	0.40462	3.18089	0.00146825	0.0166136
ENSG00000171033	PKIA	555.497	-1.04227	0.159332	-6.54151	6.09028e-11	8.6452e-09
ENSG00000171124	FUT3	91.2011	1.02024	0.306658	3.32697	0.000877947	0.0110899
ENSG00000171450	CDK5R2	36.7952	1.83158	0.505693	3.62192	0.000292427	0.00457475
ENSG00000171596	NMUR1	70.6748	1.41717	0.400256	3.54065	0.000399143	0.00589272
ENSG00000171714	ANO5	492.736	-1.02971	0.191022	-5.39056	7.02392e-08	4.1304e-06
ENSG00000171790	SLFNL1	43.5135	-1.75892	0.503891	-3.49067	0.00048181	0.00689301
ENSG00000172139	SLC9C1	15.8464	-4.89103	1.1328	-4.31766	1.57692e-05	0.000407295
ENSG00000172244	C5orf34	307.95	-1.13323	0.209512	-5.40889	6.34148e-08	3.78044e-06
ENSG00000172247	C1QTNF4	32.8786	2.1788	0.554934	3.92622	8.62907e-05	0.00167002
ENSG00000172469	MANEA	541.165	-1.2447	0.163456	-7.61488	2.63928e-14	8.54339e-12
ENSG00000172974	AC007318.1	47.4731	1.3237	0.434801	3.04438	0.00233157	0.0240417
ENSG00000173110	HSPA6	5033.11	5.5412	0.153734	36.0441	1.70712e-284	5.9128e-280
ENSG00000173227	SYT12	150.485	1.29482	0.290151	4.46256	8.09864e-06	0.000234536
ENSG00000173480	ZNF417	197.3	-1.17676	0.293587	-4.00821	6.11804e-05	0.00125685
ENSG00000173559	NABP1	388.074	-1.53972	0.237722	-6.47697	9.35829e-11	1.24667e-08
ENSG00000173678	SPDYE2B	16.7408	-2.59908	0.821787	-3.16272	0.00156305	0.0174688
ENSG00000173933	RBM4	275.293	-1.22459	0.218358	-5.60818	2.04466e-08	1.45419e-06
ENSG00000173991	TCAP	162.368	1.5256	0.252795	6.03493	1.59035e-09	1.53436e-07
ENSG00000174226	SNX31	6.4404	-4.15643	1.47177	-2.82411	0.00474123	0.0417856
ENSG00000174307	PHLDA3	701.521	1.03752	0.179465	5.78117	7.41846e-09	6.04578e-07
ENSG00000174405	LIG4	237.867	-1.02095	0.227035	-4.4969	6.89507e-06	0.000203422
ENSG00000174500	GCSAM	52.0982	-1.69065	0.493962	-3.42263	0.000620182	0.00839442
ENSG00000174501	ANKRD36C	312.185	-1.26116	0.267162	-4.7206	2.35154e-06	8.04822e-05
ENSG00000174529	TMEM81	164.735	1.16404	0.281649	4.13295	3.58129e-05	0.000805989
ENSG00000174564	IL20RB	52.2134	1.80721	0.427518	4.22721	2.36606e-05	0.000563237
ENSG00000174799	CEP135	758.825	-1.17027	0.203999	-5.73663	9.65785e-09	7.51707e-07
ENSG00000174837	ADGRE1	64.5362	2.12078	0.44039	4.81569	1.46693e-06	5.37125e-05
ENSG00000174844	DNAH12	38.1948	-2.1031	0.496256	-4.23793	2.25592e-05	0.000543245
ENSG00000174943	KCTD13	1266.8	1.0078	0.126002	7.99831	1.26136e-15	6.06786e-13
ENSG00000175054	ATR	991.233	-1.07017	0.154942	-6.90695	4.9519e-12	9.12308e-10
ENSG00000175084	DES	182.791	1.04307	0.262475	3.97398	7.06808e-05	0.00142414
ENSG00000175105	ZNF654	534.739	-1.02478	0.172481	-5.94138	2.8264e-09	2.57619e-07
ENSG00000175265	GOLGA8A	1119.77	-1.25013	0.205941	-6.07031	1.2766e-09	1.27424e-07
ENSG00000175455	CCDC14	1647.58	-1.20081	0.196881	-6.09915	1.06631e-09	1.09269e-07
ENSG00000175471	MCTP1	97.1392	-1.23195	0.336491	-3.66117	0.000251069	0.00404655
ENSG00000175548	ALG10B	749.581	-1.03326	0.205123	-5.03728	4.72203e-07	2.0729e-05
ENSG00000175573	C11orf68	638.555	1.21446	0.192751	6.30067	2.96361e-10	3.43303e-08
ENSG00000175893	ZDHHC21	251.356	-1.32789	0.232597	-5.70897	1.1366e-08	8.72891e-07
ENSG00000175938	ORAI3	87.5596	1.11578	0.31754	3.51382	0.000441711	0.00640935
ENSG00000176208	ATAD5	871.151	-1.39841	0.181894	-7.68808	1.49365e-14	5.38895e-12
ENSG00000176381	PRR18	40.407	1.78042	0.462758	3.84741	0.000119371	0.00219806
ENSG00000176681	LRRC37A	19.6351	-2.4417	0.757013	-3.22544	0.00125778	0.0147078
ENSG00000177853	ZNF518A	1058.27	-1.25847	0.169149	-7.43999	1.0069e-13	2.64205e-11
ENSG00000178081	ULK4P3	40.5833	1.35471	0.462071	2.93183	0.0033697	0.0319499
ENSG00000178295	GEN1	874.621	-1.45433	0.182465	-7.97042	1.58136e-15	7.23852e-13
ENSG00000178381	ZFAND2A	604.142	1.02787	0.180719	5.68763	1.28811e-08	9.61532e-07
ENSG00000178440	LINC00843	42.6457	-1.68809	0.559598	-3.0166	0.00255625	0.0257753
ENSG00000178464	RPL10P16	118.053	1.33381	0.284902	4.68163	2.84605e-06	9.50587e-05
ENSG00000178700	DHFR2	298.255	-1.13813	0.199898	-5.69357	1.2441e-08	9.40846e-07
ENSG00000179766	ATP8B5P	8.88162	-4.03337	1.24159	-3.24854	0.00115998	0.0137971
ENSG00000179967	PPP1R14BP3	77.615	1.01817	0.356067	2.85948	0.00424336	0.0381946
ENSG00000180008	SOCS4	1726.85	-1.30432	0.166469	-7.83525	4.67924e-15	1.92455e-12
ENSG00000180113	TDRD6	52.5344	-1.64145	0.507755	-3.23277	0.00122596	0.0144086
ENSG00000180336	MEIOC	56.1506	-1.37426	0.445394	-3.08548	0.00203222	0.0215397
ENSG00000180573	HIST1H2AC	113.76	-1.65574	0.280744	-5.89768	3.68659e-09	3.25736e-07
ENSG00000180610	ZBTB12BP	6.53749	-4.18061	1.47452	-2.83523	0.00457932	0.04067
ENSG00000180626	ZNF594	244.315	-1.03036	0.227064	-4.53777	5.68532e-06	0.00017198
ENSG00000180953	ST20	38.6764	-1.31042	0.473143	-2.76962	0.00561221	0.0472955
ENSG00000181218	HIST3H2A	330.339	-1.08952	0.203025	-5.36643	8.03109e-08	4.62837e-06
ENSG00000181524	RPL24P4	138.001	1.04596	0.362874	2.88244	0.00394602	0.0361
ENSG00000181619	GPR135	69.1907	-1.33578	0.436478	-3.06036	0.00221073	0.023015
ENSG00000181908	AP003774.1	45.9757	1.59148	0.414159	3.84266	0.000121706	0.00223392
ENSG00000182141	ZNF708	196.001	-1.28029	0.262656	-4.8744	1.09138e-06	4.22359e-05
ENSG00000182389	CACNB4	279.193	-1.53937	0.264991	-5.80916	6.27868e-09	5.2912e-07
ENSG00000182459	TEX19	312.491	1.33183	0.197108	6.75687	1.41005e-11	2.3708e-09
ENSG00000182492	BGN	62.5751	1.28802	0.386258	3.33461	0.000854185	0.0108487
ENSG00000182795	C1orf116	127.795	2.06082	0.291849	7.06126	1.65002e-12	3.36176e-10
ENSG00000182885	ADGRG3	46.2236	1.90637	0.465444	4.09581	4.20696e-05	0.00092457
ENSG00000182903	ZNF721	936.495	-1.18943	0.171313	-6.94299	3.83885e-12	7.18716e-10
ENSG00000183199	HSP90AB3P	63.9301	1.73597	0.394911	4.39584	1.10345e-05	0.000305753
ENSG00000183298	RPSAP19	30.6069	2.87922	0.572911	5.02559	5.01887e-07	2.18659e-05
ENSG00000184113	CLDN5	20.5986	-1.94684	0.645882	-3.01424	0.00257625	0.0259317
ENSG00000184226	PCDH9	2130.13	-1.22792	0.172186	-7.13139	9.93624e-13	2.12439e-10
ENSG00000184545	DUSP8	458.383	1.01645	0.16805	6.0485	1.46202e-09	1.43047e-07
ENSG00000184678	HIST2H2BE	281.108	-1.13739	0.215596	-5.27556	1.3235e-07	7.04156e-06
ENSG00000184731	FAM110C	59.5308	1.04931	0.375173	2.79687	0.00516003	0.0444695
ENSG00000184949	FAM227A	247.865	-1.18106	0.30488	-3.87385	0.00010713	0.00201005
ENSG00000185278	ZBTB37	772.018	-1.38864	0.244673	-5.6755	1.38286e-08	1.02344e-06
ENSG00000185495	AC138393.1	303.097	-1.10387	0.21968	-5.02491	5.03676e-07	2.1892e-05
ENSG00000185513	L3MBTL1	262.868	-1.11211	0.288749	-3.85146	0.000117413	0.00217101
ENSG00000185527	AC139530.1	46.0189	1.67699	0.450441	3.72299	0.000196878	0.00332637
ENSG00000185811	IKZF1	101.516	1.15619	0.287954	4.01519	5.93967e-05	0.00122895
ENSG00000185834	RPL12P4	211.502	1.17854	0.243769	4.83465	1.33377e-06	5.00503e-05
ENSG00000185875	THNSL1	341.137	-1.00914	0.209263	-4.82233	1.41893e-06	5.26752e-05
ENSG00000185947	ZNF267	571.883	-1.04588	0.158116	-6.61465	3.7244e-11	5.63311e-09
ENSG00000185986	SDHAP3	333.898	-1.02806	0.194728	-5.27947	1.29556e-07	6.93553e-06
ENSG00000186017	ZNF566	251.733	-1.08745	0.258047	-4.21417	2.50702e-05	0.000590703
ENSG00000186076	AC012085.1	125.803	2.85461	0.291513	9.79241	1.21363e-22	1.31361e-19
ENSG00000186687	LYRM7	823.838	-1.01295	0.168039	-6.02806	1.65942e-09	1.59654e-07
ENSG00000186790	FOXE3	41.9375	2.93226	0.503705	5.82139	5.83605e-09	4.95435e-07
ENSG00000186908	ZDHHC17	865.109	-1.04886	0.16174	-6.48484	8.88262e-11	1.19711e-08
ENSG00000186977	KRTAP19-5	14.8007	-2.7022	0.775692	-3.4836	0.000494721	0.00703414
ENSG00000187026	KRTAP21-2	67.7867	-3.60332	1.06062	-3.39738	0.000680341	0.00906319
ENSG00000187187	ZNF546	228.472	-1.20405	0.254306	-4.73464	2.19444e-06	7.60067e-05
ENSG00000187240	DYNC2H1	1459.53	-1.44959	0.171563	-8.44932	2.93013e-17	1.87941e-14
ENSG00000187325	TAF9B	1094.33	-1.00398	0.141322	-7.10419	1.21026e-12	2.54053e-10
ENSG00000187550	SBK2	31.5742	1.77384	0.559664	3.16948	0.00152711	0.0171452
ENSG00000187556	NANOS3	19.2808	2.08724	0.734153	2.84306	0.00446827	0.0398976
ENSG00000187678	SPRY4	22.9525	1.8764	0.618366	3.03445	0.00240975	0.0246571
ENSG00000188064	WNT7B	154.991	1.18913	0.265853	4.47288	7.71734e-06	0.000224693
ENSG00000188373	C10orf99	13.5036	2.40788	0.838305	2.87232	0.00407467	0.0369354
ENSG00000188522	FAM83G	910.979	1.00828	0.152192	6.62504	3.47161e-11	5.39204e-09
ENSG00000188620	HMX3	49.8312	1.89617	0.458471	4.13585	3.53639e-05	0.000797437
ENSG00000188647	PTAR1	1984.7	-1.25245	0.17484	-7.16342	7.86916e-13	1.75843e-10
ENSG00000188729	OSTN	571.975	-1.0433	0.171684	-6.07686	1.22562e-09	1.23564e-07
ENSG00000188738	FSIP2	34.803	-2.00643	0.564496	-3.55438	0.000378875	0.00564904
ENSG00000188910	GJB3	4.44537	-5.4918	1.78899	-3.06979	0.00214212	0.0224534
ENSG00000188921	HACD4	10.084	-2.80345	1.01879	-2.75175	0.00592782	0.0494023
ENSG00000188959	C9orf152	199.813	2.0648	0.232298	8.88857	6.19028e-19	4.9862e-16
ENSG00000188994	ZNF292	1216.76	-1.32377	0.18759	-7.05668	1.70524e-12	3.43388e-10
ENSG00000189058	APOD	24.0045	1.6537	0.582842	2.8373	0.00454963	0.0404469
ENSG00000189144	ZNF573	92.5131	-1.02382	0.320937	-3.1901	0.00142223	0.0162201
ENSG00000189180	ZNF33A	494.192	-1.03711	0.166595	-6.22535	4.8049e-10	5.31701e-08
ENSG00000189423	USP32P3	41.2814	-2.03538	0.478236	-4.25601	2.08108e-05	0.000512585
ENSG00000196074	SYCP2	72.454	-1.32671	0.37671	-3.52184	0.000428563	0.00625525
ENSG00000196126	HLA-DRB1	842.294	1.02954	0.17175	5.99442	2.04214e-09	1.92205e-07
ENSG00000196205	EEF1A1P5	3388.94	1.87415	0.13943	13.4415	3.45423e-41	1.32934e-37
ENSG00000196268	ZNF493	165.674	-1.12791	0.276727	-4.07589	4.58384e-05	0.000999156
ENSG00000196656	AC004057.1	360.251	2.21953	0.236734	9.37562	6.87687e-21	6.43749e-18
ENSG00000196747	HIST1H2AI	20.9442	-2.04558	0.735691	-2.78049	0.00542774	0.0461338
ENSG00000196878	LAMB3	287.645	1.14127	0.208174	5.48231	4.19797e-08	2.67281e-06
ENSG00000196912	ANKRD36B	156.89	-1.22183	0.257336	-4.74798	2.05455e-06	7.18933e-05
ENSG00000196922	ZNF252P	314.033	-1.03061	0.306195	-3.36587	0.000763029	0.0099168
ENSG00000197050	ZNF420	212.188	-1.08238	0.263442	-4.10863	3.98017e-05	0.000882003
ENSG00000197121	PGAP1	674.302	-1.12158	0.182811	-6.13518	8.50613e-10	8.87405e-08
ENSG00000197180	AC244090.1	117.711	1.03455	0.301703	3.42905	0.000605699	0.00823674
ENSG00000197245	FAM110D	31.7183	1.70927	0.522769	3.26966	0.00107678	0.013051
ENSG00000197753	LHFPL5	77.1372	-1.89557	0.391296	-4.84435	1.27028e-06	4.80321e-05
ENSG00000197782	ZNF780A	307.88	-1.33751	0.234809	-5.69616	1.22538e-08	9.28714e-07
ENSG00000197816	CCDC180	31.5072	-1.36977	0.490926	-2.79018	0.00526792	0.0451633
ENSG00000197961	ZNF121	2539.8	-1.22073	0.160782	-7.59245	3.1392e-14	9.88448e-12
ENSG00000197969	VPS13A	2073.56	-1.63159	0.194069	-8.40726	4.19713e-17	2.55038e-14
ENSG00000197978	GOLGA6L9	76.8701	-1.27914	0.400387	-3.19476	0.00139945	0.0160183
ENSG00000198093	ZNF649	147.191	-1.08471	0.255656	-4.24283	2.20719e-05	0.000534697
ENSG00000198157	HMGN5	931.336	-1.25655	0.186648	-6.73221	1.67104e-11	2.74304e-09
ENSG00000198502	HLA-DRB5	91.2246	1.66011	0.334436	4.9639	6.909e-07	2.87514e-05
ENSG00000198556	ZNF789	234.991	-1.01218	0.244717	-4.13614	3.53203e-05	0.000796974
ENSG00000198707	CEP290	1047.2	-1.67033	0.196259	-8.51088	1.72612e-17	1.14973e-14
ENSG00000198862	LTN1	844.027	-1.30391	0.162356	-8.03117	9.65491e-16	4.81537e-13
ENSG00000198887	SMC5	1296.15	-1.09047	0.177317	-6.14984	7.75598e-10	8.26572e-08
ENSG00000198919	DZIP3	1436.9	-1.02038	0.128757	-7.9249	2.28322e-15	1.00103e-12
ENSG00000200090	RF00019	8.59478	-3.55516	1.20929	-2.93988	0.00328341	0.0313462
ENSG00000202515	VTRNA1-3	9.6824	4.95002	1.38406	3.57646	0.000348283	0.00527836
ENSG00000203667	COX20	39.5041	-2.44646	0.571997	-4.27704	1.89395e-05	0.000475354
ENSG00000203668	CHML	1837.21	-1.79815	0.1787	-10.0624	8.10266e-24	9.67737e-21
ENSG00000203709	MIR29B2CHG	54.8527	-1.78427	0.462299	-3.85956	0.000113593	0.0021096
ENSG00000203734	ECT2L	20.2692	-1.94018	0.672016	-2.8871	0.00388814	0.0357433
ENSG00000203814	HIST2H2BF	79.0062	-1.24757	0.407753	-3.05962	0.0022162	0.023058
ENSG00000203872	C6orf163	34.4993	-1.51911	0.538744	-2.81973	0.00480639	0.0422202
ENSG00000204149	AGAP6	16.7408	-3.00529	0.853702	-3.52031	0.00043105	0.00628361
ENSG00000204152	TIMM23B	87.5518	-1.39288	0.334915	-4.1589	3.19789e-05	0.00073062
ENSG00000204173	LRRC37A5P	29.8292	1.87544	0.588047	3.18928	0.00142629	0.0162611
ENSG00000204177	BMS1P1	162.95	-1.03694	0.289615	-3.58039	0.000343077	0.00521404
ENSG00000204241	AP000911.1	28.0372	1.66541	0.579093	2.87589	0.00402886	0.0365908
ENSG00000204253	HNRNPCP2	230.278	1.30589	0.247025	5.28647	1.24698e-07	6.69618e-06
ENSG00000204271	SPIN3	225.181	-1.18011	0.233001	-5.06484	4.08743e-07	1.82204e-05
ENSG00000204388	HSPA1B	11.6745	3.08842	0.909778	3.3947	0.00068705	0.00912098
ENSG00000204396	VWA7	20.9832	2.02505	0.633316	3.19753	0.00138608	0.015902
ENSG00000204475	NCR3	13.898	2.46089	0.796336	3.09026	0.0019998	0.0212665
ENSG00000205143	ARID3C	100.405	2.01708	0.349739	5.76738	8.05122e-09	6.47011e-07
ENSG00000205238	SPDYE2	40.9146	-2.09259	0.548973	-3.81183	0.000137943	0.00248713
ENSG00000205336	ADGRG1	157.11	1.23612	0.250174	4.94102	7.77152e-07	3.17423e-05
ENSG00000205359	SLCO6A1	10.5872	-4.83661	1.29987	-3.72085	0.000198554	0.00334654
ENSG00000205534	SMG1P2	173.589	-1.05366	0.241851	-4.35664	1.32072e-05	0.000353512
ENSG00000205740	AL359878.1	71.7979	-1.41252	0.420914	-3.35583	0.000791269	0.0102148
ENSG00000205871	RPS3AP47	67.1027	4.91615	0.578643	8.49599	1.96261e-17	1.28258e-14
ENSG00000206530	CFAP44	227.003	-2.07838	0.246902	-8.4178	3.83607e-17	2.37261e-14
ENSG00000206573	THUMPD3-AS1	604.364	-1.08624	0.21765	-4.99075	6.01453e-07	2.55607e-05
ENSG00000207234	RNU6-125P	5.35116	-5.75961	1.65054	-3.48952	0.000483881	0.00691407
ENSG00000207547	MIR25	6.78717	-3.59526	1.29098	-2.78491	0.00535428	0.0456888
ENSG00000207721	MIR186	7.01958	-3.68086	1.32047	-2.78754	0.00531099	0.0454426
ENSG00000211454	AKR7L	66.0359	-1.56102	0.41011	-3.80634	0.000141036	0.00253658
ENSG00000211683	AP000346.1	4.93533	-5.64197	1.72954	-3.26211	0.00110585	0.0133318
ENSG00000212396	RNA5SP323	5.61012	-4.82591	1.61383	-2.99035	0.0027866	0.0276077
ENSG00000212663	AC003035.1	4.73529	-4.57257	1.65736	-2.75895	0.0057987	0.0484896
ENSG00000212664	AC064799.1	42.7526	1.6493	0.461088	3.57697	0.000347606	0.00527362
ENSG00000212802	RPL15P3	752.152	1.57848	0.179222	8.80736	1.28122e-18	9.86143e-16
ENSG00000212994	RPS26P6	26.0454	2.83528	0.589621	4.80864	1.51957e-06	5.52855e-05
ENSG00000213178	RPL22P1	328.392	2.5905	0.261267	9.91515	3.57711e-23	3.99667e-20
ENSG00000213236	YWHAZP2	29.9844	3.58747	0.628487	5.70811	1.14239e-08	8.75398e-07
ENSG00000213261	EEF1B2P6	41.9159	1.65681	0.480371	3.44902	0.000562626	0.00776998
ENSG00000213315	AL122020.1	19.1696	3.69529	0.754506	4.89762	9.70031e-07	3.81796e-05
ENSG00000213430	HSPD1P1	58.9847	1.80524	0.370939	4.86668	1.13489e-06	4.35305e-05
ENSG00000213442	RPL18AP3	828.239	1.11088	0.191344	5.80566	6.41122e-09	5.37673e-07
ENSG00000213519	AC132008.1	3.83404	-5.27827	1.82583	-2.89088	0.00384165	0.035407
ENSG00000213598	AL049873.1	41.7688	1.74266	0.499443	3.4892	0.000484467	0.0069179
ENSG00000213608	SLC25A14P1	7.35832	-4.35522	1.44189	-3.02048	0.00252372	0.025544
ENSG00000213609	RPL7AP50	129.957	3.69732	0.349046	10.5927	3.22333e-26	4.65181e-23
ENSG00000213625	LEPROT	688.708	-1.13396	0.151704	-7.47482	7.73123e-14	2.12523e-11
ENSG00000213742	ZNF337-AS1	32.4849	-1.70418	0.607367	-2.80584	0.00501852	0.0435425
ENSG00000213757	AC020898.1	33.04	2.27137	0.537063	4.22924	2.34486e-05	0.000559621
ENSG00000213862	AC044787.1	22.7661	1.70654	0.60197	2.83493	0.0045836	0.04067
ENSG00000213943	KRT18P17	45.9381	1.17761	0.428614	2.74748	0.00600552	0.0498579
ENSG00000214029	ZNF891	266.014	-1.39254	0.282921	-4.92203	8.56527e-07	3.43171e-05
ENSG00000214106	PAXIP1-AS2	78.888	-1.13366	0.380868	-2.97652	0.00291543	0.0286303
ENSG00000214389	RPS3AP26	443.707	1.96049	0.243234	8.06008	7.6246e-16	4.06286e-13
ENSG00000214485	RPL7P1	500.474	2.2698	0.238226	9.52794	1.60435e-21	1.58766e-18
ENSG00000214535	RPS15AP1	45.9637	1.27491	0.461201	2.76433	0.005704	0.0479175
ENSG00000214694	ARHGEF33	24.6699	1.81044	0.598709	3.02391	0.00249528	0.025327
ENSG00000214784	AC010468.1	62.0578	3.98901	0.476463	8.37213	5.65873e-17	3.32196e-14
ENSG00000214975	PPIAP29	45.1981	3.14511	0.486523	6.46445	1.01667e-10	1.32382e-08
ENSG00000215126	CBWD6	205.532	-1.15214	0.272573	-4.22692	2.36916e-05	0.000563587
ENSG00000215158	AC138409.2	51.0474	-1.49764	0.423111	-3.53958	0.000400763	0.00590925
ENSG00000215417	MIR17HG	133.515	-1.7386	0.284791	-6.10482	1.02914e-09	1.05772e-07
ENSG00000215440	NPEPL1	27.8123	-1.91802	0.686961	-2.79203	0.00523785	0.0449745
ENSG00000216285	AC078819.1	30.7814	1.88395	0.501359	3.75767	0.0001715	0.0029745
ENSG00000216762	VN1R13P	4.10598	-5.37808	1.86799	-2.87908	0.00398841	0.0363342
ENSG00000216937	CCDC7	42.9742	-1.38637	0.422293	-3.28295	0.00102728	0.0125973
ENSG00000217862	HIST1H4PS1	3.85506	-5.28549	1.81258	-2.91601	0.0035454	0.0332349
ENSG00000217930	PAM16	7.17067	3.85631	1.30801	2.94822	0.00319608	0.0307488
ENSG00000218073	AL021407.3	8.37245	-3.09972	1.11067	-2.79086	0.00525676	0.0450788
ENSG00000218226	TATDN2P2	80.8215	-1.08908	0.388996	-2.79973	0.0051146	0.0441439
ENSG00000218418	AL591135.1	56.8088	1.92297	0.415857	4.62412	3.76196e-06	0.000120871
ENSG00000218426	AL590867.2	539.188	1.40789	0.220937	6.37234	1.86171e-10	2.29474e-08
ENSG00000219186	FTH1P19	14.7885	3.12117	0.899879	3.46843	0.000523501	0.00734684
ENSG00000219773	RPSAP45	5.96032	5.13804	1.61593	3.17963	0.00147465	0.0166752
ENSG00000219928	AL161787.1	11.7315	2.72467	0.945687	2.88116	0.0039622	0.0362097
ENSG00000220323	HIST2H2BD	68.6166	-1.54114	0.393822	-3.9133	9.10416e-05	0.0017499
ENSG00000220749	RPL21P28	337.396	1.6807	0.218749	7.68324	1.55116e-14	5.44241e-12
ENSG00000220842	RPL21P16	209.623	1.12124	0.253782	4.41811	9.95662e-06	0.000279463
ENSG00000223416	RPS26P15	14.6929	6.46635	1.38466	4.66998	3.01226e-06	0.000100127
ENSG00000223500	AC083862.1	5.68161	-4.84299	1.61234	-3.0037	0.00266718	0.0266687
ENSG00000223522	AC093690.1	11.0159	-3.08168	1.06036	-2.90626	0.00365774	0.0340197
ENSG00000223749	MIR503HG	41.1886	-2.90733	0.645377	-4.50486	6.64167e-06	0.00019678
ENSG00000224046	AC005076.1	113.477	2.06052	0.312799	6.58738	4.47657e-11	6.65453e-09
ENSG00000224094	RPS24P8	32.9147	2.8632	0.562037	5.09433	3.49985e-07	1.6087e-05
ENSG00000224261	RPSAP18	31.4906	2.34017	0.556841	4.20258	2.6389e-05	0.000618829
ENSG00000224631	RPS27AP16	535.95	1.42214	0.256005	5.55512	2.77415e-08	1.88403e-06
ENSG00000224680	PLA2G12AP1	5.53993	-4.80526	1.64193	-2.92659	0.00342699	0.0323723
ENSG00000224781	EIF4A2P4	3.56763	5.4113	1.90976	2.83349	0.00460423	0.0408065
ENSG00000224831	TMEM183B	51.1465	1.43579	0.45722	3.14026	0.001688	0.01859
ENSG00000224861	YBX1P1	158.637	1.09506	0.244612	4.47672	7.57991e-06	0.00022249
ENSG00000224934	AL391684.1	102.307	-1.25456	0.337333	-3.71907	0.000199959	0.00336857
ENSG00000225031	EIF4BP7	50.9866	2.01842	0.407231	4.95644	7.1795e-07	2.96035e-05
ENSG00000225037	EIF1AX-AS1	3.66509	-5.21375	1.81941	-2.86564	0.00416172	0.0375574
ENSG00000225178	RPSAP58	1216.55	1.18745	0.190562	6.23131	4.62543e-10	5.16795e-08
ENSG00000225217	HSPA7	45.5445	4.85536	0.644825	7.52972	5.08478e-14	1.44358e-11
ENSG00000225695	HNRNPA1P35	15.3344	2.00928	0.709615	2.8315	0.00463296	0.0410297
ENSG00000225756	DBH-AS1	31.7262	-1.59698	0.56986	-2.80241	0.00507225	0.0438549
ENSG00000225920	RIMKLBP2	25.8496	-2.60888	0.706325	-3.6936	0.000221104	0.00364227
ENSG00000225976	CKS1BP2	26.8288	4.81827	0.836854	5.7576	8.53168e-09	6.76209e-07
ENSG00000225978	HAR1A	18.8414	1.82837	0.661978	2.76198	0.00574527	0.0481474
ENSG00000226084	AC113935.1	260.193	1.78556	0.264292	6.75602	1.41831e-11	2.37317e-09
ENSG00000226221	RPL26P19	360.239	1.99265	0.255142	7.81	5.71901e-15	2.24356e-12
ENSG00000226245	ZNF32-AS1	3.95031	-5.32251	1.78478	-2.98217	0.00286216	0.0281938
ENSG00000226268	AC135977.1	16.7297	2.07346	0.717332	2.89052	0.00384607	0.0354383
ENSG00000226318	RPS3AP38	5.85497	-4.88712	1.6076	-3.04001	0.00236567	0.0243282
ENSG00000226525	RPS7P10	147.539	3.35577	0.330468	10.1546	3.16142e-24	4.05552e-21
ENSG00000226564	FTH1P20	18.4118	2.92928	0.743445	3.94015	8.14322e-05	0.0015944
ENSG00000226781	TBCAP1	28.4925	3.51246	0.623134	5.63677	1.73273e-08	1.25554e-06
ENSG00000226976	COX6A1P2	67.1165	1.26904	0.434458	2.92098	0.00348935	0.0328505
ENSG00000227008	AL009174.1	114.723	2.47459	0.331613	7.46229	8.50333e-14	2.28311e-11
ENSG00000227056	RPL6P2	3.50793	-5.15068	1.84114	-2.79755	0.00514916	0.0443868
ENSG00000227077	AC107983.1	21.172	3.15572	0.720864	4.37769	1.19942e-05	0.000328664
ENSG00000227083	L29074.1	4.87698	-4.61688	1.6486	-2.80048	0.0051027	0.0440804
ENSG00000227097	RPS28P7	374.49	1.0783	0.234141	4.60533	4.1182e-06	0.000130026
ENSG00000227128	LBX1-AS1	164.486	1.04167	0.239354	4.352	1.34903e-05	0.000360253
ENSG00000227440	ATP5MC1P4	13.0441	2.6109	0.906239	2.88103	0.00396379	0.0362147
ENSG00000227676	LINC01068	17.1829	3.07455	0.846055	3.63398	0.000279087	0.00440385
ENSG00000227962	AL391994.1	3.84178	-5.28094	1.82742	-2.88984	0.00385443	0.0354964
ENSG00000228038	VN1R51P	3.49983	-5.14765	1.83511	-2.80509	0.00503018	0.0436109
ENSG00000228106	AL392172.1	121.571	-1.12266	0.324306	-3.46173	0.000536723	0.00749594
ENSG00000228218	ATF4P3	16.787	1.99534	0.683535	2.91915	0.00350991	0.0329813
ENSG00000228232	GAPDHP1	82.3827	1.31676	0.320357	4.1103	3.95139e-05	0.000876747
ENSG00000228315	GUSBP11	88.3129	-1.17956	0.407176	-2.89691	0.00376853	0.0348536
ENSG00000228363	AC015971.1	12.1932	-2.97809	0.939932	-3.16842	0.00153272	0.0171915
ENSG00000228492	RAB11FIP1P1	18.5383	-2.71807	0.776275	-3.50143	0.000462774	0.00665364
ENSG00000228502	EEF1A1P11	53.7621	2.37032	0.426946	5.55181	2.82727e-08	1.91635e-06
ENSG00000228532	AC005000.1	38.0806	1.5683	0.528891	2.96525	0.00302433	0.0294365
ENSG00000228719	AL022313.2	8.43431	4.73958	1.34661	3.51963	0.000432153	0.00629439
ENSG00000228925	AC016722.2	9.17295	-4.57143	1.37716	-3.31947	0.000901877	0.01132
ENSG00000229052	AL449283.1	19.6502	2.5268	0.682545	3.70203	0.000213882	0.00355301
ENSG00000229097	CALM2P2	29.9964	-2.08929	0.557359	-3.74855	0.000177862	0.00306032
ENSG00000229127	AC007038.1	35.6509	-2.15192	0.588141	-3.65886	0.00025334	0.00407367
ENSG00000229152	ANKRD10-IT1	116.633	-1.47174	0.332931	-4.42055	9.84503e-06	0.000277005
ENSG00000229376	CICP3	3.5271	-5.15786	1.83547	-2.8101	0.00495263	0.0431328
ENSG00000229487	ALG13-AS1	10.4333	-4.27844	1.24721	-3.43041	0.000602681	0.00821399
ENSG00000229605	RPL21P93	25.2835	5.75373	1.00784	5.70899	1.13646e-08	8.72891e-07
ENSG00000229638	RPL4P4	704.576	1.94898	0.191345	10.1857	2.29757e-24	3.06071e-21
ENSG00000229676	ZNF492	23.015	-1.70597	0.600279	-2.84196	0.00448375	0.0400018
ENSG00000229807	XIST	94182.6	-1.74351	0.47151	-3.69771	0.000217551	0.00360531
ENSG00000229999	AL022238.2	3.6614	-5.21242	1.84646	-2.82292	0.00475881	0.0419192
ENSG00000230162	CT45A11P	28.7366	2.1787	0.582423	3.74075	0.000183469	0.00313966
ENSG00000230291	AC078817.1	8.91762	4.81357	1.32678	3.62802	0.000285608	0.00448427
ENSG00000230311	TOMM20P4	29.891	3.94511	0.684913	5.76002	8.41046e-09	6.69666e-07
ENSG00000230373	GOLGA6L5P	53.5612	-1.50995	0.443047	-3.40811	0.000654151	0.00876826
ENSG00000230383	AC009245.1	53.2385	2.128	0.396662	5.36476	8.10553e-08	4.65577e-06
ENSG00000230551	AC021078.1	443.583	-1.4932	0.197629	-7.55559	4.16979e-14	1.26688e-11
ENSG00000230565	ZNF32-AS2	13.5864	-2.6221	0.895632	-2.92765	0.0034153	0.0323027
ENSG00000230590	FTX	396.843	-1.72029	0.247566	-6.94882	3.68361e-12	6.97189e-10
ENSG00000230721	AL049597.1	8.20834	4.69813	1.40845	3.33568	0.000850918	0.0108203
ENSG00000230781	Z83820.1	13.0772	-2.96114	1.01165	-2.92702	0.00342223	0.0323594
ENSG00000230897	RPS18P12	58.4456	2.73451	0.413121	6.61915	3.61272e-11	5.51235e-09
ENSG00000230948	AP001331.1	36.176	2.77354	0.540588	5.1306	2.88815e-07	1.35916e-05
ENSG00000231006	RPL7P32	31.9732	4.31046	0.673541	6.3997	1.55678e-10	1.94659e-08
ENSG00000231409	AC018868.1	140.388	5.82052	0.486407	11.9664	5.33067e-33	1.42025e-29
ENSG00000231414	AC016700.2	13.078	3.10067	0.951672	3.25813	0.00112151	0.013455
ENSG00000231468	PRDX3P2	12.9521	-2.9512	1.07024	-2.75752	0.00582414	0.0486553
ENSG00000231549	ATP5MDP1	7.22725	3.4325	1.16524	2.94573	0.0032219	0.0308953
ENSG00000231609	AC007098.1	12.1633	-2.69735	0.858266	-3.14278	0.00167349	0.0184596
ENSG00000231616	AL354733.2	5.6278	-4.83017	1.59972	-3.01938	0.00253293	0.0256148
ENSG00000231630	AL592464.1	5.53219	-4.80333	1.62975	-2.94728	0.0032058	0.0308006
ENSG00000231731	AC010976.1	31.5591	-3.0212	0.650245	-4.64625	3.38019e-06	0.000110554
ENSG00000231890	DARS-AS1	20.7814	-2.08091	0.751889	-2.76757	0.00564755	0.047547
ENSG00000231940	RPS7P3	40.0267	2.15591	0.576765	3.73794	0.000185533	0.00316402
ENSG00000231966	AL359853.2	49.8859	1.31042	0.45417	2.88532	0.00391021	0.0359146
ENSG00000232134	RPS15AP12	31.7062	4.02575	0.664385	6.05936	1.36666e-09	1.35601e-07
ENSG00000232472	EEF1B2P3	137.707	1.37854	0.296774	4.64507	3.39957e-06	0.000110978
ENSG00000232729	AC211433.1	15.1913	-2.6403	0.860135	-3.06964	0.00214318	0.0224535
ENSG00000232931	LINC00342	83.3138	-2.31273	0.416011	-5.55931	2.7084e-08	1.85026e-06
ENSG00000232995	AL592435.1	85.3092	-1.10858	0.317769	-3.48864	0.000485484	0.00692554
ENSG00000233030	AC243772.2	10.6228	-2.85516	1.02604	-2.78269	0.00539097	0.0459043
ENSG00000233237	LINC00472	104.031	-1.58811	0.36932	-4.30008	1.7074e-05	0.000435154
ENSG00000233270	SNRPEP4	108.048	1.32004	0.360741	3.65923	0.000252974	0.00407346
ENSG00000233328	PFN1P1	31.0728	2.7652	0.563284	4.90906	9.15123e-07	3.62657e-05
ENSG00000233426	EIF3FP3	48.0487	1.35041	0.411741	3.27975	0.00103899	0.0127071
ENSG00000233476	EEF1A1P6	1607.12	4.19457	0.145482	28.8323	8.45372e-183	1.46401e-178
ENSG00000233527	ZNF529-AS1	86.5406	1.30065	0.308608	4.21456	2.50261e-05	0.000590065
ENSG00000233538	AC017104.3	19.1037	-2.47125	0.726103	-3.40344	0.000665418	0.0089055
ENSG00000233560	KRT8P39	18.6572	-2.48235	0.84374	-2.94208	0.00326013	0.0311584
ENSG00000233695	GAS6-AS1	30.037	1.67412	0.552612	3.02947	0.00244986	0.0249936
ENSG00000233783	AP001442.1	3.94662	-5.32125	1.80691	-2.94494	0.00323018	0.0309576
ENSG00000233822	HIST1H2BN	229.156	-1.13218	0.221016	-5.1226	3.01352e-07	1.41431e-05
ENSG00000233830	EIF4HP1	57.7302	1.41338	0.384953	3.67157	0.000241065	0.00391262
ENSG00000233913	RPL10P9	113.231	1.06722	0.284037	3.75732	0.00017174	0.00297717
ENSG00000234009	RPL5P34	137.072	1.72008	0.259698	6.6234	3.51026e-11	5.40361e-09
ENSG00000234093	RPS15AP11	20.9826	1.97474	0.67325	2.93315	0.0033554	0.0318491
ENSG00000234268	AP000936.3	18.3332	4.85046	1.02522	4.73116	2.23245e-06	7.7015e-05
ENSG00000234287	AC099560.2	162.668	1.92226	0.358187	5.36666	8.02102e-08	4.62837e-06
ENSG00000234420	ZNF37BP	685.898	-1.23038	0.222542	-5.52874	3.22533e-08	2.14009e-06
ENSG00000234500	AC008267.3	17.126	-2.29473	0.81664	-2.80996	0.00495474	0.0431403
ENSG00000234678	ELF3-AS1	49.2985	-1.52451	0.461332	-3.30459	0.000951149	0.0118291
ENSG00000234719	NPIPB2	78.3183	1.08129	0.331267	3.26411	0.0010981	0.0132521
ENSG00000234742	AC144530.1	32.657	2.9757	0.557929	5.33347	9.63545e-08	5.3828e-06
ENSG00000234771	SLC25A25-AS1	199.194	-1.07041	0.224236	-4.77357	1.80989e-06	6.41632e-05
ENSG00000234797	RPS3AP6	1294.45	1.98447	0.21722	9.13575	6.4957e-20	5.48744e-17
ENSG00000234825	XRCC6P2	46.0699	2.29753	0.440838	5.21172	1.87094e-07	9.504e-06
ENSG00000235065	RPL24P2	61.6455	1.54717	0.424262	3.64672	0.000265604	0.00423074
ENSG00000235079	ZRANB2-AS1	5.49825	-4.795	1.63189	-2.93831	0.00330011	0.031445
ENSG00000235172	LINC01366	46.4586	1.23478	0.420776	2.93452	0.00334059	0.0317347
ENSG00000235174	RPL39P3	847.446	1.18862	0.247375	4.80495	1.54787e-06	5.6233e-05
ENSG00000235308	AL445991.1	3.64592	-5.20681	1.85565	-2.80592	0.00501736	0.0435425
ENSG00000235472	EIF4A1P7	11.9654	7.15059	1.40802	5.07848	3.80457e-07	1.7317e-05
ENSG00000235501	AC105942.1	103.126	1.19433	0.310126	3.85112	0.000117577	0.00217195
ENSG00000235552	RPL6P27	1024.13	1.34203	0.175542	7.64507	2.08833e-14	7.02247e-12
ENSG00000235618	FAM21EP	33.6354	1.59071	0.480721	3.309	0.000936289	0.0116778
ENSG00000235703	LINC00894	104.78	-1.59709	0.40923	-3.90267	9.51357e-05	0.0018135
ENSG00000235734	HMGN1P36	35.2196	2.91822	0.524212	5.56687	2.59356e-08	1.78945e-06
ENSG00000235990	RPL23AP20	16.8978	-2.26232	0.810973	-2.78964	0.0052767	0.0452162
ENSG00000236058	RPL17P36	12.3237	2.5058	0.865067	2.89665	0.00377171	0.0348737
ENSG00000236255	AC009404.1	211.911	-1.18351	0.304562	-3.88594	0.000101935	0.001923
ENSG00000236287	ZBED5	921.439	-1.06868	0.138629	-7.70896	1.26846e-14	4.67387e-12
ENSG00000236423	LINC01134	36.9301	1.66369	0.474388	3.50702	0.000453159	0.00653985
ENSG00000236494	AC008080.4	6.90516	-3.65549	1.32909	-2.75038	0.0059527	0.0495758
ENSG00000236552	RPL13AP5	1583.09	1.96426	0.178971	10.9753	5.02339e-28	1.02347e-24
ENSG00000236710	AC108448.2	5.21303	-4.7153	1.65912	-2.84204	0.00448257	0.0400018
ENSG00000236986	AL157938.2	4.94378	-5.64423	1.72691	-3.2684	0.00108158	0.0130933
ENSG00000237077	AC105399.1	5.30578	5.9748	1.7178	3.47817	0.000504844	0.0071458
ENSG00000237350	CDC42P6	50.6214	1.90361	0.410577	4.63642	3.54502e-06	0.00011486
ENSG00000237417	XRCC6P1	20.1056	-2.15826	0.76353	-2.82669	0.00470322	0.041514
ENSG00000237424	FOXD2-AS1	599.994	1.46566	0.167066	8.77296	1.74027e-18	1.31035e-15
ENSG00000237506	RPSAP15	155.144	1.93104	0.326552	5.91343	3.35056e-09	2.99098e-07
ENSG00000237756	AL592435.2	3.98936	-5.33553	1.83288	-2.91101	0.00360261	0.0336697
ENSG00000238103	RPL9P7	106.822	4.4808	0.415031	10.7963	3.58305e-27	5.90964e-24
ENSG00000238105	GOLGA2P5	142.039	-1.18046	0.397455	-2.97004	0.00297764	0.0291173
ENSG00000238109	AC004893.1	3.82446	-5.27497	1.84994	-2.85142	0.00435242	0.0390188
ENSG00000238205	MPC1L	21.8322	4.79689	0.871097	5.50673	3.65561e-08	2.39802e-06
ENSG00000238832	RF01233	4.27422	-5.43562	1.7377	-3.12805	0.00175972	0.0192254
ENSG00000239291	AC002558.1	7.21883	-4.3302	1.4828	-2.92028	0.00349716	0.0328883
ENSG00000239559	RPL37P2	27.5364	3.17324	0.666994	4.75753	1.95975e-06	6.90518e-05
ENSG00000239620	PRR20G	16.4484	3.14251	0.800256	3.92688	8.60554e-05	0.00166777
ENSG00000239670	AL355864.2	3.53299	-5.16007	1.84005	-2.80431	0.00504246	0.0436845
ENSG00000239719	AC004890.1	13.6784	2.83962	1.005	2.82549	0.00472076	0.0416476
ENSG00000240036	AC104563.1	140.959	5.57276	0.450519	12.3696	3.81571e-35	1.20146e-31
ENSG00000240038	AMY2B	60.6505	-1.66102	0.374186	-4.43902	9.03686e-06	0.000258465
ENSG00000240087	RPSAP12	61.0438	2.66884	0.439196	6.07665	1.22722e-09	1.23564e-07
ENSG00000240132	ETF1P2	13.9436	-3.24473	0.992872	-3.26803	0.001083	0.0130971
ENSG00000240288	GHRLOS	14.9498	-2.48623	0.850418	-2.92354	0.00346079	0.032626
ENSG00000240291	AL450384.2	69.9098	-1.31439	0.343935	-3.82164	0.000132568	0.00240395
ENSG00000240759	RPS27P21	4.22713	5.64672	1.87325	3.0144	0.00257489	0.0259317
ENSG00000240970	RPL23AP64	19.8453	-2.9822	0.833626	-3.57739	0.000347045	0.00526741
ENSG00000241081	RPL22P2	25.6935	3.34988	0.638782	5.24416	1.56996e-07	8.12812e-06
ENSG00000241104	CEACAMP10	19.3444	-4.0428	0.882645	-4.58032	4.64263e-06	0.000144736
ENSG00000241438	TDGF1P6	3.51162	-5.15207	1.83103	-2.81375	0.00489671	0.0427749
ENSG00000241472	PTPRG-AS1	104.413	-1.03594	0.298667	-3.46855	0.000523277	0.00734667
ENSG00000241494	AL355032.1	13.5476	2.96957	0.829468	3.58009	0.000343478	0.00521635
ENSG00000241506	PSMC1P1	65.6736	1.31829	0.351719	3.74813	0.00017816	0.00306241
ENSG00000241511	RPS15AP24	28.4428	4.68493	0.808812	5.79235	6.94077e-09	5.6967e-07
ENSG00000241535	CBX5P1	5.30508	-5.7481	1.71727	-3.34723	0.000816223	0.0104784
ENSG00000241556	AC018475.1	16.6149	1.90038	0.690446	2.75239	0.00591614	0.0493355
ENSG00000241634	AC069499.1	59.3294	-1.63397	0.396326	-4.12281	3.74282e-05	0.000836363
ENSG00000241975	ELOCP19	7.94291	-3.4353	1.23622	-2.77888	0.00545459	0.0463165
ENSG00000242071	RPL7AP6	392.679	1.5133	0.200528	7.54654	4.4696e-14	1.33456e-11
ENSG00000242299	AC073861.1	848.875	2.78884	0.198218	14.0695	5.84706e-45	2.89312e-41
ENSG00000242600	MBL1P	14.5593	-3.2726	0.88586	-3.69426	0.000220525	0.00363893
ENSG00000242697	RPL5P12	11.3003	4.56531	1.21802	3.74814	0.000178152	0.00306241
ENSG00000243107	AC000120.1	14.3485	-2.88039	0.885876	-3.25146	0.00114814	0.0137033
ENSG00000243181	AC087343.1	44.7404	5.85116	0.784066	7.46259	8.48404e-14	2.28311e-11
ENSG00000243199	AC115223.1	694.572	1.53711	0.191199	8.03931	9.0343e-16	4.74109e-13
ENSG00000243678	NME2	53.319	-1.34663	0.401257	-3.35604	0.000790663	0.0102108
ENSG00000244124	ATP1B3-AS1	14.6299	-2.77176	0.943947	-2.93635	0.003321	0.0316092
ENSG00000244218	RN7SL81P	8.6685	-3.14156	1.11197	-2.82523	0.00472467	0.0416608
ENSG00000244363	RPL7P23	110.239	4.52662	0.423568	10.6869	1.1727e-26	1.76598e-23
ENSG00000244383	FAM3D-AS1	9.75571	4.94796	1.31555	3.76113	0.000169145	0.00293513
ENSG00000244398	AC116533.1	2478	2.14224	0.211961	10.1068	5.15564e-24	6.37752e-21
ENSG00000244932	AL449212.1	95.6154	-1.01797	0.325616	-3.12628	0.00177031	0.0193123
ENSG00000245532	NEAT1	2275.58	-1.03208	0.180034	-5.7327	9.8842e-09	7.65881e-07
ENSG00000245711	NADK2-AS1	15.2506	-2.56562	0.847661	-3.02671	0.00247232	0.0251708
ENSG00000245970	AP003352.1	18.6978	-2.03024	0.690796	-2.93899	0.00329285	0.0313931
ENSG00000246203	AL353807.3	37.5377	-1.46626	0.48885	-2.9994	0.00270514	0.0270002
ENSG00000246250	AC087521.2	10.9706	-4.35021	1.20507	-3.60992	0.00030629	0.00473813
ENSG00000246477	AF131216.1	11.1586	-3.10748	1.10875	-2.80269	0.00506781	0.0438383
ENSG00000247498	GPRC5D-AS1	4.7316	-4.57151	1.66469	-2.74617	0.0060295	0.0499648
ENSG00000247809	NR2F2-AS1	27.6055	-2.13071	0.618989	-3.44224	0.000576924	0.00794527
ENSG00000248557	AC024558.1	11.1793	-2.61365	0.943227	-2.77097	0.00558894	0.0471338
ENSG00000248640	HNRNPA1P56	4.03764	5.57923	1.77953	3.13524	0.00171715	0.0188451
ENSG00000249349	AC114928.1	4.92895	-4.63125	1.67828	-2.75951	0.00578875	0.048418
ENSG00000249936	RAC1P2	115.769	1.36066	0.280181	4.85637	1.19558e-06	4.55055e-05
ENSG00000250182	EEF1A1P13	147.351	3.50591	0.326057	10.7524	5.77111e-27	9.08583e-24
ENSG00000250295	RDH10-AS1	16.2991	-2.78303	0.899399	-3.09432	0.00197265	0.0210425
ENSG00000250321	AC079140.2	49.5302	3.92922	0.584933	6.71739	1.85013e-11	3.00851e-09
ENSG00000250802	ZBED3-AS1	68.9242	-1.71566	0.415825	-4.12593	3.69235e-05	0.000826152
ENSG00000251079	BMS1P2	34.9574	-1.95488	0.540219	-3.61868	0.000296105	0.00461562
ENSG00000251221	LINC01337	9.16655	-4.67759	1.36491	-3.42703	0.000610232	0.00828863
ENSG00000251273	LINC02228	4.73208	-5.58244	1.69134	-3.3006	0.000964771	0.011977
ENSG00000251330	AC114939.1	4.31697	-5.44879	1.76328	-3.09014	0.0020006	0.0212685
ENSG00000251345	AC093826.1	6.4702	6.26967	1.6075	3.90027	9.60854e-05	0.00182566
ENSG00000251495	PPIAP11	24.805	1.76461	0.595583	2.96283	0.00304829	0.0296223
ENSG00000251562	MALAT1	3368.02	-1.68272	0.128086	-13.1375	2.00855e-39	6.95681e-36
ENSG00000251595	ABCA11P	35.6484	-2.39844	0.56006	-4.28246	1.84834e-05	0.000465256
ENSG00000251957	RNU6-1095P	3.65366	-5.20962	1.85018	-2.81574	0.00486654	0.0425919
ENSG00000252498	RNU6-1016P	4.88472	-4.61901	1.6462	-2.80587	0.00501808	0.0435425
ENSG00000252611	RNU6-1121P	4.03175	-5.34962	1.83187	-2.92031	0.00349682	0.0328883
ENSG00000253210	AC040970.1	22.8164	1.70656	0.615798	2.7713	0.00558337	0.0471097
ENSG00000253309	SERPINE3	17.0921	-3.43083	0.8419	-4.07511	4.59933e-05	0.0010019
ENSG00000253320	AZIN1-AS1	43.3261	1.37547	0.473269	2.90631	0.00365716	0.0340197
ENSG00000253347	AC040934.1	11.1193	-3.33495	1.07529	-3.10145	0.00192578	0.0206762
ENSG00000253730	AC015909.2	24.4702	1.83065	0.635074	2.88258	0.00394428	0.0361
ENSG00000253738	OTUD6B-AS1	773.104	-1.28578	0.141361	-9.0957	9.39785e-20	7.75009e-17
ENSG00000253878	AC087752.3	43.7241	1.33597	0.425549	3.1394	0.00169297	0.0186329
ENSG00000254004	ZNF260	539.46	-1.11346	0.175959	-6.32795	2.48446e-10	2.96731e-08
ENSG00000254165	AC090739.1	10.8353	-3.57216	1.1066	-3.22806	0.00124633	0.0145996
ENSG00000254202	AC015522.1	86.5797	-1.40335	0.313598	-4.47501	7.64088e-06	0.000223711
ENSG00000254231	AC103760.1	8.40926	-4.51928	1.34873	-3.35077	0.000805863	0.0103658
ENSG00000254363	AC011379.2	12.3023	-2.98309	0.940667	-3.17125	0.00151785	0.0170689
ENSG00000254369	HOXA-AS3	190.335	-1.12034	0.277943	-4.03081	5.55858e-05	0.00116401
ENSG00000254427	AC103736.1	44.6431	1.42691	0.467981	3.04908	0.00229541	0.0237396
ENSG00000254433	AP001001.1	9.8612	-3.12294	1.0699	-2.9189	0.0035127	0.0329897
ENSG00000254656	RTL1	7.30198	3.8916	1.4084	2.76314	0.00572484	0.0480575
ENSG00000254685	FPGT	608.316	-1.22895	0.189631	-6.48075	9.12695e-11	1.22054e-08
ENSG00000254909	AP003392.2	7.51228	-5.2562	1.54237	-3.40787	0.000654729	0.00877063
ENSG00000254996	ANKHD1-EIF4EBP3	34.0073	-1.72749	0.530942	-3.25364	0.00113936	0.013622
ENSG00000255139	AP000442.2	11.8022	-2.50842	0.852897	-2.94105	0.00327098	0.0312534
ENSG00000255150	EID3	13.4047	-4.64323	1.14988	-4.03801	5.39076e-05	0.00113573
ENSG00000255153	TOLLIP-AS1	90.2616	1.20555	0.304544	3.95855	7.54066e-05	0.00149758
ENSG00000255198	SNHG9	118.177	1.07466	0.313918	3.42339	0.000618462	0.00838368
ENSG00000255213	NPM1P35	3.48374	5.36739	1.90591	2.81619	0.00485975	0.0425701
ENSG00000255363	AP001189.5	18.808	-2.38679	0.835494	-2.85674	0.0042802	0.0384862
ENSG00000255562	UNC93B6	13.1944	3.10228	0.94827	3.27152	0.00106971	0.0129865
ENSG00000255815	KRT8P11	9.95121	-3.16107	1.10166	-2.86936	0.00411304	0.0372345
ENSG00000255893	AP000786.1	30.5335	-2.69175	0.56829	-4.73658	2.17357e-06	7.53593e-05
ENSG00000256061	DNAAF4	6.14317	-4.04769	1.44992	-2.79166	0.00524378	0.0450009
ENSG00000256087	ZNF432	323.64	-1.16893	0.196968	-5.93463	2.94518e-09	2.6704e-07
ENSG00000256223	ZNF10	100.14	-1.02804	0.309688	-3.31959	0.000901496	0.01132
ENSG00000256393	RPL41P5	46.1415	2.01349	0.599774	3.35708	0.000787704	0.010184
ENSG00000256667	KLRA1P	73.3634	-1.53776	0.446758	-3.44205	0.000577323	0.0079476
ENSG00000256973	AC053513.1	24.2241	-2.50172	0.736861	-3.3951	0.000686036	0.00911452
ENSG00000257246	PHBP19	3.50608	-5.14998	1.85197	-2.78082	0.0054222	0.0461093
ENSG00000257354	AC048341.1	58.6548	-1.6981	0.408925	-4.15259	3.28732e-05	0.000749078
ENSG00000257595	LINC02356	51.7929	1.70322	0.415474	4.09947	4.14098e-05	0.000911804
ENSG00000258240	AC002351.1	47.8511	1.42762	0.403688	3.53646	0.000405535	0.00596437
ENSG00000258441	LINC00641	1028.75	-1.52495	0.19618	-7.77323	7.65096e-15	2.88042e-12
ENSG00000258608	DNAJC19P9	7.73297	3.20898	1.13909	2.81715	0.00484517	0.0424854
ENSG00000258806	OR11H7	6.56625	-4.18436	1.4513	-2.88318	0.00393677	0.03605
ENSG00000259191	AC027237.1	4.127	-5.38489	1.77731	-3.0298	0.00244718	0.024981
ENSG00000259298	AC012170.2	4.11741	-5.38181	1.79628	-2.99609	0.00273462	0.027233
ENSG00000259820	AC083843.3	75.8043	-3.45691	0.456866	-7.56657	3.83218e-14	1.17461e-11
ENSG00000259865	AL390728.6	83.6957	-1.14066	0.341067	-3.3444	0.00082462	0.0105549
ENSG00000260081	AF274858.1	124.284	1.43622	0.325297	4.4151	1.00963e-05	0.000283153
ENSG00000260103	AC012435.1	36.8361	-1.57915	0.487796	-3.23732	0.00120656	0.0142581
ENSG00000260257	AL035071.1	140.94	-1.1005	0.262527	-4.19197	2.7654e-05	0.000643266
ENSG00000260266	PPIAP46	3.8354	5.50568	1.81282	3.03709	0.00238874	0.0245145
ENSG00000260296	AC095057.3	8.0368	-3.88969	1.31494	-2.95809	0.00309556	0.029991
ENSG00000260317	AC009812.4	40.291	-1.91006	0.549079	-3.47866	0.000503921	0.00713566
ENSG00000260325	HSPB9	38.8301	2.28147	0.565337	4.03559	5.44657e-05	0.0011454
ENSG00000260423	LINC02367	44.5141	-1.75462	0.508676	-3.44938	0.000561872	0.00776576
ENSG00000260469	INSYN1-AS1	72.0918	1.13446	0.34501	3.2882	0.00100831	0.0124064
ENSG00000260804	LINC01963	138.664	-1.51833	0.251201	-6.0443	1.50057e-09	1.45994e-07
ENSG00000260853	AC109460.2	147.218	-1.53495	0.316376	-4.85168	1.22423e-06	4.64125e-05
ENSG00000260948	AL390195.2	111.92	-1.32881	0.394872	-3.36517	0.000764966	0.00993824
ENSG00000261094	AC007066.2	79.1306	-1.14436	0.330876	-3.45859	0.000543016	0.0075564
ENSG00000261324	AC010168.2	13.0285	-4.5993	1.13555	-4.0503	5.11516e-05	0.00108735
ENSG00000261326	LINC01355	165.851	-2.23036	0.278464	-8.0095	1.1518e-15	5.61885e-13
ENSG00000261409	AL035425.3	6087.67	-2.12782	0.173221	-12.2838	1.10617e-34	3.19279e-31
ENSG00000261592	AC010531.3	5.67494	-4.84143	1.65104	-2.93236	0.00336397	0.0319218
ENSG00000261716	AC239868.1	196.33	-1.25718	0.254899	-4.93207	8.13631e-07	3.29217e-05
ENSG00000261762	AC027228.2	50.7918	-1.73975	0.437853	-3.97336	7.08673e-05	0.00142624
ENSG00000261766	AC133550.2	9.12045	-2.97707	1.0661	-2.7925	0.0052303	0.0449297
ENSG00000262180	OCLM	23.1306	-2.97142	0.744579	-3.99075	6.58656e-05	0.00134274
ENSG00000262265	AC002558.3	6.45856	-4.12373	1.44742	-2.84902	0.00438543	0.039249
ENSG00000263089	AC007114.2	9.96046	-4.80252	1.37615	-3.48982	0.000483338	0.00690915
ENSG00000263266	RPS7P1	482.53	1.4528	0.219327	6.6239	3.49848e-11	5.40361e-09
ENSG00000263272	AC004148.2	69.3608	-1.10868	0.360364	-3.07656	0.00209407	0.0220625
ENSG00000263393	AC011825.2	10.694	-4.90158	1.31228	-3.73515	0.000187601	0.00319191
ENSG00000264112	AC015813.1	730.663	-2.52777	0.231107	-10.9377	7.61402e-28	1.388e-24
ENSG00000264187	AC055811.2	10.2577	2.88492	1.00753	2.86336	0.00419171	0.037768
ENSG00000264358	MIR3122	3.96139	-5.32621	1.77766	-2.9962	0.00273367	0.0272313
ENSG00000264577	AC010761.2	119.503	-1.31099	0.318664	-4.11401	3.88847e-05	0.000865004
ENSG00000265142	MIR133A1HG	9.31636	-3.34307	1.17713	-2.84001	0.00451121	0.0401672
ENSG00000265194	AL359922.2	14.4984	-2.7621	0.874669	-3.15788	0.0015892	0.0176989
ENSG00000265293	ARGFXP2	4.53658	-5.52263	1.76611	-3.12701	0.00176594	0.0192768
ENSG00000265681	RPL17	53.8384	-1.40722	0.408304	-3.44651	0.000567882	0.00783632
ENSG00000265799	AC090844.3	3.67468	-5.21719	1.81321	-2.87732	0.0040107	0.0364988
ENSG00000266173	STRADA	113.032	-1.01233	0.35669	-2.83812	0.00453801	0.0403788
ENSG00000266283	AC091588.3	11.4574	-2.84806	0.989101	-2.87944	0.00398378	0.0363206
ENSG00000267107	PCAT19	97.6081	1.08678	0.371559	2.92493	0.00344529	0.0324976
ENSG00000267302	RNFT1-DT	8.13741	-3.90337	1.2793	-3.05117	0.00227954	0.0235966
ENSG00000267472	ARHGAP27P2	14.6451	2.32351	0.832975	2.78942	0.00528033	0.0452361
ENSG00000267523	AC008735.2	9.83309	-3.14281	1.11343	-2.82264	0.00476296	0.041945
ENSG00000267680	ZNF224	162.9	-1.74567	0.266886	-6.54086	6.11641e-11	8.64685e-09
ENSG00000267890	AC010624.2	30.5689	1.87156	0.523828	3.57285	0.000353118	0.00533156
ENSG00000267898	AC026803.2	27.5815	1.99775	0.623767	3.20271	0.0013614	0.0156812
ENSG00000268205	AC005261.1	482.319	-1.60813	0.216855	-7.41569	1.20995e-13	3.08145e-11
ENSG00000268471	MIR4453HG	81.781	-1.03138	0.344872	-2.99062	0.00278411	0.0276067
ENSG00000268798	AC027307.3	45.2194	1.34374	0.436097	3.08129	0.00206104	0.0217655
ENSG00000268916	CSAG3	57.3299	1.24062	0.405787	3.05733	0.00223321	0.0231932
ENSG00000268942	CKS1BP3	62.4204	2.7747	0.40847	6.79291	1.09893e-11	1.88428e-09
ENSG00000269069	AC007842.1	31.12	-1.54396	0.53523	-2.88467	0.0039182	0.0359499
ENSG00000269343	ZNF587B	503.815	-1.02696	0.169541	-6.05729	1.38437e-09	1.36607e-07
ENSG00000269486	ERVK9-11	58.3667	-1.51058	0.436747	-3.45871	0.000542771	0.00755603
ENSG00000269821	KCNQ1OT1	711.614	-1.75414	0.245755	-7.13773	9.4883e-13	2.07927e-10
ENSG00000269954	AC022239.1	28.8847	-1.63796	0.595994	-2.74828	0.00599091	0.0497963
ENSG00000269971	AL020997.2	6.47689	-4.16521	1.48132	-2.81182	0.00492618	0.0429349
ENSG00000270069	MIR222HG	209.906	-1.78291	0.243673	-7.3168	2.53954e-13	6.02461e-11
ENSG00000270165	AC010530.1	5.62864	-5.83317	1.63205	-3.57413	0.000351397	0.00531252
ENSG00000270427	NRBF2P5	8.8421	-3.18675	1.102	-2.89178	0.00383061	0.0353334
ENSG00000270480	AC073413.1	4.89025	-4.62054	1.64606	-2.80703	0.00500007	0.0434585
ENSG00000270585	AL445435.1	7.84529	-4.4502	1.43056	-3.11082	0.0018657	0.0201749
ENSG00000270589	AL158163.1	10.6445	-3.42942	1.00959	-3.39683	0.000681705	0.00907337
ENSG00000270641	TSIX	564.635	-2.37676	0.488291	-4.86752	1.1301e-06	4.33947e-05
ENSG00000270673	YTHDF3-AS1	90.6168	1.01037	0.346833	2.91313	0.00357827	0.0334693
ENSG00000270681	AC095055.1	88.5726	-1.19575	0.320902	-3.72622	0.000194371	0.00328884
ENSG00000270890	AL049844.2	32.4743	-1.98118	0.618075	-3.2054	0.00134876	0.0155615
ENSG00000270903	HNRNPA3P9	12.9924	-3.57407	1.03662	-3.4478	0.000565172	0.00780203
ENSG00000270948	MTDHP1	42.8394	1.78256	0.522633	3.41073	0.000647891	0.00870326
ENSG00000270951	AL121917.2	3.52156	-5.1558	1.84879	-2.78874	0.00529132	0.045319
ENSG00000271127	AP000526.1	27.0467	-1.609	0.572044	-2.81272	0.00491245	0.0428475
ENSG00000271259	AC010201.1	3.80625	5.49722	1.96187	2.80203	0.00507819	0.0438843
ENSG00000271267	AL353807.4	10.3605	-2.88069	1.01521	-2.83753	0.00454636	0.0404282
ENSG00000271335	AL117336.2	64.0771	-1.29928	0.395996	-3.28104	0.00103424	0.0126624
ENSG00000271447	MMP28	34.372	1.66694	0.537463	3.1015	0.00192543	0.0206762
ENSG00000271500	AC005183.1	7.09143	-3.69709	1.3384	-2.76233	0.00573907	0.0481087
ENSG00000271533	Z83843.1	82.3803	-2.24069	0.409056	-5.47772	4.30848e-08	2.73313e-06
ENSG00000271653	AC097359.3	8.46249	3.32819	1.16678	2.85247	0.00433815	0.0389395
ENSG00000271755	AL031118.1	67.1595	1.90429	0.430477	4.42366	9.7041e-06	0.000274377
ENSG00000271816	AC022400.5	13.2954	-2.56701	0.887881	-2.89117	0.00383814	0.0353876
ENSG00000271971	AC120053.1	46.5166	-1.46249	0.468857	-3.11926	0.00181305	0.0197095
ENSG00000272037	AP002907.1	9.00191	-6.51026	1.46838	-4.43362	9.26633e-06	0.000264058
ENSG00000272054	AC007390.2	26.176	-2.66313	0.672051	-3.9627	7.41084e-05	0.00147773
ENSG00000272103	AC026741.1	14.6323	-3.26763	0.900012	-3.63065	0.000282707	0.0044468
ENSG00000272316	AL021368.2	67.8066	-1.20071	0.378914	-3.16883	0.00153054	0.0171725
ENSG00000272335	AC093297.2	95.4223	-1.83052	0.39478	-4.6368	3.53847e-06	0.000114755
ENSG00000272345	AL031775.1	7.49881	-3.77973	1.29413	-2.92067	0.00349282	0.0328743
ENSG00000272356	AL080317.3	39.0654	-2.07811	0.492798	-4.21696	2.47618e-05	0.000585427
ENSG00000272525	AC099522.2	71.2108	1.37803	0.409901	3.36186	0.000774196	0.0100356
ENSG00000272564	AC012511.1	6.13473	5.18011	1.68759	3.06954	0.00214389	0.0224541
ENSG00000272578	AP000347.1	54.6456	-1.38286	0.480033	-2.88077	0.00396708	0.0362161
ENSG00000272750	AL592148.3	17.2914	-2.71903	0.759494	-3.58005	0.00034353	0.00521635
ENSG00000272918	AC005070.3	30.8649	-2.06809	0.559859	-3.69395	0.000220795	0.00364125
ENSG00000273117	AC144652.1	142.47	1.72019	0.293066	5.86965	4.36707e-09	3.80045e-07
ENSG00000273139	AC007663.3	16.8849	2.0898	0.704277	2.96729	0.00300433	0.0292835
ENSG00000273233	AC097724.1	11.3287	2.83821	0.937041	3.02891	0.0024544	0.0250252
ENSG00000273306	AC018690.1	23.6432	-2.44543	0.707182	-3.458	0.00054421	0.0075663
ENSG00000273329	AC078846.1	116.308	-1.12954	0.280016	-4.03385	5.48699e-05	0.0011525
ENSG00000273373	AL355488.1	302.51	-1.31364	0.241898	-5.43054	5.61822e-08	3.43197e-06
ENSG00000273449	AC093788.1	9.72874	-3.33996	1.03443	-3.22881	0.00124308	0.0145753
ENSG00000273521	AL162274.1	13.927	-3.05991	0.980072	-3.12213	0.00179549	0.0195561
ENSG00000273706	LHX1	74.2915	1.03315	0.334878	3.08516	0.00203444	0.0215488
ENSG00000273812	BX640514.2	5.32446	4.97355	1.70252	2.92128	0.00348595	0.0328275
ENSG00000273950	RF00017	5.01915	-5.66787	1.6666	-3.40086	0.00067175	0.00896945
ENSG00000274422	AC245060.5	52.1887	-1.87724	0.529634	-3.54441	0.000393499	0.00581822
ENSG00000274995	AC013564.1	15.7476	-3.79716	0.924644	-4.10662	4.01495e-05	0.000889142
ENSG00000275024	AC005383.1	3.58574	5.40548	1.92205	2.81235	0.00491806	0.0428749
ENSG00000275339	Z99129.1	7.46672	-3.78048	1.3603	-2.77915	0.00545014	0.0463015
ENSG00000275413	AC002553.2	5.43058	-5.78243	1.68235	-3.43711	0.000587954	0.00805552
ENSG00000275557	AC242842.1	78.9157	1.26113	0.333338	3.78333	0.000154746	0.00273738
ENSG00000275580	AC022306.2	3.64116	-5.20512	1.83896	-2.83047	0.00464793	0.0411202
ENSG00000276075	AC027682.6	27.2655	2.03094	0.594913	3.41385	0.000640526	0.00862904
ENSG00000276182	AL163051.2	43.7215	-1.48477	0.472262	-3.14395	0.00166683	0.0183978
ENSG00000276334	AL133243.2	33.2179	-2.34656	0.538724	-4.35578	1.32595e-05	0.000354639
ENSG00000276517	AL133243.3	33.2129	-1.70386	0.537515	-3.16989	0.00152499	0.017127
ENSG00000276662	AL713922.2	4.41776	-5.48353	1.7212	-3.18587	0.00144319	0.0164051
ENSG00000276672	AL161891.1	223.092	-1.60545	0.301752	-5.32044	1.03514e-07	5.70003e-06
ENSG00000276756	AC245595.2	14.896	2.82688	0.791015	3.57374	0.000351919	0.0053181
ENSG00000276966	HIST1H4E	59.0031	-1.65812	0.378624	-4.37932	1.19051e-05	0.000326739
ENSG00000277007	AC096642.1	36.271	-1.79741	0.532898	-3.3729	0.000743819	0.00971452
ENSG00000277128	AL589743.5	69.0309	-1.52673	0.450879	-3.38611	0.000708911	0.00933251
ENSG00000277232	GTSE1-DT	41.9197	1.68544	0.455505	3.70017	0.000215458	0.00357748
ENSG00000277534	AC007996.1	155.277	-1.70356	0.290282	-5.86864	4.39378e-09	3.81411e-07
ENSG00000277687	AL139407.1	11.7383	-3.18399	1.06291	-2.99555	0.00273947	0.0272656
ENSG00000277692	AL121583.1	3.51936	-5.15497	1.83177	-2.8142	0.00488984	0.0427292
ENSG00000277758	FO681492.1	251.529	1.095	0.206469	5.30346	1.13631e-07	6.18823e-06
ENSG00000277806	AC006213.5	10.0545	-2.84045	1.00879	-2.8157	0.00486715	0.0425919
ENSG00000277879	AL391988.1	47.0552	1.57084	0.450561	3.48641	0.000489552	0.00697598
ENSG00000278467	AC138393.3	24.4805	-5.5214	1.03383	-5.34073	9.25719e-08	5.21006e-06
ENSG00000278558	TMEM191B	74.9885	1.13049	0.360326	3.1374	0.00170456	0.0187307
ENSG00000278576	AL162171.4	20.6734	-2.18894	0.674487	-3.24534	0.00117311	0.0139389
ENSG00000278600	AC015871.3	78.8545	-1.61495	0.375548	-4.30026	1.706e-05	0.000435118
ENSG00000278828	HIST1H3H	120.303	-1.90174	0.363961	-5.22512	1.74045e-07	8.91746e-06
ENSG00000278905	AC106818.1	5.26364	-5.73446	1.70247	-3.36832	0.000756281	0.00984388
ENSG00000278985	AC092718.7	7.60717	-5.27568	1.51888	-3.4734	0.000513917	0.00725939
ENSG00000279059	AC007485.2	137.225	-1.02436	0.280992	-3.64552	0.000266848	0.00424554
ENSG00000279092	AC025678.3	33.0083	-1.64099	0.516312	-3.17828	0.00148149	0.0167198
ENSG00000279145	AC011912.1	47.2824	-1.80011	0.450824	-3.99293	6.52628e-05	0.00133202
ENSG00000279175	AL033543.1	6.0978	-4.94875	1.59541	-3.10186	0.00192308	0.0206664
ENSG00000279207	AC015813.6	293.695	-1.94105	0.253329	-7.66216	1.82831e-14	6.20837e-12
ENSG00000279278	AC245060.6	98.0518	-1.94108	0.37762	-5.14029	2.74308e-07	1.30328e-05
ENSG00000279342	AP000866.6	36.3642	-2.6157	0.611636	-4.27657	1.89797e-05	0.000476017
ENSG00000279347	AC021945.1	20.4136	-3.47482	0.832499	-4.17396	2.99349e-05	0.000689837
ENSG00000279348	AC012513.3	57.7127	-1.27757	0.388562	-3.28794	0.00100922	0.0124131
ENSG00000279414	CR392039.2	45.5169	1.65675	0.506352	3.27194	0.00106812	0.0129808
ENSG00000279425	AC092279.2	4.58891	-5.53787	1.75202	-3.16085	0.00157308	0.0175646
ENSG00000279456	AL353763.1	23.4887	-2.3857	0.798736	-2.98684	0.00281878	0.0278469
ENSG00000279464	AC096720.2	5.16035	-4.70157	1.64114	-2.86482	0.00417243	0.0376443
ENSG00000279501	CR392039.3	13.5064	-3.11395	0.971391	-3.20565	0.00134756	0.015558
ENSG00000279511	AL356274.2	12.7091	-5.15348	1.27811	-4.03211	5.52788e-05	0.00115968
ENSG00000279530	AC092881.1	13.9123	-4.67564	1.10429	-4.23407	2.29494e-05	0.000550406
ENSG00000279541	AC005261.5	24.0434	-2.25886	0.770612	-2.93126	0.00337589	0.0319823
ENSG00000279608	AL353795.3	8.72918	-6.46543	1.4986	-4.31433	1.60091e-05	0.000411954
ENSG00000279662	AC131649.2	40.8701	-1.78714	0.545053	-3.27883	0.00104238	0.0127305
ENSG00000279696	AP001273.1	63.2642	-1.2887	0.435128	-2.96167	0.00305977	0.0296947
ENSG00000279722	AC007342.7	12.0188	-4.48882	1.21367	-3.69854	0.000216842	0.003597
ENSG00000279789	AC120114.3	44.4078	-1.3844	0.460214	-3.00818	0.00262818	0.0263472
ENSG00000279865	AC006511.3	34.6385	-1.44749	0.47249	-3.06354	0.00218732	0.0227918
ENSG00000279894	Z73965.1	17.388	-2.44154	0.834608	-2.92538	0.00344041	0.0324659
ENSG00000279897	BIRC6-AS2	8.03751	-3.89768	1.39601	-2.79201	0.0052381	0.0449745
ENSG00000279968	GVQW2	131.535	-1.19673	0.297218	-4.02643	5.66306e-05	0.00118018
ENSG00000280088	AC126474.2	49.3569	-1.70808	0.484736	-3.52374	0.000425508	0.0062159
ENSG00000280099	AL603750.1	43.8101	-1.75757	0.594216	-2.95779	0.00309853	0.030003
ENSG00000280160	AC135050.7	110.555	1.5826	0.428287	3.69518	0.000219735	0.00362934
ENSG00000280219	AC093908.1	14.2375	-2.93212	0.991762	-2.95647	0.00311178	0.0301026
ENSG00000280287	AC131212.3	140.421	1.09077	0.294304	3.70629	0.000210321	0.00350858
ENSG00000280322	AL035425.4	1081.41	-2.66829	0.459056	-5.81255	6.1527e-09	5.19768e-07
ENSG00000280347	AC000123.3	97.9313	-1.69881	0.455364	-3.73066	0.000190976	0.00324406
ENSG00000280385	AP000648.3	503.287	-1.11625	0.208245	-5.36025	8.3105e-08	4.74987e-06
ENSG00000280890	ELDR	7.90272	3.22272	1.13717	2.83399	0.00459707	0.0407536
ENSG00000281026	N4BP2L2-IT2	107.181	-1.05369	0.380515	-2.7691	0.00562106	0.047347
ENSG00000281195	AC007878.1	30.4415	-2.52446	0.605001	-4.17266	3.01067e-05	0.000693334
ENSG00000281207	SLFNL1-AS1	59.1748	-1.5021	0.450531	-3.33408	0.000855832	0.0108541
ENSG00000281344	HELLPAR	184.039	-2.08328	0.319201	-6.52656	6.72994e-11	9.43717e-09
ENSG00000281398	SNHG4	495.266	-1.20402	0.183795	-6.55088	5.72e-11	8.18669e-09
ENSG00000281490	CICP14	175.505	-1.36567	0.295224	-4.62589	3.73001e-06	0.000120068
ENSG00000281969	AL592158.1	6.42712	-4.15622	1.49873	-2.77315	0.0055516	0.0469217
ENSG00000282978	AC110994.2	16.7832	1.92701	0.701521	2.7469	0.0060162	0.0499226
ENSG00000283208	AC001226.2	16.2407	-2.84761	0.870197	-3.27237	0.00106649	0.0129698
ENSG00000283341	AC068205.2	101.459	-1.10216	0.34976	-3.15119	0.00162605	0.0180166
ENSG00000283674	AC068587.4	87.102	-1.25218	0.37223	-3.36399	0.00076824	0.00997704
ENSG00000283709	FAM238C	70.7281	-1.31512	0.406638	-3.23412	0.00122017	0.0143553
ENSG00000284747	AL034417.4	34.7529	-2.03094	0.504226	-4.02783	5.62932e-05	0.00117527
ENSG00000284770	TBCE	103.195	-1.40853	0.376703	-3.73909	0.000184686	0.00315268
ENSG00000285190	AC018754.1	33.4672	-2.33729	0.664378	-3.51802	0.000434786	0.00632742
ENSG00000285205	AL121612.2	85.8134	1.5051	0.327127	4.60096	4.20539e-06	0.000132657
ENSG00000285437	POLR2J3	56.5561	-1.40794	0.445797	-3.15825	0.00158719	0.0176912
ENSG00000285650	AL157827.2	14.8938	-4.0133	0.982854	-4.08331	4.43985e-05	0.000972051
ENSG00000285752	AL031281.2	12.0769	-2.6863	0.971628	-2.76474	0.00569674	0.0478873
ENSG00000285979	AC009090.6	57.8858	-1.68041	0.413895	-4.05999	4.90751e-05	0.00105118
ENSG00000286000	AC234775.4	14.999	-3.11419	0.864127	-3.60385	0.000313537	0.00483511
ENSG00000286018	AF129075.3	46.5972	-1.26794	0.423869	-2.99134	0.00277756	0.0275734
ENSG00000286207	AC012443.2	70.9382	-1.37003	0.388098	-3.53012	0.000415377	0.00608587
ENSG00000286223	AC064836.4	20.6064	-2.40195	0.732406	-3.27953	0.0010398	0.0127101
ENSG00000286242	AC018797.3	22.1416	-2.60395	0.709747	-3.66885	0.000243646	0.00395081

## Sheet: DEG_APO-25
Supplementary Data 14: DEGs of APOBEC1-transfected cells (2.5 μg) compared with GFP samples
ID	Genename	baseMean	log2FoldChange	lfcSE	stat	pvalue	padj
ENSG00000001631	KRIT1	103.899	-1.47173	0.381642	-3.8563	0.000115116	0.00182322
ENSG00000002079	MYH16	17.995	-2.70823	0.850427	-3.18455	0.0014498	0.0138486
ENSG00000002330	BAD	201.35	1.14302	0.283031	4.03849	5.37953e-05	0.00100977
ENSG00000004059	ARF5	3944.45	1.19174	0.22485	5.30016	1.15701e-07	6.50807e-06
ENSG00000004139	SARM1	202.306	-1.01615	0.275542	-3.68782	0.000226179	0.00316745
ENSG00000004848	ARX	6.78726	3.25256	1.19092	2.73115	0.00631146	0.0434123
ENSG00000005483	KMT2E	967.575	-1.02818	0.219134	-4.69202	2.70523e-06	8.79965e-05
ENSG00000005700	IBTK	764.557	-1.00592	0.198798	-5.06	4.19258e-07	1.88693e-05
ENSG00000005810	MYCBP2	2196.86	-1.20748	0.232165	-5.20094	1.9828e-07	1.03136e-05
ENSG00000005889	ZFX	948.666	-1.10481	0.198481	-5.56632	2.60176e-08	1.755e-06
ENSG00000006459	KDM7A	1054.01	-1.06114	0.219452	-4.8354	1.32877e-06	4.96631e-05
ENSG00000006606	CCL26	14.4511	2.48705	0.76151	3.26594	0.001091	0.0110775
ENSG00000006756	ARSD	24.7467	-2.23183	0.685874	-3.254	0.00113794	0.0114749
ENSG00000006757	PNPLA4	511.267	1.01635	0.272664	3.72747	0.000193411	0.00278543
ENSG00000007255	TRAPPC6A	500.232	1.05215	0.284335	3.7004	0.000215261	0.00304477
ENSG00000008226	DLEC1	42.9575	-1.59435	0.54617	-2.91914	0.00350995	0.0274807
ENSG00000008277	ADAM22	381.618	-1.11807	0.235109	-4.75557	1.97891e-06	6.86577e-05
ENSG00000008517	IL32	77.852	1.25864	0.367192	3.42773	0.000608645	0.00694063
ENSG00000008988	RPS20	30070.7	1.12577	0.23948	4.70088	2.59038e-06	8.50781e-05
ENSG00000009413	REV3L	761.477	-1.81859	0.260585	-6.97885	2.97612e-12	5.36049e-10
ENSG00000009694	TENM1	522.427	-2.13401	0.300251	-7.10741	1.18237e-12	2.27486e-10
ENSG00000009724	MASP2	53.0253	-1.64508	0.528562	-3.11236	0.00185596	0.0167438
ENSG00000010704	HFE	11.8081	-3.23753	1.15103	-2.81274	0.00491219	0.0357252
ENSG00000011258	MBTD1	605.252	-1.28814	0.208328	-6.18326	6.27907e-10	6.58272e-08
ENSG00000011405	PIK3C2A	1525.95	-1.53346	0.198965	-7.70715	1.28658e-14	4.11001e-12
ENSG00000012983	MAP4K5	994.75	-1.01841	0.199395	-5.10749	3.26466e-07	1.53483e-05
ENSG00000014123	UFL1	781.13	-1.10378	0.195609	-5.64276	1.67344e-08	1.20823e-06
ENSG00000015285	WAS	75.6446	1.31737	0.355672	3.7039	0.000212311	0.00300681
ENSG00000015479	MATR3	142.543	-1.78022	0.387848	-4.59	4.43241e-06	0.000130741
ENSG00000020922	MRE11	1393.11	-1.08908	0.187243	-5.8164	6.01292e-09	4.88272e-07
ENSG00000021645	NRXN3	163.095	-1.03478	0.340055	-3.04299	0.0023424	0.0201009
ENSG00000023287	RB1CC1	1826.67	-1.33894	0.178248	-7.51167	5.83772e-14	1.60713e-11
ENSG00000023516	AKAP11	1274.23	-1.48099	0.209559	-7.06717	1.58129e-12	2.96867e-10
ENSG00000023892	DEF6	403.842	1.03166	0.204476	5.04537	4.52638e-07	2.01674e-05
ENSG00000024862	CCDC28A	422.116	1.06686	0.211361	5.04757	4.47476e-07	1.9987e-05
ENSG00000025796	SEC63	1328.32	-1.10641	0.173497	-6.37713	1.80442e-10	2.25466e-08
ENSG00000029363	BCLAF1	4645.13	-1.23539	0.173803	-7.108	1.17736e-12	2.27486e-10
ENSG00000032219	ARID4A	355.322	-1.39228	0.246776	-5.64188	1.68207e-08	1.21188e-06
ENSG00000032742	IFT88	182.79	-1.04466	0.268952	-3.88418	0.000102675	0.00166354
ENSG00000033122	LRRC7	50.4003	-2.44769	0.528616	-4.63037	3.65014e-06	0.000112365
ENSG00000033178	UBA6	1731.33	-1.39121	0.178049	-7.81367	5.55451e-15	1.93904e-12
ENSG00000033867	SLC4A7	742.955	-1.26257	0.23681	-5.33155	9.73763e-08	5.60775e-06
ENSG00000037241	RPL26L1	2815.14	1.14633	0.250805	4.57061	4.86308e-06	0.00014161
ENSG00000037749	MFAP3	559.746	-1.0196	0.212098	-4.80724	1.53027e-06	5.55391e-05
ENSG00000038219	BOD1L1	1016.1	-1.77233	0.246796	-7.18134	6.90301e-13	1.45186e-10
ENSG00000038427	VCAN	807.318	-1.73309	0.264518	-6.55189	5.68123e-11	7.9495e-09
ENSG00000039319	ZFYVE16	941.633	-1.38412	0.204168	-6.77931	1.20752e-11	1.91967e-09
ENSG00000041988	THAP3	717.773	1.21138	0.206841	5.85657	4.72533e-09	3.99025e-07
ENSG00000042429	MED17	100.339	-1.55871	0.346439	-4.49922	6.82027e-06	0.000186973
ENSG00000046889	PREX2	195.309	-1.19939	0.291229	-4.11835	3.81591e-05	0.000765488
ENSG00000047188	YTHDC2	1130.39	-1.30994	0.215599	-6.07583	1.23351e-09	1.1766e-07
ENSG00000047365	ARAP2	110.845	-1.50547	0.333534	-4.51368	6.37117e-06	0.000177127
ENSG00000047410	TPR	4261.22	-1.39587	0.203148	-6.87119	6.36665e-12	1.08883e-09
ENSG00000048649	RSF1	1423.89	-1.1795	0.181983	-6.48138	9.08846e-11	1.20216e-08
ENSG00000048707	VPS13D	1158.3	-1.1767	0.248741	-4.73062	2.23839e-06	7.55698e-05
ENSG00000049130	KITLG	622.641	-1.09949	0.207199	-5.30647	1.11768e-07	6.3078e-06
ENSG00000049769	PPP1R3F	132.766	1.44756	0.310799	4.65755	3.20001e-06	0.000100799
ENSG00000049883	PTCD2	529.583	-1.18723	0.221043	-5.37104	7.82855e-08	4.6183e-06
ENSG00000050628	PTGER3	27.0704	-1.68853	0.620988	-2.7191	0.00654607	0.0446721
ENSG00000051341	POLQ	799.02	-1.27638	0.226789	-5.62807	1.82233e-08	1.29638e-06
ENSG00000051825	MPHOSPH9	1661.18	-1.26097	0.212196	-5.94246	2.80771e-09	2.4759e-07
ENSG00000053438	NNAT	18.9666	-3.20682	0.980533	-3.27049	0.00107363	0.0109503
ENSG00000053747	LAMA3	626.444	-1.18449	0.257317	-4.60324	4.15965e-06	0.000124429
ENSG00000054148	PHPT1	3505.15	1.26139	0.253437	4.97715	6.45272e-07	2.6876e-05
ENSG00000054267	ARID4B	1762.75	-1.36613	0.211171	-6.4693	9.8461e-11	1.28729e-08
ENSG00000054654	SYNE2	1385.87	-1.59411	0.259863	-6.13442	8.54721e-10	8.61386e-08
ENSG00000055609	KMT2C	1677.88	-1.62871	0.282797	-5.75927	8.44763e-09	6.51603e-07
ENSG00000055732	MCOLN3	184.941	-1.73439	0.308152	-5.62837	1.81919e-08	1.29638e-06
ENSG00000057468	MSH4	46.872	-1.33137	0.465317	-2.8612	0.00422038	0.0317183
ENSG00000058063	ATP11B	824.407	-1.08445	0.204862	-5.29355	1.19968e-07	6.72573e-06
ENSG00000059588	TARBP1	1521.21	-1.38376	0.203652	-6.79469	1.08543e-11	1.75023e-09
ENSG00000060749	QSER1	1761.24	-1.24089	0.216133	-5.74136	9.39218e-09	7.17918e-07
ENSG00000061987	MON2	782.722	-1.37412	0.210663	-6.52285	6.89836e-11	9.38122e-09
ENSG00000062370	ZNF112	106.613	-1.10266	0.346053	-3.18639	0.00144061	0.0138075
ENSG00000063177	RPL18	57538.9	1.23413	0.232033	5.31876	1.04479e-07	5.96603e-06
ENSG00000064886	CHI3L2	11.7874	2.52934	0.858838	2.94507	0.00322882	0.025829
ENSG00000065243	PKN2	2078.76	-1.01145	0.171807	-5.88709	3.93057e-09	3.36103e-07
ENSG00000065526	SPEN	8016.22	-1.31034	0.288217	-4.54637	5.45789e-06	0.000156094
ENSG00000065613	SLK	2105.92	-1.07679	0.170476	-6.31638	2.67754e-10	3.13727e-08
ENSG00000066279	ASPM	2404.01	-2.0592	0.228004	-9.03144	1.69428e-19	1.12494e-16
ENSG00000066405	CLDN18	25.0678	-3.05378	0.777055	-3.92994	8.49676e-05	0.00143643
ENSG00000066739	ATG2B	859.283	-1.28534	0.233885	-5.49559	3.8941e-08	2.49267e-06
ENSG00000066933	MYO9A	888.533	-1.34327	0.246218	-5.45559	4.88093e-08	3.04379e-06
ENSG00000067900	ROCK1	1396.32	-1.38529	0.19469	-7.11539	1.11598e-12	2.2063e-10
ENSG00000068079	IFI35	73.2385	1.43968	0.411962	3.49469	0.000474617	0.00569709
ENSG00000068745	IP6K2	2716.34	1.03681	0.179223	5.78504	7.24964e-09	5.74912e-07
ENSG00000068885	IFT80	288.409	-1.22738	0.244246	-5.02516	5.03008e-07	2.19213e-05
ENSG00000069018	TRPC7	6.23346	-5.28199	1.76409	-2.99418	0.00275186	0.0228391
ENSG00000069869	NEDD4	376.222	-1.08907	0.2217	-4.91238	8.99753e-07	3.55099e-05
ENSG00000070018	LRP6	1078.49	-1.1704	0.226069	-5.17717	2.25278e-07	1.14026e-05
ENSG00000070190	DAPP1	11.1026	-3.03662	1.13332	-2.6794	0.00737533	0.0490848
ENSG00000070367	EXOC5	1597.53	-1.00263	0.176736	-5.67303	1.40296e-08	1.02829e-06
ENSG00000070961	ATP2B1	1475.51	-1.05891	0.185874	-5.69694	1.2198e-08	9.13824e-07
ENSG00000071082	RPL31	48890.9	1.13278	0.25451	4.45085	8.55322e-06	0.000224867
ENSG00000071189	SNX13	724.925	-1.13416	0.202713	-5.59492	2.2072e-08	1.5099e-06
ENSG00000071794	HLTF	3197.81	-1.0008	0.183918	-5.44155	5.28187e-08	3.26377e-06
ENSG00000072133	RPS6KA6	342.991	-1.18969	0.247764	-4.80171	1.5732e-06	5.7036e-05
ENSG00000072364	AFF4	2744.46	-1.2476	0.222415	-5.60933	2.03109e-08	1.41516e-06
ENSG00000073050	XRCC1	1324.12	1.05813	0.210082	5.03676	4.73478e-07	2.08762e-05
ENSG00000075213	SEMA3A	97.813	-1.16313	0.355062	-3.27583	0.00105351	0.0107906
ENSG00000075223	SEMA3C	230.516	-1.87599	0.266604	-7.03663	1.96951e-12	3.62455e-10
ENSG00000075292	ZNF638	2827.97	-1.25134	0.187059	-6.68955	2.23858e-11	3.39924e-09
ENSG00000075407	ZNF37A	406.051	-2.26368	0.279742	-8.09204	5.86712e-16	2.39364e-13
ENSG00000075539	FRYL	785.881	-1.51606	0.243909	-6.21565	5.11132e-10	5.4772e-08
ENSG00000075826	SEC31B	182.209	-1.05891	0.302735	-3.49781	0.000469096	0.00564683
ENSG00000076641	PAG1	592.614	-1.12643	0.242435	-4.64633	3.37892e-06	0.000105648
ENSG00000076770	MBNL3	366.821	-1.28283	0.256196	-5.00722	5.52204e-07	2.37897e-05
ENSG00000077097	TOP2B	3563.1	-1.02946	0.167852	-6.13317	8.61456e-10	8.63037e-08
ENSG00000077232	DNAJC10	1438.25	-1.14284	0.170367	-6.70808	1.97205e-11	3.04921e-09
ENSG00000077458	FAM76B	519.381	-1.03026	0.217106	-4.7454	2.08091e-06	7.12475e-05
ENSG00000077616	NAALAD2	205.633	-1.74217	0.278913	-6.24627	4.20365e-10	4.65176e-08
ENSG00000077943	ITGA8	103.748	-1.26592	0.397674	-3.1833	0.00145606	0.0138927
ENSG00000078177	N4BP2	242.485	-1.68482	0.268041	-6.28568	3.26429e-10	3.70924e-08
ENSG00000078674	PCM1	1103.46	-1.11789	0.191402	-5.84051	5.20402e-09	4.30853e-07
ENSG00000079385	CEACAM1	46.312	-1.72035	0.557893	-3.08366	0.0020447	0.0180494
ENSG00000080200	CRYBG3	442.086	-1.70544	0.268511	-6.35148	2.13249e-10	2.58309e-08
ENSG00000080345	RIF1	1956.84	-1.82983	0.231375	-7.90851	2.60492e-15	9.3838e-13
ENSG00000080947	CROCCP3	128.102	-1.04974	0.382546	-2.74409	0.00606793	0.0421155
ENSG00000081014	AP4E1	309.059	-1.02624	0.251589	-4.07902	4.52259e-05	0.000878119
ENSG00000081138	CDH7	285.155	-1.08625	0.228781	-4.74796	2.05475e-06	7.07094e-05
ENSG00000081386	ZNF510	228.897	-1.13778	0.283342	-4.01558	5.9299e-05	0.00109011
ENSG00000081479	LRP2	212.536	-1.11275	0.284844	-3.90651	9.36396e-05	0.00155053
ENSG00000082269	FAM135A	575.647	-1.0885	0.206018	-5.28351	1.2673e-07	7.02346e-06
ENSG00000083097	DOP1A	392.243	-1.49608	0.238624	-6.2696	3.61981e-10	4.07222e-08
ENSG00000083807	SLC27A5	152.821	1.33104	0.301592	4.4134	1.0176e-05	0.000260649
ENSG00000083845	RPS5	45245.8	1.3676	0.257456	5.31199	1.08432e-07	6.1503e-06
ENSG00000083857	FAT1	1138.73	-1.47352	0.295497	-4.98659	6.14533e-07	2.58501e-05
ENSG00000084093	REST	1214.91	-1.33258	0.203231	-6.55697	5.49106e-11	7.74743e-09
ENSG00000084623	EIF3I	15839.5	1.0612	0.198475	5.34676	8.95423e-08	5.1742e-06
ENSG00000085224	ATRX	1648.99	-1.79393	0.209956	-8.54432	1.293e-17	6.43874e-15
ENSG00000085382	HACE1	916.415	-1.67336	0.218864	-7.64566	2.07873e-14	6.34142e-12
ENSG00000086506	HBQ1	97.0611	1.22532	0.394452	3.10639	0.00189386	0.0170064
ENSG00000086570	FAT2	19.1239	-2.45401	0.86103	-2.85008	0.00437078	0.0326214
ENSG00000088356	PDRG1	2094.33	1.23925	0.195384	6.34261	2.25898e-10	2.70295e-08
ENSG00000088538	DOCK3	557.335	-1.12395	0.24788	-4.53423	5.78147e-06	0.000163143
ENSG00000088727	KIF9	193.301	1.29208	0.252786	5.11135	3.19873e-07	1.51067e-05
ENSG00000089048	ESF1	1160.31	-1.561	0.225053	-6.93611	4.03042e-12	7.0714e-10
ENSG00000089157	RPLP0	110723	1.29533	0.233432	5.54904	2.87244e-08	1.90346e-06
ENSG00000089775	ZBTB25	293.621	-1.19116	0.246758	-4.82724	1.3844e-06	5.11775e-05
ENSG00000090013	BLVRB	2461.99	1.24181	0.23549	5.2733	1.33993e-07	7.39626e-06
ENSG00000090238	YPEL3	696.866	1.197	0.20746	5.76978	7.93739e-09	6.18615e-07
ENSG00000090554	FLT3LG	5.67993	-5.14622	1.78972	-2.87543	0.00403474	0.0306364
ENSG00000090612	ZNF268	201.153	-1.42787	0.276626	-5.16174	2.44665e-07	1.22195e-05
ENSG00000090905	TNRC6A	1394.1	-1.16826	0.231658	-5.04305	4.58159e-07	2.03142e-05
ENSG00000090932	DLL3	446.97	1.13033	0.24124	4.68547	2.79312e-06	9.01625e-05
ENSG00000091039	OSBPL8	1202.92	-1.18889	0.191873	-6.19627	5.78187e-10	6.1183e-08
ENSG00000091656	ZFHX4	820.478	-1.26438	0.261565	-4.83391	1.33875e-06	4.99811e-05
ENSG00000091844	RGS17	223.156	-1.12043	0.29496	-3.79857	0.000145531	0.00220886
ENSG00000092140	G2E3	1034.54	-1.35293	0.186753	-7.24447	4.34123e-13	9.48404e-11
ENSG00000092439	TRPM7	1028.12	-1.504	0.205599	-7.31519	2.57021e-13	5.88057e-11
ENSG00000092841	MYL6	4039.79	1.14489	0.254682	4.49539	6.94431e-06	0.000189448
ENSG00000095464	PDE6C	20.8767	-2.82014	0.828049	-3.40577	0.000659786	0.00738323
ENSG00000095564	BTAF1	2032.66	-1.59908	0.216545	-7.38451	1.53013e-13	3.83801e-11
ENSG00000095906	NUBP2	2373.67	1.00151	0.228831	4.37666	1.20513e-05	0.00029571
ENSG00000095951	HIVEP1	434.872	-1.02816	0.267005	-3.85071	0.000117776	0.00185753
ENSG00000096968	JAK2	83.4827	-1.16267	0.377807	-3.07742	0.00208798	0.0183546
ENSG00000097096	SYDE2	200.768	-1.24553	0.282879	-4.40303	1.06748e-05	0.000271375
ENSG00000099795	NDUFB7	3796.48	1.25506	0.256246	4.89788	9.68758e-07	3.77266e-05
ENSG00000100097	LGALS1	1158.2	1.0751	0.267579	4.01786	5.87284e-05	0.00108315
ENSG00000100124	ANKRD54	1419.29	1.03387	0.204835	5.04734	4.47998e-07	1.9987e-05
ENSG00000100191	SLC5A4	15.8729	-2.6917	0.948433	-2.83805	0.00453894	0.0335804
ENSG00000100201	DDX17	12945	-1.12183	0.177979	-6.30315	2.91652e-10	3.37062e-08
ENSG00000100209	HSCB	323.16	1.00476	0.28633	3.50909	0.000449637	0.00546504
ENSG00000100246	DNAL4	759.051	1.31951	0.222731	5.92427	3.13695e-09	2.72368e-07
ENSG00000100300	TSPO	5613.19	1.05489	0.23191	4.54871	5.39746e-06	0.000154627
ENSG00000100354	TNRC6B	1628.02	-1.16721	0.229865	-5.07782	3.81799e-07	1.7542e-05
ENSG00000100417	PMM1	483.096	1	0.209741	4.7678	1.86245e-06	6.54214e-05
ENSG00000100439	ABHD4	517.335	1.23368	0.201854	6.11177	9.85329e-10	9.69919e-08
ENSG00000100490	CDKL1	62.0626	-1.09217	0.398124	-2.74329	0.00608275	0.042156
ENSG00000100503	NIN	1210.21	-1.26921	0.219075	-5.79351	6.89306e-09	5.50502e-07
ENSG00000100523	DDHD1	837.757	-1.23449	0.217556	-5.67438	1.39192e-08	1.02463e-06
ENSG00000100697	DICER1	1792.61	-1.59549	0.221807	-7.19315	6.33111e-13	1.35686e-10
ENSG00000100784	RPS6KA5	392.934	-1.02358	0.239202	-4.27916	1.87602e-05	0.000425777
ENSG00000100815	TRIP11	664.481	-1.69136	0.233574	-7.2412	4.4474e-13	9.65371e-11
ENSG00000100852	ARHGAP5	782.77	-1.73087	0.243327	-7.11334	1.13269e-12	2.2092e-10
ENSG00000100890	KIAA0391	90.5599	-1.20326	0.347951	-3.45812	0.00054395	0.00634272
ENSG00000101049	SGK2	31.1044	-1.89277	0.644011	-2.93904	0.00329229	0.0262362
ENSG00000101084	RAB5IF	374.812	1.06501	0.243662	4.37084	1.23772e-05	0.000301524
ENSG00000101333	PLCB4	348.459	-1.53318	0.248232	-6.17639	6.55849e-10	6.81238e-08
ENSG00000101353	MROH8	83.999	1.24619	0.343286	3.63018	0.000283224	0.00380577
ENSG00000101363	MANBAL	1512.43	1.03152	0.213642	4.82825	1.37738e-06	5.10293e-05
ENSG00000101457	DNTTIP1	1497.67	1.05157	0.204408	5.14443	2.68328e-07	1.31302e-05
ENSG00000101596	SMCHD1	1193.57	-1.66201	0.190259	-8.73548	2.42623e-18	1.44135e-15
ENSG00000101639	CEP192	695.006	-1.25514	0.196942	-6.37314	1.85201e-10	2.30562e-08
ENSG00000101745	ANKRD12	333.271	-2.20176	0.303501	-7.25453	4.03067e-13	8.86276e-11
ENSG00000101751	POLI	209.608	-1.12862	0.267042	-4.22638	2.37476e-05	0.0005178
ENSG00000101752	MIB1	2638.27	-1.04977	0.188754	-5.56158	2.67345e-08	1.78206e-06
ENSG00000101812	H2BFM	6.15574	-5.26191	1.77734	-2.96055	0.00307088	0.0248
ENSG00000101974	ATP11C	1234.77	-1.13229	0.194613	-5.81818	5.94922e-09	4.85428e-07
ENSG00000102053	ZC3H12B	160.196	-2.01351	0.372564	-5.40446	6.50037e-08	3.89587e-06
ENSG00000102189	EEA1	505.965	-1.70153	0.230831	-7.37133	1.68932e-13	4.08598e-11
ENSG00000102287	GABRE	111.363	-1.82131	0.355498	-5.12325	3.00312e-07	1.43835e-05
ENSG00000102387	TAF7L	51.8568	-1.47435	0.47336	-3.11466	0.0018416	0.0166338
ENSG00000102575	ACP5	13.7612	-2.71409	0.994776	-2.72835	0.00636526	0.043667
ENSG00000102595	UGGT2	582.918	-1.1043	0.196598	-5.61707	1.94225e-08	1.37018e-06
ENSG00000102780	DGKH	773.482	-2.12458	0.272586	-7.79417	6.48334e-15	2.21757e-12
ENSG00000102805	CLN5	189.072	-1.20853	0.285667	-4.23056	2.33111e-05	0.000510581
ENSG00000102908	NFAT5	1257.47	-1.80283	0.28398	-6.34845	2.17492e-10	2.6116e-08
ENSG00000102981	PARD6A	53.7527	1.60493	0.471556	3.40346	0.000665369	0.0074408
ENSG00000103152	MPG	781.209	1.03396	0.237324	4.35672	1.32025e-05	0.000317741
ENSG00000103363	ELOB	6893.86	1.28361	0.236804	5.42057	5.94095e-08	3.61171e-06
ENSG00000103494	RPGRIP1L	395.066	-1.01893	0.223698	-4.55492	5.24043e-06	0.000150766
ENSG00000103888	CEMIP	52.9875	-2.60765	0.552161	-4.72261	2.32831e-06	7.82157e-05
ENSG00000103995	CEP152	361.088	-1.41695	0.274813	-5.15606	2.52202e-07	1.24713e-05
ENSG00000104093	DMXL2	613.669	-1.65222	0.248884	-6.63854	3.16807e-11	4.66422e-09
ENSG00000104133	SPG11	384.613	-1.16755	0.246619	-4.73425	2.19867e-06	7.43027e-05
ENSG00000104177	MYEF2	536.305	-1.31638	0.218606	-6.0217	1.72598e-09	1.60124e-07
ENSG00000104218	CSPP1	446.449	-1.17565	0.238923	-4.92063	8.62659e-07	3.41653e-05
ENSG00000104221	BRF2	282.385	1.07554	0.246813	4.35773	1.3142e-05	0.000316511
ENSG00000104290	FZD3	617.314	-1.12906	0.198812	-5.67903	1.35458e-08	1.0015e-06
ENSG00000104447	TRPS1	537.65	-1.25682	0.241487	-5.20451	1.94513e-07	1.01471e-05
ENSG00000104517	UBR5	2923.7	-1.03399	0.218273	-4.73714	2.16751e-06	7.34695e-05
ENSG00000104808	DHDH	71.3969	1.14966	0.368145	3.12286	0.00179104	0.0163033
ENSG00000104825	NFKBIB	1663.48	1.13398	0.175454	6.46312	1.02564e-10	1.33577e-08
ENSG00000104856	RELB	306.538	1.19395	0.239355	4.98819	6.09462e-07	2.57327e-05
ENSG00000104886	PLEKHJ1	1327.35	1.02141	0.217139	4.70394	2.55182e-06	8.40562e-05
ENSG00000104894	CD37	61.8401	-1.36912	0.419601	-3.26291	0.00110274	0.0111792
ENSG00000104901	DKKL1	33.7586	1.94419	0.51222	3.79562	0.000147274	0.00222932
ENSG00000104915	STX10	1391.56	1.14833	0.219459	5.23256	1.67179e-07	8.96687e-06
ENSG00000104957	CCDC130	1144.71	1.08162	0.180712	5.98529	2.16009e-09	1.97156e-07
ENSG00000104979	C19orf53	2919.21	1.08344	0.223528	4.84699	1.25349e-06	4.73413e-05
ENSG00000105193	RPS16	42007.2	1.04252	0.234858	4.43893	9.04072e-06	0.000235836
ENSG00000105254	TBCB	3167.53	1.00046	0.213446	4.68716	2.77022e-06	8.95087e-05
ENSG00000105258	POLR2I	148.983	1.01279	0.322297	3.1424	0.00167569	0.0155075
ENSG00000105327	BBC3	694.359	1.06443	0.229379	4.64048	3.47595e-06	0.000108183
ENSG00000105364	MRPL4	1793.56	1.07628	0.214331	5.02158	5.12473e-07	2.22479e-05
ENSG00000105372	RPS19	62285.3	1.25172	0.219408	5.70501	1.16339e-08	8.75438e-07
ENSG00000105619	TFPT	375.325	1.07027	0.271499	3.94209	8.07731e-05	0.0013779
ENSG00000105640	RPL18A	63741.6	1.39053	0.248259	5.60111	2.12985e-08	1.47185e-06
ENSG00000105649	RAB3A	215.962	1.13136	0.245619	4.60616	4.10171e-06	0.000123022
ENSG00000105669	COPE	3323.87	1.09073	0.241219	4.52175	6.13318e-06	0.000171638
ENSG00000105792	CFAP69	52.5919	-1.39439	0.50562	-2.75778	0.00581952	0.0407817
ENSG00000105810	CDK6	1518.04	-1.21743	0.215864	-5.6398	1.70247e-08	1.22397e-06
ENSG00000105855	ITGB8	25.6826	-1.85434	0.652405	-2.84232	0.00447868	0.0331999
ENSG00000105877	DNAH11	136.845	-1.22944	0.355795	-3.45547	0.000549331	0.0063888
ENSG00000105982	RNF32	127.021	-1.50267	0.35642	-4.21602	2.4865e-05	0.000539039
ENSG00000105988	NHP2P1	13.8805	2.42536	0.767024	3.16205	0.00156665	0.0147402
ENSG00000105996	HOXA2	37.6496	-2.06709	0.576644	-3.58468	0.000337487	0.00434029
ENSG00000105997	HOXA3	274.895	-1.04713	0.244208	-4.28786	1.80404e-05	0.00041248
ENSG00000106153	CHCHD2	15132.4	1.1446	0.225921	5.06636	4.05485e-07	1.83809e-05
ENSG00000106245	BUD31	1048.76	1.32079	0.210101	6.28643	3.24859e-10	3.70383e-08
ENSG00000106258	CYP3A5	63.3164	-2.19867	0.465304	-4.72523	2.29853e-06	7.72919e-05
ENSG00000106692	FKTN	551.618	-1.18144	0.217404	-5.43429	5.5015e-08	3.36267e-06
ENSG00000106701	FSD1L	284.589	-1.44962	0.303021	-4.78389	1.71938e-06	6.16102e-05
ENSG00000106714	CNTNAP3	98.7667	-1.62804	0.389068	-4.18447	2.85835e-05	0.000602299
ENSG00000106853	PTGR1	11.9798	-3.73605	1.27267	-2.93561	0.00332897	0.0264366
ENSG00000107147	KCNT1	37.4404	-1.80419	0.537656	-3.35565	0.000791788	0.0085742
ENSG00000107262	BAG1	1765.78	1.22069	0.217919	5.60158	2.12404e-08	1.47084e-06
ENSG00000107290	SETX	1326.43	-1.01932	0.200884	-5.07415	3.89227e-07	1.78108e-05
ENSG00000107560	RAB11FIP2	473.591	-1.25692	0.226624	-5.54627	2.91832e-08	1.93008e-06
ENSG00000107611	CUBN	39.4874	-1.49665	0.548146	-2.73038	0.00632606	0.0434766
ENSG00000107614	TRDMT1	272.302	-1.41918	0.24074	-5.89508	3.74495e-09	3.22676e-07
ENSG00000107833	NPM3	2357.86	1.03107	0.220874	4.66812	3.03965e-06	9.68286e-05
ENSG00000107890	ANKRD26	254.061	-2.00692	0.258123	-7.77504	7.54243e-15	2.50394e-12
ENSG00000108021	TASOR2	2333.72	-1.06715	0.21233	-5.02588	5.01123e-07	2.18889e-05
ENSG00000108107	RPL28	30032.6	1.06319	0.213326	4.98385	6.23309e-07	2.61433e-05
ENSG00000108256	NUFIP2	5280.79	-1.62972	0.220189	-7.40146	1.34693e-13	3.4293e-11
ENSG00000108352	RAPGEFL1	135.294	-1.10216	0.299415	-3.68106	0.000232265	0.00324194
ENSG00000108465	CDK5RAP3	92.8884	-1.69499	0.401695	-4.2196	2.4474e-05	0.000530902
ENSG00000108510	MED13	1419.65	-1.11252	0.216225	-5.14521	2.67224e-07	1.30952e-05
ENSG00000108848	LUC7L3	4934.86	-1.10159	0.193597	-5.69014	1.26932e-08	9.44652e-07
ENSG00000109083	IFT20	619.273	1.00401	0.217058	4.62553	3.73647e-06	0.000114089
ENSG00000109184	DCUN1D4	864.358	-1.24968	0.197842	-6.31652	2.67522e-10	3.13727e-08
ENSG00000109475	RPL34	32577.6	1.30532	0.250582	5.20915	1.89707e-07	9.95949e-06
ENSG00000109586	GALNT7	596.958	-1.2331	0.195543	-6.30606	2.86236e-10	3.34225e-08
ENSG00000109654	TRIM2	627.947	-1.04657	0.198837	-5.26345	1.41381e-07	7.72166e-06
ENSG00000109771	LRP2BP	44.5256	-1.75309	0.603555	-2.90461	0.00367714	0.0285063
ENSG00000109846	CRYAB	19.4976	2.27157	0.652474	3.48148	0.000498653	0.0059164
ENSG00000110318	CEP126	148.386	-1.05887	0.327979	-3.22848	0.00124452	0.0123275
ENSG00000110455	ACCS	139.353	-1.09962	0.333522	-3.297	0.000977242	0.010157
ENSG00000110700	RPS13	29550.5	1.11508	0.224506	4.96684	6.80539e-07	2.81029e-05
ENSG00000110717	NDUFS8	4673.57	1.0445	0.227406	4.59311	4.36697e-06	0.000129148
ENSG00000110723	EXPH5	313.587	-1.62897	0.267695	-6.08517	1.1637e-09	1.12266e-07
ENSG00000110888	CAPRIN2	369.456	-1.36108	0.253341	-5.37252	7.76418e-08	4.58832e-06
ENSG00000110944	IL23A	49.1382	1.30997	0.438813	2.98526	0.00283341	0.0233664
ENSG00000111012	CYP27B1	105.449	-1.6995	0.39227	-4.33247	1.47448e-05	0.000346248
ENSG00000111371	SLC38A1	4072.14	-1.20023	0.18949	-6.33401	2.38876e-10	2.82825e-08
ENSG00000111678	C12orf57	385.879	1.45655	0.30639	4.75391	1.99515e-06	6.90086e-05
ENSG00000111775	COX6A1	967.072	1.06579	0.247211	4.31125	1.62336e-05	0.000376251
ENSG00000111801	BTN3A3	118.061	-1.21961	0.366022	-3.33208	0.000862001	0.00917431
ENSG00000111860	CEP85L	487.36	-1.06136	0.208135	-5.09939	3.40747e-07	1.58494e-05
ENSG00000112116	IL17F	53.7634	1.43552	0.424973	3.37792	0.000730358	0.00801665
ENSG00000112159	MDN1	3071.29	-1.00856	0.262578	-3.841	0.000122536	0.00191582
ENSG00000112218	GPR63	284.332	-1.10993	0.275465	-4.02929	5.59459e-05	0.00104109
ENSG00000112306	RPS12	47584	1.19415	0.240572	4.96381	6.91251e-07	2.84758e-05
ENSG00000112419	PHACTR2	743.187	-1.30012	0.219389	-5.92611	3.10198e-09	2.70024e-07
ENSG00000112695	COX7A2	5093.83	1.03315	0.258478	3.99705	6.41371e-05	0.00115338
ENSG00000112739	PRPF4B	2646.68	-1.1735	0.189107	-6.20546	5.45358e-10	5.82552e-08
ENSG00000112773	TENT5A	551.523	-1.09862	0.216482	-5.07488	3.87746e-07	1.7767e-05
ENSG00000112851	ERBIN	1208.39	-1.37935	0.183007	-7.53714	4.80409e-14	1.35563e-11
ENSG00000112893	MAN2A1	755.548	-1.11293	0.216535	-5.13973	2.75137e-07	1.33668e-05
ENSG00000113231	PDE8B	50.8393	-1.25437	0.452079	-2.77467	0.00552577	0.0392025
ENSG00000113369	ARRDC3	2118.12	-1.89136	0.21939	-8.62097	6.63909e-18	3.56846e-15
ENSG00000113441	LNPEP	531.173	-1.54586	0.246717	-6.26571	3.71131e-10	4.1476e-08
ENSG00000113448	PDE4D	171.555	-1.07772	0.303808	-3.54738	0.000389087	0.00488153
ENSG00000113522	RAD50	75.1289	-1.40115	0.444045	-3.15543	0.00160263	0.014983
ENSG00000113593	PPWD1	752.852	-1.10146	0.19005	-5.7956	6.80759e-09	5.44961e-07
ENSG00000113594	LIFR	864.728	-1.52269	0.204525	-7.445	9.69423e-14	2.5447e-11
ENSG00000113734	BNIP1	748.992	1.23175	0.254426	4.84128	1.29009e-06	4.84213e-05
ENSG00000113810	SMC4	3905.69	-1.27358	0.211601	-6.01878	1.75732e-09	1.62143e-07
ENSG00000113811	SELENOK	2488.29	1.17397	0.234954	4.99658	5.83563e-07	2.48249e-05
ENSG00000113971	NPHP3	123.006	-1.27689	0.341983	-3.73378	0.000188625	0.00273063
ENSG00000114120	SLC25A36	2230.88	-1.14441	0.187542	-6.10217	1.0464e-09	1.02408e-07
ENSG00000114127	XRN1	1100.09	-1.46906	0.202168	-7.26655	3.68787e-13	8.21571e-11
ENSG00000114331	ACAP2	1134.35	-1.081	0.206154	-5.24366	1.57425e-07	8.50193e-06
ENSG00000114383	TUSC2	1566.29	1.12158	0.21105	5.3143	1.07067e-07	6.09328e-06
ENSG00000114391	RPL24	51806.6	1.01143	0.237836	4.25264	2.11265e-05	0.00047003
ENSG00000114439	BBX	2399.02	-1.1743	0.191015	-6.14768	7.86222e-10	7.97098e-08
ENSG00000114857	NKTR	2294.79	-2.5862	0.250534	-10.3228	5.55958e-25	7.24071e-22
ENSG00000114933	INO80D	669.131	-2.26193	0.275823	-8.20068	2.39038e-16	1.05121e-13
ENSG00000114942	EEF1B2	14938.5	1.06932	0.243603	4.38962	1.1355e-05	0.000283838
ENSG00000114956	DGUOK	1482.12	1.04516	0.202674	5.15687	2.51116e-07	1.24587e-05
ENSG00000115020	PIKFYVE	994.541	-1.14663	0.226209	-5.06888	4.00164e-07	1.82297e-05
ENSG00000115226	FNDC4	232.094	1.00084	0.256397	3.90349	9.48169e-05	0.00156307
ENSG00000115268	RPS15	58928.5	1.12983	0.225788	5.00392	5.61752e-07	2.41091e-05
ENSG00000115289	PCGF1	694.139	1.22514	0.199216	6.14981	7.7574e-10	7.91208e-08
ENSG00000115350	POLE4	1430.17	1.13764	0.251295	4.5271	5.98e-06	0.000167906
ENSG00000115355	CCDC88A	1337.06	-1.93203	0.22025	-8.772	1.75521e-18	1.08063e-15
ENSG00000115423	DNAH6	242.823	-1.21908	0.272362	-4.47594	7.60749e-06	0.00020364
ENSG00000115464	USP34	1645.38	-1.54718	0.238383	-6.49031	8.56606e-11	1.1465e-08
ENSG00000115661	STK16	903.397	1.09168	0.192956	5.65768	1.53432e-08	1.11253e-06
ENSG00000115760	BIRC6	2005.6	-1.39562	0.228421	-6.10983	9.97381e-10	9.78937e-08
ENSG00000115808	STRN	955.264	-1.07268	0.203423	-5.27314	1.34112e-07	7.39626e-06
ENSG00000115827	DCAF17	649.239	-1.01746	0.210152	-4.84153	1.28845e-06	4.84213e-05
ENSG00000115904	SOS1	861.93	-1.23429	0.228383	-5.40446	6.50041e-08	3.89587e-06
ENSG00000115944	COX7A2L	4586.04	1.1198	0.24357	4.59745	4.27687e-06	0.000127485
ENSG00000115963	RND3	1548.26	-1.15271	0.209269	-5.50828	3.62356e-08	2.33272e-06
ENSG00000116127	ALMS1	872.368	-1.12133	0.231492	-4.84394	1.27289e-06	4.79986e-05
ENSG00000116191	RALGPS2	968.631	-1.02639	0.183193	-5.6028	2.10919e-08	1.46355e-06
ENSG00000116396	KCNC4	1673.98	-1.07404	0.239231	-4.48955	7.13734e-06	0.000193502
ENSG00000116406	EDEM3	1031.25	-1.16787	0.191831	-6.088	1.14332e-09	1.10931e-07
ENSG00000116539	ASH1L	1393.43	-1.24213	0.247975	-5.00908	5.4692e-07	2.35921e-05
ENSG00000116652	DLEU2L	19.8614	-3.1925	0.902427	-3.53768	0.000403652	0.00502702
ENSG00000116670	MAD2L2	3736.74	1.07391	0.224311	4.78761	1.68779e-06	6.07999e-05
ENSG00000116690	PRG4	5.49025	-5.09832	1.79822	-2.83521	0.00457963	0.0337855
ENSG00000116701	NCF2	19.4321	2.38568	0.779889	3.05901	0.00222073	0.0192767
ENSG00000116703	PDC	5.16912	-5.01182	1.84577	-2.71531	0.00662146	0.0450866
ENSG00000116747	RO60	1562.73	-1.29364	0.186818	-6.92462	4.37158e-12	7.63044e-10
ENSG00000116748	AMPD1	44.8183	1.82825	0.450774	4.05581	4.99613e-05	0.000950978
ENSG00000116903	EXOC8	1347.43	-1.18803	0.197956	-6.00149	1.95514e-09	1.79905e-07
ENSG00000116977	LGALS8	213.777	-2.1228	0.295397	-7.18626	6.65878e-13	1.40925e-10
ENSG00000117281	CD160	36.0538	-1.83989	0.688252	-2.67328	0.00751134	0.0498528
ENSG00000117410	ATP6V0B	4960.84	1.35688	0.242355	5.59873	2.1593e-08	1.48614e-06
ENSG00000117523	PRRC2C	4565	-1.01405	0.243873	-4.15811	3.20898e-05	0.000665417
ENSG00000117569	PTBP2	743.208	-1.13796	0.202789	-5.61153	2.00543e-08	1.40119e-06
ENSG00000117601	SERPINC1	22.2854	1.73973	0.594461	2.92657	0.00342717	0.0269823
ENSG00000117620	SLC35A3	420.293	-1.6277	0.221686	-7.34238	2.09832e-13	4.93425e-11
ENSG00000117691	NENF	3218.23	1.17378	0.240129	4.88814	1.01793e-06	3.93485e-05
ENSG00000117707	PROX1	307.418	-1.11331	0.26593	-4.18648	2.83317e-05	0.000598109
ENSG00000117724	CENPF	5321.71	-1.76077	0.21498	-8.19038	2.60396e-16	1.13045e-13
ENSG00000118193	KIF14	860.595	-1.58526	0.209208	-7.57743	3.52474e-14	1.02892e-11
ENSG00000118292	C1orf54	189.225	1.26831	0.306591	4.13681	3.52162e-05	0.000717503
ENSG00000118412	CASP8AP2	1318.61	-1.71451	0.222748	-7.69708	1.39207e-14	4.40546e-12
ENSG00000118482	PHF3	1758.82	-1.15885	0.18824	-6.15623	7.44957e-10	7.64416e-08
ENSG00000118503	TNFAIP3	305.659	-1.1837	0.229353	-5.16105	2.45567e-07	1.22465e-05
ENSG00000118557	PMFBP1	59.9179	-1.38348	0.462541	-2.99104	0.00278029	0.0230242
ENSG00000118596	SLC16A7	31.8174	-2.3606	0.638932	-3.6946	0.000220237	0.00309961
ENSG00000118640	VAMP8	484.515	1.03673	0.231557	4.47723	7.56174e-06	0.000202897
ENSG00000118762	PKD2	508.357	-1.41157	0.23694	-5.95749	2.56147e-09	2.28856e-07
ENSG00000118922	KLF12	593.517	-1.29744	0.221642	-5.85377	4.80564e-09	4.02793e-07
ENSG00000118946	PCDH17	106.514	-1.28833	0.331293	-3.88879	0.000100743	0.00163694
ENSG00000118965	WDR35	842.835	-1.24797	0.193877	-6.43691	1.21931e-10	1.55443e-08
ENSG00000119547	ONECUT2	977.431	-1.92545	0.260849	-7.38149	1.56523e-13	3.89719e-11
ENSG00000119608	PROX2	12.8269	-4.89862	1.55638	-3.14744	0.00164705	0.0152969
ENSG00000119632	IFI27L2	297.238	1.31809	0.334456	3.94099	8.11452e-05	0.00138173
ENSG00000119705	SLIRP	3632.39	1.14197	0.262299	4.35369	1.33868e-05	0.000320582
ENSG00000119725	ZNF410	22.1742	-4.02406	0.997133	-4.03563	5.44565e-05	0.00101991
ENSG00000119737	GPR75	46.8935	-1.94014	0.534065	-3.63278	0.000280387	0.00377965
ENSG00000119778	ATAD2B	458.096	-1.27653	0.251858	-5.06845	4.01072e-07	1.82297e-05
ENSG00000119782	FKBP1B	75.0516	1.09613	0.369729	2.96468	0.00303001	0.0245751
ENSG00000119912	IDE	1244.1	-1.04716	0.175823	-5.95573	2.58915e-09	2.30115e-07
ENSG00000119969	HELLS	1804.25	-1.11974	0.18601	-6.01977	1.74661e-09	1.61595e-07
ENSG00000120137	PANK3	2760.26	-1.29838	0.20023	-6.48445	8.9055e-11	1.18258e-08
ENSG00000120306	CYSTM1	1137.44	1.15831	0.224998	5.14809	2.63158e-07	1.29146e-05
ENSG00000120500	ARR3	16.7224	-3.5831	1.04283	-3.43592	0.000590534	0.00677853
ENSG00000120729	MYOT	18.5381	-2.75588	0.842397	-3.27147	0.00106991	0.0109223
ENSG00000121310	ECHDC2	503.323	-1.76356	0.255817	-6.89384	5.4305e-12	9.43013e-10
ENSG00000121350	PYROXD1	343.784	-1.04508	0.235683	-4.43425	9.23948e-06	0.000239378
ENSG00000121577	POPDC2	51.2773	1.7017	0.413097	4.11938	3.79899e-05	0.000762997
ENSG00000121741	ZMYM2	1499.32	-1.29891	0.191629	-6.77827	1.21624e-11	1.92451e-09
ENSG00000122257	RBBP6	2614.68	-1.047	0.198571	-5.27267	1.34453e-07	7.40299e-06
ENSG00000122417	ODF2L	617.998	-1.02504	0.22529	-4.54985	5.3683e-06	0.000154052
ENSG00000122420	PTGFR	30.3473	-2.39936	0.668425	-3.58957	0.000331224	0.00427925
ENSG00000122435	TRMT13	329.753	-1.20431	0.293596	-4.10194	4.09694e-05	0.000810342
ENSG00000122477	LRRC39	70.2262	-1.27878	0.399932	-3.19749	0.00138628	0.0133891
ENSG00000122483	CCDC18	415.006	-1.65414	0.245712	-6.73202	1.67321e-11	2.61097e-09
ENSG00000122641	INHBA	88.2909	-3.84647	0.514604	-7.47462	7.74295e-14	2.09753e-11
ENSG00000122705	CLTA	6926.99	1.04595	0.201492	5.19106	2.09104e-07	1.07773e-05
ENSG00000123009	NME2P1	16.6966	2.41794	0.701887	3.44492	0.000571236	0.00658828
ENSG00000123094	RASSF8	438.351	-1.11086	0.222169	-5.00007	5.73099e-07	2.45338e-05
ENSG00000123104	ITPR2	419.472	-1.31855	0.265771	-4.9612	7.00579e-07	2.87552e-05
ENSG00000123144	TRIR	6797.21	1.13692	0.241118	4.7152	2.41474e-06	8.04329e-05
ENSG00000123201	GUCY1B2	51.7166	-1.29663	0.457144	-2.83638	0.00456277	0.0337052
ENSG00000123349	PFDN5	5547.03	1.23432	0.244034	5.05801	4.23664e-07	1.90126e-05
ENSG00000123395	ATG101	707.584	1.24561	0.242216	5.14257	2.71005e-07	1.32089e-05
ENSG00000123552	USP45	492.121	-1.02556	0.273393	-3.75123	0.000175966	0.00257611
ENSG00000123636	BAZ2B	254.278	-1.36247	0.288763	-4.7183	2.37825e-06	7.94204e-05
ENSG00000123975	CKS2	5263.67	1.11887	0.238369	4.69386	2.68093e-06	8.74582e-05
ENSG00000124172	ATP5F1E	6125.67	1.15481	0.260472	4.43354	9.26974e-06	0.000239979
ENSG00000124406	ATP8A1	571.223	-1.48062	0.23105	-6.40824	1.47211e-10	1.8531e-08
ENSG00000124486	USP9X	6827.49	-1.04664	0.186621	-5.60838	2.04235e-08	1.42008e-06
ENSG00000124549	BTN2A3P	168.251	-1.08146	0.306194	-3.53193	0.000412533	0.00510756
ENSG00000124602	UNC5CL	69.3807	-1.3	0.425955	-3.05196	0.00227354	0.0196162
ENSG00000125611	CHCHD5	565.277	1.03278	0.264243	3.90845	9.28906e-05	0.00154265
ENSG00000125652	ALKBH7	1174.04	1.23182	0.269719	4.56704	4.94671e-06	0.000143535
ENSG00000125676	THOC2	1964.81	-1.42348	0.19936	-7.14027	9.31503e-13	1.88878e-10
ENSG00000125691	RPL23	43854.9	1.00458	0.247933	4.05185	5.08153e-05	0.000964522
ENSG00000125743	SNRPD2	11254	1.25929	0.246331	5.11218	3.18467e-07	1.50824e-05
ENSG00000125775	SDCBP2	46.9405	1.16365	0.42018	2.76941	0.00561584	0.0396753
ENSG00000125848	FLRT3	537.46	-1.4556	0.206737	-7.04081	1.91123e-12	3.5365e-10
ENSG00000125885	MCM8	533.642	-1.5137	0.229561	-6.59386	4.28527e-11	6.14863e-09
ENSG00000125898	FAM110A	326.653	1.11819	0.232335	4.81282	1.48815e-06	5.42431e-05
ENSG00000125995	ROMO1	2934.06	1.20593	0.258957	4.65686	3.21062e-06	0.00010097
ENSG00000126070	AGO3	905.008	-1.24754	0.239678	-5.20506	1.93929e-07	1.0134e-05
ENSG00000126091	ST3GAL3	65.418	-1.60961	0.444921	-3.61774	0.00029719	0.0039449
ENSG00000126254	RBM42	4004.2	1.07936	0.201435	5.35834	8.39886e-08	4.90348e-06
ENSG00000126368	NR1D1	235.956	1.05639	0.244218	4.3256	1.5212e-05	0.000355739
ENSG00000126432	PRDX5	6250.01	1.1554	0.249802	4.62526	3.74127e-06	0.000114132
ENSG00000126756	UXT	1031.18	1.17571	0.260103	4.52018	6.17883e-06	0.00017263
ENSG00000126773	PCNX4	1132.74	-1.03928	0.183047	-5.67764	1.36567e-08	1.0075e-06
ENSG00000126777	KTN1	2888.06	-1.24996	0.205957	-6.06905	1.28666e-09	1.22385e-07
ENSG00000126804	ZBTB1	571.569	-1.17764	0.223532	-5.26834	1.37663e-07	7.54297e-06
ENSG00000126861	OMG	12.6111	-4.87116	1.5366	-3.17008	0.00152395	0.0144275
ENSG00000127081	ZNF484	267.094	-1.02984	0.257722	-3.99592	6.44434e-05	0.00115704
ENSG00000127220	ABHD8	460.177	1.033	0.20985	4.9226	8.54039e-07	3.39033e-05
ENSG00000127311	HELB	432.36	-1.15081	0.246253	-4.67329	2.9641e-06	9.50477e-05
ENSG00000127334	DYRK2	1338.85	-1.04679	0.191235	-5.47383	4.40406e-08	2.7927e-06
ENSG00000127362	TAS2R3	12.8557	-6.32524	1.6439	-3.84769	0.000119235	0.00187617
ENSG00000127364	TAS2R4	44.9833	-3.35541	0.690323	-4.86063	1.17013e-06	4.45702e-05
ENSG00000127528	KLF2	126.563	1.04701	0.301453	3.47322	0.000514248	0.00606952
ENSG00000127554	GFER	491.359	1.01212	0.251577	4.02312	5.74333e-05	0.00106274
ENSG00000127838	PNKD	1388.45	1.03743	0.222073	4.67159	2.98875e-06	9.55666e-05
ENSG00000127870	RNF6	569.708	-1.03477	0.199439	-5.18843	2.1207e-07	1.09136e-05
ENSG00000127914	AKAP9	872.018	-2.56283	0.278199	-9.2122	3.19506e-20	2.35198e-17
ENSG00000127920	GNG11	99.9998	1.01752	0.31642	3.21572	0.00130116	0.0127304
ENSG00000127995	CASD1	193.85	-1.05313	0.272784	-3.86069	0.000113069	0.00180007
ENSG00000128000	ZNF780B	133.267	-2.40968	0.383025	-6.29118	3.15056e-10	3.6042e-08
ENSG00000128218	VPREB3	28.9737	1.66008	0.521864	3.18107	0.00146734	0.0139767
ENSG00000128524	ATP6V1F	2683.91	1.12807	0.251304	4.48886	7.16065e-06	0.000193979
ENSG00000128585	MKLN1	1282.41	-1.2558	0.20286	-6.19045	5.99933e-10	6.32864e-08
ENSG00000128604	IRF5	13.041	-3.37921	1.11279	-3.03671	0.00239175	0.0204003
ENSG00000128709	HOXD9	258.461	-1.91557	0.262151	-7.30713	2.72917e-13	6.20237e-11
ENSG00000128710	HOXD10	597.295	-1.25598	0.242405	-5.18133	2.20315e-07	1.12354e-05
ENSG00000128872	TMOD2	479.634	-1.12384	0.226691	-4.9576	7.1371e-07	2.92233e-05
ENSG00000128923	MINDY2	349.985	-1.64554	0.24918	-6.60379	4.00767e-11	5.79947e-09
ENSG00000129003	VPS13C	791.321	-1.9986	0.232124	-8.61002	7.30457e-18	3.8648e-15
ENSG00000129048	ACKR4	33.2986	-1.67142	0.56171	-2.97559	0.00292424	0.023918
ENSG00000129167	TPH1	50.4823	-2.50027	0.507016	-4.93135	8.16651e-07	3.27396e-05
ENSG00000129317	PUS7L	902.559	-1.83736	0.249499	-7.36419	1.7822e-13	4.28006e-11
ENSG00000129355	CDKN2D	496.273	1.29988	0.225278	5.77009	7.92312e-09	6.18615e-07
ENSG00000129534	MIS18BP1	600.821	-1.29688	0.252832	-5.1294	2.90661e-07	1.40005e-05
ENSG00000129932	DOHH	785.479	1.02278	0.220804	4.63206	3.62041e-06	0.000111848
ENSG00000129991	TNNI3	109.779	1.01713	0.37526	2.71046	0.00671893	0.0455397
ENSG00000130159	ECSIT	2469.47	1.17855	0.22733	5.18435	2.16775e-07	1.10715e-05
ENSG00000130165	ELOF1	1799.77	1.04009	0.216987	4.79332	1.64043e-06	5.92832e-05
ENSG00000130176	CNN1	85.3305	1.23087	0.348925	3.52762	0.00041932	0.00515953
ENSG00000130182	ZSCAN10	48.8657	1.73722	0.449714	3.86293	0.000112034	0.00178778
ENSG00000130208	APOC1	195.036	1.18468	0.300608	3.94095	8.11606e-05	0.00138173
ENSG00000130255	RPL36	32414.2	1.13384	0.224741	5.04508	4.53339e-07	2.01721e-05
ENSG00000130332	LSM7	4080.05	1.02818	0.240218	4.28021	1.86718e-05	0.000424054
ENSG00000130396	AFDN	4008.79	-1.06036	0.207709	-5.10503	3.30737e-07	1.54785e-05
ENSG00000130513	GDF15	103.38	2.3582	0.315612	7.47185	7.90733e-14	2.10833e-11
ENSG00000130518	IQCN	33.2674	-1.55479	0.570188	-2.72681	0.00639497	0.0438353
ENSG00000130649	CYP2E1	88.0967	-1.14982	0.346858	-3.31496	0.000916556	0.00963266
ENSG00000130706	ADRM1	1640.85	1.09968	0.222655	4.93893	7.85529e-07	3.17039e-05
ENSG00000130772	MED18	1379.8	1.02298	0.1764	5.79921	6.66286e-09	5.35909e-07
ENSG00000130844	ZNF331	120.854	-1.20958	0.358816	-3.37103	0.000748874	0.00818804
ENSG00000130997	POLN	132.906	-1.65935	0.354279	-4.68375	2.8167e-06	9.07509e-05
ENSG00000131015	ULBP2	381.835	1.25993	0.232676	5.41494	6.13078e-08	3.70715e-06
ENSG00000131116	ZNF428	622.335	1.0066	0.229774	4.38083	1.18229e-05	0.000292437
ENSG00000131143	COX4I1	12014.9	1.21538	0.232282	5.23236	1.67358e-07	8.96687e-06
ENSG00000131174	COX7B	5713.01	1.10595	0.25171	4.39375	1.11414e-05	0.000280708
ENSG00000131263	RLIM	3539.94	-1.00838	0.19393	-5.19971	1.99605e-07	1.03666e-05
ENSG00000131437	KIF3A	912.212	-1.13286	0.19906	-5.69102	1.26285e-08	9.41911e-07
ENSG00000131469	RPL27	50242.5	1.16967	0.245551	4.76344	1.90323e-06	6.66464e-05
ENSG00000131503	ANKHD1	48.5125	-1.37183	0.510178	-2.68892	0.00716842	0.0480022
ENSG00000131730	CKMT2	44.559	-1.5638	0.542041	-2.88502	0.00391386	0.0299749
ENSG00000131778	CHD1L	21.1489	-3.22302	0.891649	-3.61467	0.00030073	0.00397786
ENSG00000131849	ZNF132	46.9719	-1.64472	0.49231	-3.34082	0.000835323	0.00894549
ENSG00000131969	ABHD12B	72.8938	-1.20321	0.438555	-2.74358	0.00607727	0.0421525
ENSG00000132002	DNAJB1	6941.53	2.38149	0.1807	13.1792	1.15584e-39	4.89237e-36
ENSG00000132321	IQCA1	5.50447	-5.10161	1.83826	-2.77524	0.00551609	0.0391584
ENSG00000132356	PRKAA1	822.73	-1.10919	0.192984	-5.74759	9.05258e-09	6.93526e-07
ENSG00000132424	PNISR	2291.53	-1.26745	0.199447	-6.35483	2.08657e-10	2.55074e-08
ENSG00000132549	VPS13B	491.702	-1.06322	0.248214	-4.28348	1.83994e-05	0.000418429
ENSG00000132661	NXT1	884.42	1.11118	0.233363	4.76157	1.92091e-06	6.7109e-05
ENSG00000132716	DCAF8	602.338	-1.07642	0.225031	-4.78342	1.72337e-06	6.16879e-05
ENSG00000132823	OSER1	2112.53	1.3567	0.226118	5.99997	1.97351e-09	1.81103e-07
ENSG00000132953	XPO4	1209.89	-1.0437	0.204172	-5.11189	3.1896e-07	1.50847e-05
ENSG00000133069	TMCC2	659.689	1.02022	0.200232	5.09516	3.4844e-07	1.61629e-05
ENSG00000133112	TPT1	18290.6	1.05949	0.243076	4.35869	1.30845e-05	0.00031535
ENSG00000133124	IRS4	6777.5	-1.07864	0.245382	-4.39577	1.10379e-05	0.000278851
ENSG00000133315	MACROD1	1167.96	1.02996	0.241816	4.25928	2.05083e-05	0.000458688
ENSG00000133392	MYH11	23.7173	3.18392	0.649196	4.9044	9.37134e-07	3.68135e-05
ENSG00000133657	ATP13A3	1464.85	-1.17499	0.180697	-6.50254	7.89725e-11	1.06541e-08
ENSG00000133710	SPINK5	100.291	-1.44393	0.343672	-4.20148	2.65175e-05	0.000566878
ENSG00000133739	LRRCC1	150.139	-1.06895	0.342388	-3.12203	0.00179608	0.0163296
ENSG00000133858	ZFC3H1	1431.56	-1.22824	0.219373	-5.59889	2.1573e-08	1.48614e-06
ENSG00000133863	TEX15	400.085	-2.79493	0.281846	-9.9165	3.52899e-23	3.73433e-20
ENSG00000134242	PTPN22	12.8304	-2.93515	1.04548	-2.80746	0.00499336	0.0361912
ENSG00000134285	FKBP11	191.283	-1.09519	0.293831	-3.72728	0.000193554	0.00278543
ENSG00000134294	SLC38A2	4371.54	-1.03183	0.163311	-6.31816	2.64701e-10	3.12311e-08
ENSG00000134313	KIDINS220	1490.18	-1.16261	0.193008	-6.02364	1.70538e-09	1.58647e-07
ENSG00000134317	GRHL1	226.446	-1.0682	0.266685	-4.00547	6.18936e-05	0.00112279
ENSG00000134318	ROCK2	1100.34	-1.5786	0.199433	-7.91543	2.46402e-15	8.9717e-13
ENSG00000134352	IL6ST	1095.11	-1.30733	0.192891	-6.77753	1.22248e-11	1.92538e-09
ENSG00000134419	RPS15A	4434.77	1.43866	0.232736	6.18153	6.34841e-10	6.63487e-08
ENSG00000134574	DDB2	803.987	1.45043	0.180862	8.01953	1.06152e-15	4.08468e-13
ENSG00000134852	CLOCK	566.127	-1.29031	0.237072	-5.44272	5.24743e-08	3.25437e-06
ENSG00000134900	TPP2	1085.49	-1.08467	0.192479	-5.63527	1.74787e-08	1.2513e-06
ENSG00000134940	ACRV1	36.2884	-2.1797	0.570784	-3.81879	0.000134108	0.00206323
ENSG00000134982	APC	886.041	-1.44766	0.211511	-6.84437	7.68122e-12	1.29404e-09
ENSG00000135048	CEMIP2	557.514	-1.08919	0.221292	-4.92197	8.56758e-07	3.39714e-05
ENSG00000135164	DMTF1	1270.74	-1.16535	0.205417	-5.67307	1.40259e-08	1.02829e-06
ENSG00000135205	CCDC146	56.9621	-1.24203	0.423902	-2.93001	0.00338956	0.0267796
ENSG00000135315	CEP162	232.778	-1.28084	0.266038	-4.81451	1.4756e-06	5.39014e-05
ENSG00000135333	EPHA7	787.204	-1.29899	0.198505	-6.54386	5.9949e-11	8.31596e-09
ENSG00000135355	GJA10	2.85372	5.66214	1.99839	2.83336	0.00460616	0.0339221
ENSG00000135407	AVIL	78.4301	-1.50512	0.385044	-3.90894	9.27002e-05	0.00154024
ENSG00000135436	FAM186B	28.1134	-1.82909	0.642803	-2.84549	0.00443426	0.0329712
ENSG00000135541	AHI1	399.861	-1.24198	0.23731	-5.23356	1.66279e-07	8.93735e-06
ENSG00000135617	PRADC1	619.811	1.24746	0.267247	4.66782	3.04407e-06	9.6834e-05
ENSG00000135679	MDM2	1301.67	-1.01808	0.194215	-5.24204	1.58815e-07	8.54973e-06
ENSG00000135837	CEP350	1554.32	-1.72973	0.213934	-8.08537	6.1977e-16	2.49841e-13
ENSG00000135870	RC3H1	829.851	-1.15941	0.213916	-5.41993	5.96224e-08	3.61816e-06
ENSG00000135940	COX5B	5670.47	1.10803	0.26953	4.11098	3.93981e-05	0.00078371
ENSG00000135968	GCC2	792.675	-1.43046	0.231715	-6.17336	6.68523e-10	6.92279e-08
ENSG00000135976	ANKRD36	411.643	-1.73909	0.260672	-6.67158	2.53069e-11	3.80863e-09
ENSG00000136011	STAB2	22.1981	-2.19172	0.74149	-2.95584	0.0031182	0.0251102
ENSG00000136040	PLXNC1	88.4411	-1.14778	0.369888	-3.10305	0.00191538	0.0171357
ENSG00000136051	WASHC4	914.265	-1.19567	0.193357	-6.18375	6.25971e-10	6.58272e-08
ENSG00000136100	VPS36	817.721	-1.04401	0.198399	-5.26216	1.42374e-07	7.7634e-06
ENSG00000136149	RPL13AP25	132.713	2.74312	0.364447	7.52681	5.19962e-14	1.45512e-11
ENSG00000136167	LCP1	144.801	1.17302	0.286641	4.0923	4.2712e-05	0.000838443
ENSG00000136603	SKIL	595.332	-1.42265	0.213993	-6.64815	2.96801e-11	4.40801e-09
ENSG00000136824	SMC2	1825.38	-1.17097	0.174959	-6.69285	2.18862e-11	3.33834e-09
ENSG00000136942	RPL35	55663.2	1.36719	0.26434	5.17207	2.31511e-07	1.16832e-05
ENSG00000136999	CCN3	16.9243	-2.7516	0.906014	-3.03704	0.00238914	0.0204003
ENSG00000137040	RANBP6	645.224	-1.60529	0.230334	-6.96939	3.18311e-12	5.70298e-10
ENSG00000137100	DCTN3	2773.83	1.14475	0.228868	5.00178	5.68028e-07	2.43476e-05
ENSG00000137145	DENND4C	441.936	-1.16173	0.224934	-5.16478	2.40728e-07	1.20508e-05
ENSG00000137434	C6orf52	175.187	2.47365	0.34569	7.15569	8.32519e-13	1.71415e-10
ENSG00000137496	IL18BP	101.108	-1.17099	0.397356	-2.94695	0.00320927	0.025697
ENSG00000137642	SORL1	567.793	-1.00312	0.249522	-4.02018	5.81543e-05	0.00107373
ENSG00000137812	KNL1	1033.86	-1.50507	0.210598	-7.14665	8.89223e-13	1.81391e-10
ENSG00000137818	RPLP1	64454.3	1.24839	0.219036	5.69948	1.20173e-08	9.02282e-07
ENSG00000137831	UACA	1319.55	-1.36232	0.222781	-6.11508	9.65082e-10	9.55544e-08
ENSG00000137857	DUOX1	23.7538	-2.18304	0.753112	-2.8987	0.00374716	0.0289445
ENSG00000137871	ZNF280D	204.257	-1.10742	0.278917	-3.97045	7.17384e-05	0.0012567
ENSG00000137941	TTLL7	328.857	-1.06195	0.269288	-3.94354	8.02861e-05	0.00137305
ENSG00000137962	ARHGAP29	629.427	-1.068	0.204738	-5.21644	1.82394e-07	9.62236e-06
ENSG00000137968	SLC44A5	411.413	-1.54147	0.242598	-6.35399	2.09805e-10	2.55555e-08
ENSG00000137970	RPL7P9	1337.17	2.80761	0.263565	10.6524	1.69865e-26	2.39666e-23
ENSG00000138018	SELENOI	1406.25	-1.17014	0.180741	-6.47414	9.53511e-11	1.25633e-08
ENSG00000138182	KIF20B	1028.67	-1.8865	0.225825	-8.35381	6.6094e-17	3.06585e-14
ENSG00000138246	DNAJC13	1217.19	-1.04086	0.190676	-5.45878	4.79415e-08	3.00073e-06
ENSG00000138336	TET1	844.444	-1.15025	0.277157	-4.15018	3.32207e-05	0.000683012
ENSG00000138380	CARF	99.6147	-1.29182	0.374407	-3.45031	0.00055994	0.00648673
ENSG00000138448	ITGAV	996.425	-1.36026	0.199813	-6.80765	9.92083e-12	1.62289e-09
ENSG00000138468	SENP7	388.8	-1.1549	0.245503	-4.70424	2.54813e-06	8.40562e-05
ENSG00000138658	ZGRF1	797.284	-1.60028	0.225308	-7.10263	1.22403e-12	2.34171e-10
ENSG00000138688	KIAA1109	813.779	-2.13491	0.248366	-8.59583	8.26653e-18	4.30648e-15
ENSG00000138735	PDE5A	445.66	-1.11159	0.235393	-4.72229	2.33203e-06	7.82628e-05
ENSG00000138778	CENPE	1138.95	-2.53946	0.256348	-9.90629	3.90906e-23	4.01117e-20
ENSG00000139133	ALG10	193.869	-1.44233	0.281983	-5.11496	3.13805e-07	1.49663e-05
ENSG00000139163	ETNK1	1290.03	-1.15718	0.190207	-6.08379	1.17376e-09	1.12915e-07
ENSG00000139218	SCAF11	1743.02	-1.00969	0.191931	-5.26071	1.435e-07	7.81221e-06
ENSG00000139239	RPL14P1	194.333	1.01007	0.269193	3.7522	0.00017529	0.00256733
ENSG00000139278	GLIPR1	21.8445	-3.523	0.921124	-3.82468	0.000130943	0.00202558
ENSG00000139287	TPH2	3.8979	6.11671	1.81428	3.37142	0.000747819	0.00817915
ENSG00000139324	TMTC3	1002.63	-1.5811	0.185282	-8.53349	1.41998e-17	6.9686e-15
ENSG00000139410	SDSL	364.999	1.02852	0.270302	3.80509	0.000141755	0.00215639
ENSG00000139537	CCDC65	73.1847	-1.56343	0.442648	-3.53199	0.000412451	0.00510756
ENSG00000139618	BRCA2	784.703	-2.49326	0.257628	-9.67776	3.7485e-22	3.52588e-19
ENSG00000139697	SBNO1	1516.89	-1.04504	0.193273	-5.40708	6.4061e-08	3.85856e-06
ENSG00000139908	TSSK4	57.9715	-2.82295	0.550128	-5.13145	2.8752e-07	1.3869e-05
ENSG00000139973	SYT16	107.624	-1.27349	0.365942	-3.48003	0.000501363	0.00594438
ENSG00000140264	SERF2	1503.18	1.11752	0.219702	5.08653	3.64673e-07	1.68008e-05
ENSG00000140481	CCDC33	28.9287	1.72048	0.532858	3.22879	0.00124317	0.0123197
ENSG00000140543	DET1	34.3651	-1.63539	0.590108	-2.77133	0.00558276	0.039491
ENSG00000140749	IGSF6	17.412	-3.40651	1.0526	-3.23627	0.00121102	0.0120788
ENSG00000140836	ZFHX3	516.611	-1.03103	0.295961	-3.48366	0.000494607	0.00587869
ENSG00000140987	ZSCAN32	28.6801	-2.0666	0.660186	-3.13033	0.00174611	0.0159931
ENSG00000140988	RPS2	180580	1.19313	0.236948	5.0354	4.76856e-07	2.09978e-05
ENSG00000141371	C17orf64	14.9684	3.71941	0.819562	4.53829	5.67118e-06	0.000160432
ENSG00000141552	ANAPC11	4755.59	1.29327	0.237919	5.43576	5.45619e-08	3.34558e-06
ENSG00000141977	CIB3	8.60781	2.78114	0.99098	2.80645	0.00500903	0.0362892
ENSG00000142089	IFITM3	216.331	1.00493	0.256104	3.9239	8.71265e-05	0.00146707
ENSG00000142408	CACNG8	170.524	-1.01329	0.330369	-3.06713	0.00216125	0.0188716
ENSG00000142507	PSMB6	4030.24	1.06536	0.230651	4.61892	3.85748e-06	0.000116835
ENSG00000142530	FAM71E1	698.923	1.08079	0.242354	4.45954	8.21366e-06	0.0002178
ENSG00000142534	RPS11	54719.7	1.21996	0.238907	5.10643	3.28294e-07	1.53971e-05
ENSG00000142541	RPL13A	114901	1.18106	0.23965	4.92826	8.29646e-07	3.30901e-05
ENSG00000142546	NOSIP	3381.02	1.28933	0.260794	4.94388	7.65845e-07	3.10204e-05
ENSG00000142686	C1orf216	242.904	-1.16582	0.268508	-4.34183	1.41301e-05	0.000334362
ENSG00000142937	RPS8	73193.9	1.0575	0.216204	4.89124	1.00205e-06	3.8823e-05
ENSG00000143190	POU2F1	1365.46	-1.12106	0.238808	-4.69438	2.67415e-06	8.73213e-05
ENSG00000143315	PIGM	632.348	-1.20453	0.204861	-5.87971	4.10985e-09	3.50549e-07
ENSG00000143341	HMCN1	103.097	-1.06463	0.347264	-3.06575	0.00217122	0.0189246
ENSG00000143669	LYST	638.221	-1.34046	0.221985	-6.03852	1.5553e-09	1.46701e-07
ENSG00000143774	GUK1	10742.9	1.2399	0.256583	4.83236	1.34922e-06	5.03163e-05
ENSG00000143776	CDC42BPA	1645.33	-1.04788	0.203457	-5.15039	2.59943e-07	1.27753e-05
ENSG00000143847	PPFIA4	506.466	-1.20815	0.217903	-5.54445	2.94883e-08	1.94646e-06
ENSG00000143970	ASXL2	925.029	-1.05489	0.265635	-3.97122	7.15043e-05	0.00125325
ENSG00000144026	ZNF514	425.767	-1.05998	0.2608	-4.06433	4.81702e-05	0.000923113
ENSG00000144426	NBEAL1	340.313	-1.87895	0.340398	-5.51987	3.39253e-08	2.18815e-06
ENSG00000144445	KANSL1L	306.789	-1.31679	0.255516	-5.15344	2.55756e-07	1.26245e-05
ENSG00000144674	GOLGA4	1743.91	-1.89334	0.240992	-7.85643	3.95248e-15	1.40883e-12
ENSG00000144713	RPL32	58043.8	1.26606	0.250074	5.06275	4.13242e-07	1.86328e-05
ENSG00000144802	NFKBIZ	149.963	-1.07026	0.327647	-3.26651	0.00108882	0.011062
ENSG00000144834	TAGLN3	67.0469	4.29436	0.462703	9.28103	1.6785e-20	1.2648e-17
ENSG00000144935	TRPC1	287.551	-1.34233	0.237633	-5.64874	1.61632e-08	1.16949e-06
ENSG00000145012	LPP	416.266	-1.36608	0.284757	-4.79735	1.60775e-06	5.82263e-05
ENSG00000145390	USP53	687.152	-1.3932	0.210919	-6.60536	3.9655e-11	5.76308e-09
ENSG00000145416	2021-03-01	66.0912	-2.55656	0.470041	-5.43902	5.35736e-08	3.303e-06
ENSG00000145425	RPS3A	34981.9	1.36759	0.258569	5.28905	1.22953e-07	6.84773e-06
ENSG00000145592	RPL37	33581.5	1.16678	0.242237	4.8167	1.45949e-06	5.34285e-05
ENSG00000145700	ANKRD31	34.2936	-1.59088	0.557505	-2.85358	0.004323	0.032329
ENSG00000145715	RASA1	492.555	-1.58703	0.232497	-6.82603	8.72962e-12	1.44903e-09
ENSG00000145725	PPIP5K2	520.532	-1.03803	0.207865	-4.99379	5.92066e-07	2.50947e-05
ENSG00000145734	BDP1	555.056	-2.07918	0.291934	-7.12208	1.06312e-12	2.1176e-10
ENSG00000145826	LECT2	14.0494	-6.45365	1.59555	-4.04478	5.23712e-05	0.000985219
ENSG00000146197	SCUBE3	133.526	-1.07475	0.351915	-3.05399	0.00225819	0.0195168
ENSG00000146247	PHIP	2123.89	-2.00559	0.220063	-9.11374	7.95888e-20	5.50007e-17
ENSG00000146263	MMS22L	1021.14	-1.14703	0.195898	-5.85524	4.76334e-09	4.01234e-07
ENSG00000146350	TBC1D32	545.004	-1.27569	0.20952	-6.08864	1.13876e-09	1.10806e-07
ENSG00000146373	RNF217	588.797	-1.27922	0.235051	-5.44231	5.25947e-08	3.25587e-06
ENSG00000146414	SHPRH	587.477	-1.97968	0.257617	-7.68458	1.53501e-14	4.76866e-12
ENSG00000146530	VWDE	85.6601	-1.89825	0.414938	-4.57476	4.76758e-06	0.000139292
ENSG00000146587	RBAK	563.93	-1.80521	0.251005	-7.19191	6.38905e-13	1.36067e-10
ENSG00000146670	CDCA5	4402.35	1.0564	0.170999	6.17782	6.49946e-10	6.77184e-08
ENSG00000146676	PURB	1879.99	-1.17694	0.215594	-5.45904	4.78718e-08	3.00073e-06
ENSG00000146677	AC004453.1	167.155	2.1594	0.362512	5.95678	2.57257e-09	2.29243e-07
ENSG00000146757	ZNF92	689.357	-1.00107	0.231689	-4.32073	1.55513e-05	0.000362527
ENSG00000146802	TMEM168	488.306	-1.16607	0.209324	-5.57065	2.53785e-08	1.7153e-06
ENSG00000146839	ZAN	29.7214	-1.79827	0.626839	-2.86879	0.00412044	0.0311373
ENSG00000147082	CCNB3	109.326	-1.39188	0.332045	-4.19186	2.76676e-05	0.000587019
ENSG00000147162	OGT	6531.07	-1.41929	0.200802	-7.06812	1.57045e-12	2.96867e-10
ENSG00000147180	ZNF711	1579.95	-1.54892	0.20877	-7.41924	1.17792e-13	3.0448e-11
ENSG00000147206	NXF3	11.4694	-4.7325	1.56325	-3.02736	0.00246704	0.0209056
ENSG00000147403	RPL10	50059	1.16298	0.227587	5.11005	3.22071e-07	1.51683e-05
ENSG00000147421	HMBOX1	211.885	-1.2097	0.301211	-4.01612	5.91646e-05	0.00108882
ENSG00000147459	DOCK5	443.563	-1.15372	0.253946	-4.54318	5.5413e-06	0.000157946
ENSG00000147684	NDUFB9	2470.53	1.13377	0.211477	5.3612	8.2669e-08	4.84314e-06
ENSG00000147862	NFIB	200.097	-1.43727	0.305498	-4.7047	2.54241e-06	8.39911e-05
ENSG00000148335	NTMT1	1154.14	1.0607	0.224957	4.71512	2.41569e-06	8.04329e-05
ENSG00000148483	TMEM236	22.4198	-2.03784	0.751672	-2.71108	0.00670654	0.045483
ENSG00000148677	ANKRD1	373.927	-2.64089	0.24559	-10.7533	5.71971e-27	8.80367e-24
ENSG00000148803	FUOM	506.906	1.18203	0.286909	4.11988	3.79071e-05	0.000762247
ENSG00000149212	SESN3	1396.52	-1.1846	0.203849	-5.8112	6.20266e-09	5.01275e-07
ENSG00000149231	CCDC82	519.385	-1.19518	0.210064	-5.68961	1.27329e-08	9.45531e-07
ENSG00000149273	RPS3	92783.2	1.24235	0.22486	5.52498	3.29516e-08	2.14578e-06
ENSG00000149289	ZC3H12C	252.539	-1.19014	0.252669	-4.71026	2.47403e-06	8.22137e-05
ENSG00000149308	NPAT	605.43	-1.38942	0.207206	-6.70552	2.00694e-11	3.08904e-09
ENSG00000149311	ATM	1549.41	-1.87019	0.232258	-8.05223	8.12968e-16	3.16422e-13
ENSG00000149548	CCDC15	205.847	-1.02794	0.270565	-3.79923	0.000145145	0.00220399
ENSG00000149806	FAU	9233.89	1.30485	0.250511	5.20874	1.90131e-07	9.96628e-06
ENSG00000150347	ARID5B	461.195	-1.22991	0.239923	-5.12625	2.95574e-07	1.4217e-05
ENSG00000150627	WDR17	338.44	-1.53828	0.262876	-5.85173	4.86496e-09	4.06758e-07
ENSG00000150893	FREM2	307.909	-1.51414	0.264292	-5.72904	1.00998e-08	7.68541e-07
ENSG00000151012	SLC7A11	752.699	-1.61043	0.2067	-7.79115	6.63997e-15	2.24843e-12
ENSG00000151151	IPMK	583.864	-1.02176	0.201935	-5.05984	4.19603e-07	1.88693e-05
ENSG00000151224	MAT1A	37.4867	1.50419	0.46955	3.20347	0.00135781	0.0131667
ENSG00000151422	FER	431.535	-1.49809	0.232198	-6.45177	1.10551e-10	1.42881e-08
ENSG00000151458	ANKRD50	695.955	-1.08262	0.228966	-4.72831	2.26398e-06	7.62815e-05
ENSG00000151575	TEX9	81.9735	-1.17509	0.374096	-3.14115	0.00168287	0.0155528
ENSG00000151612	ZNF827	186.085	-1.00305	0.305603	-3.28221	0.00102999	0.0106075
ENSG00000151835	SACS	1332.63	-1.51288	0.231241	-6.54243	6.05284e-11	8.33177e-09
ENSG00000151838	CCDC175	5.50447	-5.10161	1.83826	-2.77524	0.00551609	0.0391584
ENSG00000151914	DST	1770.35	-1.70571	0.238964	-7.13794	9.47417e-13	1.90961e-10
ENSG00000151929	BAG3	2840.64	1.22286	0.164044	7.45447	9.02278e-14	2.38695e-11
ENSG00000152082	MZT2B	705.699	1.26533	0.253856	4.98443	6.21444e-07	2.61083e-05
ENSG00000152217	SETBP1	112.946	-1.15326	0.371371	-3.1054	0.00190021	0.0170496
ENSG00000152270	PDE3B	257.207	-1.14415	0.26101	-4.38355	1.16761e-05	0.000289653
ENSG00000152332	UHMK1	2405.45	-1.26931	0.189009	-6.71561	1.87277e-11	2.90899e-09
ENSG00000152402	GUCY1A2	110.052	-1.2176	0.361132	-3.37161	0.000747302	0.00817614
ENSG00000152430	BOLL	6.9253	-5.4319	1.75807	-3.0897	0.00200359	0.0177466
ENSG00000152457	DCLRE1C	585.017	-1.04874	0.248536	-4.21968	2.44645e-05	0.000530902
ENSG00000152527	PLEKHH2	338.731	-1.24546	0.258519	-4.81766	1.45253e-06	5.32313e-05
ENSG00000152582	SPEF2	109.086	-1.30027	0.394296	-3.2977	0.000974795	0.0101406
ENSG00000152601	MBNL1	1029.67	-1.05327	0.190616	-5.52561	3.28337e-08	2.14223e-06
ENSG00000152818	UTRN	859.038	-1.1746	0.241806	-4.85762	1.18805e-06	4.51512e-05
ENSG00000152926	ZNF117	111.125	-2.42796	0.41644	-5.83028	5.5336e-09	4.5591e-07
ENSG00000152952	PLOD2	1926.97	-1.03542	0.173727	-5.96006	2.52152e-09	2.25883e-07
ENSG00000153157	SYCP2L	131.01	-1.18642	0.310422	-3.82194	0.000132405	0.00204296
ENSG00000153201	RANBP2	3235.05	-1.54096	0.20958	-7.35259	1.94402e-13	4.60339e-11
ENSG00000153207	AHCTF1	1605.51	-1.25162	0.19483	-6.4242	1.32564e-10	1.68124e-08
ENSG00000153291	SLC25A27	216.776	-1.15341	0.282017	-4.08987	4.31614e-05	0.000844815
ENSG00000153339	TRAPPC8	1546.04	-1.09755	0.197246	-5.56435	2.63125e-08	1.77125e-06
ENSG00000153914	SREK1	1958.08	-1.20551	0.215376	-5.59721	2.1783e-08	1.49618e-06
ENSG00000153922	CHD1	1917.1	-1.6713	0.206038	-8.11159	4.99634e-16	2.06807e-13
ENSG00000153933	DGKE	459.103	-1.11841	0.231851	-4.82381	1.40843e-06	5.18957e-05
ENSG00000153993	SEMA3D	147.998	-1.62902	0.303145	-5.37371	7.71319e-08	4.56616e-06
ENSG00000154079	SDHAF4	454.85	1.32625	0.221192	5.99592	2.02338e-09	1.85178e-07
ENSG00000154175	ABI3BP	116.066	-1.03118	0.33837	-3.0475	0.00230752	0.0198368
ENSG00000154265	ABCA5	349.123	-1.15659	0.22867	-5.05789	4.23912e-07	1.90126e-05
ENSG00000154898	CCDC144CP	20.8287	-3.32456	0.893229	-3.72196	0.000197685	0.00283069
ENSG00000155100	OTUD6B	466.875	-1.10794	0.222714	-4.97472	6.53405e-07	2.71147e-05
ENSG00000155657	TTN	335.572	-2.25846	0.284732	-7.93188	2.15848e-15	7.94462e-13
ENSG00000155744	FAM126B	426.545	-1.53487	0.273526	-5.61141	2.0069e-08	1.40119e-06
ENSG00000155850	SLC26A2	863.527	-1.55918	0.211087	-7.38642	1.50835e-13	3.81163e-11
ENSG00000155903	RASA2	376.7	-1.11308	0.233095	-4.77521	1.79515e-06	6.37854e-05
ENSG00000155970	MICU3	92.0342	-1.09591	0.337194	-3.25008	0.00115371	0.0116202
ENSG00000156011	PSD3	847.532	-1.27348	0.235532	-5.40682	6.41536e-08	3.85856e-06
ENSG00000156042	CFAP70	137.793	-1.12199	0.316486	-3.54515	0.000392395	0.00491575
ENSG00000156103	MMP16	164.844	-1.01063	0.289262	-3.49384	0.000476126	0.00570912
ENSG00000156411	ATP5MPL	4324.92	1.04756	0.263944	3.96889	7.22095e-05	0.00126234
ENSG00000156427	FGF18	77.7606	1.12466	0.373231	3.01331	0.00258418	0.0217024
ENSG00000156535	CD109	121.264	-1.33667	0.313144	-4.26856	1.96737e-05	0.000443801
ENSG00000156650	KAT6B	546.465	-1.12575	0.238424	-4.72162	2.33968e-06	7.84418e-05
ENSG00000156831	NSMCE2	689.287	1.25201	0.236831	5.28653	1.24659e-07	6.91998e-06
ENSG00000156876	SASS6	614.998	-1.17775	0.206819	-5.69459	1.23669e-08	9.24431e-07
ENSG00000156959	LHFPL4	8.83761	-5.78522	1.68944	-3.42434	0.000616305	0.00701018
ENSG00000157103	SLC6A1	156.992	-1.04286	0.286741	-3.63695	0.000275882	0.00372633
ENSG00000157106	SMG1	3643.68	-1.58086	0.266518	-5.93154	3.00099e-09	2.63263e-07
ENSG00000157107	FCHO2	418.405	-1.00414	0.229467	-4.37595	1.20906e-05	0.00029646
ENSG00000157214	STEAP2	234.261	-1.40305	0.265246	-5.28961	1.22577e-07	6.83808e-06
ENSG00000157343	ARMC12	27.5925	1.51057	0.53777	2.80895	0.00497032	0.0360551
ENSG00000157388	CACNA1D	102.339	-1.08017	0.364697	-2.96182	0.00305824	0.024745
ENSG00000157578	LCA5L	43.9723	-1.78435	0.495161	-3.60359	0.000313855	0.00410972
ENSG00000157741	UBN2	1751.02	-1.51533	0.242742	-6.24257	4.30445e-10	4.73238e-08
ENSG00000157999	ANKRD61	36.8184	-1.91923	0.582003	-3.29762	0.000975072	0.0101406
ENSG00000158164	TMSB15A	607.047	1.0089	0.251778	4.00709	6.14707e-05	0.0011167
ENSG00000158417	EIF5B	2344.5	-1.05075	0.171672	-6.12067	9.31837e-10	9.25333e-08
ENSG00000158528	PPP1R9A	176.508	-1.07059	0.298503	-3.58652	0.00033512	0.00431149
ENSG00000158578	ALAS2	15.5581	-3.05622	1.02379	-2.98519	0.00283402	0.0233664
ENSG00000158711	ELK4	1585.53	-1.73757	0.243464	-7.13684	9.55005e-13	1.91351e-10
ENSG00000159086	PAXBP1	1377.14	-1.16263	0.22793	-5.10081	3.38201e-07	1.57526e-05
ENSG00000159433	STARD9	460.886	-1.31547	0.288968	-4.5523	5.30614e-06	0.000152527
ENSG00000159720	ATP6V0D1	2232.09	1.02164	0.177274	5.7631	8.25839e-09	6.39921e-07
ENSG00000160345	C9orf116	136.46	1.22106	0.313703	3.89241	9.92515e-05	0.00161891
ENSG00000160551	TAOK1	1943.82	-1.46543	0.221294	-6.62212	3.54088e-11	5.18915e-09
ENSG00000160563	MED27	1228.15	1.18352	0.204543	5.78618	7.20039e-09	5.72346e-07
ENSG00000160570	DEDD2	1550.72	1.48359	0.213757	6.94055	3.90586e-12	6.88856e-10
ENSG00000160781	PAQR6	117.419	-1.01722	0.32285	-3.15077	0.00162842	0.0151822
ENSG00000161016	RPL8	125792	1.12344	0.228207	4.92289	8.52739e-07	3.38914e-05
ENSG00000161405	IKZF3	59.2789	-1.36484	0.430964	-3.16695	0.00154047	0.0145423
ENSG00000161912	ADCY10P1	114.699	-1.06039	0.316841	-3.34676	0.000817626	0.00879493
ENSG00000161960	EIF4A1	80.1092	-1.67328	0.415533	-4.02683	5.65334e-05	0.00104952
ENSG00000161970	RPL26	1345.87	1.11977	0.255472	4.38315	1.16976e-05	0.000289761
ENSG00000162188	GNG3	14.8164	-2.79573	0.998377	-2.80028	0.00510585	0.036786
ENSG00000162244	RPL29	65659.1	1.13617	0.247287	4.59455	4.33676e-06	0.000128593
ENSG00000162373	BEND5	94.6126	1.08669	0.354261	3.06749	0.00215866	0.0188685
ENSG00000162402	USP24	4246.58	-1.13128	0.201369	-5.61797	1.93214e-08	1.36589e-06
ENSG00000162409	PRKAA2	1621.88	-1.27399	0.21357	-5.96521	2.44318e-09	2.19735e-07
ENSG00000162482	AKR7A3	33.3913	-1.6332	0.557833	-2.92776	0.00341411	0.0269107
ENSG00000162601	MYSM1	2191.22	-1.9596	0.227059	-8.63035	6.11638e-18	3.34053e-15
ENSG00000162669	HFM1	58.4304	-1.80697	0.462051	-3.91077	9.20021e-05	0.00153316
ENSG00000162688	AGL	1362.05	-1.15096	0.184692	-6.23179	4.61143e-10	5.02097e-08
ENSG00000162695	SLC30A7	825.499	-1.44227	0.195901	-7.36226	1.80825e-13	4.31204e-11
ENSG00000162733	DDR2	137.343	-1.47489	0.36897	-3.99733	6.40615e-05	0.00115338
ENSG00000162924	REL	238.918	-1.48205	0.376796	-3.9333	8.3788e-05	0.00142003
ENSG00000162971	TYW5	348.644	-1.29055	0.239553	-5.38733	7.15118e-08	4.2483e-06
ENSG00000162994	CLHC1	112.308	-1.16736	0.338461	-3.44902	0.000562632	0.00650678
ENSG00000163017	ACTG2	13.5594	2.5567	0.792516	3.22605	0.00125509	0.0123871
ENSG00000163029	SMC6	1184.1	-1.14706	0.190229	-6.02992	1.64046e-09	1.53451e-07
ENSG00000163104	SMARCAD1	1055.19	-1.14898	0.184653	-6.22238	4.89658e-10	5.27766e-08
ENSG00000163156	SCNM1	1562.26	1.01632	0.208828	4.8668	1.13421e-06	4.34464e-05
ENSG00000163159	VPS72	3270.25	1.13522	0.219226	5.17829	2.2393e-07	1.13684e-05
ENSG00000163428	LRRC58	1423.08	-1.37892	0.198393	-6.95043	3.64172e-12	6.49031e-10
ENSG00000163463	KRTCAP2	76.434	-1.61012	0.411403	-3.91373	9.08798e-05	0.00151669
ENSG00000163472	TMEM79	218.846	1.14651	0.252036	4.54901	5.38995e-06	0.000154542
ENSG00000163479	SSR2	4317.33	1.0631	0.222305	4.78215	1.73432e-06	6.20145e-05
ENSG00000163535	SGO2	626.77	-1.19631	0.230218	-5.19641	2.03176e-07	1.05359e-05
ENSG00000163590	PPM1L	489.923	-1.0082	0.246199	-4.09507	4.22033e-05	0.000829418
ENSG00000163625	WDFY3	854.584	-1.04334	0.248276	-4.20234	2.64173e-05	0.000565573
ENSG00000163635	ATXN7	16.5618	-2.49292	0.901469	-2.76539	0.00568546	0.0400401
ENSG00000163660	CCNL1	1667.83	-1.16296	0.222748	-5.22094	1.78016e-07	9.43348e-06
ENSG00000163661	PTX3	62.6031	-1.29595	0.402858	-3.2169	0.00129586	0.0126853
ENSG00000163682	RPL9	47610.2	1.26837	0.258513	4.90639	9.27672e-07	3.65079e-05
ENSG00000163714	U2SURP	5602.93	-1.34493	0.183292	-7.33763	2.17415e-13	5.04254e-11
ENSG00000163728	TTC14	314.313	-1.5379	0.250297	-6.14428	8.03265e-10	8.11945e-08
ENSG00000163867	ZMYM6	214.643	-1.33411	0.28341	-4.70733	2.50978e-06	8.30754e-05
ENSG00000163923	RPL39L	697.837	1.12543	0.292318	3.85003	0.000118104	0.00186097
ENSG00000163946	TASOR	1910.85	-1.28871	0.192396	-6.69824	2.10946e-11	3.23215e-09
ENSG00000163959	SLC51A	21.5286	-2.65087	0.803743	-3.29815	0.000973232	0.0101308
ENSG00000164031	DNAJB14	710.233	-1.2248	0.212285	-5.76958	7.94689e-09	6.18615e-07
ENSG00000164066	INTU	457.769	-1.38266	0.251644	-5.49449	3.91838e-08	2.50347e-06
ENSG00000164114	MAP9	389.247	-1.19906	0.23674	-5.0649	4.08605e-07	1.84729e-05
ENSG00000164151	ICE1	1311.23	-1.07562	0.199079	-5.40297	6.55461e-08	3.92141e-06
ENSG00000164187	LMBRD2	314.333	-1.02143	0.245795	-4.15562	3.24403e-05	0.000669406
ENSG00000164190	NIPBL	1541.94	-1.5251	0.202702	-7.52385	5.31884e-14	1.47628e-11
ENSG00000164199	ADGRV1	319.993	-1.25973	0.254993	-4.94027	7.80141e-07	3.15617e-05
ENSG00000164327	RICTOR	802.366	-2.23933	0.231576	-9.66995	4.04575e-22	3.70263e-19
ENSG00000164398	ACSL6	77.9482	-1.30589	0.37102	-3.51972	0.00043201	0.00529068
ENSG00000164405	UQCRQ	2536.38	1.11957	0.276116	4.05472	5.01945e-05	0.000954707
ENSG00000164506	STXBP5	404.47	-1.19131	0.230003	-5.17957	2.22402e-07	1.13078e-05
ENSG00000164587	RPS14	54838.6	1.06737	0.230065	4.63944	3.49347e-06	0.000108429
ENSG00000164631	ZNF12	428.817	-1.20963	0.208683	-5.79653	6.77019e-09	5.43252e-07
ENSG00000164663	USP49	526.011	-1.0587	0.251554	-4.20864	2.56912e-05	0.000553759
ENSG00000164684	ZNF704	723.542	-1.21169	0.242414	-4.99844	5.77957e-07	2.46794e-05
ENSG00000164764	SBSPON	29.6041	-2.56326	0.666436	-3.84622	0.000119952	0.00188483
ENSG00000164919	COX6C	6280.67	1.00946	0.253538	3.9815	6.84827e-05	0.00121103
ENSG00000164930	FZD6	859.533	-1.34475	0.204513	-6.57537	4.85319e-11	6.90498e-09
ENSG00000164953	TMEM67	307.971	-1.1949	0.237436	-5.03251	4.84099e-07	2.12614e-05
ENSG00000164978	NUDT2	1006.35	1.08494	0.237054	4.57679	4.72171e-06	0.000138071
ENSG00000165029	ABCA1	137.889	-1.49376	0.338065	-4.41857	9.93562e-06	0.000255266
ENSG00000165156	ZHX1	957.53	-1.07356	0.184609	-5.8153	6.05263e-09	4.90321e-07
ENSG00000165185	KIAA1958	613.6	-1.16728	0.273896	-4.26176	2.02822e-05	0.000454736
ENSG00000165194	PCDH19	103.789	-1.10762	0.356298	-3.10868	0.00187923	0.0169061
ENSG00000165240	ATP7A	368.811	-1.16803	0.245589	-4.75605	1.97418e-06	6.85636e-05
ENSG00000165288	BRWD3	927.249	-1.25629	0.230236	-5.45654	4.85499e-08	3.0332e-06
ENSG00000165338	HECTD2	294.05	-1.08975	0.248052	-4.39324	1.11675e-05	0.000280951
ENSG00000165383	LRRC18	2.73708	5.57219	2.08159	2.67689	0.00743086	0.0494155
ENSG00000165392	WRN	509.514	-1.39906	0.215282	-6.49877	8.09809e-11	1.08816e-08
ENSG00000165521	AL121768.1	142.384	-1.57597	0.358498	-4.39602	1.10251e-05	0.000278815
ENSG00000165525	NEMF	670.267	-1.3455	0.214541	-6.27154	3.57495e-10	4.03517e-08
ENSG00000165555	NOXRED1	34.5545	-1.52569	0.538619	-2.83259	0.00461725	0.0339638
ENSG00000165810	BTNL9	328.671	-1.06367	0.266004	-3.99869	6.36953e-05	0.0011491
ENSG00000165813	CCDC186	474.963	-1.25595	0.226731	-5.53939	3.03528e-08	1.99574e-06
ENSG00000165886	UBTD1	801.295	1.11873	0.235074	4.75907	1.94485e-06	6.76838e-05
ENSG00000165895	ARHGAP42	188.987	-1.23168	0.281216	-4.37982	1.18779e-05	0.000293243
ENSG00000165948	IFI27L1	233.442	1.14609	0.289851	3.95406	7.68361e-05	0.00132746
ENSG00000165995	CACNB2	120.656	-1.33738	0.336584	-3.9734	7.08535e-05	0.00124442
ENSG00000165997	ARL5B	1751.23	-1.32214	0.176949	-7.47186	7.90688e-14	2.10833e-11
ENSG00000166004	CEP295	576.87	-1.52937	0.244186	-6.26311	3.77364e-10	4.20338e-08
ENSG00000166263	STXBP4	461.358	-1.05352	0.223542	-4.71286	2.44264e-06	8.12502e-05
ENSG00000166343	MSS51	57.2926	-1.62403	0.452627	-3.58801	0.000333214	0.00429512
ENSG00000166432	ZMAT1	45.175	-2.39818	0.545936	-4.39278	1.11911e-05	0.000281332
ENSG00000166436	TRIM66	350.754	-1.08426	0.308672	-3.51265	0.000443654	0.00540785
ENSG00000166441	RPL27A	48266.3	1.14265	0.22068	5.17784	2.24468e-07	1.13787e-05
ENSG00000166450	PRTG	324.333	-1.24024	0.282875	-4.38441	1.16303e-05	0.000288728
ENSG00000166479	TMX3	618.427	-1.08115	0.211924	-5.10161	3.36775e-07	1.57078e-05
ENSG00000166569	CPLX4	17.7111	3.01493	0.747495	4.03338	5.49806e-05	0.00102632
ENSG00000166595	CIAO2B	2693.62	1.1052	0.216103	5.11421	3.15065e-07	1.50052e-05
ENSG00000166670	MMP10	17.4826	-2.23921	0.809733	-2.76537	0.00568583	0.0400401
ENSG00000166762	CATSPER2	77.8384	-2.62942	0.515363	-5.10208	3.35948e-07	1.56908e-05
ENSG00000166823	MESP1	391.617	1.03206	0.284547	3.62703	0.000286698	0.00384178
ENSG00000166825	ANPEP	54.5871	1.27198	0.414522	3.06855	0.00215098	0.0188208
ENSG00000166845	C18orf54	320.134	-1.11681	0.248886	-4.48725	7.21471e-06	0.000195131
ENSG00000167085	PHB	5354.62	1.00833	0.236516	4.26328	2.01445e-05	0.000452343
ENSG00000167363	FN3K	32.9248	-1.62863	0.588907	-2.76552	0.0056832	0.0400401
ENSG00000167468	GPX4	16544.1	1.10891	0.232438	4.77076	1.83534e-06	6.48052e-05
ENSG00000167524	RSKR	63.1061	-2.11314	0.513736	-4.11328	3.9008e-05	0.000777451
ENSG00000167526	RPL13	105306	1.0131	0.232066	4.36559	1.26782e-05	0.000307749
ENSG00000167617	CDC42EP5	97.5865	1.10011	0.370589	2.96855	0.0029921	0.024332
ENSG00000167637	ZNF283	181.767	-1.26196	0.289519	-4.35882	1.30768e-05	0.00031535
ENSG00000167642	SPINT2	171.844	1.1451	0.284456	4.02558	5.68347e-05	0.00105339
ENSG00000167645	YIF1B	3876.16	1.00412	0.242439	4.14173	3.4469e-05	0.000703551
ENSG00000167676	PLIN4	103.933	-1.17758	0.383065	-3.07409	0.00211143	0.0185322
ENSG00000167705	RILP	285.186	1.03245	0.294739	3.50293	0.000460174	0.00556118
ENSG00000167749	KLK4	116.837	1.00734	0.325574	3.09404	0.0019745	0.0175672
ENSG00000167766	ZNF83	101.657	-1.09821	0.34761	-3.15931	0.00158146	0.0148506
ENSG00000167779	IGFBP6	63.546	1.77421	0.493711	3.59363	0.000326105	0.00422309
ENSG00000168000	BSCL2	34.4066	-1.91285	0.593034	-3.22553	0.00125741	0.0124063
ENSG00000168028	RPSA	99752.6	1.26956	0.245625	5.16869	2.35743e-07	1.18437e-05
ENSG00000168129	DHFRP3	3.50244	5.92595	1.94889	3.04068	0.00236042	0.0202197
ENSG00000168172	HOOK3	1160.94	-1.29116	0.229076	-5.63637	1.73673e-08	1.24596e-06
ENSG00000168263	KCNV2	5.99102	-5.22306	1.78586	-2.92467	0.00344821	0.0271229
ENSG00000168300	PCMTD1	438.839	-1.21664	0.217739	-5.5876	2.30235e-08	1.56237e-06
ENSG00000168386	FILIP1L	100.791	-1.72386	0.41845	-4.11964	3.79473e-05	0.000762594
ENSG00000168653	NDUFS5	6909.93	1.09015	0.252989	4.30909	1.6393e-05	0.000379426
ENSG00000168769	TET2	427.01	-1.28487	0.249887	-5.1418	2.72114e-07	1.3239e-05
ENSG00000168772	CXXC4	64.9816	-2.20238	0.440607	-4.99851	5.77757e-07	2.46794e-05
ENSG00000168807	SNTB2	930.972	-1.01579	0.21936	-4.63072	3.64403e-06	0.000112278
ENSG00000168813	ZNF507	1257.15	-1.05792	0.21649	-4.88667	1.02555e-06	3.95525e-05
ENSG00000168894	RNF181	1665.48	1.04459	0.267482	3.90526	9.41224e-05	0.00155776
ENSG00000168906	MAT2A	3561.15	-1.31119	0.16408	-7.99121	1.33625e-15	5.02756e-13
ENSG00000168916	ZNF608	562.795	-1.17563	0.233232	-5.04061	4.64056e-07	2.05231e-05
ENSG00000168970	JMJD7-PLA2G4B	18.3708	-2.03029	0.75508	-2.68884	0.00717013	0.0480022
ENSG00000169020	ATP5ME	95.5462	1.37255	0.334808	4.0995	4.14047e-05	0.000816943
ENSG00000169203	NPIPB12	38.0108	-1.51588	0.521279	-2.90799	0.00363757	0.0282837
ENSG00000169253	AL669983.1	4.92422	5.41986	1.69701	3.19377	0.00140427	0.0135282
ENSG00000169330	MINAR1	116.423	-1.01289	0.347028	-2.91876	0.00351429	0.0275083
ENSG00000169359	SLC33A1	356.376	-1.09659	0.220743	-4.96771	6.77489e-07	2.80111e-05
ENSG00000169403	PTAFR	175.446	1.83751	0.262668	6.99554	2.64246e-12	4.8107e-10
ENSG00000169429	CXCL8	113.342	-1.97125	0.379376	-5.19603	2.03595e-07	1.05415e-05
ENSG00000169432	SCN9A	66.5128	-1.52463	0.407719	-3.73942	0.000184446	0.00267827
ENSG00000169567	HINT1	7559.59	1.16726	0.235557	4.95533	7.22081e-07	2.94512e-05
ENSG00000169629	RGPD8	104.243	-1.10578	0.364452	-3.03408	0.00241272	0.020543
ENSG00000169760	NLGN1	117.97	-1.19434	0.317456	-3.7622	0.000168422	0.00249262
ENSG00000169851	PCDH7	1625.86	-1.85358	0.195243	-9.49371	2.22956e-21	1.79756e-18
ENSG00000169860	P2RY1	622.789	-1.44492	0.223612	-6.46174	1.03503e-10	1.34284e-08
ENSG00000169877	AHSP	10.9907	5.09956	1.18995	4.28552	1.8231e-05	0.000415716
ENSG00000169914	OTUD3	1421.16	-1.19789	0.202806	-5.9066	3.49246e-09	3.01688e-07
ENSG00000169967	MAP3K2	1194.29	-1.31408	0.214968	-6.11292	9.78272e-10	9.6578e-08
ENSG00000170160	CCDC144A	5.30196	-5.04887	1.87704	-2.6898	0.00714949	0.0479161
ENSG00000170291	ELP5	1945.84	1.00864	0.217874	4.62945	3.66629e-06	0.000112657
ENSG00000170315	UBB	8340.21	1.04038	0.239206	4.34931	1.36566e-05	0.000325583
ENSG00000170571	EMB	538.451	-1.00765	0.200727	-5.02003	5.16627e-07	2.23995e-05
ENSG00000170631	ZNF16	343.195	1.03427	0.237436	4.356	1.3246e-05	0.000318563
ENSG00000170759	KIF5B	2958.89	-1.00873	0.186951	-5.3957	6.82572e-08	4.07641e-06
ENSG00000170802	FOXN2	563.127	-1.20352	0.214475	-5.61145	2.00642e-08	1.40119e-06
ENSG00000170889	RPS9	49306.9	1.31857	0.251531	5.24217	1.58699e-07	8.54973e-06
ENSG00000171016	PYGO1	201.27	-1.34345	0.275032	-4.88468	1.03595e-06	3.99082e-05
ENSG00000171121	KCNMB3	11.2541	-6.13428	1.63341	-3.7555	0.000172994	0.00254028
ENSG00000171124	FUT3	74.5088	1.13878	0.353958	3.21728	0.00129412	0.0126762
ENSG00000171159	C9orf16	812.047	1.04627	0.224675	4.65681	3.21142e-06	0.00010097
ENSG00000171316	CHD7	2213.17	-1.0348	0.247168	-4.1866	2.83163e-05	0.000598109
ENSG00000171365	CLCN5	608.064	-1.05822	0.254077	-4.16497	3.11398e-05	0.000648098
ENSG00000171448	ZBTB26	377.03	-1.37015	0.262662	-5.2164	1.82433e-07	9.62236e-06
ENSG00000171488	LRRC8C	529.298	-1.02194	0.205581	-4.971	6.66101e-07	2.7574e-05
ENSG00000171540	OTP	16.2194	2.76656	0.768031	3.60214	0.00031561	0.00412603
ENSG00000171634	BPTF	1554.7	-1.12706	0.251777	-4.47642	7.59043e-06	0.000203344
ENSG00000171714	ANO5	418.036	-1.34059	0.222048	-6.03738	1.5664e-09	1.47337e-07
ENSG00000171790	SLFNL1	36.492	-2.89515	0.672748	-4.30347	1.68146e-05	0.000386805
ENSG00000171858	RPS21	20089.5	1.22901	0.251027	4.89593	9.78442e-07	3.80192e-05
ENSG00000171863	RPS7	52178.7	1.17317	0.252407	4.64794	3.35262e-06	0.000104923
ENSG00000171988	JMJD1C	660.928	-1.74246	0.230387	-7.56319	3.93299e-14	1.13828e-11
ENSG00000172139	SLC9C1	16.1877	-3.61579	1.10085	-3.28453	0.00102152	0.0105331
ENSG00000172428	COPS9	1795.03	1.17833	0.26141	4.50761	6.55622e-06	0.000181157
ENSG00000172466	ZNF24	3265.11	-1.03562	0.164302	-6.30319	2.91587e-10	3.37062e-08
ENSG00000172469	MANEA	472.784	-1.48054	0.217935	-6.79349	1.09451e-11	1.7565e-09
ENSG00000172640	OR10AD1	8.06113	-5.65281	1.71736	-3.29157	0.000996313	0.0103014
ENSG00000172650	AGAP5	5.52041	-5.10532	1.81651	-2.81051	0.00494636	0.0359275
ENSG00000172766	NAA16	630.599	-1.16282	0.240676	-4.8315	1.35511e-06	5.0425e-05
ENSG00000172809	RPL38	21880.4	1.08623	0.226483	4.79605	1.61823e-06	5.85431e-05
ENSG00000172869	DMXL1	729.219	-1.15261	0.212705	-5.41882	5.99946e-08	3.63423e-06
ENSG00000172888	ZNF621	1252.31	-1.28674	0.23295	-5.52369	3.31957e-08	2.1534e-06
ENSG00000172974	AC007318.1	58.7002	2.30526	0.42411	5.43552	5.46367e-08	3.34558e-06
ENSG00000173041	ZNF680	232.894	-1.10833	0.252705	-4.38586	1.1553e-05	0.000287472
ENSG00000173110	HSPA6	4587.39	5.98857	0.194782	30.745	1.42773e-207	4.83457e-203
ENSG00000173157	ADAMTS20	65.1954	-1.73405	0.432417	-4.01014	6.06835e-05	0.00110715
ENSG00000173207	CKS1B	6648.07	1.01936	0.239735	4.25202	2.11848e-05	0.000471017
ENSG00000173209	AHSA2P	296.549	-1.20437	0.275547	-4.37085	1.23766e-05	0.000301524
ENSG00000173230	GOLGB1	1428.92	-1.83505	0.225111	-8.15178	3.58613e-16	1.53713e-13
ENSG00000173267	SNCG	226.46	1.08076	0.302613	3.57142	0.000355049	0.00453173
ENSG00000173272	MZT2A	4222.34	1.13851	0.247493	4.60019	4.22116e-06	0.000125936
ENSG00000173295	FAM86B3P	72.1969	-1.1902	0.399388	-2.98006	0.00288189	0.0236282
ENSG00000173401	GLIPR1L1	10.5037	-3.53513	1.27233	-2.77847	0.00546161	0.0388954
ENSG00000173480	ZNF417	167.978	-1.55289	0.309118	-5.02363	5.07051e-07	2.20691e-05
ENSG00000173517	PEAK1	1126.66	-1.04096	0.240391	-4.33028	1.48919e-05	0.000348976
ENSG00000173542	MOB1B	683.021	-1.238	0.219724	-5.63436	1.75715e-08	1.25528e-06
ENSG00000173559	NABP1	359.647	-1.44889	0.244908	-5.91606	3.29749e-09	2.85574e-07
ENSG00000173889	PHC3	866.061	-1.37155	0.249468	-5.4979	3.84345e-08	2.4649e-06
ENSG00000173915	ATP5MD	2896	1.09256	0.274381	3.9819	6.83665e-05	0.00121015
ENSG00000173930	SLCO4C1	50.5829	-1.24556	0.439248	-2.83566	0.00457308	0.0337519
ENSG00000173933	RBM4	243.356	-1.35629	0.25406	-5.33846	9.37375e-08	5.40739e-06
ENSG00000173991	TCAP	112.863	1.34427	0.295755	4.54522	5.48791e-06	0.00015682
ENSG00000174010	KLHL15	2664.27	-1.14308	0.181957	-6.28213	3.33966e-10	3.7822e-08
ENSG00000174109	C16orf91	720.21	1.19114	0.219527	5.42595	5.76484e-08	3.51096e-06
ENSG00000174197	MGA	1566.85	-1.31792	0.228636	-5.76427	8.2013e-09	6.36955e-07
ENSG00000174226	SNX31	6.12316	-5.25509	1.77512	-2.96042	0.00307217	0.0248044
ENSG00000174307	PHLDA3	574.464	1.16504	0.225959	5.156	2.52284e-07	1.24713e-05
ENSG00000174373	RALGAPA1	648.813	-1.00339	0.216283	-4.63923	3.49705e-06	0.000108441
ENSG00000174405	LIG4	197.027	-1.50873	0.287239	-5.25254	1.50015e-07	8.1538e-06
ENSG00000174485	DENND4A	723.974	-1.04921	0.207018	-5.06819	4.01614e-07	1.82298e-05
ENSG00000174500	GCSAM	49.7969	-1.44443	0.492233	-2.93444	0.00334146	0.0265233
ENSG00000174501	ANKRD36C	269.764	-1.5757	0.304176	-5.18023	2.21608e-07	1.12844e-05
ENSG00000174564	IL20RB	31.7898	1.38021	0.500399	2.75822	0.00581166	0.0407442
ENSG00000174718	RESF1	343.573	-1.4012	0.249639	-5.61293	1.98932e-08	1.39756e-06
ENSG00000174744	BRMS1	1554.94	1.05897	0.238701	4.43638	9.14863e-06	0.000237388
ENSG00000174748	RPL15	72748.4	1.08657	0.233239	4.65864	3.18312e-06	0.00010036
ENSG00000174799	CEP135	635.811	-1.67349	0.243343	-6.87707	6.10946e-12	1.05015e-09
ENSG00000174804	FZD4	482.92	-1.0807	0.227674	-4.74671	2.06749e-06	7.08598e-05
ENSG00000174943	KCTD13	998.492	1.04044	0.176683	5.8887	3.8924e-09	3.34529e-07
ENSG00000175054	ATR	891.796	-1.03045	0.203177	-5.07169	3.94298e-07	1.79942e-05
ENSG00000175061	SNHG29	7778.5	1.01282	0.230645	4.39124	1.12705e-05	0.000282488
ENSG00000175066	GK5	565.704	-1.14533	0.242637	-4.72035	2.35436e-06	7.87781e-05
ENSG00000175084	DES	146.519	1.11804	0.295362	3.78533	0.000153505	0.00230919
ENSG00000175105	ZNF654	472.929	-1.08036	0.242653	-4.4523	8.49544e-06	0.000223522
ENSG00000175213	ZNF408	598.959	1.23591	0.199345	6.19986	5.65144e-10	6.01789e-08
ENSG00000175265	GOLGA8A	935.927	-1.83866	0.249377	-7.37301	1.66823e-13	4.064e-11
ENSG00000175305	CCNE2	151.319	-1.0109	0.301962	-3.34776	0.000814675	0.00876896
ENSG00000175395	ZNF25	54.8332	-1.48294	0.47048	-3.15197	0.00162175	0.0151367
ENSG00000175455	CCDC14	1393.58	-1.64668	0.22123	-7.44328	9.82171e-14	2.55833e-11
ENSG00000175548	ALG10B	616.907	-1.57355	0.217616	-7.23084	4.79999e-13	1.03527e-10
ENSG00000175550	DRAP1	3103.83	1.0151	0.243871	4.16243	3.14884e-05	0.000654147
ENSG00000175564	UCP3	54.3308	-1.33348	0.47636	-2.79931	0.00512122	0.0368811
ENSG00000175573	C11orf68	506.691	1.29124	0.23747	5.4375	5.40327e-08	3.32061e-06
ENSG00000175701	MTLN	564.76	1.2743	0.277283	4.59565	4.31404e-06	0.000128255
ENSG00000175868	CALCB	427.468	1.17405	0.265134	4.42815	9.50427e-06	0.000245487
ENSG00000175886	RPL7AP66	14.3607	2.27682	0.765562	2.97405	0.00293899	0.0239981
ENSG00000175893	ZDHHC21	201.209	-2.49462	0.30155	-8.27267	1.30991e-16	5.99408e-14
ENSG00000176046	NUPR1	961.746	1.14953	0.240875	4.7723	1.8213e-06	6.45113e-05
ENSG00000176101	SSNA1	2099.4	1.03988	0.233837	4.44701	8.70745e-06	0.000228744
ENSG00000176124	DLEU1	86.6888	-1.50262	0.380315	-3.951	7.78265e-05	0.00133911
ENSG00000176208	ATAD5	734.136	-2.03825	0.237305	-8.58916	8.76065e-18	4.45807e-15
ENSG00000176340	COX8A	1285.81	1.04807	0.235311	4.45398	8.42926e-06	0.000222819
ENSG00000176381	PRR18	32.3075	1.93757	0.515268	3.76031	0.000169702	0.00250712
ENSG00000176542	USF3	499.267	-1.63216	0.268493	-6.07898	1.20946e-09	1.16019e-07
ENSG00000176641	RNF152	169.166	-1.00331	0.32001	-3.13525	0.0017171	0.0157915
ENSG00000176700	SCAND2P	46.6412	-1.60771	0.512263	-3.13844	0.00169851	0.0156546
ENSG00000176907	TCIM	36.9425	-2.1217	0.555168	-3.82173	0.000132519	0.00204296
ENSG00000176971	FIBIN	76.9689	-1.32057	0.398685	-3.31231	0.000925292	0.00970716
ENSG00000177034	MTX3	1167.73	-1.17916	0.193987	-6.07853	1.21289e-09	1.16019e-07
ENSG00000177189	RPS6KA3	1582.11	-1.07728	0.181177	-5.94602	2.74734e-09	2.42899e-07
ENSG00000177200	CHD9	1019.01	-1.74056	0.229174	-7.59491	3.08014e-14	9.06955e-12
ENSG00000177301	KCNA2	166.199	-1.25201	0.324936	-3.85309	0.000116635	0.00184067
ENSG00000177311	ZBTB38	363.649	-1.123	0.236814	-4.7421	2.11511e-06	7.20543e-05
ENSG00000177459	ERICH5	107.913	1.02693	0.322666	3.18265	0.00145936	0.0139164
ENSG00000177463	NR2C2	1601.13	-1.35615	0.228824	-5.9266	3.09267e-09	2.69907e-07
ENSG00000177485	ZBTB33	1783.9	-1.13389	0.185984	-6.0967	1.08284e-09	1.05669e-07
ENSG00000177565	TBL1XR1	1299.81	-1.225	0.186051	-6.58422	4.57294e-11	6.53371e-09
ENSG00000177570	SAMD12	96.6507	-1.02508	0.35304	-2.90356	0.0036894	0.0285882
ENSG00000177576	C18orf32	49.1517	-1.39894	0.497731	-2.81063	0.00494453	0.0359218
ENSG00000177600	RPLP2	27005.1	1.03876	0.204109	5.08928	3.59433e-07	1.66045e-05
ENSG00000177853	ZNF518A	872.542	-1.99536	0.234193	-8.52016	1.59334e-17	7.70769e-15
ENSG00000177855	CACYBPP2	60.2787	1.58797	0.422167	3.76147	0.000168918	0.00249887
ENSG00000177888	ZBTB41	678.448	-1.38974	0.219285	-6.3376	2.3337e-10	2.78253e-08
ENSG00000177954	RPS27	34452.6	1.27617	0.255357	4.99757	5.80565e-07	2.47284e-05
ENSG00000178075	GRAMD1C	303.36	-1.04128	0.226343	-4.60047	4.21538e-06	0.000125874
ENSG00000178163	ZNF518B	706.25	-1.02815	0.212126	-4.8469	1.25406e-06	4.73413e-05
ENSG00000178295	GEN1	760.692	-1.84777	0.243088	-7.60126	2.93266e-14	8.71102e-12
ENSG00000178307	TMEM11	1689.32	1.25493	0.233804	5.36743	7.98658e-08	4.69517e-06
ENSG00000178381	ZFAND2A	648.29	1.75452	0.237888	7.3754	1.63848e-13	4.02045e-11
ENSG00000178429	RPS3AP5	19.0149	2.21293	0.674181	3.28239	0.00102931	0.0106037
ENSG00000178440	LINC00843	36.8778	-2.35821	0.637966	-3.69646	0.00021863	0.00308083
ENSG00000178449	COX14	412.199	1.11822	0.279088	4.00669	6.15747e-05	0.00111799
ENSG00000178464	RPL10P16	122.804	1.9838	0.329067	6.02857	1.65416e-09	1.54306e-07
ENSG00000178662	CSRNP3	249.36	-1.41938	0.284231	-4.99377	5.92128e-07	2.50947e-05
ENSG00000178904	DPY19L3	452.08	-1.43607	0.232737	-6.17035	6.81404e-10	7.03466e-08
ENSG00000178980	SELENOW	2882.15	1.15751	0.217987	5.31	1.09623e-07	6.20743e-06
ENSG00000179085	DPM3	530.988	1.24555	0.286206	4.35192	1.34949e-05	0.000322549
ENSG00000179271	GADD45GIP1	4204.1	1.03064	0.257906	3.99618	6.43717e-05	0.00115698
ENSG00000179387	ELMOD2	912.351	-1.0589	0.193307	-5.47783	4.30583e-08	2.74068e-06
ENSG00000179406	LINC00174	192.741	-1.18684	0.293315	-4.04631	5.20324e-05	0.000981388
ENSG00000179454	KLHL28	339.225	-1.22983	0.238472	-5.15714	2.50744e-07	1.24587e-05
ENSG00000179532	DNHD1	366.683	-1.26706	0.29712	-4.26447	2.00379e-05	0.000450247
ENSG00000179632	MAF1	2424.94	1.00292	0.232804	4.30801	1.64727e-05	0.00038075
ENSG00000179841	AKAP5	202.715	-1.02708	0.263216	-3.90205	9.53796e-05	0.00157012
ENSG00000179967	PPP1R14BP3	64.2234	1.17025	0.368936	3.17197	0.00151407	0.0143612
ENSG00000180008	SOCS4	1449.18	-1.90779	0.234343	-8.14103	3.9193e-16	1.65894e-13
ENSG00000180113	TDRD6	45.0469	-2.41961	0.556214	-4.35014	1.3605e-05	0.000324661
ENSG00000180245	RRH	28.4367	-2.4594	0.692698	-3.55046	0.000384552	0.00483718
ENSG00000180263	FGD6	344.144	-1.19329	0.259719	-4.59455	4.3368e-06	0.000128593
ENSG00000180336	MEIOC	50.9602	-1.44058	0.518024	-2.78091	0.00542072	0.0386435
ENSG00000180525	PRR26	17.2729	-2.64306	0.866941	-3.04871	0.00229824	0.0197772
ENSG00000180530	NRIP1	410.534	-1.53481	0.245653	-6.24787	4.16076e-10	4.61939e-08
ENSG00000180574	EIF2S3B	39.7174	1.45516	0.48527	2.99865	0.00271177	0.0225616
ENSG00000180596	HIST1H2BC	23.7455	-1.87093	0.663381	-2.82029	0.00479801	0.0350529
ENSG00000180626	ZNF594	197.217	-1.74237	0.298303	-5.84093	5.19109e-09	4.30835e-07
ENSG00000180667	YOD1	1692.95	-1.44092	0.228551	-6.30459	2.88959e-10	3.36245e-08
ENSG00000181016	LSMEM1	178.222	-1.16257	0.329533	-3.52794	0.000418802	0.0051569
ENSG00000181031	RPH3AL	78.9807	1.00705	0.338217	2.97753	0.00290582	0.0237784
ENSG00000181450	ZNF678	1119.42	-1.30861	0.205138	-6.37918	1.78036e-10	2.23283e-08
ENSG00000181524	RPL24P4	119.017	1.28362	0.38386	3.34397	0.000825873	0.00886956
ENSG00000181690	PLAG1	687.026	-1.41758	0.237322	-5.97324	2.32587e-09	2.11149e-07
ENSG00000181744	DIPK2A	612.819	-1.10203	0.205524	-5.36203	8.22931e-08	4.82948e-06
ENSG00000181817	LSM10	1027.51	1.08224	0.235732	4.59098	4.4118e-06	0.000130315
ENSG00000182141	ZNF708	178.142	-1.2495	0.305639	-4.08814	4.3484e-05	0.000850147
ENSG00000182150	ERCC6L2	417.252	-1.21375	0.231264	-5.24832	1.5349e-07	8.30269e-06
ENSG00000182165	TP53TG1	41.3693	1.28043	0.477477	2.68165	0.00732601	0.0488505
ENSG00000182253	SYNM	142.905	-1.32449	0.306621	-4.31962	1.56295e-05	0.000363994
ENSG00000182263	FIGN	460.206	-1.51234	0.266759	-5.66933	1.43355e-08	1.04844e-06
ENSG00000182308	DCAF4L1	146.082	-1.6905	0.36186	-4.67168	2.9874e-06	9.55666e-05
ENSG00000182389	CACNB4	253.934	-1.59163	0.278461	-5.71579	1.09196e-08	8.29056e-07
ENSG00000182405	PGBD4	85.8631	-1.14647	0.367075	-3.12327	0.00178855	0.016285
ENSG00000182459	TEX19	210.724	1.03315	0.25936	3.98348	6.79137e-05	0.00120382
ENSG00000182463	TSHZ2	98.3358	-1.12416	0.35482	-3.16827	0.0015335	0.0144927
ENSG00000182670	TTC3	3245.64	-1.00481	0.189905	-5.29112	1.21573e-07	6.79323e-06
ENSG00000182700	IGIP	129.38	-1.79684	0.375829	-4.78101	1.74415e-06	6.23e-05
ENSG00000182795	C1orf116	101.039	2.20827	0.313175	7.05123	1.7734e-12	3.29949e-10
ENSG00000182853	VMO1	27.8881	1.99301	0.563874	3.53451	0.000408539	0.00506924
ENSG00000182899	RPL35A	24647.8	1.12448	0.242467	4.63767	3.5236e-06	0.000109064
ENSG00000182903	ZNF721	776.046	-1.8133	0.266716	-6.79862	1.05626e-11	1.71134e-09
ENSG00000183011	NAA38	2753.19	1.02585	0.26152	3.92265	8.75799e-05	0.00147178
ENSG00000183023	SLC8A1	185.394	-1.02702	0.271955	-3.77644	0.000159083	0.00237937
ENSG00000183091	NEB	192.12	-1.78949	0.342191	-5.22952	1.69952e-07	9.06287e-06
ENSG00000183199	HSP90AB3P	55.5311	2.05723	0.426216	4.82674	1.38788e-06	5.12501e-05
ENSG00000183298	RPSAP19	33.3192	3.58552	0.575868	6.22629	4.77612e-10	5.18362e-08
ENSG00000183354	KIAA2026	216.716	-1.66299	0.288148	-5.77128	7.86712e-09	6.18089e-07
ENSG00000183530	PRR14L	2038.32	-1.06605	0.222787	-4.78508	1.70921e-06	6.13756e-05
ENSG00000183647	ZNF530	402.839	1.27272	0.2288	5.56259	2.65803e-08	1.77878e-06
ENSG00000183718	TRIM52	450.579	-1.40006	0.238854	-5.8616	4.58439e-09	3.89064e-07
ENSG00000183808	RBM12B	1213.83	-1.15977	0.195595	-5.92946	3.03935e-09	2.65939e-07
ENSG00000184113	CLDN5	17.8546	-2.76271	0.877068	-3.14994	0.00163306	0.0152087
ENSG00000184226	PCDH9	1731.52	-2.06304	0.21428	-9.62778	6.10353e-22	5.16694e-19
ENSG00000184351	KRTAP19-1	537.349	-1.46199	0.228064	-6.41041	1.45127e-10	1.83369e-08
ENSG00000184414	IRS3P	57.7676	1.29447	0.403307	3.20965	0.00132895	0.0129351
ENSG00000184445	KNTC1	1681.65	-1.29916	0.211152	-6.15275	7.61526e-10	7.79057e-08
ENSG00000184465	WDR27	422.641	-1.36122	0.286506	-4.75108	2.02328e-06	6.97682e-05
ENSG00000184486	POU3F2	420.224	-1.00538	0.230547	-4.36084	1.29561e-05	0.000313372
ENSG00000184949	FAM227A	206.632	-1.75481	0.341577	-5.13738	2.78589e-07	1.35152e-05
ENSG00000184983	NDUFA6	2512.3	1.17665	0.24258	4.85056	1.23113e-06	4.65795e-05
ENSG00000184990	SIVA1	3631.17	1.06326	0.241888	4.39567	1.1043e-05	0.000278851
ENSG00000185043	CIB1	1099.46	1.22015	0.235191	5.18792	2.12656e-07	1.09271e-05
ENSG00000185070	FLRT2	269.263	-1.42464	0.257952	-5.52287	3.33504e-08	2.1583e-06
ENSG00000185219	ZNF445	1194.83	-1.14879	0.223391	-5.1425	2.71106e-07	1.32089e-05
ENSG00000185245	GP1BA	71.0237	-2.35128	0.480057	-4.89791	9.68597e-07	3.77266e-05
ENSG00000185246	PRPF39	1353.75	-1.23599	0.207061	-5.96919	2.38441e-09	2.15309e-07
ENSG00000185271	KLHL33	10.9115	-3.01003	1.12536	-2.67471	0.00747933	0.049689
ENSG00000185278	ZBTB37	648.109	-2.05475	0.299391	-6.86309	6.7389e-12	1.1467e-09
ENSG00000185477	GPRIN3	487.522	-1.47675	0.28535	-5.17524	2.27616e-07	1.15038e-05
ENSG00000185495	AC138393.1	269.546	-1.15393	0.261081	-4.41981	9.87891e-06	0.000254194
ENSG00000185513	L3MBTL1	213.071	-1.85924	0.34718	-5.35526	8.54355e-08	4.97937e-06
ENSG00000185567	AHNAK2	637.46	-1.07181	0.274237	-3.90832	9.29411e-05	0.00154273
ENSG00000185658	BRWD1	1517.47	-1.0443	0.199819	-5.22624	1.7299e-07	9.21034e-06
ENSG00000185710	SMG1P4	37.751	-1.6174	0.552152	-2.92926	0.0033977	0.0268189
ENSG00000185834	RPL12P4	217.445	1.81406	0.256707	7.06668	1.58682e-12	2.96867e-10
ENSG00000185864	NPIPB4	277.054	-1.06364	0.321372	-3.3097	0.000933969	0.00977923
ENSG00000185986	SDHAP3	295.003	-1.09093	0.253935	-4.29608	1.73848e-05	0.000399108
ENSG00000186076	AC012085.1	134.842	3.54662	0.315127	11.2546	2.19895e-29	4.38005e-26
ENSG00000186130	ZBTB6	707.723	-1.01943	0.213779	-4.76863	1.85487e-06	6.52906e-05
ENSG00000186395	KRT10	1150.46	1.23884	0.22964	5.3947	6.86391e-08	4.092e-06
ENSG00000186472	PCLO	295.326	-1.61679	0.316082	-5.11509	3.13584e-07	1.49663e-05
ENSG00000186567	CEACAM19	102.828	-1.80799	0.378892	-4.77179	1.826e-06	6.46104e-05
ENSG00000186684	CYP27C1	94.0231	-1.26119	0.365386	-3.45167	0.000557139	0.00645957
ENSG00000186687	LYRM7	715.894	-1.16192	0.199457	-5.82544	5.69615e-09	4.67029e-07
ENSG00000186790	FOXE3	28.7402	2.89404	0.600456	4.81974	1.43745e-06	5.27926e-05
ENSG00000186814	ZSCAN30	665.187	-1.06566	0.238982	-4.45914	8.22876e-06	0.00021803
ENSG00000186908	ZDHHC17	728.298	-1.43183	0.200109	-7.15524	8.35256e-13	1.71415e-10
ENSG00000186977	KRTAP19-5	14.0474	-2.90077	0.977095	-2.96877	0.00298995	0.0243204
ENSG00000187026	KRTAP21-2	63.8872	-5.5901	0.897002	-6.23198	4.60581e-10	5.02097e-08
ENSG00000187051	RPS19BP1	3496.76	1.09351	0.24378	4.48564	7.26952e-06	0.0001963
ENSG00000187187	ZNF546	184.662	-2.07779	0.327888	-6.3369	2.3443e-10	2.78536e-08
ENSG00000187240	DYNC2H1	1290.81	-1.68913	0.20916	-8.07579	6.70439e-16	2.63981e-13
ENSG00000187608	ISG15	173.379	1.09108	0.28834	3.78401	0.000154321	0.0023194
ENSG00000187790	FANCM	443.91	-1.38707	0.222866	-6.22379	4.85286e-10	5.25008e-08
ENSG00000187984	ANKRD19P	207.161	-1.16897	0.292201	-4.00056	6.31922e-05	0.00114123
ENSG00000187987	ZSCAN23	129.9	-1.67852	0.406802	-4.12613	3.68912e-05	0.000743581
ENSG00000188060	RAB42	22.6684	-2.84951	0.816276	-3.49087	0.000481459	0.00576084
ENSG00000188095	MESP2	85.3518	1.36192	0.362338	3.75871	0.00017079	0.00251885
ENSG00000188107	EYS	19.7088	-3.18125	0.906884	-3.50789	0.000451676	0.00548035
ENSG00000188153	COL4A5	904.586	-1.36208	0.235827	-5.77574	7.66143e-09	6.03759e-07
ENSG00000188158	NHS	181.972	-1.21635	0.307567	-3.95476	7.6611e-05	0.00132492
ENSG00000188186	LAMTOR4	1987.56	1.11772	0.246161	4.54062	5.60898e-06	0.000159078
ENSG00000188243	COMMD6	2061.81	1.04211	0.270173	3.85718	0.000114704	0.0018184
ENSG00000188373	C10orf99	19.3439	3.59563	0.766699	4.68975	2.73538e-06	8.87441e-05
ENSG00000188517	COL25A1	359.682	-1.16319	0.245255	-4.74276	2.10829e-06	7.18941e-05
ENSG00000188647	PTAR1	1636.83	-1.97408	0.227617	-8.67283	4.21509e-18	2.37886e-15
ENSG00000188729	OSTN	504.278	-1.12908	0.247844	-4.55561	5.22337e-06	0.000150403
ENSG00000188738	FSIP2	29.7748	-3.27109	0.777396	-4.20775	2.57921e-05	0.000555313
ENSG00000188761	BCL2L15	18.5397	-3.7455	1.02412	-3.65727	0.000254916	0.00350323
ENSG00000188818	ZDHHC11	89.3933	-1.23577	0.380686	-3.24616	0.00116974	0.0117536
ENSG00000188856	RPSAP47	159.05	1.45809	0.322762	4.51756	6.25571e-06	0.00017449
ENSG00000188906	LRRK2	47.0728	-1.32001	0.457123	-2.88764	0.00388144	0.0297832
ENSG00000188959	C9orf152	139.276	1.96257	0.296393	6.62152	3.55527e-11	5.18915e-09
ENSG00000188985	DHFRP1	35.8622	1.38873	0.501073	2.77151	0.00557974	0.0394814
ENSG00000188994	ZNF292	997.031	-2.1912	0.238661	-9.18124	4.26137e-20	3.07018e-17
ENSG00000189001	SBSN	38.5741	1.75763	0.496806	3.53787	0.000403372	0.00502644
ENSG00000189007	ADAT2	645.586	-1.06052	0.223756	-4.73963	2.14104e-06	7.27909e-05
ENSG00000189043	NDUFA4	5593.73	1.0872	0.250729	4.33617	1.44984e-05	0.000340933
ENSG00000189079	ARID2	733.753	-1.19984	0.209994	-5.71367	1.10567e-08	8.35715e-07
ENSG00000189127	ANKRD34B	134.892	-1.02172	0.292177	-3.49692	0.000470671	0.00565975
ENSG00000189136	UBE2Q2P1	62.7729	-1.88941	0.490201	-3.85437	0.000116029	0.00183426
ENSG00000189144	ZNF573	77.8107	-1.41038	0.387505	-3.63966	0.000273001	0.00369627
ENSG00000189180	ZNF33A	429.308	-1.19163	0.21293	-5.59637	2.1889e-08	1.50041e-06
ENSG00000189195	BTBD8	150.838	-1.17948	0.286673	-4.11437	3.88231e-05	0.000775134
ENSG00000189343	RPS2P46	2949.34	1.15886	0.234802	4.9355	7.99474e-07	3.21518e-05
ENSG00000189398	OR7E12P	32.4395	-2.88986	0.702221	-4.11531	3.86661e-05	0.00077291
ENSG00000189423	USP32P3	36.0737	-2.97478	0.654618	-4.5443	5.51194e-06	0.000157275
ENSG00000196074	SYCP2	61.0013	-1.93747	0.468855	-4.13236	3.59061e-05	0.000728929
ENSG00000196083	IL1RAP	164.851	-1.07167	0.296134	-3.61888	0.00029588	0.00393815
ENSG00000196126	HLA-DRB1	665.229	1.06596	0.223408	4.77135	1.82998e-06	6.46834e-05
ENSG00000196154	S100A4	149.879	1.13741	0.301352	3.77436	0.000160421	0.00239725
ENSG00000196159	FAT4	160.062	-1.33338	0.362674	-3.67652	0.000236438	0.0032907
ENSG00000196177	ACADSB	728.244	-1.06873	0.196502	-5.43877	5.36486e-08	3.303e-06
ENSG00000196205	EEF1A1P5	3168.08	2.33003	0.2081	11.1967	4.23249e-29	7.96226e-26
ENSG00000196233	LCOR	1856.17	-1.48538	0.208774	-7.11481	1.12068e-12	2.2063e-10
ENSG00000196247	ZNF107	491.348	-1.07765	0.259634	-4.15067	3.31506e-05	0.000681983
ENSG00000196263	ZNF471	21.4323	-2.3897	0.750078	-3.18593	0.00144288	0.0138136
ENSG00000196268	ZNF493	134.644	-1.85353	0.317986	-5.82895	5.57756e-09	4.58416e-07
ENSG00000196295	GARS-DT	300.285	-1.1007	0.258968	-4.25033	2.13457e-05	0.000474283
ENSG00000196381	ZNF781	5.67231	-5.1445	1.79148	-2.87165	0.00408329	0.0309049
ENSG00000196417	ZNF765	211.068	-1.11873	0.252784	-4.42566	9.61481e-06	0.000247964
ENSG00000196458	ZNF605	196.808	-1.71461	0.279549	-6.13348	8.59773e-10	8.63037e-08
ENSG00000196507	TCEAL3	22.7641	-2.799	0.810015	-3.45549	0.000549293	0.0063888
ENSG00000196584	XRCC2	1616.54	-1.25924	0.244444	-5.15144	2.58487e-07	1.27407e-05
ENSG00000196628	TCF4	490.398	-1.08906	0.217535	-5.00637	5.54661e-07	2.38349e-05
ENSG00000196632	WNK3	277.246	-1.23698	0.259337	-4.76978	1.84428e-06	6.50531e-05
ENSG00000196656	AC004057.1	403.901	2.99441	0.299278	10.0055	1.44209e-23	1.62774e-20
ENSG00000196683	TOMM7	3182.99	1.04069	0.252219	4.12613	3.68914e-05	0.000743581
ENSG00000196712	NF1	1900.5	-1.11319	0.220282	-5.05349	4.33806e-07	1.94306e-05
ENSG00000196739	COL27A1	538.39	-1.30381	0.256039	-5.09222	3.53894e-07	1.63934e-05
ENSG00000196865	NHLRC2	1169.74	-1.20784	0.209848	-5.75578	8.62432e-09	6.6372e-07
ENSG00000196876	SCN8A	176.627	-1.15332	0.31525	-3.65843	0.000253766	0.0034931
ENSG00000196911	KPNA5	864.164	-1.0632	0.215551	-4.93248	8.11926e-07	3.26138e-05
ENSG00000196912	ANKRD36B	131.881	-1.73664	0.325803	-5.33032	9.80417e-08	5.62693e-06
ENSG00000196922	ZNF252P	270.958	-1.22334	0.244935	-4.99457	5.89678e-07	2.50536e-05
ENSG00000196950	SLC39A10	1693.15	-1.1957	0.175671	-6.80649	1.00008e-11	1.6281e-09
ENSG00000196967	ZNF585A	255.754	-1.30407	0.253924	-5.13566	2.81158e-07	1.36008e-05
ENSG00000196976	LAGE3	2617.19	1.06527	0.259557	4.1042	4.05719e-05	0.000803419
ENSG00000197050	ZNF420	179.389	-1.47004	0.289613	-5.07589	3.85688e-07	1.76967e-05
ENSG00000197061	HIST1H4C	52.9241	1.34748	0.467766	2.88067	0.00396832	0.0302784
ENSG00000197121	PGAP1	552.951	-1.76972	0.234384	-7.55052	4.33509e-14	1.23357e-11
ENSG00000197162	ZNF785	62.9166	-1.25506	0.400648	-3.13256	0.00173286	0.0159063
ENSG00000197180	AC244090.1	99.7899	1.2382	0.34004	3.64135	0.000271209	0.00368083
ENSG00000197191	CYSRT1	41.633	1.45688	0.4524	3.22034	0.00128037	0.0125778
ENSG00000197273	GUCA2A	5.22686	4.5808	1.60031	2.86245	0.00420379	0.031626
ENSG00000197323	TRIM33	1595.16	-1.01053	0.191526	-5.27619	1.31897e-07	7.29787e-06
ENSG00000197343	ZNF655	1121.18	-1.09991	0.198842	-5.53158	3.17356e-08	2.07458e-06
ENSG00000197557	TTC30A	117.529	-1.05869	0.313407	-3.37802	0.000730088	0.00801629
ENSG00000197601	FAR1	2045.33	-1.18186	0.182592	-6.47269	9.62748e-11	1.26359e-08
ENSG00000197603	CPLANE1	464.355	-1.40397	0.244933	-5.73204	9.92299e-09	7.56784e-07
ENSG00000197714	ZNF460	205.763	-1.22683	0.333345	-3.68035	0.00023291	0.00324961
ENSG00000197728	RPS26	12672	1.15879	0.250706	4.62211	3.79865e-06	0.000115467
ENSG00000197748	CFAP43	120.673	-1.53618	0.316479	-4.85398	1.21006e-06	4.58848e-05
ENSG00000197753	LHFPL5	66.8489	-2.71806	0.495633	-5.48403	4.15755e-08	2.65128e-06
ENSG00000197756	RPL37A	39567.2	1.21326	0.228283	5.3147	1.06832e-07	6.09013e-06
ENSG00000197779	ZNF81	258.286	-1.27899	0.299612	-4.26882	1.96511e-05	0.000443617
ENSG00000197782	ZNF780A	252.988	-2.18751	0.275108	-7.95145	1.84344e-15	6.85961e-13
ENSG00000197816	CCDC180	26.616	-1.95464	0.629221	-3.10644	0.00189353	0.0170064
ENSG00000197889	MEIG1	27.3842	2.44797	0.610746	4.00817	6.11919e-05	0.00111223
ENSG00000197958	RPL12	59922	1.09415	0.224401	4.87586	1.08335e-06	4.16393e-05
ENSG00000197961	ZNF121	2148.16	-1.68205	0.209979	-8.01056	1.1419e-15	4.34463e-13
ENSG00000197969	VPS13A	1782.88	-2.28618	0.2329	-9.81613	9.59615e-23	9.5572e-20
ENSG00000197978	GOLGA6L9	62.2231	-2.15487	0.530975	-4.05833	4.94252e-05	0.000941302
ENSG00000198000	NOL8	1358	-1.02076	0.189253	-5.39361	6.90554e-08	4.10958e-06
ENSG00000198087	CD2AP	1043.4	-1.26755	0.19537	-6.48796	8.70055e-11	1.15991e-08
ENSG00000198134	PTMAP9	85.77	1.02814	0.348304	2.95185	0.00315878	0.0253678
ENSG00000198146	ZNF770	714.955	-1.2906	0.202627	-6.36935	1.89836e-10	2.35466e-08
ENSG00000198162	MAN1A2	960.471	-1.02952	0.203255	-5.06514	4.08102e-07	1.84729e-05
ENSG00000198258	UBL5	4351.44	1.19457	0.267432	4.46683	7.93889e-06	0.000211342
ENSG00000198265	HELZ	1593.84	-1.12	0.254271	-4.40475	1.05905e-05	0.000269433
ENSG00000198315	ZKSCAN8	1467.13	-1.08069	0.214995	-5.02658	4.99309e-07	2.18444e-05
ENSG00000198502	HLA-DRB5	68.9403	1.68422	0.373351	4.51109	6.44951e-06	0.000178864
ENSG00000198625	MDM4	1989.14	-1.25957	0.230443	-5.46587	4.60638e-08	2.91013e-06
ENSG00000198626	RYR2	1143.98	-1.27937	0.218542	-5.85409	4.79643e-09	4.02793e-07
ENSG00000198677	TTC37	2023.54	-1.16761	0.178443	-6.54332	6.01681e-11	8.31596e-09
ENSG00000198707	CEP290	918.574	-2.13801	0.288814	-7.40272	1.3342e-13	3.42263e-11
ENSG00000198718	TOGARAM1	164.406	-1.10776	0.306795	-3.61074	0.000305326	0.0040292
ENSG00000198740	ZNF652	700.39	-1.09736	0.223825	-4.90276	9.44982e-07	3.70358e-05
ENSG00000198743	SLC5A3	958.121	-1.47791	0.252763	-5.84704	5.00409e-09	4.16335e-07
ENSG00000198798	MAGEB3	8.59992	3.63616	1.06272	3.42155	0.000622664	0.00705431
ENSG00000198832	SELENOM	2120.59	1.20141	0.251332	4.78018	1.75136e-06	6.24419e-05
ENSG00000198862	LTN1	732.133	-1.62171	0.221603	-7.31808	2.51538e-13	5.79427e-11
ENSG00000198887	SMC5	1107.19	-1.39235	0.224597	-6.19932	5.67063e-10	6.0194e-08
ENSG00000198918	RPL39	40226	1.09067	0.245728	4.43852	9.05798e-06	0.000235836
ENSG00000198919	DZIP3	1273.5	-1.05394	0.176411	-5.97438	2.30966e-09	2.10241e-07
ENSG00000198930	CSAG1	167.992	1.2464	0.313652	3.97383	7.07267e-05	0.00124348
ENSG00000198932	GPRASP1	37.041	-1.59461	0.539094	-2.95794	0.00309704	0.0249695
ENSG00000198937	CCDC167	1257.18	1.04446	0.247972	4.21201	2.53113e-05	0.000546964
ENSG00000198948	MFAP3L	456.687	-1.00551	0.22536	-4.46178	8.12823e-06	0.000216186
ENSG00000199875	RF00019	5.19859	-5.01913	1.85275	-2.70902	0.0067482	0.0457015
ENSG00000200090	RF00019	7.96156	-5.63385	1.70638	-3.30163	0.000961261	0.0100185
ENSG00000200677	RF00093	10.0292	-5.968	1.70165	-3.50718	0.000452884	0.00549071
ENSG00000201944	RF00139	5.36262	-5.0636	1.81005	-2.79749	0.0051502	0.0370504
ENSG00000202058	RN7SKP80	12.0483	-2.74475	1.0226	-2.68407	0.00727308	0.048557
ENSG00000202515	VTRNA1-3	9.34526	5.46743	1.36407	4.00818	6.11891e-05	0.00111223
ENSG00000203279	AL590705.1	39.2654	1.39179	0.479051	2.90532	0.0036688	0.0284501
ENSG00000203321	CARNMT1-AS1	18.8754	-2.56097	0.848816	-3.01711	0.00255197	0.0214855
ENSG00000203441	LINC00449	29.3673	1.76567	0.56738	3.11197	0.00185842	0.0167545
ENSG00000203667	COX20	38.2033	-2.25262	0.6513	-3.45865	0.000542888	0.00633469
ENSG00000203668	CHML	1598.58	-2.4808	0.219885	-11.2822	1.60605e-29	3.399e-26
ENSG00000203706	SERTAD4-AS1	49.2352	1.47304	0.487627	3.02084	0.00252078	0.02126
ENSG00000203709	MIR29B2CHG	52.7138	-1.54632	0.517144	-2.99011	0.00278876	0.0230831
ENSG00000203724	C1orf53	108.157	1.07703	0.340561	3.16251	0.00156418	0.0147259
ENSG00000203727	SAMD5	247.088	-1.31238	0.254498	-5.15673	2.51294e-07	1.24587e-05
ENSG00000203778	FAM229B	1304.9	1.44693	0.263052	5.50053	3.78649e-08	2.43298e-06
ENSG00000203799	CCDC162P	251.14	-1.31039	0.297341	-4.40704	1.04795e-05	0.000266809
ENSG00000203814	HIST2H2BF	70.5036	-1.34361	0.433682	-3.09815	0.0019473	0.0173618
ENSG00000203872	C6orf163	29.017	-2.16909	0.725868	-2.98826	0.00280568	0.0231892
ENSG00000203875	SNHG5	10410.8	1.1506	0.242796	4.73896	2.14822e-06	7.29621e-05
ENSG00000204116	CHIC1	264.617	-1.16035	0.256307	-4.52718	5.97768e-06	0.000167906
ENSG00000204130	RUFY2	349.449	-1.12573	0.239681	-4.69678	2.64294e-06	8.65525e-05
ENSG00000204131	NHSL2	196.744	-1.03505	0.327254	-3.16285	0.00156234	0.0147201
ENSG00000204172	AGAP9	465.382	-1.18068	0.24013	-4.91685	8.79499e-07	3.47916e-05
ENSG00000204177	BMS1P1	139.373	-1.27667	0.35037	-3.64378	0.000268658	0.00365207
ENSG00000204186	ZDBF2	752.61	-1.69025	0.232154	-7.28073	3.32007e-13	7.4453e-11
ENSG00000204228	HSD17B8	110.315	1.12326	0.364115	3.08491	0.00203616	0.0179975
ENSG00000204253	HNRNPCP2	261.742	2.13401	0.300746	7.09571	1.28692e-12	2.44818e-10
ENSG00000204257	HLA-DMA	150.709	1.20327	0.281224	4.2787	1.87991e-05	0.000426374
ENSG00000204271	SPIN3	200.022	-1.25264	0.26547	-4.71855	2.3753e-06	7.94e-05
ENSG00000204311	PJVK	37.5341	-1.69868	0.532762	-3.18843	0.00143046	0.0137278
ENSG00000204388	HSPA1B	7.83786	3.04014	1.11165	2.73479	0.00624203	0.0429871
ENSG00000204475	NCR3	13.3221	2.94807	0.84602	3.48463	0.000492819	0.0058672
ENSG00000204792	LINC01291	69.6721	-1.18082	0.422906	-2.79215	0.00523594	0.0375157
ENSG00000204947	ZNF425	286.657	1.03456	0.22193	4.66166	3.13662e-06	9.94496e-05
ENSG00000205041	AC118344.1	21.1329	-3.22167	0.901218	-3.5748	0.000350495	0.00448274
ENSG00000205138	SDHAF1	728.093	1.13799	0.22841	4.98223	6.28551e-07	2.6288e-05
ENSG00000205143	ARID3C	69.7192	1.90641	0.415521	4.58801	4.47484e-06	0.000131534
ENSG00000205413	SAMD9	32.9465	-2.20704	0.598977	-3.68469	0.000228982	0.00320008
ENSG00000205544	TMEM256	235.176	1.24453	0.28462	4.3726	1.22777e-05	0.000300179
ENSG00000205740	AL359878.1	60.2446	-2.18464	0.487369	-4.48252	7.37684e-06	0.000198723
ENSG00000205763	RP9P	198.01	1.01407	0.256633	3.95143	7.76847e-05	0.00133871
ENSG00000205871	RPS3AP47	104.87	6.1557	1.00514	6.12425	9.11127e-10	9.10106e-08
ENSG00000206147	RPL23AP57	5.85684	6.67119	1.69624	3.93292	8.392e-05	0.00142085
ENSG00000206530	CFAP44	214.452	-1.9874	0.298357	-6.66116	2.7168e-11	4.07064e-09
ENSG00000206538	VGLL3	102.605	-1.45544	0.401431	-3.62563	0.000288261	0.00385844
ENSG00000206573	THUMPD3-AS1	531.788	-1.18965	0.218268	-5.45042	5.02522e-08	3.12802e-06
ENSG00000206885	SNORA75	6.88994	-5.42527	1.73015	-3.13572	0.00171432	0.0157703
ENSG00000207146	RF00019	6.73804	-5.39308	1.74074	-3.09815	0.00194732	0.0173618
ENSG00000207234	RNU6-125P	5.35049	-5.06071	1.81458	-2.78891	0.00528862	0.0378372
ENSG00000211450	SELENOH	2236.06	1.2459	0.234542	5.31205	1.08397e-07	6.1503e-06
ENSG00000211454	AKR7L	62.644	-1.31372	0.452944	-2.9004	0.00372688	0.0288193
ENSG00000211459	MT-RNR1	47493.8	1.28814	0.253878	5.07385	3.89841e-07	1.78148e-05
ENSG00000212664	AC064799.1	49.6201	2.49051	0.524598	4.74748	2.05971e-06	7.07968e-05
ENSG00000212802	RPL15P3	949.138	2.58994	0.268795	9.63536	5.66933e-22	4.92244e-19
ENSG00000212994	RPS26P6	28.9165	3.57419	0.610286	5.85658	4.72504e-09	3.99025e-07
ENSG00000213018	AL590762.1	9.07581	-5.82209	1.6809	-3.46367	0.000532862	0.0062392
ENSG00000213047	DENND1B	271.334	-1.24154	0.26202	-4.73832	2.15501e-06	7.3119e-05
ENSG00000213058	AL365357.1	327.543	1.11595	0.286779	3.89134	9.96933e-05	0.00162455
ENSG00000213066	FGFR1OP	431.607	-1.19576	0.235159	-5.08491	3.67795e-07	1.69216e-05
ENSG00000213096	ZNF254	205.822	-1.11259	0.295542	-3.76458	0.000166827	0.00247226
ENSG00000213152	RPL7AP60	9.76524	3.85201	1.01718	3.78695	0.000152505	0.00229721
ENSG00000213178	RPL22P1	335.332	3.20349	0.290385	11.0319	2.68226e-28	4.78035e-25
ENSG00000213183	RPS7P8	3.94344	6.10496	1.84399	3.31074	0.000930507	0.009746
ENSG00000213236	YWHAZP2	16.7033	3.22872	0.769056	4.19829	2.68934e-05	0.000573466
ENSG00000213261	EEF1B2P6	77.7611	3.31089	0.455808	7.26379	3.76379e-13	8.33002e-11
ENSG00000213315	AL122020.1	48.1285	5.66615	0.634274	8.9333	4.13496e-19	2.69265e-16
ENSG00000213399	AC022210.1	64.7104	1.37029	0.494071	2.77347	0.00554618	0.0392897
ENSG00000213430	HSPD1P1	58.5379	2.35855	0.423979	5.56289	2.65341e-08	1.77878e-06
ENSG00000213442	RPL18AP3	894.207	1.8475	0.27126	6.8108	9.70547e-12	1.59537e-09
ENSG00000213523	SRA1	1004.59	1.04707	0.218757	4.78643	1.69776e-06	6.10292e-05
ENSG00000213553	RPLP0P6	446.16	1.42522	0.232768	6.12292	9.1874e-10	9.15011e-08
ENSG00000213598	AL049873.1	60.8731	2.97647	0.513041	5.80163	6.56728e-09	5.29479e-07
ENSG00000213609	RPL7AP50	151.104	4.50711	0.374519	12.0344	2.34309e-33	6.10321e-30
ENSG00000213613	RPL11P3	12.7311	-4.88566	1.53874	-3.17509	0.00149788	0.0142331
ENSG00000213621	RPSAP54	20.2817	2.03033	0.686326	2.95826	0.00309376	0.0249577
ENSG00000213625	LEPROT	618.178	-1.13534	0.19966	-5.68636	1.29778e-08	9.61607e-07
ENSG00000213719	CLIC1	4198.66	1.00765	0.221843	4.54218	5.56747e-06	0.000158375
ENSG00000213741	RPS29	17646.3	1.38591	0.277791	4.98903	6.06822e-07	2.56532e-05
ENSG00000213757	AC020898.1	45.211	3.37236	0.505044	6.67736	2.43285e-11	3.67773e-09
ENSG00000213782	DDX47	19.3721	-2.28979	0.781524	-2.92991	0.00339064	0.0267819
ENSG00000213839	TMX2P1	118.57	-1.0025	0.323593	-3.09803	0.00194813	0.0173644
ENSG00000213862	AC044787.1	20.1771	2.06047	0.654949	3.146	0.00165521	0.0153516
ENSG00000213866	YBX1P10	268.65	1.10187	0.256177	4.30119	1.69883e-05	0.000390269
ENSG00000213881	NPM1P6	58.3652	1.21787	0.417415	2.91765	0.00352675	0.0275739
ENSG00000213903	LTB4R	238.693	-1.18479	0.310582	-3.81474	0.000136326	0.00209259
ENSG00000213949	ITGA1	87.1195	-1.49108	0.376544	-3.95991	7.49779e-05	0.00130267
ENSG00000214021	TTLL3	294.068	-1.45782	0.314862	-4.63004	3.65598e-06	0.000112442
ENSG00000214026	MRPL23	3533.75	1.1963	0.238458	5.01681	5.25362e-07	2.26911e-05
ENSG00000214029	ZNF891	241.654	-1.40719	0.321887	-4.37169	1.23288e-05	0.000300776
ENSG00000214106	PAXIP1-AS2	65.1246	-1.80098	0.479542	-3.75564	0.000172902	0.00254005
ENSG00000214199	EEF1A1P12	11.5618	2.70774	0.858278	3.15486	0.00160577	0.0150082
ENSG00000214274	ANG	70.6438	1.11878	0.390428	2.86551	0.00416338	0.0313847
ENSG00000214279	SCART1	103.568	-1.09602	0.367917	-2.97899	0.00289196	0.0236769
ENSG00000214389	RPS3AP26	442.221	2.53139	0.2986	8.47754	2.30008e-17	1.09698e-14
ENSG00000214432	VPS33B-DT	43.289	1.27096	0.444397	2.85998	0.00423674	0.0318033
ENSG00000214435	AS3MT	5.46148	-5.09158	1.81468	-2.80576	0.00501973	0.0363279
ENSG00000214485	RPL7P1	501.986	2.853	0.276833	10.3058	6.63108e-25	8.31635e-22
ENSG00000214535	RPS15AP1	59.4812	2.34134	0.444458	5.26784	1.3804e-07	7.5514e-06
ENSG00000214595	EML6	173.902	-1.04919	0.319319	-3.2857	0.00101729	0.0105013
ENSG00000214783	POLR2J4	86.1114	-1.12745	0.380745	-2.96116	0.00306485	0.024769
ENSG00000214784	AC010468.1	108.47	5.40623	0.490797	11.0152	3.22796e-28	5.46526e-25
ENSG00000214826	DDX12P	349.734	-1.12651	0.255488	-4.40925	1.03727e-05	0.000264887
ENSG00000214975	PPIAP29	52.1429	3.94277	0.516421	7.6348	2.2617e-14	6.77749e-12
ENSG00000215022	AL008729.1	37.6461	-1.78979	0.573146	-3.12274	0.00179173	0.0163052
ENSG00000215030	RPL13P12	314.727	1.29403	0.263721	4.90681	9.25712e-07	3.64918e-05
ENSG00000215126	CBWD6	187.982	-1.04501	0.264739	-3.94735	7.9022e-05	0.00135554
ENSG00000215158	AC138409.2	46.8073	-1.52047	0.493278	-3.08237	0.00205361	0.0181139
ENSG00000215244	LINC02649	6.84592	-5.41707	1.74797	-3.09906	0.00194136	0.0173278
ENSG00000215252	GOLGA8B	536.871	-1.43121	0.247591	-5.78055	7.44561e-09	5.89073e-07
ENSG00000215311	NPM1P12	4.09222	5.14028	1.79019	2.87137	0.00408701	0.0309153
ENSG00000215414	PSMA6P1	15.3738	3.42903	0.880057	3.89637	9.76456e-05	0.00159965
ENSG00000215417	MIR17HG	126.35	-1.54316	0.328245	-4.70125	2.58576e-06	8.50088e-05
ENSG00000215493	AC007731.1	22.8669	-2.05157	0.740389	-2.77094	0.00558954	0.0395142
ENSG00000215859	PDZK1P1	42.7043	-2.14413	0.554886	-3.86409	0.000111502	0.00178182
ENSG00000216285	AC078819.1	27.4575	2.23544	0.567138	3.94161	8.0936e-05	0.00137999
ENSG00000216866	RPS2P55	388.453	1.66578	0.26469	6.29334	3.1071e-10	3.56653e-08
ENSG00000216937	CCDC7	38.3076	-1.60092	0.532125	-3.00855	0.00262501	0.0219585
ENSG00000216938	RPL7P58	3.2364	5.83799	1.92215	3.03722	0.00238772	0.0203968
ENSG00000217128	FNIP1	699.864	-1.02377	0.199065	-5.14291	2.70514e-07	1.32089e-05
ENSG00000218175	AC016739.1	89.9756	1.25798	0.343932	3.65764	0.000254544	0.00349954
ENSG00000218226	TATDN2P2	60.3163	-2.67849	0.56061	-4.77782	1.77204e-06	6.30302e-05
ENSG00000218426	AL590867.2	528.09	1.94369	0.25105	7.74224	9.76811e-15	3.15017e-12
ENSG00000218510	LINC00339	33.4121	-1.99063	0.590872	-3.36896	0.000754521	0.00823473
ENSG00000218582	GAPDHP63	5.68445	4.73846	1.49353	3.17265	0.00151056	0.0143319
ENSG00000218896	TUBB8P2	8.94722	-5.80376	1.68615	-3.44202	0.000577383	0.00664785
ENSG00000219023	AL033519.2	26.0783	1.91306	0.596389	3.20773	0.00133788	0.0130107
ENSG00000219186	FTH1P19	12.9543	3.49833	0.937488	3.7316	0.000190271	0.0027487
ENSG00000219200	RNASEK	39.9721	1.45228	0.495935	2.92836	0.00340757	0.0268769
ENSG00000219507	FTH1P8	29.0758	2.53016	0.565398	4.475	7.64101e-06	0.000204376
ENSG00000219773	RPSAP45	3.93836	5.0865	1.79221	2.83811	0.00453813	0.0335804
ENSG00000219928	AL161787.1	12.1404	3.36311	0.903018	3.7243	0.000195858	0.00281261
ENSG00000220323	HIST2H2BD	59.1029	-2.11037	0.467234	-4.51674	6.27982e-06	0.000175018
ENSG00000220563	PKMP3	16.9425	-2.67784	0.866049	-3.09202	0.00198797	0.0176638
ENSG00000220749	RPL21P28	393.345	2.54192	0.294191	8.64034	5.60445e-18	3.11112e-15
ENSG00000220842	RPL21P16	245.246	2.01417	0.33096	6.08584	1.15884e-09	1.12116e-07
ENSG00000220875	HIST1H3PS1	28.1535	1.87479	0.55734	3.36382	0.000768719	0.00836178
ENSG00000221995	TIAF1	28.4689	-2.33299	0.645244	-3.61567	0.000299573	0.00396875
ENSG00000222020	HDAC4-AS1	31.6507	1.5991	0.535356	2.98698	0.00281744	0.0232674
ENSG00000223416	RPS26P15	18.5685	7.37848	1.35131	5.46026	4.7544e-08	2.98689e-06
ENSG00000223500	AC083862.1	5.53808	-5.10945	1.81467	-2.81564	0.00486806	0.0354881
ENSG00000223749	MIR503HG	41.3123	-2.25596	0.556691	-4.05245	5.0684e-05	0.000962569
ENSG00000223803	RPS20P14	20.6404	2.37745	0.659962	3.6024	0.000315294	0.00412379
ENSG00000223878	PPIAP53	6.08538	-5.24718	1.77482	-2.95647	0.00311186	0.0250651
ENSG00000223891	OSER1-DT	281.978	1.48404	0.23685	6.26576	3.71022e-10	4.1476e-08
ENSG00000223960	PRKRA-AS1	187.117	-1.08424	0.274993	-3.94281	8.0532e-05	0.00137587
ENSG00000224046	AC005076.1	88.2158	2.17065	0.358009	6.06312	1.33507e-09	1.26634e-07
ENSG00000224094	RPS24P8	38.4651	3.68135	0.590695	6.23224	4.59823e-10	5.02097e-08
ENSG00000224114	AL591846.1	282.327	1.79155	0.284572	6.29559	3.06235e-10	3.52712e-08
ENSG00000224138	AC000123.1	21.0587	-2.31115	0.761199	-3.0362	0.00239578	0.0204193
ENSG00000224183	SDHDP6	5.51331	4.65905	1.54969	3.00644	0.00264325	0.0220907
ENSG00000224261	RPSAP18	38.4929	3.2475	0.573957	5.65809	1.53067e-08	1.11226e-06
ENSG00000224401	RPL7P57	6.737	-5.39297	1.83518	-2.93865	0.00329644	0.026246
ENSG00000224420	ADM5	43.2943	1.2699	0.450328	2.81995	0.00480306	0.0350747
ENSG00000224543	SNRPGP15	72.6611	1.94663	0.48402	4.0218	5.7754e-05	0.0010675
ENSG00000224550	AC114491.1	12.2375	2.35917	0.877303	2.68912	0.00716411	0.0479903
ENSG00000224631	RPS27AP16	556.326	2.07212	0.266804	7.76645	8.07147e-15	2.65356e-12
ENSG00000224660	SH3BP5-AS1	91.5472	-1.25887	0.403466	-3.12015	0.0018076	0.0164149
ENSG00000224781	EIF4A2P4	4.38444	6.26522	1.77211	3.53547	0.000407055	0.0050601
ENSG00000224831	TMEM183B	50.4884	1.97825	0.46346	4.26843	1.96855e-05	0.000443801
ENSG00000224858	RPL29P11	38.9281	1.91017	0.528668	3.61319	0.000302457	0.00399446
ENSG00000224861	YBX1P1	153.885	1.60562	0.287134	5.59188	2.24626e-08	1.53044e-06
ENSG00000224934	AL391684.1	93.962	-1.19708	0.395718	-3.02509	0.00248558	0.0210079
ENSG00000225031	EIF4BP7	50.8084	2.58646	0.434569	5.95179	2.65225e-09	2.35106e-07
ENSG00000225077	LINC00337	117.954	1.07505	0.358071	3.00235	0.00267908	0.0223336
ENSG00000225080	PFN1P4	10.1171	-3.60193	1.33335	-2.70141	0.00690467	0.0465842
ENSG00000225159	NPM1P39	61.8163	1.6569	0.406712	4.07389	4.62334e-05	0.000893582
ENSG00000225178	RPSAP58	1383.61	2.02608	0.264656	7.65551	1.9255e-14	5.9274e-12
ENSG00000225217	HSPA7	37.6418	5.16087	0.6649	7.76188	8.36815e-15	2.72464e-12
ENSG00000225218	AP001628.1	5.3082	-5.05057	1.82064	-2.77407	0.00553602	0.0392588
ENSG00000225313	AL513327.1	25.6017	-3.20163	0.827485	-3.8691	0.000109236	0.00175223
ENSG00000225345	SNX18P3	37.7301	-2.82002	0.639498	-4.40973	1.03497e-05	0.0002647
ENSG00000225507	AC069282.1	45.9102	-1.55362	0.47467	-3.27305	0.00106395	0.0108878
ENSG00000225526	MKRN2OS	17.8221	-2.55003	0.889303	-2.86745	0.00413798	0.0312281
ENSG00000225573	RPL35P5	31.6516	1.90478	0.544533	3.498	0.00046876	0.0056461
ENSG00000225663	MCRIP1	2071.91	1.0397	0.244102	4.2593	2.05069e-05	0.000458688
ENSG00000225695	HNRNPA1P35	16.4723	2.68882	0.775453	3.46741	0.000525495	0.00617643
ENSG00000225855	RUSC1-AS1	104.782	-1.87767	0.430474	-4.36188	1.2895e-05	0.000312117
ENSG00000225889	AC012368.1	25.5834	1.53795	0.557803	2.75716	0.00583052	0.0408426
ENSG00000225918	RPL7P59	4.61263	5.37228	1.72827	3.10848	0.00188051	0.0169131
ENSG00000225920	RIMKLBP2	25.3037	-2.26884	0.722982	-3.13817	0.00170006	0.0156646
ENSG00000225976	CKS1BP2	25.1646	5.29822	0.808279	6.55494	5.56637e-11	7.8211e-09
ENSG00000226029	LINC01772	37.6697	-2.46112	0.596946	-4.12286	3.74199e-05	0.000753786
ENSG00000226084	AC113935.1	233.623	2.1562	0.306841	7.0271	2.10865e-12	3.85963e-10
ENSG00000226085	UQCRFS1P1	177.829	1.1656	0.285237	4.08644	4.38052e-05	0.000854454
ENSG00000226200	SGMS1-AS1	48.4746	-1.62826	0.487115	-3.34265	0.000829821	0.00890061
ENSG00000226221	RPL26P19	379.226	2.66077	0.28321	9.39501	5.72104e-21	4.50526e-18
ENSG00000226360	RPL10AP6	92.9799	1.40539	0.385404	3.64654	0.000265799	0.00362193
ENSG00000226383	LINC01876	30.0279	-2.15045	0.638613	-3.36737	0.000758879	0.0082601
ENSG00000226469	ADAM1B	6.84661	-5.41717	1.76044	-3.07716	0.00208982	0.0183616
ENSG00000226525	RPS7P10	208.179	4.46967	0.344886	12.9599	2.06605e-38	7.7734e-35
ENSG00000226562	CYP4F26P	61.0528	-1.38557	0.42182	-3.28475	0.00102073	0.0105282
ENSG00000226564	FTH1P20	18.3825	3.50136	0.764209	4.58168	4.6126e-06	0.000135231
ENSG00000226608	FTLP3	23.9481	2.40762	0.663776	3.62715	0.000286564	0.0038415
ENSG00000226781	TBCAP1	24.9351	3.87216	0.677558	5.71488	1.09785e-08	8.31661e-07
ENSG00000226784	PGAM4	11.2828	3.09903	0.884845	3.50235	0.000461178	0.00556934
ENSG00000226803	ZNF451-AS1	23.1359	-2.26128	0.700462	-3.22827	0.00124542	0.0123311
ENSG00000226976	COX6A1P2	71.7156	1.96801	0.41374	4.75664	1.96841e-06	6.84336e-05
ENSG00000226986	AC092017.1	13.3174	3.07896	0.856259	3.59582	0.000323371	0.00419861
ENSG00000227008	AL009174.1	121.679	3.14749	0.37229	8.45441	2.8051e-17	1.31925e-14
ENSG00000227034	AL445433.1	16.0121	3.65515	0.807313	4.52755	5.96719e-06	0.000167906
ENSG00000227063	RPL41P1	1989.12	1.13089	0.257138	4.39798	1.09261e-05	0.000276517
ENSG00000227077	AC107983.1	19.6903	3.62362	0.708713	5.11296	3.17142e-07	1.50618e-05
ENSG00000227081	AC005912.1	175.085	1.60866	0.355903	4.51992	6.18616e-06	0.000172692
ENSG00000227097	RPS28P7	360.645	1.57143	0.293477	5.35453	8.57799e-08	4.99086e-06
ENSG00000227525	RPL7P6	3.71786	4.99501	1.82955	2.73019	0.00632979	0.0434766
ENSG00000227615	AP001324.1	148.546	1.52467	0.308826	4.93697	7.93452e-07	3.19475e-05
ENSG00000227671	AL390728.4	149.834	-1.01024	0.295773	-3.41559	0.000636447	0.00717422
ENSG00000228049	POLR2J2	19.3459	-3.08518	0.90977	-3.39117	0.000695945	0.00772153
ENSG00000228060	PABPC4-AS1	12.9658	-3.9699	1.30702	-3.03737	0.00238652	0.0203917
ENSG00000228065	LINC01515	110.304	-1.0294	0.359143	-2.86627	0.00415341	0.0313235
ENSG00000228205	AC131235.1	51.7909	2.03256	0.441412	4.60469	4.1309e-06	0.000123679
ENSG00000228218	ATF4P3	16.8403	2.55833	0.746546	3.42689	0.000610542	0.00695418
ENSG00000228232	GAPDHP1	108.252	2.42772	0.323471	7.50521	6.13306e-14	1.67482e-11
ENSG00000228242	AC093495.1	32.6956	-1.73463	0.624172	-2.77909	0.00545111	0.0388356
ENSG00000228290	TBX18-AS1	5.73617	-5.16275	1.8924	-2.72815	0.00636902	0.043684
ENSG00000228315	GUSBP11	76.2509	-1.45638	0.449664	-3.23882	0.00120027	0.012007
ENSG00000228363	AC015971.1	11.2991	-3.76334	1.30698	-2.87941	0.00398418	0.0303756
ENSG00000228444	AL137244.1	5.16392	-5.01058	1.82708	-2.7424	0.0060992	0.0422293
ENSG00000228492	RAB11FIP1P1	16.3615	-5.24997	1.49076	-3.52167	0.000428836	0.00525942
ENSG00000228501	RPL15P18	7.44164	4.04878	1.29478	3.127	0.00176601	0.0161474
ENSG00000228502	EEF1A1P11	67.4653	3.33168	0.404651	8.23346	1.81875e-16	8.10349e-14
ENSG00000228532	AC005000.1	34.2925	1.93267	0.535975	3.6059	0.000311071	0.00408433
ENSG00000228577	AC010731.2	6.88612	-5.42457	1.73064	-3.13443	0.00172186	0.0158267
ENSG00000228634	AL136115.1	9.12766	-4.31023	1.57854	-2.73052	0.00632346	0.0434683
ENSG00000228701	TNKS2-AS1	37.6479	2.00039	0.476779	4.19562	2.72125e-05	0.000579176
ENSG00000228857	AC104653.1	27.2709	1.68375	0.55184	3.05116	0.00227957	0.0196564
ENSG00000228906	AL353804.1	25.173	-1.93022	0.716051	-2.69565	0.00702513	0.047265
ENSG00000229020	AKR7A2P1	23.3745	-2.70754	0.821334	-3.29651	0.000978935	0.0101674
ENSG00000229052	AL449283.1	14.4145	2.56181	0.760775	3.36738	0.000758873	0.0082601
ENSG00000229117	RPL41	31518.5	1.18481	0.252015	4.70134	2.58461e-06	8.50088e-05
ENSG00000229119	AC026403.1	119.346	1.55056	0.34174	4.53726	5.69888e-06	0.000161081
ENSG00000229127	AC007038.1	30.5498	-3.40274	0.773443	-4.39947	1.08516e-05	0.000275454
ENSG00000229132	EIF4A1P10	78.9585	1.48374	0.381061	3.89371	9.87208e-05	0.00161414
ENSG00000229152	ANKRD10-IT1	96.784	-2.43474	0.416343	-5.84793	4.97724e-09	4.15122e-07
ENSG00000229447	AC114495.2	12.7891	-3.72563	1.22852	-3.03261	0.00242451	0.0206174
ENSG00000229519	AL591866.1	7.32415	-5.51402	1.71619	-3.21294	0.00131383	0.0128284
ENSG00000229605	RPL21P93	35.6551	6.83133	0.97802	6.98486	2.85142e-12	5.16336e-10
ENSG00000229638	RPL4P4	776.7	2.70232	0.265933	10.1617	2.94048e-24	3.5561e-21
ENSG00000229692	SOS1-IT1	39.1942	-1.93765	0.559137	-3.46542	0.000529404	0.00620515
ENSG00000229807	XIST	77697.8	-3.20192	0.572955	-5.58844	2.29121e-08	1.55793e-06
ENSG00000229994	RPL5P4	36.9912	1.53619	0.477068	3.22007	0.0012816	0.0125841
ENSG00000230162	CT45A11P	30.3282	2.85871	0.564004	5.0686	4.00751e-07	1.82297e-05
ENSG00000230202	AL450405.1	633.021	1.39793	0.249949	5.59284	2.23391e-08	1.52509e-06
ENSG00000230224	PHBP9	13.1947	-4.87189	1.52386	-3.19706	0.00138837	0.0134016
ENSG00000230291	AC078817.1	8.97471	5.39323	1.352	3.98907	6.63338e-05	0.00118408
ENSG00000230311	TOMM20P4	32.7236	4.65244	0.707726	6.57378	4.90533e-11	6.94997e-09
ENSG00000230373	GOLGA6L5P	46.5061	-1.9392	0.501142	-3.86955	0.000109035	0.00175042
ENSG00000230383	AC009245.1	54.7138	2.75182	0.420791	6.53964	6.16654e-11	8.4539e-09
ENSG00000230551	AC021078.1	364.185	-2.57416	0.266466	-9.66038	4.4421e-22	3.95838e-19
ENSG00000230590	FTX	326.628	-3.20853	0.310765	-10.3246	5.4534e-25	7.24071e-22
ENSG00000230715	AC018638.2	128.037	-1.42834	0.425907	-3.35364	0.000797561	0.00862293
ENSG00000230721	AL049597.1	13.2014	5.9876	1.25753	4.76142	1.92238e-06	6.7109e-05
ENSG00000230736	AL021937.1	21.1858	-2.5487	0.797432	-3.19613	0.00139282	0.0134408
ENSG00000230797	YY2	42.2329	-1.8374	0.510097	-3.60206	0.000315709	0.00412603
ENSG00000230798	FOXD3-AS1	179.826	1.11025	0.285363	3.89066	9.99726e-05	0.00162726
ENSG00000230897	RPS18P12	80.1027	3.8193	0.427818	8.92739	4.36163e-19	2.78667e-16
ENSG00000230912	AL021707.4	11.9621	-3.26057	1.16397	-2.80124	0.00509061	0.0367075
ENSG00000230929	AC099513.1	12.6375	-2.81949	1.01216	-2.78563	0.00534244	0.0381819
ENSG00000230948	AP001331.1	20.4474	2.36256	0.681737	3.4655	0.000529238	0.00620515
ENSG00000231006	RPL7P32	47.6903	5.48063	0.678289	8.08009	6.47206e-16	2.57832e-13
ENSG00000231066	NPM1P9	21.9371	-1.98371	0.701127	-2.82932	0.00466474	0.0342638
ENSG00000231125	AF129075.1	10.4888	-6.03272	1.6502	-3.65574	0.000256437	0.00351843
ENSG00000231167	YBX1P2	22.4945	1.62957	0.58666	2.7777	0.00547448	0.0389611
ENSG00000231409	AC018868.1	203.315	6.94169	0.450575	15.4063	1.48511e-53	1.25722e-49
ENSG00000231414	AC016700.2	17.0294	4.08058	0.868361	4.69918	2.61208e-06	8.57075e-05
ENSG00000231500	RPS18	89106.3	1.21121	0.236917	5.11239	3.18104e-07	1.50824e-05
ENSG00000231549	ATP5MDP1	9.871	4.47137	1.14522	3.90436	9.44744e-05	0.00156129
ENSG00000231663	COA6-AS1	92.7469	1.10854	0.350219	3.16528	0.00154936	0.01461
ENSG00000231684	EIF1P3	9.54678	3.55487	1.08792	3.26759	0.00108468	0.0110365
ENSG00000231731	AC010976.1	30.6652	-2.80635	0.731953	-3.83406	0.000126048	0.0019606
ENSG00000231764	DLX6-AS1	117.671	-1.44536	0.376552	-3.8384	0.000123839	0.00193158
ENSG00000231940	RPS7P3	58.3332	3.369	0.516635	6.52104	6.98204e-11	9.45703e-09
ENSG00000232022	FAAHP1	292.552	1.0254	0.27562	3.72035	0.000198949	0.00284633
ENSG00000232024	LSM12P1	27.5077	2.18798	0.582902	3.75359	0.000174316	0.00255639
ENSG00000232134	RPS15AP12	46.9309	5.18879	0.639699	8.1113	5.00803e-16	2.06807e-13
ENSG00000232186	AL137013.1	9.52455	-4.46114	1.57679	-2.82925	0.00466571	0.0342638
ENSG00000232284	GNG12-AS1	49.2991	-2.46217	0.554729	-4.43852	9.05796e-06	0.000235836
ENSG00000232346	Z74021.1	70.8328	2.24054	0.485825	4.61183	3.99142e-06	0.000120247
ENSG00000232457	SLC16A6P1	10.3461	-4.58147	1.56592	-2.92573	0.00343646	0.0270429
ENSG00000232472	EEF1B2P3	158.031	2.22035	0.322259	6.88996	5.58092e-12	9.6419e-10
ENSG00000232527	AC245595.1	177.471	1.10421	0.292771	3.77158	0.000162219	0.00241773
ENSG00000232573	RPL3P4	384.663	1.27997	0.24753	5.17099	2.32861e-07	1.17164e-05
ENSG00000232593	KANTR	335.98	-1.82568	0.262755	-6.94822	3.69936e-12	6.55851e-10
ENSG00000232611	AL683813.1	35.1262	-2.06446	0.609126	-3.38921	0.000700939	0.00775914
ENSG00000232709	MARK2P9	8.94191	-4.36847	1.59429	-2.74007	0.0061426	0.0424491
ENSG00000232713	AC010733.1	15.092	-3.30378	1.10021	-3.00285	0.00267461	0.0223123
ENSG00000232729	AC211433.1	13.33	-4.95277	1.53194	-3.23299	0.001225	0.0121824
ENSG00000232901	CYCSP10	15.4647	-3.54766	1.11722	-3.17544	0.0014961	0.0142226
ENSG00000232931	LINC00342	73.4503	-3.6241	0.544822	-6.6519	2.89326e-11	4.31593e-09
ENSG00000232995	AL592435.1	75.6962	-1.1735	0.381751	-3.074	0.00211209	0.0185332
ENSG00000233012	HDAC1P2	7.63765	-5.57431	1.70377	-3.27175	0.00106884	0.0109147
ENSG00000233016	SNHG7	4096.16	1.16238	0.197907	5.87338	4.26986e-09	3.63281e-07
ENSG00000233030	AC243772.2	9.29678	-5.85824	1.68668	-3.47324	0.000514213	0.00606952
ENSG00000233122	CTAGE7P	30.7426	-1.92652	0.629645	-3.05969	0.00221568	0.0192427
ENSG00000233223	AC016876.1	231.538	1.01661	0.262905	3.86683	0.00011026	0.00176614
ENSG00000233231	HNRNPA1P49	20.4733	-2.91396	0.893073	-3.26285	0.001103	0.0111792
ENSG00000233237	LINC00472	90.7748	-2.0559	0.38753	-5.30515	1.12579e-07	6.34302e-06
ENSG00000233266	HMGB1P31	8.60919	2.78105	1.01135	2.74984	0.00596248	0.0415248
ENSG00000233270	SNRPEP4	104.008	1.81318	0.394686	4.59399	4.34857e-06	0.000128829
ENSG00000233276	GPX1	6089.93	1.17196	0.236131	4.9632	6.93409e-07	2.8529e-05
ENSG00000233328	PFN1P1	25.8169	3.02869	0.601047	5.03902	4.67925e-07	2.06582e-05
ENSG00000233426	EIF3FP3	38.5494	1.4631	0.478795	3.0558	0.00224464	0.0194244
ENSG00000233476	EEF1A1P6	1741.09	4.89769	0.206202	23.7519	1.05058e-124	1.77874e-120
ENSG00000233527	ZNF529-AS1	70.7217	1.44536	0.361066	4.00304	6.2535e-05	0.00113239
ENSG00000233538	AC017104.3	18.7783	-2.06649	0.771477	-2.67861	0.00739277	0.0491912
ENSG00000233577	AL022332.1	79.0407	1.13016	0.375528	3.00952	0.0026166	0.0219116
ENSG00000233684	LINC01865	6.7038	3.26936	1.1966	2.73222	0.00629094	0.0432887
ENSG00000233690	EBAG9P1	5.68202	-5.14675	1.82156	-2.82547	0.00472116	0.0345586
ENSG00000233762	AC007969.1	177.284	1.01824	0.339286	3.00114	0.00268973	0.0223951
ENSG00000233778	AC104339.1	3.11976	5.75975	2.00789	2.86856	0.0041234	0.0311458
ENSG00000233913	RPL10P9	118.486	1.73761	0.319116	5.44507	5.17844e-08	3.21747e-06
ENSG00000234009	RPL5P34	142.495	2.36646	0.303431	7.79902	6.23894e-15	2.15575e-12
ENSG00000234062	AL390879.1	60.1329	-1.4423	0.422026	-3.41757	0.000631839	0.00713654
ENSG00000234093	RPS15AP11	26.2676	2.94625	0.592233	4.97482	6.53093e-07	2.71147e-05
ENSG00000234199	LINC01191	9.13742	2.8905	1.00643	2.87201	0.00407864	0.0308835
ENSG00000234268	AP000936.3	20.4122	5.57861	0.968575	5.7596	8.43113e-09	6.51603e-07
ENSG00000234287	AC099560.2	148.368	2.32443	0.365705	6.35604	2.07022e-10	2.5402e-08
ENSG00000234329	AL604028.2	17.0139	-2.26033	0.839271	-2.69321	0.00707679	0.0475465
ENSG00000234338	AC073349.2	33.1934	-1.83776	0.623149	-2.94915	0.00318653	0.0255451
ENSG00000234420	ZNF37BP	572.134	-1.8052	0.284013	-6.35602	2.07044e-10	2.5402e-08
ENSG00000234444	ZNF736	621.477	-1.36133	0.211167	-6.44669	1.14321e-10	1.46634e-08
ENSG00000234518	PTGES3P1	44.4916	1.35621	0.458272	2.9594	0.0030824	0.0248752
ENSG00000234630	AC245060.2	36.7843	-2.1243	0.637476	-3.33237	0.000861095	0.00917373
ENSG00000234678	ELF3-AS1	42.8297	-1.93436	0.52064	-3.71536	0.000202913	0.00289186
ENSG00000234719	NPIPB2	87.5209	1.88384	0.338576	5.56402	2.63632e-08	1.77125e-06
ENSG00000234741	GAS5	15164.3	1.02836	0.210601	4.88296	1.04504e-06	4.02128e-05
ENSG00000234742	AC144530.1	42.592	3.96965	0.586616	6.76702	1.31458e-11	2.06085e-09
ENSG00000234771	SLC25A25-AS1	170.305	-1.31491	0.333526	-3.94245	8.06525e-05	0.00137654
ENSG00000234797	RPS3AP6	1471.48	2.792	0.279344	9.99484	1.60552e-23	1.75375e-20
ENSG00000234825	XRCC6P2	52.135	3.0925	0.430698	7.1802	6.96099e-13	1.45502e-10
ENSG00000234925	ATP5PDP4	6.13737	-5.25816	1.83288	-2.8688	0.00412037	0.0311373
ENSG00000234964	FABP5P7	32.8323	2.08054	0.589254	3.53081	0.000414296	0.0051219
ENSG00000235065	RPL24P2	63.8126	2.18661	0.408918	5.3473	8.92753e-08	5.16759e-06
ENSG00000235174	RPL39P3	808.391	1.66756	0.244138	6.8304	8.46801e-12	1.41253e-09
ENSG00000235272	RAMACL	61.6918	1.18622	0.412564	2.87525	0.00403713	0.0306445
ENSG00000235313	HM13-IT1	13.8263	-2.71805	0.985427	-2.75825	0.00581123	0.0407442
ENSG00000235363	SNRPGP10	476.712	1.20421	0.295723	4.07208	4.65955e-05	0.000899553
ENSG00000235408	SNORA71B	26.5478	-1.91169	0.628652	-3.04093	0.00235846	0.0202131
ENSG00000235472	EIF4A1P7	10.2541	7.49761	1.46273	5.12578	2.96316e-07	1.42324e-05
ENSG00000235501	AC105942.1	74.9053	1.05967	0.37129	2.85401	0.00431706	0.0322988
ENSG00000235508	RPS2P7	25.9017	1.66058	0.574911	2.88842	0.0038718	0.0297429
ENSG00000235552	RPL6P27	1001.98	1.87683	0.227363	8.25474	1.52233e-16	6.87324e-14
ENSG00000235587	GAPDHP65	14.4561	2.39546	0.77934	3.07371	0.00211417	0.0185418
ENSG00000235618	FAM21EP	31.6696	2.06293	0.518686	3.97722	6.97256e-05	0.00122971
ENSG00000235703	LINC00894	88.4684	-2.4351	0.468711	-5.19533	2.04361e-07	1.0565e-05
ENSG00000235734	HMGN1P36	26.9228	3.03347	0.610927	4.96535	6.85773e-07	2.82846e-05
ENSG00000235806	AF241728.1	7.52354	-5.55175	1.72178	-3.22443	0.00126226	0.012436
ENSG00000235859	AC006978.1	43.2509	-1.61385	0.556752	-2.89868	0.00374735	0.0289445
ENSG00000236015	AC011290.2	11.4078	-3.07862	1.12326	-2.74081	0.00612888	0.0423976
ENSG00000236018	AC004898.1	7.06957	-5.46183	1.74475	-3.13043	0.0017455	0.0159931
ENSG00000236058	RPL17P36	19.6126	3.83402	0.782809	4.89777	9.69291e-07	3.77266e-05
ENSG00000236255	AC009404.1	172.125	-2.00108	0.321615	-6.22197	4.90953e-10	5.27766e-08
ENSG00000236264	RPL26P30	24.5555	1.82457	0.650644	2.80426	0.00504323	0.0364512
ENSG00000236287	ZBED5	833.757	-1.00412	0.207803	-4.83209	1.35108e-06	5.03303e-05
ENSG00000236337	FMR1-IT1	12.4012	-4.78014	1.52425	-3.13606	0.00171232	0.0157604
ENSG00000236364	AL358115.1	18.5777	-2.10547	0.778789	-2.70351	0.00686111	0.0463441
ENSG00000236404	VLDLR-AS1	17.0838	2.31151	0.715337	3.23136	0.00123204	0.0122344
ENSG00000236439	AC099336.2	36.657	1.9636	0.523287	3.75244	0.000175122	0.00256598
ENSG00000236498	AC107081.2	11.1073	-4.68575	1.55965	-3.00437	0.00266134	0.0222185
ENSG00000236552	RPL13AP5	1828.13	2.8001	0.262329	10.674	1.34706e-26	1.98322e-23
ENSG00000236796	AL157884.3	5.3186	-5.05295	1.86912	-2.70339	0.00686361	0.0463441
ENSG00000236801	RPL24P8	72.8986	1.73749	0.440846	3.94126	8.10542e-05	0.00138131
ENSG00000236901	MIR600HG	264.294	-1.32204	0.244209	-5.41358	6.17785e-08	3.72895e-06
ENSG00000236976	AC091685.2	3.71335	4.99504	1.83008	2.72941	0.00634477	0.0435529
ENSG00000236991	EDRF1-AS1	9.63351	-5.90909	1.7222	-3.43113	0.000601077	0.00687856
ENSG00000236992	RPL12P12	13.0927	4.28906	0.959245	4.47129	7.77489e-06	0.000207465
ENSG00000236993	GAPDHP21	16.9524	-4.14717	1.23992	-3.34472	0.00082366	0.00885421
ENSG00000237039	AC018738.1	8.38577	4.24204	1.18604	3.57663	0.000348053	0.00445756
ENSG00000237077	AC105399.1	9.09324	7.31352	1.51925	4.8139	1.48012e-06	5.40085e-05
ENSG00000237159	CNTFR-AS1	6.45989	-5.33175	1.82562	-2.92051	0.00349457	0.0273983
ENSG00000237214	AL080243.2	30.7414	1.4693	0.524511	2.80128	0.00509003	0.0367075
ENSG00000237310	AC008267.5	69.6116	1.13132	0.387918	2.91638	0.00354117	0.0276498
ENSG00000237350	CDC42P6	46.3761	2.31269	0.452821	5.1073	3.26801e-07	1.53483e-05
ENSG00000237380	HOXD-AS2	92.6467	-1.85918	0.38894	-4.78013	1.75181e-06	6.24419e-05
ENSG00000237417	XRCC6P1	17.9656	-2.77054	0.863619	-3.20806	0.00133634	0.0129995
ENSG00000237506	RPSAP15	188.279	2.8502	0.32705	8.71486	2.91117e-18	1.69962e-15
ENSG00000237522	NONOP2	34.1776	-1.54391	0.572555	-2.69652	0.0070068	0.0471792
ENSG00000237668	RPS15AP38	13.4846	2.26794	0.811429	2.795	0.00519005	0.0372974
ENSG00000237672	KRR1P1	7.45387	-5.53979	1.73717	-3.18897	0.00142779	0.0137118
ENSG00000237729	AC002075.2	12.3062	4.21144	0.994339	4.23542	2.28128e-05	0.000501616
ENSG00000237757	EEF1A1P30	7.43793	-5.53697	1.75818	-3.14926	0.00163686	0.0152284
ENSG00000238018	AC093110.1	5.96675	-5.21786	1.79554	-2.90602	0.00366061	0.028415
ENSG00000238083	LRRC37A2	25.4778	-1.79925	0.651849	-2.76022	0.00577621	0.0405292
ENSG00000238103	RPL9P7	151.62	5.58031	0.437121	12.766	2.53738e-37	8.59208e-34
ENSG00000238105	GOLGA2P5	130.072	-1.05962	0.338101	-3.13405	0.00172413	0.015839
ENSG00000238197	PAXBP1-AS1	45.5634	-1.70413	0.513441	-3.31903	0.000903295	0.00951395
ENSG00000238205	MPC1L	17.0867	4.98835	0.954951	5.22367	1.75408e-07	9.32443e-06
ENSG00000238278	ALG1L6P	93.6935	-1.05016	0.369321	-2.84349	0.00446229	0.0331147
ENSG00000239269	RPSAP4	8.05695	4.15645	1.21904	3.40961	0.000650556	0.00730402
ENSG00000239291	AC002558.1	6.89341	-5.42598	1.79002	-3.03124	0.00243555	0.0206854
ENSG00000239388	ASB14	32.3284	-1.77371	0.593813	-2.98699	0.00281739	0.0232674
ENSG00000239415	AP001469.3	84.4926	-1.2675	0.353179	-3.58882	0.000332173	0.00428823
ENSG00000239559	RPL37P2	32.854	4.01561	0.652246	6.15658	7.43308e-10	7.64416e-08
ENSG00000239653	PSMD6-AS2	26.529	-2.48358	0.714258	-3.47715	0.000506772	0.00599382
ENSG00000239665	AL157392.3	190.942	-1.96925	0.367884	-5.3529	8.65538e-08	5.02724e-06
ENSG00000239704	CDRT4	5.51279	-5.10357	1.83855	-2.77586	0.00550552	0.0390998
ENSG00000239719	AC004890.1	12.4764	3.24883	0.876112	3.70824	0.000208705	0.00296193
ENSG00000240036	AC104563.1	164.028	6.37247	0.460016	13.8527	1.22507e-43	6.91388e-40
ENSG00000240038	AMY2B	50.3478	-2.93341	0.546507	-5.36756	7.98098e-08	4.69517e-06
ENSG00000240057	AC078785.1	76.1848	1.239	0.40111	3.08893	0.00200876	0.0177853
ENSG00000240087	RPSAP12	67.7961	3.41563	0.463016	7.37692	1.61989e-13	4.00385e-11
ENSG00000240132	ETF1P2	13.1163	-3.97877	1.2703	-3.13216	0.00173527	0.0159177
ENSG00000240219	AL512306.2	19.8975	-2.45619	0.825552	-2.9752	0.00292793	0.0239367
ENSG00000240288	GHRLOS	13.3784	-3.42121	1.12631	-3.03754	0.00238515	0.0203903
ENSG00000240322	RN7SL481P	14.2242	-2.81622	1.03411	-2.72332	0.00646296	0.0442208
ENSG00000240342	RPS2P5	28807.5	1.2344	0.256157	4.81892	1.44338e-06	5.29531e-05
ENSG00000240376	AC010343.1	44.0721	1.66807	0.443552	3.76071	0.000169435	0.00250432
ENSG00000240489	SETP14	59.7453	1.17793	0.391175	3.01127	0.00260159	0.0218165
ENSG00000240498	CDKN2B-AS1	65.0446	-1.28725	0.435542	-2.95551	0.00312155	0.0251253
ENSG00000240759	RPS27P21	9.75474	7.41905	1.48779	4.98664	6.14398e-07	2.58501e-05
ENSG00000240891	PLCXD2	253.157	-1.01422	0.264424	-3.83556	0.000125277	0.00195041
ENSG00000241061	RPL5P1	37.8932	1.78721	0.530624	3.36813	0.000756789	0.00824961
ENSG00000241081	RPL22P2	26.3489	3.97693	0.646859	6.14806	7.84357e-10	7.97098e-08
ENSG00000241104	CEACAMP10	19.3893	-3.40673	0.938775	-3.62891	0.000284624	0.00382229
ENSG00000241282	RPL34P33	7.12152	6.96072	1.59024	4.37715	1.20242e-05	0.00029539
ENSG00000241288	LINC02614	42.6047	-2.28088	0.568502	-4.01209	6.01832e-05	0.00110099
ENSG00000241468	ATP5MF	1127.44	1.13794	0.249392	4.56287	5.04602e-06	0.000146166
ENSG00000241484	ARHGAP8	91.0822	-1.62895	0.448498	-3.63202	0.000281215	0.00378478
ENSG00000241494	AL355032.1	12.4892	3.38465	0.957073	3.53646	0.000405535	0.0050449
ENSG00000241506	PSMC1P1	74.9202	2.15004	0.373763	5.75242	8.79762e-09	6.75521e-07
ENSG00000241511	RPS15AP24	48.2676	6.04068	0.703356	8.58837	8.82082e-18	4.45807e-15
ENSG00000241532	AGGF1P3	5.50377	-5.10145	1.81488	-2.8109	0.00494035	0.0359069
ENSG00000241535	CBX5P1	5.29364	-5.04681	1.88246	-2.68096	0.00734117	0.0489248
ENSG00000241556	AC018475.1	16.173	2.41803	0.721888	3.3496	0.000809298	0.00873031
ENSG00000241563	CORT	22.8927	-2.49806	0.760925	-3.28293	0.00102734	0.0105866
ENSG00000241634	AC069499.1	46.4284	-4.38386	0.75725	-5.78918	7.07303e-09	5.63546e-07
ENSG00000241764	AC002467.1	64.7578	1.14892	0.394125	2.91512	0.00355553	0.0277221
ENSG00000241769	LINC00893	15.1089	-2.42923	0.904543	-2.68559	0.00724024	0.0483854
ENSG00000241837	ATP5PO	848.876	1.05314	0.247119	4.26166	2.02914e-05	0.000454736
ENSG00000241886	AC112496.1	6.71828	-5.38933	1.7538	-3.07295	0.00211955	0.0185745
ENSG00000242060	RPS3AP49	6.06394	5.7268	1.63283	3.50729	0.0004527	0.00549045
ENSG00000242071	RPL7AP6	354.499	1.88609	0.277677	6.79239	1.1029e-11	1.76163e-09
ENSG00000242299	AC073861.1	1049.64	3.71474	0.26139	14.2115	7.77602e-46	5.26623e-42
ENSG00000242697	RPL5P12	15.4296	5.60857	1.08516	5.16841	2.36091e-07	1.18437e-05
ENSG00000242951	AC007182.2	24.6816	3.22754	0.650703	4.96008	7.04648e-07	2.88872e-05
ENSG00000243071	AC107032.1	15.6237	3.45954	0.892619	3.87572	0.000106312	0.00171262
ENSG00000243107	AC000120.1	12.8889	-4.90411	1.54457	-3.17506	0.00149804	0.0142331
ENSG00000243181	AC087343.1	63.0412	6.92711	0.763547	9.07227	1.16566e-19	7.8943e-17
ENSG00000243199	AC115223.1	720.093	2.18489	0.235418	9.28088	1.68082e-20	1.2648e-17
ENSG00000243302	AC018638.4	158.831	-1.07791	0.3918	-2.75117	0.0059383	0.0414006
ENSG00000243648	AC109454.1	6.4728	6.83802	1.59503	4.28707	1.81044e-05	0.000413333
ENSG00000243679	AC018638.5	155.2	-1.03321	0.331491	-3.11686	0.00182788	0.0165452
ENSG00000243716	NPIPB5	260.623	-1.14006	0.296814	-3.84097	0.000122547	0.00191582
ENSG00000244124	ATP1B3-AS1	13.0058	-4.91937	1.56663	-3.1401	0.00168889	0.015585
ENSG00000244187	TMEM141	595.956	1.03174	0.276333	3.73369	0.000188698	0.00273063
ENSG00000244313	AC024293.1	616.234	1.54515	0.293236	5.26932	1.36931e-07	7.52002e-06
ENSG00000244332	AL138759.1	6.23936	-5.28314	1.78819	-2.95446	0.00313215	0.0251866
ENSG00000244363	RPL7P23	156.715	5.62769	0.451439	12.4661	1.14266e-35	3.2244e-32
ENSG00000244398	AC116533.1	2950.71	3.026	0.256937	11.7772	5.11503e-32	1.23718e-28
ENSG00000244480	AC005154.2	10.7528	-4.56119	1.55548	-2.93234	0.00336418	0.0266537
ENSG00000244627	TPTEP2	111.731	-1.63145	0.357221	-4.56707	4.94599e-06	0.000143535
ENSG00000244716	BX679664.3	644.45	1.83665	0.258209	7.11303	1.1352e-12	2.2092e-10
ENSG00000244723	ASLP1	13.3085	-4.94924	1.53718	-3.2197	0.00128326	0.0125953
ENSG00000244879	GABPB1-AS1	1164.31	-1.79498	0.27494	-6.52863	6.63745e-11	9.06279e-09
ENSG00000244932	AL449212.1	75.8678	-1.87403	0.414144	-4.52508	6.03739e-06	0.000169258
ENSG00000245532	NEAT1	1879.52	-1.54126	0.231991	-6.64361	3.06093e-11	4.52617e-09
ENSG00000245711	NADK2-AS1	14.0864	-3.31138	1.07586	-3.07789	0.00208471	0.0183357
ENSG00000245849	RAD51-AS1	113.689	-1.60399	0.361152	-4.44133	8.94052e-06	0.000233779
ENSG00000246203	AL353807.3	34.0204	-1.57416	0.576723	-2.72949	0.00634319	0.0435509
ENSG00000246263	UBR5-AS1	17.7265	-2.46177	0.863535	-2.8508	0.00436088	0.0325619
ENSG00000246451	AL049840.1	132.011	-1.73872	0.386461	-4.49908	6.82471e-06	0.000186973
ENSG00000246596	AC139795.1	165.412	-1.67777	0.420324	-3.9916	6.56301e-05	0.00117523
ENSG00000246859	STARD4-AS1	35.076	-2.41171	0.643396	-3.74841	0.000177963	0.00259683
ENSG00000247137	AP000873.2	63.8963	-1.339	0.406586	-3.29327	0.000990295	0.010251
ENSG00000247675	LRP4-AS1	40.435	1.34394	0.462074	2.9085	0.00363167	0.0282508
ENSG00000247679	AC139795.2	105.004	-1.44204	0.383263	-3.76253	0.000168205	0.00249049
ENSG00000247746	USP51	59.818	-1.09932	0.402265	-2.73282	0.00627951	0.0432277
ENSG00000248019	FAM13A-AS1	14.1109	-3.18712	1.12341	-2.83701	0.00455383	0.0336607
ENSG00000248275	TRIM52-AS1	315.096	1.1305	0.232077	4.87124	1.109e-06	4.2577e-05
ENSG00000248445	SEMA6A-AS1	24.1201	-2.58672	0.793593	-3.25951	0.00111606	0.0112879
ENSG00000248557	AC024558.1	9.63697	-5.90952	1.65493	-3.57086	0.000355806	0.00453641
ENSG00000248578	NPM1P21	7.58318	4.09797	1.17626	3.48389	0.00049418	0.00587774
ENSG00000248735	R3HDM2P1	4.87919	-4.92811	1.84158	-2.67602	0.00745014	0.0495048
ENSG00000249193	HSPD1P5	6.67093	5.86838	1.59729	3.67396	0.000238821	0.00331977
ENSG00000249637	AC008438.1	32.0623	1.40787	0.518036	2.71771	0.00657353	0.0448234
ENSG00000249661	TNRC18P1	11.2125	-6.12734	1.64002	-3.73615	0.000186862	0.00270638
ENSG00000249786	EAF1-AS1	10.6617	-3.67681	1.30909	-2.80867	0.0049747	0.0360727
ENSG00000249855	EEF1A1P19	25.7611	-2.38567	0.749192	-3.18432	0.00145095	0.0138556
ENSG00000249863	AC021106.1	33.9622	-1.46773	0.540757	-2.71421	0.00664344	0.0451909
ENSG00000249936	RAC1P2	95.5205	1.5352	0.330866	4.63996	3.48475e-06	0.000108257
ENSG00000250027	AC022272.1	14.8043	-3.92276	1.28277	-3.05803	0.00222795	0.0193166
ENSG00000250031	AC009927.1	5.82941	-5.18381	1.78543	-2.9034	0.00369131	0.0285964
ENSG00000250033	SLC7A11-AS1	8.79602	-5.77911	1.70073	-3.39803	0.000678742	0.00756785
ENSG00000250116	AC018682.1	15.7565	-5.13827	1.50623	-3.41134	0.000646456	0.00727011
ENSG00000250182	EEF1A1P13	171.547	4.32138	0.317704	13.6019	3.90029e-42	1.88674e-38
ENSG00000250241	AC105383.1	26.1155	-1.81905	0.658194	-2.7637	0.00571497	0.0401911
ENSG00000250321	AC079140.2	73.6025	5.10128	0.509815	10.0061	1.43246e-23	1.62774e-20
ENSG00000250539	KRT8P33	24.5363	-2.40202	0.697103	-3.44572	0.00056954	0.00657506
ENSG00000251079	BMS1P2	31.2848	-2.44681	0.664507	-3.68215	0.000231279	0.00323084
ENSG00000251345	AC093826.1	20.5081	8.49835	1.3365	6.35866	2.03516e-10	2.51514e-08
ENSG00000251414	AC138956.2	25.8994	-2.30593	0.679528	-3.39344	0.000690219	0.00767308
ENSG00000251495	PPIAP11	22.7669	2.18016	0.609422	3.57742	0.000347001	0.00444577
ENSG00000251562	MALAT1	2979.58	-2.08075	0.265585	-7.83459	4.70365e-15	1.65911e-12
ENSG00000251595	ABCA11P	35.2312	-1.93508	0.555662	-3.48247	0.000496819	0.00589925
ENSG00000251667	BRCC3P1	19.4464	-3.09254	0.905678	-3.41461	0.000638729	0.00719755
ENSG00000251819	RNU6-322P	5.35187	-5.06105	1.86296	-2.71667	0.00659428	0.0449286
ENSG00000252690	AC105339.2	14.6957	-3.94887	1.20342	-3.28138	0.001033	0.0106321
ENSG00000253180	AC104986.1	5.34979	-5.06055	1.80486	-2.80384	0.00504972	0.0364826
ENSG00000253321	AC099554.1	4.46982	4.32465	1.61099	2.68447	0.00726451	0.0485189
ENSG00000253341	AC115837.1	21.7543	1.89585	0.642266	2.95181	0.00315918	0.0253678
ENSG00000253352	TUG1	1672.76	-1.55387	0.212956	-7.2967	2.94912e-13	6.65753e-11
ENSG00000253552	HOXA-AS2	142.505	-1.10108	0.347162	-3.17165	0.00151578	0.0143693
ENSG00000253570	RNF5P1	14.8931	2.80826	0.810221	3.46604	0.000528194	0.00619955
ENSG00000253626	EIF5AL1	125.792	1.10822	0.294769	3.75963	0.000170162	0.00251177
ENSG00000253636	AC022893.1	37.8852	-2.34131	0.679716	-3.44454	0.000572024	0.00659512
ENSG00000253730	AC015909.2	20.3481	2.07964	0.738543	2.81587	0.00486458	0.035478
ENSG00000253854	AC010834.3	65.9161	-2.03454	0.471346	-4.31645	1.58557e-05	0.0003685
ENSG00000253908	AC104115.2	7.66851	-5.57947	1.71978	-3.24429	0.00117745	0.0118206
ENSG00000254004	ZNF260	458.984	-1.45536	0.220652	-6.59572	4.23198e-11	6.09802e-09
ENSG00000254162	AC009812.3	37.4539	-2.19273	0.60043	-3.65192	0.000260282	0.00355964
ENSG00000254198	AC113191.1	104.292	-1.08601	0.342244	-3.1732	0.0015077	0.0143088
ENSG00000254202	AC015522.1	79.6492	-1.36243	0.378407	-3.60044	0.000317685	0.00414545
ENSG00000254285	KRT8P3	51.6603	1.26379	0.404559	3.12386	0.00178496	0.0162728
ENSG00000254331	CKS1BP7	7.95239	4.15044	1.28318	3.23451	0.00121853	0.0121323
ENSG00000254369	HOXA-AS3	152.574	-1.95721	0.353301	-5.53978	3.02848e-08	1.99514e-06
ENSG00000254428	AP003392.1	23.791	-2.30509	0.748331	-3.0803	0.00206789	0.0182114
ENSG00000254535	PABPC4L	583.7	-1.48019	0.216626	-6.83295	8.31842e-12	1.39445e-09
ENSG00000254682	AP002387.2	183.644	1.54593	0.288966	5.34987	8.80154e-08	5.10339e-06
ENSG00000254996	ANKHD1-EIF4EBP3	28.7633	-2.60257	0.695652	-3.7412	0.000183145	0.00266394
ENSG00000255176	AP000941.1	5.22285	-5.0251	1.83417	-2.73971	0.00614931	0.0424765
ENSG00000255198	SNHG9	101.221	1.30407	0.329931	3.95255	7.73236e-05	0.00133452
ENSG00000255213	NPM1P35	5.04594	6.47714	1.69493	3.82148	0.000132651	0.0020436
ENSG00000255236	AP002992.1	23.2868	2.31327	0.606518	3.81402	0.000136724	0.00209586
ENSG00000255310	AF131215.5	93.8837	-1.61522	0.386121	-4.18321	2.87417e-05	0.000605257
ENSG00000255363	AP001189.5	15.9557	-5.21298	1.49459	-3.48789	0.000486855	0.00581083
ENSG00000255423	EBLN2	37.219	-2.9653	0.682609	-4.34407	1.39869e-05	0.000331671
ENSG00000255566	AC135279.1	12.5516	-2.90416	1.05861	-2.74336	0.00608139	0.0421552
ENSG00000255893	AP000786.1	28.5373	-3.01045	0.725918	-4.14709	3.36721e-05	0.000689779
ENSG00000255933	AC117500.2	6.98327	-5.44598	1.76961	-3.0775	0.00208744	0.0183546
ENSG00000255968	AC024145.1	5.04079	-4.97482	1.83836	-2.70612	0.00680741	0.046038
ENSG00000256053	APOPT1	419.361	1.20203	0.234162	5.13331	2.84696e-07	1.37523e-05
ENSG00000256073	URB1-AS1	333.808	1.48025	0.277742	5.32957	9.84454e-08	5.64054e-06
ENSG00000256393	RPL41P5	48.5506	2.67494	0.530245	5.04472	4.54189e-07	2.01834e-05
ENSG00000256667	KLRA1P	68.0436	-1.4669	0.420987	-3.48443	0.000493181	0.00586792
ENSG00000256745	AP002784.2	14.5494	2.15471	0.778478	2.76785	0.00564274	0.0398321
ENSG00000256906	LINC02419	14.8518	2.3101	0.843297	2.73937	0.00615579	0.0424882
ENSG00000256973	AC053513.1	20.8428	-5.60258	1.48537	-3.77183	0.000162054	0.00241633
ENSG00000257176	AC009318.1	31.4903	-3.25058	0.736819	-4.41164	1.02593e-05	0.000262585
ENSG00000257303	AC073896.2	7.17918	-5.485	1.71879	-3.19121	0.0014168	0.013638
ENSG00000257335	MGAM	17.1762	-2.63503	0.86116	-3.05986	0.0022144	0.0192415
ENSG00000257354	AC048341.1	49.2397	-2.86292	0.57772	-4.95554	7.21279e-07	2.94512e-05
ENSG00000257475	AC068888.2	8.10792	-5.66028	1.73592	-3.26068	0.00111146	0.0112448
ENSG00000257596	SCAT2	42.3474	-1.49154	0.543795	-2.74284	0.00609109	0.0421878
ENSG00000257621	PSMA3-AS1	429.422	-1.44192	0.230946	-6.24355	4.27761e-10	4.71819e-08
ENSG00000257698	GIHCG	397.638	1.41862	0.277431	5.11342	3.16374e-07	1.50464e-05
ENSG00000257800	FNBP1P1	54.8353	-1.46615	0.468681	-3.12824	0.00175856	0.0160898
ENSG00000257896	AC093012.1	6.14361	-5.25937	1.77477	-2.9634	0.00304259	0.0246479
ENSG00000257957	QRSL1P3	5.04079	-4.97482	1.83836	-2.70612	0.00680741	0.046038
ENSG00000258344	AC078778.1	6.22965	-5.2812	1.7684	-2.98642	0.00282263	0.0233008
ENSG00000258441	LINC00641	872.592	-2.22752	0.243027	-9.1657	4.92249e-20	3.47261e-17
ENSG00000258608	DNAJC19P9	24.25	5.513	0.913716	6.0336	1.60347e-09	1.50407e-07
ENSG00000258768	AL356019.2	35.0119	-2.27813	0.60636	-3.75706	0.000171919	0.0025333
ENSG00000258884	LINC02321	41.93	1.43337	0.4887	2.93303	0.00335669	0.0266068
ENSG00000258891	AC005480.1	5.85055	-5.18849	1.79849	-2.88491	0.00391528	0.0299749
ENSG00000258904	AL157871.5	8.05731	-5.65218	1.72466	-3.27726	0.00104818	0.0107491
ENSG00000259205	PRKXP1	32.4904	-1.77558	0.645518	-2.75063	0.00594808	0.0414463
ENSG00000259405	ISCA1P4	16.9548	2.34507	0.821118	2.85595	0.00429083	0.0321238
ENSG00000259425	AC011767.1	13.9018	-3.17383	1.10337	-2.87649	0.0040213	0.0305593
ENSG00000259562	AC090607.2	13.9782	-4.07113	1.25595	-3.24148	0.00118912	0.011913
ENSG00000259581	TYRO3P	15.5058	-2.57018	0.941434	-2.73007	0.00633206	0.0434833
ENSG00000259668	AC066613.1	9.75386	-5.92752	1.66045	-3.56983	0.000357218	0.00454912
ENSG00000259744	AC009269.4	6.20781	-5.27667	1.78131	-2.96224	0.00305411	0.0247294
ENSG00000259802	AC012640.2	78.0058	1.53405	0.376848	4.07074	4.68631e-05	0.000904204
ENSG00000259820	AC083843.3	75.6179	-2.95726	0.49577	-5.965	2.4464e-09	2.19735e-07
ENSG00000259834	AL365361.1	36.804	-1.4701	0.548217	-2.6816	0.00732714	0.0488505
ENSG00000259865	AL390728.6	71.6258	-1.46363	0.411803	-3.55419	0.000379141	0.004778
ENSG00000259891	AC107375.1	49.5011	-1.90144	0.527359	-3.60558	0.000311456	0.00408709
ENSG00000259972	AC009120.2	49.5849	-2.39226	0.545922	-4.38205	1.17565e-05	0.000291009
ENSG00000259994	AL353796.1	39.9471	-2.18807	0.584678	-3.74235	0.000182306	0.00265287
ENSG00000260007	AC107871.1	66.6624	-1.28456	0.413652	-3.10542	0.00190012	0.0170496
ENSG00000260018	AC040169.1	63.69	1.71327	0.388552	4.40937	1.03674e-05	0.000264887
ENSG00000260081	AF274858.1	83.8177	1.15468	0.381113	3.02975	0.00244753	0.0207611
ENSG00000260082	AC106886.1	13.3291	2.82381	0.833437	3.38815	0.00070366	0.00778671
ENSG00000260088	AL445483.1	40.1893	1.48897	0.485555	3.06654	0.00216554	0.0188945
ENSG00000260103	AC012435.1	33.241	-1.72846	0.553813	-3.12102	0.00180224	0.0163787
ENSG00000260196	AC124798.1	176.744	-1.0837	0.275025	-3.94036	8.13579e-05	0.00138439
ENSG00000260244	AC104083.1	33.5751	-1.86956	0.585287	-3.19426	0.00140189	0.0135129
ENSG00000260260	SNHG19	458.619	1.24161	0.261733	4.7438	2.09745e-06	7.16072e-05
ENSG00000260277	AC009019.1	5.16426	-5.01062	1.86006	-2.6938	0.00706424	0.047481
ENSG00000260317	AC009812.4	37.0512	-2.14416	0.592557	-3.61849	0.000296332	0.00393815
ENSG00000260400	AL513534.2	141.838	-2.07446	0.321752	-6.44737	1.13805e-10	1.46527e-08
ENSG00000260404	AC110079.1	398.975	-1.25661	0.290837	-4.32067	1.55558e-05	0.000362527
ENSG00000260423	LINC02367	37.3175	-2.84627	0.679109	-4.19118	2.77513e-05	0.000588425
ENSG00000260448	LCMT1-AS1	56.4203	1.24785	0.410965	3.0364	0.00239424	0.0204113
ENSG00000260469	INSYN1-AS1	57.7577	1.21544	0.396076	3.06871	0.00214988	0.018816
ENSG00000260536	AL035071.2	9.82628	-4.50749	1.58041	-2.85211	0.00434302	0.03245
ENSG00000260565	ERVK13-1	139.605	-1.12949	0.348765	-3.23854	0.00120141	0.0120148
ENSG00000260589	STAM-AS1	100.683	-1.22198	0.395421	-3.09032	0.00199941	0.0177328
ENSG00000260597	AC012531.1	36.2473	-3.17108	0.717988	-4.41662	1.00255e-05	0.00025738
ENSG00000260618	AC025917.1	5.19269	-5.01769	1.81351	-2.76684	0.00566022	0.0399259
ENSG00000260660	AC113208.2	9.76446	-3.54682	1.32316	-2.68056	0.00734998	0.0489429
ENSG00000260776	AC104758.3	34.9109	-1.67841	0.609679	-2.75294	0.00590629	0.0412624
ENSG00000260804	LINC01963	127.062	-1.5466	0.326682	-4.73428	2.19836e-06	7.43027e-05
ENSG00000260852	FBXL19-AS1	367.068	-1.07136	0.306533	-3.4951	0.000473884	0.00569031
ENSG00000260853	AC109460.2	125.879	-2.13516	0.390635	-5.46587	4.60643e-08	2.91013e-06
ENSG00000260855	AL591848.4	17.4931	-3.31924	0.953777	-3.48011	0.000501213	0.00594438
ENSG00000260884	AC009120.3	13.3026	-2.90001	1.02094	-2.84052	0.00450402	0.0333585
ENSG00000260947	AL356489.2	100.394	-1.10383	0.358485	-3.07916	0.00207585	0.0182673
ENSG00000260948	AL390195.2	94.9594	-1.8894	0.383196	-4.93064	8.19606e-07	3.28055e-05
ENSG00000261019	AC010132.4	5.92238	-5.20834	1.78177	-2.92313	0.00346535	0.0272305
ENSG00000261056	AC079416.1	9.037	-5.8166	1.69647	-3.42865	0.000606584	0.00692987
ENSG00000261094	AC007066.2	64.9926	-1.86508	0.455338	-4.09603	4.20291e-05	0.000826475
ENSG00000261098	AP000766.1	49.849	-1.76963	0.477095	-3.70917	0.000207938	0.00295352
ENSG00000261101	AC234775.3	9.30579	-5.85948	1.6986	-3.4496	0.000561427	0.00649804
ENSG00000261167	AC107027.3	37.7766	-1.7648	0.535624	-3.29486	0.00098472	0.0102045
ENSG00000261326	LINC01355	145.053	-3.54442	0.408409	-8.67859	4.00693e-18	2.2997e-15
ENSG00000261409	AL035425.3	5825.62	-1.92584	0.20281	-9.49581	2.18506e-21	1.79756e-18
ENSG00000261474	AC026471.4	43.0654	-1.72676	0.519679	-3.32274	0.000891377	0.00940971
ENSG00000261488	TBILA	39.6389	-2.49463	0.636176	-3.92129	8.80756e-05	0.00147644
ENSG00000261505	AL031714.1	78.1113	-1.31007	0.428449	-3.05771	0.00223032	0.0193253
ENSG00000261609	GAN	1082.49	-1.09317	0.21711	-5.03509	4.7763e-07	2.10045e-05
ENSG00000261616	AC036108.3	18.5461	-3.01808	0.918568	-3.28564	0.0010175	0.0105013
ENSG00000261654	AL360270.2	20.6472	-2.64381	0.806001	-3.28016	0.00103748	0.0106685
ENSG00000261669	AC008731.1	5.61477	-5.13144	1.81167	-2.83244	0.0046194	0.0339679
ENSG00000261716	AC239868.1	171.34	-1.50744	0.306768	-4.91395	8.92589e-07	3.52682e-05
ENSG00000261770	AC006504.1	22.4884	-2.12143	0.730838	-2.90274	0.00369909	0.0286502
ENSG00000261799	AC007406.5	61.9591	-1.24548	0.440673	-2.82632	0.00470862	0.0345265
ENSG00000262118	MTCO1P28	8.04899	-5.65084	1.72708	-3.27191	0.00106823	0.0109118
ENSG00000262180	OCLM	21.1986	-4.09352	1.04689	-3.91016	9.22356e-05	0.00153629
ENSG00000262333	HNRNPA1P16	33.207	-1.69743	0.580759	-2.92279	0.00346914	0.0272368
ENSG00000262406	MMP12	8.87434	-5.79056	1.67746	-3.45198	0.000556479	0.00645753
ENSG00000263004	AC007114.1	134.678	1.03512	0.29502	3.50863	0.000450414	0.00547056
ENSG00000263201	DPEP2NB	6.57877	3.49095	1.26232	2.7655	0.00568362	0.0400401
ENSG00000263266	RPS7P1	507.382	2.12804	0.278396	7.64391	2.10716e-14	6.37076e-12
ENSG00000263272	AC004148.2	55.4755	-2.01514	0.482348	-4.17778	2.94373e-05	0.000617982
ENSG00000263563	UBBP4	99.5536	1.0888	0.34363	3.16853	0.0015321	0.0144875
ENSG00000263624	AC055811.1	11.5034	-4.74326	1.63225	-2.90597	0.00366117	0.028415
ENSG00000263826	AC112907.3	41.6274	-1.61371	0.57332	-2.81467	0.0048828	0.0355726
ENSG00000263847	AP005899.1	26.0061	-2.26864	0.69537	-3.26249	0.00110437	0.0111897
ENSG00000263884	AP000845.1	37.8973	1.55494	0.523366	2.97105	0.00296786	0.0241755
ENSG00000263934	SNORD3A	50.7049	1.26269	0.421125	2.99836	0.00271433	0.0225774
ENSG00000263956	NBPF11	612.901	-1.0372	0.218126	-4.75507	1.98377e-06	6.8756e-05
ENSG00000263968	RN7SL381P	9.89649	-3.44275	1.28443	-2.68036	0.00735429	0.0489544
ENSG00000263990	AC004253.1	7.61236	-5.56995	1.77312	-3.14132	0.0016819	0.015548
ENSG00000264057	AC103810.1	13.6233	-2.8467	1.02503	-2.77718	0.00548331	0.0390058
ENSG00000264112	AC015813.1	658.579	-3.57254	0.285847	-12.4981	7.64853e-36	2.3545e-32
ENSG00000264920	AC018521.5	67.0281	1.00042	0.370954	2.69689	0.00699897	0.0471374
ENSG00000264943	SH3GL1P2	6.75815	-5.39716	1.8725	-2.88234	0.00394738	0.0301322
ENSG00000265142	MIR133A1HG	8.73629	-4.33685	1.62044	-2.67635	0.00744295	0.0494765
ENSG00000265194	AL359922.2	13.9566	-2.64793	0.957212	-2.76629	0.00566979	0.0399813
ENSG00000265749	AC135178.3	55.0859	-2.3736	0.534922	-4.43729	9.11003e-06	0.000236567
ENSG00000265791	AC127024.4	14.411	-5.06529	1.51022	-3.354	0.000796516	0.00861438
ENSG00000265817	FSBP	156.566	-1.2795	0.292321	-4.37705	1.20295e-05	0.00029539
ENSG00000265912	AC037487.1	17.8792	-2.21482	0.796004	-2.78243	0.00539538	0.0384952
ENSG00000266173	STRADA	87.935	-1.9709	0.469022	-4.20215	2.64397e-05	0.000565573
ENSG00000266993	AL050343.1	11.0269	-4.67936	1.60442	-2.91654	0.00353941	0.0276498
ENSG00000267002	AC060780.1	387.783	-1.03796	0.266695	-3.89192	9.94545e-05	0.00162144
ENSG00000267011	AC011498.1	60.3535	1.24107	0.41183	3.01356	0.00258204	0.0216902
ENSG00000267041	ZNF850	456.243	-1.48466	0.233772	-6.35086	2.14108e-10	2.58309e-08
ENSG00000267107	PCAT19	95.329	1.60432	0.340775	4.70786	2.50329e-06	8.29416e-05
ENSG00000267128	RNF157-AS1	11.9358	-3.84414	1.30166	-2.95327	0.00314431	0.0252784
ENSG00000267152	AC093227.1	46.0587	-2.17796	0.514543	-4.23281	2.30793e-05	0.00050652
ENSG00000267254	AC020928.1	9.51974	-5.89129	1.67772	-3.51149	0.000445601	0.00542377
ENSG00000267270	PARD6G-AS1	50.2623	-1.45341	0.504161	-2.88284	0.0039411	0.0301035
ENSG00000267280	TBX2-AS1	111.77	1.11577	0.307541	3.62804	0.000285586	0.00383142
ENSG00000267658	AC099811.3	33.8852	2.05437	0.580776	3.53728	0.000404263	0.00503093
ENSG00000267680	ZNF224	156.206	-1.46366	0.308342	-4.74689	2.06573e-06	7.08598e-05
ENSG00000267710	EDDM13	13.6713	-4.9911	1.55406	-3.21166	0.00131972	0.0128711
ENSG00000267757	EML2-AS1	64.5002	2.12198	0.484525	4.37949	1.18956e-05	0.000293271
ENSG00000268087	AC008764.2	26.5396	-1.69133	0.625496	-2.70398	0.00685136	0.0463168
ENSG00000268205	AC005261.1	409.874	-2.38561	0.243678	-9.79001	1.24287e-22	1.20246e-19
ENSG00000268218	AC137932.3	35.2945	-1.64274	0.581291	-2.82602	0.0047131	0.0345321
ENSG00000268282	AC010328.2	4.22226	6.21718	1.78082	3.49118	0.000480884	0.00575803
ENSG00000268357	VN1R81P	26.6058	-1.91581	0.63415	-3.02106	0.00251887	0.0212491
ENSG00000268785	RPL7P50	35.2273	-1.61743	0.570361	-2.83581	0.00457099	0.0337512
ENSG00000268798	AC027307.3	36.1147	1.43852	0.495941	2.90059	0.0037246	0.0288148
ENSG00000268912	AC012313.5	27.4627	-1.86628	0.644201	-2.89704	0.00376704	0.0290767
ENSG00000268942	CKS1BP3	73.7848	3.62359	0.409401	8.85096	8.67726e-19	5.44129e-16
ENSG00000269069	AC007842.1	26.7106	-2.21973	0.702594	-3.15934	0.00158129	0.0148506
ENSG00000269343	ZNF587B	429.804	-1.31047	0.227128	-5.76974	7.93931e-09	6.18615e-07
ENSG00000269388	AC018755.3	68.2759	1.14736	0.392029	2.92672	0.00342559	0.0269761
ENSG00000269473	AC012313.8	42.4333	-1.37701	0.485567	-2.83588	0.00456998	0.0337511
ENSG00000269486	ERVK9-11	54.6055	-1.34707	0.431007	-3.1254	0.00177566	0.0162068
ENSG00000269737	AL691432.1	21.6175	-3.05496	0.837637	-3.64711	0.000265206	0.0036153
ENSG00000269821	KCNQ1OT1	617.838	-2.41823	0.329455	-7.34009	2.13444e-13	4.98458e-11
ENSG00000269893	SNHG8	1248.37	1.16248	0.240153	4.8406	1.29451e-06	4.84896e-05
ENSG00000269902	AC234772.2	8.1301	-5.66375	1.69688	-3.33775	0.000844585	0.00902472
ENSG00000269918	AF131215.6	56.1072	-1.40558	0.43542	-3.2281	0.00124617	0.0123349
ENSG00000269983	AC146944.4	29.1061	-2.8702	0.700221	-4.09899	4.14961e-05	0.000816943
ENSG00000270006	AC010531.6	35.1814	1.8311	0.524168	3.49334	0.00047702	0.00571783
ENSG00000270069	MIR222HG	182.669	-2.46521	0.320538	-7.69084	1.46167e-14	4.58287e-12
ENSG00000270110	AL353593.3	5.37232	-5.06598	1.84753	-2.74203	0.00610607	0.0422657
ENSG00000270116	AP001429.1	5.75835	-5.16812	1.79883	-2.87305	0.00406525	0.0308165
ENSG00000270127	AC027020.2	52.0804	-2.20244	0.527823	-4.17269	3.01025e-05	0.000629243
ENSG00000270257	AC096720.1	13.5951	-6.40617	1.63366	-3.92137	8.80461e-05	0.00147644
ENSG00000270372	AL162413.1	24.9276	1.86526	0.598359	3.11729	0.00182524	0.0165257
ENSG00000270392	PFN1P2	44.9885	-2.25947	0.547552	-4.12649	3.6834e-05	0.000743308
ENSG00000270585	AL445435.1	7.52493	-5.55205	1.74378	-3.18392	0.00145296	0.0138709
ENSG00000270605	AL353622.1	166.709	-1.20404	0.28653	-4.20216	2.64383e-05	0.000565573
ENSG00000270641	TSIX	494.033	-3.91168	0.360948	-10.8372	2.29292e-27	3.69728e-24
ENSG00000270673	YTHDF3-AS1	88.3265	1.53077	0.351568	4.35413	1.33598e-05	0.000320506
ENSG00000270761	AL355353.1	24.5511	1.83407	0.62913	2.91524	0.0035541	0.0277174
ENSG00000270885	RASL10B	22.7622	2.48028	0.639138	3.88066	0.000104172	0.00168192
ENSG00000270890	AL049844.2	27.635	-3.37479	0.805337	-4.19053	2.78302e-05	0.000589729
ENSG00000270903	HNRNPA3P9	12.6387	-3.81799	1.25661	-3.03833	0.0023789	0.0203471
ENSG00000270926	AC008013.3	7.31653	-5.51268	1.72285	-3.19975	0.00137548	0.0133037
ENSG00000270948	MTDHP1	31.1419	1.73348	0.546253	3.17341	0.0015066	0.0143024
ENSG00000271109	AC008555.4	30.5279	1.79478	0.539682	3.32562	0.000882206	0.00933247
ENSG00000271267	AL353807.4	9.11854	-5.83075	1.68914	-3.4519	0.000556657	0.00645753
ENSG00000271533	Z83843.1	70.2624	-4.33861	0.662707	-6.5468	5.87845e-11	8.19161e-09
ENSG00000271639	AC019072.1	5.53844	-5.10969	1.88467	-2.71118	0.00670437	0.0454774
ENSG00000271643	AC112220.2	22.6952	-2.27544	0.703167	-3.23598	0.00121224	0.0120874
ENSG00000271653	AC097359.3	6.35134	3.43784	1.25627	2.73655	0.00620868	0.0427836
ENSG00000271755	AL031118.1	44.0027	1.66709	0.473265	3.52252	0.000427463	0.00524538
ENSG00000271862	AC104118.1	23.0406	-3.03717	0.836202	-3.6321	0.000281127	0.00378478
ENSG00000271971	AC120053.1	38.0446	-2.54229	0.606405	-4.1924	2.76015e-05	0.000585983
ENSG00000272054	AC007390.2	25.8116	-2.25157	0.754973	-2.98232	0.00286076	0.0235181
ENSG00000272103	AC026741.1	13.2923	-6.37365	1.62281	-3.92753	8.5822e-05	0.00144726
ENSG00000272211	AC114760.2	10.0746	-4.54641	1.59779	-2.84543	0.00443509	0.0329712
ENSG00000272288	AL451165.2	46.2132	1.43547	0.459126	3.12653	0.00176884	0.016162
ENSG00000272301	AP002360.3	18.1606	-2.42886	0.886513	-2.7398	0.00614775	0.042476
ENSG00000272316	AL021368.2	58.6036	-1.57401	0.48857	-3.22167	0.00127445	0.012527
ENSG00000272335	AC093297.2	86.2924	-2.04789	0.430287	-4.75934	1.94223e-06	6.76624e-05
ENSG00000272341	AL137003.2	52.8814	-2.33916	0.501135	-4.66772	3.04554e-06	9.6834e-05
ENSG00000272356	AL080317.3	33.9842	-2.99198	0.665896	-4.49317	7.01695e-06	0.000190544
ENSG00000272374	Z97832.2	23.0002	-2.10282	0.71855	-2.92648	0.00342827	0.0269846
ENSG00000272525	AC099522.2	52.8903	1.31541	0.433167	3.03672	0.00239167	0.0204003
ENSG00000272556	GTF2IP13	278.254	-1.12937	0.312416	-3.61496	0.000300397	0.00397689
ENSG00000272572	AL138762.1	40.336	1.73792	0.474133	3.66546	0.00024689	0.00341232
ENSG00000272578	AP000347.1	44.7683	-2.30579	0.614934	-3.74965	0.000177083	0.00258912
ENSG00000272604	AC073073.2	46.4313	-1.99766	0.509488	-3.92092	8.82125e-05	0.00147728
ENSG00000272720	AL022322.1	17.9221	-2.8394	0.897845	-3.16246	0.00156443	0.0147259
ENSG00000272750	AL592148.3	16.8636	-2.53879	0.857128	-2.96197	0.00305679	0.0247393
ENSG00000272758	AC083798.2	60.5159	-1.15319	0.430197	-2.6806	0.00734902	0.0489429
ENSG00000272800	AC021851.1	40.6848	-1.95708	0.537452	-3.64141	0.000271153	0.00368083
ENSG00000272807	AC007038.2	16.6471	-3.46136	1.08809	-3.18112	0.00146705	0.0139767
ENSG00000272842	AL391834.1	6.97979	-5.44545	1.74014	-3.12932	0.0017521	0.0160437
ENSG00000272918	AC005070.3	26.984	-3.06914	0.767108	-4.00092	6.30963e-05	0.00114011
ENSG00000272977	AL008721.2	90.1965	-1.08153	0.375115	-2.8832	0.00393651	0.0300838
ENSG00000272980	Z94721.2	6.03096	-5.23547	1.81944	-2.87751	0.00400828	0.0305145
ENSG00000272983	AL117339.4	17.4569	-2.37136	0.827184	-2.86679	0.00414662	0.0312863
ENSG00000273033	LINC02035	179.613	-1.31356	0.327511	-4.01074	6.05296e-05	0.00110494
ENSG00000273117	AC144652.1	88.4349	1.32043	0.34385	3.84014	0.000122964	0.00192058
ENSG00000273136	NBPF26	138.959	-1.0496	0.315075	-3.33127	0.000864496	0.00918475
ENSG00000273151	AC073957.3	38.9126	-2.16754	0.616757	-3.51441	0.000440736	0.00538197
ENSG00000273218	AC005776.2	9.3299	-4.34379	1.58556	-2.73959	0.00615158	0.0424765
ENSG00000273240	AC013468.1	5.54467	-5.11096	1.81415	-2.81727	0.00484335	0.035346
ENSG00000273247	AC097376.2	49.1017	-1.7739	0.493577	-3.59397	0.000325671	0.00422039
ENSG00000273271	AP000254.1	18.7722	-2.77699	0.864583	-3.21195	0.00131839	0.0128618
ENSG00000273306	AC018690.1	22.1907	-2.69905	0.809677	-3.33348	0.000857658	0.00914997
ENSG00000273329	AC078846.1	104.587	-1.09861	0.336381	-3.26598	0.00109085	0.0110775
ENSG00000273338	AC103591.3	6.74046	-5.39355	1.73734	-3.10449	0.00190609	0.0170797
ENSG00000273373	AL355488.1	246.563	-2.23297	0.295396	-7.55925	4.05392e-14	1.16334e-11
ENSG00000273416	AL732292.2	39.3381	2.1998	0.471989	4.6607	3.15132e-06	9.97289e-05
ENSG00000273448	AC006480.2	25.8817	-2.05937	0.670123	-3.07312	0.00211835	0.0185737
ENSG00000273521	AL162274.1	14.1007	-2.50523	0.923254	-2.71348	0.00665812	0.0452635
ENSG00000273611	ZNHIT3	780.779	1.19973	0.242118	4.95515	7.22755e-07	2.94512e-05
ENSG00000273619	AL121832.2	69.1267	1.36286	0.376708	3.61781	0.000297112	0.0039449
ENSG00000273702	AC091271.1	54.0076	1.4519	0.42428	3.42202	0.000621581	0.00705431
ENSG00000273712	AL021997.2	5.2381	-5.02884	1.82886	-2.74972	0.0059647	0.0415248
ENSG00000273828	AL133227.1	19.3787	-2.41572	0.89807	-2.6899	0.00714732	0.0479157
ENSG00000274012	RN7SL2	4147.86	1.50594	0.265891	5.66373	1.48114e-08	1.08091e-06
ENSG00000274184	AC011815.2	34.4164	-3.2981	0.70636	-4.66915	3.02448e-06	9.65267e-05
ENSG00000274422	AC245060.5	42.1521	-4.57968	0.918933	-4.98369	6.2382e-07	2.61433e-05
ENSG00000274460	AC092119.2	38.5398	-1.90842	0.534774	-3.56864	0.000358837	0.00456284
ENSG00000274943	AC079684.1	36.8379	-1.44295	0.522242	-2.76299	0.00572743	0.040262
ENSG00000274964	AC026356.1	15.7962	-2.43103	0.872084	-2.78761	0.00530984	0.0379809
ENSG00000274995	AC013564.1	15.1465	-4.1905	1.25977	-3.32639	0.000879779	0.00931845
ENSG00000275110	AL928646.1	20.2842	2.27646	0.663009	3.43352	0.00059579	0.0068296
ENSG00000275160	AL354718.1	16.8837	1.9231	0.715336	2.68839	0.00717985	0.0480482
ENSG00000275318	AL136981.2	39.5357	-1.6984	0.54915	-3.09279	0.00198286	0.0176323
ENSG00000275481	AC025031.4	10.9936	-3.47891	1.25737	-2.76681	0.00566075	0.0399259
ENSG00000275557	AC242842.1	66.9736	1.4901	0.367802	4.05137	5.09189e-05	0.000965405
ENSG00000275708	MIR3648-1	235.61	1.14947	0.314912	3.65014	0.0002621	0.00358161
ENSG00000275764	AC092747.4	88.2505	-1.79263	0.372654	-4.81044	1.50596e-06	5.47154e-05
ENSG00000275895	U2AF1L5	39.2601	-1.6896	0.59881	-2.82159	0.00477859	0.0349412
ENSG00000275964	AL355001.2	50.9117	1.66579	0.410069	4.0622	4.86114e-05	0.000928415
ENSG00000276007	AC079414.3	63.5039	-1.16337	0.404034	-2.87939	0.00398441	0.0303756
ENSG00000276075	AC027682.6	20.722	2.09087	0.653803	3.19801	0.0013838	0.0133728
ENSG00000276115	AC026356.2	11.9942	-3.15818	1.17796	-2.68106	0.00733887	0.0489191
ENSG00000276168	RN7SL1	3755.52	1.49796	0.257328	5.82123	5.84152e-09	4.77791e-07
ENSG00000276334	AL133243.2	30.9212	-2.50607	0.659952	-3.79735	0.000146249	0.00221579
ENSG00000276337	AC105429.1	73.5086	-1.55601	0.443173	-3.51106	0.000446325	0.00543063
ENSG00000276445	AC005393.1	14.1394	-2.66957	0.967632	-2.75887	0.00580011	0.04068
ENSG00000276449	AC004076.2	31.9404	-1.85289	0.633706	-2.92389	0.00345689	0.0271784
ENSG00000276517	AL133243.3	31.2996	-1.60623	0.58152	-2.76213	0.00574258	0.0403518
ENSG00000276550	HERC2P2	836.565	-1.00585	0.230459	-4.36455	1.27384e-05	0.000308766
ENSG00000276672	AL161891.1	196.517	-1.97376	0.306641	-6.43669	1.22107e-10	1.55443e-08
ENSG00000276791	AC092117.1	95.8648	1.1309	0.346982	3.25923	0.00111714	0.0112945
ENSG00000277007	AC096642.1	31.1072	-2.74101	0.672789	-4.0741	4.61936e-05	0.000893322
ENSG00000277128	AL589743.5	53.1826	-3.99947	1.24579	-3.21039	0.00132556	0.0129132
ENSG00000277147	LINC00869	120.39	1.24172	0.301929	4.11261	3.91211e-05	0.000779247
ENSG00000277453	AC010271.2	17.6085	5.36178	0.981142	5.46484	4.6333e-08	2.92165e-06
[truncated: 120 more rows]

## Sheet: DEG_APO-35
Supplementary Data 14: DEGs of APOBEC1-transfected cells (3.5 μg) compared with GFP samples
ID	Genename	baseMean	log2FoldChange	lfcSE	stat	pvalue	padj
ENSG00000000419	DPM1	1913.46	1.15107	0.180856	6.36459	1.95816e-10	1.11615e-08
ENSG00000002330	BAD	243.184	1.48727	0.287137	5.17966	2.22286e-07	5.74963e-06
ENSG00000004059	ARF5	4357.36	1.33046	0.202785	6.56092	5.3478e-11	3.47129e-09
ENSG00000004139	SARM1	193.981	-1.56386	0.280714	-5.57101	2.53274e-08	8.36317e-07
ENSG00000004779	NDUFAB1	5108.26	1.38348	0.189691	7.29333	3.02385e-13	3.229e-11
ENSG00000005075	POLR2J	2471.55	1.05595	0.225491	4.68288	2.82871e-06	5.21493e-05
ENSG00000005339	CREBBP	1809.14	-1.39066	0.202047	-6.88287	5.86579e-12	4.72349e-10
ENSG00000005810	MYCBP2	2241.49	-1.33809	0.209638	-6.38284	1.73839e-10	1.00429e-08
ENSG00000006071	ABCC8	178.893	-1.51707	0.288666	-5.25543	1.47679e-07	3.97964e-06
ENSG00000006606	CCL26	20.7172	3.05293	0.717758	4.25343	2.10522e-05	0.000300412
ENSG00000006757	PNPLA4	550.661	1.10132	0.255983	4.30232	1.69019e-05	0.00024885
ENSG00000007255	TRAPPC6A	547.877	1.17684	0.264746	4.44516	8.78267e-06	0.000140321
ENSG00000007314	SCN4A	121.922	-1.17331	0.3057	-3.83812	0.000123982	0.00137439
ENSG00000007350	TKTL1	27.341	2.03806	0.562908	3.62058	0.000293941	0.00288641
ENSG00000007545	CRAMP1	397.352	-1.31722	0.223239	-5.90047	3.62464e-09	1.51476e-07
ENSG00000008300	CELSR3	1106.39	-1.09827	0.175391	-6.26186	3.80407e-10	2.03577e-08
ENSG00000008311	AASS	468.028	-1.04586	0.223576	-4.67787	2.8987e-06	5.33155e-05
ENSG00000008324	SS18L2	897.338	1.1346	0.177245	6.40129	1.54072e-10	9.05417e-09
ENSG00000008517	IL32	76.7363	1.13203	0.373185	3.03343	0.00241789	0.0168581
ENSG00000008710	PKD1	1063.82	-1.09247	0.214021	-5.10452	3.31642e-07	8.17563e-06
ENSG00000008988	RPS20	38388.4	1.59151	0.201766	7.8879	3.07304e-15	4.88012e-13
ENSG00000009413	REV3L	797.717	-1.75441	0.253073	-6.9324	4.13747e-12	3.4455e-10
ENSG00000009694	TENM1	554.978	-1.91535	0.288458	-6.63994	3.13812e-11	2.15583e-09
ENSG00000009724	MASP2	55.6363	-1.49989	0.494315	-3.03428	0.00241113	0.0168213
ENSG00000010270	STARD3NL	2052.41	1.31972	0.183836	7.1788	7.03274e-13	7.02102e-11
ENSG00000010818	HIVEP2	505.823	-1.00587	0.215636	-4.66468	3.09095e-06	5.6345e-05
ENSG00000011405	PIK3C2A	1697.23	-1.07863	0.174533	-6.18009	6.40651e-10	3.24536e-08
ENSG00000013563	DNASE1L1	153.295	1.0076	0.283574	3.5532	0.000380573	0.00359344
ENSG00000014641	MDH1	8829.95	1.28173	0.188206	6.81026	9.74231e-12	7.40827e-10
ENSG00000015475	BID	1571.61	1.22238	0.205891	5.93703	2.90238e-09	1.24336e-07
ENSG00000018869	ZNF582	112.415	1.25833	0.309731	4.06265	4.85185e-05	0.00061743
ENSG00000031691	CENPQ	1020.55	1.23406	0.186798	6.6064	3.93776e-11	2.62592e-09
ENSG00000032389	EIPR1	1353.12	1.13263	0.198628	5.70226	1.18231e-08	4.31434e-07
ENSG00000034510	TMSB10	10104.5	1.09382	0.206969	5.28494	1.25745e-07	3.44566e-06
ENSG00000037241	RPL26L1	3754.5	1.70387	0.199928	8.52245	1.56214e-17	3.44104e-15
ENSG00000038219	BOD1L1	1087	-1.54461	0.229456	-6.73163	1.67771e-11	1.21618e-09
ENSG00000038382	TRIO	1903.41	-1.28296	0.210158	-6.10472	1.02983e-09	4.98036e-08
ENSG00000038427	VCAN	873.384	-1.43061	0.230292	-6.21217	5.22582e-10	2.70341e-08
ENSG00000041357	PSMA4	14034.2	1.34592	0.188927	7.12399	1.04849e-12	1.00841e-10
ENSG00000041988	THAP3	751.535	1.22621	0.189387	6.47462	9.50528e-11	5.84754e-09
ENSG00000042429	MED17	109.848	-1.17288	0.334623	-3.50509	0.000456461	0.00418613
ENSG00000042493	CAPG	329.552	1.43816	0.223895	6.42337	1.33291e-10	7.92852e-09
ENSG00000043355	ZIC2	2233.77	-1.09451	0.154231	-7.09657	1.27891e-12	1.20292e-10
ENSG00000046889	PREX2	203.881	-1.18548	0.281716	-4.20807	2.57566e-05	0.000359528
ENSG00000047188	YTHDC2	1199.45	-1.17609	0.184821	-6.36339	1.97352e-10	1.12303e-08
ENSG00000047410	TPR	4343.15	-1.54763	0.189365	-8.17271	3.01539e-16	5.59536e-14
ENSG00000048707	VPS13D	1115.16	-1.75357	0.225498	-7.77643	7.45969e-15	1.11221e-12
ENSG00000048740	CELF2	408.388	-1.11121	0.229726	-4.83714	1.31723e-06	2.68824e-05
ENSG00000049618	ARID1B	1302.02	-1.13175	0.180441	-6.27216	3.56078e-10	1.91157e-08
ENSG00000049769	PPP1R3F	159.493	1.75686	0.294105	5.97356	2.32124e-09	1.01608e-07
ENSG00000050628	PTGER3	27.677	-1.85543	0.693015	-2.67734	0.007421	0.0425912
ENSG00000052795	FNIP2	533.898	-1.00763	0.20893	-4.82281	1.41547e-06	2.85966e-05
ENSG00000053371	AKR7A2	2228.68	1.18833	0.170263	6.97937	2.96503e-12	2.56292e-10
ENSG00000053702	NRIP2	46.8971	-1.77047	0.541272	-3.27094	0.00107189	0.0086011
ENSG00000053747	LAMA3	634.123	-1.37367	0.234032	-5.86959	4.36874e-09	1.78168e-07
ENSG00000054116	TRAPPC3	2435.35	1.11887	0.177677	6.29724	3.02988e-10	1.64728e-08
ENSG00000054148	PHPT1	3886.74	1.40582	0.227551	6.17803	6.49078e-10	3.27832e-08
ENSG00000054523	KIF1B	2665.73	-1.1526	0.18618	-6.1908	5.98606e-10	3.05048e-08
ENSG00000054654	SYNE2	1371.18	-2.04978	0.244101	-8.39727	4.56977e-17	9.07125e-15
ENSG00000055332	EIF2AK2	1332.63	-1.01008	0.184874	-5.46363	4.66493e-08	1.44994e-06
ENSG00000055609	KMT2C	1696.2	-1.87873	0.264791	-7.09512	1.29239e-12	1.20893e-10
ENSG00000055732	MCOLN3	212.553	-1.02398	0.303976	-3.36862	0.000755449	0.00642583
ENSG00000055950	MRPL43	1446.17	1.07223	0.210151	5.1022	3.3572e-07	8.24048e-06
ENSG00000057663	ATG5	1438.11	1.04924	0.160698	6.52924	6.61048e-11	4.25017e-09
ENSG00000058668	ATP2B4	1147.04	-1.24033	0.201634	-6.15138	7.68103e-10	3.80629e-08
ENSG00000059691	GATB	1252.16	1.07369	0.209103	5.13472	2.82561e-07	7.11466e-06
ENSG00000060237	WNK1	3549.18	-1.55329	0.204702	-7.58805	3.24747e-14	4.29762e-12
ENSG00000060709	RIMBP2	86.867	-1.22427	0.363504	-3.36797	0.000757231	0.00643618
ENSG00000060749	QSER1	1825.57	-1.26568	0.201486	-6.28173	3.34818e-10	1.80596e-08
ENSG00000061987	MON2	844.228	-1.13453	0.193318	-5.86869	4.39246e-09	1.78326e-07
ENSG00000063169	BICRA	934.212	-1.21827	0.238638	-5.10509	3.30633e-07	8.15665e-06
ENSG00000063177	RPL18	67603.2	1.50902	0.202355	7.45731	8.83085e-14	1.08458e-11
ENSG00000064393	HIPK2	1958.11	-1.75496	0.234545	-7.48243	7.29581e-14	9.12457e-12
ENSG00000064886	CHI3L2	23.6293	3.63404	0.696308	5.21902	1.79874e-07	4.73512e-06
ENSG00000065057	NTHL1	966.906	1.00907	0.241527	4.17788	2.94236e-05	0.000401362
ENSG00000065308	TRAM2	578.374	-1.07799	0.191762	-5.6215	1.89305e-08	6.48959e-07
ENSG00000065518	NDUFB4	5101.78	1.11215	0.183077	6.07475	1.24178e-09	5.848e-08
ENSG00000065526	SPEN	7699.07	-1.95818	0.240215	-8.15178	3.58594e-16	6.51249e-14
ENSG00000065534	MYLK	324.824	-1.08809	0.222856	-4.88248	1.0476e-06	2.20519e-05
ENSG00000065600	TMEM206	1192.69	1.0941	0.179357	6.10012	1.05986e-09	5.08958e-08
ENSG00000066084	DIP2B	1217.34	-1.11279	0.179141	-6.21182	5.23748e-10	2.70534e-08
ENSG00000066279	ASPM	2697.41	-1.40653	0.205967	-6.8289	8.557e-12	6.62498e-10
ENSG00000066379	ZNRD1	363.375	1.0478	0.279168	3.75331	0.000174518	0.00183793
ENSG00000066405	CLDN18	28.1315	-2.07857	0.646228	-3.21646	0.00129783	0.0100691
ENSG00000066739	ATG2B	889.016	-1.32463	0.218886	-6.05172	1.43308e-09	6.62105e-08
ENSG00000066933	MYO9A	946.283	-1.19355	0.21663	-5.50962	3.59612e-08	1.14429e-06
ENSG00000068079	IFI35	76.2474	1.46026	0.355885	4.10317	4.07529e-05	0.000532298
ENSG00000068650	ATP11A	1121.18	-1.3805	0.218102	-6.32959	2.45815e-10	1.37363e-08
ENSG00000068745	IP6K2	2980.96	1.16664	0.157512	7.40666	1.29521e-13	1.50929e-11
ENSG00000069188	SDK2	1066.76	-1.25828	0.206619	-6.08987	1.13003e-09	5.40372e-08
ENSG00000070018	LRP6	1140.22	-1.07171	0.214727	-4.99102	6.00624e-07	1.36441e-05
ENSG00000070019	GUCY2C	6.89157	-5.50456	1.79114	-3.07321	0.0021177	0.0150886
ENSG00000070366	SMG6	460.531	-1.0515	0.214582	-4.90022	9.57284e-07	2.03838e-05
ENSG00000070614	NDST1	1118.43	-1.01293	0.164818	-6.14576	7.95839e-10	3.93232e-08
ENSG00000071082	RPL31	75949.4	2.00285	0.213023	9.40206	5.35073e-21	1.8834e-18
ENSG00000071859	FAM50A	5494.49	1.19933	0.175941	6.81666	9.31847e-12	7.11779e-10
ENSG00000072133	RPS6KA6	360.254	-1.11364	0.23259	-4.78801	1.68447e-06	3.33601e-05
ENSG00000072364	AFF4	2853.19	-1.2524	0.206385	-6.06826	1.29303e-09	6.04765e-08
ENSG00000072818	ACAP1	90.3322	1.17569	0.325483	3.61215	0.000303666	0.00296739
ENSG00000072840	EVC	479.119	-1.24677	0.234294	-5.32137	1.0299e-07	2.89741e-06
ENSG00000073910	FRY	164.206	-1.35284	0.306392	-4.41539	1.00827e-05	0.000158569
ENSG00000074047	GLI2	391.832	-1.23274	0.238188	-5.1755	2.27299e-07	5.86153e-06
ENSG00000074054	CLASP1	1574.67	-1.16276	0.174643	-6.65793	2.77707e-11	1.94298e-09
ENSG00000074181	NOTCH3	1984.82	-1.11698	0.174534	-6.39978	1.55596e-10	9.12804e-09
ENSG00000074755	ZZEF1	1338.41	-1.36826	0.194939	-7.01893	2.23571e-12	1.9827e-10
ENSG00000075089	ACTR6	1990.51	1.0753	0.187797	5.72588	1.02899e-08	3.83546e-07
ENSG00000075188	NUP37	1494.02	1.05564	0.190137	5.55203	2.82374e-08	9.21711e-07
ENSG00000075213	SEMA3A	101.028	-1.24805	0.335723	-3.71749	0.000201214	0.0020831
ENSG00000075275	CELSR1	973.723	-1.226	0.194325	-6.30905	2.80755e-10	1.53619e-08
ENSG00000075391	RASAL2	623.401	-1.11988	0.228882	-4.89282	9.9399e-07	2.10532e-05
ENSG00000075407	ZNF37A	422.842	-2.25671	0.266131	-8.47968	2.25807e-17	4.78866e-15
ENSG00000075539	FRYL	824.289	-1.45005	0.224457	-6.46026	1.0452e-10	6.37256e-09
ENSG00000075568	TMEM131	950.889	-1.43078	0.221576	-6.45729	1.06591e-10	6.47572e-09
ENSG00000075826	SEC31B	187.716	-1.10911	0.318272	-3.4848	0.000492511	0.00447467
ENSG00000075886	TUBA3D	13.4099	-3.98259	1.30469	-3.05253	0.00226922	0.0159979
ENSG00000076555	ACACB	653.552	-1.37717	0.199805	-6.89254	5.48042e-12	4.46582e-10
ENSG00000076770	MBNL3	393.5	-1.08184	0.237353	-4.55796	5.16539e-06	8.82251e-05
ENSG00000077152	UBE2T	4090.22	1.09832	0.169844	6.46662	1.00218e-10	6.13213e-09
ENSG00000077348	EXOSC5	1488.04	1.05228	0.216533	4.85966	1.17586e-06	2.42875e-05
ENSG00000077616	NAALAD2	234.449	-1.07961	0.263309	-4.10017	4.12853e-05	0.000537995
ENSG00000078177	N4BP2	274.086	-1.08905	0.240598	-4.52644	5.99869e-06	0.000100943
ENSG00000078687	TNRC6C	362.032	-1.22161	0.272721	-4.47933	7.48777e-06	0.000122148
ENSG00000078814	MYH7B	26.4953	-2.54011	0.704071	-3.60775	0.000308864	0.00301043
ENSG00000079308	TNS1	333.337	-1.22634	0.250745	-4.89079	1.00434e-06	2.12593e-05
ENSG00000079385	CEACAM1	47.5926	-1.79576	0.559681	-3.20854	0.00133412	0.0103056
ENSG00000079432	CIC	1027.17	-1.08393	0.190916	-5.67752	1.36663e-08	4.90135e-07
ENSG00000080200	CRYBG3	476.115	-1.44012	0.24566	-5.86223	4.56684e-09	1.84746e-07
ENSG00000080345	RIF1	2183.82	-1.27971	0.203536	-6.2874	3.22816e-10	1.75229e-08
ENSG00000080603	SRCAP	115.797	-1.37279	0.364729	-3.76385	0.000167314	0.00177355
ENSG00000080854	IGSF9B	169.566	-1.6965	0.361949	-4.68712	2.77082e-06	5.1165e-05
ENSG00000080947	CROCCP3	132.513	-1.08664	0.39849	-2.7269	0.00639327	0.0376034
ENSG00000081014	AP4E1	307.434	-1.29833	0.239419	-5.42285	5.86549e-08	1.78331e-06
ENSG00000081248	CACNA1S	32.9704	1.91181	0.52734	3.62538	0.000288533	0.00284307
ENSG00000081479	LRP2	209.094	-1.51713	0.280954	-5.39991	6.66743e-08	1.98991e-06
ENSG00000082515	MRPL22	2050.56	1.22042	0.208561	5.8516	4.86881e-09	1.95662e-07
ENSG00000083097	DOP1A	432.547	-1.10666	0.224514	-4.92912	8.2602e-07	1.79179e-05
ENSG00000083168	KAT6A	1510.69	-1.30017	0.211651	-6.14299	8.09828e-10	3.99566e-08
ENSG00000083457	ITGAE	953.923	1.32603	0.184689	7.1798	6.9814e-13	6.99021e-11
ENSG00000083807	SLC27A5	201.514	1.8454	0.277659	6.64627	3.00617e-11	2.08194e-09
ENSG00000083845	RPS5	63981.9	2.01422	0.224537	8.97054	2.95073e-19	8.46611e-17
ENSG00000083857	FAT1	1111.21	-2.03894	0.232189	-8.78135	1.6153e-18	4.21001e-16
ENSG00000084072	PPIE	3141.44	1.29286	0.194985	6.63055	3.34443e-11	2.27015e-09
ENSG00000084207	GSTP1	18684.1	1.00539	0.206762	4.86257	1.15872e-06	2.40061e-05
ENSG00000085185	BCORL1	1123.62	-1.29217	0.204293	-6.32505	2.53149e-10	1.40537e-08
ENSG00000085224	ATRX	1825.57	-1.3105	0.19225	-6.81665	9.31861e-12	7.11779e-10
ENSG00000085552	IGSF9	103.543	-1.2979	0.338913	-3.8296	0.000128354	0.00141505
ENSG00000085871	MGST2	664.861	1.27235	0.218766	5.81603	6.02615e-09	2.3704e-07
ENSG00000086065	CHMP5	5483.61	1.63313	0.182769	8.9355	4.0535e-19	1.12578e-16
ENSG00000086506	HBQ1	127.341	1.74528	0.364147	4.7928	1.64466e-06	3.25906e-05
ENSG00000086570	FAT2	20.6099	-2.12407	0.804872	-2.63902	0.00831467	0.0467285
ENSG00000086758	HUWE1	9941.86	-1.44572	0.21557	-6.70651	1.99334e-11	1.4298e-09
ENSG00000087086	FTL	16301.1	1.16694	0.167072	6.98466	2.85542e-12	2.47444e-10
ENSG00000087842	PIR	1219.09	1.00536	0.213306	4.71325	2.43799e-06	4.59384e-05
ENSG00000088002	SULT2B1	367.541	1.63317	0.306265	5.33254	9.68487e-08	2.751e-06
ENSG00000088356	PDRG1	2151.7	1.20904	0.164335	7.35719	1.87828e-13	2.1141e-11
ENSG00000088387	DOCK9	643.254	-1.12308	0.21276	-5.2786	1.30171e-07	3.5584e-06
ENSG00000088538	DOCK3	582.803	-1.0964	0.232124	-4.72335	2.3199e-06	4.4078e-05
ENSG00000088727	KIF9	236.607	1.65487	0.232522	7.11704	1.10273e-12	1.05463e-10
ENSG00000088766	CRLS1	746.507	1.27152	0.202501	6.2791	3.40529e-10	1.83386e-08
ENSG00000089057	SLC23A2	1053.65	-1.09537	0.194267	-5.63848	1.71555e-08	5.97085e-07
ENSG00000089157	RPLP0	139437	1.71444	0.198733	8.62682	6.30787e-18	1.4651e-15
ENSG00000089163	SIRT4	186.759	1.44589	0.285011	5.07311	3.91367e-07	9.4301e-06
ENSG00000090013	BLVRB	2891.93	1.51594	0.215593	7.03149	2.04333e-12	1.82155e-10
ENSG00000090263	MRPS33	3492.96	1.22968	0.217861	5.64434	1.65813e-08	5.81247e-07
ENSG00000090266	NDUFB2	2095.68	1.44795	0.191452	7.56301	3.93858e-14	5.11312e-12
ENSG00000090432	MUL1	1319.58	1.04208	0.189778	5.49104	3.99582e-08	1.26324e-06
ENSG00000090905	TNRC6A	1395.57	-1.43266	0.206944	-6.92292	4.42417e-12	3.64866e-10
ENSG00000090924	PLEKHG2	504.955	-1.30417	0.235647	-5.53443	3.12241e-08	1.00669e-06
ENSG00000090932	DLL3	473.397	1.17275	0.228576	5.13068	2.88693e-07	7.24768e-06
ENSG00000091106	NLRC4	89.5322	1.08508	0.329795	3.29017	0.00100128	0.00811217
ENSG00000091640	SPAG7	1223.73	1.04184	0.203698	5.11465	3.14322e-07	7.82208e-06
ENSG00000091656	ZFHX4	848.713	-1.30711	0.235886	-5.5413	3.00237e-08	9.7397e-07
ENSG00000092199	HNRNPC	39880.9	1.00778	0.188147	5.35633	8.49302e-08	2.45535e-06
ENSG00000092208	GEMIN2	1584.84	1.16042	0.184098	6.30324	2.91479e-10	1.59231e-08
ENSG00000092421	SEMA6A	1299.57	-1.02805	0.177309	-5.79804	6.70936e-09	2.62103e-07
ENSG00000092439	TRPM7	1101.65	-1.29485	0.188342	-6.87501	6.1984e-12	4.96789e-10
ENSG00000092841	MYL6	4961.15	1.52423	0.230958	6.59959	4.12308e-11	2.7388e-09
ENSG00000092847	AGO1	1556.52	-1.31511	0.185925	-7.07331	1.51276e-12	1.39595e-10
ENSG00000095564	BTAF1	2289.54	-1.05255	0.201645	-5.21983	1.79086e-07	4.718e-06
ENSG00000095752	IL11	54.8086	1.08234	0.413338	2.61855	0.00883054	0.0489529
ENSG00000095951	HIVEP1	428.43	-1.38125	0.256606	-5.38278	7.33435e-08	2.15876e-06
ENSG00000096696	DSP	4115.91	-1.26852	0.182771	-6.94049	3.90755e-12	3.28609e-10
ENSG00000099203	TMED1	368.853	1.19426	0.272502	4.38258	1.1728e-05	0.000181026
ENSG00000099341	PSMD8	6717.58	1.16913	0.203305	5.75063	8.89126e-09	3.38433e-07
ENSG00000099795	NDUFB7	4894.08	1.7274	0.227546	7.59145	3.16356e-14	4.23583e-12
ENSG00000099954	CECR2	899.182	-1.12127	0.24035	-4.66516	3.08373e-06	5.62509e-05
ENSG00000100097	LGALS1	1757.79	1.90997	0.238383	8.01218	1.12695e-15	1.89545e-13
ENSG00000100142	POLR2F	3217.82	1.05985	0.221744	4.77958	1.75662e-06	3.45088e-05
ENSG00000100146	SOX10	10.1916	-4.5804	1.66034	-2.75871	0.00580296	0.0348425
ENSG00000100154	TTC28	525.155	-1.22102	0.239579	-5.09654	3.45923e-07	8.44839e-06
ENSG00000100191	SLC5A4	16.5055	-2.58711	0.923552	-2.80126	0.00509042	0.0312932
ENSG00000100196	KDELR3	1142.05	1.01541	0.189832	5.34898	8.84525e-08	2.54212e-06
ENSG00000100209	HSCB	372.401	1.25664	0.249487	5.03691	4.731e-07	1.11299e-05
ENSG00000100211	CBY1	1437.07	1.19573	0.186278	6.41905	1.3713e-10	8.14267e-09
ENSG00000100246	DNAL4	728.369	1.1272	0.208324	5.41079	6.27475e-08	1.88923e-06
ENSG00000100276	RASL10A	161.501	1.66787	0.29077	5.73606	9.69042e-09	3.63582e-07
ENSG00000100285	NEFH	6.9827	-5.52496	1.76276	-3.13426	0.00172289	0.012788
ENSG00000100298	APOBEC3H	30.8078	1.54114	0.561619	2.74409	0.00606784	0.0360742
ENSG00000100300	TSPO	6765.14	1.40075	0.208266	6.72575	1.74688e-11	1.26364e-09
ENSG00000100314	CABP7	56.6302	1.24319	0.406937	3.055	0.00225061	0.015893
ENSG00000100319	ZMAT5	790.422	1.48119	0.234509	6.31615	2.68162e-10	1.47437e-08
ENSG00000100348	TXN2	3042.2	1.05906	0.208255	5.08538	3.6689e-07	8.89814e-06
ENSG00000100354	TNRC6B	1633.64	-1.41169	0.2102	-6.71592	1.86886e-11	1.34617e-09
ENSG00000100362	PVALB	95.4821	1.10945	0.347385	3.19372	0.0014045	0.0107602
ENSG00000100387	RBX1	3886.99	1.45753	0.204041	7.14333	9.10953e-13	8.91194e-11
ENSG00000100393	EP300	2054.4	-1.57853	0.213029	-7.40993	1.26363e-13	1.47754e-11
ENSG00000100410	PHF5A	2948.52	1.38964	0.211167	6.58073	4.68158e-11	3.07391e-09
ENSG00000100417	PMM1	544.462	1.19546	0.196408	6.08664	1.15308e-09	5.49087e-08
ENSG00000100503	NIN	1285.31	-1.13693	0.203327	-5.59163	2.24948e-08	7.55946e-07
ENSG00000100519	PSMC6	3242.64	1.04634	0.165078	6.33848	2.32048e-10	1.30096e-08
ENSG00000100523	DDHD1	903.583	-1.01459	0.20016	-5.06891	4.00102e-07	9.58031e-06
ENSG00000100532	CGRRF1	532.062	1.17398	0.201205	5.83474	5.38735e-09	2.13884e-07
ENSG00000100554	ATP6V1D	1996.79	1.5573	0.174857	8.90614	5.28411e-19	1.43187e-16
ENSG00000100567	PSMA3	5657.71	1.08707	0.180004	6.03914	1.54942e-09	7.09142e-08
ENSG00000100697	DICER1	1948.05	-1.28016	0.195044	-6.56345	5.25765e-11	3.41927e-09
ENSG00000100814	CCNB1IP1	6199.25	1.61262	0.167513	9.62687	6.15773e-22	2.31037e-19
ENSG00000100815	TRIP11	729.66	-1.2812	0.211978	-6.04404	1.50298e-09	6.89734e-08
ENSG00000100890	KIAA0391	94.3427	-1.18535	0.369591	-3.20719	0.00134039	0.0103342
ENSG00000100918	REC8	43.5739	-1.38749	0.490475	-2.82887	0.00467127	0.0290989
ENSG00000101000	PROCR	1746.67	1.62213	0.209287	7.75076	9.13417e-15	1.32147e-12
ENSG00000101049	SGK2	32.0988	-1.97087	0.6504	-3.03024	0.00244362	0.0170063
ENSG00000101084	RAB5IF	466.168	1.48353	0.223005	6.65245	2.88259e-11	2.00449e-09
ENSG00000101132	PFDN4	2793.46	1.82043	0.216429	8.41122	4.05781e-17	8.14975e-15
ENSG00000101333	PLCB4	381.831	-1.16149	0.222886	-5.21115	1.87671e-07	4.92516e-06
ENSG00000101363	MANBAL	1589.35	1.05514	0.19462	5.42151	5.90963e-08	1.79353e-06
ENSG00000101400	SNTA1	1969.47	1.28614	0.218529	5.88545	3.96972e-09	1.64688e-07
ENSG00000101444	AHCY	12778.3	1.0502	0.185454	5.66287	1.48863e-08	5.29439e-07
ENSG00000101596	SMCHD1	1346.65	-1.09132	0.171391	-6.36743	1.9222e-10	1.09933e-08
ENSG00000101680	LAMA1	602.952	-1.10256	0.231843	-4.75562	1.97841e-06	3.82931e-05
ENSG00000101745	ANKRD12	357.589	-1.8551	0.269923	-6.87268	6.3006e-12	5.03797e-10
ENSG00000102053	ZC3H12B	165.086	-2.11653	0.366643	-5.77273	7.79996e-09	3.00241e-07
ENSG00000102189	EEA1	574.567	-1.07767	0.219115	-4.91832	8.72921e-07	1.88158e-05
ENSG00000102287	GABRE	120.761	-1.49529	0.356717	-4.19181	2.76738e-05	0.000381846
ENSG00000102524	TNFSF13B	9.68768	2.77095	0.970726	2.85451	0.00431028	0.0271374
ENSG00000102683	SGCG	12.0956	2.72752	0.875826	3.11422	0.00184431	0.0134927
ENSG00000102780	DGKH	816.587	-1.97469	0.268094	-7.36567	1.76257e-13	2.01945e-11
ENSG00000102879	CORO1A	378.041	1.13767	0.276208	4.11888	3.8071e-05	0.00050207
ENSG00000102908	NFAT5	1357.86	-1.49584	0.26527	-5.63893	1.71114e-08	5.97056e-07
ENSG00000102978	POLR2C	3328.91	1.00583	0.171288	5.87217	4.30127e-09	1.75921e-07
ENSG00000103024	NME3	2549.5	1.14116	0.212432	5.37186	7.79274e-08	2.2702e-06
ENSG00000103121	CMC2	661.733	1.58439	0.185347	8.54823	1.2499e-17	2.84503e-15
ENSG00000103152	MPG	847.156	1.13555	0.218869	5.18827	2.12258e-07	5.51532e-06
ENSG00000103168	TAF1C	697.604	-1.06008	0.176242	-6.01495	1.79943e-09	8.1808e-08
ENSG00000103184	SEC14L5	10.6669	-6.13575	1.66084	-3.69436	0.000220442	0.00225548
ENSG00000103260	METRN	1373.22	1.20854	0.212519	5.68672	1.29502e-08	4.68387e-07
ENSG00000103363	ELOB	7702.07	1.44451	0.196016	7.36934	1.71474e-13	1.97126e-11
ENSG00000103375	AQP8	9.42818	2.88782	1.01923	2.83334	0.00460646	0.0287634
ENSG00000103449	SALL1	946.698	-1.00053	0.191984	-5.2115	1.87316e-07	4.91963e-06
ENSG00000103657	HERC1	1027.73	-1.27313	0.222733	-5.71598	1.09075e-08	4.02683e-07
ENSG00000103742	IGDCC4	382.678	-1.00103	0.223323	-4.48244	7.37958e-06	0.000120556
ENSG00000103888	CEMIP	63.3441	-1.32845	0.456396	-2.91074	0.00360573	0.0233872
ENSG00000103994	ZNF106	1730.44	-1.14881	0.208957	-5.49783	3.84489e-08	1.2189e-06
ENSG00000104133	SPG11	401.542	-1.14463	0.233748	-4.89683	9.73933e-07	2.06926e-05
ENSG00000104218	CSPP1	475.226	-1.02664	0.210944	-4.86691	1.13358e-06	2.35568e-05
ENSG00000104221	BRF2	290.426	1.04609	0.24823	4.2142	2.50663e-05	0.000351185
ENSG00000104408	EIF3E	23716.3	1.08791	0.178892	6.08138	1.19155e-09	5.65044e-08
ENSG00000104517	UBR5	2929.14	-1.27032	0.199887	-6.35518	2.08189e-10	1.18273e-08
ENSG00000104529	EEF1D	748.073	1.01266	0.206729	4.89847	9.65835e-07	2.05333e-05
ENSG00000104808	DHDH	72.8273	1.09012	0.365101	2.9858	0.00282841	0.0191153
ENSG00000104885	DOT1L	2136.48	-1.08587	0.16363	-6.63613	3.22027e-11	2.20263e-09
ENSG00000104894	CD37	68.1515	-1.03132	0.392092	-2.6303	0.0085309	0.047601
ENSG00000104901	DKKL1	34.9782	1.92954	0.523152	3.68829	0.000225768	0.00230163
ENSG00000104904	OAZ1	18370.1	1.11258	0.167918	6.62573	3.45548e-11	2.33829e-09
ENSG00000104915	STX10	1480.66	1.20051	0.203471	5.90018	3.631e-09	1.51556e-07
ENSG00000104953	TLE6	113.258	1.2794	0.327836	3.90255	9.51828e-05	0.00109791
ENSG00000104957	CCDC130	1211.44	1.12279	0.163029	6.88709	5.69457e-12	4.60734e-10
ENSG00000104967	NOVA2	370.758	-1.2697	0.216347	-5.86879	4.38975e-09	1.78326e-07
ENSG00000104979	C19orf53	3232.93	1.23249	0.199065	6.19141	5.9627e-10	3.04312e-08
ENSG00000105058	FAM32A	2253.76	1.27945	0.191618	6.67707	2.43767e-11	1.72317e-09
ENSG00000105193	RPS16	50884	1.40077	0.204366	6.85423	7.1698e-12	5.69299e-10
ENSG00000105251	SHD	65.3359	1.13639	0.397936	2.8557	0.00429419	0.027056
ENSG00000105254	TBCB	3437.92	1.1037	0.195398	5.64849	1.61865e-08	5.69161e-07
ENSG00000105258	POLR2I	200.397	1.6206	0.241693	6.70521	2.01117e-11	1.43956e-09
ENSG00000105355	PLIN3	2195.26	1.01639	0.182284	5.57585	2.46327e-08	8.16537e-07
ENSG00000105372	RPS19	71752.6	1.48216	0.187952	7.88587	3.12354e-15	4.93737e-13
ENSG00000105398	SULT2A1	39.2465	1.71823	0.590825	2.90819	0.00363523	0.0235383
ENSG00000105427	CNFN	133.162	1.05725	0.30349	3.48363	0.000494659	0.00449179
ENSG00000105429	MEGF8	1484.36	-1.09347	0.171171	-6.38817	1.6788e-10	9.7482e-09
ENSG00000105467	SYNGR4	68.3308	1.2125	0.383257	3.16368	0.00155787	0.0117678
ENSG00000105518	TMEM205	419.166	1.25573	0.232268	5.40638	6.431e-08	1.92811e-06
ENSG00000105640	RPL18A	75820.2	1.6813	0.218777	7.685	1.52999e-14	2.14973e-12
ENSG00000105669	COPE	3602.37	1.18736	0.223547	5.31144	1.08761e-07	3.0248e-06
ENSG00000105701	FKBP8	10533.4	1.0334	0.209046	4.94338	7.67796e-07	1.69128e-05
ENSG00000105755	ETHE1	298.689	1.15916	0.248386	4.66677	3.05966e-06	5.5984e-05
ENSG00000105889	STEAP1B	145.164	1.13435	0.2791	4.06432	4.81718e-05	0.000613476
ENSG00000105982	RNF32	140.717	-1.11002	0.312058	-3.55708	0.000374995	0.00354863
ENSG00000105997	HOXA3	279.374	-1.19205	0.236367	-5.04319	4.57835e-07	1.07994e-05
ENSG00000106006	HOXA6	301.179	-1.10473	0.25085	-4.40396	1.06293e-05	0.000166399
ENSG00000106153	CHCHD2	18694.5	1.5373	0.189605	8.10787	5.15131e-16	9.05886e-14
ENSG00000106211	HSPB1	5117.7	1.06223	0.183588	5.78591	7.21191e-09	2.80451e-07
ENSG00000106245	BUD31	1081.68	1.30005	0.192495	6.75366	1.44165e-11	1.05627e-09
ENSG00000106355	LSM5	2891.93	1.42491	0.187587	7.59599	3.05453e-14	4.10594e-12
ENSG00000106399	RPA3	3390.95	1.55474	0.222353	6.99221	2.70585e-12	2.36281e-10
ENSG00000106400	ZNHIT1	1979.09	1.12293	0.201437	5.57461	2.4809e-08	8.21585e-07
ENSG00000106571	GLI3	647.306	-1.40344	0.219324	-6.39893	1.5647e-10	9.16353e-09
ENSG00000106591	MRPL32	1761.26	1.0987	0.195763	5.6124	1.99544e-08	6.77238e-07
ENSG00000106603	COA1	2869.57	1.07529	0.155292	6.92429	4.38159e-12	3.62229e-10
ENSG00000106633	GCK	124.416	1.79615	0.287693	6.24329	4.28452e-10	2.25751e-08
ENSG00000106714	CNTNAP3	106.957	-1.36129	0.358683	-3.79524	0.000147503	0.00159322
ENSG00000106803	SEC61B	3368.18	1.01658	0.211327	4.81043	1.50603e-06	3.01233e-05
ENSG00000106976	DNM1	2166.76	-1.1774	0.195161	-6.03298	1.60961e-09	7.34716e-08
ENSG00000107147	KCNT1	36.3028	-2.53325	0.695136	-3.64425	0.000268178	0.00267809
ENSG00000107223	EDF1	5329.19	1.13987	0.224147	5.08535	3.66944e-07	8.89814e-06
ENSG00000107262	BAG1	1962.74	1.37375	0.186278	7.37473	1.6468e-13	1.89956e-11
ENSG00000107863	ARHGAP21	1148.69	-1.05524	0.209172	-5.04483	4.53919e-07	1.07254e-05
ENSG00000107872	FBXL15	522.594	1.02593	0.223199	4.59647	4.29717e-06	7.49709e-05
ENSG00000107890	ANKRD26	281.019	-1.468	0.231197	-6.34956	2.15929e-10	1.22263e-08
ENSG00000108010	GLRX3	5668.13	1.02988	0.182644	5.63872	1.71318e-08	5.97056e-07
ENSG00000108107	RPL28	32224	1.13644	0.193162	5.88335	4.02055e-09	1.66191e-07
ENSG00000108175	ZMIZ1	971.551	-1.71354	0.210317	-8.14743	3.71728e-16	6.7153e-14
ENSG00000108176	DNAJC12	648.447	1.79969	0.214178	8.40275	4.36152e-17	8.70849e-15
ENSG00000108298	RPL19	64484.1	1.34463	0.179491	7.49135	6.8167e-14	8.58829e-12
ENSG00000108352	RAPGEFL1	130.145	-1.64564	0.333663	-4.93205	8.1371e-07	1.77071e-05
ENSG00000108465	CDK5RAP3	104.277	-1.15479	0.378093	-3.05426	0.00225619	0.0159234
ENSG00000108479	GALK1	2031.42	1.01068	0.214346	4.71516	2.41525e-06	4.56101e-05
ENSG00000108510	MED13	1474.25	-1.12588	0.196362	-5.73369	9.8267e-09	3.67887e-07
ENSG00000108557	RAI1	881.58	-1.02452	0.202237	-5.06594	4.06381e-07	9.70284e-06
ENSG00000108590	MED31	253.823	1.26757	0.275424	4.60224	4.17981e-06	7.30729e-05
ENSG00000108797	CNTNAP1	175.753	-1.45741	0.309008	-4.71643	2.40016e-06	4.53757e-05
ENSG00000108830	RND2	773.948	1.09574	0.203166	5.39332	6.91661e-08	2.04817e-06
ENSG00000109083	IFT20	775.493	1.44501	0.18605	7.76675	8.05231e-15	1.18504e-12
ENSG00000109182	CWH43	4.20345	5.15247	1.82128	2.82903	0.00466892	0.0290896
ENSG00000109475	RPL34	50647.3	2.14685	0.19971	10.7498	5.93668e-27	3.37827e-24
ENSG00000109756	RAPGEF2	916.004	-1.16809	0.191909	-6.08669	1.15272e-09	5.49087e-08
ENSG00000109846	CRYAB	18.4032	2.09766	0.699688	2.99799	0.00271767	0.0185059
ENSG00000109927	TECTA	83.8304	-1.21323	0.425187	-2.8534	0.00432544	0.0272203
ENSG00000110195	FOLR1	66.9213	1.34922	0.372021	3.62673	0.000287036	0.00282999
ENSG00000110395	CBL	1822.63	-1.06647	0.216954	-4.91563	8.84992e-07	1.90519e-05
ENSG00000110427	KIAA1549L	204.64	-1.26265	0.283229	-4.45807	8.26998e-06	0.000132939
ENSG00000110492	MDK	5215.28	1.00698	0.187443	5.3722	7.77802e-08	2.26958e-06
ENSG00000110700	RPS13	38110.5	1.60442	0.177034	9.06277	1.27178e-19	3.77586e-17
ENSG00000110711	AIP	2730.11	1.27908	0.225089	5.68257	1.32687e-08	4.77884e-07
ENSG00000110717	NDUFS8	4885.91	1.05441	0.2043	5.16107	2.45537e-07	6.27497e-06
ENSG00000110723	EXPH5	356.803	-1.01517	0.246445	-4.11927	3.80077e-05	0.000501622
ENSG00000110852	CLEC2B	4.30178	5.18193	1.79089	2.89348	0.00380993	0.0244976
ENSG00000110871	COQ5	1588.63	1.33636	0.205201	6.51243	7.39425e-11	4.71891e-09
ENSG00000110944	IL23A	57.9092	1.60703	0.404988	3.96808	7.24549e-05	0.000869535
ENSG00000111012	CYP27B1	117.05	-1.17481	0.3107	-3.78118	0.000156087	0.0016722
ENSG00000111077	TNS2	96.9505	-1.01053	0.363589	-2.77932	0.00544722	0.0330874
ENSG00000111229	ARPC3	2709.85	1.07516	0.185961	5.78165	7.39701e-09	2.85591e-07
ENSG00000111237	VPS29	1398.57	1.08217	0.177985	6.08014	1.20076e-09	5.67832e-08
ENSG00000111371	SLC38A1	4377.83	-1.00171	0.169023	-5.9265	3.09467e-09	1.31583e-07
ENSG00000111653	ING4	505.557	1.18946	0.194976	6.10052	1.05725e-09	5.08958e-08
ENSG00000111678	C12orf57	530.086	2.03986	0.240201	8.49232	2.02544e-17	4.34093e-15
ENSG00000111716	LDHB	666.87	1.32321	0.218073	6.06774	1.29726e-09	6.05914e-08
ENSG00000111775	COX6A1	1508.45	1.95928	0.196042	9.99417	1.61641e-23	7.16741e-21
ENSG00000111832	RWDD1	3249.44	1.63939	0.168184	9.74756	1.88946e-22	7.50137e-20
ENSG00000111843	TMEM14C	4350.86	1.10595	0.203633	5.43108	5.60138e-08	1.71062e-06
ENSG00000112110	MRPL18	3400.86	1.19169	0.199374	5.97713	2.27101e-09	1.00115e-07
ENSG00000112116	IL17F	56.7979	1.47244	0.43157	3.41181	0.000645321	0.00563362
ENSG00000112137	PHACTR1	96.3945	-1.52476	0.373432	-4.08309	4.44403e-05	0.000573441
ENSG00000112139	MDGA1	169.13	-1.50612	0.303369	-4.96465	6.88259e-07	1.53992e-05
ENSG00000112144	ICK	471.04	-1.10648	0.200091	-5.52986	3.20484e-08	1.03132e-06
ENSG00000112159	MDN1	2832.8	-1.8853	0.240086	-7.85262	4.07419e-15	6.32296e-13
ENSG00000112306	RPS12	67376.2	1.86818	0.192064	9.72686	2.3163e-22	9.09027e-20
ENSG00000112379	ARFGEF3	534.741	-1.25632	0.250154	-5.02219	5.10865e-07	1.18899e-05
ENSG00000112695	COX7A2	7551.52	1.82738	0.214525	8.51826	1.61965e-17	3.54485e-15
ENSG00000112787	FBRSL1	2052.5	-1.08513	0.15179	-7.14887	8.74944e-13	8.60899e-11
ENSG00000113369	ARRDC3	2434.12	-1.13431	0.161187	-7.03726	1.96054e-12	1.75232e-10
ENSG00000113387	SUB1	7418.07	1.23935	0.195073	6.35328	2.10771e-10	1.19541e-08
ENSG00000113492	AGXT2	7.91493	3.19145	1.22171	2.61229	0.00899372	0.0496759
ENSG00000113732	ATP6V0E1	2395.27	1.19869	0.20716	5.78634	7.19382e-09	2.80067e-07
ENSG00000113734	BNIP1	1036.98	1.85744	0.206996	8.97329	2.87776e-19	8.32671e-17
ENSG00000113811	SELENOK	3198.95	1.64987	0.209977	7.85739	3.92214e-15	6.11477e-13
ENSG00000113971	NPHP3	125.316	-1.39326	0.340591	-4.09073	4.30018e-05	0.000558042
ENSG00000114023	FAM162A	3400.34	1.07684	0.193373	5.56875	2.56569e-08	8.45564e-07
ENSG00000114115	RBP1	452.173	1.554	0.250585	6.20147	5.59387e-10	2.86774e-08
ENSG00000114125	RNF7	997.384	1.20909	0.193751	6.24044	4.36331e-10	2.29548e-08
ENSG00000114127	XRN1	1194.72	-1.17335	0.182386	-6.43335	1.2482e-10	7.48988e-09
ENSG00000114383	TUSC2	1688.79	1.20627	0.191893	6.28616	3.2542e-10	1.76362e-08
ENSG00000114391	RPL24	68375.3	1.5635	0.200811	7.78592	6.92083e-15	1.03639e-12
ENSG00000114405	C3orf14	1156.11	1.30776	0.177818	7.35446	1.91696e-13	2.13891e-11
ENSG00000114841	DNAH1	455.434	-1.27637	0.238344	-5.35517	8.54783e-08	2.46494e-06
ENSG00000114854	TNNC1	54.0383	1.76494	0.46194	3.8207	0.000133073	0.0014589
ENSG00000114857	NKTR	2598.15	-1.67114	0.23143	-7.22091	5.16427e-13	5.295e-11
ENSG00000114933	INO80D	760.979	-1.43836	0.270644	-5.31457	1.06907e-07	2.987e-06
ENSG00000114942	EEF1B2	19908.5	1.63476	0.193541	8.44661	2.99891e-17	6.09475e-15
ENSG00000115020	PIKFYVE	1055.81	-1.02678	0.206875	-4.9633	6.93056e-07	1.54863e-05
ENSG00000115128	SF3B6	12221	1.76967	0.19493	9.07846	1.10118e-19	3.35693e-17
ENSG00000115268	RPS15	66449.4	1.31828	0.194256	6.78632	1.15033e-11	8.59426e-10
ENSG00000115289	PCGF1	773.494	1.38509	0.176252	7.85855	3.88604e-15	6.08628e-13
ENSG00000115350	POLE4	2063.87	1.85981	0.219559	8.47065	2.44027e-17	5.11155e-15
ENSG00000115355	CCDC88A	1458.67	-1.52262	0.212006	-7.18198	6.87098e-13	6.89988e-11
ENSG00000115414	FN1	755.174	-1.0522	0.219936	-4.78412	1.71734e-06	3.3815e-05
ENSG00000115423	DNAH6	256.702	-1.11858	0.261835	-4.2721	1.93643e-05	0.000280032
ENSG00000115457	IGFBP2	4446.8	1.17265	0.219972	5.33091	9.77194e-08	2.77113e-06
ENSG00000115464	USP34	1732.66	-1.45593	0.219205	-6.64187	3.09728e-11	2.13637e-09
ENSG00000115514	TXNDC9	446.638	1.02336	0.199757	5.12303	3.00672e-07	7.52077e-06
ENSG00000115541	HSPE1	1081.81	1.12557	0.201442	5.58755	2.30299e-08	7.73168e-07
ENSG00000115556	PLCD4	161.306	-1.28264	0.323655	-3.96299	7.40174e-05	0.000884246
ENSG00000115568	ZNF142	603.331	-1.35134	0.224762	-6.01232	1.82892e-09	8.27339e-08
ENSG00000115760	BIRC6	2041.81	-1.55812	0.209815	-7.42614	1.11811e-13	1.32555e-11
ENSG00000115904	SOS1	906.579	-1.16297	0.214003	-5.43437	5.49909e-08	1.68089e-06
ENSG00000115944	COX7A2L	5540.62	1.46585	0.199217	7.35806	1.86605e-13	2.10969e-11
ENSG00000115977	AAK1	872.13	-1.31867	0.240393	-5.48548	4.12341e-08	1.30116e-06
ENSG00000116127	ALMS1	907.047	-1.12565	0.220272	-5.11029	3.21664e-07	7.96994e-06
ENSG00000116396	KCNC4	1656.28	-1.4062	0.204046	-6.8916	5.51698e-12	4.48491e-10
ENSG00000116539	ASH1L	1368.81	-1.66691	0.224361	-7.42958	1.08946e-13	1.29607e-11
ENSG00000116661	FBXO2	443.08	1.0939	0.232831	4.69825	2.62398e-06	4.88794e-05
ENSG00000116670	MAD2L2	4244.53	1.28258	0.20496	6.25771	3.90665e-10	2.08414e-08
ENSG00000116701	NCF2	23.5273	2.66644	0.756641	3.52405	0.000425005	0.00395501
ENSG00000116703	PDC	5.37526	-5.14802	1.87839	-2.74065	0.00613181	0.0363532
ENSG00000116774	OLFML3	29.1225	1.79732	0.557453	3.22416	0.00126343	0.00985771
ENSG00000116819	TFAP2E	41.6388	-1.97593	0.5368	-3.68093	0.000232382	0.00235856
ENSG00000116857	TMEM9	6476.28	1.44912	0.197771	7.32724	2.34949e-13	2.55473e-11
ENSG00000116898	MRPS15	3054.82	1.1841	0.19227	6.15853	7.3423e-10	3.66503e-08
ENSG00000116962	NID1	3392.61	-1.25506	0.180494	-6.95348	3.56396e-12	3.00638e-10
ENSG00000116977	LGALS8	219.951	-2.2432	0.288743	-7.76885	7.92035e-15	1.17067e-12
ENSG00000116984	MTR	3220.38	-1.24293	0.180117	-6.90066	5.17605e-12	4.22789e-10
ENSG00000117010	ZNF684	252.266	1.2443	0.235281	5.28856	1.23286e-07	3.38917e-06
ENSG00000117013	KCNQ4	140.204	-1.06423	0.300551	-3.54092	0.000398737	0.00374218
ENSG00000117118	SDHB	4595.61	1.13958	0.182212	6.25412	3.9976e-10	2.12601e-08
ENSG00000117281	CD160	36.853	-1.92111	0.6638	-2.8941	0.00380241	0.0244668
ENSG00000117410	ATP6V0B	5951.9	1.66877	0.208754	7.99396	1.30667e-15	2.14489e-13
ENSG00000117448	AKR1A1	2019.58	1.11171	0.193399	5.74828	9.01549e-09	3.42398e-07
ENSG00000117523	PRRC2C	4432.32	-1.46584	0.212914	-6.88465	5.79289e-12	4.67581e-10
ENSG00000117614	SYF2	1056.85	1.03804	0.171837	6.04086	1.53294e-09	7.02541e-08
ENSG00000117691	NENF	3440.3	1.2364	0.211982	5.83258	5.45754e-09	2.16168e-07
ENSG00000117713	ARID1A	2016.54	-1.52261	0.204473	-7.44651	9.58434e-14	1.16042e-11
ENSG00000117724	CENPF	5575.45	-1.69915	0.200864	-8.4592	2.69217e-17	5.56874e-15
ENSG00000118058	KMT2A	1901.51	-2.0078	0.265218	-7.57039	3.72092e-14	4.86756e-12
ENSG00000118181	RPS25	32800.3	1.61867	0.20637	7.84351	4.38118e-15	6.76863e-13
ENSG00000118193	KIF14	939.759	-1.23351	0.205691	-5.99691	2.01111e-09	8.96415e-08
ENSG00000118292	C1orf54	281.797	2.0381	0.262774	7.7561	8.75835e-15	1.28342e-12
ENSG00000118412	CASP8AP2	1465.57	-1.22066	0.213951	-5.70533	1.16116e-08	4.24924e-07
ENSG00000118503	TNFAIP3	316.931	-1.21162	0.223196	-5.42852	5.68233e-08	1.73367e-06
ENSG00000118680	MYL12B	2993.76	1.23309	0.195363	6.31181	2.75787e-10	1.51143e-08
ENSG00000118762	PKD2	559.531	-1.0533	0.210967	-4.99274	5.95289e-07	1.355e-05
ENSG00000118939	UCHL3	49.4019	1.18043	0.437413	2.69867	0.00696174	0.0403625
ENSG00000119013	NDUFB3	2179.84	1.43758	0.20139	7.1383	9.44949e-13	9.21811e-11
ENSG00000119121	TRPM6	21.0005	-2.30703	0.758636	-3.04102	0.00235779	0.0165234
ENSG00000119139	TJP2	19.5219	-2.63338	0.863388	-3.05006	0.00228796	0.0161001
ENSG00000119421	NDUFA8	2489.46	1.10376	0.200308	5.51034	3.58132e-08	1.14064e-06
ENSG00000119547	ONECUT2	1060.89	-1.55662	0.245196	-6.34846	2.17482e-10	1.22939e-08
ENSG00000119596	YLPM1	1594.66	-1.32585	0.203869	-6.50344	7.85053e-11	4.96057e-09
ENSG00000119632	IFI27L2	362.055	1.66536	0.317571	5.24406	1.57081e-07	4.20643e-06
ENSG00000119640	ACYP1	566.708	1.22246	0.183498	6.66199	2.70138e-11	1.8978e-09
ENSG00000119650	IFT43	852.94	1.30611	0.21724	6.01227	1.82949e-09	8.27339e-08
ENSG00000119655	NPC2	1336.96	1.18854	0.202069	5.88187	4.05669e-09	1.67482e-07
ENSG00000119705	SLIRP	4634.99	1.60583	0.18818	8.53345	1.42046e-17	3.16986e-15
ENSG00000119737	GPR75	44.1109	-3.33771	0.658444	-5.06909	3.99724e-07	9.58031e-06
ENSG00000119772	DNMT3A	907.685	-1.09791	0.182884	-6.00334	1.93302e-09	8.68408e-08
ENSG00000119782	FKBP1B	93.9886	1.53963	0.323807	4.75476	1.98679e-06	3.84335e-05
ENSG00000119878	CRIPT	576.917	1.07368	0.186091	5.76963	7.94442e-09	3.05458e-07
ENSG00000119917	IFIT3	33.9634	1.52421	0.51293	2.97157	0.0029628	0.019909
ENSG00000119986	AVPI1	376.942	1.01187	0.240379	4.20948	2.5596e-05	0.000357433
ENSG00000120051	CFAP58	13.744	-3.37735	1.09575	-3.08223	0.00205459	0.0147281
ENSG00000120265	PCMT1	3818.68	1.02605	0.169632	6.04867	1.46046e-09	6.72332e-08
ENSG00000120306	CYSTM1	1229.34	1.24714	0.210285	5.93072	3.01603e-09	1.2856e-07
ENSG00000120328	PCDHB12	6.4381	-5.40591	1.84664	-2.92744	0.00341767	0.0223757
ENSG00000120333	MRPS14	1964.09	1.04917	0.211606	4.95814	7.11716e-07	1.58029e-05
ENSG00000120509	PDZD11	1401.87	1.00958	0.224576	4.49549	6.94103e-06	0.000114542
ENSG00000120533	ENY2	2203.98	1.01954	0.189229	5.38785	7.13066e-08	2.10425e-06
ENSG00000120685	PROSER1	1770.27	-1.02583	0.176617	-5.80825	6.31283e-09	2.47746e-07
ENSG00000120697	ALG5	1280.49	1.01076	0.18831	5.36754	7.98164e-08	2.31732e-06
ENSG00000120800	UTP20	967.519	-1.36936	0.192893	-7.09905	1.25615e-12	1.18805e-10
ENSG00000120860	WASHC3	408.069	1.06065	0.238035	4.45586	8.35574e-06	0.000134191
ENSG00000121022	COPS5	1538.45	1.0667	0.174864	6.10017	1.05955e-09	5.08958e-08
ENSG00000121310	ECHDC2	522.322	-1.78931	0.241128	-7.42059	1.16603e-13	1.37756e-11
ENSG00000121552	CSTA	37.6416	2.51854	0.51718	4.86975	1.11739e-06	2.32911e-05
ENSG00000121577	POPDC2	50.1872	1.57637	0.450756	3.49718	0.000470207	0.004288
ENSG00000121716	PILRB	48.8842	-1.66924	0.473739	-3.52355	0.000425803	0.00395893
ENSG00000121904	CSMD2	55.6415	-1.83634	0.459415	-3.99712	6.4118e-05	0.000781292
ENSG00000122026	RPL21	42423.6	1.76019	0.19194	9.17051	4.70802e-20	1.51647e-17
ENSG00000122033	MTIF3	986.131	1.22698	0.192655	6.3688	1.90507e-10	1.09136e-08
ENSG00000122122	SASH3	7.46462	-5.62112	1.74449	-3.22222	0.00127202	0.00991563
ENSG00000122406	RPL5	83898.7	1.08392	0.192183	5.64005	1.7e-08	5.95314e-07
ENSG00000122641	INHBA	99.2067	-2.35197	0.401657	-5.85567	4.7508e-09	1.91961e-07
ENSG00000122705	CLTA	7682.01	1.19967	0.179749	6.67416	2.48651e-11	1.75407e-09
ENSG00000122778	KIAA1549	977.669	-1.09741	0.196204	-5.5932	2.22924e-08	7.50622e-07
ENSG00000122862	SRGN	38.3194	1.93592	0.508778	3.80504	0.000141783	0.00153918
ENSG00000122873	CISD1	1663.73	1.3185	0.187204	7.04308	1.88041e-12	1.69401e-10
ENSG00000122966	CIT	1669.71	-1.1641	0.204016	-5.70594	1.15704e-08	4.23873e-07
ENSG00000123009	NME2P1	20.4593	2.70672	0.678809	3.98745	6.67869e-05	0.000810055
ENSG00000123066	MED13L	1326.15	-1.20187	0.212177	-5.6645	1.47453e-08	5.25522e-07
ENSG00000123104	ITPR2	446.304	-1.1666	0.249204	-4.68129	2.8507e-06	5.24981e-05
ENSG00000123131	PRDX4	11985.8	1.47884	0.2053	7.20332	5.87623e-13	5.9712e-11
ENSG00000123144	TRIR	7680.45	1.32941	0.224565	5.91991	3.22125e-09	1.36118e-07
ENSG00000123201	GUCY1B2	54.1004	-1.30952	0.442331	-2.9605	0.00307138	0.020512
ENSG00000123349	PFDN5	7913.81	1.91798	0.200799	9.55173	1.2755e-21	4.68275e-19
ENSG00000123353	ORMDL2	460.607	1.09897	0.227986	4.82036	1.43298e-06	2.88821e-05
ENSG00000123384	LRP1	2199.26	-1.48368	0.218861	-6.7791	1.20925e-11	8.97552e-10
ENSG00000123395	ATG101	842.638	1.54955	0.227146	6.82183	8.98865e-12	6.91215e-10
ENSG00000123411	IKZF4	111.118	-1.0619	0.328997	-3.22769	0.00124793	0.00976804
ENSG00000123636	BAZ2B	257.451	-1.57181	0.291569	-5.39086	7.01201e-08	2.07282e-06
ENSG00000123689	G0S2	62.137	1.64751	0.430175	3.82987	0.000128209	0.00141481
ENSG00000123908	AGO2	2628.68	-1.11415	0.195618	-5.69556	1.22968e-08	4.47601e-07
ENSG00000123975	CKS2	7354.85	1.77696	0.204229	8.70082	3.29486e-18	8.03547e-16
ENSG00000124120	TTPAL	630.279	-1.10157	0.192651	-5.71799	1.07793e-08	3.9874e-07
ENSG00000124151	NCOA3	894.124	-1.0687	0.210342	-5.08077	3.75914e-07	9.08981e-06
ENSG00000124172	ATP5F1E	8695.08	1.83983	0.21093	8.72244	2.72263e-18	6.78532e-16
ENSG00000124177	CHD6	1298.54	-1.13935	0.218089	-5.22424	1.74873e-07	4.61414e-06
ENSG00000124486	USP9X	7053.1	-1.09015	0.164749	-6.61706	3.66406e-11	2.46264e-09
ENSG00000124507	PACSIN1	101.048	-1.05428	0.334522	-3.15161	0.00162373	0.0121817
ENSG00000124562	SNRPC	6442.91	1.1838	0.192923	6.13613	8.45574e-10	4.16001e-08
ENSG00000124602	UNC5CL	71.3981	-1.41712	0.410615	-3.45123	0.000558044	0.00497735
ENSG00000124688	MAD2L1BP	1198.83	1.03032	0.194819	5.28857	1.23278e-07	3.38917e-06
ENSG00000124942	AHNAK	2517.24	-1.40803	0.225308	-6.24937	4.12124e-10	2.18157e-08
ENSG00000125037	EMC3	1799.02	1.10981	0.188085	5.9006	3.62178e-09	1.51476e-07
ENSG00000125266	EFNB2	489.074	-1.17866	0.203787	-5.78379	7.30346e-09	2.83366e-07
ENSG00000125356	NDUFA1	5707.39	1.56389	0.229086	6.82664	8.69258e-12	6.71473e-10
ENSG00000125611	CHCHD5	584.305	1.01686	0.241026	4.21891	2.45492e-05	0.000345073
ENSG00000125637	PSD4	109.099	-1.24715	0.335533	-3.71692	0.000201668	0.00208717
ENSG00000125652	ALKBH7	1388.56	1.52222	0.241634	6.29968	2.98265e-10	1.62678e-08
ENSG00000125691	RPL23	61919.6	1.70219	0.193836	8.78159	1.61173e-18	4.21001e-16
ENSG00000125726	CD70	262.382	1.17281	0.221617	5.29206	1.20949e-07	3.33567e-06
ENSG00000125743	SNRPD2	14777	1.76931	0.216638	8.16712	3.15845e-16	5.79779e-14
ENSG00000125775	SDCBP2	51.9232	1.31474	0.428087	3.07119	0.00213208	0.0151594
ENSG00000125835	SNRPB	12629.7	1.12374	0.20673	5.43578	5.45578e-08	1.66915e-06
ENSG00000125844	RRBP1	2777.37	-1.09633	0.165915	-6.60779	3.90109e-11	2.61166e-09
ENSG00000125845	BMP2	2849.45	-1.06107	0.146738	-7.23102	4.79365e-13	4.97476e-11
ENSG00000125885	MCM8	576.236	-1.25001	0.212576	-5.88032	4.09472e-09	1.68848e-07
ENSG00000125991	ERGIC3	7889.55	1.20169	0.190195	6.31821	2.64611e-10	1.4572e-08
ENSG00000125995	ROMO1	3210.74	1.3223	0.226912	5.82738	5.63046e-09	2.22244e-07
ENSG00000126003	PLAGL2	1412.41	-1.002	0.171545	-5.84103	5.18779e-09	2.06924e-07
ENSG00000126016	AMOT	8952.13	-1.41637	0.160631	-8.81758	1.16956e-18	3.14426e-16
ENSG00000126070	AGO3	949.34	-1.19476	0.223707	-5.34072	9.25785e-08	2.64733e-06
ENSG00000126088	UROD	3077.19	1.30474	0.201198	6.48482	8.8838e-11	5.5149e-09
ENSG00000126267	COX6B1	5335.7	1.33647	0.201234	6.64137	3.10786e-11	2.13934e-09
ENSG00000126432	PRDX5	7125.04	1.36716	0.232073	5.89106	3.83722e-09	1.59385e-07
ENSG00000126458	RRAS	640.238	1.24997	0.219095	5.70514	1.16248e-08	4.24951e-07
ENSG00000126464	PRR12	701.475	-1.75127	0.205323	-8.52935	1.47178e-17	3.26305e-15
ENSG00000126698	DNAJC8	10938.2	1.41215	0.193128	7.31201	2.63173e-13	2.82564e-11
ENSG00000126709	IFI6	839.333	1.37959	0.214036	6.44559	1.1515e-10	6.97089e-09
ENSG00000126756	UXT	1258.07	1.54033	0.206109	7.4734	7.81511e-14	9.6329e-12
ENSG00000126861	OMG	13.6766	-3.40152	1.13331	-3.0014	0.00268744	0.0183515
ENSG00000127184	COX7C	22091.9	1.79993	0.23055	7.80709	5.85245e-15	8.80265e-13
ENSG00000127362	TAS2R3	13.3642	-6.46108	1.65783	-3.8973	9.72691e-05	0.00111783
ENSG00000127364	TAS2R4	47.3482	-3.1372	0.674413	-4.65175	3.29128e-06	5.94258e-05
ENSG00000127481	UBR4	4742.29	-1.34176	0.235016	-5.70923	1.13489e-08	4.17549e-07
ENSG00000127540	UQCR11	472.811	1.01248	0.222943	4.54143	5.58734e-06	9.47054e-05
ENSG00000127603	MACF1	2368.34	-1.40955	0.22254	-6.33392	2.39002e-10	1.33774e-08
ENSG00000127914	AKAP9	938.329	-2.13698	0.258218	-8.27586	1.27535e-16	2.43264e-14
ENSG00000127920	GNG11	138.469	1.67634	0.282342	5.93727	2.89807e-09	1.24308e-07
ENSG00000127922	SEM1	4101.09	1.08097	0.221244	4.88587	1.02975e-06	2.17439e-05
ENSG00000128000	ZNF780B	153.891	-1.43618	0.334405	-4.29473	1.7491e-05	0.000256307
ENSG00000128016	ZFP36	159.507	-1.18476	0.279567	-4.23786	2.25665e-05	0.000319572
ENSG00000128040	SPINK2	216.067	1.23652	0.284138	4.35182	1.35013e-05	0.000204907
ENSG00000128185	DGCR6L	3012.51	1.19701	0.227782	5.25504	1.4799e-07	3.98486e-06
ENSG00000128218	VPREB3	29.7546	1.63544	0.559083	2.92521	0.00344221	0.0225062
ENSG00000128298	BAIAP2L2	81.9368	-1.38853	0.39491	-3.51606	0.000438006	0.00404294
ENSG00000128512	DOCK4	419.938	-1.0928	0.246055	-4.44126	8.94325e-06	0.000142171
ENSG00000128524	ATP6V1F	3399.42	1.57656	0.228883	6.88804	5.65673e-12	4.58759e-10
ENSG00000128564	VGF	35.904	-1.54902	0.561521	-2.75861	0.00580484	0.0348444
ENSG00000128581	IFT22	862.083	1.09264	0.21211	5.1513	2.58693e-07	6.58164e-06
ENSG00000128604	IRF5	13.9596	-2.97684	1.01065	-2.94547	0.00322469	0.0213167
ENSG00000128692	EIF2S2P4	57.3266	1.16452	0.417126	2.79176	0.00524215	0.0320585
ENSG00000128709	HOXD9	300.879	-1.08249	0.229813	-4.7103	2.47357e-06	4.65061e-05
ENSG00000128710	HOXD10	633.823	-1.13029	0.227534	-4.96758	6.77948e-07	1.51884e-05
ENSG00000128731	HERC2	1909.59	-1.36989	0.200508	-6.83209	8.36889e-12	6.50887e-10
ENSG00000128833	MYO5C	325.993	-1.33246	0.250141	-5.32682	9.99453e-08	2.82486e-06
ENSG00000129003	VPS13C	872.28	-1.49933	0.210602	-7.11927	1.08501e-12	1.0406e-10
ENSG00000129007	CALML4	6.93529	-5.516	1.80943	-3.04848	0.00230004	0.0161618
ENSG00000129159	KCNC1	173.031	-1.53708	0.294775	-5.21441	1.84408e-07	4.84698e-06
ENSG00000129167	TPH1	54.0705	-2.13904	0.478391	-4.47133	7.77358e-06	0.000126087
ENSG00000129235	TXNDC17	2216.6	1.43343	0.221623	6.46786	9.94011e-11	6.10405e-09
ENSG00000129255	MPDU1	1280.62	1.17275	0.24425	4.80141	1.5755e-06	3.12928e-05
ENSG00000129355	CDKN2D	530.336	1.36289	0.203009	6.71341	1.90122e-11	1.3666e-09
ENSG00000129437	KLK14	24.0279	-1.91443	0.696075	-2.75032	0.00595372	0.0355381
ENSG00000129460	NGDN	2339.12	1.36112	0.191898	7.09295	1.31279e-12	1.22466e-10
ENSG00000129559	NEDD8	1080.47	1.39183	0.198744	7.00312	2.5033e-12	2.20284e-10
ENSG00000129562	DAD1	9302.9	1.69806	0.226065	7.51137	5.85119e-14	7.48229e-12
ENSG00000129566	TEP1	556.177	-1.18301	0.211187	-5.6017	2.12264e-08	7.16849e-07
ENSG00000129596	CDO1	21.5906	1.84481	0.641436	2.87606	0.00402672	0.0256644
ENSG00000129968	ABHD17A	2844.1	1.01511	0.207039	4.90298	9.43916e-07	2.013e-05
ENSG00000129991	TNNI3	129.11	1.32351	0.32481	4.07471	4.60721e-05	0.000591146
ENSG00000130159	ECSIT	2556.3	1.16419	0.213245	5.45943	4.7767e-08	1.47861e-06
ENSG00000130176	CNN1	93.4726	1.35746	0.335974	4.04038	5.33651e-05	0.000669703
ENSG00000130203	APOE	535.16	1.08776	0.208778	5.21012	1.8872e-07	4.94509e-06
ENSG00000130208	APOC1	257.172	1.72243	0.251838	6.83943	7.95081e-12	6.25495e-10
ENSG00000130255	RPL36	37267	1.36682	0.185945	7.35068	1.97206e-13	2.19322e-11
ENSG00000130312	MRPL34	1540.48	1.04576	0.179336	5.83132	5.49918e-09	2.17565e-07
ENSG00000130332	LSM7	5048.28	1.43574	0.219185	6.55039	5.73867e-11	3.70388e-09
ENSG00000130396	AFDN	4135.21	-1.11211	0.189269	-5.87579	4.20823e-09	1.72694e-07
ENSG00000130513	GDF15	84.6621	1.89792	0.362712	5.23256	1.67174e-07	4.44534e-06
ENSG00000130520	LSM4	11161.9	1.05555	0.198845	5.30844	1.1057e-07	3.06676e-06
ENSG00000130561	SAG	16.4542	2.15303	0.79879	2.69537	0.00703115	0.0406493
ENSG00000130635	COL5A1	888.971	-1.21185	0.183506	-6.60387	4.00573e-11	2.66603e-09
ENSG00000130649	CYP2E1	86.4215	-1.58303	0.366176	-4.32315	1.5382e-05	0.000229339
ENSG00000130653	PNPLA7	47.8958	-1.5392	0.533926	-2.8828	0.00394158	0.025197
ENSG00000130702	LAMA5	2411.16	-1.03339	0.174611	-5.91825	3.25384e-09	1.37325e-07
ENSG00000130706	ADRM1	1645.57	1.00596	0.209027	4.8126	1.48977e-06	2.9868e-05
ENSG00000130707	ASS1	2765.92	1.00442	0.191415	5.24736	1.54293e-07	4.13504e-06
ENSG00000130723	PRRC2B	6878.69	-1.07483	0.17712	-6.06839	1.29197e-09	6.04765e-08
ENSG00000130748	TMEM160	1259.9	1.03259	0.22281	4.6344	3.57967e-06	6.39565e-05
ENSG00000130749	AC008755.1	1367.7	-1.06133	0.16433	-6.45856	1.05707e-10	6.43345e-09
ENSG00000130770	ATP5IF1	5790.67	1.06256	0.211528	5.02323	5.0809e-07	1.18495e-05
ENSG00000130827	PLXNA3	584.249	-1.12098	0.218923	-5.12043	3.04846e-07	7.61581e-06
ENSG00000130997	POLN	142.516	-1.46032	0.375618	-3.88776	0.000101172	0.00115567
ENSG00000131015	ULBP2	414.458	1.359	0.217507	6.24809	4.15493e-10	2.19261e-08
ENSG00000131097	HIGD1B	11.4522	-3.72405	1.30641	-2.85059	0.00436384	0.0274341
ENSG00000131100	ATP6V1E1	3956.88	1.31077	0.186482	7.02896	2.08083e-12	1.85015e-10
ENSG00000131143	COX4I1	14084.6	1.48685	0.191931	7.74679	9.42476e-15	1.35206e-12
ENSG00000131149	GSE1	2200.4	-1.04319	0.176279	-5.91783	3.26219e-09	1.37507e-07
ENSG00000131174	COX7B	8838.81	1.9736	0.186504	10.5821	3.6068e-26	1.89457e-23
ENSG00000131187	F12	448.708	1.09719	0.234798	4.67291	2.96961e-06	5.43653e-05
ENSG00000131389	SLC6A6	952.819	-1.20052	0.193098	-6.21717	5.06215e-10	2.6307e-08
ENSG00000131398	KCNC3	231.131	-1.33077	0.273203	-4.87097	1.1105e-06	2.31759e-05
ENSG00000131469	RPL27	70434	1.8266	0.210617	8.6726	4.2237e-18	1.00146e-15
ENSG00000131471	AOC3	87.7033	-1.36768	0.39516	-3.46108	0.000538013	0.00482896
ENSG00000131495	NDUFA2	385.948	1.26685	0.213564	5.93192	2.99415e-09	1.27786e-07
ENSG00000131503	ANKHD1	48.7849	-1.62718	0.554459	-2.93472	0.00333844	0.021926
ENSG00000131668	BARX1	517.356	1.39504	0.228463	6.10619	1.02036e-09	4.9416e-08
ENSG00000131711	MAP1B	1443.01	-1.09859	0.210207	-5.2262	1.73031e-07	4.57968e-06
ENSG00000131849	ZNF132	47.8097	-1.81088	0.508821	-3.55897	0.000372317	0.00352916
ENSG00000131969	ABHD12B	76.571	-1.10768	0.416425	-2.65997	0.00781473	0.0444623
ENSG00000131981	LGALS3	96.2449	1.15567	0.320057	3.61082	0.000305235	0.00298102
ENSG00000132002	DNAJB1	8677.81	2.7133	0.160139	16.9434	2.15241e-64	3.34044e-61
ENSG00000132164	SLC6A11	174.964	-1.01509	0.260932	-3.89024	0.000100146	0.00114472
ENSG00000132321	IQCA1	5.72172	-5.23736	1.86949	-2.8015	0.0050866	0.0312753
ENSG00000132429	POPDC3	821.488	1.12192	0.187705	5.97703	2.27247e-09	1.00115e-07
ENSG00000132432	SEC61G	4758.96	1.46685	0.20152	7.27893	3.36473e-13	3.55672e-11
ENSG00000132466	ANKRD17	3441.73	-1.02961	0.175839	-5.8554	4.75868e-09	1.92052e-07
ENSG00000132510	KDM6B	1254.53	-1.17421	0.205223	-5.72164	1.055e-08	3.91763e-07
ENSG00000132549	VPS13B	490.433	-1.32629	0.252686	-5.24877	1.53121e-07	4.11006e-06
ENSG00000132581	SDF2	663.616	1.03	0.193673	5.31826	1.04767e-07	2.93923e-06
ENSG00000132661	NXT1	932.665	1.14443	0.201933	5.66735	1.45025e-08	5.1795e-07
ENSG00000132702	HAPLN2	118.094	1.19219	0.313	3.8089	0.000139586	0.00152022
ENSG00000132823	OSER1	2765.32	1.85115	0.18644	9.92894	3.11559e-23	1.36379e-20
ENSG00000132846	ZBED3	158.728	-1.12598	0.305553	-3.68506	0.000228646	0.00232449
ENSG00000132963	POMP	4751.36	1.25105	0.195527	6.39833	1.57081e-10	9.18358e-09
ENSG00000132967	HMGB1P5	252.157	1.02877	0.270375	3.80497	0.000141823	0.00153918
ENSG00000133112	TPT1	25629.7	1.73257	0.18459	9.38604	6.22989e-21	2.17048e-18
ENSG00000133124	IRS4	6433.96	-1.73241	0.221835	-7.80947	5.74301e-15	8.67626e-13
ENSG00000133315	MACROD1	1516.09	1.54418	0.21939	7.03853	1.94282e-12	1.74104e-10
ENSG00000133316	WDR74	1252.1	1.07626	0.188106	5.72154	1.05563e-08	3.91763e-07
ENSG00000133392	MYH11	18.5775	2.68295	0.72608	3.69512	0.000219782	0.00224977
ENSG00000133597	ADCK2	1343.17	1.12431	0.177316	6.34068	2.2875e-10	1.29094e-08
ENSG00000133624	ZNF767P	344.244	-1.07907	0.242425	-4.45115	8.54097e-06	0.000136972
ENSG00000133636	NTS	59.2304	1.66032	0.439948	3.7739	0.000160714	0.00171316
ENSG00000133640	LRRIQ1	45.1988	-1.73698	0.561962	-3.09092	0.00199538	0.0143912
ENSG00000133858	ZFC3H1	1536.97	-1.03064	0.19897	-5.1799	2.22001e-07	5.74662e-06
ENSG00000133863	TEX15	439.597	-2.06311	0.240521	-8.57768	9.68081e-18	2.21834e-15
ENSG00000134056	MRPS36	696.686	1.18705	0.2151	5.51857	3.4177e-08	1.09569e-06
ENSG00000134153	EMC7	1525.13	1.11687	0.198716	5.62045	1.9046e-08	6.51591e-07
ENSG00000134248	LAMTOR5	1406.67	1.33617	0.18896	7.07119	1.53608e-12	1.41365e-10
ENSG00000134250	NOTCH2	2703.56	-1.37057	0.214849	-6.37922	1.77995e-10	1.02657e-08
ENSG00000134285	FKBP11	195.969	-1.19661	0.293454	-4.07768	4.5488e-05	0.000585412
ENSG00000134291	TMEM106C	5879.34	1.4189	0.183153	7.74708	9.40321e-15	1.35206e-12
ENSG00000134297	PLEKHA8P1	99.9237	-1.06072	0.326508	-3.24868	0.00115943	0.00918907
ENSG00000134313	KIDINS220	1569.39	-1.0901	0.175446	-6.21331	5.18783e-10	2.69192e-08
ENSG00000134318	ROCK2	1186.73	-1.31375	0.185682	-7.07524	1.49188e-12	1.38416e-10
ENSG00000134369	NAV1	870.809	-1.31371	0.229291	-5.72944	1.00765e-08	3.76412e-07
ENSG00000134419	RPS15A	6041.29	2.00398	0.16058	12.4796	9.64472e-36	8.2325e-33
ENSG00000134443	GRP	18.9673	2.0889	0.728421	2.8677	0.00413461	0.0262394
ENSG00000134569	LRP4	893.101	-1.25325	0.194557	-6.44154	1.18265e-10	7.14675e-09
ENSG00000134574	DDB2	806.111	1.3669	0.167279	8.17142	3.04768e-16	5.6247e-14
ENSG00000134744	TUT4	1356.7	-1.17494	0.204745	-5.73857	9.5479e-09	3.59024e-07
ENSG00000134825	TMEM258	2796.57	1.48581	0.480929	3.08947	0.00200514	0.0144525
ENSG00000134909	ARHGAP32	510.336	-1.23452	0.229145	-5.38751	7.14424e-08	2.10644e-06
ENSG00000134955	SLC37A2	139.025	-1.1058	0.310734	-3.55869	0.000372713	0.00353193
ENSG00000134982	APC	944.869	-1.27587	0.205763	-6.20071	5.62103e-10	2.87734e-08
ENSG00000135046	ANXA1	708.035	1.14734	0.204785	5.60265	2.111e-08	7.13622e-07
ENSG00000135048	CEMIP2	575.412	-1.14409	0.202945	-5.63746	1.72581e-08	6.00044e-07
ENSG00000135114	OASL	53.8718	1.46112	0.429916	3.39862	0.000677271	0.00587352
ENSG00000135253	KCP	46.7849	-1.33107	0.495096	-2.6885	0.0071774	0.041374
ENSG00000135346	CGA	61.7485	1.25294	0.401764	3.1186	0.0018171	0.0133451
ENSG00000135355	GJA10	8.03783	7.10073	1.56357	4.54136	5.58918e-06	9.47054e-05
ENSG00000135363	LMO2	174.704	1.00835	0.257553	3.91511	9.0362e-05	0.00104904
ENSG00000135407	AVIL	85.1519	-1.21845	0.366426	-3.32523	0.000883443	0.00730526
ENSG00000135441	BLOC1S1	80.4061	1.38605	0.360215	3.84783	0.00011917	0.00132838
ENSG00000135540	NHSL1	256.044	-1.19272	0.265918	-4.48528	7.28187e-06	0.000119302
ENSG00000135549	PKIB	140.147	1.13076	0.278785	4.05602	4.9917e-05	0.00063287
ENSG00000135617	PRADC1	809.098	1.74877	0.240989	7.25664	3.96828e-13	4.15611e-11
ENSG00000135835	KIAA1614	50.3853	-1.8389	0.546902	-3.36239	0.00077271	0.00652874
ENSG00000135837	CEP350	1753.28	-1.14086	0.194373	-5.86943	4.37293e-09	1.78168e-07
ENSG00000135940	COX5B	7530.77	1.66048	0.232798	7.13269	9.84278e-13	9.52017e-11
ENSG00000135968	GCC2	877.61	-1.01968	0.205819	-4.95426	7.26048e-07	1.60971e-05
ENSG00000135976	ANKRD36	448.352	-1.37376	0.241549	-5.68726	1.29091e-08	4.67395e-07
ENSG00000136010	ALDH1L2	713.585	-1.21202	0.19998	-6.0607	1.35531e-09	6.313e-08
ENSG00000136040	PLXNC1	89.5495	-1.3285	0.387927	-3.4246	0.000615709	0.0054125
ENSG00000136149	RPL13AP25	194.871	3.34075	0.274268	12.1806	3.94359e-34	3.1313e-31
ENSG00000136167	LCP1	145.835	1.09607	0.293827	3.73033	0.000191228	0.00198816
ENSG00000136206	SPDYE1	14.5593	-3.49745	1.12494	-3.10901	0.00187714	0.013683
ENSG00000136383	ALPK3	32.3349	-2.12293	0.692354	-3.06625	0.00216765	0.0153747
ENSG00000136463	TACO1	1270.78	1.03062	0.195842	5.26252	1.42091e-07	3.84423e-06
ENSG00000136522	MRPL47	2164.09	1.59556	0.199502	7.99769	1.26772e-15	2.10115e-13
ENSG00000136731	UGGT1	2123.98	-1.27757	0.190709	-6.69906	2.09765e-11	1.4952e-09
ENSG00000136770	DNAJC1	1347.69	1.0993	0.19127	5.74734	9.06572e-09	3.43923e-07
ENSG00000136783	NIPSNAP3A	1136.5	1.12422	0.208341	5.39604	6.81286e-08	2.02271e-06
ENSG00000136810	TXN	17582.9	1.48836	0.207156	7.18474	6.73332e-13	6.78158e-11
ENSG00000136895	GARNL3	294.124	-1.17356	0.262583	-4.4693	7.8477e-06	0.000127048
ENSG00000136930	PSMB7	7066.7	1.18285	0.201761	5.86263	4.55604e-09	1.84528e-07
ENSG00000136931	NR5A1	41.6601	1.31666	0.490048	2.6868	0.00721397	0.0415567
ENSG00000136942	RPL35	81359.9	2.07882	0.231349	8.98565	2.57218e-19	7.57085e-17
ENSG00000136950	ARPC5L	2348.3	1.02902	0.165025	6.23552	4.50269e-10	2.36153e-08
ENSG00000137038	DMAC1	1323.99	1.46019	0.244704	5.96719	2.41375e-09	1.05118e-07
ENSG00000137100	DCTN3	2916.72	1.16887	0.200506	5.82959	5.55647e-09	2.19577e-07
ENSG00000137154	RPS6	55820.8	1.31057	0.183092	7.15799	8.18664e-13	8.07852e-11
ENSG00000137203	TFAP2A	1675.28	-1.1259	0.158666	-7.09602	1.284e-12	1.20439e-10
ENSG00000137288	UQCC2	2302.76	1.20934	0.226529	5.33857	9.36851e-08	2.67673e-06
ENSG00000137312	FLOT1	2720.56	1.11622	0.187101	5.96586	2.43347e-09	1.05707e-07
ENSG00000137434	C6orf52	209.63	2.73065	0.311509	8.76588	1.85323e-18	4.72201e-16
ENSG00000137496	IL18BP	102.323	-1.37034	0.402477	-3.40477	0.000662208	0.00576339
ENSG00000137642	SORL1	563.717	-1.30186	0.233266	-5.58102	2.39115e-08	7.98055e-07
ENSG00000137720	C11orf1	405.887	1.365	0.239152	5.70767	1.1453e-08	4.20022e-07
ENSG00000137812	KNL1	1147.89	-1.06993	0.191128	-5.59798	2.16868e-08	7.30949e-07
ENSG00000137818	RPLP1	73999	1.47142	0.191552	7.68155	1.57174e-14	2.19934e-12
ENSG00000137834	SMAD6	6454.01	-1.06172	0.138775	-7.65067	1.99927e-14	2.74142e-12
ENSG00000137876	RSL24D1	6287.36	1.35281	0.181615	7.44875	9.42302e-14	1.14904e-11
ENSG00000137947	GTF2B	1753.25	1.07019	0.187292	5.71402	1.10339e-08	4.06836e-07
ENSG00000137968	SLC44A5	464.322	-1.00189	0.234249	-4.27703	1.89402e-05	0.000274713
ENSG00000137970	RPL7P9	2540.81	3.81076	0.173163	22.0068	2.47716e-107	1.69155e-103
ENSG00000138002	IFT172	888.822	-1.01274	0.178218	-5.68263	1.32642e-08	4.77884e-07
ENSG00000138050	THUMPD2	1306.23	1.08651	0.155683	6.97897	2.97354e-12	2.56378e-10
ENSG00000138085	ATRAID	1758.15	1.28939	0.209494	6.15481	7.51695e-10	3.74127e-08
ENSG00000138109	CYP2C9	8.99278	-4.4098	1.67923	-2.62608	0.00863748	0.0480544
ENSG00000138175	ARL3	1877.33	1.44441	0.204906	7.04914	1.80032e-12	1.63046e-10
ENSG00000138182	KIF20B	1144.54	-1.33915	0.183944	-7.28021	3.33309e-13	3.53422e-11
ENSG00000138207	RBP4	6.61486	4.88629	1.47769	3.30671	0.000943971	0.00771422
ENSG00000138326	RPS24	64019.9	1.78859	0.183462	9.74912	1.8607e-22	7.47409e-20
ENSG00000138336	TET1	869.337	-1.21456	0.263808	-4.60397	4.14504e-06	7.27256e-05
ENSG00000138433	CIR1	1563.04	1.10566	0.172584	6.40651	1.48889e-10	8.79499e-09
ENSG00000138495	COX17	1789.15	1.33493	0.200036	6.67345	2.49854e-11	1.75892e-09
ENSG00000138621	PPCDC	754.887	1.06242	0.191769	5.54011	3.02282e-08	9.78276e-07
ENSG00000138663	COPS4	2955.87	1.64017	0.179337	9.14573	5.92262e-20	1.88987e-17
ENSG00000138688	KIAA1109	885.181	-1.70524	0.232519	-7.33375	2.23801e-13	2.45699e-11
ENSG00000138735	PDE5A	466.189	-1.06934	0.219441	-4.87302	1.09907e-06	2.29654e-05
ENSG00000138759	FRAS1	759.472	-1.41764	0.254195	-5.57699	2.44721e-08	8.12854e-07
ENSG00000138772	ANXA3	95.892	1.10087	0.353108	3.11766	0.00182293	0.0133822
ENSG00000138777	PPA2	3214.73	1.01541	0.188677	5.38174	7.37681e-08	2.16752e-06
ENSG00000138778	CENPE	1208.27	-2.27466	0.215405	-10.5599	4.56958e-26	2.36393e-23
ENSG00000138829	FBN2	1909.32	-1.04411	0.202409	-5.15839	2.4908e-07	6.35601e-06
ENSG00000138892	TTLL8	4.94102	-5.0253	1.89239	-2.65553	0.00791829	0.0449392
ENSG00000139083	ETV6	176.062	-1.28651	0.283295	-4.54123	5.59259e-06	9.47162e-05
ENSG00000139239	RPL14P1	258.543	1.58765	0.232456	6.82989	8.49793e-12	6.5942e-10
ENSG00000139269	INHBE	69.4665	1.29631	0.391303	3.31281	0.000923645	0.00758442
ENSG00000139344	AMDHD1	54.5128	1.3101	0.440645	2.97314	0.00294772	0.0198196
ENSG00000139364	TMEM132B	82.2275	-1.35543	0.367194	-3.69131	0.000223101	0.00227996
ENSG00000139537	CCDC65	75.2543	-1.62963	0.457582	-3.5614	0.000368882	0.00350265
ENSG00000139579	NABP2	3655.56	1.3109	0.19599	6.68862	2.25279e-11	1.60244e-09
ENSG00000139618	BRCA2	853.266	-1.96704	0.272438	-7.22012	5.19428e-13	5.30983e-11
ENSG00000139645	ANKRD52	1324.75	-1.28943	0.184864	-6.97501	3.05851e-12	2.61721e-10
ENSG00000139718	SETD1B	856.1	-1.95599	0.214427	-9.12194	7.37894e-20	2.31137e-17
ENSG00000139908	TSSK4	65.2482	-1.90979	0.469717	-4.06584	4.78604e-05	0.000609965
ENSG00000139988	RDH12	29.3417	1.43211	0.546629	2.6199	0.00879565	0.0488281
ENSG00000140022	STON2	243.87	-1.00744	0.295252	-3.41213	0.000644577	0.00563003
ENSG00000140264	SERF2	1692.29	1.30544	0.169455	7.70379	1.32088e-14	1.87132e-12
ENSG00000140319	SRP14	6142.43	1.23817	0.199388	6.20983	5.30417e-10	2.73153e-08
ENSG00000140374	ETFA	7411.07	1.06284	0.175122	6.06918	1.28563e-09	6.03788e-08
ENSG00000140396	NCOA2	682.459	-1.07962	0.203108	-5.31549	1.06368e-07	2.97439e-06
ENSG00000140443	IGF1R	1902.53	-1.51491	0.208673	-7.25975	3.87816e-13	4.07422e-11
ENSG00000140481	CCDC33	34.3572	1.9952	0.527427	3.78289	0.00015502	0.00166233
ENSG00000140543	DET1	33.0963	-2.48952	0.684403	-3.6375	0.000275297	0.00273957
ENSG00000140612	SEC11A	5905.08	1.25312	0.18884	6.63589	3.2256e-11	2.20263e-09
ENSG00000140807	NKD1	699.598	-1.05344	0.211056	-4.99126	5.99853e-07	1.36357e-05
ENSG00000140836	ZFHX3	500.352	-1.50712	0.290636	-5.1856	2.1532e-07	5.59062e-06
ENSG00000140948	ZCCHC14	1597.45	-1.37486	0.20083	-6.84589	7.6004e-12	5.99308e-10
ENSG00000140986	RPL3L	52.4023	1.1104	0.418398	2.65394	0.00795588	0.0451076
ENSG00000140988	RPS2	216197	1.51227	0.21085	7.17226	7.37696e-13	7.32185e-11
ENSG00000140995	DEF8	3782.5	1.49612	0.203577	7.34916	1.99456e-13	2.208e-11
ENSG00000141027	NCOR1	1849.15	-1.15017	0.189842	-6.0586	1.37311e-09	6.38722e-08
ENSG00000141371	C17orf64	14.2431	3.57848	0.860188	4.16011	3.18093e-05	0.000428853
ENSG00000141431	ASXL3	155.789	-1.32761	0.290567	-4.56904	4.89964e-06	8.41068e-05
ENSG00000141552	ANAPC11	5957.98	1.7021	0.202718	8.39644	4.60228e-17	9.08298e-15
ENSG00000141698	NT5C3B	5082.38	1.05909	0.205994	5.14136	2.72756e-07	6.89321e-06
ENSG00000141854	MISP3	69.4408	1.41432	0.432231	3.27215	0.00106734	0.00857031
ENSG00000141867	BRD4	4067.23	-1.06628	0.185386	-5.75171	8.83471e-09	3.37409e-07
ENSG00000141933	TPGS1	320.444	1.0705	0.259187	4.13022	3.62413e-05	0.000481286
ENSG00000142168	SOD1	11143.9	1.08111	0.198318	5.45139	4.99764e-08	1.53863e-06
ENSG00000142188	TMEM50B	385.155	1.03859	0.214988	4.83091	1.35907e-06	2.76102e-05
ENSG00000142227	EMP3	1200.4	1.61305	0.214159	7.53201	4.99652e-14	6.43759e-12
ENSG00000142408	CACNG8	164.784	-1.53183	0.315344	-4.85764	1.18792e-06	2.45219e-05
ENSG00000142507	PSMB6	4125.47	1.02243	0.213758	4.7831	1.72613e-06	3.39684e-05
ENSG00000142513	ACP4	40.16	-1.92704	0.547697	-3.51844	0.000434089	0.00401053
ENSG00000142530	FAM71E1	734.041	1.10367	0.228461	4.83087	1.35936e-06	2.76102e-05
ENSG00000142534	RPS11	68352.5	1.62895	0.208065	7.82903	4.91661e-15	7.4941e-13
ENSG00000142541	RPL13A	145025	1.61623	0.20844	7.75396	8.90681e-15	1.29406e-12
ENSG00000142546	NOSIP	4599.49	1.86872	0.232021	8.05408	8.00819e-16	1.36712e-13
ENSG00000142599	RERE	1671.27	-1.36416	0.213511	-6.38915	1.66806e-10	9.70231e-09
ENSG00000142611	PRDM16	459.782	-1.14442	0.212757	-5.37899	7.49058e-08	2.19717e-06
ENSG00000142676	RPL11	63192.3	1.4329	0.196578	7.28923	3.11731e-13	3.31571e-11
ENSG00000142686	C1orf216	247.607	-1.30059	0.288567	-4.50706	6.57312e-06	0.000109423
ENSG00000142798	HSPG2	1099.07	-1.75702	0.262753	-6.68696	2.27858e-11	1.61741e-09
ENSG00000142856	ITGB3BP	3172.56	1.12353	0.164798	6.8176	9.25719e-12	7.10266e-10
ENSG00000142937	RPS8	86730.3	1.36483	0.178015	7.66695	1.7613e-14	2.44772e-12
ENSG00000143106	PSMA5	6409.52	1.34013	0.19929	6.72451	1.76183e-11	1.27176e-09
ENSG00000143126	CELSR2	1008.18	-1.05225	0.208567	-5.04514	4.53193e-07	1.07156e-05
ENSG00000143127	ITGA10	29.2263	-2.39568	0.677848	-3.53425	0.00040893	0.00382838
ENSG00000143158	MPC2	805.924	1.06422	0.208295	5.10922	3.23496e-07	8.00952e-06
ENSG00000143190	POU2F1	1363.61	-1.39487	0.215155	-6.48309	8.98627e-11	5.56839e-09
ENSG00000143198	MGST3	2883.83	1.30542	0.187729	6.95376	3.55666e-12	3.00638e-10
ENSG00000143199	ADCY10	64.365	1.06087	0.40173	2.64075	0.00827238	0.0465465
ENSG00000143256	PFDN2	4121.57	1.13556	0.202069	5.61968	1.91313e-08	6.53199e-07
ENSG00000143314	MRPL24	2679.72	1.15762	0.208547	5.55088	2.84233e-08	9.26893e-07
ENSG00000143322	ABL2	2186.66	-1.01283	0.202437	-5.0032	5.63866e-07	1.29382e-05
ENSG00000143543	JTB	97.2242	1.04765	0.340686	3.07513	0.00210414	0.0150045
ENSG00000143575	HAX1	4805.79	1.35888	0.2092	6.49559	8.27067e-11	5.18139e-09
ENSG00000143603	KCNN3	125.108	-1.34134	0.321993	-4.16575	3.10327e-05	0.000419291
ENSG00000143669	LYST	698.847	-1.01638	0.204586	-4.968	6.7647e-07	1.51653e-05
ENSG00000143771	CNIH4	4690.64	1.44905	0.199774	7.25343	4.06341e-13	4.24273e-11
ENSG00000143774	GUK1	14246.4	1.77278	0.224919	7.88185	3.22557e-15	5.07514e-13
ENSG00000143776	CDC42BPA	1705.71	-1.06984	0.198682	-5.38467	7.25777e-08	2.13807e-06
ENSG00000143847	PPFIA4	542.443	-1.0362	0.200375	-5.17131	2.32463e-07	5.97664e-06
ENSG00000143933	CALM2	10340	1.12325	0.170989	6.56912	5.06135e-11	3.29789e-09
ENSG00000143947	RPS27A	56687.7	1.66424	0.190019	8.75828	1.98254e-18	5.01407e-16
ENSG00000143970	ASXL2	937.543	-1.21968	0.242831	-5.02275	5.09363e-07	1.1863e-05
ENSG00000143977	SNRPG	6472.06	1.42519	0.204682	6.96296	3.33198e-12	2.837e-10
ENSG00000144034	TPRKB	1117.43	1.09446	0.196137	5.58009	2.40397e-08	8.01551e-07
ENSG00000144218	AFF3	231.37	-1.1336	0.261369	-4.33716	1.44336e-05	0.000217287
ENSG00000144426	NBEAL1	354.224	-1.85479	0.323046	-5.74155	9.38128e-09	3.54519e-07
ENSG00000144674	GOLGA4	1842.27	-1.74881	0.235745	-7.41821	1.18713e-13	1.39766e-11
ENSG00000144711	IQSEC1	1104.47	-1.05834	0.19411	-5.45225	4.97365e-08	1.53263e-06
ENSG00000144713	RPL32	87587.1	2.05593	0.201544	10.2009	1.96424e-24	9.06283e-22
ENSG00000144741	SLC25A26	762.026	1.08109	0.180245	5.99786	1.99931e-09	8.93487e-08
ENSG00000144834	TAGLN3	60.2414	4.06906	0.481718	8.44699	2.9892e-17	6.09475e-15
ENSG00000145012	LPP	417.742	-1.64144	0.277006	-5.92565	3.11061e-09	1.32096e-07
ENSG00000145287	PLAC8	94.2624	1.3289	0.358132	3.71065	0.000206727	0.00213177
ENSG00000145337	PYURF	1749.51	1.01559	0.203034	5.00208	5.6716e-07	1.30045e-05
ENSG00000145416	2021-03-01	74.0231	-1.70266	0.405517	-4.19873	2.68414e-05	0.000372236
ENSG00000145425	RPS3A	54999.5	2.22059	0.182975	12.136	6.80768e-34	5.2826e-31
ENSG00000145555	MYO10	1296.36	-1.01199	0.195558	-5.17491	2.28016e-07	5.87117e-06
ENSG00000145592	RPL37	48075.1	1.86734	0.190662	9.79401	1.19459e-22	4.9141e-20
ENSG00000145642	SHISAL2B	55.9016	1.21069	0.440047	2.75127	0.00593639	0.0354533
ENSG00000145715	RASA1	525.446	-1.39003	0.220176	-6.31326	2.73222e-10	1.49978e-08
ENSG00000145723	GIN1	286.267	1.06355	0.220146	4.8311	1.35778e-06	2.76102e-05
ENSG00000145734	BDP1	600.935	-1.69752	0.286132	-5.93267	2.98052e-09	1.27364e-07
ENSG00000145741	BTF3	22512.1	1.15583	0.176211	6.55935	5.40427e-11	3.50129e-09
ENSG00000145781	COMMD10	535.511	1.20075	0.206832	5.80542	6.42045e-09	2.51392e-07
ENSG00000145975	FAM217A	6.57571	-5.43995	1.85905	-2.9262	0.00343134	0.0224438
ENSG00000146094	DOK3	41.1771	-1.68545	0.53657	-3.14115	0.00168286	0.0125345
ENSG00000146197	SCUBE3	130.21	-1.52159	0.360426	-4.22163	2.42547e-05	0.000341356
ENSG00000146247	PHIP	2388.94	-1.35152	0.190577	-7.09174	1.32438e-12	1.2321e-10
ENSG00000146414	SHPRH	651.072	-1.44249	0.238205	-6.05568	1.3983e-09	6.4867e-08
ENSG00000146425	DYNLT1	2726.3	1.43578	0.206965	6.93729	3.99692e-12	3.34478e-10
ENSG00000146433	TMEM181	1120.36	-1.0205	0.186007	-5.48637	4.10276e-08	1.29584e-06
ENSG00000146530	VWDE	96.1158	-1.28432	0.402707	-3.18922	0.00142655	0.0109012
ENSG00000146555	SDK1	315.961	-1.2541	0.22966	-5.46067	4.74352e-08	1.46967e-06
ENSG00000146648	EGFR	579.761	-1.36827	0.227728	-6.00834	1.87432e-09	8.44258e-08
ENSG00000146677	AC004453.1	282.604	3.04185	0.27307	11.1394	8.06316e-29	5.09816e-26
ENSG00000147082	CCNB3	115.355	-1.32908	0.352907	-3.76608	0.000165829	0.00176
ENSG00000147123	NDUFB11	4959.53	1.05961	0.208868	5.07313	3.91332e-07	9.4301e-06
ENSG00000147133	TAF1	912.727	-1.05198	0.211072	-4.98397	6.22927e-07	1.40945e-05
ENSG00000147403	RPL10	62751.1	1.58545	0.192414	8.23978	1.72534e-16	3.27268e-14
ENSG00000147459	DOCK5	442.232	-1.44778	0.247497	-5.84967	4.92556e-09	1.97387e-07
ENSG00000147465	STAR	21.4247	2.15963	0.663241	3.25617	0.00112925	0.00898894
ENSG00000147604	RPL7	93813.8	1.58255	0.196372	8.05894	7.6961e-16	1.32044e-13
ENSG00000147669	POLR2K	2334.05	1.29544	0.199495	6.49362	8.37991e-11	5.23062e-09
ENSG00000147684	NDUFB9	2646.14	1.20237	0.185615	6.47777	9.30877e-11	5.73699e-09
ENSG00000147687	TATDN1	1111.94	1.00404	0.18944	5.30004	1.15775e-07	3.20072e-06
ENSG00000148143	ZNF462	442.318	-1.38948	0.254621	-5.45706	4.84088e-08	1.49576e-06
ENSG00000148303	RPL7A	71047.4	1.05366	0.176748	5.96137	2.50136e-09	1.08518e-07
ENSG00000148335	NTMT1	1279.83	1.21346	0.213311	5.68868	1.28025e-08	4.6403e-07
ENSG00000148346	LCN2	4.32183	5.18919	1.79334	2.89359	0.00380861	0.0244938
ENSG00000148400	NOTCH1	1807.27	-1.07338	0.18651	-5.75506	8.66103e-09	3.31517e-07
ENSG00000148408	CACNA1B	91.1029	-1.08783	0.345847	-3.1454	0.00165862	0.0123945
ENSG00000148444	COMMD3	323.653	1.33856	0.24141	5.54477	2.94344e-08	9.58034e-07
ENSG00000148450	MSRB2	868.886	1.11859	0.24415	4.58156	4.61531e-06	7.98365e-05
ENSG00000148677	ANKRD1	416.551	-1.83958	0.234761	-7.83598	4.65207e-15	7.15475e-13
ENSG00000148737	TCF7L2	443.878	-1.01618	0.218066	-4.65995	3.16294e-06	5.74121e-05
ENSG00000148803	FUOM	595.878	1.46225	0.26946	5.42661	5.74349e-08	1.74933e-06
ENSG00000148834	GSTO1	2821.43	1.2374	0.217941	5.67769	1.36529e-08	4.90135e-07
ENSG00000148840	PPRC1	2079.49	-1.07049	0.166446	-6.43144	1.26399e-10	7.57128e-09
ENSG00000149196	HIKESHI	1458.78	1.02547	0.183164	5.59866	2.16018e-08	7.28804e-07
ENSG00000149256	TENM4	198.525	-1.38124	0.276328	-4.99854	5.7766e-07	1.31927e-05
ENSG00000149273	RPS3	103607	1.40325	0.20255	6.92791	4.27116e-12	3.54818e-10
ENSG00000149311	ATM	1731.55	-1.30059	0.206948	-6.28461	3.28678e-10	1.77564e-08
ENSG00000149573	MPZL2	62.567	1.28713	0.390344	3.29742	0.000975759	0.00793925
ENSG00000149633	KIAA1755	41.7093	1.57139	0.530953	2.95956	0.00308076	0.0205522
ENSG00000149639	SOGA1	591.473	-1.71364	0.233183	-7.34891	1.99828e-13	2.208e-11
ENSG00000149806	FAU	11838	1.76029	0.2165	8.13067	4.26926e-16	7.59194e-14
ENSG00000150316	CWC15	2135.69	1.25959	0.184521	6.82628	8.71461e-12	6.71655e-10
ENSG00000150347	ARID5B	473.57	-1.32953	0.222551	-5.97406	2.31414e-09	1.01427e-07
ENSG00000150459	SAP18	3942.81	1.12518	0.180926	6.219	5.00322e-10	2.60404e-08
ENSG00000150627	WDR17	376.562	-1.0841	0.25216	-4.29925	1.71377e-05	0.000252104
ENSG00000150722	PPP1R1C	45.7554	1.47406	0.485405	3.03676	0.00239135	0.0167071
ENSG00000150779	TIMM8B	1685.61	1.43829	0.226861	6.33997	2.29812e-10	1.2948e-08
ENSG00000150893	FREM2	334.985	-1.21282	0.241934	-5.01301	5.35844e-07	1.23868e-05
ENSG00000150991	UBC	33354.9	1.07818	0.175187	6.15443	7.53488e-10	3.74474e-08
ENSG00000150995	ITPR1	497.986	-1.04331	0.241068	-4.32787	1.50561e-05	0.000225194
ENSG00000151208	DLG5	649.195	-1.11081	0.19518	-5.69121	1.2614e-08	4.57682e-07
ENSG00000151224	MAT1A	43.4578	1.72858	0.468199	3.69198	0.000222518	0.00227468
ENSG00000151240	DIP2C	723.958	-1.14911	0.200142	-5.74146	9.38654e-09	3.54519e-07
ENSG00000151276	MAGI1	621.723	-1.06881	0.198023	-5.39742	6.76055e-08	2.01418e-06
ENSG00000151287	TEX30	488.903	1.10645	0.215778	5.12771	2.93291e-07	7.3523e-06
ENSG00000151332	MBIP	1182.47	1.08173	0.165451	6.53805	6.23267e-11	4.01513e-09
ENSG00000151364	KCTD14	19.5966	3.03255	0.722014	4.20012	2.66772e-05	0.000370561
ENSG00000151422	FER	471.447	-1.16071	0.217429	-5.33834	9.3803e-08	2.67785e-06
ENSG00000151612	ZNF827	178.185	-1.57922	0.30471	-5.18271	2.1868e-07	5.66494e-06
ENSG00000151655	ITIH2	7.78627	-5.68189	1.74442	-3.25719	0.00112522	0.00896162
ENSG00000151715	TMEM45B	12.967	-2.84816	1.03891	-2.74148	0.00611638	0.0363026
ENSG00000151835	SACS	1447.81	-1.20815	0.214421	-5.6345	1.75568e-08	6.08569e-07
ENSG00000151914	DST	1872.54	-1.57216	0.214418	-7.33219	2.26414e-13	2.47771e-11
ENSG00000152082	MZT2B	953.834	1.8372	0.213175	8.61827	6.7972e-18	1.56809e-15
ENSG00000152104	PTPN14	1179.92	-1.21023	0.213496	-5.66862	1.43948e-08	5.15181e-07
ENSG00000152127	MGAT5	2174.56	-1.04313	0.170292	-6.12551	9.03949e-10	4.42806e-08
ENSG00000152217	SETBP1	110.101	-1.64248	0.385709	-4.25833	2.05961e-05	0.000295279
ENSG00000152223	EPG5	504.284	-1.331	0.225725	-5.89658	3.71124e-09	1.54717e-07
ENSG00000152422	XRCC4	544.764	1.27717	0.201474	6.33914	2.31057e-10	1.29967e-08
ENSG00000152430	BOLL	7.19984	-5.56794	1.78321	-3.12243	0.00179367	0.0132014
ENSG00000152518	ZFP36L2	1536.58	-1.03634	0.166501	-6.2242	4.84024e-10	2.52692e-08
ENSG00000152672	CLEC4F	39.2342	-1.53222	0.550866	-2.78148	0.00541125	0.0328975
ENSG00000152818	UTRN	850.366	-1.51848	0.23434	-6.47983	9.18278e-11	5.67985e-09
ENSG00000152926	ZNF117	119.322	-1.99697	0.352378	-5.66713	1.45211e-08	5.1807e-07
ENSG00000153107	ANAPC1	1199.33	-1.03674	0.183172	-5.65991	1.51455e-08	5.37539e-07
ENSG00000153140	CETN3	1100.88	1.19974	0.187296	6.40558	1.49796e-10	8.83333e-09
ENSG00000153201	RANBP2	3472.44	-1.31331	0.194306	-6.759	1.38952e-11	1.02027e-09
ENSG00000153207	AHCTF1	1697.43	-1.14972	0.179745	-6.39642	1.59065e-10	9.28367e-09
ENSG00000153317	ASAP1	1050.94	-1.10131	0.198847	-5.53845	3.05153e-08	9.857e-07
ENSG00000153707	PTPRD	212.099	-1.22686	0.263441	-4.65708	3.20732e-06	5.81251e-05
ENSG00000153922	CHD1	2171.74	-1.07053	0.183374	-5.83797	5.28402e-09	2.10271e-07
ENSG00000153930	ANKFN1	72.3762	1.42173	0.378998	3.75129	0.000175926	0.00185162
ENSG00000154025	SLC5A10	12.6584	2.35021	0.860426	2.73144	0.00630576	0.037159
ENSG00000154079	SDHAF4	545.541	1.64506	0.180789	9.09931	9.09046e-20	2.8216e-17
ENSG00000154175	ABI3BP	117.31	-1.22586	0.368717	-3.32468	0.000885215	0.00731808
ENSG00000154358	OBSCN	1050.96	-1.28548	0.212318	-6.05449	1.40862e-09	6.52574e-08
ENSG00000154518	ATP5MC3	9865.89	1.06747	0.198623	5.37437	7.68497e-08	2.24647e-06
ENSG00000154582	ELOC	2655.44	1.1689	0.18289	6.39127	1.64517e-10	9.5855e-09
ENSG00000154640	BTG3	1669.57	1.01499	0.160432	6.32658	2.50649e-10	1.39429e-08
ENSG00000154723	ATP5PF	2145.19	1.36739	0.176544	7.7453	9.5358e-15	1.36226e-12
ENSG00000154898	CCDC144CP	21.6458	-3.62918	0.929905	-3.90275	9.51078e-05	0.00109742
ENSG00000155093	PTPRN2	66.1296	-1.53582	0.411732	-3.73014	0.000191371	0.00198843
ENSG00000155366	RHOC	2023.61	1.17216	0.237412	4.93725	7.92303e-07	1.73408e-05
ENSG00000155368	DBI	2819.68	1.50175	0.197858	7.59007	3.19725e-14	4.26421e-12
ENSG00000155506	LARP1	5385.24	-1.05472	0.154298	-6.83561	8.16582e-12	6.39462e-10
ENSG00000155621	C9orf85	570.708	1.20965	0.199475	6.06419	1.32624e-09	6.18602e-08
ENSG00000155657	TTN	364.636	-1.80699	0.324304	-5.57191	2.51959e-08	8.32783e-07
ENSG00000155761	SPAG17	25.8388	-2.07971	0.754237	-2.75737	0.00582683	0.0349457
ENSG00000155846	PPARGC1B	793.947	-1.56658	0.235284	-6.65823	2.77144e-11	1.94298e-09
ENSG00000155966	AFF2	169.633	-1.29675	0.305946	-4.23847	2.25043e-05	0.000319082
ENSG00000156030	ELMSAN1	875.256	-1.09836	0.203579	-5.39524	6.8433e-08	2.02998e-06
ENSG00000156140	ADAMTS3	186.015	-1.07551	0.270043	-3.98274	6.81243e-05	0.000824519
ENSG00000156411	ATP5MPL	6417.69	1.84109	0.221069	8.32815	8.21162e-17	1.60211e-14
ENSG00000156427	FGF18	84.3118	1.24116	0.351845	3.52757	0.000419389	0.00391235
ENSG00000156467	UQCRB	12794.5	1.55978	0.191741	8.13484	4.12478e-16	7.41223e-14
ENSG00000156482	RPL30	3442.77	1.39253	0.209596	6.6439	3.0549e-11	2.11141e-09
ENSG00000156535	CD109	126.314	-1.33672	0.33056	-4.04379	5.25945e-05	0.000661415
ENSG00000156574	NODAL	14.6597	-2.69529	0.969408	-2.78035	0.00543011	0.0329952
ENSG00000156650	KAT6B	574.589	-1.06542	0.227067	-4.69211	2.70397e-06	5.0202e-05
ENSG00000156831	NSMCE2	938.998	1.84246	0.191179	9.63736	5.56005e-22	2.1093e-19
ENSG00000156959	LHFPL4	9.1916	-5.92166	1.70932	-3.46434	0.000531533	0.0047801
ENSG00000157106	SMG1	3671.95	-1.85079	0.248402	-7.4508	9.27728e-14	1.13532e-11
ENSG00000157214	STEAP2	256.87	-1.06407	0.251018	-4.239	2.24516e-05	0.000318605
ENSG00000157343	ARMC12	35.6329	1.96797	0.510739	3.85318	0.000116594	0.00130425
ENSG00000157388	CACNA1D	107.053	-1.02999	0.352889	-2.91875	0.00351443	0.0228776
ENSG00000157741	UBN2	1905.13	-1.20296	0.231365	-5.19941	1.99917e-07	5.21847e-06
ENSG00000158164	TMSB15A	874.955	1.75217	0.211319	8.2916	1.11732e-16	2.1553e-14
ENSG00000158246	TENT5B	236.017	1.01297	0.236333	4.28622	1.81741e-05	0.000265179
ENSG00000158258	CLSTN2	108.356	-1.33723	0.348461	-3.83752	0.000124282	0.00137638
ENSG00000158578	ALAS2	15.733	-3.59974	1.1279	-3.19153	0.00141519	0.0108217
ENSG00000158683	PKD1L1	61.8935	-1.3357	0.428697	-3.11573	0.00183493	0.0134514
ENSG00000158711	ELK4	1774	-1.19693	0.226979	-5.27328	1.34005e-07	3.65151e-06
ENSG00000158773	USF1	1253.27	1.01572	0.162994	6.23161	4.61654e-10	2.41752e-08
ENSG00000159140	SON	5277.63	-1.12256	0.179542	-6.25236	4.04288e-10	2.14342e-08
ENSG00000159228	CBR1	1169.45	1.05016	0.189149	5.55204	2.82359e-08	9.21711e-07
ENSG00000159377	PSMB4	10742.6	1.04205	0.190249	5.47728	4.31907e-08	1.35414e-06
ENSG00000159433	STARD9	477.751	-1.35026	0.274714	-4.91515	8.87126e-07	1.90858e-05
ENSG00000159450	TCHH	31.856	-2.40781	0.629061	-3.82763	0.000129381	0.00142453
ENSG00000159685	CHCHD6	1104.33	1.1595	0.222672	5.20722	1.9169e-07	5.01522e-06
ENSG00000159713	TPPP3	352.582	1.21822	0.275809	4.41689	1.00132e-05	0.000157622
ENSG00000159761	C16orf86	39.2754	1.48616	0.507728	2.92708	0.00342163	0.0223931
ENSG00000159885	ZNF222	129.632	1.02937	0.294526	3.49502	0.000474023	0.00432049
ENSG00000159958	TNFRSF13C	69.9209	-1.30352	0.473785	-2.75128	0.00593629	0.0354533
ENSG00000160117	ANKLE1	42.0099	-1.40901	0.522645	-2.69592	0.00701955	0.0406011
ENSG00000160124	CCDC58	1267.56	1.16335	0.209222	5.56037	2.69198e-08	8.81229e-07
ENSG00000160207	HSF2BP	50.5268	1.14806	0.430696	2.6656	0.00768503	0.0438413
ENSG00000160221	GATD3A	211.44	1.01979	0.254447	4.00788	6.1267e-05	0.000752512
ENSG00000160299	PCNT	1319.55	-1.43391	0.216419	-6.6256	3.4585e-11	2.33829e-09
ENSG00000160551	TAOK1	2110.29	-1.1731	0.205358	-5.7125	1.11331e-08	4.10052e-07
ENSG00000160570	DEDD2	1704.52	1.60157	0.198425	8.07141	6.94934e-16	1.20442e-13
ENSG00000160584	SIK3	995.871	-1.15181	0.192536	-5.98227	2.20043e-09	9.74439e-08
ENSG00000160593	JAML	10.0365	3.37559	1.10566	3.053	0.00226568	0.0159763
ENSG00000160813	PPP1R35	420.189	1.16492	0.218916	5.32131	1.03021e-07	2.89741e-06
ENSG00000161016	RPL8	136565	1.22321	0.20713	5.90551	3.51556e-09	1.47278e-07
ENSG00000161057	PSMC2	4930.14	1.15474	0.177177	6.51747	7.15012e-11	4.57166e-09
ENSG00000161405	IKZF3	58.3076	-1.81542	0.45972	-3.94898	7.84855e-05	0.000930513
ENSG00000161912	ADCY10P1	110.063	-1.62696	0.365362	-4.45301	8.46743e-06	0.000135857
ENSG00000161920	MED11	180.577	1.04134	0.29235	3.56195	0.000368116	0.00349808
ENSG00000161970	RPL26	1965.08	1.87056	0.173394	10.7879	3.92572e-27	2.2718e-24
ENSG00000162004	CCDC78	58.7185	-1.23952	0.432077	-2.86875	0.00412101	0.0261677
ENSG00000162065	TBC1D24	355.422	-1.0743	0.213367	-5.03499	4.77867e-07	1.12213e-05
ENSG00000162068	NTN3	17.6866	-2.24169	0.840826	-2.66605	0.00767471	0.0437971
ENSG00000162244	RPL29	87301.1	1.68743	0.210715	8.00813	1.16464e-15	1.94923e-13
ENSG00000162344	FGF19	50.7722	1.4305	0.429045	3.33416	0.000855576	0.00711098
ENSG00000162402	USP24	4265.43	-1.36317	0.180188	-7.56529	3.87014e-14	5.04344e-12
ENSG00000162496	DHRS3	349.532	1.09884	0.264897	4.14817	3.35143e-05	0.000449089
ENSG00000162517	PEF1	4898.12	1.02782	0.189735	5.41716	6.05523e-08	1.83376e-06
ENSG00000162591	MEGF6	197.977	-1.02112	0.262214	-3.89424	9.85089e-05	0.00112937
ENSG00000162601	MYSM1	2498.41	-1.22934	0.20456	-6.00969	1.85879e-09	8.38371e-08
ENSG00000162645	GBP2	113.087	1.14584	0.321859	3.56007	0.000370753	0.00351726
ENSG00000162733	DDR2	146.015	-1.32639	0.356448	-3.72112	0.000198341	0.00205585
ENSG00000162814	SPATA17	83.9998	1.57896	0.363032	4.34936	1.36538e-05	0.000206824
ENSG00000162825	NBPF20	349.986	-1.53175	0.25673	-5.9664	2.42549e-09	1.05495e-07
ENSG00000162910	MRPL55	2897.24	1.06183	0.206639	5.13854	2.76874e-07	6.98693e-06
ENSG00000162924	REL	249.835	-1.44544	0.368774	-3.91959	8.86992e-05	0.0010336
ENSG00000162946	DISC1	139.36	-1.06465	0.310126	-3.43295	0.000597053	0.0052743
ENSG00000162961	DPY30	2134.71	1.18176	0.210774	5.60677	2.06138e-08	6.98924e-07
ENSG00000162998	FRZB	43.0331	1.84796	0.476826	3.87555	0.000106386	0.00120395
ENSG00000163032	VSNL1	106.006	1.0087	0.320844	3.14388	0.00166723	0.0124506
ENSG00000163125	RPRD2	1376.17	-1.11116	0.186723	-5.95086	2.66733e-09	1.15133e-07
ENSG00000163159	VPS72	3814.49	1.40083	0.201848	6.94001	3.92072e-12	3.28907e-10
ENSG00000163349	HIPK1	1538.24	-1.04001	0.193692	-5.36941	7.89964e-08	2.29742e-06
ENSG00000163453	IGFBP7	192.273	1.46409	0.254567	5.75129	8.8564e-09	3.37859e-07
ENSG00000163463	KRTCAP2	81.5134	-1.40308	0.398655	-3.51952	0.000432326	0.0040018
ENSG00000163479	SSR2	4752.21	1.19805	0.199993	5.99048	2.09225e-09	9.31367e-08
ENSG00000163482	STK36	411.79	-1.07132	0.222637	-4.81196	1.49455e-06	2.99286e-05
ENSG00000163541	SUCLG1	3782.73	1.09639	0.181905	6.02727	1.66749e-09	7.60121e-08
ENSG00000163584	RPL22L1	7604.27	1.22457	0.200142	6.1185	9.44623e-10	4.61406e-08
ENSG00000163625	WDFY3	865.588	-1.21294	0.234736	-5.16727	2.37542e-07	6.09347e-06
ENSG00000163638	ADAMTS9	126.741	-1.1561	0.307525	-3.75936	0.000170345	0.00179842
ENSG00000163682	RPL9	76181.5	2.17181	0.198062	10.9653	5.61096e-28	3.48318e-25
ENSG00000163687	DNASE1L3	5.61963	4.65767	1.60285	2.90587	0.00366232	0.0236957
ENSG00000163815	CLEC3B	8.43934	-5.79778	1.71188	-3.3868	0.000707125	0.00609066
ENSG00000163832	ELP6	2216.77	1.1026	0.208127	5.29775	1.1724e-07	3.23598e-06
ENSG00000163923	RPL39L	1007.52	1.8512	0.254761	7.26641	3.69166e-13	3.89025e-11
ENSG00000163939	PBRM1	1363.84	-1.16734	0.192729	-6.05691	1.3876e-09	6.44585e-08
ENSG00000163945	UVSSA	506.152	-1.26011	0.221825	-5.68068	1.34161e-08	4.82682e-07
ENSG00000163946	TASOR	2053.83	-1.0803	0.186188	-5.80217	6.54628e-09	2.56025e-07
ENSG00000163993	S100P	25.4254	2.43938	0.671962	3.63024	0.000283157	0.00279903
ENSG00000164032	H2AFZ	13719.8	1.04056	0.192279	5.41174	6.24152e-08	1.88255e-06
ENSG00000164039	BDH2	484.418	1.06835	0.220809	4.83836	1.30917e-06	2.67658e-05
ENSG00000164061	BSN	169.72	-1.22259	0.315364	-3.87675	0.000105862	0.00119961
ENSG00000164109	MAD2L1	6413.23	1.00032	0.168853	5.9242	3.13818e-09	1.33102e-07
ENSG00000164117	FBXO8	561.172	1.02346	0.211075	4.8488	1.24213e-06	2.55637e-05
ENSG00000164162	ANAPC10	169.008	1.06091	0.266545	3.98022	6.88507e-05	0.000831542
ENSG00000164171	ITGA2	214.988	-1.20238	0.290796	-4.13478	3.55296e-05	0.000472754
ENSG00000164182	NDUFAF2	973.929	1.25295	0.201749	6.21041	5.28449e-10	2.7255e-08
ENSG00000164190	NIPBL	1689.93	-1.1631	0.185046	-6.28549	3.26821e-10	1.76841e-08
ENSG00000164258	NDUFS4	2008.04	1.62517	0.213756	7.60292	2.89523e-14	3.90719e-12
ENSG00000164346	NSA2	4498.33	1.15849	0.17814	6.50325	7.86008e-11	4.96057e-09
ENSG00000164362	TERT	278.036	-1.08501	0.242727	-4.47007	7.81956e-06	0.000126713
ENSG00000164404	GDF9	35.1698	-1.47065	0.553904	-2.65506	0.00792951	0.0449879
ENSG00000164405	UQCRQ	3709.45	1.87182	0.215269	8.69525	3.46069e-18	8.38001e-16
ENSG00000164506	STXBP5	415.28	-1.26989	0.212389	-5.97906	2.24431e-09	9.92584e-08
ENSG00000164587	RPS14	72865.7	1.62645	0.200125	8.12714	4.3953e-16	7.77558e-14
ENSG00000164611	PTTG1	4410.72	1.13228	0.183584	6.16763	6.93229e-10	3.47052e-08
ENSG00000164684	ZNF704	751.22	-1.23055	0.223116	-5.51531	3.48175e-08	1.11204e-06
ENSG00000164694	FNDC1	253.8	-1.20201	0.273666	-4.39227	1.12173e-05	0.000173851
ENSG00000164758	MED30	575.626	1.10906	0.182162	6.08831	1.1411e-09	5.44901e-08
ENSG00000164919	COX6C	9322.88	1.81044	0.214572	8.43745	3.2435e-17	6.55282e-15
ENSG00000164978	NUDT2	1204.93	1.41456	0.214086	6.60743	3.91046e-11	2.61281e-09
ENSG00000165029	ABCA1	150.778	-1.13825	0.317889	-3.58064	0.000342751	0.00328538
ENSG00000165124	SVEP1	63.7233	-1.66911	0.43363	-3.84916	0.000118521	0.00132244
ENSG00000165233	CARD19	786.462	1.37861	0.217996	6.32402	2.54853e-10	1.40573e-08
ENSG00000165238	WNK2	2099.37	-1.13848	0.192094	-5.92671	3.09072e-09	1.31579e-07
ENSG00000165240	ATP7A	382.045	-1.20631	0.228028	-5.29018	1.22197e-07	3.36465e-06
ENSG00000165264	NDUFB6	4562.22	1.40106	0.187447	7.47447	7.75157e-14	9.58919e-12
ENSG00000165283	STOML2	11914.8	1.19871	0.184074	6.51212	7.40965e-11	4.71992e-09
ENSG00000165288	BRWD3	951.518	-1.34865	0.218378	-6.17577	6.58427e-10	3.31573e-08
ENSG00000165323	FAT3	156.443	-1.02777	0.332222	-3.09362	0.00197731	0.014279
ENSG00000165521	AL121768.1	137.941	-2.24453	0.423307	-5.30238	1.14304e-07	3.16518e-06
ENSG00000165548	TMEM63C	295.501	-1.01278	0.22557	-4.48985	7.12731e-06	0.000116994
ENSG00000165583	SSX5	3.32518	5.82739	1.98419	2.93691	0.00331497	0.0218037
ENSG00000165626	BEND7	328.055	-1.08449	0.246475	-4.4	1.08249e-05	0.000169073
ENSG00000165629	ATP5F1C	10469.9	1.64686	0.192883	8.53812	1.36422e-17	3.06438e-15
ENSG00000165671	NSD1	2832.31	-1.35318	0.195989	-6.90435	5.04323e-12	4.13503e-10
ENSG00000165775	FUNDC2	2805.74	1.49625	0.191389	7.81785	5.37312e-15	8.15353e-13
ENSG00000165886	UBTD1	864.113	1.20303	0.222605	5.40433	6.50521e-08	1.9466e-06
ENSG00000165895	ARHGAP42	204.438	-1.0111	0.268693	-3.76302	0.00016787	0.00177724
ENSG00000165948	IFI27L1	305.902	1.66727	0.270096	6.17287	6.70632e-10	3.36768e-08
ENSG00000165996	HACD1	548.613	1.17908	0.228086	5.16943	2.34812e-07	6.02796e-06
ENSG00000166004	CEP295	641.13	-1.07592	0.237961	-4.52144	6.14213e-06	0.000103052
ENSG00000166147	FBN1	214.888	-1.08404	0.281638	-3.84906	0.000118572	0.00132258
ENSG00000166200	COPS2	3174.56	1.08747	0.157031	6.92516	4.35486e-12	3.60893e-10
ENSG00000166289	PLEKHF1	350.551	1.02385	0.233401	4.38665	1.1511e-05	0.000177998
ENSG00000166341	DCHS1	143.624	-1.11564	0.344682	-3.23672	0.00120911	0.00951649
ENSG00000166343	MSS51	63.0247	-1.23091	0.43043	-2.85973	0.00424007	0.0267842
ENSG00000166352	C11orf74	886.03	1.04079	0.213939	4.86489	1.14521e-06	2.37625e-05
ENSG00000166436	TRIM66	335.772	-1.66556	0.307679	-5.41331	6.18699e-08	1.86775e-06
ENSG00000166441	RPL27A	58022.9	1.47523	0.190243	7.75444	8.87312e-15	1.29406e-12
ENSG00000166452	AKIP1	729.413	1.0977	0.190817	5.75263	8.78674e-09	3.35953e-07
ENSG00000166492	FAM86GP	96.8051	-1.11816	0.332347	-3.36443	0.000767033	0.00649846
ENSG00000166557	TMED3	6890.01	1.46059	0.182642	7.99705	1.27435e-15	2.10194e-13
ENSG00000166562	SEC11C	2452.65	1.25908	0.218659	5.75816	8.50365e-09	3.25859e-07
ENSG00000166569	CPLX4	13.1059	2.40993	0.866708	2.78056	0.00542653	0.0329793
ENSG00000166595	CIAO2B	2895.17	1.18264	0.188814	6.2635	3.76436e-10	2.01768e-08
ENSG00000166670	MMP10	16.2966	-5.28524	1.58169	-3.34151	0.000833237	0.00694591
ENSG00000166710	B2M	6911.85	1.21754	0.202493	6.01277	1.82383e-09	8.27339e-08
ENSG00000166762	CATSPER2	85.8201	-1.89124	0.474418	-3.98644	6.70712e-05	0.000812637
ENSG00000166794	PPIB	2464.15	1.00057	0.177424	5.63942	1.70623e-08	5.96869e-07
ENSG00000166797	CIAO2A	1510.45	1.21296	0.186558	6.50181	7.93615e-11	4.99235e-09
ENSG00000166823	MESP1	426.77	1.14732	0.260335	4.4071	1.04764e-05	0.00016408
ENSG00000166833	NAV2	218.925	-1.32819	0.348479	-3.81141	0.000138179	0.00150826
ENSG00000166839	ANKDD1A	23.7117	-2.92063	0.799488	-3.65312	0.00025907	0.00260083
ENSG00000166863	TAC3	51.0527	1.29283	0.418922	3.08608	0.00202812	0.0145781
ENSG00000166987	MBD6	662.508	-1.23853	0.216399	-5.72336	1.04439e-08	3.8844e-07
ENSG00000167085	PHB	6271.21	1.29222	0.215946	5.98399	2.17732e-09	9.66618e-08
ENSG00000167136	ENDOG	635.919	1.00119	0.241024	4.15391	3.26841e-05	0.000439171
ENSG00000167173	C15orf39	1597.03	-1.07416	0.151041	-7.11169	1.14632e-12	1.09022e-10
ENSG00000167207	NOD2	40.1658	-1.96996	0.576265	-3.4185	0.00062967	0.00552527
ENSG00000167272	POP5	844.515	1.06398	0.20469	5.19801	2.01436e-07	5.25411e-06
ENSG00000167397	VKORC1	119.371	1.11125	0.356234	3.11944	0.00181196	0.0133159
ENSG00000167468	GPX4	17863.7	1.19606	0.212731	5.62243	1.88292e-08	6.46766e-07
ENSG00000167524	RSKR	69.2667	-1.62741	0.484362	-3.3599	0.000779718	0.00657493
ENSG00000167526	RPL13	127359	1.37053	0.203275	6.74223	1.55969e-11	1.13545e-09
ENSG00000167548	KMT2D	2564.08	-2.2982	0.510421	-4.50256	6.7141e-06	0.000111335
ENSG00000167595	PROSER3	320.405	-1.58583	0.245208	-6.46728	9.97844e-11	6.11659e-09
ENSG00000167617	CDC42EP5	118.66	1.45825	0.352459	4.13734	3.51352e-05	0.000467688
ENSG00000167637	ZNF283	189.378	-1.24343	0.281064	-4.42399	9.68927e-06	0.000153158
ENSG00000167641	PPP1R14A	677.667	1.08165	0.229951	4.70383	2.55321e-06	4.77145e-05
ENSG00000167642	SPINT2	201.614	1.43181	0.256515	5.5818	2.38045e-08	7.9526e-07
ENSG00000167645	YIF1B	4534.46	1.28541	0.225192	5.70807	1.14267e-08	4.19508e-07
ENSG00000167671	UBXN6	1750.57	1.10638	0.200307	5.52342	3.32463e-08	1.06785e-06
ENSG00000167676	PLIN4	101.436	-1.67393	0.376491	-4.44614	8.74263e-06	0.000139747
ENSG00000167705	RILP	335.584	1.32919	0.269912	4.92454	8.45582e-07	1.82842e-05
ENSG00000167733	HSD11B1L	353.924	1.26439	0.212674	5.94521	2.76108e-09	1.1903e-07
ENSG00000167779	IGFBP6	69.2737	1.86663	0.49288	3.78718	0.000152366	0.00163953
ENSG00000167862	MRPL58	1754.38	1.32407	0.19551	6.7724	1.26667e-11	9.38131e-10
ENSG00000167863	ATP5PD	1615.25	1.26283	0.223643	5.64665	1.63604e-08	5.74683e-07
ENSG00000167964	RAB26	193.45	1.18007	0.25073	4.70656	2.51931e-06	4.721e-05
ENSG00000167978	SRRM2	12662.8	-1.39543	0.207195	-6.73487	1.64072e-11	1.1919e-09
ENSG00000167984	NLRC3	49.5311	-1.22692	0.463744	-2.64569	0.00815244	0.0460156
ENSG00000168028	RPSA	133046	1.81073	0.212024	8.5402	1.33989e-17	3.02966e-15
ENSG00000168061	SAC3D1	1503.96	1.00666	0.204085	4.93256	8.11599e-07	1.76837e-05
ENSG00000168079	SCARA5	112.955	1.89199	0.336659	5.61991	1.91061e-08	6.52993e-07
ENSG00000168126	OR2W6P	6.01661	-5.31045	1.82067	-2.91675	0.00353696	0.0229892
ENSG00000168172	HOOK3	1225.97	-1.19615	0.206821	-5.78351	7.31595e-09	2.83528e-07
ENSG00000168275	COA6	1276.48	1.5481	0.210697	7.34752	2.01913e-13	2.22384e-11
ENSG00000168298	HIST1H1E	194.845	1.37214	0.314116	4.36826	1.25239e-05	0.000191493
ENSG00000168502	MTCL1	713.614	-1.30677	0.21491	-6.08056	1.19766e-09	5.67151e-08
ENSG00000168653	NDUFS5	9043.6	1.61366	0.223599	7.21678	5.32331e-13	5.42549e-11
ENSG00000168702	LRP1B	52.0667	-1.32495	0.47301	-2.80112	0.00509264	0.0313011
ENSG00000168734	PKIG	734.524	1.03615	0.240791	4.30311	1.68415e-05	0.000248174
ENSG00000168748	CA7	13.8861	2.24285	0.79493	2.82145	0.00478072	0.0296562
ENSG00000168769	TET2	437.913	-1.38204	0.26526	-5.21015	1.88693e-07	4.94509e-06
ENSG00000168852	TPTE2P5	6.30063	-5.3777	1.83102	-2.937	0.00331408	0.0218021
ENSG00000168894	RNF181	2207.8	1.60224	0.234307	6.83819	8.01978e-12	6.2947e-10
ENSG00000168899	VAMP5	37.9841	1.73679	0.483433	3.59261	0.000327381	0.00315845
ENSG00000168906	MAT2A	3769.39	-1.19881	0.147867	-8.10735	5.17376e-16	9.05886e-14
ENSG00000168916	ZNF608	571.627	-1.33292	0.251592	-5.29796	1.17106e-07	3.23492e-06
ENSG00000169020	ATP5ME	137.273	2.06165	0.288858	7.13726	9.52124e-13	9.26164e-11
ENSG00000169047	IRS1	119.359	-1.21108	0.309612	-3.9116	9.1688e-05	0.00106232
ENSG00000169169	CPT1C	355.489	1.01274	0.276676	3.66038	0.000251844	0.0025335
ENSG00000169203	NPIPB12	39.3479	-1.52512	0.520354	-2.93093	0.00337947	0.0221554
ENSG00000169213	RAB3B	682.904	-1.06915	0.237617	-4.49947	6.81231e-06	0.00011269
ENSG00000169230	PRELID1	6479.45	1.23029	0.223374	5.50774	3.63478e-08	1.15552e-06
ENSG00000169231	THBS3	123.228	-1.23267	0.353538	-3.48668	0.000489054	0.00444444
ENSG00000169246	NPIPB3	105.452	-1.15061	0.373392	-3.08151	0.00205955	0.0147512
ENSG00000169253	AL669983.1	3.75152	4.97602	1.86128	2.67345	0.00750762	0.0430088
ENSG00000169288	MRPL1	1443.95	1.67426	0.184703	9.0646	1.25058e-19	3.74547e-17
ENSG00000169330	MINAR1	119.064	-1.0982	0.363308	-3.02277	0.00250469	0.0173675
ENSG00000169393	AC010330.1	18.6251	2.93944	0.771416	3.81045	0.000138716	0.00151364
ENSG00000169403	PTAFR	194.261	1.96583	0.249099	7.89174	2.98002e-15	4.75452e-13
ENSG00000169432	SCN9A	69.7364	-1.44963	0.401893	-3.607	0.000309762	0.00301746
ENSG00000169567	HINT1	9856.07	1.67361	0.197085	8.49182	2.03424e-17	4.34093e-15
ENSG00000169599	NFU1	1425.58	1.05006	0.203735	5.15402	2.54964e-07	6.4916e-06
ENSG00000169627	BOLA2B	52.7491	1.54867	0.466701	3.31832	0.000905601	0.00745598
ENSG00000169714	CNBP	15420.6	1.03451	0.165864	6.23711	4.45737e-10	2.34135e-08
ENSG00000169738	DCXR	3830.13	1.26716	0.212065	5.97534	2.2961e-09	1.00896e-07
ENSG00000169851	PCDH7	1747.72	-1.58129	0.159928	-9.88751	4.71593e-23	1.98785e-20
ENSG00000169871	TRIM56	383.88	-1.35478	0.235628	-5.74967	8.94181e-09	3.39978e-07
ENSG00000169877	AHSP	7.98955	4.55838	1.35139	3.3731	0.00074327	0.00634595
ENSG00000169894	MUC3A	61.7046	-1.44848	0.414916	-3.49101	0.000481197	0.00437653
ENSG00000169976	SF3B5	5979.21	1.49027	0.225998	6.59418	4.276e-11	2.83486e-09
ENSG00000170089	AC106795.1	32.9403	1.74203	0.566161	3.07692	0.00209154	0.0149365
ENSG00000170222	ADPRM	431.04	1.38627	0.202205	6.85578	7.09257e-12	5.64479e-10
ENSG00000170291	ELP5	2147.22	1.15208	0.200668	5.74123	9.39937e-09	3.54611e-07
ENSG00000170310	STX8	854.616	1.37743	0.197406	6.97765	3.00154e-12	2.5814e-10
ENSG00000170312	CDK1	5965.79	1.36509	0.160641	8.49775	1.93297e-17	4.20366e-15
ENSG00000170325	PRDM10	296.976	-1.08705	0.263659	-4.12296	3.74039e-05	0.000495185
ENSG00000170421	KRT8	9892.47	1.29562	0.196043	6.60886	3.87295e-11	2.59792e-09
ENSG00000170500	LONRF2	254.319	-1.27002	0.289015	-4.39428	1.11139e-05	0.00017264
ENSG00000170632	ARMC10	804.328	1.003	0.199133	5.03682	4.73323e-07	1.11299e-05
ENSG00000170776	AKAP13	1024.1	-1.53725	0.21542	-7.13606	9.60448e-13	9.31607e-11
ENSG00000170855	TRIAP1	1419.16	1.06236	0.199244	5.33193	9.71723e-08	2.7579e-06
ENSG00000170860	LSM3	4784.87	1.57571	0.216051	7.29322	3.02633e-13	3.229e-11
ENSG00000170889	RPS9	64168.8	1.8034	0.226549	7.96033	1.71575e-15	2.78957e-13
ENSG00000170906	NDUFA3	2331.52	1.05477	0.206689	5.10317	3.34018e-07	8.21642e-06
ENSG00000170921	TANC2	713.747	-1.35118	0.240258	-5.62387	1.86723e-08	6.43318e-07
ENSG00000171159	C9orf16	886.775	1.16321	0.209616	5.54922	2.86955e-08	9.34877e-07
ENSG00000171174	RBKS	113.762	1.09533	0.321679	3.40504	0.000661548	0.00575911
ENSG00000171202	TMEM126A	829.492	1.02598	0.21301	4.81659	1.4603e-06	2.93633e-05
ENSG00000171222	SCAND1	1756.4	1.11234	0.215976	5.1503	2.60076e-07	6.61038e-06
ENSG00000171224	FAM241B	432.343	1.26841	0.234673	5.40502	6.48018e-08	1.94081e-06
ENSG00000171243	SOSTDC1	45.4366	1.21729	0.442444	2.75129	0.00593617	0.0354533
ENSG00000171246	NPTX1	1188.46	-1.15909	0.164399	-7.05044	1.78348e-12	1.62192e-10
ENSG00000171316	CHD7	2112.29	-1.62888	0.212808	-7.65422	1.94488e-14	2.67758e-12
ENSG00000171365	CLCN5	627.498	-1.11309	0.233829	-4.76026	1.93346e-06	3.75721e-05
ENSG00000171446	KRT27	3.3015	5.81818	1.98449	2.93183	0.00336969	0.0220997
ENSG00000171476	HOPX	78.8183	1.30897	0.360312	3.63287	0.000280287	0.00277708
ENSG00000171530	TBCA	6119	1.20271	0.171823	6.9997	2.56506e-12	2.25138e-10
ENSG00000171540	OTP	14.9247	2.55095	0.854815	2.98421	0.00284308	0.0191992
ENSG00000171551	ECEL1	606.655	1.21734	0.196875	6.1833	6.2777e-10	3.18957e-08
ENSG00000171557	FGG	7.25872	3.29748	1.18417	2.78463	0.00535895	0.0326383
ENSG00000171634	BPTF	1509.01	-1.61393	0.236212	-6.83255	8.34209e-12	6.50283e-10
ENSG00000171790	SLFNL1	37.8859	-2.95785	0.680745	-4.34503	1.39257e-05	0.000210383
ENSG00000171858	RPS21	28559.7	1.90594	0.205804	9.26093	2.02654e-20	6.65309e-18
ENSG00000171863	RPS7	77166	1.93843	0.186346	10.4023	2.41932e-25	1.18004e-22
ENSG00000171914	TLN2	441.33	-1.06289	0.219143	-4.85022	1.23324e-06	2.54112e-05
ENSG00000171960	PPIH	1216.44	1.14224	0.214299	5.33012	9.81468e-08	2.78093e-06
ENSG00000171984	SHLD1	209.279	1.11922	0.281488	3.9761	7.00559e-05	0.000844008
ENSG00000171988	JMJD1C	734.123	-1.24449	0.205067	-6.06869	1.28958e-09	6.04765e-08
ENSG00000172139	SLC9C1	17.0237	-3.29966	1.05441	-3.12938	0.00175175	0.0129543
ENSG00000172164	SNTB1	76.5177	-1.05468	0.377308	-2.79528	0.00518543	0.0317629
ENSG00000172172	MRPL13	2933.82	1.22455	0.193558	6.32653	2.50738e-10	1.39429e-08
ENSG00000172247	C1QTNF4	22.8875	2.02271	0.631276	3.20417	0.00135455	0.0104304
ENSG00000172350	ABCG4	114.285	-1.33172	0.338232	-3.9373	8.24042e-05	0.000970851
ENSG00000172366	MCRIP2	1342.51	1.03609	0.211731	4.89341	9.91052e-07	2.1004e-05
ENSG00000172410	INSL5	9.95476	2.98217	0.987969	3.01848	0.00254043	0.0175476
ENSG00000172428	COPS9	2110.91	1.45974	0.228603	6.38547	1.70868e-10	9.88804e-09
ENSG00000172465	TCEAL1	666.515	1.39943	0.196401	7.12537	1.03801e-12	1.00115e-10
ENSG00000172586	CHCHD1	1909.12	1.44394	0.202076	7.14552	8.96538e-13	8.79612e-11
ENSG00000172590	MRPL52	2469.11	1.2306	0.216226	5.69127	1.26098e-08	4.57682e-07
ENSG00000172748	ZNF596	111.128	1.57017	0.312772	5.02017	5.16266e-07	1.19992e-05
ENSG00000172809	RPL38	24825.8	1.2914	0.191323	6.74982	1.48028e-11	1.08225e-09
ENSG00000172888	ZNF621	1349.55	-1.06329	0.21597	-4.92332	8.50861e-07	1.83779e-05
ENSG00000172901	LVRN	13.4973	2.38954	0.843709	2.83218	0.00462315	0.028836
ENSG00000172915	NBEA	227.712	-1.06252	0.273494	-3.88498	0.000102337	0.00116703
ENSG00000172927	MYEOV	44.8299	1.33171	0.479309	2.7784	0.0054628	0.0331643
ENSG00000172974	AC007318.1	49.6064	1.9125	0.440115	4.34545	1.3899e-05	0.000210073
ENSG00000173064	HECTD4	1310.77	-1.49842	0.246574	-6.07696	1.2248e-09	5.78399e-08
ENSG00000173110	HSPA6	5173.84	6.10737	0.176125	34.6764	1.79055e-263	6.11346e-259
ENSG00000173113	TRMT112	6159.17	1.15115	0.229186	5.02278	5.09284e-07	1.1863e-05
ENSG00000173207	CKS1B	8690.57	1.54965	0.210691	7.35507	1.90823e-13	2.13615e-11
ENSG00000173209	AHSA2P	318.133	-1.01024	0.258029	-3.91522	9.03213e-05	0.00104904
ENSG00000173221	GLRX	686.004	1.26644	0.192242	6.58777	4.46477e-11	2.94856e-09
ENSG00000173230	GOLGB1	1613.91	-1.20503	0.214682	-5.61309	1.98747e-08	6.75669e-07
ENSG00000173267	SNCG	291.043	1.56757	0.285088	5.49857	3.8289e-08	1.21496e-06
ENSG00000173272	MZT2A	4922.89	1.40273	0.22449	6.24851	4.14384e-10	2.19014e-08
ENSG00000173480	ZNF417	187.91	-1.06503	0.287499	-3.70445	0.000211847	0.00217814
ENSG00000173517	PEAK1	1168.21	-1.06294	0.224459	-4.73559	2.18417e-06	4.17782e-05
ENSG00000173575	CHD2	2383.53	-1.11719	0.183682	-6.08218	1.18559e-09	5.62997e-08
ENSG00000173660	UQCRH	15342.6	1.6216	0.214662	7.55422	4.21384e-14	5.44974e-12
ENSG00000173678	SPDYE2B	15.9854	-3.17474	1.05922	-2.99725	0.00272427	0.0185399
ENSG00000173681	BCLAF3	168.889	-1.36563	0.309704	-4.40945	1.03631e-05	0.000162605
ENSG00000173706	HEG1	451.497	-1.19278	0.255076	-4.67619	2.9226e-06	5.36198e-05
ENSG00000173727	AP000769.1	52.8605	1.23574	0.434914	2.84133	0.00449252	0.0281498
ENSG00000173821	AC124319.1	1681.77	-1.65607	0.23275	-7.11524	1.11719e-12	1.06548e-10
ENSG00000173889	PHC3	941.256	-1.08293	0.230496	-4.69824	2.62414e-06	4.88794e-05
ENSG00000173915	ATP5MD	4378.08	1.91642	0.210642	9.09802	9.1996e-20	2.82975e-17
ENSG00000173991	TCAP	118.985	1.37473	0.29158	4.71476	2.41994e-06	4.56485e-05
ENSG00000174109	C16orf91	741.652	1.16679	0.197225	5.91602	3.29831e-09	1.38799e-07
ENSG00000174132	FAM174A	257.86	1.23783	0.240384	5.1494	2.61327e-07	6.62888e-06
ENSG00000174197	MGA	1613.08	-1.39402	0.204025	-6.83262	8.33784e-12	6.50283e-10
ENSG00000174327	SLC16A13	96.1805	-1.10112	0.370596	-2.97122	0.00296624	0.0199245
ENSG00000174403	MIR1-1HG-AS1	109.291	-1.76216	0.361098	-4.88001	1.06078e-06	2.23019e-05
ENSG00000174405	LIG4	217.745	-1.08879	0.26903	-4.04708	5.1861e-05	0.000653378
ENSG00000174444	RPL4	134853	1.18761	0.180177	6.59133	4.35897e-11	2.88427e-09
ENSG00000174500	GCSAM	49.322	-1.80925	0.525886	-3.44039	0.000580876	0.00515407
ENSG00000174501	ANKRD36C	299.258	-1.12223	0.283865	-3.95341	7.70467e-05	0.000916907
ENSG00000174547	MRPL11	3642.31	1.37143	0.228481	6.00239	1.94437e-09	8.72361e-08
ENSG00000174744	BRMS1	1740.18	1.23313	0.222875	5.53285	3.15068e-08	1.01485e-06
ENSG00000174748	RPL15	94790.9	1.60129	0.19112	8.37846	5.36229e-17	1.05221e-14
ENSG00000174799	CEP135	680.766	-1.44458	0.224869	-6.42411	1.32646e-10	7.90388e-09
ENSG00000174837	ADGRE1	38.8738	1.64965	0.4998	3.30063	0.000964692	0.00786098
ENSG00000174939	ASPHD1	91.9496	1.29557	0.33983	3.81242	0.000137614	0.00150306
ENSG00000175054	ATR	929.707	-1.01567	0.181884	-5.58414	2.34864e-08	7.86171e-07
ENSG00000175061	SNHG29	9431.6	1.37643	0.199362	6.90416	5.05025e-12	4.13503e-10
ENSG00000175084	DES	157.329	1.19591	0.287758	4.15594	3.23949e-05	0.000435628
ENSG00000175193	PARL	115.771	1.16147	0.324563	3.57858	0.00034546	0.00330595
ENSG00000175202	HIGD2B	10.8262	2.65348	0.962351	2.75729	0.0058283	0.0349483
ENSG00000175265	GOLGA8A	996.481	-1.63226	0.231506	-7.05062	1.78117e-12	1.62192e-10
ENSG00000175536	LIPT2	151.838	1.26168	0.303637	4.15522	3.2497e-05	0.000436828
ENSG00000175550	DRAP1	3472.89	1.19049	0.229108	5.19619	2.03415e-07	5.29763e-06
ENSG00000175564	UCP3	56.3489	-1.41596	0.447135	-3.16674	0.00154159	0.0116525
ENSG00000175573	C11orf68	543.837	1.35905	0.22188	6.12515	9.05955e-10	4.43152e-08
ENSG00000175611	LINC00476	275.582	1.04097	0.242945	4.28479	1.8291e-05	0.000266656
ENSG00000175701	MTLN	799.785	1.93921	0.238493	8.13111	4.25389e-16	7.59194e-14
ENSG00000175727	MLXIP	1549.77	-1.30178	0.191925	-6.78277	1.1789e-11	8.76931e-10
ENSG00000175741	RWDD4P2	90.1138	1.22713	0.372	3.29874	0.000971206	0.00790839
ENSG00000175745	NR2F1	1417.13	-1.1085	0.160214	-6.91884	4.55345e-12	3.74623e-10
ENSG00000175756	AURKAIP1	3852.06	1.09994	0.227385	4.83735	1.31579e-06	2.68689e-05
ENSG00000175868	CALCB	466.393	1.29005	0.216578	5.95651	2.57675e-09	1.11365e-07
ENSG00000175879	HOXD8	257.569	1.16942	0.247608	4.72288	2.32524e-06	4.41305e-05
ENSG00000175886	RPL7AP66	21.6329	2.94771	0.705249	4.17968	2.91924e-05	0.000399121
ENSG00000175893	ZDHHC21	240.717	-1.21953	0.260707	-4.67779	2.89977e-06	5.33155e-05
ENSG00000175967	FO393415.1	12.6168	2.92142	0.938795	3.11188	0.00185902	0.0135741
ENSG00000176046	NUPR1	1022.87	1.20138	0.220421	5.45038	5.02628e-08	1.54467e-06
ENSG00000176101	SSNA1	2293.98	1.15813	0.213594	5.42211	5.8898e-08	1.7891e-06
ENSG00000176124	DLEU1	94.6157	-1.13381	0.363214	-3.1216	0.00179872	0.0132311
ENSG00000176155	CCDC57	624.978	-1.03714	0.222302	-4.66547	3.07918e-06	5.62268e-05
ENSG00000176208	ATAD5	801.853	-1.59795	0.243668	-6.55789	5.45762e-11	3.52916e-09
ENSG00000176340	COX8A	1397.82	1.15441	0.213733	5.40119	6.61986e-08	1.97745e-06
ENSG00000176381	PRR18	31.2041	1.77773	0.555167	3.20215	0.00136406	0.0104965
ENSG00000176542	USF3	517.299	-1.66528	0.256694	-6.4874	8.73308e-11	5.44112e-09
ENSG00000176584	DMBT1P1	3.68317	5.97195	1.98385	3.01028	0.00261006	0.0179342
ENSG00000176700	SCAND2P	48.0427	-1.65067	0.530953	-3.10888	0.00187798	0.0136862
ENSG00000176912	TYMSOS	59.8054	1.21086	0.398639	3.03748	0.00238562	0.0166802
ENSG00000177084	POLE	3907.88	-1.1844	0.161856	-7.31762	2.52398e-13	2.7185e-11
ENSG00000177200	CHD9	1159.46	-1.09294	0.210843	-5.18368	2.17555e-07	5.64009e-06
ENSG00000177359	AC024940.2	218.706	1.64702	0.275246	5.9838	2.17994e-09	9.66618e-08
ENSG00000177410	ZFAS1	934.546	1.62766	0.165414	9.83988	7.58012e-23	3.15619e-20
ENSG00000177459	ERICH5	115.342	1.08826	0.316472	3.43873	0.000584458	0.00517912
ENSG00000177600	RPLP2	30327.6	1.22262	0.174764	6.99585	2.63649e-12	2.30814e-10
ENSG00000177853	ZNF518A	1027.9	-1.04507	0.204651	-5.10661	3.27992e-07	8.09736e-06
ENSG00000177855	CACYBPP2	67.1295	1.75144	0.372991	4.69566	2.65749e-06	4.93928e-05
ENSG00000177868	SVBP	279.416	1.3207	0.224927	5.8717	4.31346e-09	1.76166e-07
ENSG00000177954	RPS27	51568.6	2.04829	0.217561	9.41481	4.73939e-21	1.6856e-18
ENSG00000178053	MLF1	2212.79	1.29288	0.169248	7.63894	2.19011e-14	2.99108e-12
ENSG00000178096	BOLA1	1317.75	1.25162	0.214117	5.84548	5.05097e-09	2.01702e-07
ENSG00000178209	PLEC	3548.51	-1.3569	0.19419	-6.98748	2.79875e-12	2.43149e-10
ENSG00000178295	GEN1	833.304	-1.41774	0.209722	-6.7601	1.37895e-11	1.01469e-09
ENSG00000178307	TMEM11	1956.89	1.49801	0.211067	7.09732	1.27202e-12	1.19974e-10
ENSG00000178381	ZFAND2A	832.469	2.17648	0.192994	11.2775	1.69555e-29	1.12461e-26
ENSG00000178404	CEP295NL	5.86527	-5.27355	1.81947	-2.8984	0.00375074	0.0241945
ENSG00000178409	BEND3	377.324	-1.12515	0.205165	-5.4841	4.15583e-08	1.30897e-06
ENSG00000178429	RPS3AP5	36.0782	3.29646	0.535868	6.15162	7.6695e-10	3.8061e-08
ENSG00000178440	LINC00843	40.381	-1.79327	0.608299	-2.94801	0.0031983	0.0211791
ENSG00000178449	COX14	491.975	1.44198	0.227996	6.32457	2.53938e-10	1.40537e-08
ENSG00000178464	RPL10P16	164.492	2.47421	0.276899	8.93544	4.05562e-19	1.12578e-16
ENSG00000178700	DHFR2	281.255	-1.07352	0.225464	-4.76137	1.92281e-06	3.73864e-05
ENSG00000178852	EFCAB13	32.2507	-1.97361	0.633936	-3.11327	0.00185028	0.0135248
ENSG00000178904	DPY19L3	490.046	-1.16189	0.225305	-5.15697	2.50973e-07	6.39953e-06
ENSG00000178952	TUFM	9141.79	1.01462	0.172625	5.8776	4.16252e-09	1.7123e-07
ENSG00000178980	SELENOW	3014.4	1.16848	0.19357	6.03647	1.57519e-09	7.19969e-08
ENSG00000179085	DPM3	587.292	1.38656	0.266912	5.19481	2.04926e-07	5.33293e-06
ENSG00000179101	AL590139.1	9.92885	3.81077	1.08146	3.52371	0.00042555	0.00395793
ENSG00000179271	GADD45GIP1	5516.61	1.56798	0.2109	7.43471	1.04796e-13	1.25546e-11
ENSG00000179344	HLA-DQB1	718.746	1.35924	0.220782	6.15648	7.43807e-10	3.70742e-08
ENSG00000179363	TMEM31	17.0076	2.15967	0.732771	2.94726	0.00320603	0.0212096
ENSG00000179406	LINC00174	186.967	-1.71017	0.30504	-5.60639	2.06587e-08	6.99751e-07
ENSG00000179532	DNHD1	366.516	-1.54342	0.293025	-5.26719	1.38529e-07	3.76277e-06
ENSG00000179632	MAF1	2682.93	1.15227	0.216332	5.32638	1.00187e-07	2.82935e-06
ENSG00000179750	APOBEC3B	426.647	1.14711	0.244166	4.6981	2.62599e-06	4.88872e-05
ENSG00000179873	NLRP11	13.3897	2.57208	0.811487	3.16959	0.00152653	0.0115515
ENSG00000179933	C14orf119	2186.84	1.10624	0.189033	5.85209	4.85442e-09	1.95453e-07
ENSG00000179954	SSC5D	14.863	-4.11817	1.23627	-3.33112	0.000864965	0.00717505
ENSG00000179967	PPP1R14BP3	75.8556	1.46594	0.351134	4.17488	2.98144e-05	0.000405883
ENSG00000180189	HMGB1P14	28.7893	1.59902	0.542461	2.94771	0.0032014	0.0211955
ENSG00000180211	FO393411.1	36.0269	1.38093	0.510616	2.70443	0.00684214	0.0398042
ENSG00000180229	HERC2P3	22.8416	-3.11937	0.875194	-3.5642	0.000364961	0.00347196
ENSG00000180353	HCLS1	25.1255	2.06027	0.613378	3.35888	0.00078258	0.00659428
ENSG00000180574	EIF2S3B	41.8005	1.49718	0.474046	3.1583	0.00158693	0.0119529
ENSG00000180730	SHISA2	579.797	1.00769	0.199815	5.04312	4.58001e-07	1.07994e-05
ENSG00000180879	SSR4	9721.26	1.3097	0.225375	5.8112	6.20275e-09	2.43706e-07
ENSG00000181019	NQO1	263.95	1.15946	0.281875	4.11337	3.8992e-05	0.000512434
ENSG00000181061	HIGD1A	1729.93	1.12146	0.188983	5.93421	2.95268e-09	1.26333e-07
ENSG00000181215	C4orf50	12.1866	-2.76464	1.05257	-2.62657	0.00862505	0.0480165
ENSG00000181222	POLR2A	8336.7	-1.15748	0.187413	-6.17609	6.57094e-10	3.31391e-08
ENSG00000181524	RPL24P4	143.537	1.62253	0.342808	4.73306	2.21155e-06	4.22074e-05
ENSG00000181555	SETD2	1785.39	-1.02983	0.201586	-5.10863	3.24495e-07	8.02844e-06
ENSG00000181610	MRPS23	3085.25	1.24306	0.211804	5.86895	4.38557e-09	1.78326e-07
ENSG00000181619	GPR135	63.7404	-1.49104	0.496531	-3.0029	0.00267416	0.0182754
ENSG00000181638	ZFP41	192.995	-1.15186	0.292182	-3.94225	8.07208e-05	0.000953651
ENSG00000181817	LSM10	1112.16	1.17847	0.202041	5.83284	5.44916e-09	2.16087e-07
ENSG00000181991	MRPS11	1204.56	1.00283	0.187653	5.34409	9.08712e-08	2.60287e-06
ENSG00000182004	SNRPE	10456	1.42574	0.209737	6.79776	1.06256e-11	7.99099e-10
ENSG00000182095	TNRC18	1827.74	-1.30928	0.180955	-7.23541	4.64131e-13	4.83135e-11
ENSG00000182117	NOP10	2499.73	1.22892	0.214325	5.73394	9.81255e-09	3.67761e-07
ENSG00000182154	MRPL41	2788.45	1.17294	0.234393	5.00417	5.61039e-07	1.28948e-05
ENSG00000182165	TP53TG1	62.816	2.08744	0.424461	4.91786	8.74952e-07	1.88476e-05
ENSG00000182263	FIGN	509.701	-1.08866	0.260051	-4.18633	2.83497e-05	0.000389515
ENSG00000182308	DCAF4L1	165.389	-1.06831	0.328901	-3.24813	0.00116167	0.00919824
ENSG00000182324	KCNJ14	64.8691	-1.23552	0.432205	-2.85865	0.00425452	0.0268656
ENSG00000182459	TEX19	307.335	1.79623	0.236097	7.608	2.78364e-14	3.7715e-12
ENSG00000182463	TSHZ2	104.086	-1.0448	0.339348	-3.07884	0.00207807	0.014862
ENSG00000182585	EPGN	6.78408	3.85396	1.27705	3.01787	0.00254561	0.0175765
ENSG00000182612	TSPAN10	105.552	1.02339	0.319954	3.19854	0.00138126	0.0106145
ENSG00000182670	TTC3	3323.07	-1.10075	0.171915	-6.40286	1.52492e-10	8.97677e-09
ENSG00000182718	ANXA2	6751.44	1.13075	0.198344	5.70093	1.19153e-08	4.34176e-07
ENSG00000182752	PAPPA	10.1786	-3.56855	1.346	-2.65122	0.00802021	0.0454195
ENSG00000182795	C1orf116	82.3617	1.72313	0.357013	4.82653	1.38929e-06	2.80844e-05
ENSG00000182853	VMO1	27.8043	1.91761	0.58575	3.27378	0.0010612	0.00852734
ENSG00000182899	RPL35A	30300.7	1.50788	0.215062	7.01136	2.36009e-12	2.08758e-10
ENSG00000182903	ZNF721	896.284	-1.04625	0.208982	-5.00641	5.54543e-07	1.27672e-05
ENSG00000182957	SPATA13	124.546	-1.17835	0.33635	-3.50333	0.000459472	0.00420696
ENSG00000182993	C12orf60	198.657	1.04546	0.261474	3.99831	6.37956e-05	0.000779032
ENSG00000183011	NAA38	4028.37	1.79469	0.218569	8.21112	2.19138e-16	4.11101e-14
ENSG00000183067	IGSF5	15.6141	2.14296	0.771132	2.77898	0.00545305	0.0331111
ENSG00000183091	NEB	203.29	-1.62778	0.323642	-5.02955	4.91626e-07	1.15048e-05
ENSG00000183172	SMDT1	799.925	1.04259	0.22433	4.64757	3.35863e-06	6.05138e-05
ENSG00000183199	HSP90AB3P	53.6111	1.90388	0.442099	4.30645	1.65895e-05	0.00024499
ENSG00000183298	RPSAP19	78.5248	4.87713	0.44744	10.9001	1.15153e-27	6.89768e-25
ENSG00000183354	KIAA2026	230.151	-1.51367	0.286894	-5.27605	1.31998e-07	3.59968e-06
ENSG00000183458	AC138932.1	43.7034	-1.30282	0.486448	-2.67823	0.00740126	0.0425065
ENSG00000183479	TREX2	20.2473	-2.09309	0.75619	-2.76794	0.0056412	0.0340477
ENSG00000183495	EP400	2023.26	-1.67982	0.224141	-7.49446	6.65698e-14	8.41812e-12
ENSG00000183617	MRPL54	1379.67	1.32743	0.244049	5.43922	5.35141e-08	1.64163e-06
ENSG00000183647	ZNF530	440.718	1.39317	0.189164	7.36488	1.77307e-13	2.02468e-11
ENSG00000183648	NDUFB1	1462.63	1.23909	0.206547	5.99906	1.98464e-09	8.88093e-08
ENSG00000183826	BTBD9	229.84	-1.00059	0.271307	-3.68804	0.000225992	0.00230261
ENSG00000183911	RPL21P132	6.07182	-5.32239	1.90199	-2.79833	0.00513675	0.0315155
ENSG00000184076	UQCR10	4594.74	1.28493	0.193084	6.65479	2.8371e-11	1.97688e-09
ENSG00000184113	CLDN5	19.3201	-2.33387	0.887404	-2.62999	0.00853863	0.0476364
ENSG00000184144	CNTN2	30.8708	-2.48502	0.693769	-3.58191	0.00034109	0.0032713
ENSG00000184156	KCNQ3	71.5058	-1.26291	0.39823	-3.17131	0.00151755	0.0114979
ENSG00000184226	PCDH9	1924.64	-1.48112	0.20947	-7.07078	1.54063e-12	1.41402e-10
ENSG00000184260	HIST2H2AC	48.877	1.14976	0.436785	2.63232	0.00848033	0.0473719
ENSG00000184319	RPL23AP82	836.598	1.04245	0.193269	5.39378	6.89898e-08	2.04472e-06
ENSG00000184349	EFNA5	464.264	-1.04573	0.196422	-5.3239	1.01567e-07	2.8636e-06
ENSG00000184351	KRTAP19-1	591.159	-1.08605	0.200486	-5.41707	6.05829e-08	1.83376e-06
ENSG00000184371	CSF1	230.806	-1.08118	0.24759	-4.36684	1.26059e-05	0.000192599
ENSG00000184384	MAML2	78.5479	-1.17926	0.375972	-3.13658	0.00170933	0.0127011
ENSG00000184515	BEX5	495.615	1.57271	0.222342	7.07339	1.51199e-12	1.39595e-10
ENSG00000184840	TMED9	8761.91	1.0949	0.196791	5.56375	2.64044e-08	8.66852e-07
ENSG00000184924	PTRHD1	351.816	1.44877	0.244006	5.93742	2.89549e-09	1.24308e-07
ENSG00000184949	FAM227A	218.628	-1.59242	0.316517	-5.03108	4.87718e-07	1.14291e-05
ENSG00000184983	NDUFA6	3056.39	1.53317	0.212125	7.22767	4.91347e-13	5.0683e-11
ENSG00000184985	SORCS2	171.615	-1.03231	0.265916	-3.8821	0.000103558	0.00117859
ENSG00000184990	SIVA1	4569.59	1.50524	0.2055	7.32481	2.39246e-13	2.59319e-11
ENSG00000185043	CIB1	1301.55	1.51464	0.204916	7.3915	1.45187e-13	1.68038e-11
ENSG00000185088	RPS27L	1348.39	1.5741	0.189468	8.308	9.73311e-17	1.88817e-14
ENSG00000185187	SIGIRR	1456.62	1.01928	0.206283	4.94115	7.76631e-07	1.70524e-05
ENSG00000185219	ZNF445	1234.73	-1.19304	0.210673	-5.66302	1.48732e-08	5.29439e-07
ENSG00000185245	GP1BA	82.6846	-1.39291	0.43179	-3.2259	0.00125575	0.00981351
ENSG00000185261	KIAA0825	35.1182	1.45142	0.554151	2.61918	0.00881425	0.0488964
ENSG00000185271	KLHL33	11.0224	-3.68686	1.30572	-2.82363	0.00474832	0.0294875
ENSG00000185278	ZBTB37	724.869	-1.42581	0.291823	-4.88586	1.02978e-06	2.17439e-05
ENSG00000185332	TMEM105	17.9591	2.11576	0.723902	2.92272	0.0034699	0.0226439
ENSG00000185513	L3MBTL1	225.166	-1.70398	0.335144	-5.08433	3.68932e-07	8.92733e-06
ENSG00000185527	AC139530.1	34.8736	1.6195	0.531545	3.04677	0.00231316	0.0162406
ENSG00000185567	AHNAK2	600.958	-1.79548	0.244054	-7.3569	1.88233e-13	2.1141e-11
ENSG00000185621	LMLN	177.425	-1.16407	0.285939	-4.07106	4.68002e-05	0.000598912
ENSG00000185627	PSMD13	4504.21	1.12839	0.203533	5.54401	2.95617e-08	9.61262e-07
ENSG00000185641	AC034236.1	1056.74	1.7409	0.180609	9.63906	5.46869e-22	2.09795e-19
ENSG00000185650	ZFP36L1	1383.84	-1.18242	0.181373	-6.51927	7.06513e-11	4.52579e-09
ENSG00000185662	SMIM23	4.74785	-4.96887	1.90275	-2.61142	0.00901679	0.0497512
ENSG00000185664	PMEL	170.417	1.05988	0.265586	3.99071	6.58745e-05	0.000800123
ENSG00000185722	ANKFY1	1648.18	-1.07712	0.19703	-5.46675	4.58367e-08	1.42923e-06
ENSG00000185834	RPL12P4	280.559	2.24233	0.229338	9.77742	1.40749e-22	5.72094e-20
ENSG00000185837	HDHD5-AS1	14.9177	2.21941	0.795337	2.79053	0.00526225	0.0321359
ENSG00000185847	LINC01405	20.2464	2.4268	0.706332	3.43578	0.000590851	0.00522627
ENSG00000185864	NPIPB4	259.501	-1.83283	0.324061	-5.65582	1.55106e-08	5.48787e-07
ENSG00000185920	PTCH1	755.769	-1.023	0.20937	-4.88608	1.02862e-06	2.17439e-05
ENSG00000185986	SDHAP3	299.696	-1.22634	0.241894	-5.06974	3.98363e-07	9.5649e-06
ENSG00000186001	LRCH3	659.342	-1.10818	0.197699	-5.60538	2.07799e-08	7.03161e-07
ENSG00000186076	AC012085.1	186.944	4.00992	0.289997	13.8274	1.74098e-43	1.9175e-40
ENSG00000186106	ANKRD46	1472.52	1.00562	0.180246	5.57916	2.41681e-08	8.0426e-07
ENSG00000186174	BCL9L	293.528	-1.55014	0.272211	-5.69461	1.23652e-08	4.49612e-07
ENSG00000186188	FFAR4	5.81111	4.06382	1.41266	2.87673	0.00401824	0.0256152
ENSG00000186212	SOWAHB	4.78494	-4.97889	1.89121	-2.63265	0.00847227	0.0473668
ENSG00000186395	KRT10	1155.03	1.15207	0.214306	5.37583	7.62294e-08	2.23216e-06
ENSG00000186472	PCLO	323.564	-1.25124	0.289239	-4.32596	1.51867e-05	0.000226725
ENSG00000186566	GPATCH8	1711.1	-1.08359	0.177291	-6.1119	9.84506e-10	4.78832e-08
ENSG00000186567	CEACAM19	112.418	-1.41106	0.356601	-3.95698	7.59031e-05	0.000904559
ENSG00000186684	CYP27C1	96.1774	-1.37922	0.373905	-3.68869	0.000225409	0.00229941
ENSG00000186790	FOXE3	24.7566	2.55166	0.678191	3.76245	0.00016826	0.00178081
ENSG00000186814	ZSCAN30	688.977	-1.09039	0.225406	-4.83746	1.31506e-06	2.68689e-05
ENSG00000186867	QRFPR	189.167	1.54114	0.258199	5.96881	2.38986e-09	1.04211e-07
ENSG00000186912	P2RY4	7.28873	-5.58705	1.76116	-3.17236	0.00151204	0.0114647
ENSG00000186977	KRTAP19-5	13.3659	-6.46125	1.61901	-3.99086	6.58334e-05	0.000799911
ENSG00000187026	KRTAP21-2	76.8911	-1.92113	0.484223	-3.96744	7.26474e-05	0.000871233
ENSG00000187051	RPS19BP1	4515.48	1.58838	0.207177	7.66679	1.76358e-14	2.44772e-12
ENSG00000187079	TEAD1	1212.86	-1.19189	0.204132	-5.83881	5.25758e-09	2.09463e-07
ENSG00000187118	CMC1	994.243	1.13644	0.198524	5.72444	1.03775e-08	3.86388e-07
ENSG00000187122	SLIT1	125.96	-1.46785	0.307596	-4.772	1.82406e-06	3.5649e-05
ENSG00000187187	ZNF546	213.778	-1.2023	0.2943	-4.08529	4.40227e-05	0.00056956
ENSG00000187240	DYNC2H1	1445.18	-1.15633	0.185678	-6.22762	4.73582e-10	2.47619e-08
ENSG00000187531	SIRT7	746.376	1.04941	0.194985	5.38197	7.3675e-08	2.16665e-06
ENSG00000187605	TET3	604.069	-1.58885	0.228501	-6.95339	3.56613e-12	3.00638e-10
ENSG00000187608	ISG15	194.629	1.27938	0.27438	4.66282	3.11912e-06	5.67374e-05
ENSG00000187775	DNAH17	140.599	-1.11435	0.306345	-3.63756	0.000275232	0.00273957
ENSG00000187840	EIF4EBP1	6114.54	1.02366	0.203709	5.02508	5.03211e-07	1.17438e-05
ENSG00000188095	MESP2	79.2167	1.10206	0.364026	3.02741	0.00246657	0.0171418
ENSG00000188153	COL4A5	989.769	-1.04498	0.199375	-5.24131	1.59443e-07	4.263e-06
ENSG00000188158	NHS	183.74	-1.4182	0.30643	-4.62813	3.68986e-06	6.57874e-05
ENSG00000188162	OTOG	76.4545	-1.23449	0.442388	-2.79052	0.00526233	0.0321359
ENSG00000188185	LINC00265	106.295	-1.13374	0.356475	-3.18043	0.00147059	0.0111877
ENSG00000188186	LAMTOR4	2387.03	1.45051	0.224769	6.45334	1.09409e-10	6.63507e-09
ENSG00000188211	NCR3LG1	673.956	-1.14786	0.267585	-4.28968	1.78927e-05	0.000261632
ENSG00000188243	COMMD6	3059.5	1.83744	0.212923	8.62957	6.15805e-18	1.4401e-15
ENSG00000188373	C10orf99	34.2511	4.42591	0.660177	6.70412	2.02617e-11	1.44727e-09
ENSG00000188488	SERPINA5	65.7297	1.21656	0.373234	3.25951	0.00111605	0.00889899
ENSG00000188559	RALGAPA2	654.885	-1.21113	0.215613	-5.61714	1.9414e-08	6.62191e-07
ENSG00000188643	S100A16	174.231	1.09524	0.277912	3.94098	8.11495e-05	0.000957722
ENSG00000188738	FSIP2	33.3034	-2.16035	0.679589	-3.1789	0.00147836	0.0112293
ENSG00000188766	SPRED3	50.3874	-2.0719	0.51379	-4.03259	5.51667e-05	0.0006902
ENSG00000188782	CATSPER4	4.86466	4.4279	1.64798	2.68687	0.00721249	0.0415552
ENSG00000188818	ZDHHC11	90.089	-1.4987	0.372015	-4.0286	5.61097e-05	0.000699579
ENSG00000188827	SLX4	429.273	-1.05766	0.215291	-4.91271	8.98244e-07	1.92829e-05
ENSG00000188846	RPL14	49426	1.19317	0.183603	6.49863	8.1056e-11	5.08731e-09
ENSG00000188856	RPSAP47	177.277	1.59931	0.295787	5.40694	6.4109e-08	1.92513e-06
ENSG00000188959	C9orf152	149.017	2.02413	0.280245	7.22271	5.0962e-13	5.24095e-11
ENSG00000188985	DHFRP1	41.2648	1.62657	0.491606	3.30869	0.000937333	0.00766915
ENSG00000188994	ZNF292	1151.27	-1.29017	0.227858	-5.66219	1.49452e-08	5.30984e-07
ENSG00000189043	NDUFA4	8232.87	1.85726	0.207323	8.9583	3.29729e-19	9.3816e-17
ENSG00000189077	TMEM120A	525.287	1.06861	0.215337	4.9625	6.95905e-07	1.55296e-05
ENSG00000189079	ARID2	754.905	-1.27663	0.19431	-6.5701	5.0282e-11	3.28256e-09
ENSG00000189136	UBE2Q2P1	68.6683	-1.46046	0.467819	-3.12184	0.00179723	0.0132247
ENSG00000189171	S100A13	184.659	1.48745	0.265002	5.61297	1.98883e-08	6.75669e-07
ENSG00000189190	ZNF600	9.78728	3.33683	1.11007	3.00597	0.00264736	0.0181285
ENSG00000189343	RPS2P46	3809.99	1.64696	0.200751	8.20398	2.3255e-16	4.33878e-14
ENSG00000189423	USP32P3	37.4537	-2.9605	0.711563	-4.16056	3.17473e-05	0.000428269
ENSG00000196126	HLA-DRB1	884.848	1.62857	0.203963	7.98464	1.40933e-15	2.30234e-13
ENSG00000196154	S100A4	173.391	1.39447	0.277888	5.01811	5.21822e-07	1.20954e-05
ENSG00000196205	EEF1A1P5	4806.73	3.00314	0.16041	18.7217	3.29581e-78	8.65607e-75
ENSG00000196233	LCOR	2006.01	-1.22088	0.190563	-6.40672	1.48688e-10	8.79499e-09
ENSG00000196262	PPIA	41148.3	1.02339	0.206636	4.9526	7.32277e-07	1.62036e-05
ENSG00000196338	NLGN3	119.22	-1.39147	0.352312	-3.94954	7.83004e-05	0.000929306
ENSG00000196367	TRRAP	3706.1	-1.47915	0.208321	-7.10034	1.2445e-12	1.18031e-10
ENSG00000196381	ZNF781	5.90012	-5.28117	1.8213	-2.89968	0.0037355	0.0241007
ENSG00000196431	CRYBA4	17.4505	2.27035	0.75214	3.01852	0.0025401	0.0175476
ENSG00000196458	ZNF605	223.838	-1.07385	0.31393	-3.42067	0.000624666	0.00548418
ENSG00000196498	NCOR2	3360.33	-1.39318	0.198812	-7.00754	2.42538e-12	2.13978e-10
ENSG00000196507	TCEAL3	23.4511	-2.91313	0.827912	-3.51865	0.000433746	0.00401012
ENSG00000196557	CACNA1H	2104.45	-1.13267	0.147196	-7.695	1.41495e-14	1.9963e-12
ENSG00000196597	ZNF782	130.901	-1.01286	0.309196	-3.2758	0.00105365	0.0084706
ENSG00000196632	WNK3	300.269	-1.00541	0.230825	-4.35574	1.3262e-05	0.000201695
ENSG00000196656	AC004057.1	679.938	3.79249	0.200634	18.9025	1.08784e-79	3.37656e-76
ENSG00000196683	TOMM7	3894.14	1.42147	0.231977	6.12764	8.91932e-10	4.37546e-08
ENSG00000196689	TRPV1	165.089	-1.65977	0.282845	-5.86814	4.40714e-09	1.78709e-07
ENSG00000196704	AMZ2	3018.25	1.15204	0.169558	6.79436	1.08795e-11	8.16393e-10
ENSG00000196712	NF1	1921.81	-1.29733	0.200239	-6.4789	9.23924e-11	5.70444e-09
ENSG00000196739	COL27A1	525.036	-1.82016	0.235137	-7.74085	9.87517e-15	1.40487e-12
ENSG00000196748	CLPSL2	39.5648	1.65996	0.479159	3.46431	0.000531589	0.0047801
ENSG00000196782	MAML3	110.227	-1.0382	0.332454	-3.12284	0.00179114	0.0131986
ENSG00000196876	SCN8A	166.596	-1.92629	0.323259	-5.95895	2.53858e-09	1.09991e-07
ENSG00000196914	ARHGEF12	2598.29	-1.12793	0.199458	-5.65496	1.55881e-08	5.50865e-07
ENSG00000196935	SRGAP1	170.929	-1.49393	0.297772	-5.01704	5.2473e-07	1.21463e-05
ENSG00000196976	LAGE3	2846.5	1.17096	0.240507	4.86874	1.12313e-06	2.33681e-05
ENSG00000197019	SERTAD1	635.089	1.03533	0.217143	4.76794	1.86122e-06	3.63129e-05
ENSG00000197061	HIST1H4C	73.9528	1.99418	0.381565	5.22633	1.72911e-07	4.57968e-06
ENSG00000197077	KIAA1671	1151.34	-1.18671	0.21009	-5.64856	1.61796e-08	5.69161e-07
ENSG00000197081	IGF2R	2847.14	-1.33762	0.198371	-6.74299	1.55162e-11	1.13199e-09
ENSG00000197102	DYNC1H1	5641.76	-1.32566	0.214076	-6.19246	5.92317e-10	3.02747e-08
ENSG00000197121	PGAP1	624.565	-1.15725	0.219287	-5.27731	1.31096e-07	3.57794e-06
ENSG00000197162	ZNF785	67.3129	-1.09833	0.390672	-2.8114	0.00493264	0.0304713
ENSG00000197180	AC244090.1	111.225	1.40151	0.330798	4.23675	2.2678e-05	0.000321018
ENSG00000197210	AP000550.1	7.10308	-5.55033	1.79168	-3.09783	0.00194945	0.0141077
ENSG00000197223	C1D	1336.91	1.18835	0.194378	6.11359	9.74144e-10	4.74468e-08
ENSG00000197238	HIST1H4J	31.9655	1.67173	0.546354	3.05979	0.00221495	0.0156703
ENSG00000197245	FAM110D	27.6253	1.94139	0.589522	3.29316	0.000990693	0.00804596
ENSG00000197265	GTF2E2	1218.71	1.00862	0.164451	6.13326	8.60969e-10	4.22965e-08
ENSG00000197273	GUCA2A	5.09591	4.51754	1.71249	2.63799	0.00833981	0.0468333
ENSG00000197283	SYNGAP1	95.2499	-1.23388	0.395593	-3.11906	0.00181428	0.0133272
ENSG00000197312	DDI2	1603.79	-1.11733	0.214025	-5.22058	1.78364e-07	4.7026e-06
ENSG00000197345	MRPL21	4287.05	1.54055	0.213078	7.22997	4.83113e-13	4.99847e-11
ENSG00000197386	HTT	3211.08	-1.11158	0.172777	-6.43363	1.24591e-10	7.4893e-09
ENSG00000197535	MYO5A	800.236	-1.09778	0.205685	-5.33718	9.44024e-08	2.69047e-06
ENSG00000197558	SSPO	83.5385	-1.44345	0.411918	-3.50421	0.000457967	0.00419666
ENSG00000197728	RPS26	15965.7	1.59322	0.171308	9.30034	1.39996e-20	4.68615e-18
ENSG00000197753	LHFPL5	73.3169	-2.05075	0.446939	-4.58844	4.46574e-06	7.75947e-05
ENSG00000197756	RPL37A	49742.4	1.63713	0.175254	9.34147	9.5006e-21	3.24379e-18
ENSG00000197766	CFD	500.93	1.29503	0.245037	5.28503	1.25687e-07	3.44566e-06
ENSG00000197769	MAP1LC3C	44.8456	1.58117	0.45446	3.47923	0.000502862	0.00455296
ENSG00000197782	ZNF780A	291.735	-1.30517	0.245835	-5.30913	1.10151e-07	3.0584e-06
ENSG00000197889	MEIG1	26.9443	2.36649	0.596666	3.96618	7.30329e-05	0.000875242
ENSG00000197894	ADH5	5314.15	1.24682	0.179832	6.93325	4.11271e-12	3.43326e-10
ENSG00000197958	RPL12	72044.8	1.43116	0.192594	7.431	1.07777e-13	1.28666e-11
ENSG00000197969	VPS13A	1979.64	-1.64185	0.214312	-7.661	1.84487e-14	2.55017e-12
ENSG00000197978	GOLGA6L9	65.8146	-2.02449	0.509024	-3.9772	6.97302e-05	0.000841254
ENSG00000197982	C1orf122	1101.62	1.23253	0.259989	4.7407	2.12976e-06	4.08979e-05
ENSG00000198034	RPS4X	112215	1.14958	0.19509	5.89257	3.80238e-09	1.5813e-07
ENSG00000198074	AKR1B10	9.07033	3.19815	1.03718	3.08351	0.00204571	0.0146737
ENSG00000198125	MB	18.67	1.99422	0.71912	2.77315	0.00555173	0.0335848
ENSG00000198131	ZNF544	9.70475	-5.99947	1.71026	-3.50793	0.000451614	0.00414903
ENSG00000198198	SZT2	867.087	-1.54885	0.237227	-6.52897	6.62241e-11	4.25017e-09
ENSG00000198225	FKBP1C	27.1951	1.54461	0.575311	2.68482	0.00725685	0.0417685
ENSG00000198242	RPL23A	2742.52	1.16924	0.214991	5.43858	5.37075e-08	1.64608e-06
ENSG00000198258	UBL5	5502.83	1.63224	0.452349	3.60837	0.000308124	0.00300665
ENSG00000198265	HELZ	1568.14	-1.50138	0.228054	-6.58345	4.59642e-11	3.02964e-09
ENSG00000198356	ASNA1	1686.08	1.03478	0.202804	5.10233	3.35489e-07	8.24048e-06
ENSG00000198406	BZW1P2	48.2083	1.23511	0.452936	2.7269	0.00639333	0.0376034
ENSG00000198502	HLA-DRB5	94.8608	2.23928	0.344772	6.49496	8.30545e-11	5.19364e-09
ENSG00000198556	ZNF789	205.917	-1.35785	0.293964	-4.61912	3.85372e-06	6.82456e-05
ENSG00000198618	PPIAP22	3646.92	1.00378	0.167283	6.00053	1.96677e-09	8.81253e-08
ENSG00000198625	MDM4	2129.82	-1.07822	0.215651	-4.99984	5.73769e-07	1.31302e-05
ENSG00000198626	RYR2	1225.03	-1.0991	0.19467	-5.64595	1.64274e-08	5.76446e-07
ENSG00000198646	NCOA6	1162.48	-1.10286	0.213535	-5.16475	2.40764e-07	6.16491e-06
ENSG00000198707	CEP290	982.042	-1.8495	0.257837	-7.17314	7.32985e-13	7.2963e-11
ENSG00000198755	RPL10A	42684.9	1.29267	0.190468	6.7868	1.14647e-11	8.58416e-10
ENSG00000198832	SELENOM	2427.59	1.42096	0.226956	6.26093	3.82688e-10	2.04478e-08
ENSG00000198840	MT-ND3	18782.7	1.07676	0.170953	6.29859	3.00359e-10	1.63559e-08
ENSG00000198870	STKLD1	49.072	-1.41144	0.461267	-3.05993	0.00221391	0.0156662
ENSG00000198879	SFMBT2	602.329	-1.10421	0.229782	-4.80547	1.54391e-06	3.0765e-05
ENSG00000198892	SHISA4	63.414	-2.08754	0.539969	-3.86604	0.000110615	0.00124604
ENSG00000198898	CAPZA2	3536.56	1.15438	0.177342	6.50938	7.54613e-11	4.7979e-09
ENSG00000198918	RPL39	57991.8	1.8173	0.209034	8.69381	3.50482e-18	8.42711e-16
ENSG00000198932	GPRASP1	36.814	-1.94324	0.575118	-3.37886	0.000727861	0.00623623
ENSG00000198937	CCDC167	1316.71	1.05894	0.231081	4.58252	4.59396e-06	7.95535e-05
ENSG00000199787	SNORA80C	5.63807	-5.21799	1.91425	-2.72586	0.00641344	0.0376697
ENSG00000199875	RF00019	5.40398	-5.15493	1.88546	-2.73405	0.00625607	0.0369488
ENSG00000200677	RF00093	10.4269	-6.10389	1.71984	-3.5491	0.000386547	0.00364079
ENSG00000202111	VTRNA1-2	14.4587	2.05895	0.783958	2.62635	0.00863064	0.0480323
ENSG00000202515	VTRNA1-3	13.5448	5.9786	1.43003	4.18074	2.90561e-05	0.000397461
ENSG00000203279	AL590705.1	55.6345	2.04323	0.433966	4.70826	2.49835e-06	4.68946e-05
ENSG00000203321	CARNMT1-AS1	19.8838	-2.42222	0.827076	-2.92865	0.00340437	0.0223037
ENSG00000203411	RF00017	88.956	1.35073	0.346403	3.8993	9.64727e-05	0.00111054
ENSG00000203667	COX20	40.8348	-1.92551	0.629833	-3.05717	0.00223435	0.0157912
ENSG00000203668	CHML	1788.47	-1.70711	0.196395	-8.69224	3.55359e-18	8.48464e-16
ENSG00000203706	SERTAD4-AS1	54.5793	1.6369	0.457191	3.58035	0.000343133	0.00328812
ENSG00000203709	MIR29B2CHG	53.8517	-1.62309	0.493049	-3.29195	0.000994947	0.00807448
ENSG00000203724	C1orf53	129.542	1.42118	0.307629	4.61979	3.8413e-06	6.8061e-05
ENSG00000203760	CENPW	1837.09	1.14279	0.22847	5.00196	5.67515e-07	1.30045e-05
ENSG00000203761	MSTO2P	136.39	-1.37023	0.405791	-3.37668	0.000733654	0.00627641
ENSG00000203778	FAM229B	2318.74	2.51507	0.216587	11.6123	3.57078e-31	2.65037e-28
ENSG00000203799	CCDC162P	264.497	-1.21529	0.285404	-4.25813	2.06143e-05	0.000295356
ENSG00000203875	SNHG5	13466.3	1.64212	0.194137	8.45854	2.70747e-17	5.56874e-15
ENSG00000203952	CCDC160	38.9101	1.26913	0.475265	2.67036	0.00757705	0.0433484
ENSG00000204131	NHSL2	198.389	-1.24921	0.303	-4.12281	3.74284e-05	0.000495317
ENSG00000204172	AGAP9	482.787	-1.19935	0.231117	-5.18935	2.11034e-07	5.48769e-06
ENSG00000204173	LRRC37A5P	23.0443	1.89047	0.642261	2.94347	0.0032456	0.0214135
ENSG00000204177	BMS1P1	148.823	-1.12563	0.341934	-3.29195	0.000994945	0.00807448
ENSG00000204217	BMPR2	1123.69	-1.07455	0.200159	-5.3685	7.9392e-08	2.30696e-06
ENSG00000204220	PFDN6	1320.84	1.11597	0.211975	5.26465	1.40456e-07	3.80904e-06
ENSG00000204228	HSD17B8	141.208	1.60325	0.333636	4.8054	1.54442e-06	3.0765e-05
ENSG00000204237	OXLD1	1288.59	1.11684	0.193772	5.76369	8.22929e-09	3.16055e-07
ENSG00000204241	AP000911.1	27.8866	2.16705	0.614292	3.52771	0.000419167	0.00391134
ENSG00000204253	HNRNPCP2	336.269	2.53313	0.253192	10.0048	1.45222e-23	6.52408e-21
ENSG00000204257	HLA-DMA	151.394	1.11585	0.280924	3.97206	7.12536e-05	0.000857227
ENSG00000204287	HLA-DRA	179.387	2.04496	0.32964	6.20361	5.51812e-10	2.83743e-08
ENSG00000204308	RNF5	1407.63	1.04852	0.222001	4.72305	2.32335e-06	4.41192e-05
ENSG00000204315	FKBPL	87.1322	1.25806	0.337213	3.73077	0.000190896	0.00198652
ENSG00000204334	ERICH2	44.7651	1.40812	0.458177	3.0733	0.00211703	0.015087
ENSG00000204356	NELFE	2316.34	1.08179	0.216402	4.99899	5.76312e-07	1.31707e-05
ENSG00000204389	HSPA1A	5.01508	4.45291	1.63503	2.72344	0.00646058	0.0378879
ENSG00000204475	NCR3	11.4849	2.64353	0.906587	2.91592	0.00354643	0.023042
ENSG00000204514	ZNF814	142.832	-1.33278	0.32857	-4.05629	4.98588e-05	0.000632366
ENSG00000204525	HLA-C	8481.36	1.00218	0.186455	5.37491	7.66209e-08	2.2417e-06
ENSG00000204569	PPP1R10	979.557	-1.00115	0.167713	-5.96941	2.38108e-09	1.03961e-07
ENSG00000204624	DISP3	16.4109	-2.61238	0.938525	-2.7835	0.00537755	0.0327163
ENSG00000204792	LINC01291	72.463	-1.22697	0.416317	-2.9472	0.00320663	0.0212096
ENSG00000204842	ATXN2	1177.35	-1.00424	0.201535	-4.98295	6.26235e-07	1.41506e-05
ENSG00000204856	FAM216A	1224.49	1.08963	0.167525	6.50431	7.8049e-11	4.94402e-09
ENSG00000204954	C12orf73	592.757	1.00366	0.191595	5.23843	1.61952e-07	4.32333e-06
ENSG00000205041	AC118344.1	22.6897	-2.63518	0.809921	-3.25363	0.00113941	0.0090543
ENSG00000205111	CDKL4	9.10885	3.20152	1.08145	2.96041	0.00307233	0.020512
ENSG00000205138	SDHAF1	763.491	1.15751	0.203683	5.68287	1.32452e-08	4.77884e-07
ENSG00000205143	ARID3C	75.7639	1.99493	0.421181	4.73652	2.17424e-06	4.16115e-05
ENSG00000205155	PSENEN	114.447	1.10159	0.362535	3.03856	0.00237709	0.0166348
ENSG00000205238	SPDYE2	38.6822	-2.40506	0.662227	-3.63177	0.000281484	0.00278652
ENSG00000205293	LINC01602	60.7278	1.58842	0.398156	3.98943	6.62317e-05	0.000803607
ENSG00000205542	TMSB4X	286.32	1.64424	0.224395	7.32743	2.346e-13	2.55473e-11
ENSG00000205544	TMEM256	287.092	1.60965	0.2509	6.41551	1.40355e-10	8.3197e-09
ENSG00000205871	RPS3AP47	197.021	7.03409	0.462581	15.2062	3.21886e-52	4.39606e-49
ENSG00000205922	ONECUT3	53.652	-1.23635	0.45872	-2.69523	0.00703405	0.0406574
ENSG00000206140	TMEM191C	39.445	1.44657	0.473575	3.05457	0.00225382	0.0159124
ENSG00000206147	RPL23AP57	10.1441	7.43819	1.48738	5.00085	5.70768e-07	1.30702e-05
ENSG00000206149	HERC2P9	230.711	-1.30551	0.269681	-4.84095	1.29223e-06	2.64512e-05
ENSG00000206503	HLA-A	804.263	1.2128	0.230749	5.25592	1.47287e-07	3.97536e-06
ENSG00000206530	CFAP44	217.655	-2.2495	0.303264	-7.41764	1.19224e-13	1.39886e-11
ENSG00000206913	RF00409	5.30533	-5.12677	1.89484	-2.70565	0.00681705	0.0397201
ENSG00000207234	RNU6-125P	5.56453	-5.19714	1.84605	-2.81528	0.00487349	0.0301619
ENSG00000207870	MIR221	6.05482	-5.31863	1.81265	-2.93416	0.00334448	0.0219513
ENSG00000210082	MT-RNR2	258305	1.86777	0.179418	10.4101	2.22893e-25	1.10294e-22
ENSG00000210196	MT-TP	818.427	1.34724	0.193645	6.95723	3.47038e-12	2.94749e-10
ENSG00000211450	SELENOH	2578.83	1.4797	0.20637	7.17017	7.49068e-13	7.41317e-11
ENSG00000211459	MT-RNR1	75685.3	2.18038	0.200395	10.8804	1.42951e-27	8.41516e-25
ENSG00000211683	AP000346.1	5.14925	-5.08363	1.92243	-2.64438	0.00818406	0.0461789
ENSG00000212664	AC064799.1	72.5394	3.10323	0.417056	7.44081	1.00069e-13	1.2073e-11
ENSG00000212743	LINC02656	4.95162	-5.02807	1.88113	-2.6729	0.00751995	0.0430722
ENSG00000212802	RPL15P3	1413.22	3.21268	0.179969	17.8513	2.8228e-71	5.35438e-68
ENSG00000212829	RPS26P3	12.944	4.00241	0.975755	4.10186	4.09835e-05	0.000534901
ENSG00000212994	RPS26P6	42.0192	4.12058	0.543003	7.5885	3.23625e-14	4.29762e-12
ENSG00000213018	AL590762.1	9.44166	-5.95897	1.70021	-3.50484	0.000456889	0.00418893
ENSG00000213057	C1orf220	29.6393	-1.55424	0.588032	-2.64312	0.00821448	0.0462969
ENSG00000213058	AL365357.1	465.18	1.81642	0.209782	8.6586	4.77598e-18	1.1246e-15
ENSG00000213080	AL354714.2	23.3631	1.85348	0.606898	3.05403	0.00225792	0.0159289
ENSG00000213096	ZNF254	215.271	-1.05446	0.254566	-4.14217	3.44038e-05	0.000459565
ENSG00000213152	RPL7AP60	7.87638	3.43445	1.13141	3.03553	0.0024011	0.016765
ENSG00000213178	RPL22P1	598.508	4.0794	0.239412	17.0393	4.20072e-65	6.82977e-62
ENSG00000213183	RPS7P8	20.1907	8.42989	1.34798	6.25372	4.00799e-10	2.12822e-08
ENSG00000213189	BTF3L4P2	57.2724	1.4877	0.440039	3.38084	0.000722641	0.00619928
ENSG00000213236	YWHAZP2	14.4681	2.91437	0.838109	3.47732	0.00050646	0.0045784
ENSG00000213261	EEF1B2P6	105.466	3.75802	0.366642	10.2498	1.18571e-24	5.54569e-22
ENSG00000213315	AL122020.1	79.2404	6.34928	0.591524	10.7338	7.06669e-27	3.95538e-24
ENSG00000213347	MXD3	513.359	1.44137	0.193527	7.44792	9.48263e-14	1.15219e-11
ENSG00000213399	AC022210.1	92.8947	2.05943	0.420378	4.89901	9.63225e-07	2.04906e-05
ENSG00000213430	HSPD1P1	70.7672	2.64825	0.400048	6.61983	3.59609e-11	2.42327e-09
ENSG00000213432	RPL17P34	5.37498	5.51645	1.68863	3.26682	0.00108764	0.00871106
ENSG00000213442	RPL18AP3	1100.25	2.18017	0.210144	10.3746	3.23506e-25	1.5557e-22
ENSG00000213523	SRA1	1040.42	1.03521	0.197959	5.22944	1.7002e-07	4.51399e-06
ENSG00000213553	RPLP0P6	538.555	1.74916	0.198573	8.80867	1.26644e-18	3.35194e-16
ENSG00000213598	AL049873.1	122.143	4.06647	0.359043	11.3259	9.77244e-30	6.67321e-27
ENSG00000213609	RPL7AP50	194.239	4.8341	0.334552	14.4495	2.52671e-47	2.97481e-44
ENSG00000213612	FAM220CP	18.5429	-3.0525	0.932611	-3.27307	0.00106387	0.00854678
ENSG00000213613	RPL11P3	13.5381	-3.9959	1.27729	-3.12842	0.00175746	0.0129909
ENSG00000213619	NDUFS3	2577.15	1.02874	0.190021	5.41381	6.16979e-08	1.8642e-06
ENSG00000213621	RPSAP54	33.6368	2.91266	0.553751	5.25988	1.44147e-07	3.89677e-06
ENSG00000213684	LDHBP2	6.31875	4.18997	1.39228	3.00943	0.00261738	0.0179665
ENSG00000213713	PIGCP1	64.3451	-1.37386	0.411149	-3.3415	0.000833273	0.00694591
ENSG00000213719	CLIC1	4837.89	1.25399	0.196602	6.37831	1.79052e-10	1.03093e-08
ENSG00000213741	RPS29	29244.7	2.3353	0.187645	12.4453	1.48353e-35	1.23542e-32
ENSG00000213757	AC020898.1	85.6543	4.34378	0.413026	10.517	7.21596e-26	3.62315e-23
ENSG00000213860	RPL21P75	44.5236	2.2301	0.484015	4.6075	4.07531e-06	7.16864e-05
ENSG00000213862	AC044787.1	24.0674	2.31469	0.637359	3.63169	0.000281567	0.00278653
ENSG00000213866	YBX1P10	278.112	1.08884	0.247641	4.39687	1.09821e-05	0.000171293
ENSG00000213881	NPM1P6	76.2497	1.73384	0.379559	4.56803	4.92331e-06	8.44706e-05
ENSG00000213903	LTB4R	252.806	-1.08917	0.284833	-3.82388	0.000131367	0.0014436
ENSG00000214021	TTLL3	314.059	-1.2797	0.296176	-4.32075	1.55502e-05	0.000231644
ENSG00000214026	MRPL23	3631.99	1.16507	0.213251	5.46339	4.67133e-08	1.44994e-06
ENSG00000214029	ZNF891	266.265	-1.02148	0.294443	-3.4692	0.000522018	0.0047043
ENSG00000214087	ARL16	1116.47	1.04992	0.186982	5.61507	1.96482e-08	6.68842e-07
ENSG00000214106	PAXIP1-AS2	64.8563	-2.15005	0.465019	-4.62357	3.77184e-06	6.70141e-05
ENSG00000214174	AMZ2P1	415.95	1.08283	0.212168	5.10366	3.33144e-07	8.20673e-06
ENSG00000214194	SMIM30	2000.68	1.24925	0.18363	6.8031	1.0239e-11	7.75145e-10
ENSG00000214199	EEF1A1P12	12.3859	2.77934	0.853857	3.25505	0.00113374	0.00902104
ENSG00000214223	HNRNPA1P10	168.328	1.01012	0.276816	3.64907	0.000263188	0.00263752
ENSG00000214253	FIS1	2976.24	1.369	0.224522	6.0974	1.0781e-09	5.16989e-08
ENSG00000214273	AGGF1P1	13.9305	-3.38214	1.10982	-3.04746	0.00230787	0.0162135
ENSG00000214274	ANG	94.0925	1.68967	0.348115	4.85378	1.21132e-06	2.49747e-05
ENSG00000214279	SCART1	95.2579	-2.11679	0.392569	-5.39215	6.96195e-08	2.05981e-06
ENSG00000214331	AC009053.1	82.1961	-1.25561	0.417222	-3.00946	0.00261708	0.0179665
ENSG00000214389	RPS3AP26	759.694	3.39946	0.191641	17.7387	2.10701e-70	3.7863e-67
ENSG00000214401	KANSL1-AS1	14.453	3.16569	0.877417	3.60796	0.000308614	0.00300886
ENSG00000214425	LRRC37A4P	15.5045	-3.57593	1.08905	-3.28353	0.00102515	0.00828442
ENSG00000214485	RPL7P1	975.381	3.88884	0.216443	17.967	3.53266e-72	7.09504e-69
ENSG00000214535	RPS15AP1	66.0746	2.48042	0.385452	6.4351	1.23394e-10	7.43041e-09
ENSG00000214595	EML6	173.819	-1.29022	0.316766	-4.07309	4.63935e-05	0.000594376
ENSG00000214694	ARHGEF33	20.4423	1.96512	0.746243	2.63334	0.00845487	0.047316
ENSG00000214776	AC092821.1	45.7517	-1.50303	0.527147	-2.85125	0.00435478	0.0273872
ENSG00000214783	POLR2J4	81.6338	-1.77184	0.414325	-4.27644	1.89903e-05	0.000275206
ENSG00000214784	AC010468.1	169.093	6.01885	0.395288	15.2265	2.35886e-52	3.35577e-49
ENSG00000214826	DDX12P	360.77	-1.18538	0.254324	-4.6609	3.14828e-06	5.72069e-05
ENSG00000214881	TMEM14DP	11.3066	2.73036	1.01727	2.68401	0.00727451	0.0418419
ENSG00000214896	RPSAP55	3.87543	6.04847	1.8896	3.20092	0.0013699	0.0105391
ENSG00000214975	PPIAP29	72.6543	4.41251	0.464384	9.50186	2.06169e-21	7.48853e-19
ENSG00000215014	AL645728.1	73.602	1.01258	0.36067	2.80749	0.00499299	0.0307996
ENSG00000215021	PHB2	10744.4	1.20438	0.185714	6.48511	8.86677e-11	5.51435e-09
ENSG00000215030	RPL13P12	364.368	1.53887	0.232051	6.63158	3.32103e-11	2.25876e-09
ENSG00000215045	GRID2IP	167.679	-1.43923	0.29796	-4.8303	1.36328e-06	2.76733e-05
ENSG00000215158	AC138409.2	46.004	-1.94888	0.541121	-3.60157	0.000316306	0.0030707
ENSG00000215210	RBMXP2	9.83401	3.33649	1.02942	3.24114	0.00119053	0.00940495
ENSG00000215252	GOLGA8B	575.471	-1.21671	0.225166	-5.4036	6.53179e-08	1.95285e-06
ENSG00000215414	PSMA6P1	21.7108	3.95338	0.736953	5.3645	8.11729e-08	2.35271e-06
ENSG00000215788	TNFRSF25	113.873	-1.24034	0.34083	-3.63918	0.000273505	0.00272412
ENSG00000215859	PDZK1P1	48.1636	-1.38175	0.499425	-2.76668	0.0056631	0.0341436
ENSG00000216285	AC078819.1	30.7368	2.3906	0.541523	4.41458	1.01205e-05	0.000159017
ENSG00000216866	RPS2P55	499.236	2.09728	0.227067	9.23637	2.54994e-20	8.29166e-18
ENSG00000216867	RPL22P12	4.80167	-4.98342	1.90215	-2.61988	0.00879609	0.0488281
ENSG00000216938	RPL7P58	2.99087	5.67746	2.05601	2.7614	0.00575545	0.0346087
ENSG00000217027	TPT1P4	14.3412	3.74928	0.931878	4.02336	5.73731e-05	0.000712842
ENSG00000217094	PPIAP31	51.1669	2.48306	0.432653	5.73915	9.51527e-09	3.58192e-07
ENSG00000217275	AL031777.1	8.8562	-4.3866	1.67862	-2.61322	0.00896927	0.0495852
ENSG00000217442	SYCE3	24.6667	2.00789	0.621404	3.23121	0.00123268	0.00966192
ENSG00000217716	RPS10P3	28.1651	2.45209	0.599481	4.09035	4.3072e-05	0.000558378
ENSG00000218175	AC016739.1	108.164	1.58889	0.32166	4.93967	7.82564e-07	1.71606e-05
ENSG00000218208	RPS27AP11	20.9987	3.14741	0.764578	4.11653	3.84618e-05	0.000506637
ENSG00000218226	TATDN2P2	62.8392	-2.76831	0.587087	-4.71534	2.41313e-06	4.55957e-05
ENSG00000218336	TENM3	490.327	-1.11133	0.204725	-5.42837	5.687e-08	1.73367e-06
ENSG00000218418	AL591135.1	44.6451	1.96841	0.454845	4.32766	1.50703e-05	0.000225282
ENSG00000218426	AL590867.2	692.851	2.3915	0.218295	10.9554	6.26352e-28	3.81885e-25
ENSG00000218896	TUBB8P2	9.31145	-5.94096	1.70578	-3.48283	0.000496138	0.00450163
ENSG00000219023	AL033519.2	31.9192	2.25305	0.538439	4.18441	2.85901e-05	0.000391715
ENSG00000219163	HMGB1P20	18.5685	2.13751	0.759844	2.81309	0.00490683	0.0303448
ENSG00000219186	FTH1P19	12.4799	3.36009	0.987299	3.40331	0.000665749	0.00578978
ENSG00000219773	RPSAP45	7.41387	5.99518	1.60218	3.74188	0.000182647	0.00191292
ENSG00000219928	AL161787.1	19.7251	4.08852	0.825406	4.95334	7.29488e-07	1.61523e-05
ENSG00000220323	HIST2H2BD	67.3695	-1.32054	0.424336	-3.11201	0.00185821	0.0135739
ENSG00000220563	PKMP3	17.1372	-3.30663	0.991273	-3.33575	0.000850711	0.00707661
ENSG00000220749	RPL21P28	808.733	3.70206	0.184111	20.1077	6.32009e-90	3.08267e-86
ENSG00000220793	RPL21P119	13.2322	2.76843	0.905422	3.05761	0.00223107	0.0157713
ENSG00000220842	RPL21P16	381.969	2.76958	0.236693	11.7012	1.25709e-31	9.53795e-29
ENSG00000221184	AL513534.1	14.1825	-4.03178	1.25366	-3.21602	0.00129983	0.0100818
ENSG00000221883	ARIH2OS	137.442	1.13116	0.304203	3.71842	0.000200472	0.00207604
ENSG00000221983	UBA52	26082.3	1.3269	0.208279	6.3708	1.8804e-10	1.07903e-08
ENSG00000221995	TIAF1	28.5625	-2.84834	0.760916	-3.7433	0.000181621	0.00190334
ENSG00000222009	BTBD19	21.3838	-2.01247	0.755341	-2.66432	0.00771438	0.0439646
ENSG00000222503	RF00019	2.82228	5.58822	2.13759	2.61426	0.00894206	0.0494667
ENSG00000223416	RPS26P15	23.9841	7.70865	1.31825	5.84764	4.98586e-09	1.99335e-07
ENSG00000223478	AL441992.1	124.919	1.68795	0.326943	5.16282	2.43256e-07	6.22134e-06
ENSG00000223522	AC093690.1	10.5851	-4.65085	1.64194	-2.83253	0.00461805	0.0288207
ENSG00000223732	AL359706.1	11.0621	2.99449	0.935773	3.20002	0.00137417	0.0105671
ENSG00000223803	RPS20P14	23.353	2.54605	0.648186	3.92796	8.56679e-05	0.00100307
ENSG00000223878	PPIAP53	6.33074	-5.38394	1.80286	-2.98633	0.00282343	0.0190909
ENSG00000223886	AC073073.1	77.2996	1.56948	0.373037	4.20729	2.5845e-05	0.000360615
ENSG00000223891	OSER1-DT	338.294	1.79337	0.205898	8.70999	3.03915e-18	7.51925e-16
ENSG00000224032	EPB41L4A-AS1	1133.87	1.0223	0.2015	5.07344	3.90693e-07	9.42715e-06
ENSG00000224046	AC005076.1	83.4042	1.98964	0.360298	5.52223	3.34733e-08	1.07413e-06
ENSG00000224094	RPS24P8	67.757	4.52585	0.495191	9.13962	6.26746e-20	1.98139e-17
ENSG00000224114	AL591846.1	381.712	2.31112	0.262308	8.81072	1.24342e-18	3.31672e-16
ENSG00000224183	SDHDP6	8.76489	5.31637	1.4131	3.76219	0.000168429	0.00178205
ENSG00000224261	RPSAP18	41.2706	3.30885	0.552875	5.9848	2.16652e-09	9.63169e-08
ENSG00000224411	HSP90AA2P	60.4437	1.50809	0.406037	3.71418	0.000203866	0.00210608
ENSG00000224416	IFNA22P	21.6759	2.07067	0.660909	3.13307	0.00172989	0.0128232
ENSG00000224543	SNRPGP15	106.718	2.61531	0.329688	7.93268	2.14466e-15	3.45402e-13
ENSG00000224550	AC114491.1	25.0924	3.54098	0.702821	5.03823	4.6985e-07	1.10635e-05
ENSG00000224631	RPS27AP16	846.031	2.7759	0.199804	13.8931	6.9722e-44	7.93506e-41
ENSG00000224660	SH3BP5-AS1	98.025	-1.09393	0.385257	-2.83948	0.00451866	0.0282876
ENSG00000224745	AC063965.1	11.0915	-3.65553	1.32056	-2.76817	0.00563713	0.0340291
ENSG00000224781	EIF4A2P4	3.78073	6.01658	1.91762	3.13752	0.00170384	0.0126686
ENSG00000224831	TMEM183B	74.114	2.6417	0.388433	6.80093	1.03947e-11	7.85191e-10
ENSG00000224843	LINC00240	84.0998	1.027	0.337143	3.04619	0.00231765	0.016259
ENSG00000224858	RPL29P11	51.5276	2.38767	0.477908	4.99609	5.85038e-07	1.33412e-05
ENSG00000224861	YBX1P1	166.888	1.69995	0.270893	6.27535	3.48852e-10	1.87572e-08
ENSG00000224877	NDUFAF8	1568.03	1.15325	0.249909	4.61468	3.937e-06	6.94682e-05
ENSG00000224888	AC138028.2	12.0437	-3.1913	1.18819	-2.68584	0.00723475	0.0416624
ENSG00000224934	AL391684.1	97.0919	-1.19801	0.362165	-3.3079	0.000939981	0.00768713
ENSG00000225022	UBE2D3P1	15.4766	1.96458	0.742019	2.64761	0.00810622	0.0458229
ENSG00000225031	EIF4BP7	60.3913	2.83055	0.425568	6.65122	2.90673e-11	2.01716e-09
ENSG00000225051	HMGB3P22	16.3687	2.39201	0.792154	3.01962	0.00253089	0.0174972
ENSG00000225077	LINC00337	124.948	1.12888	0.328088	3.44078	0.000580046	0.00514804
ENSG00000225138	SLC9A3-AS1	106.34	-1.26234	0.356356	-3.54235	0.000396582	0.00372299
ENSG00000225159	NPM1P39	91.5376	2.36719	0.359798	6.57921	4.7294e-11	3.09934e-09
ENSG00000225178	RPSAP58	2028.78	2.66749	0.208839	12.7729	2.32331e-37	2.0875e-34
ENSG00000225217	HSPA7	46.4192	5.40858	0.653195	8.2802	1.22972e-16	2.35879e-14
ENSG00000225218	AP001628.1	5.52382	-5.18765	1.85226	-2.80072	0.00509885	0.0313224
ENSG00000225345	SNX18P3	43.2573	-1.73212	0.561637	-3.08406	0.00204199	0.0146531
ENSG00000225507	AC069282.1	46.5758	-1.73437	0.583665	-2.97152	0.00296334	0.019909
ENSG00000225548	LINC01980	237.201	1.32412	0.248868	5.32057	1.03441e-07	2.90682e-06
ENSG00000225573	RPL35P5	35.0691	2.0405	0.535709	3.80897	0.000139547	0.00152022
ENSG00000225614	ZNF469	152.798	-1.21353	0.297833	-4.07452	4.61088e-05	0.000591395
ENSG00000225647	AC005487.1	9.77497	3.319	1.01658	3.26486	0.00109518	0.00875804
ENSG00000225663	MCRIP1	2241.14	1.13279	0.229322	4.93973	7.82327e-07	1.71606e-05
ENSG00000225695	HNRNPA1P35	22.8904	3.21872	0.659795	4.87836	1.06971e-06	2.24619e-05
ENSG00000225756	DBH-AS1	27.3383	-2.7546	0.727184	-3.78804	0.000151841	0.00163492
ENSG00000225805	DEFB131B	6.95926	-5.52048	1.8244	-3.02592	0.00247876	0.0172087
ENSG00000225855	RUSC1-AS1	115.535	-1.37897	0.399384	-3.45275	0.000554893	0.00495702
ENSG00000225918	RPL7P59	13.5879	6.88358	1.44613	4.75999	1.93605e-06	3.7601e-05
ENSG00000225920	RIMKLBP2	27.1848	-1.91472	0.695751	-2.75202	0.00592288	0.0354159
ENSG00000225976	CKS1BP2	60.0519	6.53669	0.704627	9.2768	1.74637e-20	5.78895e-18
ENSG00000225978	HAR1A	15.9056	2.01567	0.731514	2.75548	0.00586065	0.0351238
ENSG00000226029	LINC01772	40.8952	-1.90919	0.632725	-3.01741	0.00254947	0.0175958
ENSG00000226084	AC113935.1	362.53	2.89113	0.224761	12.8631	7.25833e-38	6.69787e-35
ENSG00000226085	UQCRFS1P1	193.549	1.28187	0.250955	5.10796	3.25661e-07	8.05144e-06
ENSG00000226200	SGMS1-AS1	50.5275	-1.69832	0.486415	-3.49151	0.000480299	0.00437419
ENSG00000226221	RPL26P19	710.394	3.65796	0.195204	18.7392	2.37366e-78	6.75365e-75
ENSG00000226268	AC135977.1	14.8541	2.36861	0.777461	3.0466	0.00231446	0.0162464
ENSG00000226287	TMEM191A	139.913	1.91112	0.315837	6.05096	1.43986e-09	6.64339e-08
ENSG00000226360	RPL10AP6	99.9156	1.49504	0.323886	4.61593	3.91336e-06	6.91225e-05
ENSG00000226525	RPS7P10	328.268	5.10898	0.262842	19.4374	3.72482e-84	1.58971e-80
ENSG00000226562	CYP4F26P	54.0261	-3.25467	0.582948	-5.58311	2.3625e-08	7.90038e-07
ENSG00000226564	FTH1P20	12.1143	2.73218	0.912492	2.9942	0.00275165	0.018689
ENSG00000226581	AC092634.3	6.46128	3.42737	1.30171	2.63298	0.00846403	0.0473377
ENSG00000226608	FTLP3	32.0411	2.87125	0.613028	4.68371	2.81724e-06	5.19659e-05
ENSG00000226781	TBCAP1	42.2661	4.64851	0.58089	8.00239	1.2203e-15	2.03242e-13
ENSG00000226976	COX6A1P2	103.381	2.59607	0.347017	7.4811	7.37052e-14	9.18436e-12
ENSG00000226986	AC092017.1	13.8511	3.10197	0.843639	3.6769	0.000236088	0.00239404
ENSG00000227008	AL009174.1	225.215	4.08879	0.298286	13.7076	9.14581e-43	9.75829e-40
ENSG00000227034	AL445433.1	25.6901	4.35324	0.714185	6.0954	1.09164e-09	5.22749e-08
ENSG00000227063	RPL41P1	2874.31	1.85769	0.198733	9.34768	8.95887e-21	3.08973e-18
ENSG00000227077	AC107983.1	32.0729	4.33395	0.632528	6.85179	7.29296e-12	5.77734e-10
ENSG00000227081	AC005912.1	215.919	1.96208	0.339358	5.78172	7.3939e-09	2.85591e-07
ENSG00000227097	RPS28P7	446.899	1.93893	0.245196	7.90769	2.62204e-15	4.20302e-13
ENSG00000227179	PGCP1	7.02479	-5.53272	1.77755	-3.11255	0.00185481	0.0135549
ENSG00000227337	RPL23AP43	9.12985	3.6918	1.12551	3.28011	0.00103765	0.00836636
ENSG00000227440	ATP5MC1P4	11.3435	2.89719	0.957417	3.02605	0.00247772	0.017205
ENSG00000227470	AC073415.1	10.6049	-3.62843	1.32855	-2.73112	0.00631202	0.0371892
ENSG00000227542	AC092614.1	6.81239	-5.48959	1.77937	-3.08513	0.00203466	0.0146129
ENSG00000227615	AP001324.1	214.514	2.19863	0.267429	8.22136	2.01212e-16	3.79558e-14
ENSG00000227887	RPS26P13	2.77493	5.56619	2.10917	2.63905	0.00831397	0.0467285
ENSG00000227953	LINC01341	6.96261	-5.52122	1.77461	-3.11123	0.00186308	0.0135985
ENSG00000228049	POLR2J2	21.0546	-2.34724	0.818663	-2.86717	0.00414162	0.0262693
ENSG00000228218	ATF4P3	21.9912	2.9862	0.660834	4.51883	6.21824e-06	0.000104175
ENSG00000228232	GAPDHP1	109.447	2.36984	0.321924	7.36151	1.81848e-13	2.06273e-11
ENSG00000228238	AL096803.1	6.02749	-5.31276	1.8425	-2.88345	0.00393341	0.0251495
ENSG00000228305	AC016734.1	29.3935	2.2187	0.564542	3.93009	8.49143e-05	0.000994931
ENSG00000228327	AL669831.1	136.164	-2.10163	0.412074	-5.10013	3.39422e-07	8.3134e-06
ENSG00000228363	AC015971.1	12.3689	-2.788	1.06169	-2.626	0.00863944	0.0480574
ENSG00000228474	OST4	1095.78	1.16321	0.203503	5.71595	1.09095e-08	4.02683e-07
ENSG00000228492	RAB11FIP1P1	18.1661	-3.03209	0.897747	-3.37745	0.000731611	0.00626521
ENSG00000228501	RPL15P18	11.1493	4.64224	1.12828	4.11443	3.88139e-05	0.000510487
ENSG00000228502	EEF1A1P11	92.7449	3.78874	0.377524	10.0358	1.0614e-23	4.83193e-21
ENSG00000228519	AC097263.1	33.9404	1.4682	0.521018	2.81794	0.00483325	0.029944
ENSG00000228532	AC005000.1	44.651	2.36909	0.500989	4.72882	2.2583e-06	4.29794e-05
ENSG00000228700	AC010655.1	3.61214	5.9464	1.93566	3.07202	0.00212615	0.015133
ENSG00000228701	TNKS2-AS1	39.6539	2.02693	0.48457	4.18293	2.8777e-05	0.000393959
ENSG00000228801	AC064807.1	156.969	1.03718	0.28222	3.67507	0.000237783	0.00240823
ENSG00000228857	AC104653.1	42.1588	2.45338	0.484182	5.06707	4.03995e-07	9.65262e-06
ENSG00000228906	AL353804.1	25.1549	-2.57211	0.816457	-3.15033	0.00163084	0.0122216
ENSG00000228929	RPS13P2	39.5593	1.43079	0.472613	3.02741	0.00246662	0.0171418
ENSG00000229020	AKR7A2P1	25.6913	-2.04787	0.743645	-2.75383	0.00589027	0.0352642
ENSG00000229052	AL449283.1	22.3457	3.26667	0.677463	4.82191	1.42187e-06	2.8709e-05
ENSG00000229089	ANKRD20A8P	22.0532	-2.38582	0.823604	-2.89681	0.00376983	0.0243039
ENSG00000229117	RPL41	43639.7	1.81419	0.207366	8.7487	2.15822e-18	5.41824e-16
ENSG00000229119	AC026403.1	150.924	1.96609	0.295402	6.65565	2.82047e-11	1.96931e-09
ENSG00000229127	AC007038.1	33.69	-2.50444	0.640483	-3.91023	9.22072e-05	0.00106611
ENSG00000229132	EIF4A1P10	84.9778	1.57303	0.345499	4.55292	5.29064e-06	9.00939e-05
ENSG00000229133	RPS7P4	11.3512	4.02108	1.03827	3.87287	0.00010756	0.00121522
ENSG00000229152	ANKRD10-IT1	105.562	-1.85968	0.374726	-4.96276	6.94998e-07	1.55195e-05
ENSG00000229487	ALG13-AS1	10.6024	-4.65378	1.69031	-2.75322	0.00590126	0.0353052
ENSG00000229605	RPL21P93	55.8402	7.44242	0.925752	8.03933	9.03329e-16	1.53445e-13
ENSG00000229619	MBNL1-AS1	25.4758	-1.89942	0.652617	-2.91047	0.00360882	0.0233984
ENSG00000229638	RPL4P4	1070.94	3.18876	0.213528	14.9337	1.98888e-50	2.51505e-47
ENSG00000229659	RPL26P6	28.7893	1.74607	0.552476	3.16045	0.00157524	0.0118859
ENSG00000229692	SOS1-IT1	39.5759	-2.28766	0.630342	-3.62924	0.000284256	0.00280664
ENSG00000229807	XIST	89010.3	-1.87522	0.58425	-3.20962	0.00132912	0.010274
ENSG00000229891	LINC01315	155.402	1.31607	0.292962	4.49229	7.04628e-06	0.000115887
ENSG00000229994	RPL5P4	51.2467	2.13577	0.423168	5.0471	4.48569e-07	1.0621e-05
ENSG00000230084	AC006059.1	14.3004	-3.47129	1.16097	-2.99	0.00278979	0.0189198
ENSG00000230162	CT45A11P	27.1908	2.59706	0.607377	4.27586	1.90399e-05	0.000275808
ENSG00000230202	AL450405.1	805.984	1.83382	0.204137	8.98329	2.62792e-19	7.66881e-17
ENSG00000230269	LINC02525	18.2763	2.28558	0.694521	3.29088	0.000998762	0.00809908
ENSG00000230291	AC078817.1	20.4895	6.56833	1.201	5.46906	4.52431e-08	1.41338e-06
ENSG00000230311	TOMM20P4	26.1242	4.25773	0.738743	5.76347	8.24006e-09	3.16113e-07
ENSG00000230373	GOLGA6L5P	46.5872	-2.35839	0.623374	-3.78327	0.000154784	0.001661
ENSG00000230383	AC009245.1	77.3133	3.28086	0.386139	8.49656	1.95287e-17	4.22006e-15
ENSG00000230551	AC021078.1	421.553	-1.48929	0.239706	-6.21299	5.1987e-10	2.69346e-08
ENSG00000230590	FTX	374.353	-1.87395	0.27369	-6.84699	7.54203e-12	5.96083e-10
ENSG00000230606	AC092683.1	6.34161	-5.38613	1.81932	-2.96051	0.0030713	0.020512
ENSG00000230629	RPS23P8	128.061	1.35744	0.314256	4.31956	1.56344e-05	0.000232536
ENSG00000230699	AL645608.2	41.6088	-1.5386	0.52813	-2.91331	0.00357624	0.0232136
ENSG00000230715	AC018638.2	125.642	-1.95009	0.414952	-4.69954	2.60745e-06	4.86482e-05
ENSG00000230721	AL049597.1	10.1003	5.53424	1.35294	4.09055	4.30357e-05	0.000558271
ENSG00000230781	Z83820.1	12.9931	-3.27316	1.13401	-2.88636	0.00389721	0.0249648
ENSG00000230798	FOXD3-AS1	203.613	1.30871	0.277441	4.71709	2.39237e-06	4.52536e-05
ENSG00000230829	AC025181.1	3.25415	5.79958	2.00295	2.89552	0.00378526	0.0243712
ENSG00000230897	RPS18P12	131.508	4.54414	0.344569	13.1879	1.02979e-39	1.00457e-36
ENSG00000230948	AP001331.1	20.5149	2.29199	0.705802	3.24735	0.00116484	0.00922125
ENSG00000230979	AC079250.1	21.7643	2.07141	0.659161	3.1425	0.00167514	0.012496
ENSG00000230989	HSBP1	7701.48	1.021	0.187245	5.45277	4.95915e-08	1.52954e-06
ENSG00000231006	RPL7P32	101.119	6.55044	0.569302	11.5061	1.22944e-30	8.56665e-28
ENSG00000231120	BTF3P10	12.1048	2.73605	0.873488	3.13233	0.00173426	0.01285
ENSG00000231156	AC093702.1	14.0553	2.16351	0.823379	2.62759	0.00859916	0.0479193
ENSG00000231167	YBX1P2	26.6151	1.89694	0.567656	3.3417	0.00083267	0.00694427
ENSG00000231389	HLA-DPA1	767.52	1.44188	0.221667	6.5047	7.7846e-11	4.94033e-09
ENSG00000231393	AL357874.2	4.97058	-5.0331	1.91245	-2.63175	0.00849451	0.0474367
ENSG00000231409	AC018868.1	310.673	7.50638	0.424253	17.6932	4.73302e-70	8.07998e-67
ENSG00000231414	AC016700.2	24.6455	4.61321	0.767286	6.01238	1.82823e-09	8.27339e-08
ENSG00000231500	RPS18	123015	1.83099	0.194383	9.41951	4.53199e-21	1.6288e-18
ENSG00000231549	ATP5MDP1	13.1776	4.88463	1.05255	4.64078	3.47102e-06	6.22759e-05
ENSG00000231563	AL670729.1	25.9106	1.59676	0.593396	2.69089	0.00712616	0.0411133
ENSG00000231587	SNORD62B	11.4889	-3.74979	1.3059	-2.87141	0.00408643	0.0259723
ENSG00000231616	AL354733.2	5.69636	-5.23166	1.83125	-2.85687	0.00427836	0.0269961
ENSG00000231663	COA6-AS1	99.2238	1.19155	0.323235	3.68632	0.000227518	0.00231539
ENSG00000231684	EIF1P3	12.2517	3.9179	1.00195	3.91026	9.21965e-05	0.00106611
ENSG00000231742	LINC01273	26.1818	1.54542	0.572693	2.6985	0.00696518	0.0403684
ENSG00000231764	DLX6-AS1	126.543	-1.18624	0.339769	-3.49131	0.000480662	0.00437487
ENSG00000231767	AL136454.1	24.3838	3.59504	0.684542	5.25174	1.5067e-07	4.05065e-06
ENSG00000231789	PIK3CD-AS2	390.406	1.15785	0.246913	4.68931	2.74122e-06	5.07832e-05
ENSG00000231940	RPS7P3	79.7733	3.82862	0.422063	9.0712	1.17714e-19	3.55675e-17
ENSG00000231991	ANXA2P2	36.8138	2.00556	0.491888	4.07728	4.5565e-05	0.000585735
ENSG00000232022	FAAHP1	372.536	1.49949	0.253468	5.91588	3.30096e-09	1.38799e-07
ENSG00000232024	LSM12P1	31.6721	2.40212	0.538634	4.45965	8.20931e-06	0.000132199
ENSG00000232112	TMA7	366.031	1.2284	0.224802	5.46435	4.64617e-08	1.44607e-06
ENSG00000232134	RPS15AP12	86.0543	6.04862	0.53808	11.2411	2.56171e-29	1.65028e-26
ENSG00000232284	GNG12-AS1	49.2723	-3.09936	0.607703	-5.10013	3.39418e-07	8.3134e-06
ENSG00000232320	AC009299.2	17.7379	2.36573	0.789804	2.99533	0.00274145	0.0186345
ENSG00000232346	Z74021.1	124.031	3.16952	0.421792	7.51442	5.71648e-14	7.33751e-12
ENSG00000232385	RPS3AP25	6.29934	3.7529	1.34116	2.79824	0.00513817	0.0315186
ENSG00000232388	SMIM26	295.259	1.3893	0.235198	5.90695	3.48507e-09	1.4618e-07
ENSG00000232472	EEF1B2P3	263.258	3.07022	0.264586	11.6039	3.9394e-31	2.86176e-28
ENSG00000232573	RPL3P4	405.128	1.31129	0.219363	5.97772	2.26287e-09	9.99499e-08
ENSG00000232593	KANTR	369.415	-1.38601	0.243065	-5.7022	1.18274e-08	4.31434e-07
ENSG00000232611	AL683813.1	33.8518	-3.10565	0.739047	-4.20224	2.64285e-05	0.000367704
ENSG00000232713	AC010733.1	15.2945	-3.57363	1.13713	-3.14267	0.00167417	0.0124915
ENSG00000232721	AC239800.2	18.3246	2.22105	0.705635	3.1476	0.00164619	0.0123097
ENSG00000232727	YWHAEP1	23.0062	2.78447	0.651759	4.27224	1.93518e-05	0.00027997
ENSG00000232807	AL137186.2	12.8295	-6.40277	1.65831	-3.86102	0.000112915	0.00126901
ENSG00000232876	AL353596.1	32.429	1.48791	0.515312	2.8874	0.00388438	0.0249057
ENSG00000232901	CYCSP10	15.2205	-6.64914	1.6462	-4.03909	5.36599e-05	0.000672828
ENSG00000232931	LINC00342	78.8671	-2.86582	0.466151	-6.14783	7.85499e-10	3.88685e-08
ENSG00000233223	AC016876.1	273.851	1.32046	0.247618	5.33264	9.67955e-08	2.751e-06
ENSG00000233230	AC079807.1	83.4504	-1.40853	0.373919	-3.76694	0.000165263	0.00175485
ENSG00000233270	SNRPEP4	191.424	2.88809	0.34114	8.46599	2.53985e-17	5.28769e-15
ENSG00000233276	GPX1	6464.07	1.21733	0.215174	5.65743	1.53654e-08	5.44212e-07
ENSG00000233328	PFN1P1	20.9428	2.60375	0.659868	3.94586	7.9514e-05	0.000941675
ENSG00000233337	UBE2FP3	22.4436	-3.69421	0.93277	-3.96048	7.47996e-05	0.000892996
ENSG00000233384	AC096537.1	71.0257	1.6723	0.410711	4.07172	4.66682e-05	0.000597448
ENSG00000233461	AL445524.1	486.915	1.31357	0.221749	5.92369	3.14801e-09	1.33353e-07
ENSG00000233476	EEF1A1P6	2705.44	5.50077	0.165473	33.2427	2.59964e-242	4.43797e-238
ENSG00000233527	ZNF529-AS1	97.2869	2.03612	0.321948	6.32439	2.54233e-10	1.40537e-08
ENSG00000233538	AC017104.3	18.1594	-3.03168	0.910987	-3.32791	0.000874988	0.00724411
ENSG00000233577	AL022332.1	82.131	1.14085	0.352659	3.235	0.00121641	0.00956296
ENSG00000233593	LINC02609	390.974	1.01487	0.210118	4.83001	1.36526e-06	2.76909e-05
ENSG00000233613	DCUN1D2-AS	8.39779	-5.7914	1.72297	-3.3613	0.000775776	0.00654817
ENSG00000233639	PANTR1	106.921	1.01794	0.332983	3.05703	0.00223544	0.0157957
ENSG00000233684	LINC01865	11.2754	4.01589	1.01875	3.94196	8.08181e-05	0.00095447
ENSG00000233747	RPL36AP13	4.73365	5.32944	1.77239	3.00692	0.00263912	0.0180866
ENSG00000233762	AC007969.1	191.258	1.116	0.291879	3.82351	0.000131566	0.0014444
ENSG00000233778	AC104339.1	5.69477	6.60694	1.70097	3.88421	0.000102662	0.00117034
ENSG00000233913	RPL10P9	156.769	2.22336	0.283821	7.83368	4.73805e-15	7.25431e-13
ENSG00000233927	RPS28	32669.7	1.16429	0.19169	6.07381	1.24907e-09	5.87425e-08
ENSG00000233954	UQCRHL	1799.03	1.47619	0.211855	6.96794	3.21616e-12	2.74523e-10
ENSG00000233966	UBE2SP1	144.269	1.09273	0.297748	3.66998	0.000242568	0.00245175
ENSG00000234009	RPL5P34	216.937	3.05064	0.26397	11.5568	6.8208e-31	4.85172e-28
ENSG00000234093	RPS15AP11	40.8762	3.62053	0.527147	6.86816	6.50352e-12	5.18807e-10
ENSG00000234160	AL513165.1	174.506	-1.27757	0.283377	-4.50837	6.53284e-06	0.000108858
ENSG00000234199	LINC01191	10.4518	3.07086	0.991558	3.09701	0.00195485	0.0141408
ENSG00000234268	AP000936.3	26.3683	5.91786	0.920754	6.42719	1.29984e-10	7.77239e-09
ENSG00000234287	AC099560.2	232.196	3.05846	0.295847	10.338	4.74427e-25	2.24977e-22
ENSG00000234327	AC012146.1	183.516	1.56283	0.265578	5.88462	3.98958e-09	1.65311e-07
ENSG00000234335	RPS4XP11	8.65916	3.10859	1.11681	2.78345	0.00537846	0.0327163
ENSG00000234338	AC073349.2	33.6726	-2.08633	0.699349	-2.98325	0.00285204	0.0192483
ENSG00000234353	AP000346.2	12.1088	-6.31859	1.68186	-3.7569	0.000172032	0.00181399
ENSG00000234420	ZNF37BP	596.77	-1.7884	0.262394	-6.8157	9.38055e-12	7.14911e-10
ENSG00000234488	AC096664.2	3.42274	5.87521	2.21929	2.64734	0.00811284	0.0458528
ENSG00000234500	AC008267.3	15.6854	-3.57924	1.0948	-3.26931	0.0010781	0.0086428
ENSG00000234518	PTGES3P1	52.9858	1.67044	0.429652	3.8879	0.000101117	0.00115543
ENSG00000234608	MAPKAPK5-AS1	1210.92	1.42822	0.162797	8.77304	1.73911e-18	4.46458e-16
ENSG00000234630	AC245060.2	34.4191	-4.31743	0.927829	-4.65326	3.26721e-06	5.90849e-05
ENSG00000234665	AL512625.3	31.5673	1.85548	0.57335	3.2362	0.00121133	0.00952957
ENSG00000234678	ELF3-AS1	46.5877	-1.61447	0.50135	-3.22024	0.00128084	0.00996171
ENSG00000234719	NPIPB2	87.6724	1.81492	0.357893	5.07111	3.95501e-07	9.52299e-06
ENSG00000234741	GAS5	18822.6	1.44379	0.16179	8.92384	4.50383e-19	1.23019e-16
ENSG00000234742	AC144530.1	57.6221	4.39975	0.501508	8.77304	1.73913e-18	4.46458e-16
ENSG00000234753	FOXP4-AS1	68.4138	1.10057	0.366785	3.0006	0.00269446	0.0183847
ENSG00000234771	SLC25A25-AS1	165.293	-1.92068	0.292036	-6.57688	4.80434e-11	3.14242e-09
[truncated: 622 more rows]

## Sheet: DEG_TAD-15
Supplementary Data 14: DEGs of TadA-TadA*-transfected cells (1.5 μg) compared with GFP samples
[truncated: 1,264 more rows]

[truncated: 8 more sheets: DEG_TAD-25, DEG_TAD-35, DAS_APO-15, DAS_APO-25, DAS_APO-35, DAS_TAD-15, DAS_TAD-25, DAS_TAD-35]
