# Supplementary material for: Cytosine and adenine deaminase base-editors induce broad and nonspecific changes in gene expression and splicing
Source: Commun Biol. 2021 Jul 16;4:882. doi: 10.1038/s42003-021-02406-5 (PMC8285404; doi:10.1038/s42003-021-02406-5)
Supplement: Supplementary file 18 — Supplementary Data 15 [file 42003_2021_2406_MOESM18_ESM.xlsx]

## Sheet: Sheet1
Supplementary Data 15: Sequences for primers used in this study.
qPCR for DEGs	Forward	Reverse
HSPH1	GCTCAACAAACCTCACAGTCTCC	AGCTTCTGGAGGCTGGTCAACT
ZFAND2A	GTGACTCTCACCCTGGGAAGAA	GTGCTGGATACAGAAGTTGCCG
LRIF1	GGAAGTGTCCTCCAGAGCATAG	GGCACCTTTATCTGATGTTGATGC
CCN2	CTTGCGAAGCTGACCTGGAAGA	CCGTCGGTACATACTCCACAGA
NFKBIZ	CCGATTCGTTGTCTGATGGACC	GCACTGCTCTCCTGTTTGGGTT
BTG2	GCAGAGGCTTAAGGTCTTCAGC	TGGTTGATGCGAATGCAGCGGT
HSP90AA1	TCTGCCTCTGGTGATGAGATGG	CGTTCCACAAAGGCTGAGTTAGC
SETD2	CCACCAAACTGGTTCCTTCAGG	GCTGACTCTGTTTTCTCCTCCC
PPM1D	CTCAATGTGCCAGGACCAAGAG	TATCTGCTCGGAGCATACGCTG
NCOA1	ATCGGAGATCCTGCCAGCTTCA	ATCGCCTGTTCCTGGTTGTCCA
BEX1	GCATAGGCTTGGAGAACCACAG	CCGCAGACTATGACTCAACTGC
CXCL10	GGTGAGAAGAGATGTCTGAATCC	GTCCATCCTTGGAAGCACTGCA
GDF15	CAACCAGAGCTGGGAAGATTCG	CCCGAGAGATACGCAGGTGCA
IFI44L	TGCACTGAGGCAGATGCTGCG	TCATTGCGGCACACCAGTACAG
IFNB1	CTTGGATTCCTACAAAGAAGCAGC	TCCTCCTTCTGGAACTGCTGCA
RSAD2	CCAGTGCAACTACAAATGCGGC	CGGTCTTGAAGAAATGGCTCTCC
EGR1	AGCAGCACCTTCAACCCTCAGG	GAGTGGTTTGGCTGGGGTAACT
GPC3	CATTGGAGGCTCTGGTGATGGA	TTGTCCTTCGGAGTTGCCTGCT
MYC	CCTGGTGCTCCATGAGGAGAC	CAGACTCTGACCTTTTGCCAGG
SGK1	GCTGAAATAGCCAGTGCCTTGG	GTTCTCCTTGCAGAGTCCGAAG
ETV5	GTGTTGTGCCTGAGAGACTGGA	CGACCTGTCCAGGCAATGAAGT
HSPE1	GCTGAAACTGTAACCAAAGGAGG	TCTCCAACTTTCACGCTAACTGG
DUSP1	CAACCACAAGGCAGACATCAGC	GTAAGCAAGGCAGATGGTGGCT
DNAJB1	AGTTCAAGGAGATCGCTGAGGC	GCTGAAAGAGGTACCATTGGCAC
SERPINH1	AACCGTGGCTTCATGGTGACTC	TGATGAGGCTGGAGAGCTTGTG
DDIT3	GGTATGAGGACCTGCAAGAGGT	CTTGTGACCTCTGCTGGTTCTG
GAPDH	GTCTCCTCTGACTTCAACAGCG	ACCACCCTGTTGCTGTAGCCAA
PCR for DAS	Forward	Reverse
TCEAL9	TACCAGCTTCCTTCAGCAGC	TCCTGGAGAGATTGAATCAGCC
ADRM1	GCGGGAAAGATGTCCCTGAA	TTTCCGGCAATGCTCCTCAT
EIF3J	ACAGGAAGAGTCAGACCTCG	CACTGCAAAGCACAGTCAGT
RBM15	ATGCCTTCCCACCTTGTGAG	AAAACACCGGCATTGGCATC
BAG4	GGAGGAGGCGATGGCTACTA	TGAGGCAGTATTTGCCCCAG
PP5C	GAAGGAGCTCATGCAGTGGT	CCATGGGTGTCCCCACATAC
UBE2I	GGAAGTCCCGAGACAAAGGG	CCATGCTTTCCTCTCCTGGG
APEH	CGGCAGAGAGGAGACTATGGA	GGATTGACCACGAGCACCTT
RIF1	ACCAAGCAGGATTGGCAGAT	GATGTCAACTGGTGCCACAC
GADD45A	TTGGAGGAATTCTCGGCTGG	GTTGATGTCGTTCTCGCAGC
TSSC4	GACCAAGATGGAGACTGCCG	TGGAGTGTGATTGGACAGCC
ISCU	CGGCCCGACTCTATCACAAG	CCACCAGTCCAGTTCCAACA
QPRT	AAGTCACCATGGACGCTGAA	TGGCTTGAAGTTGTCCAGCA
ZNHIT1	GTGTTGTGCCAATGGTGGAG	AACTGAGGCAGTCTCTTGCC
DHX9	TGCTGGGCTTCATGGAAACT	CCAGCTGCTTGATATAAATGGTC
RLIM	CCCTGTGCCTCTGTAAGCAG	GCACGGACCATCTTCCATCA
GAPDH	GTCTCCTCTGACTTCAACAGCG	ACCACCCTGTTGCTGTAGCCAA
